# Supplementary material for: Sorting at embryonic boundaries requires high heterotypic interfacial tension
Source: Nat Commun. 2017 Jul 31;8:157. doi: 10.1038/s41467-017-00146-x (PMC5537356; doi:10.1038/s41467-017-00146-x)
Supplement: Supplementary file 2 — Supplementary Software 1 [file 41467_2017_146_MOESM2_ESM.zip]

Archive with 2,216 entries (1,899 files):
- PottsModel/
- PottsModel/.DS_Store
- __MACOSX/
- __MACOSX/PottsModel/
- __MACOSX/PottsModel/._.DS_Store
- PottsModel/ExecutablePottsModel/
- PottsModel/ExecutablePottsModel/.DS_Store
- __MACOSX/PottsModel/ExecutablePottsModel/
- __MACOSX/PottsModel/ExecutablePottsModel/._.DS_Store
- PottsModel/ExecutablePottsModel/config/
- PottsModel/ExecutablePottsModel/config/.DS_Store
- __MACOSX/PottsModel/ExecutablePottsModel/config/
- __MACOSX/PottsModel/ExecutablePottsModel/config/._.DS_Store
- PottsModel/ExecutablePottsModel/config/boundary.txt
- __MACOSX/PottsModel/ExecutablePottsModel/config/._boundary.txt
- PottsModel/ExecutablePottsModel/config/dith.txt
- __MACOSX/PottsModel/ExecutablePottsModel/config/._dith.txt
- PottsModel/ExecutablePottsModel/config/endo.txt
- __MACOSX/PottsModel/ExecutablePottsModel/config/._endo.txt
- PottsModel/ExecutablePottsModel/config/four-by-four.txt
- __MACOSX/PottsModel/ExecutablePottsModel/config/._four-by-four.txt
- PottsModel/ExecutablePottsModel/config/graner-glazier.txt
- __MACOSX/PottsModel/ExecutablePottsModel/config/._graner-glazier.txt
- PottsModel/ExecutablePottsModel/config/log4j2.xml
- __MACOSX/PottsModel/ExecutablePottsModel/config/._log4j2.xml
- PottsModel/ExecutablePottsModel/config/neg-control.txt
- __MACOSX/PottsModel/ExecutablePottsModel/config/._neg-control.txt
- PottsModel/ExecutablePottsModel/config/single-cell.txt
- __MACOSX/PottsModel/ExecutablePottsModel/config/._single-cell.txt
- __MACOSX/PottsModel/ExecutablePottsModel/._config
- PottsModel/ExecutablePottsModel/mtx/
- PottsModel/ExecutablePottsModel/mtx/.DS_Store
- __MACOSX/PottsModel/ExecutablePottsModel/mtx/
- __MACOSX/PottsModel/ExecutablePottsModel/mtx/._.DS_Store
- PottsModel/ExecutablePottsModel/mtx/BoundaryA.png
- __MACOSX/PottsModel/ExecutablePottsModel/mtx/._BoundaryA.png
- PottsModel/ExecutablePottsModel/mtx/BoundaryA.txt
- __MACOSX/PottsModel/ExecutablePottsModel/mtx/._BoundaryA.txt
- PottsModel/ExecutablePottsModel/mtx/BoundaryB.png
- __MACOSX/PottsModel/ExecutablePottsModel/mtx/._BoundaryB.png
- PottsModel/ExecutablePottsModel/mtx/BoundaryB.txt
- __MACOSX/PottsModel/ExecutablePottsModel/mtx/._BoundaryB.txt
- PottsModel/ExecutablePottsModel/mtx/BoundaryC.png
- __MACOSX/PottsModel/ExecutablePottsModel/mtx/._BoundaryC.png
- PottsModel/ExecutablePottsModel/mtx/BoundaryC.txt
- __MACOSX/PottsModel/ExecutablePottsModel/mtx/._BoundaryC.txt
- PottsModel/ExecutablePottsModel/mtx/BoundaryD.txt
- __MACOSX/PottsModel/ExecutablePottsModel/mtx/._BoundaryD.txt
- PottsModel/ExecutablePottsModel/mtx/BoundaryE.txt
- __MACOSX/PottsModel/ExecutablePottsModel/mtx/._BoundaryE.txt
- PottsModel/ExecutablePottsModel/mtx/BoundaryF.txt
- __MACOSX/PottsModel/ExecutablePottsModel/mtx/._BoundaryF.txt
- PottsModel/ExecutablePottsModel/mtx/BoundaryG.txt
- __MACOSX/PottsModel/ExecutablePottsModel/mtx/._BoundaryG.txt
- PottsModel/ExecutablePottsModel/mtx/BoundaryH.txt
- __MACOSX/PottsModel/ExecutablePottsModel/mtx/._BoundaryH.txt
- PottsModel/ExecutablePottsModel/mtx/RandomA.png
- __MACOSX/PottsModel/ExecutablePottsModel/mtx/._RandomA.png
- PottsModel/ExecutablePottsModel/mtx/RandomA.txt
- __MACOSX/PottsModel/ExecutablePottsModel/mtx/._RandomA.txt
- PottsModel/ExecutablePottsModel/mtx/RandomB.png
- __MACOSX/PottsModel/ExecutablePottsModel/mtx/._RandomB.png
- PottsModel/ExecutablePottsModel/mtx/RandomB.txt
- __MACOSX/PottsModel/ExecutablePottsModel/mtx/._RandomB.txt
- PottsModel/ExecutablePottsModel/mtx/RandomC.png
- __MACOSX/PottsModel/ExecutablePottsModel/mtx/._RandomC.png
- PottsModel/ExecutablePottsModel/mtx/RandomC.txt
- __MACOSX/PottsModel/ExecutablePottsModel/mtx/._RandomC.txt
- PottsModel/ExecutablePottsModel/mtx/RandomD.png
- __MACOSX/PottsModel/ExecutablePottsModel/mtx/._RandomD.png
- PottsModel/ExecutablePottsModel/mtx/RandomD.txt
- __MACOSX/PottsModel/ExecutablePottsModel/mtx/._RandomD.txt
- PottsModel/ExecutablePottsModel/mtx/RandomE.png
- __MACOSX/PottsModel/ExecutablePottsModel/mtx/._RandomE.png
- PottsModel/ExecutablePottsModel/mtx/RandomE.txt
- __MACOSX/PottsModel/ExecutablePottsModel/mtx/._RandomE.txt
- PottsModel/ExecutablePottsModel/mtx/RandomF.png
- __MACOSX/PottsModel/ExecutablePottsModel/mtx/._RandomF.png
- PottsModel/ExecutablePottsModel/mtx/RandomF.txt
- __MACOSX/PottsModel/ExecutablePottsModel/mtx/._RandomF.txt
- PottsModel/ExecutablePottsModel/mtx/RandomG.png
- __MACOSX/PottsModel/ExecutablePottsModel/mtx/._RandomG.png
- PottsModel/ExecutablePottsModel/mtx/RandomG.txt
- __MACOSX/PottsModel/ExecutablePottsModel/mtx/._RandomG.txt
- PottsModel/ExecutablePottsModel/mtx/RandomH.png
- __MACOSX/PottsModel/ExecutablePottsModel/mtx/._RandomH.png
- PottsModel/ExecutablePottsModel/mtx/RandomH.txt
- __MACOSX/PottsModel/ExecutablePottsModel/mtx/._RandomH.txt
- PottsModel/ExecutablePottsModel/mtx/RandomI.png
- __MACOSX/PottsModel/ExecutablePottsModel/mtx/._RandomI.png
- PottsModel/ExecutablePottsModel/mtx/RandomI.txt
- __MACOSX/PottsModel/ExecutablePottsModel/mtx/._RandomI.txt
- PottsModel/ExecutablePottsModel/mtx/RandomJ.png
- __MACOSX/PottsModel/ExecutablePottsModel/mtx/._RandomJ.png
- PottsModel/ExecutablePottsModel/mtx/RandomJ.txt
- __MACOSX/PottsModel/ExecutablePottsModel/mtx/._RandomJ.txt
- PottsModel/ExecutablePottsModel/mtx/RandomK.png
- __MACOSX/PottsModel/ExecutablePottsModel/mtx/._RandomK.png
- PottsModel/ExecutablePottsModel/mtx/RandomK.txt
- __MACOSX/PottsModel/ExecutablePottsModel/mtx/._RandomK.txt
- PottsModel/ExecutablePottsModel/mtx/RandomL.png
- __MACOSX/PottsModel/ExecutablePottsModel/mtx/._RandomL.png
- PottsModel/ExecutablePottsModel/mtx/RandomL.txt
- __MACOSX/PottsModel/ExecutablePottsModel/mtx/._RandomL.txt
- PottsModel/ExecutablePottsModel/mtx/RandomM.png
- __MACOSX/PottsModel/ExecutablePottsModel/mtx/._RandomM.png
- PottsModel/ExecutablePottsModel/mtx/RandomM.txt
- __MACOSX/PottsModel/ExecutablePottsModel/mtx/._RandomM.txt
- PottsModel/ExecutablePottsModel/mtx/RandomN.png
- __MACOSX/PottsModel/ExecutablePottsModel/mtx/._RandomN.png
- PottsModel/ExecutablePottsModel/mtx/RandomN.txt
- __MACOSX/PottsModel/ExecutablePottsModel/mtx/._RandomN.txt
- PottsModel/ExecutablePottsModel/mtx/RandomO.png
- __MACOSX/PottsModel/ExecutablePottsModel/mtx/._RandomO.png
- PottsModel/ExecutablePottsModel/mtx/RandomO.txt
- __MACOSX/PottsModel/ExecutablePottsModel/mtx/._RandomO.txt
- __MACOSX/PottsModel/ExecutablePottsModel/._mtx
- PottsModel/ExecutablePottsModel/out/
- PottsModel/ExecutablePottsModel/out/.DS_Store
- __MACOSX/PottsModel/ExecutablePottsModel/out/
- __MACOSX/PottsModel/ExecutablePottsModel/out/._.DS_Store
- __MACOSX/PottsModel/ExecutablePottsModel/._out
- PottsModel/ExecutablePottsModel/PottsModel.jar
- __MACOSX/PottsModel/ExecutablePottsModel/._PottsModel.jar
- __MACOSX/PottsModel/._ExecutablePottsModel
- PottsModel/potts-code-guide.pdf
- __MACOSX/PottsModel/._potts-code-guide.pdf
- PottsModel/quick_start.txt
- __MACOSX/PottsModel/._quick_start.txt
- PottsModel/SrcPottsModel/
- PottsModel/SrcPottsModel/.checkstyle
- __MACOSX/PottsModel/SrcPottsModel/
- __MACOSX/PottsModel/SrcPottsModel/._.checkstyle
- PottsModel/SrcPottsModel/.classpath
- __MACOSX/PottsModel/SrcPottsModel/._.classpath
- PottsModel/SrcPottsModel/.DS_Store
- PottsModel/SrcPottsModel/.git/
- PottsModel/SrcPottsModel/.git/COMMIT_EDITMSG
- __MACOSX/PottsModel/SrcPottsModel/.git/
- __MACOSX/PottsModel/SrcPottsModel/.git/._COMMIT_EDITMSG
- PottsModel/SrcPottsModel/.git/config
- __MACOSX/PottsModel/SrcPottsModel/.git/._config
- PottsModel/SrcPottsModel/.git/description
- __MACOSX/PottsModel/SrcPottsModel/.git/._description
- PottsModel/SrcPottsModel/.git/HEAD
- __MACOSX/PottsModel/SrcPottsModel/.git/._HEAD
- PottsModel/SrcPottsModel/.git/hooks/
- PottsModel/SrcPottsModel/.git/hooks/applypatch-msg.sample
- __MACOSX/PottsModel/SrcPottsModel/.git/hooks/
- __MACOSX/PottsModel/SrcPottsModel/.git/hooks/._applypatch-msg.sample
- PottsModel/SrcPottsModel/.git/hooks/commit-msg.sample
- __MACOSX/PottsModel/SrcPottsModel/.git/hooks/._commit-msg.sample
- PottsModel/SrcPottsModel/.git/hooks/post-update.sample
- __MACOSX/PottsModel/SrcPottsModel/.git/hooks/._post-update.sample
- PottsModel/SrcPottsModel/.git/hooks/pre-applypatch.sample
- __MACOSX/PottsModel/SrcPottsModel/.git/hooks/._pre-applypatch.sample
- PottsModel/SrcPottsModel/.git/hooks/pre-commit.sample
- __MACOSX/PottsModel/SrcPottsModel/.git/hooks/._pre-commit.sample
- PottsModel/SrcPottsModel/.git/hooks/pre-push.sample
- __MACOSX/PottsModel/SrcPottsModel/.git/hooks/._pre-push.sample
- PottsModel/SrcPottsModel/.git/hooks/pre-rebase.sample
- __MACOSX/PottsModel/SrcPottsModel/.git/hooks/._pre-rebase.sample
- PottsModel/SrcPottsModel/.git/hooks/pre-receive.sample
- __MACOSX/PottsModel/SrcPottsModel/.git/hooks/._pre-receive.sample
- PottsModel/SrcPottsModel/.git/hooks/prepare-commit-msg.sample
- __MACOSX/PottsModel/SrcPottsModel/.git/hooks/._prepare-commit-msg.sample
- PottsModel/SrcPottsModel/.git/hooks/update.sample
- __MACOSX/PottsModel/SrcPottsModel/.git/hooks/._update.sample
- __MACOSX/PottsModel/SrcPottsModel/.git/._hooks
- PottsModel/SrcPottsModel/.git/index
- __MACOSX/PottsModel/SrcPottsModel/.git/._index
- PottsModel/SrcPottsModel/.git/info/
- PottsModel/SrcPottsModel/.git/info/exclude
- __MACOSX/PottsModel/SrcPottsModel/.git/info/
- __MACOSX/PottsModel/SrcPottsModel/.git/info/._exclude
- __MACOSX/PottsModel/SrcPottsModel/.git/._info
- PottsModel/SrcPottsModel/.git/logs/
- PottsModel/SrcPottsModel/.git/logs/HEAD
- __MACOSX/PottsModel/SrcPottsModel/.git/logs/
- __MACOSX/PottsModel/SrcPottsModel/.git/logs/._HEAD
- PottsModel/SrcPottsModel/.git/logs/refs/
- PottsModel/SrcPottsModel/.git/logs/refs/heads/
- PottsModel/SrcPottsModel/.git/logs/refs/heads/master
- __MACOSX/PottsModel/SrcPottsModel/.git/logs/refs/
- __MACOSX/PottsModel/SrcPottsModel/.git/logs/refs/heads/
- __MACOSX/PottsModel/SrcPottsModel/.git/logs/refs/heads/._master
- __MACOSX/PottsModel/SrcPottsModel/.git/logs/refs/._heads
- PottsModel/SrcPottsModel/.git/logs/refs/remotes/
- PottsModel/SrcPottsModel/.git/logs/refs/remotes/origin/
- PottsModel/SrcPottsModel/.git/logs/refs/remotes/origin/HEAD
- __MACOSX/PottsModel/SrcPottsModel/.git/logs/refs/remotes/
- __MACOSX/PottsModel/SrcPottsModel/.git/logs/refs/remotes/origin/
- __MACOSX/PottsModel/SrcPottsModel/.git/logs/refs/remotes/origin/._HEAD
- __MACOSX/PottsModel/SrcPottsModel/.git/logs/refs/remotes/._origin
- __MACOSX/PottsModel/SrcPottsModel/.git/logs/refs/._remotes
- __MACOSX/PottsModel/SrcPottsModel/.git/logs/._refs
- __MACOSX/PottsModel/SrcPottsModel/.git/._logs
- PottsModel/SrcPottsModel/.git/objects/
- PottsModel/SrcPottsModel/.git/objects/01/
- PottsModel/SrcPottsModel/.git/objects/01/1e53f6fe786b6aaadd4147799be227f5a9ffff
- PottsModel/SrcPottsModel/.git/objects/01/60ed3faf89bd25b578e9610dc0a5ff5f7260e2
- PottsModel/SrcPottsModel/.git/objects/01/8f8d9dcc9a1ec2be4d64802835f8fa60c6b112
- __MACOSX/PottsModel/SrcPottsModel/.git/objects/
- __MACOSX/PottsModel/SrcPottsModel/.git/objects/._01
- PottsModel/SrcPottsModel/.git/objects/02/
- PottsModel/SrcPottsModel/.git/objects/02/5e09833b4aa4bf06c44531d4d8190004b554ae
- __MACOSX/PottsModel/SrcPottsModel/.git/objects/._02
- PottsModel/SrcPottsModel/.git/objects/03/
- PottsModel/SrcPottsModel/.git/objects/03/784e043ca5e263e8a6a49e99877cb08a860f54
- PottsModel/SrcPottsModel/.git/objects/03/c705dd2aa8223f7575c0eb060af2844360ea20
- __MACOSX/PottsModel/SrcPottsModel/.git/objects/._03
- PottsModel/SrcPottsModel/.git/objects/04/
- PottsModel/SrcPottsModel/.git/objects/04/10ea22a017045a2a6422451db087190db855b8
- PottsModel/SrcPottsModel/.git/objects/04/dd3f4822874a013cfb0b5dff2c1e965df2f019
- __MACOSX/PottsModel/SrcPottsModel/.git/objects/._04
- PottsModel/SrcPottsModel/.git/objects/05/
- PottsModel/SrcPottsModel/.git/objects/05/280cdf32f1ffe5392a0ea2ead62af977ed4c25
- __MACOSX/PottsModel/SrcPottsModel/.git/objects/._05
- PottsModel/SrcPottsModel/.git/objects/06/
- PottsModel/SrcPottsModel/.git/objects/06/17f37ed12728a782374f76e8ff986da2a65355
- PottsModel/SrcPottsModel/.git/objects/06/51c7071188774aba308b8222eafa04a1f1204f
- PottsModel/SrcPottsModel/.git/objects/06/709f9336c9e45198a49b2c5d83fcbf3410d45b
- PottsModel/SrcPottsModel/.git/objects/06/b79edf262db2e2aecd4f60f7554524ec78eadd
- PottsModel/SrcPottsModel/.git/objects/06/f6cb1f255a86130f1588b779e43bea28a6fb02
- PottsModel/SrcPottsModel/.git/objects/06/f9f02797417f0fd40b4cb9a467d89bef478cdd
- __MACOSX/PottsModel/SrcPottsModel/.git/objects/._06
- PottsModel/SrcPottsModel/.git/objects/08/
- PottsModel/SrcPottsModel/.git/objects/08/2646b14f4e963f464e39ee9381b609e5c58637
- PottsModel/SrcPottsModel/.git/objects/08/3cb7c393710e561757a35a3cd15f0e10575962
- PottsModel/SrcPottsModel/.git/objects/08/b7656cddae0df4f4b69dc6ac8f0550c6911314
- __MACOSX/PottsModel/SrcPottsModel/.git/objects/._08
- PottsModel/SrcPottsModel/.git/objects/09/
- PottsModel/SrcPottsModel/.git/objects/09/015982a99be79d9f3d968096b85c047d2d0cef
- PottsModel/SrcPottsModel/.git/objects/09/032fab9aca2a8c5923a4349e03c9c36d7c7f6b
- PottsModel/SrcPottsModel/.git/objects/09/137b38164f775d68989ee7844d80b583e028fd
- PottsModel/SrcPottsModel/.git/objects/09/20a591cc2b9c12e4e7438a6b61cf7ef4eee729
- __MACOSX/PottsModel/SrcPottsModel/.git/objects/._09
- PottsModel/SrcPottsModel/.git/objects/0a/
- PottsModel/SrcPottsModel/.git/objects/0a/190f68bc609c15753691c26fc0d6e3bd7cb7ec
- __MACOSX/PottsModel/SrcPottsModel/.git/objects/._0a
- PottsModel/SrcPottsModel/.git/objects/0b/
- PottsModel/SrcPottsModel/.git/objects/0b/38c1621859624e601bf6c3cea01e92ebc61d6c
- PottsModel/SrcPottsModel/.git/objects/0b/d3d3fc78d5c7984e45f6ed693337c447e9dd72
- PottsModel/SrcPottsModel/.git/objects/0b/eb92d84786cf882814d6fc5023b1a23318920a
- __MACOSX/PottsModel/SrcPottsModel/.git/objects/._0b
- PottsModel/SrcPottsModel/.git/objects/0c/
- PottsModel/SrcPottsModel/.git/objects/0c/19e8ddfa71d12951bc87bf8de80c00dc780abe
- __MACOSX/PottsModel/SrcPottsModel/.git/objects/._0c
- PottsModel/SrcPottsModel/.git/objects/0d/
- PottsModel/SrcPottsModel/.git/objects/0d/053d1f566a4ba8c654082d187a3fd68d6d49f9
- PottsModel/SrcPottsModel/.git/objects/0d/134d18e5624d3f805c03fdf2006699b9f5a035
- PottsModel/SrcPottsModel/.git/objects/0d/a20ea79c71ff1ebd25a696708ba6b119e37dec
- PottsModel/SrcPottsModel/.git/objects/0d/b3291831d4f345c9c6f4268341758623cb3025
- PottsModel/SrcPottsModel/.git/objects/0d/c04945283268767c712287a8370a78ce283049
- PottsModel/SrcPottsModel/.git/objects/0d/e9d2a5a9ce5461d1acfb4681d3dff9402c6db4
- __MACOSX/PottsModel/SrcPottsModel/.git/objects/._0d
- PottsModel/SrcPottsModel/.git/objects/0e/
- PottsModel/SrcPottsModel/.git/objects/0e/3ea9886e67da1a19b4036d86f2886dc58953c5
- PottsModel/SrcPottsModel/.git/objects/0e/8ad6a614498ddff566424523d1af195a792b8d
- PottsModel/SrcPottsModel/.git/objects/0e/a11ecdba3a0745c2d71962564c31423df3dbee
- __MACOSX/PottsModel/SrcPottsModel/.git/objects/._0e
- PottsModel/SrcPottsModel/.git/objects/0f/
- PottsModel/SrcPottsModel/.git/objects/0f/a074b947c79acaaf0ca74e0d66323b10575bf9
- PottsModel/SrcPottsModel/.git/objects/0f/bf41b0801406ecc331370184bf3dc3e31a4a2d
- __MACOSX/PottsModel/SrcPottsModel/.git/objects/._0f
- PottsModel/SrcPottsModel/.git/objects/10/
- PottsModel/SrcPottsModel/.git/objects/10/a7bf109818a5a26a951124bdceb32dcdfa8c0c
- __MACOSX/PottsModel/SrcPottsModel/.git/objects/._10
- PottsModel/SrcPottsModel/.git/objects/12/
- PottsModel/SrcPottsModel/.git/objects/12/af9428d19a473c5d903b3490613e9f0acf78cc
- __MACOSX/PottsModel/SrcPottsModel/.git/objects/._12
- PottsModel/SrcPottsModel/.git/objects/13/
- PottsModel/SrcPottsModel/.git/objects/13/8a6043c6220a505fd01c40a3c2d1d9f9055885
- PottsModel/SrcPottsModel/.git/objects/13/8f3d95198c29fb6a7741093d3e8bdf3a93ff44
- PottsModel/SrcPottsModel/.git/objects/13/c8c8366c60c59a8e1f550002940e7429d0e8a1
- PottsModel/SrcPottsModel/.git/objects/13/f7e742c7e1a85cb360f113a2e2f1c9f4e0c381
- PottsModel/SrcPottsModel/.git/objects/13/f7f6aa10780018b7efb76e71378b10c47ca92c
- PottsModel/SrcPottsModel/.git/objects/13/f9c080b531304ab743f6a2d31ea937fd0679e9
- __MACOSX/PottsModel/SrcPottsModel/.git/objects/._13
- PottsModel/SrcPottsModel/.git/objects/14/
- PottsModel/SrcPottsModel/.git/objects/14/3781589550d77c9724b0422ef8effa86625ef8
- PottsModel/SrcPottsModel/.git/objects/14/683503a8a5f6ecd9eca27cefe11f90e850f673
- __MACOSX/PottsModel/SrcPottsModel/.git/objects/._14
- PottsModel/SrcPottsModel/.git/objects/15/
- PottsModel/SrcPottsModel/.git/objects/15/131aa14393fe29587c109c3b888b9830667a96
- PottsModel/SrcPottsModel/.git/objects/15/6e5259e2459c4900704fa385cd987e0871a8a5
- PottsModel/SrcPottsModel/.git/objects/15/a7d27fc8337cfedba82d487f5b8f2dba6812e2
- __MACOSX/PottsModel/SrcPottsModel/.git/objects/._15
- PottsModel/SrcPottsModel/.git/objects/16/
- PottsModel/SrcPottsModel/.git/objects/16/1087670929ec2534f46603be94f5bc433adb55
- __MACOSX/PottsModel/SrcPottsModel/.git/objects/._16
- PottsModel/SrcPottsModel/.git/objects/17/
- PottsModel/SrcPottsModel/.git/objects/17/db00e65967f9044b247e5e6b492d9d172a6ed4
- PottsModel/SrcPottsModel/.git/objects/17/e5ccdcb7eb4c98575db630a2d956763e557075
- __MACOSX/PottsModel/SrcPottsModel/.git/objects/._17
- PottsModel/SrcPottsModel/.git/objects/18/
- PottsModel/SrcPottsModel/.git/objects/18/60d86e73c36ea8ef0ef20047db2010e68d84c7
- PottsModel/SrcPottsModel/.git/objects/18/adeb2d5feef302f102dca7cd1715455b12c16d
- __MACOSX/PottsModel/SrcPottsModel/.git/objects/._18
- PottsModel/SrcPottsModel/.git/objects/19/
[truncated: 1,916 more entries]
