# Supplementary material for: Sorting at embryonic boundaries requires high heterotypic interfacial tension
Source: Nat Commun. 2017 Jul 31;8:157. doi: 10.1038/s41467-017-00146-x (PMC5537356; doi:10.1038/s41467-017-00146-x)
Supplement: Supplementary file 2 — Supplementary Software 1 [file 41467_2017_146_MOESM2_ESM.zip › PottsModel/ExecutablePottsModel/config/neg-control.txt]

NAME = Negative Control Simulation

PATH_ROOT = out

# Simulation Parameters
PIXEL_TYPE = Square
NUMBER_MCS = 10000
NUMBER_NEIGHBOURS = 4 
DEBUG_MODE = false
MODEL = Classical

# lattice
BUILD_LATTICE = false
FILE_INITIAL_LATTICE = mtx/RandomA.txt

# stats
SAVE_SNAPSHOT = true
FREQ_SNAPSHOT = 200
SAVE_CSV = true
FREQ_CSV = 200
SAVE_LATTICE = true
FREQ_LATTICE = 500

# type of stats
TRACK_HBL = true
TRACK_ENERGIES = false
TRACK_DISPERSION = false
TRACK_AREA = false
TRACK_PERIMETER = false
TRACK_IQ = false
TRACK_NN = false
NN_NUM = 2
TRACK_SHAPE = false
TRACK_COORD = false
TRACK_HMD = false

# GUI
PIXEL_SIZE=2
SCALE_PIXEL_SIZE = false

# Temperature variation parameters
LATENT_TIME = 0
INCREASE_TIME = 6
DECREASE_TIME = 3
INCREASE_FACTOR_TEMPERATURE = 0
DECREASE_FACTOR_TEMPERATURE = 0
INCREASE_FACTOR_ADHESION = 0
DECREASE_FACTOR_ADHESION = 0

# Heat Map
HEATMAP_MODE=false
HEATMAP_PARAM=angle

# Interaction energies
# MESO = RED, ECTO = BLUE
# Changed ecto medium energies to account for ecto superior contractility
WITHIN_CELL = 0
MESO_MEDIUM = 9
ECTO_MEDIUM = 18
MESO_ECTO = 8
ECTO_ECTO = 8
MESO_MESO = 8

# Cell default parameters
MIN_TEMPERATURE = 10
MAX_TEMPERATURE = 10
AREA_ELASTICITY = 1
PERIMETER_ELASTICITY = 0
TARGET_AREA = 40
TARGET_PERIMETER = 34
