# Supplementary material for: Sorting at embryonic boundaries requires high heterotypic interfacial tension
Source: Nat Commun. 2017 Jul 31;8:157. doi: 10.1038/s41467-017-00146-x (PMC5537356; doi:10.1038/s41467-017-00146-x)
Supplement: Supplementary file 2 — Supplementary Software 1 [file 41467_2017_146_MOESM2_ESM.zip › PottsModel/ExecutablePottsModel/mtx/BoundaryA.txt]

0-2 0-2 0-2 0-2 0-2 0-2 0-2 0-2 0-2 0-2 0-2 0-2 0-2 0-2 0-2 0-2 0-2 0-2 0-2 0-2 0-2 0-2 0-2 0-2 0-2 0-2 0-2 0-2 0-2 0-2 0-2 0-2 0-2 0-2 0-2 0-2 0-2 0-2 0-2 0-2 0-2 0-2 0-2 0-2 0-2 0-2 0-2 0-2 0-2 0-2 0-2 0-2 0-2 0-2 0-2 0-2 0-2 0-2 0-2 0-2 0-2 0-2 0-2 0-2 0-2 0-2 0-2 0-2 0-2 0-2 0-2 0-2 0-2 0-2 0-2 0-2 0-2 0-2 0-2 0-2 0-2 0-2 0-2 0-2 0-2 0-2 0-2 0-2 0-2 0-2 0-2 0-2 0-2 0-2 0-2 0-2 0-2 0-2 0-2 0-2 0-2 0-2 0-2 0-2 0-2 0-2 0-2 0-2 0-2 0-2 0-2 0-2 0-2 0-2 0-2 0-2 0-2 0-2 0-2 0-2 0-2 0-2 0-2 0-2 0-2 0-2 0-2 0-2 0-2 0-2 0-2 0-2 0-2 0-2 0-2 0-2 0-2 0-2 0-2 0-2 0-2 0-2 0-2 0-2 0-2 0-2 0-2 0-2 0-2 0-2 0-2 0-2 0-2 0-2 0-2 0-2 0-2 0-2 0-2 0-2 0-2 0-2 0-2 0-2 0-2 0-2 0-2 0-2 0-2 0-2 0-2 0-2 0-2 0-2 0-2 0-2 0-2 0-2 0-2 0-2 0-2 0-2 0-2 0-2 0-2 0-2 0-2 0-2 0-2 0-2 0-2 0-2 0-2 0-2 0-2 0-2 0-2 0-2 0-2 0-2 0-2 0-2 0-2 0-2 0-2 0-2 0-2 0-2 0-2 0-2 0-2 0-2 0-2 0-2 0-2 0-2 0-2 
0-2 0-2 0-2 0-2 0-2 0-2 0-2 0-2 0-2 0-2 0-2 0-2 0-2 0-2 0-2 0-2 0-2 0-2 0-2 0-2 0-2 0-2 0-2 0-2 0-2 0-2 0-2 0-2 0-2 0-2 0-2 0-2 0-2 0-2 0-2 0-2 0-2 0-2 0-2 0-2 0-2 0-2 0-2 0-2 0-2 0-2 0-2 0-2 0-2 0-2 0-2 0-2 0-2 0-2 0-2 0-2 0-2 0-2 0-2 0-2 0-2 0-2 0-2 0-2 0-2 0-2 0-2 0-2 0-2 0-2 0-2 0-2 0-2 0-2 0-2 0-2 0-2 0-2 0-2 0-2 0-2 0-2 0-2 0-2 0-2 0-2 0-2 0-2 0-2 0-2 0-2 0-2 0-2 0-2 0-2 0-2 0-2 0-2 0-2 0-2 0-2 0-2 0-2 0-2 0-2 0-2 0-2 0-2 0-2 0-2 0-2 0-2 0-2 0-2 0-2 0-2 0-2 0-2 0-2 0-2 0-2 0-2 0-2 0-2 0-2 0-2 0-2 0-2 0-2 0-2 0-2 0-2 0-2 0-2 0-2 0-2 0-2 0-2 0-2 0-2 0-2 0-2 0-2 0-2 0-2 0-2 0-2 0-2 0-2 0-2 0-2 0-2 0-2 0-2 0-2 0-2 0-2 0-2 0-2 0-2 0-2 0-2 0-2 0-2 0-2 0-2 0-2 0-2 0-2 0-2 0-2 0-2 0-2 0-2 0-2 0-2 0-2 0-2 0-2 0-2 0-2 0-2 0-2 0-2 0-2 0-2 0-2 0-2 0-2 0-2 0-2 0-2 0-2 0-2 0-2 0-2 0-2 0-2 0-2 0-2 0-2 0-2 0-2 0-2 0-2 0-2 0-2 0-2 0-2 0-2 0-2 0-2 0-2 0-2 0-2 0-2 0-2 
0-2 0-2 0-2 0-2 0-2 0-2 0-2 0-2 0-2 0-2 0-2 0-2 0-2 0-2 0-2 0-2 0-2 0-2 0-2 0-2 0-2 0-2 0-2 0-2 0-2 0-2 0-2 0-2 0-2 0-2 0-2 0-2 0-2 0-2 0-2 0-2 0-2 0-2 0-2 0-2 0-2 0-2 0-2 0-2 0-2 0-2 0-2 0-2 0-2 0-2 0-2 0-2 0-2 0-2 0-2 0-2 0-2 0-2 0-2 0-2 0-2 0-2 0-2 0-2 0-2 0-2 0-2 0-2 0-2 0-2 0-2 0-2 0-2 0-2 0-2 0-2 0-2 0-2 0-2 0-2 0-2 0-2 0-2 0-2 0-2 0-2 0-2 0-2 0-2 0-2 0-2 0-2 0-2 0-2 0-2 0-2 0-2 0-2 0-2 0-2 0-2 0-2 0-2 0-2 0-2 0-2 0-2 0-2 0-2 0-2 0-2 0-2 0-2 0-2 0-2 0-2 0-2 0-2 0-2 0-2 0-2 0-2 0-2 0-2 0-2 0-2 0-2 0-2 0-2 0-2 0-2 0-2 0-2 0-2 0-2 0-2 0-2 0-2 0-2 0-2 0-2 0-2 0-2 0-2 0-2 0-2 0-2 0-2 0-2 0-2 0-2 0-2 0-2 0-2 0-2 0-2 0-2 0-2 0-2 0-2 0-2 0-2 0-2 0-2 0-2 0-2 0-2 0-2 0-2 0-2 0-2 0-2 0-2 0-2 0-2 0-2 0-2 0-2 0-2 0-2 0-2 0-2 0-2 0-2 0-2 0-2 0-2 0-2 0-2 0-2 0-2 0-2 0-2 0-2 0-2 0-2 0-2 0-2 0-2 0-2 0-2 0-2 0-2 0-2 0-2 0-2 0-2 0-2 0-2 0-2 0-2 0-2 0-2 0-2 0-2 0-2 0-2 
0-2 0-2 0-2 0-2 0-2 0-2 0-2 0-2 0-2 0-2 0-2 0-2 0-2 0-2 0-2 0-2 0-2 0-2 0-2 0-2 0-2 0-2 0-2 0-2 0-2 0-2 0-2 0-2 0-2 0-2 0-2 0-2 0-2 0-2 0-2 0-2 0-2 0-2 0-2 0-2 0-2 0-2 0-2 0-2 0-2 0-2 0-2 0-2 0-2 0-2 0-2 0-2 0-2 0-2 0-2 0-2 0-2 0-2 0-2 0-2 0-2 0-2 0-2 0-2 0-2 0-2 0-2 0-2 0-2 0-2 0-2 0-2 0-2 0-2 0-2 0-2 0-2 0-2 0-2 0-2 0-2 0-2 0-2 0-2 0-2 0-2 0-2 0-2 0-2 0-2 0-2 0-2 0-2 0-2 0-2 0-2 0-2 0-2 0-2 0-2 0-2 0-2 0-2 0-2 0-2 0-2 0-2 0-2 0-2 0-2 0-2 0-2 0-2 0-2 0-2 0-2 0-2 0-2 0-2 0-2 0-2 0-2 0-2 0-2 0-2 0-2 0-2 0-2 0-2 0-2 0-2 0-2 0-2 0-2 0-2 0-2 0-2 0-2 0-2 0-2 0-2 0-2 0-2 0-2 0-2 0-2 0-2 0-2 0-2 0-2 0-2 0-2 0-2 0-2 0-2 0-2 0-2 0-2 0-2 0-2 0-2 0-2 0-2 0-2 0-2 0-2 0-2 0-2 0-2 0-2 0-2 0-2 0-2 0-2 0-2 0-2 0-2 0-2 0-2 0-2 0-2 0-2 0-2 0-2 0-2 0-2 0-2 0-2 0-2 0-2 0-2 0-2 0-2 0-2 0-2 0-2 0-2 0-2 0-2 0-2 0-2 0-2 0-2 0-2 0-2 0-2 0-2 0-2 0-2 0-2 0-2 0-2 0-2 0-2 0-2 0-2 0-2 
0-2 0-2 0-2 0-2 0-2 0-2 0-2 0-2 0-2 0-2 0-2 0-2 0-2 0-2 0-2 0-2 0-2 0-2 0-2 0-2 0-2 0-2 0-2 0-2 0-2 0-2 0-2 0-2 0-2 0-2 0-2 0-2 0-2 0-2 0-2 0-2 0-2 0-2 0-2 0-2 0-2 0-2 0-2 0-2 0-2 0-2 0-2 0-2 0-2 0-2 0-2 0-2 0-2 0-2 0-2 0-2 0-2 0-2 0-2 0-2 0-2 0-2 0-2 0-2 0-2 0-2 0-2 0-2 0-2 0-2 0-2 0-2 0-2 0-2 0-2 0-2 0-2 0-2 0-2 0-2 0-2 0-2 0-2 0-2 0-2 0-2 0-2 0-2 0-2 0-2 0-2 0-2 0-2 0-2 0-2 0-2 0-2 0-2 0-2 0-2 0-2 0-2 0-2 0-2 0-2 0-2 0-2 0-2 0-2 0-2 0-2 0-2 0-2 0-2 0-2 0-2 0-2 0-2 0-2 0-2 0-2 0-2 0-2 0-2 0-2 0-2 0-2 0-2 0-2 0-2 0-2 0-2 0-2 0-2 0-2 0-2 0-2 0-2 0-2 0-2 0-2 0-2 0-2 0-2 0-2 0-2 0-2 0-2 0-2 0-2 0-2 0-2 0-2 0-2 0-2 0-2 0-2 0-2 0-2 0-2 0-2 0-2 0-2 0-2 0-2 0-2 0-2 0-2 0-2 0-2 0-2 0-2 0-2 0-2 0-2 0-2 0-2 0-2 0-2 0-2 0-2 0-2 0-2 0-2 0-2 0-2 0-2 0-2 0-2 0-2 0-2 0-2 0-2 0-2 0-2 0-2 0-2 0-2 0-2 0-2 0-2 0-2 0-2 0-2 0-2 0-2 0-2 0-2 0-2 0-2 0-2 0-2 0-2 0-2 0-2 0-2 0-2 
0-2 0-2 0-2 0-2 0-2 0-2 0-2 0-2 0-2 0-2 0-2 0-2 0-2 0-2 0-2 0-2 0-2 0-2 0-2 0-2 0-2 0-2 0-2 0-2 0-2 0-2 0-2 0-2 0-2 0-2 0-2 0-2 0-2 0-2 0-2 0-2 0-2 0-2 0-2 0-2 0-2 0-2 0-2 0-2 0-2 0-2 0-2 0-2 0-2 0-2 0-2 0-2 0-2 0-2 0-2 0-2 0-2 0-2 0-2 0-2 0-2 0-2 0-2 0-2 0-2 0-2 0-2 0-2 0-2 0-2 0-2 0-2 0-2 0-2 0-2 0-2 0-2 0-2 0-2 0-2 0-2 0-2 0-2 0-2 0-2 0-2 0-2 0-2 0-2 0-2 0-2 0-2 0-2 0-2 0-2 0-2 0-2 0-2 0-2 0-2 0-2 0-2 0-2 0-2 0-2 0-2 0-2 0-2 0-2 0-2 0-2 0-2 0-2 0-2 0-2 0-2 0-2 0-2 0-2 0-2 0-2 0-2 0-2 0-2 0-2 0-2 0-2 0-2 0-2 0-2 0-2 0-2 0-2 0-2 0-2 0-2 0-2 0-2 0-2 0-2 0-2 0-2 0-2 0-2 0-2 0-2 0-2 0-2 0-2 0-2 0-2 0-2 0-2 0-2 0-2 0-2 0-2 0-2 0-2 0-2 0-2 0-2 0-2 0-2 0-2 0-2 0-2 0-2 0-2 0-2 0-2 0-2 0-2 0-2 0-2 0-2 0-2 0-2 0-2 0-2 0-2 0-2 0-2 0-2 0-2 0-2 0-2 0-2 0-2 0-2 0-2 0-2 0-2 0-2 0-2 0-2 0-2 0-2 0-2 0-2 0-2 0-2 0-2 0-2 0-2 0-2 0-2 0-2 0-2 0-2 0-2 0-2 0-2 0-2 0-2 0-2 0-2 
0-2 0-2 0-2 0-2 0-2 0-2 0-2 0-2 0-2 0-2 0-2 0-2 0-2 0-2 0-2 0-2 0-2 0-2 0-2 0-2 0-2 0-2 0-2 0-2 0-2 0-2 0-2 0-2 0-2 0-2 0-2 0-2 0-2 0-2 0-2 0-2 0-2 0-2 0-2 0-2 0-2 0-2 0-2 0-2 0-2 0-2 0-2 0-2 0-2 0-2 0-2 0-2 0-2 0-2 0-2 0-2 0-2 0-2 0-2 0-2 0-2 0-2 0-2 0-2 0-2 0-2 0-2 0-2 0-2 0-2 0-2 0-2 0-2 0-2 0-2 0-2 0-2 0-2 0-2 0-2 0-2 0-2 0-2 0-2 0-2 0-2 0-2 0-2 0-2 0-2 0-2 0-2 0-2 0-2 0-2 0-2 0-2 0-2 0-2 0-2 0-2 0-2 0-2 0-2 0-2 0-2 0-2 0-2 0-2 0-2 0-2 0-2 0-2 0-2 0-2 0-2 0-2 0-2 0-2 0-2 0-2 0-2 0-2 0-2 0-2 0-2 0-2 0-2 0-2 0-2 0-2 0-2 0-2 0-2 0-2 0-2 0-2 0-2 0-2 0-2 0-2 0-2 0-2 0-2 0-2 0-2 0-2 0-2 0-2 0-2 0-2 0-2 0-2 0-2 0-2 0-2 0-2 0-2 0-2 0-2 0-2 0-2 0-2 0-2 0-2 0-2 0-2 0-2 0-2 0-2 0-2 0-2 0-2 0-2 0-2 0-2 0-2 0-2 0-2 0-2 0-2 0-2 0-2 0-2 0-2 0-2 0-2 0-2 0-2 0-2 0-2 0-2 0-2 0-2 0-2 0-2 0-2 0-2 0-2 0-2 0-2 0-2 0-2 0-2 0-2 0-2 0-2 0-2 0-2 0-2 0-2 0-2 0-2 0-2 0-2 0-2 0-2 
0-2 0-2 0-2 0-2 0-2 0-2 0-2 0-2 0-2 0-2 0-2 0-2 0-2 0-2 0-2 0-2 0-2 0-2 0-2 0-2 0-2 0-2 0-2 0-2 0-2 0-2 0-2 0-2 0-2 0-2 0-2 0-2 0-2 0-2 0-2 0-2 0-2 0-2 0-2 0-2 0-2 0-2 0-2 0-2 0-2 0-2 0-2 0-2 0-2 0-2 0-2 0-2 0-2 0-2 0-2 0-2 0-2 0-2 0-2 0-2 0-2 0-2 0-2 0-2 0-2 0-2 0-2 0-2 0-2 0-2 0-2 0-2 0-2 0-2 0-2 0-2 0-2 0-2 0-2 0-2 0-2 0-2 0-2 0-2 0-2 0-2 0-2 0-2 0-2 0-2 0-2 0-2 0-2 0-2 0-2 0-2 0-2 0-2 0-2 0-2 0-2 0-2 0-2 0-2 0-2 0-2 0-2 0-2 0-2 0-2 0-2 0-2 0-2 0-2 0-2 0-2 0-2 0-2 0-2 0-2 0-2 0-2 0-2 0-2 0-2 0-2 0-2 0-2 0-2 0-2 0-2 0-2 0-2 0-2 0-2 0-2 0-2 0-2 0-2 0-2 0-2 0-2 0-2 0-2 0-2 0-2 0-2 0-2 0-2 0-2 0-2 0-2 0-2 0-2 0-2 0-2 0-2 0-2 0-2 0-2 0-2 0-2 0-2 0-2 0-2 0-2 0-2 0-2 0-2 0-2 0-2 0-2 0-2 0-2 0-2 0-2 0-2 0-2 0-2 0-2 0-2 0-2 0-2 0-2 0-2 0-2 0-2 0-2 0-2 0-2 0-2 0-2 0-2 0-2 0-2 0-2 0-2 0-2 0-2 0-2 0-2 0-2 0-2 0-2 0-2 0-2 0-2 0-2 0-2 0-2 0-2 0-2 0-2 0-2 0-2 0-2 0-2 
0-2 0-2 0-2 0-2 0-2 0-2 0-2 0-2 0-2 0-2 0-2 0-2 0-2 0-2 0-2 0-2 0-2 0-2 0-2 0-2 0-2 0-2 0-2 0-2 0-2 0-2 0-2 0-2 0-2 0-2 0-2 0-2 0-2 0-2 0-2 0-2 0-2 0-2 0-2 0-2 0-2 0-2 0-2 0-2 0-2 0-2 0-2 0-2 0-2 0-2 0-2 0-2 0-2 0-2 0-2 0-2 0-2 0-2 0-2 0-2 0-2 0-2 0-2 0-2 0-2 0-2 0-2 0-2 0-2 0-2 0-2 0-2 0-2 0-2 0-2 0-2 0-2 0-2 0-2 0-2 0-2 0-2 0-2 0-2 0-2 0-2 0-2 0-2 0-2 0-2 0-2 0-2 0-2 0-2 0-2 0-2 0-2 0-2 0-2 0-2 0-2 0-2 0-2 0-2 0-2 0-2 0-2 0-2 0-2 0-2 0-2 0-2 0-2 0-2 0-2 0-2 0-2 0-2 0-2 0-2 0-2 0-2 0-2 0-2 0-2 0-2 0-2 0-2 0-2 0-2 0-2 0-2 0-2 0-2 0-2 0-2 0-2 0-2 0-2 0-2 0-2 0-2 0-2 0-2 0-2 0-2 0-2 0-2 0-2 0-2 0-2 0-2 0-2 0-2 0-2 0-2 0-2 0-2 0-2 0-2 0-2 0-2 0-2 0-2 0-2 0-2 0-2 0-2 0-2 0-2 0-2 0-2 0-2 0-2 0-2 0-2 0-2 0-2 0-2 0-2 0-2 0-2 0-2 0-2 0-2 0-2 0-2 0-2 0-2 0-2 0-2 0-2 0-2 0-2 0-2 0-2 0-2 0-2 0-2 0-2 0-2 0-2 0-2 0-2 0-2 0-2 0-2 0-2 0-2 0-2 0-2 0-2 0-2 0-2 0-2 0-2 0-2 
0-2 0-2 0-2 0-2 0-2 0-2 0-2 0-2 0-2 0-2 0-2 0-2 0-2 0-2 0-2 0-2 0-2 0-2 0-2 0-2 0-2 0-2 0-2 0-2 0-2 0-2 0-2 0-2 0-2 0-2 0-2 0-2 0-2 0-2 0-2 0-2 0-2 0-2 0-2 0-2 0-2 0-2 0-2 0-2 0-2 0-2 0-2 0-2 0-2 0-2 0-2 0-2 0-2 0-2 0-2 0-2 0-2 0-2 0-2 0-2 0-2 0-2 0-2 0-2 0-2 0-2 0-2 0-2 0-2 0-2 0-2 0-2 0-2 0-2 0-2 0-2 0-2 0-2 0-2 0-2 0-2 0-2 0-2 0-2 0-2 0-2 0-2 0-2 0-2 0-2 0-2 0-2 0-2 0-2 0-2 0-2 0-2 0-2 0-2 0-2 0-2 0-2 0-2 0-2 0-2 0-2 0-2 0-2 0-2 0-2 0-2 0-2 0-2 0-2 0-2 0-2 0-2 0-2 0-2 0-2 0-2 0-2 0-2 0-2 0-2 0-2 0-2 0-2 0-2 0-2 0-2 0-2 0-2 0-2 0-2 0-2 0-2 0-2 0-2 0-2 0-2 0-2 0-2 0-2 0-2 0-2 0-2 0-2 0-2 0-2 0-2 0-2 0-2 0-2 0-2 0-2 0-2 0-2 0-2 0-2 0-2 0-2 0-2 0-2 0-2 0-2 0-2 0-2 0-2 0-2 0-2 0-2 0-2 0-2 0-2 0-2 0-2 0-2 0-2 0-2 0-2 0-2 0-2 0-2 0-2 0-2 0-2 0-2 0-2 0-2 0-2 0-2 0-2 0-2 0-2 0-2 0-2 0-2 0-2 0-2 0-2 0-2 0-2 0-2 0-2 0-2 0-2 0-2 0-2 0-2 0-2 0-2 0-2 0-2 0-2 0-2 0-2 
0-2 0-2 0-2 0-2 0-2 0-2 0-2 0-2 0-2 0-2 0-2 0-2 0-2 0-2 0-2 0-2 0-2 0-2 0-2 0-2 0-2 0-2 0-2 0-2 0-2 0-2 0-2 0-2 0-2 0-2 0-2 0-2 0-2 0-2 0-2 0-2 0-2 0-2 0-2 0-2 0-2 0-2 0-2 0-2 0-2 0-2 0-2 0-2 0-2 0-2 0-2 0-2 0-2 0-2 0-2 0-2 0-2 0-2 0-2 0-2 0-2 0-2 0-2 0-2 0-2 0-2 0-2 0-2 0-2 0-2 0-2 0-2 0-2 0-2 0-2 0-2 0-2 0-2 0-2 0-2 0-2 0-2 0-2 0-2 0-2 0-2 0-2 0-2 0-2 0-2 0-2 0-2 0-2 0-2 0-2 0-2 0-2 0-2 0-2 0-2 0-2 0-2 0-2 0-2 0-2 0-2 0-2 0-2 0-2 0-2 0-2 0-2 0-2 0-2 0-2 0-2 0-2 0-2 0-2 0-2 0-2 0-2 0-2 0-2 0-2 0-2 0-2 0-2 0-2 0-2 0-2 0-2 0-2 0-2 0-2 0-2 0-2 0-2 0-2 0-2 0-2 0-2 0-2 0-2 0-2 0-2 0-2 0-2 0-2 0-2 0-2 0-2 0-2 0-2 0-2 0-2 0-2 0-2 0-2 0-2 0-2 0-2 0-2 0-2 0-2 0-2 0-2 0-2 0-2 0-2 0-2 0-2 0-2 0-2 0-2 0-2 0-2 0-2 0-2 0-2 0-2 0-2 0-2 0-2 0-2 0-2 0-2 0-2 0-2 0-2 0-2 0-2 0-2 0-2 0-2 0-2 0-2 0-2 0-2 0-2 0-2 0-2 0-2 0-2 0-2 0-2 0-2 0-2 0-2 0-2 0-2 0-2 0-2 0-2 0-2 0-2 0-2 
0-2 0-2 0-2 0-2 0-2 0-2 0-2 0-2 0-2 0-2 0-2 0-2 0-2 0-2 0-2 0-2 0-2 0-2 0-2 0-2 0-2 0-2 0-2 0-2 0-2 0-2 0-2 0-2 0-2 0-2 0-2 0-2 0-2 0-2 0-2 0-2 0-2 0-2 0-2 0-2 0-2 0-2 0-2 0-2 0-2 0-2 0-2 0-2 0-2 0-2 0-2 0-2 0-2 0-2 0-2 0-2 0-2 0-2 0-2 0-2 0-2 0-2 0-2 0-2 0-2 0-2 0-2 0-2 0-2 0-2 0-2 0-2 0-2 0-2 0-2 0-2 0-2 0-2 0-2 0-2 0-2 0-2 0-2 0-2 0-2 0-2 0-2 0-2 0-2 0-2 0-2 0-2 0-2 0-2 0-2 0-2 0-2 0-2 0-2 0-2 0-2 0-2 0-2 0-2 0-2 0-2 0-2 0-2 0-2 0-2 0-2 0-2 0-2 0-2 0-2 0-2 0-2 0-2 0-2 0-2 0-2 0-2 0-2 0-2 0-2 0-2 0-2 0-2 0-2 0-2 0-2 0-2 0-2 0-2 0-2 0-2 0-2 0-2 0-2 0-2 0-2 0-2 0-2 0-2 0-2 0-2 0-2 0-2 0-2 0-2 0-2 0-2 0-2 0-2 0-2 0-2 0-2 0-2 0-2 0-2 0-2 0-2 0-2 0-2 0-2 0-2 0-2 0-2 0-2 0-2 0-2 0-2 0-2 0-2 0-2 0-2 0-2 0-2 0-2 0-2 0-2 0-2 0-2 0-2 0-2 0-2 0-2 0-2 0-2 0-2 0-2 0-2 0-2 0-2 0-2 0-2 0-2 0-2 0-2 0-2 0-2 0-2 0-2 0-2 0-2 0-2 0-2 0-2 0-2 0-2 0-2 0-2 0-2 0-2 0-2 0-2 0-2 
0-2 0-2 0-2 0-2 0-2 0-2 0-2 0-2 0-2 0-2 0-2 0-2 0-2 0-2 0-2 0-2 0-2 0-2 0-2 0-2 0-2 0-2 0-2 0-2 0-2 0-2 0-2 0-2 0-2 0-2 0-2 0-2 0-2 0-2 0-2 0-2 0-2 0-2 0-2 0-2 0-2 0-2 0-2 0-2 0-2 0-2 0-2 0-2 0-2 0-2 0-2 0-2 0-2 0-2 0-2 0-2 0-2 0-2 0-2 0-2 0-2 0-2 0-2 0-2 0-2 0-2 0-2 0-2 0-2 0-2 0-2 0-2 0-2 0-2 0-2 0-2 0-2 0-2 0-2 0-2 0-2 0-2 0-2 0-2 0-2 0-2 0-2 0-2 0-2 0-2 0-2 0-2 0-2 0-2 0-2 0-2 0-2 0-2 0-2 0-2 0-2 0-2 0-2 0-2 0-2 0-2 0-2 0-2 0-2 0-2 0-2 0-2 0-2 0-2 0-2 0-2 0-2 0-2 0-2 0-2 0-2 0-2 0-2 0-2 0-2 0-2 0-2 0-2 0-2 0-2 0-2 0-2 0-2 0-2 0-2 0-2 0-2 0-2 0-2 0-2 0-2 0-2 0-2 0-2 0-2 0-2 0-2 0-2 0-2 0-2 0-2 0-2 0-2 0-2 0-2 0-2 0-2 0-2 0-2 0-2 0-2 0-2 0-2 0-2 0-2 0-2 0-2 0-2 0-2 0-2 0-2 0-2 0-2 0-2 0-2 0-2 0-2 0-2 0-2 0-2 0-2 0-2 0-2 0-2 0-2 0-2 0-2 0-2 0-2 0-2 0-2 0-2 0-2 0-2 0-2 0-2 0-2 0-2 0-2 0-2 0-2 0-2 0-2 0-2 0-2 0-2 0-2 0-2 0-2 0-2 0-2 0-2 0-2 0-2 0-2 0-2 0-2 
0-2 0-2 0-2 0-2 0-2 0-2 0-2 0-2 0-2 0-2 0-2 0-2 0-2 0-2 0-2 0-2 0-2 0-2 0-2 0-2 0-2 0-2 0-2 0-2 0-2 0-2 0-2 0-2 0-2 0-2 0-2 0-2 0-2 0-2 0-2 0-2 0-2 0-2 0-2 0-2 0-2 0-2 0-2 0-2 0-2 0-2 0-2 0-2 0-2 0-2 0-2 0-2 0-2 0-2 0-2 0-2 0-2 0-2 0-2 0-2 0-2 0-2 0-2 0-2 0-2 0-2 0-2 0-2 0-2 0-2 0-2 0-2 0-2 0-2 0-2 0-2 0-2 0-2 0-2 0-2 0-2 0-2 0-2 0-2 0-2 0-2 0-2 0-2 0-2 0-2 0-2 0-2 0-2 0-2 0-2 0-2 0-2 0-2 0-2 0-2 0-2 0-2 0-2 0-2 0-2 0-2 0-2 0-2 0-2 0-2 0-2 0-2 0-2 0-2 0-2 0-2 0-2 0-2 0-2 0-2 0-2 0-2 0-2 0-2 0-2 0-2 0-2 0-2 0-2 0-2 0-2 0-2 0-2 0-2 0-2 0-2 0-2 0-2 0-2 0-2 0-2 0-2 0-2 0-2 0-2 0-2 0-2 0-2 0-2 0-2 0-2 0-2 0-2 0-2 0-2 0-2 0-2 0-2 0-2 0-2 0-2 0-2 0-2 0-2 0-2 0-2 0-2 0-2 0-2 0-2 0-2 0-2 0-2 0-2 0-2 0-2 0-2 0-2 0-2 0-2 0-2 0-2 0-2 0-2 0-2 0-2 0-2 0-2 0-2 0-2 0-2 0-2 0-2 0-2 0-2 0-2 0-2 0-2 0-2 0-2 0-2 0-2 0-2 0-2 0-2 0-2 0-2 0-2 0-2 0-2 0-2 0-2 0-2 0-2 0-2 0-2 0-2 
0-2 0-2 0-2 0-2 0-2 0-2 0-2 0-2 0-2 0-2 0-2 0-2 0-2 0-2 0-2 0-2 0-2 0-2 0-2 0-2 0-2 0-2 0-2 0-2 0-2 0-2 0-2 0-2 0-2 0-2 0-2 0-2 0-2 0-2 0-2 0-2 0-2 0-2 0-2 0-2 0-2 0-2 0-2 0-2 0-2 0-2 0-2 0-2 0-2 0-2 0-2 0-2 0-2 0-2 0-2 0-2 0-2 0-2 0-2 0-2 0-2 0-2 0-2 0-2 0-2 0-2 0-2 0-2 0-2 0-2 0-2 0-2 0-2 0-2 0-2 0-2 0-2 0-2 0-2 0-2 0-2 0-2 0-2 0-2 0-2 0-2 0-2 0-2 0-2 0-2 0-2 0-2 0-2 0-2 0-2 0-2 0-2 0-2 0-2 0-2 0-2 0-2 0-2 0-2 0-2 0-2 0-2 0-2 0-2 0-2 0-2 0-2 0-2 0-2 0-2 0-2 0-2 0-2 0-2 0-2 0-2 0-2 0-2 0-2 0-2 0-2 0-2 0-2 0-2 0-2 0-2 0-2 0-2 0-2 0-2 0-2 0-2 0-2 0-2 0-2 0-2 0-2 0-2 0-2 0-2 0-2 0-2 0-2 0-2 0-2 0-2 0-2 0-2 0-2 0-2 0-2 0-2 0-2 0-2 0-2 0-2 0-2 0-2 0-2 0-2 0-2 0-2 0-2 0-2 0-2 0-2 0-2 0-2 0-2 0-2 0-2 0-2 0-2 0-2 0-2 0-2 0-2 0-2 0-2 0-2 0-2 0-2 0-2 0-2 0-2 0-2 0-2 0-2 0-2 0-2 0-2 0-2 0-2 0-2 0-2 0-2 0-2 0-2 0-2 0-2 0-2 0-2 0-2 0-2 0-2 0-2 0-2 0-2 0-2 0-2 0-2 0-2 
0-2 0-2 0-2 0-2 0-2 0-2 0-2 0-2 0-2 0-2 0-2 0-2 0-2 0-2 0-2 0-2 0-2 0-2 0-2 0-2 0-2 0-2 0-2 0-2 0-2 0-2 0-2 0-2 0-2 0-2 0-2 0-2 0-2 0-2 0-2 0-2 0-2 0-2 0-2 0-2 0-2 0-2 0-2 0-2 0-2 0-2 0-2 0-2 0-2 0-2 0-2 0-2 0-2 0-2 0-2 0-2 0-2 0-2 0-2 0-2 0-2 0-2 0-2 0-2 0-2 0-2 0-2 0-2 0-2 0-2 0-2 0-2 0-2 0-2 0-2 0-2 0-2 0-2 0-2 0-2 0-2 0-2 0-2 0-2 0-2 0-2 0-2 0-2 0-2 0-2 0-2 0-2 0-2 0-2 0-2 0-2 0-2 0-2 0-2 0-2 0-2 0-2 0-2 0-2 0-2 0-2 0-2 0-2 0-2 0-2 0-2 0-2 0-2 0-2 0-2 0-2 0-2 0-2 0-2 0-2 0-2 0-2 0-2 0-2 0-2 0-2 0-2 0-2 0-2 0-2 0-2 0-2 0-2 0-2 0-2 0-2 0-2 0-2 0-2 0-2 0-2 0-2 0-2 0-2 0-2 0-2 0-2 0-2 0-2 0-2 0-2 0-2 0-2 0-2 0-2 0-2 0-2 0-2 0-2 0-2 0-2 0-2 0-2 0-2 0-2 0-2 0-2 0-2 0-2 0-2 0-2 0-2 0-2 0-2 0-2 0-2 0-2 0-2 0-2 0-2 0-2 0-2 0-2 0-2 0-2 0-2 0-2 0-2 0-2 0-2 0-2 0-2 0-2 0-2 0-2 0-2 0-2 0-2 0-2 0-2 0-2 0-2 0-2 0-2 0-2 0-2 0-2 0-2 0-2 0-2 0-2 0-2 0-2 0-2 0-2 0-2 0-2 
0-2 0-2 0-2 0-2 0-2 0-2 0-2 0-2 0-2 0-2 0-2 0-2 0-2 0-2 0-2 0-2 0-2 0-2 0-2 0-2 0-2 0-2 0-2 0-2 0-2 0-2 0-2 0-2 0-2 0-2 0-2 0-2 0-2 0-2 0-2 0-2 0-2 0-2 0-2 0-2 0-2 0-2 0-2 0-2 0-2 0-2 0-2 0-2 0-2 0-2 0-2 0-2 0-2 0-2 0-2 0-2 0-2 0-2 0-2 0-2 0-2 0-2 0-2 0-2 0-2 0-2 0-2 0-2 0-2 0-2 0-2 0-2 0-2 0-2 0-2 0-2 0-2 0-2 0-2 0-2 0-2 0-2 0-2 0-2 0-2 0-2 0-2 0-2 0-2 0-2 0-2 0-2 0-2 0-2 0-2 0-2 0-2 0-2 0-2 0-2 0-2 0-2 0-2 0-2 0-2 0-2 0-2 0-2 0-2 0-2 0-2 0-2 0-2 0-2 0-2 0-2 0-2 0-2 0-2 0-2 0-2 0-2 0-2 0-2 0-2 0-2 0-2 0-2 0-2 0-2 0-2 0-2 0-2 0-2 0-2 0-2 0-2 0-2 0-2 0-2 0-2 0-2 0-2 0-2 0-2 0-2 0-2 0-2 0-2 0-2 0-2 0-2 0-2 0-2 0-2 0-2 0-2 0-2 0-2 0-2 0-2 0-2 0-2 0-2 0-2 0-2 0-2 0-2 0-2 0-2 0-2 0-2 0-2 0-2 0-2 0-2 0-2 0-2 0-2 0-2 0-2 0-2 0-2 0-2 0-2 0-2 0-2 0-2 0-2 0-2 0-2 0-2 0-2 0-2 0-2 0-2 0-2 0-2 0-2 0-2 0-2 0-2 0-2 0-2 0-2 0-2 0-2 0-2 0-2 0-2 0-2 0-2 0-2 0-2 0-2 0-2 0-2 
0-2 0-2 0-2 0-2 0-2 0-2 0-2 0-2 0-2 0-2 0-2 0-2 0-2 0-2 0-2 0-2 0-2 0-2 0-2 0-2 0-2 0-2 0-2 0-2 0-2 0-2 0-2 0-2 0-2 0-2 0-2 0-2 0-2 0-2 0-2 0-2 0-2 0-2 0-2 0-2 0-2 0-2 0-2 0-2 0-2 0-2 0-2 0-2 0-2 0-2 0-2 0-2 0-2 0-2 0-2 0-2 0-2 0-2 0-2 0-2 0-2 0-2 0-2 0-2 0-2 0-2 0-2 0-2 0-2 0-2 0-2 0-2 0-2 0-2 0-2 0-2 0-2 0-2 0-2 0-2 0-2 0-2 0-2 0-2 0-2 0-2 0-2 0-2 0-2 0-2 0-2 0-2 0-2 0-2 0-2 0-2 0-2 0-2 0-2 0-2 0-2 0-2 0-2 0-2 0-2 0-2 0-2 0-2 0-2 0-2 0-2 0-2 0-2 0-2 0-2 0-2 0-2 0-2 0-2 0-2 0-2 0-2 0-2 0-2 0-2 0-2 0-2 0-2 0-2 0-2 0-2 0-2 0-2 0-2 0-2 0-2 0-2 0-2 0-2 0-2 0-2 0-2 0-2 0-2 0-2 0-2 0-2 0-2 0-2 0-2 0-2 0-2 0-2 0-2 0-2 0-2 0-2 0-2 0-2 0-2 0-2 0-2 0-2 0-2 0-2 0-2 0-2 0-2 0-2 0-2 0-2 0-2 0-2 0-2 0-2 0-2 0-2 0-2 0-2 0-2 0-2 0-2 0-2 0-2 0-2 0-2 0-2 0-2 0-2 0-2 0-2 0-2 0-2 0-2 0-2 0-2 0-2 0-2 0-2 0-2 0-2 0-2 0-2 0-2 0-2 0-2 0-2 0-2 0-2 0-2 0-2 0-2 0-2 0-2 0-2 0-2 0-2 
0-2 0-2 0-2 0-2 0-2 0-2 0-2 0-2 0-2 0-2 0-2 0-2 0-2 0-2 0-2 0-2 0-2 0-2 0-2 0-2 0-2 0-2 0-2 0-2 0-2 0-2 0-2 0-2 0-2 0-2 0-2 0-2 0-2 0-2 0-2 0-2 0-2 0-2 0-2 0-2 0-2 0-2 0-2 0-2 0-2 0-2 0-2 0-2 0-2 0-2 0-2 0-2 0-2 0-2 0-2 0-2 0-2 0-2 0-2 0-2 0-2 0-2 0-2 0-2 0-2 0-2 0-2 0-2 0-2 0-2 0-2 0-2 0-2 0-2 0-2 0-2 0-2 0-2 0-2 0-2 0-2 0-2 0-2 0-2 0-2 0-2 0-2 0-2 0-2 0-2 0-2 0-2 0-2 0-2 0-2 0-2 0-2 0-2 0-2 0-2 0-2 0-2 0-2 0-2 0-2 0-2 0-2 0-2 0-2 0-2 0-2 0-2 0-2 0-2 0-2 0-2 0-2 0-2 0-2 0-2 0-2 0-2 0-2 0-2 0-2 0-2 0-2 0-2 0-2 0-2 0-2 0-2 0-2 0-2 0-2 0-2 0-2 0-2 0-2 0-2 0-2 0-2 0-2 0-2 0-2 0-2 0-2 0-2 0-2 0-2 0-2 0-2 0-2 0-2 0-2 0-2 0-2 0-2 0-2 0-2 0-2 0-2 0-2 0-2 0-2 0-2 0-2 0-2 0-2 0-2 0-2 0-2 0-2 0-2 0-2 0-2 0-2 0-2 0-2 0-2 0-2 0-2 0-2 0-2 0-2 0-2 0-2 0-2 0-2 0-2 0-2 0-2 0-2 0-2 0-2 0-2 0-2 0-2 0-2 0-2 0-2 0-2 0-2 0-2 0-2 0-2 0-2 0-2 0-2 0-2 0-2 0-2 0-2 0-2 0-2 0-2 0-2 
0-2 0-2 0-2 0-2 0-2 0-2 0-2 0-2 0-2 0-2 0-2 0-2 0-2 0-2 0-2 0-2 0-2 0-2 0-2 0-2 0-2 0-2 0-2 0-2 0-2 0-2 0-2 0-2 0-2 0-2 0-2 0-2 0-2 0-2 0-2 0-2 0-2 0-2 0-2 0-2 0-2 0-2 0-2 0-2 0-2 0-2 0-2 0-2 0-2 0-2 0-2 0-2 0-2 0-2 0-2 0-2 0-2 0-2 0-2 0-2 0-2 0-2 0-2 0-2 0-2 0-2 0-2 0-2 0-2 0-2 0-2 0-2 0-2 0-2 0-2 0-2 0-2 0-2 0-2 0-2 0-2 0-2 0-2 0-2 0-2 0-2 0-2 0-2 0-2 0-2 0-2 0-2 0-2 0-2 0-2 0-2 0-2 0-2 0-2 0-2 0-2 0-2 0-2 0-2 0-2 0-2 0-2 0-2 0-2 0-2 0-2 0-2 0-2 0-2 0-2 0-2 0-2 0-2 0-2 0-2 0-2 0-2 0-2 0-2 0-2 0-2 0-2 0-2 0-2 0-2 0-2 0-2 0-2 0-2 0-2 0-2 0-2 0-2 0-2 0-2 0-2 0-2 0-2 0-2 0-2 0-2 0-2 0-2 0-2 0-2 0-2 0-2 0-2 0-2 0-2 0-2 0-2 0-2 0-2 0-2 0-2 0-2 0-2 0-2 0-2 0-2 0-2 0-2 0-2 0-2 0-2 0-2 0-2 0-2 0-2 0-2 0-2 0-2 0-2 0-2 0-2 0-2 0-2 0-2 0-2 0-2 0-2 0-2 0-2 0-2 0-2 0-2 0-2 0-2 0-2 0-2 0-2 0-2 0-2 0-2 0-2 0-2 0-2 0-2 0-2 0-2 0-2 0-2 0-2 0-2 0-2 0-2 0-2 0-2 0-2 0-2 0-2 
0-2 0-2 0-2 0-2 0-2 0-2 0-2 0-2 0-2 0-2 0-2 0-2 0-2 0-2 0-2 0-2 0-2 0-2 0-2 0-2 0-2 0-2 0-2 0-2 0-2 0-2 0-2 0-2 0-2 0-2 0-2 0-2 0-2 0-2 0-2 0-2 0-2 0-2 0-2 0-2 0-2 0-2 0-2 0-2 0-2 0-2 0-2 0-2 0-2 0-2 0-2 0-2 0-2 0-2 0-2 0-2 0-2 0-2 0-2 0-2 0-2 0-2 0-2 0-2 0-2 0-2 0-2 0-2 0-2 0-2 0-2 0-2 0-2 0-2 0-2 0-2 0-2 0-2 0-2 0-2 0-2 0-2 0-2 0-2 0-2 0-2 0-2 0-2 0-2 0-2 0-2 0-2 0-2 0-2 0-2 0-2 0-2 0-2 0-2 0-2 0-2 0-2 0-2 0-2 0-2 0-2 0-2 0-2 0-2 0-2 0-2 0-2 0-2 0-2 0-2 0-2 0-2 0-2 0-2 0-2 0-2 0-2 0-2 0-2 0-2 0-2 0-2 0-2 0-2 0-2 0-2 0-2 0-2 0-2 0-2 0-2 0-2 0-2 0-2 0-2 0-2 0-2 0-2 0-2 0-2 0-2 0-2 0-2 0-2 0-2 0-2 0-2 0-2 0-2 0-2 0-2 0-2 0-2 0-2 0-2 0-2 0-2 0-2 0-2 0-2 0-2 0-2 0-2 0-2 0-2 0-2 0-2 0-2 0-2 0-2 0-2 0-2 0-2 0-2 0-2 0-2 0-2 0-2 0-2 0-2 0-2 0-2 0-2 0-2 0-2 0-2 0-2 0-2 0-2 0-2 0-2 0-2 0-2 0-2 0-2 0-2 0-2 0-2 0-2 0-2 0-2 0-2 0-2 0-2 0-2 0-2 0-2 0-2 0-2 0-2 0-2 0-2 
0-2 0-2 0-2 0-2 0-2 0-2 0-2 0-2 0-2 0-2 0-2 0-2 0-2 0-2 0-2 0-2 0-2 0-2 0-2 0-2 0-2 0-2 0-2 0-2 0-2 0-2 0-2 0-2 0-2 0-2 0-2 0-2 0-2 0-2 0-2 0-2 0-2 0-2 0-2 0-2 0-2 0-2 0-2 0-2 0-2 0-2 0-2 0-2 0-2 0-2 0-2 0-2 0-2 0-2 0-2 0-2 0-2 0-2 0-2 0-2 0-2 0-2 0-2 0-2 0-2 0-2 0-2 0-2 0-2 0-2 0-2 0-2 0-2 0-2 0-2 0-2 0-2 0-2 0-2 0-2 0-2 0-2 0-2 0-2 0-2 0-2 0-2 0-2 0-2 0-2 0-2 0-2 0-2 0-2 0-2 0-2 0-2 0-2 0-2 0-2 0-2 0-2 0-2 0-2 0-2 0-2 0-2 0-2 13-3 0-2 0-2 0-2 0-2 0-2 0-2 0-2 0-2 0-2 0-2 0-2 0-2 0-2 0-2 0-2 0-2 0-2 0-2 0-2 0-2 0-2 0-2 0-2 0-2 0-2 0-2 0-2 0-2 0-2 0-2 0-2 0-2 0-2 0-2 0-2 0-2 0-2 0-2 0-2 0-2 0-2 0-2 0-2 0-2 0-2 0-2 0-2 0-2 0-2 0-2 0-2 0-2 0-2 0-2 0-2 0-2 0-2 0-2 0-2 0-2 0-2 0-2 0-2 0-2 0-2 0-2 0-2 0-2 0-2 0-2 0-2 0-2 0-2 0-2 0-2 0-2 0-2 0-2 0-2 0-2 0-2 0-2 0-2 0-2 0-2 0-2 0-2 0-2 0-2 0-2 0-2 0-2 0-2 0-2 0-2 0-2 0-2 0-2 0-2 0-2 0-2 0-2 0-2 0-2 0-2 0-2 0-2 0-2 
0-2 0-2 0-2 0-2 0-2 0-2 0-2 0-2 0-2 0-2 0-2 0-2 0-2 0-2 0-2 0-2 0-2 0-2 0-2 0-2 0-2 0-2 0-2 0-2 0-2 0-2 0-2 0-2 0-2 0-2 0-2 0-2 0-2 0-2 0-2 0-2 0-2 0-2 0-2 0-2 0-2 0-2 0-2 0-2 0-2 0-2 0-2 0-2 0-2 0-2 0-2 0-2 0-2 0-2 0-2 0-2 0-2 0-2 0-2 0-2 0-2 0-2 0-2 0-2 0-2 0-2 0-2 0-2 0-2 0-2 0-2 0-2 0-2 0-2 0-2 0-2 0-2 0-2 0-2 0-2 0-2 0-2 0-2 0-2 0-2 0-2 0-2 0-2 0-2 0-2 0-2 0-2 0-2 0-2 0-2 11-3 11-3 11-3 12-3 12-3 12-3 12-3 12-3 12-3 12-3 13-3 13-3 13-3 13-3 13-3 13-3 13-3 14-3 14-3 14-3 14-3 14-3 14-3 14-3 15-3 15-3 15-3 0-2 0-2 0-2 0-2 0-2 0-2 0-2 0-2 0-2 0-2 0-2 0-2 0-2 0-2 0-2 0-2 0-2 0-2 0-2 0-2 0-2 0-2 0-2 0-2 0-2 0-2 0-2 0-2 0-2 0-2 0-2 0-2 0-2 0-2 0-2 0-2 0-2 0-2 0-2 0-2 0-2 0-2 0-2 0-2 0-2 0-2 0-2 0-2 0-2 0-2 0-2 0-2 0-2 0-2 0-2 0-2 0-2 0-2 0-2 0-2 0-2 0-2 0-2 0-2 0-2 0-2 0-2 0-2 0-2 0-2 0-2 0-2 0-2 0-2 0-2 0-2 0-2 0-2 0-2 0-2 0-2 0-2 0-2 0-2 0-2 0-2 0-2 0-2 0-2 0-2 0-2 0-2 0-2 0-2 0-2 
0-2 0-2 0-2 0-2 0-2 0-2 0-2 0-2 0-2 0-2 0-2 0-2 0-2 0-2 0-2 0-2 0-2 0-2 0-2 0-2 0-2 0-2 0-2 0-2 0-2 0-2 0-2 0-2 0-2 0-2 0-2 0-2 0-2 0-2 0-2 0-2 0-2 0-2 0-2 0-2 0-2 0-2 0-2 0-2 0-2 0-2 0-2 0-2 0-2 0-2 0-2 0-2 0-2 0-2 0-2 0-2 0-2 0-2 0-2 0-2 0-2 0-2 0-2 0-2 0-2 0-2 0-2 0-2 0-2 0-2 0-2 0-2 0-2 0-2 0-2 0-2 0-2 0-2 0-2 0-2 0-2 0-2 0-2 0-2 0-2 0-2 0-2 0-2 0-2 0-2 10-3 11-3 11-3 11-3 11-3 11-3 11-3 11-3 12-3 12-3 12-3 12-3 12-3 12-3 12-3 13-3 13-3 13-3 13-3 13-3 13-3 13-3 14-3 14-3 14-3 14-3 14-3 14-3 14-3 15-3 15-3 15-3 15-3 15-3 15-3 15-3 16-3 0-2 0-2 0-2 0-2 0-2 0-2 0-2 0-2 0-2 0-2 0-2 0-2 0-2 0-2 0-2 0-2 0-2 0-2 0-2 0-2 0-2 0-2 0-2 0-2 0-2 0-2 0-2 0-2 0-2 0-2 0-2 0-2 0-2 0-2 0-2 0-2 0-2 0-2 0-2 0-2 0-2 0-2 0-2 0-2 0-2 0-2 0-2 0-2 0-2 0-2 0-2 0-2 0-2 0-2 0-2 0-2 0-2 0-2 0-2 0-2 0-2 0-2 0-2 0-2 0-2 0-2 0-2 0-2 0-2 0-2 0-2 0-2 0-2 0-2 0-2 0-2 0-2 0-2 0-2 0-2 0-2 0-2 0-2 0-2 0-2 0-2 0-2 0-2 0-2 0-2 
0-2 0-2 0-2 0-2 0-2 0-2 0-2 0-2 0-2 0-2 0-2 0-2 0-2 0-2 0-2 0-2 0-2 0-2 0-2 0-2 0-2 0-2 0-2 0-2 0-2 0-2 0-2 0-2 0-2 0-2 0-2 0-2 0-2 0-2 0-2 0-2 0-2 0-2 0-2 0-2 0-2 0-2 0-2 0-2 0-2 0-2 0-2 0-2 0-2 0-2 0-2 0-2 0-2 0-2 0-2 0-2 0-2 0-2 0-2 0-2 0-2 0-2 0-2 0-2 0-2 0-2 0-2 0-2 0-2 0-2 0-2 0-2 0-2 0-2 0-2 0-2 0-2 0-2 0-2 0-2 0-2 0-2 0-2 0-2 0-2 0-2 10-3 10-3 10-3 10-3 10-3 11-3 11-3 11-3 11-3 11-3 11-3 11-3 12-3 12-3 12-3 12-3 12-3 12-3 12-3 13-3 13-3 13-3 13-3 13-3 13-3 13-3 14-3 14-3 14-3 14-3 14-3 14-3 14-3 15-3 15-3 15-3 15-3 15-3 15-3 15-3 16-3 16-3 16-3 16-3 16-3 0-2 0-2 0-2 0-2 0-2 0-2 0-2 0-2 0-2 0-2 0-2 0-2 0-2 0-2 0-2 0-2 0-2 0-2 0-2 0-2 0-2 0-2 0-2 0-2 0-2 0-2 0-2 0-2 0-2 0-2 0-2 0-2 0-2 0-2 0-2 0-2 0-2 0-2 0-2 0-2 0-2 0-2 0-2 0-2 0-2 0-2 0-2 0-2 0-2 0-2 0-2 0-2 0-2 0-2 0-2 0-2 0-2 0-2 0-2 0-2 0-2 0-2 0-2 0-2 0-2 0-2 0-2 0-2 0-2 0-2 0-2 0-2 0-2 0-2 0-2 0-2 0-2 0-2 0-2 0-2 0-2 0-2 0-2 0-2 0-2 0-2 
0-2 0-2 0-2 0-2 0-2 0-2 0-2 0-2 0-2 0-2 0-2 0-2 0-2 0-2 0-2 0-2 0-2 0-2 0-2 0-2 0-2 0-2 0-2 0-2 0-2 0-2 0-2 0-2 0-2 0-2 0-2 0-2 0-2 0-2 0-2 0-2 0-2 0-2 0-2 0-2 0-2 0-2 0-2 0-2 0-2 0-2 0-2 0-2 0-2 0-2 0-2 0-2 0-2 0-2 0-2 0-2 0-2 0-2 0-2 0-2 0-2 0-2 0-2 0-2 0-2 0-2 0-2 0-2 0-2 0-2 0-2 0-2 0-2 0-2 0-2 0-2 0-2 0-2 0-2 0-2 0-2 0-2 9-3 9-3 10-3 10-3 10-3 10-3 10-3 10-3 10-3 11-3 11-3 11-3 11-3 11-3 11-3 11-3 12-3 12-3 12-3 12-3 12-3 12-3 12-3 13-3 13-3 13-3 13-3 13-3 13-3 13-3 14-3 14-3 14-3 14-3 14-3 14-3 14-3 15-3 15-3 15-3 15-3 15-3 15-3 15-3 16-3 16-3 16-3 16-3 16-3 16-3 16-3 17-3 17-3 0-2 0-2 0-2 0-2 0-2 0-2 0-2 0-2 0-2 0-2 0-2 0-2 0-2 0-2 0-2 0-2 0-2 0-2 0-2 0-2 0-2 0-2 0-2 0-2 0-2 0-2 0-2 0-2 0-2 0-2 0-2 0-2 0-2 0-2 0-2 0-2 0-2 0-2 0-2 0-2 0-2 0-2 0-2 0-2 0-2 0-2 0-2 0-2 0-2 0-2 0-2 0-2 0-2 0-2 0-2 0-2 0-2 0-2 0-2 0-2 0-2 0-2 0-2 0-2 0-2 0-2 0-2 0-2 0-2 0-2 0-2 0-2 0-2 0-2 0-2 0-2 0-2 0-2 0-2 0-2 0-2 0-2 
0-2 0-2 0-2 0-2 0-2 0-2 0-2 0-2 0-2 0-2 0-2 0-2 0-2 0-2 0-2 0-2 0-2 0-2 0-2 0-2 0-2 0-2 0-2 0-2 0-2 0-2 0-2 0-2 0-2 0-2 0-2 0-2 0-2 0-2 0-2 0-2 0-2 0-2 0-2 0-2 0-2 0-2 0-2 0-2 0-2 0-2 0-2 0-2 0-2 0-2 0-2 0-2 0-2 0-2 0-2 0-2 0-2 0-2 0-2 0-2 0-2 0-2 0-2 0-2 0-2 0-2 0-2 0-2 0-2 0-2 0-2 0-2 0-2 0-2 0-2 0-2 0-2 0-2 0-2 9-3 9-3 9-3 9-3 9-3 10-3 10-3 10-3 10-3 10-3 10-3 10-3 11-3 11-3 11-3 11-3 11-3 11-3 11-3 12-3 12-3 12-3 12-3 12-3 12-3 12-3 13-3 13-3 13-3 13-3 13-3 13-3 13-3 14-3 14-3 14-3 14-3 14-3 14-3 14-3 15-3 15-3 15-3 15-3 15-3 15-3 15-3 16-3 16-3 16-3 16-3 16-3 16-3 16-3 17-3 17-3 17-3 17-3 17-3 0-2 0-2 0-2 0-2 0-2 0-2 0-2 0-2 0-2 0-2 0-2 0-2 0-2 0-2 0-2 0-2 0-2 0-2 0-2 0-2 0-2 0-2 0-2 0-2 0-2 0-2 0-2 0-2 0-2 0-2 0-2 0-2 0-2 0-2 0-2 0-2 0-2 0-2 0-2 0-2 0-2 0-2 0-2 0-2 0-2 0-2 0-2 0-2 0-2 0-2 0-2 0-2 0-2 0-2 0-2 0-2 0-2 0-2 0-2 0-2 0-2 0-2 0-2 0-2 0-2 0-2 0-2 0-2 0-2 0-2 0-2 0-2 0-2 0-2 0-2 0-2 0-2 0-2 0-2 
0-2 0-2 0-2 0-2 0-2 0-2 0-2 0-2 0-2 0-2 0-2 0-2 0-2 0-2 0-2 0-2 0-2 0-2 0-2 0-2 0-2 0-2 0-2 0-2 0-2 0-2 0-2 0-2 0-2 0-2 0-2 0-2 0-2 0-2 0-2 0-2 0-2 0-2 0-2 0-2 0-2 0-2 0-2 0-2 0-2 0-2 0-2 0-2 0-2 0-2 0-2 0-2 0-2 0-2 0-2 0-2 0-2 0-2 0-2 0-2 0-2 0-2 0-2 0-2 0-2 0-2 0-2 0-2 0-2 0-2 0-2 0-2 0-2 0-2 0-2 0-2 0-2 9-3 9-3 9-3 9-3 9-3 9-3 9-3 10-3 10-3 10-3 10-3 10-3 10-3 10-3 11-3 11-3 11-3 11-3 11-3 11-3 11-3 12-3 12-3 12-3 12-3 12-3 12-3 12-3 13-3 13-3 13-3 13-3 13-3 13-3 13-3 14-3 14-3 14-3 14-3 14-3 14-3 14-3 15-3 15-3 15-3 15-3 15-3 15-3 15-3 16-3 16-3 16-3 16-3 16-3 16-3 16-3 17-3 17-3 17-3 17-3 17-3 17-3 17-3 0-2 0-2 0-2 0-2 0-2 0-2 0-2 0-2 0-2 0-2 0-2 0-2 0-2 0-2 0-2 0-2 0-2 0-2 0-2 0-2 0-2 0-2 0-2 0-2 0-2 0-2 0-2 0-2 0-2 0-2 0-2 0-2 0-2 0-2 0-2 0-2 0-2 0-2 0-2 0-2 0-2 0-2 0-2 0-2 0-2 0-2 0-2 0-2 0-2 0-2 0-2 0-2 0-2 0-2 0-2 0-2 0-2 0-2 0-2 0-2 0-2 0-2 0-2 0-2 0-2 0-2 0-2 0-2 0-2 0-2 0-2 0-2 0-2 0-2 0-2 0-2 0-2 
0-2 0-2 0-2 0-2 0-2 0-2 0-2 0-2 0-2 0-2 0-2 0-2 0-2 0-2 0-2 0-2 0-2 0-2 0-2 0-2 0-2 0-2 0-2 0-2 0-2 0-2 0-2 0-2 0-2 0-2 0-2 0-2 0-2 0-2 0-2 0-2 0-2 0-2 0-2 0-2 0-2 0-2 0-2 0-2 0-2 0-2 0-2 0-2 0-2 0-2 0-2 0-2 0-2 0-2 0-2 0-2 0-2 0-2 0-2 0-2 0-2 0-2 0-2 0-2 0-2 0-2 0-2 0-2 0-2 0-2 0-2 0-2 0-2 0-2 33-3 33-3 33-3 34-3 34-3 34-3 34-3 34-3 34-3 34-3 35-3 35-3 35-3 35-3 35-3 35-3 35-3 36-3 36-3 36-3 36-3 36-3 36-3 36-3 37-3 37-3 37-3 37-3 37-3 37-3 37-3 38-3 38-3 38-3 38-3 38-3 38-3 38-3 39-3 39-3 39-3 39-3 39-3 39-3 39-3 40-3 40-3 40-3 40-3 40-3 40-3 40-3 41-3 41-3 41-3 41-3 41-3 41-3 41-3 42-3 42-3 42-3 42-3 42-3 42-3 42-3 43-3 43-3 43-3 0-2 0-2 0-2 0-2 0-2 0-2 0-2 0-2 0-2 0-2 0-2 0-2 0-2 0-2 0-2 0-2 0-2 0-2 0-2 0-2 0-2 0-2 0-2 0-2 0-2 0-2 0-2 0-2 0-2 0-2 0-2 0-2 0-2 0-2 0-2 0-2 0-2 0-2 0-2 0-2 0-2 0-2 0-2 0-2 0-2 0-2 0-2 0-2 0-2 0-2 0-2 0-2 0-2 0-2 0-2 0-2 0-2 0-2 0-2 0-2 0-2 0-2 0-2 0-2 0-2 0-2 0-2 0-2 0-2 0-2 0-2 0-2 0-2 0-2 
0-2 0-2 0-2 0-2 0-2 0-2 0-2 0-2 0-2 0-2 0-2 0-2 0-2 0-2 0-2 0-2 0-2 0-2 0-2 0-2 0-2 0-2 0-2 0-2 0-2 0-2 0-2 0-2 0-2 0-2 0-2 0-2 0-2 0-2 0-2 0-2 0-2 0-2 0-2 0-2 0-2 0-2 0-2 0-2 0-2 0-2 0-2 0-2 0-2 0-2 0-2 0-2 0-2 0-2 0-2 0-2 0-2 0-2 0-2 0-2 0-2 0-2 0-2 0-2 0-2 0-2 0-2 0-2 0-2 0-2 0-2 0-2 33-3 33-3 33-3 33-3 33-3 34-3 34-3 34-3 34-3 34-3 34-3 34-3 35-3 35-3 35-3 35-3 35-3 35-3 35-3 36-3 36-3 36-3 36-3 36-3 36-3 36-3 37-3 37-3 37-3 37-3 37-3 37-3 37-3 38-3 38-3 38-3 38-3 38-3 38-3 38-3 39-3 39-3 39-3 39-3 39-3 39-3 39-3 40-3 40-3 40-3 40-3 40-3 40-3 40-3 41-3 41-3 41-3 41-3 41-3 41-3 41-3 42-3 42-3 42-3 42-3 42-3 42-3 42-3 43-3 43-3 43-3 43-3 43-3 0-2 0-2 0-2 0-2 0-2 0-2 0-2 0-2 0-2 0-2 0-2 0-2 0-2 0-2 0-2 0-2 0-2 0-2 0-2 0-2 0-2 0-2 0-2 0-2 0-2 0-2 0-2 0-2 0-2 0-2 0-2 0-2 0-2 0-2 0-2 0-2 0-2 0-2 0-2 0-2 0-2 0-2 0-2 0-2 0-2 0-2 0-2 0-2 0-2 0-2 0-2 0-2 0-2 0-2 0-2 0-2 0-2 0-2 0-2 0-2 0-2 0-2 0-2 0-2 0-2 0-2 0-2 0-2 0-2 0-2 0-2 0-2 
0-2 0-2 0-2 0-2 0-2 0-2 0-2 0-2 0-2 0-2 0-2 0-2 0-2 0-2 0-2 0-2 0-2 0-2 0-2 0-2 0-2 0-2 0-2 0-2 0-2 0-2 0-2 0-2 0-2 0-2 0-2 0-2 0-2 0-2 0-2 0-2 0-2 0-2 0-2 0-2 0-2 0-2 0-2 0-2 0-2 0-2 0-2 0-2 0-2 0-2 0-2 0-2 0-2 0-2 0-2 0-2 0-2 0-2 0-2 0-2 0-2 0-2 0-2 0-2 0-2 0-2 0-2 0-2 0-2 0-2 33-3 33-3 33-3 33-3 33-3 33-3 33-3 34-3 34-3 34-3 34-3 34-3 34-3 34-3 35-3 35-3 35-3 35-3 35-3 35-3 35-3 36-3 36-3 36-3 36-3 36-3 36-3 36-3 37-3 37-3 37-3 37-3 37-3 37-3 37-3 38-3 38-3 38-3 38-3 38-3 38-3 38-3 39-3 39-3 39-3 39-3 39-3 39-3 39-3 40-3 40-3 40-3 40-3 40-3 40-3 40-3 41-3 41-3 41-3 41-3 41-3 41-3 41-3 42-3 42-3 42-3 42-3 42-3 42-3 42-3 43-3 43-3 43-3 43-3 43-3 43-3 43-3 0-2 0-2 0-2 0-2 0-2 0-2 0-2 0-2 0-2 0-2 0-2 0-2 0-2 0-2 0-2 0-2 0-2 0-2 0-2 0-2 0-2 0-2 0-2 0-2 0-2 0-2 0-2 0-2 0-2 0-2 0-2 0-2 0-2 0-2 0-2 0-2 0-2 0-2 0-2 0-2 0-2 0-2 0-2 0-2 0-2 0-2 0-2 0-2 0-2 0-2 0-2 0-2 0-2 0-2 0-2 0-2 0-2 0-2 0-2 0-2 0-2 0-2 0-2 0-2 0-2 0-2 0-2 0-2 0-2 0-2 
0-2 0-2 0-2 0-2 0-2 0-2 0-2 0-2 0-2 0-2 0-2 0-2 0-2 0-2 0-2 0-2 0-2 0-2 0-2 0-2 0-2 0-2 0-2 0-2 0-2 0-2 0-2 0-2 0-2 0-2 0-2 0-2 0-2 0-2 0-2 0-2 0-2 0-2 0-2 0-2 0-2 0-2 0-2 0-2 0-2 0-2 0-2 0-2 0-2 0-2 0-2 0-2 0-2 0-2 0-2 0-2 0-2 0-2 0-2 0-2 0-2 0-2 0-2 0-2 0-2 0-2 0-2 0-2 32-3 32-3 33-3 33-3 33-3 33-3 33-3 33-3 33-3 34-3 34-3 34-3 34-3 34-3 34-3 34-3 35-3 35-3 35-3 35-3 35-3 35-3 35-3 36-3 36-3 36-3 36-3 36-3 36-3 36-3 37-3 37-3 37-3 37-3 37-3 37-3 37-3 38-3 38-3 38-3 38-3 38-3 38-3 38-3 39-3 39-3 39-3 39-3 39-3 39-3 39-3 40-3 40-3 40-3 40-3 40-3 40-3 40-3 41-3 41-3 41-3 41-3 41-3 41-3 41-3 42-3 42-3 42-3 42-3 42-3 42-3 42-3 43-3 43-3 43-3 43-3 43-3 43-3 43-3 44-3 44-3 0-2 0-2 0-2 0-2 0-2 0-2 0-2 0-2 0-2 0-2 0-2 0-2 0-2 0-2 0-2 0-2 0-2 0-2 0-2 0-2 0-2 0-2 0-2 0-2 0-2 0-2 0-2 0-2 0-2 0-2 0-2 0-2 0-2 0-2 0-2 0-2 0-2 0-2 0-2 0-2 0-2 0-2 0-2 0-2 0-2 0-2 0-2 0-2 0-2 0-2 0-2 0-2 0-2 0-2 0-2 0-2 0-2 0-2 0-2 0-2 0-2 0-2 0-2 0-2 0-2 0-2 0-2 0-2 
0-2 0-2 0-2 0-2 0-2 0-2 0-2 0-2 0-2 0-2 0-2 0-2 0-2 0-2 0-2 0-2 0-2 0-2 0-2 0-2 0-2 0-2 0-2 0-2 0-2 0-2 0-2 0-2 0-2 0-2 0-2 0-2 0-2 0-2 0-2 0-2 0-2 0-2 0-2 0-2 0-2 0-2 0-2 0-2 0-2 0-2 0-2 0-2 0-2 0-2 0-2 0-2 0-2 0-2 0-2 0-2 0-2 0-2 0-2 0-2 0-2 0-2 0-2 0-2 0-2 0-2 32-3 32-3 32-3 32-3 33-3 33-3 33-3 33-3 33-3 33-3 33-3 34-3 34-3 34-3 34-3 34-3 34-3 34-3 35-3 35-3 35-3 35-3 35-3 35-3 35-3 36-3 36-3 36-3 36-3 36-3 36-3 36-3 37-3 37-3 37-3 37-3 37-3 37-3 37-3 38-3 38-3 38-3 38-3 38-3 38-3 38-3 39-3 39-3 39-3 39-3 39-3 39-3 39-3 40-3 40-3 40-3 40-3 40-3 40-3 40-3 41-3 41-3 41-3 41-3 41-3 41-3 41-3 42-3 42-3 42-3 42-3 42-3 42-3 42-3 43-3 43-3 43-3 43-3 43-3 43-3 43-3 44-3 44-3 44-3 44-3 0-2 0-2 0-2 0-2 0-2 0-2 0-2 0-2 0-2 0-2 0-2 0-2 0-2 0-2 0-2 0-2 0-2 0-2 0-2 0-2 0-2 0-2 0-2 0-2 0-2 0-2 0-2 0-2 0-2 0-2 0-2 0-2 0-2 0-2 0-2 0-2 0-2 0-2 0-2 0-2 0-2 0-2 0-2 0-2 0-2 0-2 0-2 0-2 0-2 0-2 0-2 0-2 0-2 0-2 0-2 0-2 0-2 0-2 0-2 0-2 0-2 0-2 0-2 0-2 0-2 0-2 
0-2 0-2 0-2 0-2 0-2 0-2 0-2 0-2 0-2 0-2 0-2 0-2 0-2 0-2 0-2 0-2 0-2 0-2 0-2 0-2 0-2 0-2 0-2 0-2 0-2 0-2 0-2 0-2 0-2 0-2 0-2 0-2 0-2 0-2 0-2 0-2 0-2 0-2 0-2 0-2 0-2 0-2 0-2 0-2 0-2 0-2 0-2 0-2 0-2 0-2 0-2 0-2 0-2 0-2 0-2 0-2 0-2 0-2 0-2 0-2 0-2 0-2 0-2 0-2 32-3 32-3 32-3 32-3 32-3 32-3 33-3 33-3 33-3 33-3 33-3 33-3 33-3 34-3 34-3 34-3 34-3 34-3 34-3 34-3 35-3 35-3 35-3 35-3 35-3 35-3 35-3 36-3 36-3 36-3 36-3 36-3 36-3 36-3 37-3 37-3 37-3 37-3 37-3 37-3 37-3 38-3 38-3 38-3 38-3 38-3 38-3 38-3 39-3 39-3 39-3 39-3 39-3 39-3 39-3 40-3 40-3 40-3 40-3 40-3 40-3 40-3 41-3 41-3 41-3 41-3 41-3 41-3 41-3 42-3 42-3 42-3 42-3 42-3 42-3 42-3 43-3 43-3 43-3 43-3 43-3 43-3 43-3 44-3 44-3 44-3 44-3 44-3 44-3 0-2 0-2 0-2 0-2 0-2 0-2 0-2 0-2 0-2 0-2 0-2 0-2 0-2 0-2 0-2 0-2 0-2 0-2 0-2 0-2 0-2 0-2 0-2 0-2 0-2 0-2 0-2 0-2 0-2 0-2 0-2 0-2 0-2 0-2 0-2 0-2 0-2 0-2 0-2 0-2 0-2 0-2 0-2 0-2 0-2 0-2 0-2 0-2 0-2 0-2 0-2 0-2 0-2 0-2 0-2 0-2 0-2 0-2 0-2 0-2 0-2 0-2 0-2 0-2 
0-2 0-2 0-2 0-2 0-2 0-2 0-2 0-2 0-2 0-2 0-2 0-2 0-2 0-2 0-2 0-2 0-2 0-2 0-2 0-2 0-2 0-2 0-2 0-2 0-2 0-2 0-2 0-2 0-2 0-2 0-2 0-2 0-2 0-2 0-2 0-2 0-2 0-2 0-2 0-2 0-2 0-2 0-2 0-2 0-2 0-2 0-2 0-2 0-2 0-2 0-2 0-2 0-2 0-2 0-2 0-2 0-2 0-2 0-2 0-2 0-2 0-2 0-2 32-3 32-3 32-3 32-3 32-3 32-3 32-3 33-3 33-3 33-3 33-3 33-3 33-3 33-3 34-3 34-3 34-3 34-3 34-3 34-3 34-3 35-3 35-3 35-3 35-3 35-3 35-3 35-3 36-3 36-3 36-3 36-3 36-3 36-3 36-3 37-3 37-3 37-3 37-3 37-3 37-3 37-3 38-3 38-3 38-3 38-3 38-3 38-3 38-3 39-3 39-3 39-3 39-3 39-3 39-3 39-3 40-3 40-3 40-3 40-3 40-3 40-3 40-3 41-3 41-3 41-3 41-3 41-3 41-3 41-3 42-3 42-3 42-3 42-3 42-3 42-3 42-3 43-3 43-3 43-3 43-3 43-3 43-3 43-3 44-3 44-3 44-3 44-3 44-3 44-3 44-3 0-2 0-2 0-2 0-2 0-2 0-2 0-2 0-2 0-2 0-2 0-2 0-2 0-2 0-2 0-2 0-2 0-2 0-2 0-2 0-2 0-2 0-2 0-2 0-2 0-2 0-2 0-2 0-2 0-2 0-2 0-2 0-2 0-2 0-2 0-2 0-2 0-2 0-2 0-2 0-2 0-2 0-2 0-2 0-2 0-2 0-2 0-2 0-2 0-2 0-2 0-2 0-2 0-2 0-2 0-2 0-2 0-2 0-2 0-2 0-2 0-2 0-2 0-2 
0-2 0-2 0-2 0-2 0-2 0-2 0-2 0-2 0-2 0-2 0-2 0-2 0-2 0-2 0-2 0-2 0-2 0-2 0-2 0-2 0-2 0-2 0-2 0-2 0-2 0-2 0-2 0-2 0-2 0-2 0-2 0-2 0-2 0-2 0-2 0-2 0-2 0-2 0-2 0-2 0-2 0-2 0-2 0-2 0-2 0-2 0-2 0-2 0-2 0-2 0-2 0-2 0-2 0-2 0-2 0-2 0-2 0-2 0-2 0-2 0-2 56-3 56-3 57-3 57-3 57-3 57-3 57-3 57-3 57-3 58-3 58-3 58-3 58-3 58-3 58-3 58-3 59-3 59-3 59-3 59-3 59-3 59-3 59-3 60-3 60-3 60-3 60-3 60-3 60-3 60-3 61-3 61-3 61-3 61-3 61-3 61-3 61-3 62-3 62-3 62-3 62-3 62-3 62-3 62-3 63-3 63-3 63-3 63-3 63-3 63-3 63-3 64-3 64-3 64-3 64-3 64-3 64-3 64-3 65-3 65-3 65-3 65-3 65-3 65-3 65-3 66-3 66-3 66-3 66-3 66-3 66-3 66-3 67-3 67-3 67-3 67-3 67-3 67-3 67-3 68-3 68-3 68-3 68-3 68-3 68-3 68-3 69-3 69-3 69-3 69-3 69-3 69-3 69-3 70-3 70-3 0-2 0-2 0-2 0-2 0-2 0-2 0-2 0-2 0-2 0-2 0-2 0-2 0-2 0-2 0-2 0-2 0-2 0-2 0-2 0-2 0-2 0-2 0-2 0-2 0-2 0-2 0-2 0-2 0-2 0-2 0-2 0-2 0-2 0-2 0-2 0-2 0-2 0-2 0-2 0-2 0-2 0-2 0-2 0-2 0-2 0-2 0-2 0-2 0-2 0-2 0-2 0-2 0-2 0-2 0-2 0-2 0-2 0-2 0-2 0-2 0-2 
0-2 0-2 0-2 0-2 0-2 0-2 0-2 0-2 0-2 0-2 0-2 0-2 0-2 0-2 0-2 0-2 0-2 0-2 0-2 0-2 0-2 0-2 0-2 0-2 0-2 0-2 0-2 0-2 0-2 0-2 0-2 0-2 0-2 0-2 0-2 0-2 0-2 0-2 0-2 0-2 0-2 0-2 0-2 0-2 0-2 0-2 0-2 0-2 0-2 0-2 0-2 0-2 0-2 0-2 0-2 0-2 0-2 0-2 0-2 0-2 56-3 56-3 56-3 57-3 57-3 57-3 57-3 57-3 57-3 57-3 58-3 58-3 58-3 58-3 58-3 58-3 58-3 59-3 59-3 59-3 59-3 59-3 59-3 59-3 60-3 60-3 60-3 60-3 60-3 60-3 60-3 61-3 61-3 61-3 61-3 61-3 61-3 61-3 62-3 62-3 62-3 62-3 62-3 62-3 62-3 63-3 63-3 63-3 63-3 63-3 63-3 63-3 64-3 64-3 64-3 64-3 64-3 64-3 64-3 65-3 65-3 65-3 65-3 65-3 65-3 65-3 66-3 66-3 66-3 66-3 66-3 66-3 66-3 67-3 67-3 67-3 67-3 67-3 67-3 67-3 68-3 68-3 68-3 68-3 68-3 68-3 68-3 69-3 69-3 69-3 69-3 69-3 69-3 69-3 70-3 70-3 70-3 0-2 0-2 0-2 0-2 0-2 0-2 0-2 0-2 0-2 0-2 0-2 0-2 0-2 0-2 0-2 0-2 0-2 0-2 0-2 0-2 0-2 0-2 0-2 0-2 0-2 0-2 0-2 0-2 0-2 0-2 0-2 0-2 0-2 0-2 0-2 0-2 0-2 0-2 0-2 0-2 0-2 0-2 0-2 0-2 0-2 0-2 0-2 0-2 0-2 0-2 0-2 0-2 0-2 0-2 0-2 0-2 0-2 0-2 0-2 0-2 
0-2 0-2 0-2 0-2 0-2 0-2 0-2 0-2 0-2 0-2 0-2 0-2 0-2 0-2 0-2 0-2 0-2 0-2 0-2 0-2 0-2 0-2 0-2 0-2 0-2 0-2 0-2 0-2 0-2 0-2 0-2 0-2 0-2 0-2 0-2 0-2 0-2 0-2 0-2 0-2 0-2 0-2 0-2 0-2 0-2 0-2 0-2 0-2 0-2 0-2 0-2 0-2 0-2 0-2 0-2 0-2 0-2 0-2 56-3 56-3 56-3 56-3 56-3 57-3 57-3 57-3 57-3 57-3 57-3 57-3 58-3 58-3 58-3 58-3 58-3 58-3 58-3 59-3 59-3 59-3 59-3 59-3 59-3 59-3 60-3 60-3 60-3 60-3 60-3 60-3 60-3 61-3 61-3 61-3 61-3 61-3 61-3 61-3 62-3 62-3 62-3 62-3 62-3 62-3 62-3 63-3 63-3 63-3 63-3 63-3 63-3 63-3 64-3 64-3 64-3 64-3 64-3 64-3 64-3 65-3 65-3 65-3 65-3 65-3 65-3 65-3 66-3 66-3 66-3 66-3 66-3 66-3 66-3 67-3 67-3 67-3 67-3 67-3 67-3 67-3 68-3 68-3 68-3 68-3 68-3 68-3 68-3 69-3 69-3 69-3 69-3 69-3 69-3 69-3 70-3 70-3 70-3 70-3 70-3 0-2 0-2 0-2 0-2 0-2 0-2 0-2 0-2 0-2 0-2 0-2 0-2 0-2 0-2 0-2 0-2 0-2 0-2 0-2 0-2 0-2 0-2 0-2 0-2 0-2 0-2 0-2 0-2 0-2 0-2 0-2 0-2 0-2 0-2 0-2 0-2 0-2 0-2 0-2 0-2 0-2 0-2 0-2 0-2 0-2 0-2 0-2 0-2 0-2 0-2 0-2 0-2 0-2 0-2 0-2 0-2 0-2 0-2 
0-2 0-2 0-2 0-2 0-2 0-2 0-2 0-2 0-2 0-2 0-2 0-2 0-2 0-2 0-2 0-2 0-2 0-2 0-2 0-2 0-2 0-2 0-2 0-2 0-2 0-2 0-2 0-2 0-2 0-2 0-2 0-2 0-2 0-2 0-2 0-2 0-2 0-2 0-2 0-2 0-2 0-2 0-2 0-2 0-2 0-2 0-2 0-2 0-2 0-2 0-2 0-2 0-2 0-2 0-2 0-2 0-2 56-3 56-3 56-3 56-3 56-3 56-3 57-3 57-3 57-3 57-3 57-3 57-3 57-3 58-3 58-3 58-3 58-3 58-3 58-3 58-3 59-3 59-3 59-3 59-3 59-3 59-3 59-3 60-3 60-3 60-3 60-3 60-3 60-3 60-3 61-3 61-3 61-3 61-3 61-3 61-3 61-3 62-3 62-3 62-3 62-3 62-3 62-3 62-3 63-3 63-3 63-3 63-3 63-3 63-3 63-3 64-3 64-3 64-3 64-3 64-3 64-3 64-3 65-3 65-3 65-3 65-3 65-3 65-3 65-3 66-3 66-3 66-3 66-3 66-3 66-3 66-3 67-3 67-3 67-3 67-3 67-3 67-3 67-3 68-3 68-3 68-3 68-3 68-3 68-3 68-3 69-3 69-3 69-3 69-3 69-3 69-3 69-3 70-3 70-3 70-3 70-3 70-3 70-3 0-2 0-2 0-2 0-2 0-2 0-2 0-2 0-2 0-2 0-2 0-2 0-2 0-2 0-2 0-2 0-2 0-2 0-2 0-2 0-2 0-2 0-2 0-2 0-2 0-2 0-2 0-2 0-2 0-2 0-2 0-2 0-2 0-2 0-2 0-2 0-2 0-2 0-2 0-2 0-2 0-2 0-2 0-2 0-2 0-2 0-2 0-2 0-2 0-2 0-2 0-2 0-2 0-2 0-2 0-2 0-2 0-2 
0-2 0-2 0-2 0-2 0-2 0-2 0-2 0-2 0-2 0-2 0-2 0-2 0-2 0-2 0-2 0-2 0-2 0-2 0-2 0-2 0-2 0-2 0-2 0-2 0-2 0-2 0-2 0-2 0-2 0-2 0-2 0-2 0-2 0-2 0-2 0-2 0-2 0-2 0-2 0-2 0-2 0-2 0-2 0-2 0-2 0-2 0-2 0-2 0-2 0-2 0-2 0-2 0-2 0-2 0-2 0-2 56-3 56-3 56-3 56-3 56-3 56-3 56-3 57-3 57-3 57-3 57-3 57-3 57-3 57-3 58-3 58-3 58-3 58-3 58-3 58-3 58-3 59-3 59-3 59-3 59-3 59-3 59-3 59-3 60-3 60-3 60-3 60-3 60-3 60-3 60-3 61-3 61-3 61-3 61-3 61-3 61-3 61-3 62-3 62-3 62-3 62-3 62-3 62-3 62-3 63-3 63-3 63-3 63-3 63-3 63-3 63-3 64-3 64-3 64-3 64-3 64-3 64-3 64-3 65-3 65-3 65-3 65-3 65-3 65-3 65-3 66-3 66-3 66-3 66-3 66-3 66-3 66-3 67-3 67-3 67-3 67-3 67-3 67-3 67-3 68-3 68-3 68-3 68-3 68-3 68-3 68-3 69-3 69-3 69-3 69-3 69-3 69-3 69-3 70-3 70-3 70-3 70-3 70-3 70-3 70-3 0-2 0-2 0-2 0-2 0-2 0-2 0-2 0-2 0-2 0-2 0-2 0-2 0-2 0-2 0-2 0-2 0-2 0-2 0-2 0-2 0-2 0-2 0-2 0-2 0-2 0-2 0-2 0-2 0-2 0-2 0-2 0-2 0-2 0-2 0-2 0-2 0-2 0-2 0-2 0-2 0-2 0-2 0-2 0-2 0-2 0-2 0-2 0-2 0-2 0-2 0-2 0-2 0-2 0-2 0-2 0-2 
0-2 0-2 0-2 0-2 0-2 0-2 0-2 0-2 0-2 0-2 0-2 0-2 0-2 0-2 0-2 0-2 0-2 0-2 0-2 0-2 0-2 0-2 0-2 0-2 0-2 0-2 0-2 0-2 0-2 0-2 0-2 0-2 0-2 0-2 0-2 0-2 0-2 0-2 0-2 0-2 0-2 0-2 0-2 0-2 0-2 0-2 0-2 0-2 0-2 0-2 0-2 0-2 0-2 0-2 55-3 55-3 56-3 56-3 56-3 56-3 56-3 56-3 56-3 57-3 57-3 57-3 57-3 57-3 57-3 57-3 58-3 58-3 58-3 58-3 58-3 58-3 58-3 59-3 59-3 59-3 59-3 59-3 59-3 59-3 60-3 60-3 60-3 60-3 60-3 60-3 60-3 61-3 61-3 61-3 61-3 61-3 61-3 61-3 62-3 62-3 62-3 62-3 62-3 62-3 62-3 63-3 63-3 63-3 63-3 63-3 63-3 63-3 64-3 64-3 64-3 64-3 64-3 64-3 64-3 65-3 65-3 65-3 65-3 65-3 65-3 65-3 66-3 66-3 66-3 66-3 66-3 66-3 66-3 67-3 67-3 67-3 67-3 67-3 67-3 67-3 68-3 68-3 68-3 68-3 68-3 68-3 68-3 69-3 69-3 69-3 69-3 69-3 69-3 69-3 70-3 70-3 70-3 70-3 70-3 70-3 70-3 71-3 71-3 0-2 0-2 0-2 0-2 0-2 0-2 0-2 0-2 0-2 0-2 0-2 0-2 0-2 0-2 0-2 0-2 0-2 0-2 0-2 0-2 0-2 0-2 0-2 0-2 0-2 0-2 0-2 0-2 0-2 0-2 0-2 0-2 0-2 0-2 0-2 0-2 0-2 0-2 0-2 0-2 0-2 0-2 0-2 0-2 0-2 0-2 0-2 0-2 0-2 0-2 0-2 0-2 0-2 0-2 
0-2 0-2 0-2 0-2 0-2 0-2 0-2 0-2 0-2 0-2 0-2 0-2 0-2 0-2 0-2 0-2 0-2 0-2 0-2 0-2 0-2 0-2 0-2 0-2 0-2 0-2 0-2 0-2 0-2 0-2 0-2 0-2 0-2 0-2 0-2 0-2 0-2 0-2 0-2 0-2 0-2 0-2 0-2 0-2 0-2 0-2 0-2 0-2 0-2 0-2 0-2 0-2 0-2 55-3 55-3 55-3 56-3 56-3 56-3 56-3 56-3 56-3 56-3 57-3 57-3 57-3 57-3 57-3 57-3 57-3 58-3 58-3 58-3 58-3 58-3 58-3 58-3 59-3 59-3 59-3 59-3 59-3 59-3 59-3 60-3 60-3 60-3 60-3 60-3 60-3 60-3 61-3 61-3 61-3 61-3 61-3 61-3 61-3 62-3 62-3 62-3 62-3 62-3 62-3 62-3 63-3 63-3 63-3 63-3 63-3 63-3 63-3 64-3 64-3 64-3 64-3 64-3 64-3 64-3 65-3 65-3 65-3 65-3 65-3 65-3 65-3 66-3 66-3 66-3 66-3 66-3 66-3 66-3 67-3 67-3 67-3 67-3 67-3 67-3 67-3 68-3 68-3 68-3 68-3 68-3 68-3 68-3 69-3 69-3 69-3 69-3 69-3 69-3 69-3 70-3 70-3 70-3 70-3 70-3 70-3 70-3 71-3 71-3 71-3 0-2 0-2 0-2 0-2 0-2 0-2 0-2 0-2 0-2 0-2 0-2 0-2 0-2 0-2 0-2 0-2 0-2 0-2 0-2 0-2 0-2 0-2 0-2 0-2 0-2 0-2 0-2 0-2 0-2 0-2 0-2 0-2 0-2 0-2 0-2 0-2 0-2 0-2 0-2 0-2 0-2 0-2 0-2 0-2 0-2 0-2 0-2 0-2 0-2 0-2 0-2 0-2 0-2 
0-2 0-2 0-2 0-2 0-2 0-2 0-2 0-2 0-2 0-2 0-2 0-2 0-2 0-2 0-2 0-2 0-2 0-2 0-2 0-2 0-2 0-2 0-2 0-2 0-2 0-2 0-2 0-2 0-2 0-2 0-2 0-2 0-2 0-2 0-2 0-2 0-2 0-2 0-2 0-2 0-2 0-2 0-2 0-2 0-2 0-2 0-2 0-2 0-2 0-2 0-2 0-2 80-3 80-3 80-3 80-3 81-3 81-3 81-3 81-3 81-3 81-3 81-3 82-3 82-3 82-3 82-3 82-3 82-3 82-3 83-3 83-3 83-3 83-3 83-3 83-3 83-3 84-3 84-3 84-3 84-3 84-3 84-3 84-3 85-3 85-3 85-3 85-3 85-3 85-3 85-3 86-3 86-3 86-3 86-3 86-3 86-3 86-3 87-3 87-3 87-3 87-3 87-3 87-3 87-3 88-3 88-3 88-3 88-3 88-3 88-3 88-3 89-3 89-3 89-3 89-3 89-3 89-3 89-3 90-3 90-3 90-3 90-3 90-3 90-3 90-3 91-3 91-3 91-3 91-3 91-3 91-3 91-3 92-3 92-3 92-3 92-3 92-3 92-3 92-3 93-3 93-3 93-3 93-3 93-3 93-3 93-3 94-3 94-3 94-3 94-3 94-3 94-3 94-3 95-3 95-3 95-3 95-3 95-3 95-3 95-3 96-3 96-3 96-3 96-3 0-2 0-2 0-2 0-2 0-2 0-2 0-2 0-2 0-2 0-2 0-2 0-2 0-2 0-2 0-2 0-2 0-2 0-2 0-2 0-2 0-2 0-2 0-2 0-2 0-2 0-2 0-2 0-2 0-2 0-2 0-2 0-2 0-2 0-2 0-2 0-2 0-2 0-2 0-2 0-2 0-2 0-2 0-2 0-2 0-2 0-2 0-2 0-2 0-2 0-2 0-2 0-2 
0-2 0-2 0-2 0-2 0-2 0-2 0-2 0-2 0-2 0-2 0-2 0-2 0-2 0-2 0-2 0-2 0-2 0-2 0-2 0-2 0-2 0-2 0-2 0-2 0-2 0-2 0-2 0-2 0-2 0-2 0-2 0-2 0-2 0-2 0-2 0-2 0-2 0-2 0-2 0-2 0-2 0-2 0-2 0-2 0-2 0-2 0-2 0-2 0-2 0-2 0-2 80-3 80-3 80-3 80-3 80-3 81-3 81-3 81-3 81-3 81-3 81-3 81-3 82-3 82-3 82-3 82-3 82-3 82-3 82-3 83-3 83-3 83-3 83-3 83-3 83-3 83-3 84-3 84-3 84-3 84-3 84-3 84-3 84-3 85-3 85-3 85-3 85-3 85-3 85-3 85-3 86-3 86-3 86-3 86-3 86-3 86-3 86-3 87-3 87-3 87-3 87-3 87-3 87-3 87-3 88-3 88-3 88-3 88-3 88-3 88-3 88-3 89-3 89-3 89-3 89-3 89-3 89-3 89-3 90-3 90-3 90-3 90-3 90-3 90-3 90-3 91-3 91-3 91-3 91-3 91-3 91-3 91-3 92-3 92-3 92-3 92-3 92-3 92-3 92-3 93-3 93-3 93-3 93-3 93-3 93-3 93-3 94-3 94-3 94-3 94-3 94-3 94-3 94-3 95-3 95-3 95-3 95-3 95-3 95-3 95-3 96-3 96-3 96-3 96-3 96-3 0-2 0-2 0-2 0-2 0-2 0-2 0-2 0-2 0-2 0-2 0-2 0-2 0-2 0-2 0-2 0-2 0-2 0-2 0-2 0-2 0-2 0-2 0-2 0-2 0-2 0-2 0-2 0-2 0-2 0-2 0-2 0-2 0-2 0-2 0-2 0-2 0-2 0-2 0-2 0-2 0-2 0-2 0-2 0-2 0-2 0-2 0-2 0-2 0-2 0-2 0-2 
0-2 0-2 0-2 0-2 0-2 0-2 0-2 0-2 0-2 0-2 0-2 0-2 0-2 0-2 0-2 0-2 0-2 0-2 0-2 0-2 0-2 0-2 0-2 0-2 0-2 0-2 0-2 0-2 0-2 0-2 0-2 0-2 0-2 0-2 0-2 0-2 0-2 0-2 0-2 0-2 0-2 0-2 0-2 0-2 0-2 0-2 0-2 0-2 0-2 0-2 80-3 80-3 80-3 80-3 80-3 80-3 81-3 81-3 81-3 81-3 81-3 81-3 81-3 82-3 82-3 82-3 82-3 82-3 82-3 82-3 83-3 83-3 83-3 83-3 83-3 83-3 83-3 84-3 84-3 84-3 84-3 84-3 84-3 84-3 85-3 85-3 85-3 85-3 85-3 85-3 85-3 86-3 86-3 86-3 86-3 86-3 86-3 86-3 87-3 87-3 87-3 87-3 87-3 87-3 87-3 88-3 88-3 88-3 88-3 88-3 88-3 88-3 89-3 89-3 89-3 89-3 89-3 89-3 89-3 90-3 90-3 90-3 90-3 90-3 90-3 90-3 91-3 91-3 91-3 91-3 91-3 91-3 91-3 92-3 92-3 92-3 92-3 92-3 92-3 92-3 93-3 93-3 93-3 93-3 93-3 93-3 93-3 94-3 94-3 94-3 94-3 94-3 94-3 94-3 95-3 95-3 95-3 95-3 95-3 95-3 95-3 96-3 96-3 96-3 96-3 96-3 96-3 0-2 0-2 0-2 0-2 0-2 0-2 0-2 0-2 0-2 0-2 0-2 0-2 0-2 0-2 0-2 0-2 0-2 0-2 0-2 0-2 0-2 0-2 0-2 0-2 0-2 0-2 0-2 0-2 0-2 0-2 0-2 0-2 0-2 0-2 0-2 0-2 0-2 0-2 0-2 0-2 0-2 0-2 0-2 0-2 0-2 0-2 0-2 0-2 0-2 0-2 
0-2 0-2 0-2 0-2 0-2 0-2 0-2 0-2 0-2 0-2 0-2 0-2 0-2 0-2 0-2 0-2 0-2 0-2 0-2 0-2 0-2 0-2 0-2 0-2 0-2 0-2 0-2 0-2 0-2 0-2 0-2 0-2 0-2 0-2 0-2 0-2 0-2 0-2 0-2 0-2 0-2 0-2 0-2 0-2 0-2 0-2 0-2 0-2 79-3 80-3 80-3 80-3 80-3 80-3 80-3 80-3 81-3 81-3 81-3 81-3 81-3 81-3 81-3 82-3 82-3 82-3 82-3 82-3 82-3 82-3 83-3 83-3 83-3 83-3 83-3 83-3 83-3 84-3 84-3 84-3 84-3 84-3 84-3 84-3 85-3 85-3 85-3 85-3 85-3 85-3 85-3 86-3 86-3 86-3 86-3 86-3 86-3 86-3 87-3 87-3 87-3 87-3 87-3 87-3 87-3 88-3 88-3 88-3 88-3 88-3 88-3 88-3 89-3 89-3 89-3 89-3 89-3 89-3 89-3 90-3 90-3 90-3 90-3 90-3 90-3 90-3 91-3 91-3 91-3 91-3 91-3 91-3 91-3 92-3 92-3 92-3 92-3 92-3 92-3 92-3 93-3 93-3 93-3 93-3 93-3 93-3 93-3 94-3 94-3 94-3 94-3 94-3 94-3 94-3 95-3 95-3 95-3 95-3 95-3 95-3 95-3 96-3 96-3 96-3 96-3 96-3 96-3 96-3 97-3 0-2 0-2 0-2 0-2 0-2 0-2 0-2 0-2 0-2 0-2 0-2 0-2 0-2 0-2 0-2 0-2 0-2 0-2 0-2 0-2 0-2 0-2 0-2 0-2 0-2 0-2 0-2 0-2 0-2 0-2 0-2 0-2 0-2 0-2 0-2 0-2 0-2 0-2 0-2 0-2 0-2 0-2 0-2 0-2 0-2 0-2 0-2 0-2 
0-2 0-2 0-2 0-2 0-2 0-2 0-2 0-2 0-2 0-2 0-2 0-2 0-2 0-2 0-2 0-2 0-2 0-2 0-2 0-2 0-2 0-2 0-2 0-2 0-2 0-2 0-2 0-2 0-2 0-2 0-2 0-2 0-2 0-2 0-2 0-2 0-2 0-2 0-2 0-2 0-2 0-2 0-2 0-2 0-2 0-2 0-2 79-3 79-3 80-3 80-3 80-3 80-3 80-3 80-3 80-3 81-3 81-3 81-3 81-3 81-3 81-3 81-3 82-3 82-3 82-3 82-3 82-3 82-3 82-3 83-3 83-3 83-3 83-3 83-3 83-3 83-3 84-3 84-3 84-3 84-3 84-3 84-3 84-3 85-3 85-3 85-3 85-3 85-3 85-3 85-3 86-3 86-3 86-3 86-3 86-3 86-3 86-3 87-3 87-3 87-3 87-3 87-3 87-3 87-3 88-3 88-3 88-3 88-3 88-3 88-3 88-3 89-3 89-3 89-3 89-3 89-3 89-3 89-3 90-3 90-3 90-3 90-3 90-3 90-3 90-3 91-3 91-3 91-3 91-3 91-3 91-3 91-3 92-3 92-3 92-3 92-3 92-3 92-3 92-3 93-3 93-3 93-3 93-3 93-3 93-3 93-3 94-3 94-3 94-3 94-3 94-3 94-3 94-3 95-3 95-3 95-3 95-3 95-3 95-3 95-3 96-3 96-3 96-3 96-3 96-3 96-3 96-3 97-3 97-3 0-2 0-2 0-2 0-2 0-2 0-2 0-2 0-2 0-2 0-2 0-2 0-2 0-2 0-2 0-2 0-2 0-2 0-2 0-2 0-2 0-2 0-2 0-2 0-2 0-2 0-2 0-2 0-2 0-2 0-2 0-2 0-2 0-2 0-2 0-2 0-2 0-2 0-2 0-2 0-2 0-2 0-2 0-2 0-2 0-2 0-2 0-2 
0-2 0-2 0-2 0-2 0-2 0-2 0-2 0-2 0-2 0-2 0-2 0-2 0-2 0-2 0-2 0-2 0-2 0-2 0-2 0-2 0-2 0-2 0-2 0-2 0-2 0-2 0-2 0-2 0-2 0-2 0-2 0-2 0-2 0-2 0-2 0-2 0-2 0-2 0-2 0-2 0-2 0-2 0-2 0-2 0-2 0-2 79-3 79-3 79-3 80-3 80-3 80-3 80-3 80-3 80-3 80-3 81-3 81-3 81-3 81-3 81-3 81-3 81-3 82-3 82-3 82-3 82-3 82-3 82-3 82-3 83-3 83-3 83-3 83-3 83-3 83-3 83-3 84-3 84-3 84-3 84-3 84-3 84-3 84-3 85-3 85-3 85-3 85-3 85-3 85-3 85-3 86-3 86-3 86-3 86-3 86-3 86-3 86-3 87-3 87-3 87-3 87-3 87-3 87-3 87-3 88-3 88-3 88-3 88-3 88-3 88-3 88-3 89-3 89-3 89-3 89-3 89-3 89-3 89-3 90-3 90-3 90-3 90-3 90-3 90-3 90-3 91-3 91-3 91-3 91-3 91-3 91-3 91-3 92-3 92-3 92-3 92-3 92-3 92-3 92-3 93-3 93-3 93-3 93-3 93-3 93-3 93-3 94-3 94-3 94-3 94-3 94-3 94-3 94-3 95-3 95-3 95-3 95-3 95-3 95-3 95-3 96-3 96-3 96-3 96-3 96-3 96-3 96-3 97-3 97-3 97-3 0-2 0-2 0-2 0-2 0-2 0-2 0-2 0-2 0-2 0-2 0-2 0-2 0-2 0-2 0-2 0-2 0-2 0-2 0-2 0-2 0-2 0-2 0-2 0-2 0-2 0-2 0-2 0-2 0-2 0-2 0-2 0-2 0-2 0-2 0-2 0-2 0-2 0-2 0-2 0-2 0-2 0-2 0-2 0-2 0-2 0-2 
0-2 0-2 0-2 0-2 0-2 0-2 0-2 0-2 0-2 0-2 0-2 0-2 0-2 0-2 0-2 0-2 0-2 0-2 0-2 0-2 0-2 0-2 0-2 0-2 0-2 0-2 0-2 0-2 0-2 0-2 0-2 0-2 0-2 0-2 0-2 0-2 0-2 0-2 0-2 0-2 0-2 0-2 0-2 0-2 0-2 79-3 79-3 79-3 79-3 80-3 80-3 80-3 80-3 80-3 80-3 80-3 81-3 81-3 81-3 81-3 81-3 81-3 81-3 82-3 82-3 82-3 82-3 82-3 82-3 82-3 83-3 83-3 83-3 83-3 83-3 83-3 83-3 84-3 84-3 84-3 84-3 84-3 84-3 84-3 85-3 85-3 85-3 85-3 85-3 85-3 85-3 86-3 86-3 86-3 86-3 86-3 86-3 86-3 87-3 87-3 87-3 87-3 87-3 87-3 87-3 88-3 88-3 88-3 88-3 88-3 88-3 88-3 89-3 89-3 89-3 89-3 89-3 89-3 89-3 90-3 90-3 90-3 90-3 90-3 90-3 90-3 91-3 91-3 91-3 91-3 91-3 91-3 91-3 92-3 92-3 92-3 92-3 92-3 92-3 92-3 93-3 93-3 93-3 93-3 93-3 93-3 93-3 94-3 94-3 94-3 94-3 94-3 94-3 94-3 95-3 95-3 95-3 95-3 95-3 95-3 95-3 96-3 96-3 96-3 96-3 96-3 96-3 96-3 97-3 97-3 97-3 97-3 0-2 0-2 0-2 0-2 0-2 0-2 0-2 0-2 0-2 0-2 0-2 0-2 0-2 0-2 0-2 0-2 0-2 0-2 0-2 0-2 0-2 0-2 0-2 0-2 0-2 0-2 0-2 0-2 0-2 0-2 0-2 0-2 0-2 0-2 0-2 0-2 0-2 0-2 0-2 0-2 0-2 0-2 0-2 0-2 0-2 
0-2 0-2 0-2 0-2 0-2 0-2 0-2 0-2 0-2 0-2 0-2 0-2 0-2 0-2 0-2 0-2 0-2 0-2 0-2 0-2 0-2 0-2 0-2 0-2 0-2 0-2 0-2 0-2 0-2 0-2 0-2 0-2 0-2 0-2 0-2 0-2 0-2 0-2 0-2 0-2 0-2 0-2 0-2 0-2 0-2 104-3 104-3 104-3 104-3 105-3 105-3 105-3 105-3 105-3 105-3 105-3 106-3 106-3 106-3 106-3 106-3 106-3 106-3 107-3 107-3 107-3 107-3 107-3 107-3 107-3 108-3 108-3 108-3 108-3 108-3 108-3 108-3 109-3 109-3 109-3 109-3 109-3 109-3 109-3 110-3 110-3 110-3 110-3 110-3 110-3 110-3 111-3 111-3 111-3 111-3 111-3 111-3 111-3 112-3 112-3 112-3 112-3 112-3 112-3 112-3 113-3 113-3 113-3 113-3 113-3 113-3 113-3 114-3 114-3 114-3 114-3 114-3 114-3 114-3 115-3 115-3 115-3 115-3 115-3 115-3 115-3 116-3 116-3 116-3 116-3 116-3 116-3 116-3 117-3 117-3 117-3 117-3 117-3 117-3 117-3 118-3 118-3 118-3 118-3 118-3 118-3 118-3 119-3 119-3 119-3 119-3 119-3 119-3 119-3 120-3 120-3 120-3 120-3 120-3 120-3 120-3 121-3 121-3 121-3 121-3 121-3 121-3 121-3 122-3 122-3 122-3 122-3 0-2 0-2 0-2 0-2 0-2 0-2 0-2 0-2 0-2 0-2 0-2 0-2 0-2 0-2 0-2 0-2 0-2 0-2 0-2 0-2 0-2 0-2 0-2 0-2 0-2 0-2 0-2 0-2 0-2 0-2 0-2 0-2 0-2 0-2 0-2 0-2 0-2 0-2 0-2 0-2 0-2 0-2 0-2 0-2 0-2 
0-2 0-2 0-2 0-2 0-2 0-2 0-2 0-2 0-2 0-2 0-2 0-2 0-2 0-2 0-2 0-2 0-2 0-2 0-2 0-2 0-2 0-2 0-2 0-2 0-2 0-2 0-2 0-2 0-2 0-2 0-2 0-2 0-2 0-2 0-2 0-2 0-2 0-2 0-2 0-2 0-2 0-2 0-2 0-2 104-3 104-3 104-3 104-3 104-3 105-3 105-3 105-3 105-3 105-3 105-3 105-3 106-3 106-3 106-3 106-3 106-3 106-3 106-3 107-3 107-3 107-3 107-3 107-3 107-3 107-3 108-3 108-3 108-3 108-3 108-3 108-3 108-3 109-3 109-3 109-3 109-3 109-3 109-3 109-3 110-3 110-3 110-3 110-3 110-3 110-3 110-3 111-3 111-3 111-3 111-3 111-3 111-3 111-3 112-3 112-3 112-3 112-3 112-3 112-3 112-3 113-3 113-3 113-3 113-3 113-3 113-3 113-3 114-3 114-3 114-3 114-3 114-3 114-3 114-3 115-3 115-3 115-3 115-3 115-3 115-3 115-3 116-3 116-3 116-3 116-3 116-3 116-3 116-3 117-3 117-3 117-3 117-3 117-3 117-3 117-3 118-3 118-3 118-3 118-3 118-3 118-3 118-3 119-3 119-3 119-3 119-3 119-3 119-3 119-3 120-3 120-3 120-3 120-3 120-3 120-3 120-3 121-3 121-3 121-3 121-3 121-3 121-3 121-3 122-3 122-3 122-3 122-3 122-3 0-2 0-2 0-2 0-2 0-2 0-2 0-2 0-2 0-2 0-2 0-2 0-2 0-2 0-2 0-2 0-2 0-2 0-2 0-2 0-2 0-2 0-2 0-2 0-2 0-2 0-2 0-2 0-2 0-2 0-2 0-2 0-2 0-2 0-2 0-2 0-2 0-2 0-2 0-2 0-2 0-2 0-2 0-2 0-2 
0-2 0-2 0-2 0-2 0-2 0-2 0-2 0-2 0-2 0-2 0-2 0-2 0-2 0-2 0-2 0-2 0-2 0-2 0-2 0-2 0-2 0-2 0-2 0-2 0-2 0-2 0-2 0-2 0-2 0-2 0-2 0-2 0-2 0-2 0-2 0-2 0-2 0-2 0-2 0-2 0-2 0-2 0-2 104-3 104-3 104-3 104-3 104-3 104-3 105-3 105-3 105-3 105-3 105-3 105-3 105-3 106-3 106-3 106-3 106-3 106-3 106-3 106-3 107-3 107-3 107-3 107-3 107-3 107-3 107-3 108-3 108-3 108-3 108-3 108-3 108-3 108-3 109-3 109-3 109-3 109-3 109-3 109-3 109-3 110-3 110-3 110-3 110-3 110-3 110-3 110-3 111-3 111-3 111-3 111-3 111-3 111-3 111-3 112-3 112-3 112-3 112-3 112-3 112-3 112-3 113-3 113-3 113-3 113-3 113-3 113-3 113-3 114-3 114-3 114-3 114-3 114-3 114-3 114-3 115-3 115-3 115-3 115-3 115-3 115-3 115-3 116-3 116-3 116-3 116-3 116-3 116-3 116-3 117-3 117-3 117-3 117-3 117-3 117-3 117-3 118-3 118-3 118-3 118-3 118-3 118-3 118-3 119-3 119-3 119-3 119-3 119-3 119-3 119-3 120-3 120-3 120-3 120-3 120-3 120-3 120-3 121-3 121-3 121-3 121-3 121-3 121-3 121-3 122-3 122-3 122-3 122-3 122-3 122-3 0-2 0-2 0-2 0-2 0-2 0-2 0-2 0-2 0-2 0-2 0-2 0-2 0-2 0-2 0-2 0-2 0-2 0-2 0-2 0-2 0-2 0-2 0-2 0-2 0-2 0-2 0-2 0-2 0-2 0-2 0-2 0-2 0-2 0-2 0-2 0-2 0-2 0-2 0-2 0-2 0-2 0-2 0-2 
0-2 0-2 0-2 0-2 0-2 0-2 0-2 0-2 0-2 0-2 0-2 0-2 0-2 0-2 0-2 0-2 0-2 0-2 0-2 0-2 0-2 0-2 0-2 0-2 0-2 0-2 0-2 0-2 0-2 0-2 0-2 0-2 0-2 0-2 0-2 0-2 0-2 0-2 0-2 0-2 0-2 0-2 104-3 104-3 104-3 104-3 104-3 104-3 104-3 105-3 105-3 105-3 105-3 105-3 105-3 105-3 106-3 106-3 106-3 106-3 106-3 106-3 106-3 107-3 107-3 107-3 107-3 107-3 107-3 107-3 108-3 108-3 108-3 108-3 108-3 108-3 108-3 109-3 109-3 109-3 109-3 109-3 109-3 109-3 110-3 110-3 110-3 110-3 110-3 110-3 110-3 111-3 111-3 111-3 111-3 111-3 111-3 111-3 112-3 112-3 112-3 112-3 112-3 112-3 112-3 113-3 113-3 113-3 113-3 113-3 113-3 113-3 114-3 114-3 114-3 114-3 114-3 114-3 114-3 115-3 115-3 115-3 115-3 115-3 115-3 115-3 116-3 116-3 116-3 116-3 116-3 116-3 116-3 117-3 117-3 117-3 117-3 117-3 117-3 117-3 118-3 118-3 118-3 118-3 118-3 118-3 118-3 119-3 119-3 119-3 119-3 119-3 119-3 119-3 120-3 120-3 120-3 120-3 120-3 120-3 120-3 121-3 121-3 121-3 121-3 121-3 121-3 121-3 122-3 122-3 122-3 122-3 122-3 122-3 122-3 0-2 0-2 0-2 0-2 0-2 0-2 0-2 0-2 0-2 0-2 0-2 0-2 0-2 0-2 0-2 0-2 0-2 0-2 0-2 0-2 0-2 0-2 0-2 0-2 0-2 0-2 0-2 0-2 0-2 0-2 0-2 0-2 0-2 0-2 0-2 0-2 0-2 0-2 0-2 0-2 0-2 0-2 
0-2 0-2 0-2 0-2 0-2 0-2 0-2 0-2 0-2 0-2 0-2 0-2 0-2 0-2 0-2 0-2 0-2 0-2 0-2 0-2 0-2 0-2 0-2 0-2 0-2 0-2 0-2 0-2 0-2 0-2 0-2 0-2 0-2 0-2 0-2 0-2 0-2 0-2 0-2 0-2 0-2 103-3 104-3 104-3 104-3 104-3 104-3 104-3 104-3 105-3 105-3 105-3 105-3 105-3 105-3 105-3 106-3 106-3 106-3 106-3 106-3 106-3 106-3 107-3 107-3 107-3 107-3 107-3 107-3 107-3 108-3 108-3 108-3 108-3 108-3 108-3 108-3 109-3 109-3 109-3 109-3 109-3 109-3 109-3 110-3 110-3 110-3 110-3 110-3 110-3 110-3 111-3 111-3 111-3 111-3 111-3 111-3 111-3 112-3 112-3 112-3 112-3 112-3 112-3 112-3 113-3 113-3 113-3 113-3 113-3 113-3 113-3 114-3 114-3 114-3 114-3 114-3 114-3 114-3 115-3 115-3 115-3 115-3 115-3 115-3 115-3 116-3 116-3 116-3 116-3 116-3 116-3 116-3 117-3 117-3 117-3 117-3 117-3 117-3 117-3 118-3 118-3 118-3 118-3 118-3 118-3 118-3 119-3 119-3 119-3 119-3 119-3 119-3 119-3 120-3 120-3 120-3 120-3 120-3 120-3 120-3 121-3 121-3 121-3 121-3 121-3 121-3 121-3 122-3 122-3 122-3 122-3 122-3 122-3 122-3 123-3 0-2 0-2 0-2 0-2 0-2 0-2 0-2 0-2 0-2 0-2 0-2 0-2 0-2 0-2 0-2 0-2 0-2 0-2 0-2 0-2 0-2 0-2 0-2 0-2 0-2 0-2 0-2 0-2 0-2 0-2 0-2 0-2 0-2 0-2 0-2 0-2 0-2 0-2 0-2 0-2 0-2 
0-2 0-2 0-2 0-2 0-2 0-2 0-2 0-2 0-2 0-2 0-2 0-2 0-2 0-2 0-2 0-2 0-2 0-2 0-2 0-2 0-2 0-2 0-2 0-2 0-2 0-2 0-2 0-2 0-2 0-2 0-2 0-2 0-2 0-2 0-2 0-2 0-2 0-2 0-2 0-2 103-3 103-3 104-3 104-3 104-3 104-3 104-3 104-3 104-3 105-3 105-3 105-3 105-3 105-3 105-3 105-3 106-3 106-3 106-3 106-3 106-3 106-3 106-3 107-3 107-3 107-3 107-3 107-3 107-3 107-3 108-3 108-3 108-3 108-3 108-3 108-3 108-3 109-3 109-3 109-3 109-3 109-3 109-3 109-3 110-3 110-3 110-3 110-3 110-3 110-3 110-3 111-3 111-3 111-3 111-3 111-3 111-3 111-3 112-3 112-3 112-3 112-3 112-3 112-3 112-3 113-3 113-3 113-3 113-3 113-3 113-3 113-3 114-3 114-3 114-3 114-3 114-3 114-3 114-3 115-3 115-3 115-3 115-3 115-3 115-3 115-3 116-3 116-3 116-3 116-3 116-3 116-3 116-3 117-3 117-3 117-3 117-3 117-3 117-3 117-3 118-3 118-3 118-3 118-3 118-3 118-3 118-3 119-3 119-3 119-3 119-3 119-3 119-3 119-3 120-3 120-3 120-3 120-3 120-3 120-3 120-3 121-3 121-3 121-3 121-3 121-3 121-3 121-3 122-3 122-3 122-3 122-3 122-3 122-3 122-3 123-3 123-3 0-2 0-2 0-2 0-2 0-2 0-2 0-2 0-2 0-2 0-2 0-2 0-2 0-2 0-2 0-2 0-2 0-2 0-2 0-2 0-2 0-2 0-2 0-2 0-2 0-2 0-2 0-2 0-2 0-2 0-2 0-2 0-2 0-2 0-2 0-2 0-2 0-2 0-2 0-2 0-2 
0-2 0-2 0-2 0-2 0-2 0-2 0-2 0-2 0-2 0-2 0-2 0-2 0-2 0-2 0-2 0-2 0-2 0-2 0-2 0-2 0-2 0-2 0-2 0-2 0-2 0-2 0-2 0-2 0-2 0-2 0-2 0-2 0-2 0-2 0-2 0-2 0-2 0-2 0-2 0-2 103-3 103-3 104-3 104-3 104-3 104-3 104-3 104-3 104-3 105-3 105-3 105-3 105-3 105-3 105-3 105-3 106-3 106-3 106-3 106-3 106-3 106-3 106-3 107-3 107-3 107-3 107-3 107-3 107-3 107-3 108-3 108-3 108-3 108-3 108-3 108-3 108-3 109-3 109-3 109-3 109-3 109-3 109-3 109-3 110-3 110-3 110-3 110-3 110-3 110-3 110-3 111-3 111-3 111-3 111-3 111-3 111-3 111-3 112-3 112-3 112-3 112-3 112-3 112-3 112-3 113-3 113-3 113-3 113-3 113-3 113-3 113-3 114-3 114-3 114-3 114-3 114-3 114-3 114-3 115-3 115-3 115-3 115-3 115-3 115-3 115-3 116-3 116-3 116-3 116-3 116-3 116-3 116-3 117-3 117-3 117-3 117-3 117-3 117-3 117-3 118-3 118-3 118-3 118-3 118-3 118-3 118-3 119-3 119-3 119-3 119-3 119-3 119-3 119-3 120-3 120-3 120-3 120-3 120-3 120-3 120-3 121-3 121-3 121-3 121-3 121-3 121-3 121-3 122-3 122-3 122-3 122-3 122-3 122-3 122-3 123-3 123-3 0-2 0-2 0-2 0-2 0-2 0-2 0-2 0-2 0-2 0-2 0-2 0-2 0-2 0-2 0-2 0-2 0-2 0-2 0-2 0-2 0-2 0-2 0-2 0-2 0-2 0-2 0-2 0-2 0-2 0-2 0-2 0-2 0-2 0-2 0-2 0-2 0-2 0-2 0-2 0-2 
0-2 0-2 0-2 0-2 0-2 0-2 0-2 0-2 0-2 0-2 0-2 0-2 0-2 0-2 0-2 0-2 0-2 0-2 0-2 0-2 0-2 0-2 0-2 0-2 0-2 0-2 0-2 0-2 0-2 0-2 0-2 0-2 0-2 0-2 0-2 0-2 0-2 0-2 0-2 128-3 128-3 128-3 129-3 129-3 129-3 129-3 129-3 129-3 129-3 130-3 130-3 130-3 130-3 130-3 130-3 130-3 131-3 131-3 131-3 131-3 131-3 131-3 131-3 132-3 132-3 132-3 132-3 132-3 132-3 132-3 133-3 133-3 133-3 133-3 133-3 133-3 133-3 134-3 134-3 134-3 134-3 134-3 134-3 134-3 135-3 135-3 135-3 135-3 135-3 135-3 135-3 136-3 136-3 136-3 136-3 136-3 136-3 136-3 137-3 137-3 137-3 137-3 137-3 137-3 137-3 138-3 138-3 138-3 138-3 138-3 138-3 138-3 139-3 139-3 139-3 139-3 139-3 139-3 139-3 140-3 140-3 140-3 140-3 140-3 140-3 140-3 141-3 141-3 141-3 141-3 141-3 141-3 141-3 142-3 142-3 142-3 142-3 142-3 142-3 142-3 143-3 143-3 143-3 143-3 143-3 143-3 143-3 144-3 144-3 144-3 144-3 144-3 144-3 144-3 145-3 145-3 145-3 145-3 145-3 145-3 145-3 146-3 146-3 146-3 146-3 146-3 146-3 146-3 147-3 147-3 147-3 147-3 147-3 147-3 147-3 148-3 148-3 148-3 0-2 0-2 0-2 0-2 0-2 0-2 0-2 0-2 0-2 0-2 0-2 0-2 0-2 0-2 0-2 0-2 0-2 0-2 0-2 0-2 0-2 0-2 0-2 0-2 0-2 0-2 0-2 0-2 0-2 0-2 0-2 0-2 0-2 0-2 0-2 0-2 0-2 0-2 0-2 
0-2 0-2 0-2 0-2 0-2 0-2 0-2 0-2 0-2 0-2 0-2 0-2 0-2 0-2 0-2 0-2 0-2 0-2 0-2 0-2 0-2 0-2 0-2 0-2 0-2 0-2 0-2 0-2 0-2 0-2 0-2 0-2 0-2 0-2 0-2 0-2 0-2 0-2 128-3 128-3 128-3 128-3 129-3 129-3 129-3 129-3 129-3 129-3 129-3 130-3 130-3 130-3 130-3 130-3 130-3 130-3 131-3 131-3 131-3 131-3 131-3 131-3 131-3 132-3 132-3 132-3 132-3 132-3 132-3 132-3 133-3 133-3 133-3 133-3 133-3 133-3 133-3 134-3 134-3 134-3 134-3 134-3 134-3 134-3 135-3 135-3 135-3 135-3 135-3 135-3 135-3 136-3 136-3 136-3 136-3 136-3 136-3 136-3 137-3 137-3 137-3 137-3 137-3 137-3 137-3 138-3 138-3 138-3 138-3 138-3 138-3 138-3 139-3 139-3 139-3 139-3 139-3 139-3 139-3 140-3 140-3 140-3 140-3 140-3 140-3 140-3 141-3 141-3 141-3 141-3 141-3 141-3 141-3 142-3 142-3 142-3 142-3 142-3 142-3 142-3 143-3 143-3 143-3 143-3 143-3 143-3 143-3 144-3 144-3 144-3 144-3 144-3 144-3 144-3 145-3 145-3 145-3 145-3 145-3 145-3 145-3 146-3 146-3 146-3 146-3 146-3 146-3 146-3 147-3 147-3 147-3 147-3 147-3 147-3 147-3 148-3 148-3 148-3 148-3 0-2 0-2 0-2 0-2 0-2 0-2 0-2 0-2 0-2 0-2 0-2 0-2 0-2 0-2 0-2 0-2 0-2 0-2 0-2 0-2 0-2 0-2 0-2 0-2 0-2 0-2 0-2 0-2 0-2 0-2 0-2 0-2 0-2 0-2 0-2 0-2 0-2 0-2 
0-2 0-2 0-2 0-2 0-2 0-2 0-2 0-2 0-2 0-2 0-2 0-2 0-2 0-2 0-2 0-2 0-2 0-2 0-2 0-2 0-2 0-2 0-2 0-2 0-2 0-2 0-2 0-2 0-2 0-2 0-2 0-2 0-2 0-2 0-2 0-2 0-2 128-3 128-3 128-3 128-3 128-3 129-3 129-3 129-3 129-3 129-3 129-3 129-3 130-3 130-3 130-3 130-3 130-3 130-3 130-3 131-3 131-3 131-3 131-3 131-3 131-3 131-3 132-3 132-3 132-3 132-3 132-3 132-3 132-3 133-3 133-3 133-3 133-3 133-3 133-3 133-3 134-3 134-3 134-3 134-3 134-3 134-3 134-3 135-3 135-3 135-3 135-3 135-3 135-3 135-3 136-3 136-3 136-3 136-3 136-3 136-3 136-3 137-3 137-3 137-3 137-3 137-3 137-3 137-3 138-3 138-3 138-3 138-3 138-3 138-3 138-3 139-3 139-3 139-3 139-3 139-3 139-3 139-3 140-3 140-3 140-3 140-3 140-3 140-3 140-3 141-3 141-3 141-3 141-3 141-3 141-3 141-3 142-3 142-3 142-3 142-3 142-3 142-3 142-3 143-3 143-3 143-3 143-3 143-3 143-3 143-3 144-3 144-3 144-3 144-3 144-3 144-3 144-3 145-3 145-3 145-3 145-3 145-3 145-3 145-3 146-3 146-3 146-3 146-3 146-3 146-3 146-3 147-3 147-3 147-3 147-3 147-3 147-3 147-3 148-3 148-3 148-3 148-3 148-3 0-2 0-2 0-2 0-2 0-2 0-2 0-2 0-2 0-2 0-2 0-2 0-2 0-2 0-2 0-2 0-2 0-2 0-2 0-2 0-2 0-2 0-2 0-2 0-2 0-2 0-2 0-2 0-2 0-2 0-2 0-2 0-2 0-2 0-2 0-2 0-2 0-2 
0-2 0-2 0-2 0-2 0-2 0-2 0-2 0-2 0-2 0-2 0-2 0-2 0-2 0-2 0-2 0-2 0-2 0-2 0-2 0-2 0-2 0-2 0-2 0-2 0-2 0-2 0-2 0-2 0-2 0-2 0-2 0-2 0-2 0-2 0-2 0-2 0-2 128-3 128-3 128-3 128-3 128-3 129-3 129-3 129-3 129-3 129-3 129-3 129-3 130-3 130-3 130-3 130-3 130-3 130-3 130-3 131-3 131-3 131-3 131-3 131-3 131-3 131-3 132-3 132-3 132-3 132-3 132-3 132-3 132-3 133-3 133-3 133-3 133-3 133-3 133-3 133-3 134-3 134-3 134-3 134-3 134-3 134-3 134-3 135-3 135-3 135-3 135-3 135-3 135-3 135-3 136-3 136-3 136-3 136-3 136-3 136-3 136-3 137-3 137-3 137-3 137-3 137-3 137-3 137-3 138-3 138-3 138-3 138-3 138-3 138-3 138-3 139-3 139-3 139-3 139-3 139-3 139-3 139-3 140-3 140-3 140-3 140-3 140-3 140-3 140-3 141-3 141-3 141-3 141-3 141-3 141-3 141-3 142-3 142-3 142-3 142-3 142-3 142-3 142-3 143-3 143-3 143-3 143-3 143-3 143-3 143-3 144-3 144-3 144-3 144-3 144-3 144-3 144-3 145-3 145-3 145-3 145-3 145-3 145-3 145-3 146-3 146-3 146-3 146-3 146-3 146-3 146-3 147-3 147-3 147-3 147-3 147-3 147-3 147-3 148-3 148-3 148-3 148-3 148-3 0-2 0-2 0-2 0-2 0-2 0-2 0-2 0-2 0-2 0-2 0-2 0-2 0-2 0-2 0-2 0-2 0-2 0-2 0-2 0-2 0-2 0-2 0-2 0-2 0-2 0-2 0-2 0-2 0-2 0-2 0-2 0-2 0-2 0-2 0-2 0-2 0-2 
0-2 0-2 0-2 0-2 0-2 0-2 0-2 0-2 0-2 0-2 0-2 0-2 0-2 0-2 0-2 0-2 0-2 0-2 0-2 0-2 0-2 0-2 0-2 0-2 0-2 0-2 0-2 0-2 0-2 0-2 0-2 0-2 0-2 0-2 0-2 0-2 128-3 128-3 128-3 128-3 128-3 128-3 129-3 129-3 129-3 129-3 129-3 129-3 129-3 130-3 130-3 130-3 130-3 130-3 130-3 130-3 131-3 131-3 131-3 131-3 131-3 131-3 131-3 132-3 132-3 132-3 132-3 132-3 132-3 132-3 133-3 133-3 133-3 133-3 133-3 133-3 133-3 134-3 134-3 134-3 134-3 134-3 134-3 134-3 135-3 135-3 135-3 135-3 135-3 135-3 135-3 136-3 136-3 136-3 136-3 136-3 136-3 136-3 137-3 137-3 137-3 137-3 137-3 137-3 137-3 138-3 138-3 138-3 138-3 138-3 138-3 138-3 139-3 139-3 139-3 139-3 139-3 139-3 139-3 140-3 140-3 140-3 140-3 140-3 140-3 140-3 141-3 141-3 141-3 141-3 141-3 141-3 141-3 142-3 142-3 142-3 142-3 142-3 142-3 142-3 143-3 143-3 143-3 143-3 143-3 143-3 143-3 144-3 144-3 144-3 144-3 144-3 144-3 144-3 145-3 145-3 145-3 145-3 145-3 145-3 145-3 146-3 146-3 146-3 146-3 146-3 146-3 146-3 147-3 147-3 147-3 147-3 147-3 147-3 147-3 148-3 148-3 148-3 148-3 148-3 148-3 0-2 0-2 0-2 0-2 0-2 0-2 0-2 0-2 0-2 0-2 0-2 0-2 0-2 0-2 0-2 0-2 0-2 0-2 0-2 0-2 0-2 0-2 0-2 0-2 0-2 0-2 0-2 0-2 0-2 0-2 0-2 0-2 0-2 0-2 0-2 0-2 
0-2 0-2 0-2 0-2 0-2 0-2 0-2 0-2 0-2 0-2 0-2 0-2 0-2 0-2 0-2 0-2 0-2 0-2 0-2 0-2 0-2 0-2 0-2 0-2 0-2 0-2 0-2 0-2 0-2 0-2 0-2 0-2 0-2 0-2 0-2 128-3 128-3 128-3 128-3 128-3 128-3 128-3 129-3 129-3 129-3 129-3 129-3 129-3 129-3 130-3 130-3 130-3 130-3 130-3 130-3 130-3 131-3 131-3 131-3 131-3 131-3 131-3 131-3 132-3 132-3 132-3 132-3 132-3 132-3 132-3 133-3 133-3 133-3 133-3 133-3 133-3 133-3 134-3 134-3 134-3 134-3 134-3 134-3 134-3 135-3 135-3 135-3 135-3 135-3 135-3 135-3 136-3 136-3 136-3 136-3 136-3 136-3 136-3 137-3 137-3 137-3 137-3 137-3 137-3 137-3 138-3 138-3 138-3 138-3 138-3 138-3 138-3 139-3 139-3 139-3 139-3 139-3 139-3 139-3 140-3 140-3 140-3 140-3 140-3 140-3 140-3 141-3 141-3 141-3 141-3 141-3 141-3 141-3 142-3 142-3 142-3 142-3 142-3 142-3 142-3 143-3 143-3 143-3 143-3 143-3 143-3 143-3 144-3 144-3 144-3 144-3 144-3 144-3 144-3 145-3 145-3 145-3 145-3 145-3 145-3 145-3 146-3 146-3 146-3 146-3 146-3 146-3 146-3 147-3 147-3 147-3 147-3 147-3 147-3 147-3 148-3 148-3 148-3 148-3 148-3 148-3 148-3 0-2 0-2 0-2 0-2 0-2 0-2 0-2 0-2 0-2 0-2 0-2 0-2 0-2 0-2 0-2 0-2 0-2 0-2 0-2 0-2 0-2 0-2 0-2 0-2 0-2 0-2 0-2 0-2 0-2 0-2 0-2 0-2 0-2 0-2 0-2 
0-2 0-2 0-2 0-2 0-2 0-2 0-2 0-2 0-2 0-2 0-2 0-2 0-2 0-2 0-2 0-2 0-2 0-2 0-2 0-2 0-2 0-2 0-2 0-2 0-2 0-2 0-2 0-2 0-2 0-2 0-2 0-2 0-2 0-2 0-2 128-3 128-3 128-3 128-3 128-3 128-3 128-3 129-3 129-3 129-3 129-3 129-3 129-3 129-3 130-3 130-3 130-3 130-3 130-3 130-3 130-3 131-3 131-3 131-3 131-3 131-3 131-3 131-3 132-3 132-3 132-3 132-3 132-3 132-3 132-3 133-3 133-3 133-3 133-3 133-3 133-3 133-3 134-3 134-3 134-3 134-3 134-3 134-3 134-3 135-3 135-3 135-3 135-3 135-3 135-3 135-3 136-3 136-3 136-3 136-3 136-3 136-3 136-3 137-3 137-3 137-3 137-3 137-3 137-3 137-3 138-3 138-3 138-3 138-3 138-3 138-3 138-3 139-3 139-3 139-3 139-3 139-3 139-3 139-3 140-3 140-3 140-3 140-3 140-3 140-3 140-3 141-3 141-3 141-3 141-3 141-3 141-3 141-3 142-3 142-3 142-3 142-3 142-3 142-3 142-3 143-3 143-3 143-3 143-3 143-3 143-3 143-3 144-3 144-3 144-3 144-3 144-3 144-3 144-3 145-3 145-3 145-3 145-3 145-3 145-3 145-3 146-3 146-3 146-3 146-3 146-3 146-3 146-3 147-3 147-3 147-3 147-3 147-3 147-3 147-3 148-3 148-3 148-3 148-3 148-3 148-3 148-3 0-2 0-2 0-2 0-2 0-2 0-2 0-2 0-2 0-2 0-2 0-2 0-2 0-2 0-2 0-2 0-2 0-2 0-2 0-2 0-2 0-2 0-2 0-2 0-2 0-2 0-2 0-2 0-2 0-2 0-2 0-2 0-2 0-2 0-2 0-2 
0-2 0-2 0-2 0-2 0-2 0-2 0-2 0-2 0-2 0-2 0-2 0-2 0-2 0-2 0-2 0-2 0-2 0-2 0-2 0-2 0-2 0-2 0-2 0-2 0-2 0-2 0-2 0-2 0-2 0-2 0-2 0-2 0-2 0-2 152-3 153-3 153-3 153-3 153-3 153-3 153-3 153-3 154-3 154-3 154-3 154-3 154-3 154-3 154-3 155-3 155-3 155-3 155-3 155-3 155-3 155-3 156-3 156-3 156-3 156-3 156-3 156-3 156-3 157-3 157-3 157-3 157-3 157-3 157-3 157-3 158-3 158-3 158-3 158-3 158-3 158-3 158-3 159-3 159-3 159-3 159-3 159-3 159-3 159-3 160-3 160-3 160-3 160-3 160-3 160-3 160-3 161-3 161-3 161-3 161-3 161-3 161-3 161-3 162-3 162-3 162-3 162-3 162-3 162-3 162-3 163-3 163-3 163-3 163-3 163-3 163-3 163-3 164-3 164-3 164-3 164-3 164-3 164-3 164-3 165-3 165-3 165-3 165-3 165-3 165-3 165-3 166-3 166-3 166-3 166-3 166-3 166-3 166-3 167-3 167-3 167-3 167-3 167-3 167-3 167-3 168-3 168-3 168-3 168-3 168-3 168-3 168-3 169-3 169-3 169-3 169-3 169-3 169-3 169-3 170-3 170-3 170-3 170-3 170-3 170-3 170-3 171-3 171-3 171-3 171-3 171-3 171-3 171-3 172-3 172-3 172-3 172-3 172-3 172-3 172-3 173-3 173-3 173-3 173-3 173-3 173-3 173-3 174-3 0-2 0-2 0-2 0-2 0-2 0-2 0-2 0-2 0-2 0-2 0-2 0-2 0-2 0-2 0-2 0-2 0-2 0-2 0-2 0-2 0-2 0-2 0-2 0-2 0-2 0-2 0-2 0-2 0-2 0-2 0-2 0-2 0-2 0-2 
0-2 0-2 0-2 0-2 0-2 0-2 0-2 0-2 0-2 0-2 0-2 0-2 0-2 0-2 0-2 0-2 0-2 0-2 0-2 0-2 0-2 0-2 0-2 0-2 0-2 0-2 0-2 0-2 0-2 0-2 0-2 0-2 0-2 152-3 152-3 153-3 153-3 153-3 153-3 153-3 153-3 153-3 154-3 154-3 154-3 154-3 154-3 154-3 154-3 155-3 155-3 155-3 155-3 155-3 155-3 155-3 156-3 156-3 156-3 156-3 156-3 156-3 156-3 157-3 157-3 157-3 157-3 157-3 157-3 157-3 158-3 158-3 158-3 158-3 158-3 158-3 158-3 159-3 159-3 159-3 159-3 159-3 159-3 159-3 160-3 160-3 160-3 160-3 160-3 160-3 160-3 161-3 161-3 161-3 161-3 161-3 161-3 161-3 162-3 162-3 162-3 162-3 162-3 162-3 162-3 163-3 163-3 163-3 163-3 163-3 163-3 163-3 164-3 164-3 164-3 164-3 164-3 164-3 164-3 165-3 165-3 165-3 165-3 165-3 165-3 165-3 166-3 166-3 166-3 166-3 166-3 166-3 166-3 167-3 167-3 167-3 167-3 167-3 167-3 167-3 168-3 168-3 168-3 168-3 168-3 168-3 168-3 169-3 169-3 169-3 169-3 169-3 169-3 169-3 170-3 170-3 170-3 170-3 170-3 170-3 170-3 171-3 171-3 171-3 171-3 171-3 171-3 171-3 172-3 172-3 172-3 172-3 172-3 172-3 172-3 173-3 173-3 173-3 173-3 173-3 173-3 173-3 174-3 174-3 0-2 0-2 0-2 0-2 0-2 0-2 0-2 0-2 0-2 0-2 0-2 0-2 0-2 0-2 0-2 0-2 0-2 0-2 0-2 0-2 0-2 0-2 0-2 0-2 0-2 0-2 0-2 0-2 0-2 0-2 0-2 0-2 0-2 
0-2 0-2 0-2 0-2 0-2 0-2 0-2 0-2 0-2 0-2 0-2 0-2 0-2 0-2 0-2 0-2 0-2 0-2 0-2 0-2 0-2 0-2 0-2 0-2 0-2 0-2 0-2 0-2 0-2 0-2 0-2 0-2 0-2 152-3 152-3 153-3 153-3 153-3 153-3 153-3 153-3 153-3 154-3 154-3 154-3 154-3 154-3 154-3 154-3 155-3 155-3 155-3 155-3 155-3 155-3 155-3 156-3 156-3 156-3 156-3 156-3 156-3 156-3 157-3 157-3 157-3 157-3 157-3 157-3 157-3 158-3 158-3 158-3 158-3 158-3 158-3 158-3 159-3 159-3 159-3 159-3 159-3 159-3 159-3 160-3 160-3 160-3 160-3 160-3 160-3 160-3 161-3 161-3 161-3 161-3 161-3 161-3 161-3 162-3 162-3 162-3 162-3 162-3 162-3 162-3 163-3 163-3 163-3 163-3 163-3 163-3 163-3 164-3 164-3 164-3 164-3 164-3 164-3 164-3 165-3 165-3 165-3 165-3 165-3 165-3 165-3 166-3 166-3 166-3 166-3 166-3 166-3 166-3 167-3 167-3 167-3 167-3 167-3 167-3 167-3 168-3 168-3 168-3 168-3 168-3 168-3 168-3 169-3 169-3 169-3 169-3 169-3 169-3 169-3 170-3 170-3 170-3 170-3 170-3 170-3 170-3 171-3 171-3 171-3 171-3 171-3 171-3 171-3 172-3 172-3 172-3 172-3 172-3 172-3 172-3 173-3 173-3 173-3 173-3 173-3 173-3 173-3 174-3 174-3 0-2 0-2 0-2 0-2 0-2 0-2 0-2 0-2 0-2 0-2 0-2 0-2 0-2 0-2 0-2 0-2 0-2 0-2 0-2 0-2 0-2 0-2 0-2 0-2 0-2 0-2 0-2 0-2 0-2 0-2 0-2 0-2 0-2 
0-2 0-2 0-2 0-2 0-2 0-2 0-2 0-2 0-2 0-2 0-2 0-2 0-2 0-2 0-2 0-2 0-2 0-2 0-2 0-2 0-2 0-2 0-2 0-2 0-2 0-2 0-2 0-2 0-2 0-2 0-2 0-2 152-3 152-3 152-3 153-3 153-3 153-3 153-3 153-3 153-3 153-3 154-3 154-3 154-3 154-3 154-3 154-3 154-3 155-3 155-3 155-3 155-3 155-3 155-3 155-3 156-3 156-3 156-3 156-3 156-3 156-3 156-3 157-3 157-3 157-3 157-3 157-3 157-3 157-3 158-3 158-3 158-3 158-3 158-3 158-3 158-3 159-3 159-3 159-3 159-3 159-3 159-3 159-3 160-3 160-3 160-3 160-3 160-3 160-3 160-3 161-3 161-3 161-3 161-3 161-3 161-3 161-3 162-3 162-3 162-3 162-3 162-3 162-3 162-3 163-3 163-3 163-3 163-3 163-3 163-3 163-3 164-3 164-3 164-3 164-3 164-3 164-3 164-3 165-3 165-3 165-3 165-3 165-3 165-3 165-3 166-3 166-3 166-3 166-3 166-3 166-3 166-3 167-3 167-3 167-3 167-3 167-3 167-3 167-3 168-3 168-3 168-3 168-3 168-3 168-3 168-3 169-3 169-3 169-3 169-3 169-3 169-3 169-3 170-3 170-3 170-3 170-3 170-3 170-3 170-3 171-3 171-3 171-3 171-3 171-3 171-3 171-3 172-3 172-3 172-3 172-3 172-3 172-3 172-3 173-3 173-3 173-3 173-3 173-3 173-3 173-3 174-3 174-3 174-3 0-2 0-2 0-2 0-2 0-2 0-2 0-2 0-2 0-2 0-2 0-2 0-2 0-2 0-2 0-2 0-2 0-2 0-2 0-2 0-2 0-2 0-2 0-2 0-2 0-2 0-2 0-2 0-2 0-2 0-2 0-2 0-2 
0-2 0-2 0-2 0-2 0-2 0-2 0-2 0-2 0-2 0-2 0-2 0-2 0-2 0-2 0-2 0-2 0-2 0-2 0-2 0-2 0-2 0-2 0-2 0-2 0-2 0-2 0-2 0-2 0-2 0-2 0-2 0-2 152-3 152-3 152-3 153-3 153-3 153-3 153-3 153-3 153-3 153-3 154-3 154-3 154-3 154-3 154-3 154-3 154-3 155-3 155-3 155-3 155-3 155-3 155-3 155-3 156-3 156-3 156-3 156-3 156-3 156-3 156-3 157-3 157-3 157-3 157-3 157-3 157-3 157-3 158-3 158-3 158-3 158-3 158-3 158-3 158-3 159-3 159-3 159-3 159-3 159-3 159-3 159-3 160-3 160-3 160-3 160-3 160-3 160-3 160-3 161-3 161-3 161-3 161-3 161-3 161-3 161-3 162-3 162-3 162-3 162-3 162-3 162-3 162-3 163-3 163-3 163-3 163-3 163-3 163-3 163-3 164-3 164-3 164-3 164-3 164-3 164-3 164-3 165-3 165-3 165-3 165-3 165-3 165-3 165-3 166-3 166-3 166-3 166-3 166-3 166-3 166-3 167-3 167-3 167-3 167-3 167-3 167-3 167-3 168-3 168-3 168-3 168-3 168-3 168-3 168-3 169-3 169-3 169-3 169-3 169-3 169-3 169-3 170-3 170-3 170-3 170-3 170-3 170-3 170-3 171-3 171-3 171-3 171-3 171-3 171-3 171-3 172-3 172-3 172-3 172-3 172-3 172-3 172-3 173-3 173-3 173-3 173-3 173-3 173-3 173-3 174-3 174-3 174-3 0-2 0-2 0-2 0-2 0-2 0-2 0-2 0-2 0-2 0-2 0-2 0-2 0-2 0-2 0-2 0-2 0-2 0-2 0-2 0-2 0-2 0-2 0-2 0-2 0-2 0-2 0-2 0-2 0-2 0-2 0-2 0-2 
0-2 0-2 0-2 0-2 0-2 0-2 0-2 0-2 0-2 0-2 0-2 0-2 0-2 0-2 0-2 0-2 0-2 0-2 0-2 0-2 0-2 0-2 0-2 0-2 0-2 0-2 0-2 0-2 0-2 0-2 0-2 152-3 152-3 152-3 152-3 153-3 153-3 153-3 153-3 153-3 153-3 153-3 154-3 154-3 154-3 154-3 154-3 154-3 154-3 155-3 155-3 155-3 155-3 155-3 155-3 155-3 156-3 156-3 156-3 156-3 156-3 156-3 156-3 157-3 157-3 157-3 157-3 157-3 157-3 157-3 158-3 158-3 158-3 158-3 158-3 158-3 158-3 159-3 159-3 159-3 159-3 159-3 159-3 159-3 160-3 160-3 160-3 160-3 160-3 160-3 160-3 161-3 161-3 161-3 161-3 161-3 161-3 161-3 162-3 162-3 162-3 162-3 162-3 162-3 162-3 163-3 163-3 163-3 163-3 163-3 163-3 163-3 164-3 164-3 164-3 164-3 164-3 164-3 164-3 165-3 165-3 165-3 165-3 165-3 165-3 165-3 166-3 166-3 166-3 166-3 166-3 166-3 166-3 167-3 167-3 167-3 167-3 167-3 167-3 167-3 168-3 168-3 168-3 168-3 168-3 168-3 168-3 169-3 169-3 169-3 169-3 169-3 169-3 169-3 170-3 170-3 170-3 170-3 170-3 170-3 170-3 171-3 171-3 171-3 171-3 171-3 171-3 171-3 172-3 172-3 172-3 172-3 172-3 172-3 172-3 173-3 173-3 173-3 173-3 173-3 173-3 173-3 174-3 174-3 174-3 174-3 0-2 0-2 0-2 0-2 0-2 0-2 0-2 0-2 0-2 0-2 0-2 0-2 0-2 0-2 0-2 0-2 0-2 0-2 0-2 0-2 0-2 0-2 0-2 0-2 0-2 0-2 0-2 0-2 0-2 0-2 0-2 
0-2 0-2 0-2 0-2 0-2 0-2 0-2 0-2 0-2 0-2 0-2 0-2 0-2 0-2 0-2 0-2 0-2 0-2 0-2 0-2 0-2 0-2 0-2 0-2 0-2 0-2 0-2 0-2 0-2 0-2 0-2 152-3 152-3 152-3 152-3 153-3 153-3 153-3 153-3 153-3 153-3 153-3 154-3 154-3 154-3 154-3 154-3 154-3 154-3 155-3 155-3 155-3 155-3 155-3 155-3 155-3 156-3 156-3 156-3 156-3 156-3 156-3 156-3 157-3 157-3 157-3 157-3 157-3 157-3 157-3 158-3 158-3 158-3 158-3 158-3 158-3 158-3 159-3 159-3 159-3 159-3 159-3 159-3 159-3 160-3 160-3 160-3 160-3 160-3 160-3 160-3 161-3 161-3 161-3 161-3 161-3 161-3 161-3 162-3 162-3 162-3 162-3 162-3 162-3 162-3 163-3 163-3 163-3 163-3 163-3 163-3 163-3 164-3 164-3 164-3 164-3 164-3 164-3 164-3 165-3 165-3 165-3 165-3 165-3 165-3 165-3 166-3 166-3 166-3 166-3 166-3 166-3 166-3 167-3 167-3 167-3 167-3 167-3 167-3 167-3 168-3 168-3 168-3 168-3 168-3 168-3 168-3 169-3 169-3 169-3 169-3 169-3 169-3 169-3 170-3 170-3 170-3 170-3 170-3 170-3 170-3 171-3 171-3 171-3 171-3 171-3 171-3 171-3 172-3 172-3 172-3 172-3 172-3 172-3 172-3 173-3 173-3 173-3 173-3 173-3 173-3 173-3 174-3 174-3 174-3 174-3 0-2 0-2 0-2 0-2 0-2 0-2 0-2 0-2 0-2 0-2 0-2 0-2 0-2 0-2 0-2 0-2 0-2 0-2 0-2 0-2 0-2 0-2 0-2 0-2 0-2 0-2 0-2 0-2 0-2 0-2 0-2 
0-2 0-2 0-2 0-2 0-2 0-2 0-2 0-2 0-2 0-2 0-2 0-2 0-2 0-2 0-2 0-2 0-2 0-2 0-2 0-2 0-2 0-2 0-2 0-2 0-2 0-2 0-2 0-2 0-2 0-2 177-3 177-3 177-3 177-3 177-3 178-3 178-3 178-3 178-3 178-3 178-3 178-3 179-3 179-3 179-3 179-3 179-3 179-3 179-3 180-3 180-3 180-3 180-3 180-3 180-3 180-3 181-3 181-3 181-3 181-3 181-3 181-3 181-3 182-3 182-3 182-3 182-3 182-3 182-3 182-3 183-3 183-3 183-3 183-3 183-3 183-3 183-3 184-3 184-3 184-3 184-3 184-3 184-3 184-3 185-3 185-3 185-3 185-3 185-3 185-3 185-3 186-3 186-3 186-3 186-3 186-3 186-3 186-3 187-3 187-3 187-3 187-3 187-3 187-3 187-3 188-3 188-3 188-3 188-3 188-3 188-3 188-3 189-3 189-3 189-3 189-3 189-3 189-3 189-3 190-3 190-3 190-3 190-3 190-3 190-3 190-3 191-3 191-3 191-3 191-3 191-3 191-3 191-3 192-3 192-3 192-3 192-3 192-3 192-3 192-3 193-3 193-3 193-3 193-3 193-3 193-3 193-3 194-3 194-3 194-3 194-3 194-3 194-3 194-3 195-3 195-3 195-3 195-3 195-3 195-3 195-3 196-3 196-3 196-3 196-3 196-3 196-3 196-3 197-3 197-3 197-3 197-3 197-3 197-3 197-3 198-3 198-3 198-3 198-3 198-3 198-3 198-3 199-3 199-3 199-3 199-3 199-3 0-2 0-2 0-2 0-2 0-2 0-2 0-2 0-2 0-2 0-2 0-2 0-2 0-2 0-2 0-2 0-2 0-2 0-2 0-2 0-2 0-2 0-2 0-2 0-2 0-2 0-2 0-2 0-2 0-2 0-2 
0-2 0-2 0-2 0-2 0-2 0-2 0-2 0-2 0-2 0-2 0-2 0-2 0-2 0-2 0-2 0-2 0-2 0-2 0-2 0-2 0-2 0-2 0-2 0-2 0-2 0-2 0-2 0-2 0-2 0-2 177-3 177-3 177-3 177-3 177-3 178-3 178-3 178-3 178-3 178-3 178-3 178-3 179-3 179-3 179-3 179-3 179-3 179-3 179-3 180-3 180-3 180-3 180-3 180-3 180-3 180-3 181-3 181-3 181-3 181-3 181-3 181-3 181-3 182-3 182-3 182-3 182-3 182-3 182-3 182-3 183-3 183-3 183-3 183-3 183-3 183-3 183-3 184-3 184-3 184-3 184-3 184-3 184-3 184-3 185-3 185-3 185-3 185-3 185-3 185-3 185-3 186-3 186-3 186-3 186-3 186-3 186-3 186-3 187-3 187-3 187-3 187-3 187-3 187-3 187-3 188-3 188-3 188-3 188-3 188-3 188-3 188-3 189-3 189-3 189-3 189-3 189-3 189-3 189-3 190-3 190-3 190-3 190-3 190-3 190-3 190-3 191-3 191-3 191-3 191-3 191-3 191-3 191-3 192-3 192-3 192-3 192-3 192-3 192-3 192-3 193-3 193-3 193-3 193-3 193-3 193-3 193-3 194-3 194-3 194-3 194-3 194-3 194-3 194-3 195-3 195-3 195-3 195-3 195-3 195-3 195-3 196-3 196-3 196-3 196-3 196-3 196-3 196-3 197-3 197-3 197-3 197-3 197-3 197-3 197-3 198-3 198-3 198-3 198-3 198-3 198-3 198-3 199-3 199-3 199-3 199-3 199-3 0-2 0-2 0-2 0-2 0-2 0-2 0-2 0-2 0-2 0-2 0-2 0-2 0-2 0-2 0-2 0-2 0-2 0-2 0-2 0-2 0-2 0-2 0-2 0-2 0-2 0-2 0-2 0-2 0-2 0-2 
0-2 0-2 0-2 0-2 0-2 0-2 0-2 0-2 0-2 0-2 0-2 0-2 0-2 0-2 0-2 0-2 0-2 0-2 0-2 0-2 0-2 0-2 0-2 0-2 0-2 0-2 0-2 0-2 0-2 177-3 177-3 177-3 177-3 177-3 177-3 178-3 178-3 178-3 178-3 178-3 178-3 178-3 179-3 179-3 179-3 179-3 179-3 179-3 179-3 180-3 180-3 180-3 180-3 180-3 180-3 180-3 181-3 181-3 181-3 181-3 181-3 181-3 181-3 182-3 182-3 182-3 182-3 182-3 182-3 182-3 183-3 183-3 183-3 183-3 183-3 183-3 183-3 184-3 184-3 184-3 184-3 184-3 184-3 184-3 185-3 185-3 185-3 185-3 185-3 185-3 185-3 186-3 186-3 186-3 186-3 186-3 186-3 186-3 187-3 187-3 187-3 187-3 187-3 187-3 187-3 188-3 188-3 188-3 188-3 188-3 188-3 188-3 189-3 189-3 189-3 189-3 189-3 189-3 189-3 190-3 190-3 190-3 190-3 190-3 190-3 190-3 191-3 191-3 191-3 191-3 191-3 191-3 191-3 192-3 192-3 192-3 192-3 192-3 192-3 192-3 193-3 193-3 193-3 193-3 193-3 193-3 193-3 194-3 194-3 194-3 194-3 194-3 194-3 194-3 195-3 195-3 195-3 195-3 195-3 195-3 195-3 196-3 196-3 196-3 196-3 196-3 196-3 196-3 197-3 197-3 197-3 197-3 197-3 197-3 197-3 198-3 198-3 198-3 198-3 198-3 198-3 198-3 199-3 199-3 199-3 199-3 199-3 199-3 0-2 0-2 0-2 0-2 0-2 0-2 0-2 0-2 0-2 0-2 0-2 0-2 0-2 0-2 0-2 0-2 0-2 0-2 0-2 0-2 0-2 0-2 0-2 0-2 0-2 0-2 0-2 0-2 0-2 
0-2 0-2 0-2 0-2 0-2 0-2 0-2 0-2 0-2 0-2 0-2 0-2 0-2 0-2 0-2 0-2 0-2 0-2 0-2 0-2 0-2 0-2 0-2 0-2 0-2 0-2 0-2 0-2 0-2 177-3 177-3 177-3 177-3 177-3 177-3 178-3 178-3 178-3 178-3 178-3 178-3 178-3 179-3 179-3 179-3 179-3 179-3 179-3 179-3 180-3 180-3 180-3 180-3 180-3 180-3 180-3 181-3 181-3 181-3 181-3 181-3 181-3 181-3 182-3 182-3 182-3 182-3 182-3 182-3 182-3 183-3 183-3 183-3 183-3 183-3 183-3 183-3 184-3 184-3 184-3 184-3 184-3 184-3 184-3 185-3 185-3 185-3 185-3 185-3 185-3 185-3 186-3 186-3 186-3 186-3 186-3 186-3 186-3 187-3 187-3 187-3 187-3 187-3 187-3 187-3 188-3 188-3 188-3 188-3 188-3 188-3 188-3 189-3 189-3 189-3 189-3 189-3 189-3 189-3 190-3 190-3 190-3 190-3 190-3 190-3 190-3 191-3 191-3 191-3 191-3 191-3 191-3 191-3 192-3 192-3 192-3 192-3 192-3 192-3 192-3 193-3 193-3 193-3 193-3 193-3 193-3 193-3 194-3 194-3 194-3 194-3 194-3 194-3 194-3 195-3 195-3 195-3 195-3 195-3 195-3 195-3 196-3 196-3 196-3 196-3 196-3 196-3 196-3 197-3 197-3 197-3 197-3 197-3 197-3 197-3 198-3 198-3 198-3 198-3 198-3 198-3 198-3 199-3 199-3 199-3 199-3 199-3 199-3 0-2 0-2 0-2 0-2 0-2 0-2 0-2 0-2 0-2 0-2 0-2 0-2 0-2 0-2 0-2 0-2 0-2 0-2 0-2 0-2 0-2 0-2 0-2 0-2 0-2 0-2 0-2 0-2 0-2 
0-2 0-2 0-2 0-2 0-2 0-2 0-2 0-2 0-2 0-2 0-2 0-2 0-2 0-2 0-2 0-2 0-2 0-2 0-2 0-2 0-2 0-2 0-2 0-2 0-2 0-2 0-2 0-2 177-3 177-3 177-3 177-3 177-3 177-3 177-3 178-3 178-3 178-3 178-3 178-3 178-3 178-3 179-3 179-3 179-3 179-3 179-3 179-3 179-3 180-3 180-3 180-3 180-3 180-3 180-3 180-3 181-3 181-3 181-3 181-3 181-3 181-3 181-3 182-3 182-3 182-3 182-3 182-3 182-3 182-3 183-3 183-3 183-3 183-3 183-3 183-3 183-3 184-3 184-3 184-3 184-3 184-3 184-3 184-3 185-3 185-3 185-3 185-3 185-3 185-3 185-3 186-3 186-3 186-3 186-3 186-3 186-3 186-3 187-3 187-3 187-3 187-3 187-3 187-3 187-3 188-3 188-3 188-3 188-3 188-3 188-3 188-3 189-3 189-3 189-3 189-3 189-3 189-3 189-3 190-3 190-3 190-3 190-3 190-3 190-3 190-3 191-3 191-3 191-3 191-3 191-3 191-3 191-3 192-3 192-3 192-3 192-3 192-3 192-3 192-3 193-3 193-3 193-3 193-3 193-3 193-3 193-3 194-3 194-3 194-3 194-3 194-3 194-3 194-3 195-3 195-3 195-3 195-3 195-3 195-3 195-3 196-3 196-3 196-3 196-3 196-3 196-3 196-3 197-3 197-3 197-3 197-3 197-3 197-3 197-3 198-3 198-3 198-3 198-3 198-3 198-3 198-3 199-3 199-3 199-3 199-3 199-3 199-3 199-3 0-2 0-2 0-2 0-2 0-2 0-2 0-2 0-2 0-2 0-2 0-2 0-2 0-2 0-2 0-2 0-2 0-2 0-2 0-2 0-2 0-2 0-2 0-2 0-2 0-2 0-2 0-2 0-2 
0-2 0-2 0-2 0-2 0-2 0-2 0-2 0-2 0-2 0-2 0-2 0-2 0-2 0-2 0-2 0-2 0-2 0-2 0-2 0-2 0-2 0-2 0-2 0-2 0-2 0-2 0-2 0-2 177-3 177-3 177-3 177-3 177-3 177-3 177-3 178-3 178-3 178-3 178-3 178-3 178-3 178-3 179-3 179-3 179-3 179-3 179-3 179-3 179-3 180-3 180-3 180-3 180-3 180-3 180-3 180-3 181-3 181-3 181-3 181-3 181-3 181-3 181-3 182-3 182-3 182-3 182-3 182-3 182-3 182-3 183-3 183-3 183-3 183-3 183-3 183-3 183-3 184-3 184-3 184-3 184-3 184-3 184-3 184-3 185-3 185-3 185-3 185-3 185-3 185-3 185-3 186-3 186-3 186-3 186-3 186-3 186-3 186-3 187-3 187-3 187-3 187-3 187-3 187-3 187-3 188-3 188-3 188-3 188-3 188-3 188-3 188-3 189-3 189-3 189-3 189-3 189-3 189-3 189-3 190-3 190-3 190-3 190-3 190-3 190-3 190-3 191-3 191-3 191-3 191-3 191-3 191-3 191-3 192-3 192-3 192-3 192-3 192-3 192-3 192-3 193-3 193-3 193-3 193-3 193-3 193-3 193-3 194-3 194-3 194-3 194-3 194-3 194-3 194-3 195-3 195-3 195-3 195-3 195-3 195-3 195-3 196-3 196-3 196-3 196-3 196-3 196-3 196-3 197-3 197-3 197-3 197-3 197-3 197-3 197-3 198-3 198-3 198-3 198-3 198-3 198-3 198-3 199-3 199-3 199-3 199-3 199-3 199-3 199-3 0-2 0-2 0-2 0-2 0-2 0-2 0-2 0-2 0-2 0-2 0-2 0-2 0-2 0-2 0-2 0-2 0-2 0-2 0-2 0-2 0-2 0-2 0-2 0-2 0-2 0-2 0-2 0-2 
0-2 0-2 0-2 0-2 0-2 0-2 0-2 0-2 0-2 0-2 0-2 0-2 0-2 0-2 0-2 0-2 0-2 0-2 0-2 0-2 0-2 0-2 0-2 0-2 0-2 0-2 0-2 0-2 177-3 177-3 177-3 177-3 177-3 177-3 177-3 178-3 178-3 178-3 178-3 178-3 178-3 178-3 179-3 179-3 179-3 179-3 179-3 179-3 179-3 180-3 180-3 180-3 180-3 180-3 180-3 180-3 181-3 181-3 181-3 181-3 181-3 181-3 181-3 182-3 182-3 182-3 182-3 182-3 182-3 182-3 183-3 183-3 183-3 183-3 183-3 183-3 183-3 184-3 184-3 184-3 184-3 184-3 184-3 184-3 185-3 185-3 185-3 185-3 185-3 185-3 185-3 186-3 186-3 186-3 186-3 186-3 186-3 186-3 187-3 187-3 187-3 187-3 187-3 187-3 187-3 188-3 188-3 188-3 188-3 188-3 188-3 188-3 189-3 189-3 189-3 189-3 189-3 189-3 189-3 190-3 190-3 190-3 190-3 190-3 190-3 190-3 191-3 191-3 191-3 191-3 191-3 191-3 191-3 192-3 192-3 192-3 192-3 192-3 192-3 192-3 193-3 193-3 193-3 193-3 193-3 193-3 193-3 194-3 194-3 194-3 194-3 194-3 194-3 194-3 195-3 195-3 195-3 195-3 195-3 195-3 195-3 196-3 196-3 196-3 196-3 196-3 196-3 196-3 197-3 197-3 197-3 197-3 197-3 197-3 197-3 198-3 198-3 198-3 198-3 198-3 198-3 198-3 199-3 199-3 199-3 199-3 199-3 199-3 199-3 0-2 0-2 0-2 0-2 0-2 0-2 0-2 0-2 0-2 0-2 0-2 0-2 0-2 0-2 0-2 0-2 0-2 0-2 0-2 0-2 0-2 0-2 0-2 0-2 0-2 0-2 0-2 0-2 
0-2 0-2 0-2 0-2 0-2 0-2 0-2 0-2 0-2 0-2 0-2 0-2 0-2 0-2 0-2 0-2 0-2 0-2 0-2 0-2 0-2 0-2 0-2 0-2 0-2 0-2 0-2 201-3 202-3 202-3 202-3 202-3 202-3 202-3 202-3 203-3 203-3 203-3 203-3 203-3 203-3 203-3 204-3 204-3 204-3 204-3 204-3 204-3 204-3 205-3 205-3 205-3 205-3 205-3 205-3 205-3 206-3 206-3 206-3 206-3 206-3 206-3 206-3 207-3 207-3 207-3 207-3 207-3 207-3 207-3 208-3 208-3 208-3 208-3 208-3 208-3 208-3 209-3 209-3 209-3 209-3 209-3 209-3 209-3 210-3 210-3 210-3 210-3 210-3 210-3 210-3 211-3 211-3 211-3 211-3 211-3 211-3 211-3 212-3 212-3 212-3 212-3 212-3 212-3 212-3 213-3 213-3 213-3 213-3 213-3 213-3 213-3 214-3 214-3 214-3 214-3 214-3 214-3 214-3 215-3 215-3 215-3 215-3 215-3 215-3 215-3 216-3 216-3 216-3 216-3 216-3 216-3 216-3 217-3 217-3 217-3 217-3 217-3 217-3 217-3 218-3 218-3 218-3 218-3 218-3 218-3 218-3 219-3 219-3 219-3 219-3 219-3 219-3 219-3 220-3 220-3 220-3 220-3 220-3 220-3 220-3 221-3 221-3 221-3 221-3 221-3 221-3 221-3 222-3 222-3 222-3 222-3 222-3 222-3 222-3 223-3 223-3 223-3 223-3 223-3 223-3 223-3 224-3 224-3 224-3 224-3 224-3 224-3 224-3 225-3 0-2 0-2 0-2 0-2 0-2 0-2 0-2 0-2 0-2 0-2 0-2 0-2 0-2 0-2 0-2 0-2 0-2 0-2 0-2 0-2 0-2 0-2 0-2 0-2 0-2 0-2 0-2 
0-2 0-2 0-2 0-2 0-2 0-2 0-2 0-2 0-2 0-2 0-2 0-2 0-2 0-2 0-2 0-2 0-2 0-2 0-2 0-2 0-2 0-2 0-2 0-2 0-2 0-2 0-2 201-3 202-3 202-3 202-3 202-3 202-3 202-3 202-3 203-3 203-3 203-3 203-3 203-3 203-3 203-3 204-3 204-3 204-3 204-3 204-3 204-3 204-3 205-3 205-3 205-3 205-3 205-3 205-3 205-3 206-3 206-3 206-3 206-3 206-3 206-3 206-3 207-3 207-3 207-3 207-3 207-3 207-3 207-3 208-3 208-3 208-3 208-3 208-3 208-3 208-3 209-3 209-3 209-3 209-3 209-3 209-3 209-3 210-3 210-3 210-3 210-3 210-3 210-3 210-3 211-3 211-3 211-3 211-3 211-3 211-3 211-3 212-3 212-3 212-3 212-3 212-3 212-3 212-3 213-3 213-3 213-3 213-3 213-3 213-3 213-3 214-3 214-3 214-3 214-3 214-3 214-3 214-3 215-3 215-3 215-3 215-3 215-3 215-3 215-3 216-3 216-3 216-3 216-3 216-3 216-3 216-3 217-3 217-3 217-3 217-3 217-3 217-3 217-3 218-3 218-3 218-3 218-3 218-3 218-3 218-3 219-3 219-3 219-3 219-3 219-3 219-3 219-3 220-3 220-3 220-3 220-3 220-3 220-3 220-3 221-3 221-3 221-3 221-3 221-3 221-3 221-3 222-3 222-3 222-3 222-3 222-3 222-3 222-3 223-3 223-3 223-3 223-3 223-3 223-3 223-3 224-3 224-3 224-3 224-3 224-3 224-3 224-3 225-3 0-2 0-2 0-2 0-2 0-2 0-2 0-2 0-2 0-2 0-2 0-2 0-2 0-2 0-2 0-2 0-2 0-2 0-2 0-2 0-2 0-2 0-2 0-2 0-2 0-2 0-2 0-2 
0-2 0-2 0-2 0-2 0-2 0-2 0-2 0-2 0-2 0-2 0-2 0-2 0-2 0-2 0-2 0-2 0-2 0-2 0-2 0-2 0-2 0-2 0-2 0-2 0-2 0-2 201-3 201-3 202-3 202-3 202-3 202-3 202-3 202-3 202-3 203-3 203-3 203-3 203-3 203-3 203-3 203-3 204-3 204-3 204-3 204-3 204-3 204-3 204-3 205-3 205-3 205-3 205-3 205-3 205-3 205-3 206-3 206-3 206-3 206-3 206-3 206-3 206-3 207-3 207-3 207-3 207-3 207-3 207-3 207-3 208-3 208-3 208-3 208-3 208-3 208-3 208-3 209-3 209-3 209-3 209-3 209-3 209-3 209-3 210-3 210-3 210-3 210-3 210-3 210-3 210-3 211-3 211-3 211-3 211-3 211-3 211-3 211-3 212-3 212-3 212-3 212-3 212-3 212-3 212-3 213-3 213-3 213-3 213-3 213-3 213-3 213-3 214-3 214-3 214-3 214-3 214-3 214-3 214-3 215-3 215-3 215-3 215-3 215-3 215-3 215-3 216-3 216-3 216-3 216-3 216-3 216-3 216-3 217-3 217-3 217-3 217-3 217-3 217-3 217-3 218-3 218-3 218-3 218-3 218-3 218-3 218-3 219-3 219-3 219-3 219-3 219-3 219-3 219-3 220-3 220-3 220-3 220-3 220-3 220-3 220-3 221-3 221-3 221-3 221-3 221-3 221-3 221-3 222-3 222-3 222-3 222-3 222-3 222-3 222-3 223-3 223-3 223-3 223-3 223-3 223-3 223-3 224-3 224-3 224-3 224-3 224-3 224-3 224-3 225-3 225-3 0-2 0-2 0-2 0-2 0-2 0-2 0-2 0-2 0-2 0-2 0-2 0-2 0-2 0-2 0-2 0-2 0-2 0-2 0-2 0-2 0-2 0-2 0-2 0-2 0-2 0-2 
0-2 0-2 0-2 0-2 0-2 0-2 0-2 0-2 0-2 0-2 0-2 0-2 0-2 0-2 0-2 0-2 0-2 0-2 0-2 0-2 0-2 0-2 0-2 0-2 0-2 0-2 201-3 201-3 202-3 202-3 202-3 202-3 202-3 202-3 202-3 203-3 203-3 203-3 203-3 203-3 203-3 203-3 204-3 204-3 204-3 204-3 204-3 204-3 204-3 205-3 205-3 205-3 205-3 205-3 205-3 205-3 206-3 206-3 206-3 206-3 206-3 206-3 206-3 207-3 207-3 207-3 207-3 207-3 207-3 207-3 208-3 208-3 208-3 208-3 208-3 208-3 208-3 209-3 209-3 209-3 209-3 209-3 209-3 209-3 210-3 210-3 210-3 210-3 210-3 210-3 210-3 211-3 211-3 211-3 211-3 211-3 211-3 211-3 212-3 212-3 212-3 212-3 212-3 212-3 212-3 213-3 213-3 213-3 213-3 213-3 213-3 213-3 214-3 214-3 214-3 214-3 214-3 214-3 214-3 215-3 215-3 215-3 215-3 215-3 215-3 215-3 216-3 216-3 216-3 216-3 216-3 216-3 216-3 217-3 217-3 217-3 217-3 217-3 217-3 217-3 218-3 218-3 218-3 218-3 218-3 218-3 218-3 219-3 219-3 219-3 219-3 219-3 219-3 219-3 220-3 220-3 220-3 220-3 220-3 220-3 220-3 221-3 221-3 221-3 221-3 221-3 221-3 221-3 222-3 222-3 222-3 222-3 222-3 222-3 222-3 223-3 223-3 223-3 223-3 223-3 223-3 223-3 224-3 224-3 224-3 224-3 224-3 224-3 224-3 225-3 225-3 0-2 0-2 0-2 0-2 0-2 0-2 0-2 0-2 0-2 0-2 0-2 0-2 0-2 0-2 0-2 0-2 0-2 0-2 0-2 0-2 0-2 0-2 0-2 0-2 0-2 0-2 
0-2 0-2 0-2 0-2 0-2 0-2 0-2 0-2 0-2 0-2 0-2 0-2 0-2 0-2 0-2 0-2 0-2 0-2 0-2 0-2 0-2 0-2 0-2 0-2 0-2 0-2 201-3 201-3 202-3 202-3 202-3 202-3 202-3 202-3 202-3 203-3 203-3 203-3 203-3 203-3 203-3 203-3 204-3 204-3 204-3 204-3 204-3 204-3 204-3 205-3 205-3 205-3 205-3 205-3 205-3 205-3 206-3 206-3 206-3 206-3 206-3 206-3 206-3 207-3 207-3 207-3 207-3 207-3 207-3 207-3 208-3 208-3 208-3 208-3 208-3 208-3 208-3 209-3 209-3 209-3 209-3 209-3 209-3 209-3 210-3 210-3 210-3 210-3 210-3 210-3 210-3 211-3 211-3 211-3 211-3 211-3 211-3 211-3 212-3 212-3 212-3 212-3 212-3 212-3 212-3 213-3 213-3 213-3 213-3 213-3 213-3 213-3 214-3 214-3 214-3 214-3 214-3 214-3 214-3 215-3 215-3 215-3 215-3 215-3 215-3 215-3 216-3 216-3 216-3 216-3 216-3 216-3 216-3 217-3 217-3 217-3 217-3 217-3 217-3 217-3 218-3 218-3 218-3 218-3 218-3 218-3 218-3 219-3 219-3 219-3 219-3 219-3 219-3 219-3 220-3 220-3 220-3 220-3 220-3 220-3 220-3 221-3 221-3 221-3 221-3 221-3 221-3 221-3 222-3 222-3 222-3 222-3 222-3 222-3 222-3 223-3 223-3 223-3 223-3 223-3 223-3 223-3 224-3 224-3 224-3 224-3 224-3 224-3 224-3 225-3 225-3 0-2 0-2 0-2 0-2 0-2 0-2 0-2 0-2 0-2 0-2 0-2 0-2 0-2 0-2 0-2 0-2 0-2 0-2 0-2 0-2 0-2 0-2 0-2 0-2 0-2 0-2 
0-2 0-2 0-2 0-2 0-2 0-2 0-2 0-2 0-2 0-2 0-2 0-2 0-2 0-2 0-2 0-2 0-2 0-2 0-2 0-2 0-2 0-2 0-2 0-2 0-2 201-3 201-3 201-3 202-3 202-3 202-3 202-3 202-3 202-3 202-3 203-3 203-3 203-3 203-3 203-3 203-3 203-3 204-3 204-3 204-3 204-3 204-3 204-3 204-3 205-3 205-3 205-3 205-3 205-3 205-3 205-3 206-3 206-3 206-3 206-3 206-3 206-3 206-3 207-3 207-3 207-3 207-3 207-3 207-3 207-3 208-3 208-3 208-3 208-3 208-3 208-3 208-3 209-3 209-3 209-3 209-3 209-3 209-3 209-3 210-3 210-3 210-3 210-3 210-3 210-3 210-3 211-3 211-3 211-3 211-3 211-3 211-3 211-3 212-3 212-3 212-3 212-3 212-3 212-3 212-3 213-3 213-3 213-3 213-3 213-3 213-3 213-3 214-3 214-3 214-3 214-3 214-3 214-3 214-3 215-3 215-3 215-3 215-3 215-3 215-3 215-3 216-3 216-3 216-3 216-3 216-3 216-3 216-3 217-3 217-3 217-3 217-3 217-3 217-3 217-3 218-3 218-3 218-3 218-3 218-3 218-3 218-3 219-3 219-3 219-3 219-3 219-3 219-3 219-3 220-3 220-3 220-3 220-3 220-3 220-3 220-3 221-3 221-3 221-3 221-3 221-3 221-3 221-3 222-3 222-3 222-3 222-3 222-3 222-3 222-3 223-3 223-3 223-3 223-3 223-3 223-3 223-3 224-3 224-3 224-3 224-3 224-3 224-3 224-3 225-3 225-3 225-3 0-2 0-2 0-2 0-2 0-2 0-2 0-2 0-2 0-2 0-2 0-2 0-2 0-2 0-2 0-2 0-2 0-2 0-2 0-2 0-2 0-2 0-2 0-2 0-2 0-2 
0-2 0-2 0-2 0-2 0-2 0-2 0-2 0-2 0-2 0-2 0-2 0-2 0-2 0-2 0-2 0-2 0-2 0-2 0-2 0-2 0-2 0-2 0-2 0-2 0-2 201-3 201-3 201-3 202-3 202-3 202-3 202-3 202-3 202-3 202-3 203-3 203-3 203-3 203-3 203-3 203-3 203-3 204-3 204-3 204-3 204-3 204-3 204-3 204-3 205-3 205-3 205-3 205-3 205-3 205-3 205-3 206-3 206-3 206-3 206-3 206-3 206-3 206-3 207-3 207-3 207-3 207-3 207-3 207-3 207-3 208-3 208-3 208-3 208-3 208-3 208-3 208-3 209-3 209-3 209-3 209-3 209-3 209-3 209-3 210-3 210-3 210-3 210-3 210-3 210-3 210-3 211-3 211-3 211-3 211-3 211-3 211-3 211-3 212-3 212-3 212-3 212-3 212-3 212-3 212-3 213-3 213-3 213-3 213-3 213-3 213-3 213-3 214-3 214-3 214-3 214-3 214-3 214-3 214-3 215-3 215-3 215-3 215-3 215-3 215-3 215-3 216-3 216-3 216-3 216-3 216-3 216-3 216-3 217-3 217-3 217-3 217-3 217-3 217-3 217-3 218-3 218-3 218-3 218-3 218-3 218-3 218-3 219-3 219-3 219-3 219-3 219-3 219-3 219-3 220-3 220-3 220-3 220-3 220-3 220-3 220-3 221-3 221-3 221-3 221-3 221-3 221-3 221-3 222-3 222-3 222-3 222-3 222-3 222-3 222-3 223-3 223-3 223-3 223-3 223-3 223-3 223-3 224-3 224-3 224-3 224-3 224-3 224-3 224-3 225-3 225-3 225-3 0-2 0-2 0-2 0-2 0-2 0-2 0-2 0-2 0-2 0-2 0-2 0-2 0-2 0-2 0-2 0-2 0-2 0-2 0-2 0-2 0-2 0-2 0-2 0-2 0-2 
0-2 0-2 0-2 0-2 0-2 0-2 0-2 0-2 0-2 0-2 0-2 0-2 0-2 0-2 0-2 0-2 0-2 0-2 0-2 0-2 0-2 0-2 0-2 0-2 0-2 226-3 226-3 226-3 227-3 227-3 227-3 227-3 227-3 227-3 227-3 228-3 228-3 228-3 228-3 228-3 228-3 228-3 229-3 229-3 229-3 229-3 229-3 229-3 229-3 230-3 230-3 230-3 230-3 230-3 230-3 230-3 231-3 231-3 231-3 231-3 231-3 231-3 231-3 232-3 232-3 232-3 232-3 232-3 232-3 232-3 233-3 233-3 233-3 233-3 233-3 233-3 233-3 234-3 234-3 234-3 234-3 234-3 234-3 234-3 235-3 235-3 235-3 235-3 235-3 235-3 235-3 236-3 236-3 236-3 236-3 236-3 236-3 236-3 237-3 237-3 237-3 237-3 237-3 237-3 237-3 238-3 238-3 238-3 238-3 238-3 238-3 238-3 239-3 239-3 239-3 239-3 239-3 239-3 239-3 240-3 240-3 240-3 240-3 240-3 240-3 240-3 241-3 241-3 241-3 241-3 241-3 241-3 241-3 242-3 242-3 242-3 242-3 242-3 242-3 242-3 243-3 243-3 243-3 243-3 243-3 243-3 243-3 244-3 244-3 244-3 244-3 244-3 244-3 244-3 245-3 245-3 245-3 245-3 245-3 245-3 245-3 246-3 246-3 246-3 246-3 246-3 246-3 246-3 247-3 247-3 247-3 247-3 247-3 247-3 247-3 248-3 248-3 248-3 248-3 248-3 248-3 248-3 249-3 249-3 249-3 249-3 249-3 249-3 249-3 250-3 250-3 250-3 0-2 0-2 0-2 0-2 0-2 0-2 0-2 0-2 0-2 0-2 0-2 0-2 0-2 0-2 0-2 0-2 0-2 0-2 0-2 0-2 0-2 0-2 0-2 0-2 0-2 
0-2 0-2 0-2 0-2 0-2 0-2 0-2 0-2 0-2 0-2 0-2 0-2 0-2 0-2 0-2 0-2 0-2 0-2 0-2 0-2 0-2 0-2 0-2 0-2 0-2 226-3 226-3 226-3 227-3 227-3 227-3 227-3 227-3 227-3 227-3 228-3 228-3 228-3 228-3 228-3 228-3 228-3 229-3 229-3 229-3 229-3 229-3 229-3 229-3 230-3 230-3 230-3 230-3 230-3 230-3 230-3 231-3 231-3 231-3 231-3 231-3 231-3 231-3 232-3 232-3 232-3 232-3 232-3 232-3 232-3 233-3 233-3 233-3 233-3 233-3 233-3 233-3 234-3 234-3 234-3 234-3 234-3 234-3 234-3 235-3 235-3 235-3 235-3 235-3 235-3 235-3 236-3 236-3 236-3 236-3 236-3 236-3 236-3 237-3 237-3 237-3 237-3 237-3 237-3 237-3 238-3 238-3 238-3 238-3 238-3 238-3 238-3 239-3 239-3 239-3 239-3 239-3 239-3 239-3 240-3 240-3 240-3 240-3 240-3 240-3 240-3 241-3 241-3 241-3 241-3 241-3 241-3 241-3 242-3 242-3 242-3 242-3 242-3 242-3 242-3 243-3 243-3 243-3 243-3 243-3 243-3 243-3 244-3 244-3 244-3 244-3 244-3 244-3 244-3 245-3 245-3 245-3 245-3 245-3 245-3 245-3 246-3 246-3 246-3 246-3 246-3 246-3 246-3 247-3 247-3 247-3 247-3 247-3 247-3 247-3 248-3 248-3 248-3 248-3 248-3 248-3 248-3 249-3 249-3 249-3 249-3 249-3 249-3 249-3 250-3 250-3 250-3 0-2 0-2 0-2 0-2 0-2 0-2 0-2 0-2 0-2 0-2 0-2 0-2 0-2 0-2 0-2 0-2 0-2 0-2 0-2 0-2 0-2 0-2 0-2 0-2 0-2 
0-2 0-2 0-2 0-2 0-2 0-2 0-2 0-2 0-2 0-2 0-2 0-2 0-2 0-2 0-2 0-2 0-2 0-2 0-2 0-2 0-2 0-2 0-2 0-2 226-3 226-3 226-3 226-3 227-3 227-3 227-3 227-3 227-3 227-3 227-3 228-3 228-3 228-3 228-3 228-3 228-3 228-3 229-3 229-3 229-3 229-3 229-3 229-3 229-3 230-3 230-3 230-3 230-3 230-3 230-3 230-3 231-3 231-3 231-3 231-3 231-3 231-3 231-3 232-3 232-3 232-3 232-3 232-3 232-3 232-3 233-3 233-3 233-3 233-3 233-3 233-3 233-3 234-3 234-3 234-3 234-3 234-3 234-3 234-3 235-3 235-3 235-3 235-3 235-3 235-3 235-3 236-3 236-3 236-3 236-3 236-3 236-3 236-3 237-3 237-3 237-3 237-3 237-3 237-3 237-3 238-3 238-3 238-3 238-3 238-3 238-3 238-3 239-3 239-3 239-3 239-3 239-3 239-3 239-3 240-3 240-3 240-3 240-3 240-3 240-3 240-3 241-3 241-3 241-3 241-3 241-3 241-3 241-3 242-3 242-3 242-3 242-3 242-3 242-3 242-3 243-3 243-3 243-3 243-3 243-3 243-3 243-3 244-3 244-3 244-3 244-3 244-3 244-3 244-3 245-3 245-3 245-3 245-3 245-3 245-3 245-3 246-3 246-3 246-3 246-3 246-3 246-3 246-3 247-3 247-3 247-3 247-3 247-3 247-3 247-3 248-3 248-3 248-3 248-3 248-3 248-3 248-3 249-3 249-3 249-3 249-3 249-3 249-3 249-3 250-3 250-3 250-3 250-3 0-2 0-2 0-2 0-2 0-2 0-2 0-2 0-2 0-2 0-2 0-2 0-2 0-2 0-2 0-2 0-2 0-2 0-2 0-2 0-2 0-2 0-2 0-2 0-2 
0-2 0-2 0-2 0-2 0-2 0-2 0-2 0-2 0-2 0-2 0-2 0-2 0-2 0-2 0-2 0-2 0-2 0-2 0-2 0-2 0-2 0-2 0-2 0-2 226-3 226-3 226-3 226-3 227-3 227-3 227-3 227-3 227-3 227-3 227-3 228-3 228-3 228-3 228-3 228-3 228-3 228-3 229-3 229-3 229-3 229-3 229-3 229-3 229-3 230-3 230-3 230-3 230-3 230-3 230-3 230-3 231-3 231-3 231-3 231-3 231-3 231-3 231-3 232-3 232-3 232-3 232-3 232-3 232-3 232-3 233-3 233-3 233-3 233-3 233-3 233-3 233-3 234-3 234-3 234-3 234-3 234-3 234-3 234-3 235-3 235-3 235-3 235-3 235-3 235-3 235-3 236-3 236-3 236-3 236-3 236-3 236-3 236-3 237-3 237-3 237-3 237-3 237-3 237-3 237-3 238-3 238-3 238-3 238-3 238-3 238-3 238-3 239-3 239-3 239-3 239-3 239-3 239-3 239-3 240-3 240-3 240-3 240-3 240-3 240-3 240-3 241-3 241-3 241-3 241-3 241-3 241-3 241-3 242-3 242-3 242-3 242-3 242-3 242-3 242-3 243-3 243-3 243-3 243-3 243-3 243-3 243-3 244-3 244-3 244-3 244-3 244-3 244-3 244-3 245-3 245-3 245-3 245-3 245-3 245-3 245-3 246-3 246-3 246-3 246-3 246-3 246-3 246-3 247-3 247-3 247-3 247-3 247-3 247-3 247-3 248-3 248-3 248-3 248-3 248-3 248-3 248-3 249-3 249-3 249-3 249-3 249-3 249-3 249-3 250-3 250-3 250-3 250-3 0-2 0-2 0-2 0-2 0-2 0-2 0-2 0-2 0-2 0-2 0-2 0-2 0-2 0-2 0-2 0-2 0-2 0-2 0-2 0-2 0-2 0-2 0-2 0-2 
0-2 0-2 0-2 0-2 0-2 0-2 0-2 0-2 0-2 0-2 0-2 0-2 0-2 0-2 0-2 0-2 0-2 0-2 0-2 0-2 0-2 0-2 0-2 0-2 226-3 226-3 226-3 226-3 227-3 227-3 227-3 227-3 227-3 227-3 227-3 228-3 228-3 228-3 228-3 228-3 228-3 228-3 229-3 229-3 229-3 229-3 229-3 229-3 229-3 230-3 230-3 230-3 230-3 230-3 230-3 230-3 231-3 231-3 231-3 231-3 231-3 231-3 231-3 232-3 232-3 232-3 232-3 232-3 232-3 232-3 233-3 233-3 233-3 233-3 233-3 233-3 233-3 234-3 234-3 234-3 234-3 234-3 234-3 234-3 235-3 235-3 235-3 235-3 235-3 235-3 235-3 236-3 236-3 236-3 236-3 236-3 236-3 236-3 237-3 237-3 237-3 237-3 237-3 237-3 237-3 238-3 238-3 238-3 238-3 238-3 238-3 238-3 239-3 239-3 239-3 239-3 239-3 239-3 239-3 240-3 240-3 240-3 240-3 240-3 240-3 240-3 241-3 241-3 241-3 241-3 241-3 241-3 241-3 242-3 242-3 242-3 242-3 242-3 242-3 242-3 243-3 243-3 243-3 243-3 243-3 243-3 243-3 244-3 244-3 244-3 244-3 244-3 244-3 244-3 245-3 245-3 245-3 245-3 245-3 245-3 245-3 246-3 246-3 246-3 246-3 246-3 246-3 246-3 247-3 247-3 247-3 247-3 247-3 247-3 247-3 248-3 248-3 248-3 248-3 248-3 248-3 248-3 249-3 249-3 249-3 249-3 249-3 249-3 249-3 250-3 250-3 250-3 250-3 0-2 0-2 0-2 0-2 0-2 0-2 0-2 0-2 0-2 0-2 0-2 0-2 0-2 0-2 0-2 0-2 0-2 0-2 0-2 0-2 0-2 0-2 0-2 0-2 
0-2 0-2 0-2 0-2 0-2 0-2 0-2 0-2 0-2 0-2 0-2 0-2 0-2 0-2 0-2 0-2 0-2 0-2 0-2 0-2 0-2 0-2 0-2 0-2 226-3 226-3 226-3 226-3 227-3 227-3 227-3 227-3 227-3 227-3 227-3 228-3 228-3 228-3 228-3 228-3 228-3 228-3 229-3 229-3 229-3 229-3 229-3 229-3 229-3 230-3 230-3 230-3 230-3 230-3 230-3 230-3 231-3 231-3 231-3 231-3 231-3 231-3 231-3 232-3 232-3 232-3 232-3 232-3 232-3 232-3 233-3 233-3 233-3 233-3 233-3 233-3 233-3 234-3 234-3 234-3 234-3 234-3 234-3 234-3 235-3 235-3 235-3 235-3 235-3 235-3 235-3 236-3 236-3 236-3 236-3 236-3 236-3 236-3 237-3 237-3 237-3 237-3 237-3 237-3 237-3 238-3 238-3 238-3 238-3 238-3 238-3 238-3 239-3 239-3 239-3 239-3 239-3 239-3 239-3 240-3 240-3 240-3 240-3 240-3 240-3 240-3 241-3 241-3 241-3 241-3 241-3 241-3 241-3 242-3 242-3 242-3 242-3 242-3 242-3 242-3 243-3 243-3 243-3 243-3 243-3 243-3 243-3 244-3 244-3 244-3 244-3 244-3 244-3 244-3 245-3 245-3 245-3 245-3 245-3 245-3 245-3 246-3 246-3 246-3 246-3 246-3 246-3 246-3 247-3 247-3 247-3 247-3 247-3 247-3 247-3 248-3 248-3 248-3 248-3 248-3 248-3 248-3 249-3 249-3 249-3 249-3 249-3 249-3 249-3 250-3 250-3 250-3 250-3 0-2 0-2 0-2 0-2 0-2 0-2 0-2 0-2 0-2 0-2 0-2 0-2 0-2 0-2 0-2 0-2 0-2 0-2 0-2 0-2 0-2 0-2 0-2 0-2 
0-2 0-2 0-2 0-2 0-2 0-2 0-2 0-2 0-2 0-2 0-2 0-2 0-2 0-2 0-2 0-2 0-2 0-2 0-2 0-2 0-2 0-2 0-2 226-3 226-3 226-3 226-3 226-3 227-3 227-3 227-3 227-3 227-3 227-3 227-3 228-3 228-3 228-3 228-3 228-3 228-3 228-3 229-3 229-3 229-3 229-3 229-3 229-3 229-3 230-3 230-3 230-3 230-3 230-3 230-3 230-3 231-3 231-3 231-3 231-3 231-3 231-3 231-3 232-3 232-3 232-3 232-3 232-3 232-3 232-3 233-3 233-3 233-3 233-3 233-3 233-3 233-3 234-3 234-3 234-3 234-3 234-3 234-3 234-3 235-3 235-3 235-3 235-3 235-3 235-3 235-3 236-3 236-3 236-3 236-3 236-3 236-3 236-3 237-3 237-3 237-3 237-3 237-3 237-3 237-3 238-3 238-3 238-3 238-3 238-3 238-3 238-3 239-3 239-3 239-3 239-3 239-3 239-3 239-3 240-3 240-3 240-3 240-3 240-3 240-3 240-3 241-3 241-3 241-3 241-3 241-3 241-3 241-3 242-3 242-3 242-3 242-3 242-3 242-3 242-3 243-3 243-3 243-3 243-3 243-3 243-3 243-3 244-3 244-3 244-3 244-3 244-3 244-3 244-3 245-3 245-3 245-3 245-3 245-3 245-3 245-3 246-3 246-3 246-3 246-3 246-3 246-3 246-3 247-3 247-3 247-3 247-3 247-3 247-3 247-3 248-3 248-3 248-3 248-3 248-3 248-3 248-3 249-3 249-3 249-3 249-3 249-3 249-3 249-3 250-3 250-3 250-3 250-3 250-3 0-2 0-2 0-2 0-2 0-2 0-2 0-2 0-2 0-2 0-2 0-2 0-2 0-2 0-2 0-2 0-2 0-2 0-2 0-2 0-2 0-2 0-2 0-2 
0-2 0-2 0-2 0-2 0-2 0-2 0-2 0-2 0-2 0-2 0-2 0-2 0-2 0-2 0-2 0-2 0-2 0-2 0-2 0-2 0-2 0-2 0-2 251-3 251-3 251-3 251-3 251-3 252-3 252-3 252-3 252-3 252-3 252-3 252-3 253-3 253-3 253-3 253-3 253-3 253-3 253-3 254-3 254-3 254-3 254-3 254-3 254-3 254-3 255-3 255-3 255-3 255-3 255-3 255-3 255-3 256-3 256-3 256-3 256-3 256-3 256-3 256-3 257-3 257-3 257-3 257-3 257-3 257-3 257-3 258-3 258-3 258-3 258-3 258-3 258-3 258-3 259-3 259-3 259-3 259-3 259-3 259-3 259-3 260-3 260-3 260-3 260-3 260-3 260-3 260-3 261-3 261-3 261-3 261-3 261-3 261-3 261-3 262-3 262-3 262-3 262-3 262-3 262-3 262-3 263-3 263-3 263-3 263-3 263-3 263-3 263-3 264-3 264-3 264-3 264-3 264-3 264-3 264-3 265-3 265-3 265-3 265-3 265-3 265-3 265-3 266-3 266-3 266-3 266-3 266-3 266-3 266-3 267-3 267-3 267-3 267-3 267-3 267-3 267-3 268-3 268-3 268-3 268-3 268-3 268-3 268-3 269-3 269-3 269-3 269-3 269-3 269-3 269-3 270-3 270-3 270-3 270-3 270-3 270-3 270-3 271-3 271-3 271-3 271-3 271-3 271-3 271-3 272-3 272-3 272-3 272-3 272-3 272-3 272-3 273-3 273-3 273-3 273-3 273-3 273-3 273-3 274-3 274-3 274-3 274-3 274-3 274-3 274-3 275-3 275-3 275-3 275-3 275-3 0-2 0-2 0-2 0-2 0-2 0-2 0-2 0-2 0-2 0-2 0-2 0-2 0-2 0-2 0-2 0-2 0-2 0-2 0-2 0-2 0-2 0-2 0-2 
0-2 0-2 0-2 0-2 0-2 0-2 0-2 0-2 0-2 0-2 0-2 0-2 0-2 0-2 0-2 0-2 0-2 0-2 0-2 0-2 0-2 0-2 0-2 251-3 251-3 251-3 251-3 251-3 252-3 252-3 252-3 252-3 252-3 252-3 252-3 253-3 253-3 253-3 253-3 253-3 253-3 253-3 254-3 254-3 254-3 254-3 254-3 254-3 254-3 255-3 255-3 255-3 255-3 255-3 255-3 255-3 256-3 256-3 256-3 256-3 256-3 256-3 256-3 257-3 257-3 257-3 257-3 257-3 257-3 257-3 258-3 258-3 258-3 258-3 258-3 258-3 258-3 259-3 259-3 259-3 259-3 259-3 259-3 259-3 260-3 260-3 260-3 260-3 260-3 260-3 260-3 261-3 261-3 261-3 261-3 261-3 261-3 261-3 262-3 262-3 262-3 262-3 262-3 262-3 262-3 263-3 263-3 263-3 263-3 263-3 263-3 263-3 264-3 264-3 264-3 264-3 264-3 264-3 264-3 265-3 265-3 265-3 265-3 265-3 265-3 265-3 266-3 266-3 266-3 266-3 266-3 266-3 266-3 267-3 267-3 267-3 267-3 267-3 267-3 267-3 268-3 268-3 268-3 268-3 268-3 268-3 268-3 269-3 269-3 269-3 269-3 269-3 269-3 269-3 270-3 270-3 270-3 270-3 270-3 270-3 270-3 271-3 271-3 271-3 271-3 271-3 271-3 271-3 272-3 272-3 272-3 272-3 272-3 272-3 272-3 273-3 273-3 273-3 273-3 273-3 273-3 273-3 274-3 274-3 274-3 274-3 274-3 274-3 274-3 275-3 275-3 275-3 275-3 275-3 0-2 0-2 0-2 0-2 0-2 0-2 0-2 0-2 0-2 0-2 0-2 0-2 0-2 0-2 0-2 0-2 0-2 0-2 0-2 0-2 0-2 0-2 0-2 
0-2 0-2 0-2 0-2 0-2 0-2 0-2 0-2 0-2 0-2 0-2 0-2 0-2 0-2 0-2 0-2 0-2 0-2 0-2 0-2 0-2 0-2 0-2 251-3 251-3 251-3 251-3 251-3 252-3 252-3 252-3 252-3 252-3 252-3 252-3 253-3 253-3 253-3 253-3 253-3 253-3 253-3 254-3 254-3 254-3 254-3 254-3 254-3 254-3 255-3 255-3 255-3 255-3 255-3 255-3 255-3 256-3 256-3 256-3 256-3 256-3 256-3 256-3 257-3 257-3 257-3 257-3 257-3 257-3 257-3 258-3 258-3 258-3 258-3 258-3 258-3 258-3 259-3 259-3 259-3 259-3 259-3 259-3 259-3 260-3 260-3 260-3 260-3 260-3 260-3 260-3 261-3 261-3 261-3 261-3 261-3 261-3 261-3 262-3 262-3 262-3 262-3 262-3 262-3 262-3 263-3 263-3 263-3 263-3 263-3 263-3 263-3 264-3 264-3 264-3 264-3 264-3 264-3 264-3 265-3 265-3 265-3 265-3 265-3 265-3 265-3 266-3 266-3 266-3 266-3 266-3 266-3 266-3 267-3 267-3 267-3 267-3 267-3 267-3 267-3 268-3 268-3 268-3 268-3 268-3 268-3 268-3 269-3 269-3 269-3 269-3 269-3 269-3 269-3 270-3 270-3 270-3 270-3 270-3 270-3 270-3 271-3 271-3 271-3 271-3 271-3 271-3 271-3 272-3 272-3 272-3 272-3 272-3 272-3 272-3 273-3 273-3 273-3 273-3 273-3 273-3 273-3 274-3 274-3 274-3 274-3 274-3 274-3 274-3 275-3 275-3 275-3 275-3 275-3 0-2 0-2 0-2 0-2 0-2 0-2 0-2 0-2 0-2 0-2 0-2 0-2 0-2 0-2 0-2 0-2 0-2 0-2 0-2 0-2 0-2 0-2 0-2 
0-2 0-2 0-2 0-2 0-2 0-2 0-2 0-2 0-2 0-2 0-2 0-2 0-2 0-2 0-2 0-2 0-2 0-2 0-2 0-2 0-2 0-2 0-2 251-3 251-3 251-3 251-3 251-3 252-3 252-3 252-3 252-3 252-3 252-3 252-3 253-3 253-3 253-3 253-3 253-3 253-3 253-3 254-3 254-3 254-3 254-3 254-3 254-3 254-3 255-3 255-3 255-3 255-3 255-3 255-3 255-3 256-3 256-3 256-3 256-3 256-3 256-3 256-3 257-3 257-3 257-3 257-3 257-3 257-3 257-3 258-3 258-3 258-3 258-3 258-3 258-3 258-3 259-3 259-3 259-3 259-3 259-3 259-3 259-3 260-3 260-3 260-3 260-3 260-3 260-3 260-3 261-3 261-3 261-3 261-3 261-3 261-3 261-3 262-3 262-3 262-3 262-3 262-3 262-3 262-3 263-3 263-3 263-3 263-3 263-3 263-3 263-3 264-3 264-3 264-3 264-3 264-3 264-3 264-3 265-3 265-3 265-3 265-3 265-3 265-3 265-3 266-3 266-3 266-3 266-3 266-3 266-3 266-3 267-3 267-3 267-3 267-3 267-3 267-3 267-3 268-3 268-3 268-3 268-3 268-3 268-3 268-3 269-3 269-3 269-3 269-3 269-3 269-3 269-3 270-3 270-3 270-3 270-3 270-3 270-3 270-3 271-3 271-3 271-3 271-3 271-3 271-3 271-3 272-3 272-3 272-3 272-3 272-3 272-3 272-3 273-3 273-3 273-3 273-3 273-3 273-3 273-3 274-3 274-3 274-3 274-3 274-3 274-3 274-3 275-3 275-3 275-3 275-3 275-3 0-2 0-2 0-2 0-2 0-2 0-2 0-2 0-2 0-2 0-2 0-2 0-2 0-2 0-2 0-2 0-2 0-2 0-2 0-2 0-2 0-2 0-2 0-2 
0-2 0-2 0-2 0-2 0-2 0-2 0-2 0-2 0-2 0-2 0-2 0-2 0-2 0-2 0-2 0-2 0-2 0-2 0-2 0-2 0-2 0-2 251-3 251-3 251-3 251-3 251-3 251-3 252-3 252-3 252-3 252-3 252-3 252-3 252-3 253-3 253-3 253-3 253-3 253-3 253-3 253-3 254-3 254-3 254-3 254-3 254-3 254-3 254-3 255-3 255-3 255-3 255-3 255-3 255-3 255-3 256-3 256-3 256-3 256-3 256-3 256-3 256-3 257-3 257-3 257-3 257-3 257-3 257-3 257-3 258-3 258-3 258-3 258-3 258-3 258-3 258-3 259-3 259-3 259-3 259-3 259-3 259-3 259-3 260-3 260-3 260-3 260-3 260-3 260-3 260-3 261-3 261-3 261-3 261-3 261-3 261-3 261-3 262-3 262-3 262-3 262-3 262-3 262-3 262-3 263-3 263-3 263-3 263-3 263-3 263-3 263-3 264-3 264-3 264-3 264-3 264-3 264-3 264-3 265-3 265-3 265-3 265-3 265-3 265-3 265-3 266-3 266-3 266-3 266-3 266-3 266-3 266-3 267-3 267-3 267-3 267-3 267-3 267-3 267-3 268-3 268-3 268-3 268-3 268-3 268-3 268-3 269-3 269-3 269-3 269-3 269-3 269-3 269-3 270-3 270-3 270-3 270-3 270-3 270-3 270-3 271-3 271-3 271-3 271-3 271-3 271-3 271-3 272-3 272-3 272-3 272-3 272-3 272-3 272-3 273-3 273-3 273-3 273-3 273-3 273-3 273-3 274-3 274-3 274-3 274-3 274-3 274-3 274-3 275-3 275-3 275-3 275-3 275-3 275-3 0-2 0-2 0-2 0-2 0-2 0-2 0-2 0-2 0-2 0-2 0-2 0-2 0-2 0-2 0-2 0-2 0-2 0-2 0-2 0-2 0-2 0-2 
0-2 0-2 0-2 0-2 0-2 0-2 0-2 0-2 0-2 0-2 0-2 0-2 0-2 0-2 0-2 0-2 0-2 0-2 0-2 0-2 0-2 0-2 251-3 251-3 251-3 251-3 251-3 251-3 252-3 252-3 252-3 252-3 252-3 252-3 252-3 253-3 253-3 253-3 253-3 253-3 253-3 253-3 254-3 254-3 254-3 254-3 254-3 254-3 254-3 255-3 255-3 255-3 255-3 255-3 255-3 255-3 256-3 256-3 256-3 256-3 256-3 256-3 256-3 257-3 257-3 257-3 257-3 257-3 257-3 257-3 258-3 258-3 258-3 258-3 258-3 258-3 258-3 259-3 259-3 259-3 259-3 259-3 259-3 259-3 260-3 260-3 260-3 260-3 260-3 260-3 260-3 261-3 261-3 261-3 261-3 261-3 261-3 261-3 262-3 262-3 262-3 262-3 262-3 262-3 262-3 263-3 263-3 263-3 263-3 263-3 263-3 263-3 264-3 264-3 264-3 264-3 264-3 264-3 264-3 265-3 265-3 265-3 265-3 265-3 265-3 265-3 266-3 266-3 266-3 266-3 266-3 266-3 266-3 267-3 267-3 267-3 267-3 267-3 267-3 267-3 268-3 268-3 268-3 268-3 268-3 268-3 268-3 269-3 269-3 269-3 269-3 269-3 269-3 269-3 270-3 270-3 270-3 270-3 270-3 270-3 270-3 271-3 271-3 271-3 271-3 271-3 271-3 271-3 272-3 272-3 272-3 272-3 272-3 272-3 272-3 273-3 273-3 273-3 273-3 273-3 273-3 273-3 274-3 274-3 274-3 274-3 274-3 274-3 274-3 275-3 275-3 275-3 275-3 275-3 275-3 0-2 0-2 0-2 0-2 0-2 0-2 0-2 0-2 0-2 0-2 0-2 0-2 0-2 0-2 0-2 0-2 0-2 0-2 0-2 0-2 0-2 0-2 
0-2 0-2 0-2 0-2 0-2 0-2 0-2 0-2 0-2 0-2 0-2 0-2 0-2 0-2 0-2 0-2 0-2 0-2 0-2 0-2 0-2 0-2 251-3 251-3 251-3 251-3 251-3 251-3 252-3 252-3 252-3 252-3 252-3 252-3 252-3 253-3 253-3 253-3 253-3 253-3 253-3 253-3 254-3 254-3 254-3 254-3 254-3 254-3 254-3 255-3 255-3 255-3 255-3 255-3 255-3 255-3 256-3 256-3 256-3 256-3 256-3 256-3 256-3 257-3 257-3 257-3 257-3 257-3 257-3 257-3 258-3 258-3 258-3 258-3 258-3 258-3 258-3 259-3 259-3 259-3 259-3 259-3 259-3 259-3 260-3 260-3 260-3 260-3 260-3 260-3 260-3 261-3 261-3 261-3 261-3 261-3 261-3 261-3 262-3 262-3 262-3 262-3 262-3 262-3 262-3 263-3 263-3 263-3 263-3 263-3 263-3 263-3 264-3 264-3 264-3 264-3 264-3 264-3 264-3 265-3 265-3 265-3 265-3 265-3 265-3 265-3 266-3 266-3 266-3 266-3 266-3 266-3 266-3 267-3 267-3 267-3 267-3 267-3 267-3 267-3 268-3 268-3 268-3 268-3 268-3 268-3 268-3 269-3 269-3 269-3 269-3 269-3 269-3 269-3 270-3 270-3 270-3 270-3 270-3 270-3 270-3 271-3 271-3 271-3 271-3 271-3 271-3 271-3 272-3 272-3 272-3 272-3 272-3 272-3 272-3 273-3 273-3 273-3 273-3 273-3 273-3 273-3 274-3 274-3 274-3 274-3 274-3 274-3 274-3 275-3 275-3 275-3 275-3 275-3 275-3 0-2 0-2 0-2 0-2 0-2 0-2 0-2 0-2 0-2 0-2 0-2 0-2 0-2 0-2 0-2 0-2 0-2 0-2 0-2 0-2 0-2 0-2 
0-2 0-2 0-2 0-2 0-2 0-2 0-2 0-2 0-2 0-2 0-2 0-2 0-2 0-2 0-2 0-2 0-2 0-2 0-2 0-2 0-2 0-2 276-3 276-3 276-3 276-3 276-3 276-3 277-3 277-3 277-3 277-3 277-3 277-3 277-3 278-3 278-3 278-3 278-3 278-3 278-3 278-3 279-3 279-3 279-3 279-3 279-3 279-3 279-3 280-3 280-3 280-3 280-3 280-3 280-3 280-3 281-3 281-3 281-3 281-3 281-3 281-3 281-3 282-3 282-3 282-3 282-3 282-3 282-3 282-3 283-3 283-3 283-3 283-3 283-3 283-3 283-3 284-3 284-3 284-3 284-3 284-3 284-3 284-3 285-3 285-3 285-3 285-3 285-3 285-3 285-3 286-3 286-3 286-3 286-3 286-3 286-3 286-3 287-3 287-3 287-3 287-3 287-3 287-3 287-3 288-3 288-3 288-3 288-3 288-3 288-3 288-3 289-3 289-3 289-3 289-3 289-3 289-3 289-3 290-3 290-3 290-3 290-3 290-3 290-3 290-3 291-3 291-3 291-3 291-3 291-3 291-3 291-3 292-3 292-3 292-3 292-3 292-3 292-3 292-3 293-3 293-3 293-3 293-3 293-3 293-3 293-3 294-3 294-3 294-3 294-3 294-3 294-3 294-3 295-3 295-3 295-3 295-3 295-3 295-3 295-3 296-3 296-3 296-3 296-3 296-3 296-3 296-3 297-3 297-3 297-3 297-3 297-3 297-3 297-3 298-3 298-3 298-3 298-3 298-3 298-3 298-3 299-3 299-3 299-3 299-3 299-3 299-3 299-3 300-3 300-3 300-3 300-3 300-3 300-3 0-2 0-2 0-2 0-2 0-2 0-2 0-2 0-2 0-2 0-2 0-2 0-2 0-2 0-2 0-2 0-2 0-2 0-2 0-2 0-2 0-2 0-2 
0-2 0-2 0-2 0-2 0-2 0-2 0-2 0-2 0-2 0-2 0-2 0-2 0-2 0-2 0-2 0-2 0-2 0-2 0-2 0-2 0-2 0-2 276-3 276-3 276-3 276-3 276-3 276-3 277-3 277-3 277-3 277-3 277-3 277-3 277-3 278-3 278-3 278-3 278-3 278-3 278-3 278-3 279-3 279-3 279-3 279-3 279-3 279-3 279-3 280-3 280-3 280-3 280-3 280-3 280-3 280-3 281-3 281-3 281-3 281-3 281-3 281-3 281-3 282-3 282-3 282-3 282-3 282-3 282-3 282-3 283-3 283-3 283-3 283-3 283-3 283-3 283-3 284-3 284-3 284-3 284-3 284-3 284-3 284-3 285-3 285-3 285-3 285-3 285-3 285-3 285-3 286-3 286-3 286-3 286-3 286-3 286-3 286-3 287-3 287-3 287-3 287-3 287-3 287-3 287-3 288-3 288-3 288-3 288-3 288-3 288-3 288-3 289-3 289-3 289-3 289-3 289-3 289-3 289-3 290-3 290-3 290-3 290-3 290-3 290-3 290-3 291-3 291-3 291-3 291-3 291-3 291-3 291-3 292-3 292-3 292-3 292-3 292-3 292-3 292-3 293-3 293-3 293-3 293-3 293-3 293-3 293-3 294-3 294-3 294-3 294-3 294-3 294-3 294-3 295-3 295-3 295-3 295-3 295-3 295-3 295-3 296-3 296-3 296-3 296-3 296-3 296-3 296-3 297-3 297-3 297-3 297-3 297-3 297-3 297-3 298-3 298-3 298-3 298-3 298-3 298-3 298-3 299-3 299-3 299-3 299-3 299-3 299-3 299-3 300-3 300-3 300-3 300-3 300-3 300-3 0-2 0-2 0-2 0-2 0-2 0-2 0-2 0-2 0-2 0-2 0-2 0-2 0-2 0-2 0-2 0-2 0-2 0-2 0-2 0-2 0-2 0-2 
0-2 0-2 0-2 0-2 0-2 0-2 0-2 0-2 0-2 0-2 0-2 0-2 0-2 0-2 0-2 0-2 0-2 0-2 0-2 0-2 0-2 0-2 276-3 276-3 276-3 276-3 276-3 276-3 277-3 277-3 277-3 277-3 277-3 277-3 277-3 278-3 278-3 278-3 278-3 278-3 278-3 278-3 279-3 279-3 279-3 279-3 279-3 279-3 279-3 280-3 280-3 280-3 280-3 280-3 280-3 280-3 281-3 281-3 281-3 281-3 281-3 281-3 281-3 282-3 282-3 282-3 282-3 282-3 282-3 282-3 283-3 283-3 283-3 283-3 283-3 283-3 283-3 284-3 284-3 284-3 284-3 284-3 284-3 284-3 285-3 285-3 285-3 285-3 285-3 285-3 285-3 286-3 286-3 286-3 286-3 286-3 286-3 286-3 287-3 287-3 287-3 287-3 287-3 287-3 287-3 288-3 288-3 288-3 288-3 288-3 288-3 288-3 289-3 289-3 289-3 289-3 289-3 289-3 289-3 290-3 290-3 290-3 290-3 290-3 290-3 290-3 291-3 291-3 291-3 291-3 291-3 291-3 291-3 292-3 292-3 292-3 292-3 292-3 292-3 292-3 293-3 293-3 293-3 293-3 293-3 293-3 293-3 294-3 294-3 294-3 294-3 294-3 294-3 294-3 295-3 295-3 295-3 295-3 295-3 295-3 295-3 296-3 296-3 296-3 296-3 296-3 296-3 296-3 297-3 297-3 297-3 297-3 297-3 297-3 297-3 298-3 298-3 298-3 298-3 298-3 298-3 298-3 299-3 299-3 299-3 299-3 299-3 299-3 299-3 300-3 300-3 300-3 300-3 300-3 300-3 0-2 0-2 0-2 0-2 0-2 0-2 0-2 0-2 0-2 0-2 0-2 0-2 0-2 0-2 0-2 0-2 0-2 0-2 0-2 0-2 0-2 0-2 
0-2 0-2 0-2 0-2 0-2 0-2 0-2 0-2 0-2 0-2 0-2 0-2 0-2 0-2 0-2 0-2 0-2 0-2 0-2 0-2 0-2 0-2 276-3 276-3 276-3 276-3 276-3 276-3 277-3 277-3 277-3 277-3 277-3 277-3 277-3 278-3 278-3 278-3 278-3 278-3 278-3 278-3 279-3 279-3 279-3 279-3 279-3 279-3 279-3 280-3 280-3 280-3 280-3 280-3 280-3 280-3 281-3 281-3 281-3 281-3 281-3 281-3 281-3 282-3 282-3 282-3 282-3 282-3 282-3 282-3 283-3 283-3 283-3 283-3 283-3 283-3 283-3 284-3 284-3 284-3 284-3 284-3 284-3 284-3 285-3 285-3 285-3 285-3 285-3 285-3 285-3 286-3 286-3 286-3 286-3 286-3 286-3 286-3 287-3 287-3 287-3 287-3 287-3 287-3 287-3 288-3 288-3 288-3 288-3 288-3 288-3 288-3 289-3 289-3 289-3 289-3 289-3 289-3 289-3 290-3 290-3 290-3 290-3 290-3 290-3 290-3 291-3 291-3 291-3 291-3 291-3 291-3 291-3 292-3 292-3 292-3 292-3 292-3 292-3 292-3 293-3 293-3 293-3 293-3 293-3 293-3 293-3 294-3 294-3 294-3 294-3 294-3 294-3 294-3 295-3 295-3 295-3 295-3 295-3 295-3 295-3 296-3 296-3 296-3 296-3 296-3 296-3 296-3 297-3 297-3 297-3 297-3 297-3 297-3 297-3 298-3 298-3 298-3 298-3 298-3 298-3 298-3 299-3 299-3 299-3 299-3 299-3 299-3 299-3 300-3 300-3 300-3 300-3 300-3 300-3 0-2 0-2 0-2 0-2 0-2 0-2 0-2 0-2 0-2 0-2 0-2 0-2 0-2 0-2 0-2 0-2 0-2 0-2 0-2 0-2 0-2 0-2 
0-2 0-2 0-2 0-2 0-2 0-2 0-2 0-2 0-2 0-2 0-2 0-2 0-2 0-2 0-2 0-2 0-2 0-2 0-2 0-2 0-2 0-2 276-3 276-3 276-3 276-3 276-3 276-3 277-3 277-3 277-3 277-3 277-3 277-3 277-3 278-3 278-3 278-3 278-3 278-3 278-3 278-3 279-3 279-3 279-3 279-3 279-3 279-3 279-3 280-3 280-3 280-3 280-3 280-3 280-3 280-3 281-3 281-3 281-3 281-3 281-3 281-3 281-3 282-3 282-3 282-3 282-3 282-3 282-3 282-3 283-3 283-3 283-3 283-3 283-3 283-3 283-3 284-3 284-3 284-3 284-3 284-3 284-3 284-3 285-3 285-3 285-3 285-3 285-3 285-3 285-3 286-3 286-3 286-3 286-3 286-3 286-3 286-3 287-3 287-3 287-3 287-3 287-3 287-3 287-3 288-3 288-3 288-3 288-3 288-3 288-3 288-3 289-3 289-3 289-3 289-3 289-3 289-3 289-3 290-3 290-3 290-3 290-3 290-3 290-3 290-3 291-3 291-3 291-3 291-3 291-3 291-3 291-3 292-3 292-3 292-3 292-3 292-3 292-3 292-3 293-3 293-3 293-3 293-3 293-3 293-3 293-3 294-3 294-3 294-3 294-3 294-3 294-3 294-3 295-3 295-3 295-3 295-3 295-3 295-3 295-3 296-3 296-3 296-3 296-3 296-3 296-3 296-3 297-3 297-3 297-3 297-3 297-3 297-3 297-3 298-3 298-3 298-3 298-3 298-3 298-3 298-3 299-3 299-3 299-3 299-3 299-3 299-3 299-3 300-3 300-3 300-3 300-3 300-3 300-3 0-2 0-2 0-2 0-2 0-2 0-2 0-2 0-2 0-2 0-2 0-2 0-2 0-2 0-2 0-2 0-2 0-2 0-2 0-2 0-2 0-2 0-2 
0-2 0-2 0-2 0-2 0-2 0-2 0-2 0-2 0-2 0-2 0-2 0-2 0-2 0-2 0-2 0-2 0-2 0-2 0-2 0-2 0-2 0-2 276-3 276-3 276-3 276-3 276-3 276-3 277-3 277-3 277-3 277-3 277-3 277-3 277-3 278-3 278-3 278-3 278-3 278-3 278-3 278-3 279-3 279-3 279-3 279-3 279-3 279-3 279-3 280-3 280-3 280-3 280-3 280-3 280-3 280-3 281-3 281-3 281-3 281-3 281-3 281-3 281-3 282-3 282-3 282-3 282-3 282-3 282-3 282-3 283-3 283-3 283-3 283-3 283-3 283-3 283-3 284-3 284-3 284-3 284-3 284-3 284-3 284-3 285-3 285-3 285-3 285-3 285-3 285-3 285-3 286-3 286-3 286-3 286-3 286-3 286-3 286-3 287-3 287-3 287-3 287-3 287-3 287-3 287-3 288-3 288-3 288-3 288-3 288-3 288-3 288-3 289-3 289-3 289-3 289-3 289-3 289-3 289-3 290-3 290-3 290-3 290-3 290-3 290-3 290-3 291-3 291-3 291-3 291-3 291-3 291-3 291-3 292-3 292-3 292-3 292-3 292-3 292-3 292-3 293-3 293-3 293-3 293-3 293-3 293-3 293-3 294-3 294-3 294-3 294-3 294-3 294-3 294-3 295-3 295-3 295-3 295-3 295-3 295-3 295-3 296-3 296-3 296-3 296-3 296-3 296-3 296-3 297-3 297-3 297-3 297-3 297-3 297-3 297-3 298-3 298-3 298-3 298-3 298-3 298-3 298-3 299-3 299-3 299-3 299-3 299-3 299-3 299-3 300-3 300-3 300-3 300-3 300-3 300-3 0-2 0-2 0-2 0-2 0-2 0-2 0-2 0-2 0-2 0-2 0-2 0-2 0-2 0-2 0-2 0-2 0-2 0-2 0-2 0-2 0-2 0-2 
0-2 0-2 0-2 0-2 0-2 0-2 0-2 0-2 0-2 0-2 0-2 0-2 0-2 0-2 0-2 0-2 0-2 0-2 0-2 0-2 0-2 0-2 276-3 276-3 276-3 276-3 276-3 276-3 277-3 277-3 277-3 277-3 277-3 277-3 277-3 278-3 278-3 278-3 278-3 278-3 278-3 278-3 279-3 279-3 279-3 279-3 279-3 279-3 279-3 280-3 280-3 280-3 280-3 280-3 280-3 280-3 281-3 281-3 281-3 281-3 281-3 281-3 281-3 282-3 282-3 282-3 282-3 282-3 282-3 282-3 283-3 283-3 283-3 283-3 283-3 283-3 283-3 284-3 284-3 284-3 284-3 284-3 284-3 284-3 285-3 285-3 285-3 285-3 285-3 285-3 285-3 286-3 286-3 286-3 286-3 286-3 286-3 286-3 287-3 287-3 287-3 287-3 287-3 287-3 287-3 288-3 288-3 288-3 288-3 288-3 288-3 288-3 289-3 289-3 289-3 289-3 289-3 289-3 289-3 290-3 290-3 290-3 290-3 290-3 290-3 290-3 291-3 291-3 291-3 291-3 291-3 291-3 291-3 292-3 292-3 292-3 292-3 292-3 292-3 292-3 293-3 293-3 293-3 293-3 293-3 293-3 293-3 294-3 294-3 294-3 294-3 294-3 294-3 294-3 295-3 295-3 295-3 295-3 295-3 295-3 295-3 296-3 296-3 296-3 296-3 296-3 296-3 296-3 297-3 297-3 297-3 297-3 297-3 297-3 297-3 298-3 298-3 298-3 298-3 298-3 298-3 298-3 299-3 299-3 299-3 299-3 299-3 299-3 299-3 300-3 300-3 300-3 300-3 300-3 300-3 0-2 0-2 0-2 0-2 0-2 0-2 0-2 0-2 0-2 0-2 0-2 0-2 0-2 0-2 0-2 0-2 0-2 0-2 0-2 0-2 0-2 0-2 
0-2 0-2 0-2 0-2 0-2 0-2 0-2 0-2 0-2 0-2 0-2 0-2 0-2 0-2 0-2 0-2 0-2 0-2 0-2 0-2 0-2 0-2 301-0 301-0 301-0 301-0 301-0 301-0 302-0 302-0 302-0 302-0 302-0 302-0 302-0 303-0 303-0 303-0 303-0 303-0 303-0 303-0 304-0 304-0 304-0 304-0 304-0 304-0 304-0 305-0 305-0 305-0 305-0 305-0 305-0 305-0 306-0 306-0 306-0 306-0 306-0 306-0 306-0 307-0 307-0 307-0 307-0 307-0 307-0 307-0 308-0 308-0 308-0 308-0 308-0 308-0 308-0 309-0 309-0 309-0 309-0 309-0 309-0 309-0 310-0 310-0 310-0 310-0 310-0 310-0 310-0 311-0 311-0 311-0 311-0 311-0 311-0 311-0 312-0 312-0 312-0 312-0 312-0 312-0 312-0 313-0 313-0 313-0 313-0 313-0 313-0 313-0 314-0 314-0 314-0 314-0 314-0 314-0 314-0 315-0 315-0 315-0 315-0 315-0 315-0 315-0 316-0 316-0 316-0 316-0 316-0 316-0 316-0 317-0 317-0 317-0 317-0 317-0 317-0 317-0 318-0 318-0 318-0 318-0 318-0 318-0 318-0 319-0 319-0 319-0 319-0 319-0 319-0 319-0 320-0 320-0 320-0 320-0 320-0 320-0 320-0 321-0 321-0 321-0 321-0 321-0 321-0 321-0 322-0 322-0 322-0 322-0 322-0 322-0 322-0 323-0 323-0 323-0 323-0 323-0 323-0 323-0 324-0 324-0 324-0 324-0 324-0 324-0 324-0 325-0 325-0 325-0 325-0 325-0 325-0 0-2 0-2 0-2 0-2 0-2 0-2 0-2 0-2 0-2 0-2 0-2 0-2 0-2 0-2 0-2 0-2 0-2 0-2 0-2 0-2 0-2 0-2 
0-2 0-2 0-2 0-2 0-2 0-2 0-2 0-2 0-2 0-2 0-2 0-2 0-2 0-2 0-2 0-2 0-2 0-2 0-2 0-2 0-2 0-2 301-0 301-0 301-0 301-0 301-0 301-0 302-0 302-0 302-0 302-0 302-0 302-0 302-0 303-0 303-0 303-0 303-0 303-0 303-0 303-0 304-0 304-0 304-0 304-0 304-0 304-0 304-0 305-0 305-0 305-0 305-0 305-0 305-0 305-0 306-0 306-0 306-0 306-0 306-0 306-0 306-0 307-0 307-0 307-0 307-0 307-0 307-0 307-0 308-0 308-0 308-0 308-0 308-0 308-0 308-0 309-0 309-0 309-0 309-0 309-0 309-0 309-0 310-0 310-0 310-0 310-0 310-0 310-0 310-0 311-0 311-0 311-0 311-0 311-0 311-0 311-0 312-0 312-0 312-0 312-0 312-0 312-0 312-0 313-0 313-0 313-0 313-0 313-0 313-0 313-0 314-0 314-0 314-0 314-0 314-0 314-0 314-0 315-0 315-0 315-0 315-0 315-0 315-0 315-0 316-0 316-0 316-0 316-0 316-0 316-0 316-0 317-0 317-0 317-0 317-0 317-0 317-0 317-0 318-0 318-0 318-0 318-0 318-0 318-0 318-0 319-0 319-0 319-0 319-0 319-0 319-0 319-0 320-0 320-0 320-0 320-0 320-0 320-0 320-0 321-0 321-0 321-0 321-0 321-0 321-0 321-0 322-0 322-0 322-0 322-0 322-0 322-0 322-0 323-0 323-0 323-0 323-0 323-0 323-0 323-0 324-0 324-0 324-0 324-0 324-0 324-0 324-0 325-0 325-0 325-0 325-0 325-0 325-0 0-2 0-2 0-2 0-2 0-2 0-2 0-2 0-2 0-2 0-2 0-2 0-2 0-2 0-2 0-2 0-2 0-2 0-2 0-2 0-2 0-2 0-2 
0-2 0-2 0-2 0-2 0-2 0-2 0-2 0-2 0-2 0-2 0-2 0-2 0-2 0-2 0-2 0-2 0-2 0-2 0-2 0-2 0-2 0-2 301-0 301-0 301-0 301-0 301-0 301-0 302-0 302-0 302-0 302-0 302-0 302-0 302-0 303-0 303-0 303-0 303-0 303-0 303-0 303-0 304-0 304-0 304-0 304-0 304-0 304-0 304-0 305-0 305-0 305-0 305-0 305-0 305-0 305-0 306-0 306-0 306-0 306-0 306-0 306-0 306-0 307-0 307-0 307-0 307-0 307-0 307-0 307-0 308-0 308-0 308-0 308-0 308-0 308-0 308-0 309-0 309-0 309-0 309-0 309-0 309-0 309-0 310-0 310-0 310-0 310-0 310-0 310-0 310-0 311-0 311-0 311-0 311-0 311-0 311-0 311-0 312-0 312-0 312-0 312-0 312-0 312-0 312-0 313-0 313-0 313-0 313-0 313-0 313-0 313-0 314-0 314-0 314-0 314-0 314-0 314-0 314-0 315-0 315-0 315-0 315-0 315-0 315-0 315-0 316-0 316-0 316-0 316-0 316-0 316-0 316-0 317-0 317-0 317-0 317-0 317-0 317-0 317-0 318-0 318-0 318-0 318-0 318-0 318-0 318-0 319-0 319-0 319-0 319-0 319-0 319-0 319-0 320-0 320-0 320-0 320-0 320-0 320-0 320-0 321-0 321-0 321-0 321-0 321-0 321-0 321-0 322-0 322-0 322-0 322-0 322-0 322-0 322-0 323-0 323-0 323-0 323-0 323-0 323-0 323-0 324-0 324-0 324-0 324-0 324-0 324-0 324-0 325-0 325-0 325-0 325-0 325-0 325-0 0-2 0-2 0-2 0-2 0-2 0-2 0-2 0-2 0-2 0-2 0-2 0-2 0-2 0-2 0-2 0-2 0-2 0-2 0-2 0-2 0-2 0-2 
0-2 0-2 0-2 0-2 0-2 0-2 0-2 0-2 0-2 0-2 0-2 0-2 0-2 0-2 0-2 0-2 0-2 0-2 0-2 0-2 0-2 301-0 301-0 301-0 301-0 301-0 301-0 301-0 302-0 302-0 302-0 302-0 302-0 302-0 302-0 303-0 303-0 303-0 303-0 303-0 303-0 303-0 304-0 304-0 304-0 304-0 304-0 304-0 304-0 305-0 305-0 305-0 305-0 305-0 305-0 305-0 306-0 306-0 306-0 306-0 306-0 306-0 306-0 307-0 307-0 307-0 307-0 307-0 307-0 307-0 308-0 308-0 308-0 308-0 308-0 308-0 308-0 309-0 309-0 309-0 309-0 309-0 309-0 309-0 310-0 310-0 310-0 310-0 310-0 310-0 310-0 311-0 311-0 311-0 311-0 311-0 311-0 311-0 312-0 312-0 312-0 312-0 312-0 312-0 312-0 313-0 313-0 313-0 313-0 313-0 313-0 313-0 314-0 314-0 314-0 314-0 314-0 314-0 314-0 315-0 315-0 315-0 315-0 315-0 315-0 315-0 316-0 316-0 316-0 316-0 316-0 316-0 316-0 317-0 317-0 317-0 317-0 317-0 317-0 317-0 318-0 318-0 318-0 318-0 318-0 318-0 318-0 319-0 319-0 319-0 319-0 319-0 319-0 319-0 320-0 320-0 320-0 320-0 320-0 320-0 320-0 321-0 321-0 321-0 321-0 321-0 321-0 321-0 322-0 322-0 322-0 322-0 322-0 322-0 322-0 323-0 323-0 323-0 323-0 323-0 323-0 323-0 324-0 324-0 324-0 324-0 324-0 324-0 324-0 325-0 325-0 325-0 325-0 325-0 325-0 325-0 0-2 0-2 0-2 0-2 0-2 0-2 0-2 0-2 0-2 0-2 0-2 0-2 0-2 0-2 0-2 0-2 0-2 0-2 0-2 0-2 0-2 
0-2 0-2 0-2 0-2 0-2 0-2 0-2 0-2 0-2 0-2 0-2 0-2 0-2 0-2 0-2 0-2 0-2 0-2 0-2 0-2 0-2 0-2 301-0 301-0 301-0 301-0 301-0 301-0 302-0 302-0 302-0 302-0 302-0 302-0 302-0 303-0 303-0 303-0 303-0 303-0 303-0 303-0 304-0 304-0 304-0 304-0 304-0 304-0 304-0 305-0 305-0 305-0 305-0 305-0 305-0 305-0 306-0 306-0 306-0 306-0 306-0 306-0 306-0 307-0 307-0 307-0 307-0 307-0 307-0 307-0 308-0 308-0 308-0 308-0 308-0 308-0 308-0 309-0 309-0 309-0 309-0 309-0 309-0 309-0 310-0 310-0 310-0 310-0 310-0 310-0 310-0 311-0 311-0 311-0 311-0 311-0 311-0 311-0 312-0 312-0 312-0 312-0 312-0 312-0 312-0 313-0 313-0 313-0 313-0 313-0 313-0 313-0 314-0 314-0 314-0 314-0 314-0 314-0 314-0 315-0 315-0 315-0 315-0 315-0 315-0 315-0 316-0 316-0 316-0 316-0 316-0 316-0 316-0 317-0 317-0 317-0 317-0 317-0 317-0 317-0 318-0 318-0 318-0 318-0 318-0 318-0 318-0 319-0 319-0 319-0 319-0 319-0 319-0 319-0 320-0 320-0 320-0 320-0 320-0 320-0 320-0 321-0 321-0 321-0 321-0 321-0 321-0 321-0 322-0 322-0 322-0 322-0 322-0 322-0 322-0 323-0 323-0 323-0 323-0 323-0 323-0 323-0 324-0 324-0 324-0 324-0 324-0 324-0 324-0 325-0 325-0 325-0 325-0 325-0 325-0 0-2 0-2 0-2 0-2 0-2 0-2 0-2 0-2 0-2 0-2 0-2 0-2 0-2 0-2 0-2 0-2 0-2 0-2 0-2 0-2 0-2 0-2 
0-2 0-2 0-2 0-2 0-2 0-2 0-2 0-2 0-2 0-2 0-2 0-2 0-2 0-2 0-2 0-2 0-2 0-2 0-2 0-2 0-2 0-2 301-0 301-0 301-0 301-0 301-0 301-0 302-0 302-0 302-0 302-0 302-0 302-0 302-0 303-0 303-0 303-0 303-0 303-0 303-0 303-0 304-0 304-0 304-0 304-0 304-0 304-0 304-0 305-0 305-0 305-0 305-0 305-0 305-0 305-0 306-0 306-0 306-0 306-0 306-0 306-0 306-0 307-0 307-0 307-0 307-0 307-0 307-0 307-0 308-0 308-0 308-0 308-0 308-0 308-0 308-0 309-0 309-0 309-0 309-0 309-0 309-0 309-0 310-0 310-0 310-0 310-0 310-0 310-0 310-0 311-0 311-0 311-0 311-0 311-0 311-0 311-0 312-0 312-0 312-0 312-0 312-0 312-0 312-0 313-0 313-0 313-0 313-0 313-0 313-0 313-0 314-0 314-0 314-0 314-0 314-0 314-0 314-0 315-0 315-0 315-0 315-0 315-0 315-0 315-0 316-0 316-0 316-0 316-0 316-0 316-0 316-0 317-0 317-0 317-0 317-0 317-0 317-0 317-0 318-0 318-0 318-0 318-0 318-0 318-0 318-0 319-0 319-0 319-0 319-0 319-0 319-0 319-0 320-0 320-0 320-0 320-0 320-0 320-0 320-0 321-0 321-0 321-0 321-0 321-0 321-0 321-0 322-0 322-0 322-0 322-0 322-0 322-0 322-0 323-0 323-0 323-0 323-0 323-0 323-0 323-0 324-0 324-0 324-0 324-0 324-0 324-0 324-0 325-0 325-0 325-0 325-0 325-0 325-0 0-2 0-2 0-2 0-2 0-2 0-2 0-2 0-2 0-2 0-2 0-2 0-2 0-2 0-2 0-2 0-2 0-2 0-2 0-2 0-2 0-2 0-2 
0-2 0-2 0-2 0-2 0-2 0-2 0-2 0-2 0-2 0-2 0-2 0-2 0-2 0-2 0-2 0-2 0-2 0-2 0-2 0-2 0-2 0-2 301-0 301-0 301-0 301-0 301-0 301-0 302-0 302-0 302-0 302-0 302-0 302-0 302-0 303-0 303-0 303-0 303-0 303-0 303-0 303-0 304-0 304-0 304-0 304-0 304-0 304-0 304-0 305-0 305-0 305-0 305-0 305-0 305-0 305-0 306-0 306-0 306-0 306-0 306-0 306-0 306-0 307-0 307-0 307-0 307-0 307-0 307-0 307-0 308-0 308-0 308-0 308-0 308-0 308-0 308-0 309-0 309-0 309-0 309-0 309-0 309-0 309-0 310-0 310-0 310-0 310-0 310-0 310-0 310-0 311-0 311-0 311-0 311-0 311-0 311-0 311-0 312-0 312-0 312-0 312-0 312-0 312-0 312-0 313-0 313-0 313-0 313-0 313-0 313-0 313-0 314-0 314-0 314-0 314-0 314-0 314-0 314-0 315-0 315-0 315-0 315-0 315-0 315-0 315-0 316-0 316-0 316-0 316-0 316-0 316-0 316-0 317-0 317-0 317-0 317-0 317-0 317-0 317-0 318-0 318-0 318-0 318-0 318-0 318-0 318-0 319-0 319-0 319-0 319-0 319-0 319-0 319-0 320-0 320-0 320-0 320-0 320-0 320-0 320-0 321-0 321-0 321-0 321-0 321-0 321-0 321-0 322-0 322-0 322-0 322-0 322-0 322-0 322-0 323-0 323-0 323-0 323-0 323-0 323-0 323-0 324-0 324-0 324-0 324-0 324-0 324-0 324-0 325-0 325-0 325-0 325-0 325-0 325-0 0-2 0-2 0-2 0-2 0-2 0-2 0-2 0-2 0-2 0-2 0-2 0-2 0-2 0-2 0-2 0-2 0-2 0-2 0-2 0-2 0-2 0-2 
0-2 0-2 0-2 0-2 0-2 0-2 0-2 0-2 0-2 0-2 0-2 0-2 0-2 0-2 0-2 0-2 0-2 0-2 0-2 0-2 0-2 0-2 326-0 326-0 326-0 326-0 326-0 326-0 327-0 327-0 327-0 327-0 327-0 327-0 327-0 328-0 328-0 328-0 328-0 328-0 328-0 328-0 329-0 329-0 329-0 329-0 329-0 329-0 329-0 330-0 330-0 330-0 330-0 330-0 330-0 330-0 331-0 331-0 331-0 331-0 331-0 331-0 331-0 332-0 332-0 332-0 332-0 332-0 332-0 332-0 333-0 333-0 333-0 333-0 333-0 333-0 333-0 334-0 334-0 334-0 334-0 334-0 334-0 334-0 335-0 335-0 335-0 335-0 335-0 335-0 335-0 336-0 336-0 336-0 336-0 336-0 336-0 336-0 337-0 337-0 337-0 337-0 337-0 337-0 337-0 338-0 338-0 338-0 338-0 338-0 338-0 338-0 339-0 339-0 339-0 339-0 339-0 339-0 339-0 340-0 340-0 340-0 340-0 340-0 340-0 340-0 341-0 341-0 341-0 341-0 341-0 341-0 341-0 342-0 342-0 342-0 342-0 342-0 342-0 342-0 343-0 343-0 343-0 343-0 343-0 343-0 343-0 344-0 344-0 344-0 344-0 344-0 344-0 344-0 345-0 345-0 345-0 345-0 345-0 345-0 345-0 346-0 346-0 346-0 346-0 346-0 346-0 346-0 347-0 347-0 347-0 347-0 347-0 347-0 347-0 348-0 348-0 348-0 348-0 348-0 348-0 348-0 349-0 349-0 349-0 349-0 349-0 349-0 349-0 350-0 350-0 350-0 350-0 350-0 350-0 0-2 0-2 0-2 0-2 0-2 0-2 0-2 0-2 0-2 0-2 0-2 0-2 0-2 0-2 0-2 0-2 0-2 0-2 0-2 0-2 0-2 0-2 
0-2 0-2 0-2 0-2 0-2 0-2 0-2 0-2 0-2 0-2 0-2 0-2 0-2 0-2 0-2 0-2 0-2 0-2 0-2 0-2 0-2 0-2 326-0 326-0 326-0 326-0 326-0 326-0 327-0 327-0 327-0 327-0 327-0 327-0 327-0 328-0 328-0 328-0 328-0 328-0 328-0 328-0 329-0 329-0 329-0 329-0 329-0 329-0 329-0 330-0 330-0 330-0 330-0 330-0 330-0 330-0 331-0 331-0 331-0 331-0 331-0 331-0 331-0 332-0 332-0 332-0 332-0 332-0 332-0 332-0 333-0 333-0 333-0 333-0 333-0 333-0 333-0 334-0 334-0 334-0 334-0 334-0 334-0 334-0 335-0 335-0 335-0 335-0 335-0 335-0 335-0 336-0 336-0 336-0 336-0 336-0 336-0 336-0 337-0 337-0 337-0 337-0 337-0 337-0 337-0 338-0 338-0 338-0 338-0 338-0 338-0 338-0 339-0 339-0 339-0 339-0 339-0 339-0 339-0 340-0 340-0 340-0 340-0 340-0 340-0 340-0 341-0 341-0 341-0 341-0 341-0 341-0 341-0 342-0 342-0 342-0 342-0 342-0 342-0 342-0 343-0 343-0 343-0 343-0 343-0 343-0 343-0 344-0 344-0 344-0 344-0 344-0 344-0 344-0 345-0 345-0 345-0 345-0 345-0 345-0 345-0 346-0 346-0 346-0 346-0 346-0 346-0 346-0 347-0 347-0 347-0 347-0 347-0 347-0 347-0 348-0 348-0 348-0 348-0 348-0 348-0 348-0 349-0 349-0 349-0 349-0 349-0 349-0 349-0 350-0 350-0 350-0 350-0 350-0 350-0 0-2 0-2 0-2 0-2 0-2 0-2 0-2 0-2 0-2 0-2 0-2 0-2 0-2 0-2 0-2 0-2 0-2 0-2 0-2 0-2 0-2 0-2 
0-2 0-2 0-2 0-2 0-2 0-2 0-2 0-2 0-2 0-2 0-2 0-2 0-2 0-2 0-2 0-2 0-2 0-2 0-2 0-2 0-2 0-2 326-0 326-0 326-0 326-0 326-0 326-0 327-0 327-0 327-0 327-0 327-0 327-0 327-0 328-0 328-0 328-0 328-0 328-0 328-0 328-0 329-0 329-0 329-0 329-0 329-0 329-0 329-0 330-0 330-0 330-0 330-0 330-0 330-0 330-0 331-0 331-0 331-0 331-0 331-0 331-0 331-0 332-0 332-0 332-0 332-0 332-0 332-0 332-0 333-0 333-0 333-0 333-0 333-0 333-0 333-0 334-0 334-0 334-0 334-0 334-0 334-0 334-0 335-0 335-0 335-0 335-0 335-0 335-0 335-0 336-0 336-0 336-0 336-0 336-0 336-0 336-0 337-0 337-0 337-0 337-0 337-0 337-0 337-0 338-0 338-0 338-0 338-0 338-0 338-0 338-0 339-0 339-0 339-0 339-0 339-0 339-0 339-0 340-0 340-0 340-0 340-0 340-0 340-0 340-0 341-0 341-0 341-0 341-0 341-0 341-0 341-0 342-0 342-0 342-0 342-0 342-0 342-0 342-0 343-0 343-0 343-0 343-0 343-0 343-0 343-0 344-0 344-0 344-0 344-0 344-0 344-0 344-0 345-0 345-0 345-0 345-0 345-0 345-0 345-0 346-0 346-0 346-0 346-0 346-0 346-0 346-0 347-0 347-0 347-0 347-0 347-0 347-0 347-0 348-0 348-0 348-0 348-0 348-0 348-0 348-0 349-0 349-0 349-0 349-0 349-0 349-0 349-0 350-0 350-0 350-0 350-0 350-0 350-0 0-2 0-2 0-2 0-2 0-2 0-2 0-2 0-2 0-2 0-2 0-2 0-2 0-2 0-2 0-2 0-2 0-2 0-2 0-2 0-2 0-2 0-2 
0-2 0-2 0-2 0-2 0-2 0-2 0-2 0-2 0-2 0-2 0-2 0-2 0-2 0-2 0-2 0-2 0-2 0-2 0-2 0-2 0-2 0-2 326-0 326-0 326-0 326-0 326-0 326-0 327-0 327-0 327-0 327-0 327-0 327-0 327-0 328-0 328-0 328-0 328-0 328-0 328-0 328-0 329-0 329-0 329-0 329-0 329-0 329-0 329-0 330-0 330-0 330-0 330-0 330-0 330-0 330-0 331-0 331-0 331-0 331-0 331-0 331-0 331-0 332-0 332-0 332-0 332-0 332-0 332-0 332-0 333-0 333-0 333-0 333-0 333-0 333-0 333-0 334-0 334-0 334-0 334-0 334-0 334-0 334-0 335-0 335-0 335-0 335-0 335-0 335-0 335-0 336-0 336-0 336-0 336-0 336-0 336-0 336-0 337-0 337-0 337-0 337-0 337-0 337-0 337-0 338-0 338-0 338-0 338-0 338-0 338-0 338-0 339-0 339-0 339-0 339-0 339-0 339-0 339-0 340-0 340-0 340-0 340-0 340-0 340-0 340-0 341-0 341-0 341-0 341-0 341-0 341-0 341-0 342-0 342-0 342-0 342-0 342-0 342-0 342-0 343-0 343-0 343-0 343-0 343-0 343-0 343-0 344-0 344-0 344-0 344-0 344-0 344-0 344-0 345-0 345-0 345-0 345-0 345-0 345-0 345-0 346-0 346-0 346-0 346-0 346-0 346-0 346-0 347-0 347-0 347-0 347-0 347-0 347-0 347-0 348-0 348-0 348-0 348-0 348-0 348-0 348-0 349-0 349-0 349-0 349-0 349-0 349-0 349-0 350-0 350-0 350-0 350-0 350-0 350-0 0-2 0-2 0-2 0-2 0-2 0-2 0-2 0-2 0-2 0-2 0-2 0-2 0-2 0-2 0-2 0-2 0-2 0-2 0-2 0-2 0-2 0-2 
0-2 0-2 0-2 0-2 0-2 0-2 0-2 0-2 0-2 0-2 0-2 0-2 0-2 0-2 0-2 0-2 0-2 0-2 0-2 0-2 0-2 0-2 326-0 326-0 326-0 326-0 326-0 326-0 327-0 327-0 327-0 327-0 327-0 327-0 327-0 328-0 328-0 328-0 328-0 328-0 328-0 328-0 329-0 329-0 329-0 329-0 329-0 329-0 329-0 330-0 330-0 330-0 330-0 330-0 330-0 330-0 331-0 331-0 331-0 331-0 331-0 331-0 331-0 332-0 332-0 332-0 332-0 332-0 332-0 332-0 333-0 333-0 333-0 333-0 333-0 333-0 333-0 334-0 334-0 334-0 334-0 334-0 334-0 334-0 335-0 335-0 335-0 335-0 335-0 335-0 335-0 336-0 336-0 336-0 336-0 336-0 336-0 336-0 337-0 337-0 337-0 337-0 337-0 337-0 337-0 338-0 338-0 338-0 338-0 338-0 338-0 338-0 339-0 339-0 339-0 339-0 339-0 339-0 339-0 340-0 340-0 340-0 340-0 340-0 340-0 340-0 341-0 341-0 341-0 341-0 341-0 341-0 341-0 342-0 342-0 342-0 342-0 342-0 342-0 342-0 343-0 343-0 343-0 343-0 343-0 343-0 343-0 344-0 344-0 344-0 344-0 344-0 344-0 344-0 345-0 345-0 345-0 345-0 345-0 345-0 345-0 346-0 346-0 346-0 346-0 346-0 346-0 346-0 347-0 347-0 347-0 347-0 347-0 347-0 347-0 348-0 348-0 348-0 348-0 348-0 348-0 348-0 349-0 349-0 349-0 349-0 349-0 349-0 349-0 350-0 350-0 350-0 350-0 350-0 350-0 0-2 0-2 0-2 0-2 0-2 0-2 0-2 0-2 0-2 0-2 0-2 0-2 0-2 0-2 0-2 0-2 0-2 0-2 0-2 0-2 0-2 0-2 
0-2 0-2 0-2 0-2 0-2 0-2 0-2 0-2 0-2 0-2 0-2 0-2 0-2 0-2 0-2 0-2 0-2 0-2 0-2 0-2 0-2 0-2 326-0 326-0 326-0 326-0 326-0 326-0 327-0 327-0 327-0 327-0 327-0 327-0 327-0 328-0 328-0 328-0 328-0 328-0 328-0 328-0 329-0 329-0 329-0 329-0 329-0 329-0 329-0 330-0 330-0 330-0 330-0 330-0 330-0 330-0 331-0 331-0 331-0 331-0 331-0 331-0 331-0 332-0 332-0 332-0 332-0 332-0 332-0 332-0 333-0 333-0 333-0 333-0 333-0 333-0 333-0 334-0 334-0 334-0 334-0 334-0 334-0 334-0 335-0 335-0 335-0 335-0 335-0 335-0 335-0 336-0 336-0 336-0 336-0 336-0 336-0 336-0 337-0 337-0 337-0 337-0 337-0 337-0 337-0 338-0 338-0 338-0 338-0 338-0 338-0 338-0 339-0 339-0 339-0 339-0 339-0 339-0 339-0 340-0 340-0 340-0 340-0 340-0 340-0 340-0 341-0 341-0 341-0 341-0 341-0 341-0 341-0 342-0 342-0 342-0 342-0 342-0 342-0 342-0 343-0 343-0 343-0 343-0 343-0 343-0 343-0 344-0 344-0 344-0 344-0 344-0 344-0 344-0 345-0 345-0 345-0 345-0 345-0 345-0 345-0 346-0 346-0 346-0 346-0 346-0 346-0 346-0 347-0 347-0 347-0 347-0 347-0 347-0 347-0 348-0 348-0 348-0 348-0 348-0 348-0 348-0 349-0 349-0 349-0 349-0 349-0 349-0 349-0 350-0 350-0 350-0 350-0 350-0 350-0 0-2 0-2 0-2 0-2 0-2 0-2 0-2 0-2 0-2 0-2 0-2 0-2 0-2 0-2 0-2 0-2 0-2 0-2 0-2 0-2 0-2 0-2 
0-2 0-2 0-2 0-2 0-2 0-2 0-2 0-2 0-2 0-2 0-2 0-2 0-2 0-2 0-2 0-2 0-2 0-2 0-2 0-2 0-2 0-2 326-0 326-0 326-0 326-0 326-0 326-0 327-0 327-0 327-0 327-0 327-0 327-0 327-0 328-0 328-0 328-0 328-0 328-0 328-0 328-0 329-0 329-0 329-0 329-0 329-0 329-0 329-0 330-0 330-0 330-0 330-0 330-0 330-0 330-0 331-0 331-0 331-0 331-0 331-0 331-0 331-0 332-0 332-0 332-0 332-0 332-0 332-0 332-0 333-0 333-0 333-0 333-0 333-0 333-0 333-0 334-0 334-0 334-0 334-0 334-0 334-0 334-0 335-0 335-0 335-0 335-0 335-0 335-0 335-0 336-0 336-0 336-0 336-0 336-0 336-0 336-0 337-0 337-0 337-0 337-0 337-0 337-0 337-0 338-0 338-0 338-0 338-0 338-0 338-0 338-0 339-0 339-0 339-0 339-0 339-0 339-0 339-0 340-0 340-0 340-0 340-0 340-0 340-0 340-0 341-0 341-0 341-0 341-0 341-0 341-0 341-0 342-0 342-0 342-0 342-0 342-0 342-0 342-0 343-0 343-0 343-0 343-0 343-0 343-0 343-0 344-0 344-0 344-0 344-0 344-0 344-0 344-0 345-0 345-0 345-0 345-0 345-0 345-0 345-0 346-0 346-0 346-0 346-0 346-0 346-0 346-0 347-0 347-0 347-0 347-0 347-0 347-0 347-0 348-0 348-0 348-0 348-0 348-0 348-0 348-0 349-0 349-0 349-0 349-0 349-0 349-0 349-0 350-0 350-0 350-0 350-0 350-0 350-0 0-2 0-2 0-2 0-2 0-2 0-2 0-2 0-2 0-2 0-2 0-2 0-2 0-2 0-2 0-2 0-2 0-2 0-2 0-2 0-2 0-2 0-2 
0-2 0-2 0-2 0-2 0-2 0-2 0-2 0-2 0-2 0-2 0-2 0-2 0-2 0-2 0-2 0-2 0-2 0-2 0-2 0-2 0-2 0-2 351-0 351-0 351-0 351-0 351-0 351-0 352-0 352-0 352-0 352-0 352-0 352-0 352-0 353-0 353-0 353-0 353-0 353-0 353-0 353-0 354-0 354-0 354-0 354-0 354-0 354-0 354-0 355-0 355-0 355-0 355-0 355-0 355-0 355-0 356-0 356-0 356-0 356-0 356-0 356-0 356-0 357-0 357-0 357-0 357-0 357-0 357-0 357-0 358-0 358-0 358-0 358-0 358-0 358-0 358-0 359-0 359-0 359-0 359-0 359-0 359-0 359-0 360-0 360-0 360-0 360-0 360-0 360-0 360-0 361-0 361-0 361-0 361-0 361-0 361-0 361-0 362-0 362-0 362-0 362-0 362-0 362-0 362-0 363-0 363-0 363-0 363-0 363-0 363-0 363-0 364-0 364-0 364-0 364-0 364-0 364-0 364-0 365-0 365-0 365-0 365-0 365-0 365-0 365-0 366-0 366-0 366-0 366-0 366-0 366-0 366-0 367-0 367-0 367-0 367-0 367-0 367-0 367-0 368-0 368-0 368-0 368-0 368-0 368-0 368-0 369-0 369-0 369-0 369-0 369-0 369-0 369-0 370-0 370-0 370-0 370-0 370-0 370-0 370-0 371-0 371-0 371-0 371-0 371-0 371-0 371-0 372-0 372-0 372-0 372-0 372-0 372-0 372-0 373-0 373-0 373-0 373-0 373-0 373-0 373-0 374-0 374-0 374-0 374-0 374-0 374-0 374-0 375-0 375-0 375-0 375-0 375-0 375-0 0-2 0-2 0-2 0-2 0-2 0-2 0-2 0-2 0-2 0-2 0-2 0-2 0-2 0-2 0-2 0-2 0-2 0-2 0-2 0-2 0-2 0-2 
0-2 0-2 0-2 0-2 0-2 0-2 0-2 0-2 0-2 0-2 0-2 0-2 0-2 0-2 0-2 0-2 0-2 0-2 0-2 0-2 0-2 0-2 351-0 351-0 351-0 351-0 351-0 351-0 352-0 352-0 352-0 352-0 352-0 352-0 352-0 353-0 353-0 353-0 353-0 353-0 353-0 353-0 354-0 354-0 354-0 354-0 354-0 354-0 354-0 355-0 355-0 355-0 355-0 355-0 355-0 355-0 356-0 356-0 356-0 356-0 356-0 356-0 356-0 357-0 357-0 357-0 357-0 357-0 357-0 357-0 358-0 358-0 358-0 358-0 358-0 358-0 358-0 359-0 359-0 359-0 359-0 359-0 359-0 359-0 360-0 360-0 360-0 360-0 360-0 360-0 360-0 361-0 361-0 361-0 361-0 361-0 361-0 361-0 362-0 362-0 362-0 362-0 362-0 362-0 362-0 363-0 363-0 363-0 363-0 363-0 363-0 363-0 364-0 364-0 364-0 364-0 364-0 364-0 364-0 365-0 365-0 365-0 365-0 365-0 365-0 365-0 366-0 366-0 366-0 366-0 366-0 366-0 366-0 367-0 367-0 367-0 367-0 367-0 367-0 367-0 368-0 368-0 368-0 368-0 368-0 368-0 368-0 369-0 369-0 369-0 369-0 369-0 369-0 369-0 370-0 370-0 370-0 370-0 370-0 370-0 370-0 371-0 371-0 371-0 371-0 371-0 371-0 371-0 372-0 372-0 372-0 372-0 372-0 372-0 372-0 373-0 373-0 373-0 373-0 373-0 373-0 373-0 374-0 374-0 374-0 374-0 374-0 374-0 374-0 375-0 375-0 375-0 375-0 375-0 375-0 0-2 0-2 0-2 0-2 0-2 0-2 0-2 0-2 0-2 0-2 0-2 0-2 0-2 0-2 0-2 0-2 0-2 0-2 0-2 0-2 0-2 0-2 
0-2 0-2 0-2 0-2 0-2 0-2 0-2 0-2 0-2 0-2 0-2 0-2 0-2 0-2 0-2 0-2 0-2 0-2 0-2 0-2 0-2 0-2 351-0 351-0 351-0 351-0 351-0 351-0 352-0 352-0 352-0 352-0 352-0 352-0 352-0 353-0 353-0 353-0 353-0 353-0 353-0 353-0 354-0 354-0 354-0 354-0 354-0 354-0 354-0 355-0 355-0 355-0 355-0 355-0 355-0 355-0 356-0 356-0 356-0 356-0 356-0 356-0 356-0 357-0 357-0 357-0 357-0 357-0 357-0 357-0 358-0 358-0 358-0 358-0 358-0 358-0 358-0 359-0 359-0 359-0 359-0 359-0 359-0 359-0 360-0 360-0 360-0 360-0 360-0 360-0 360-0 361-0 361-0 361-0 361-0 361-0 361-0 361-0 362-0 362-0 362-0 362-0 362-0 362-0 362-0 363-0 363-0 363-0 363-0 363-0 363-0 363-0 364-0 364-0 364-0 364-0 364-0 364-0 364-0 365-0 365-0 365-0 365-0 365-0 365-0 365-0 366-0 366-0 366-0 366-0 366-0 366-0 366-0 367-0 367-0 367-0 367-0 367-0 367-0 367-0 368-0 368-0 368-0 368-0 368-0 368-0 368-0 369-0 369-0 369-0 369-0 369-0 369-0 369-0 370-0 370-0 370-0 370-0 370-0 370-0 370-0 371-0 371-0 371-0 371-0 371-0 371-0 371-0 372-0 372-0 372-0 372-0 372-0 372-0 372-0 373-0 373-0 373-0 373-0 373-0 373-0 373-0 374-0 374-0 374-0 374-0 374-0 374-0 374-0 375-0 375-0 375-0 375-0 375-0 375-0 0-2 0-2 0-2 0-2 0-2 0-2 0-2 0-2 0-2 0-2 0-2 0-2 0-2 0-2 0-2 0-2 0-2 0-2 0-2 0-2 0-2 0-2 
0-2 0-2 0-2 0-2 0-2 0-2 0-2 0-2 0-2 0-2 0-2 0-2 0-2 0-2 0-2 0-2 0-2 0-2 0-2 0-2 0-2 0-2 0-2 351-0 351-0 351-0 351-0 351-0 352-0 352-0 352-0 352-0 352-0 352-0 352-0 353-0 353-0 353-0 353-0 353-0 353-0 353-0 354-0 354-0 354-0 354-0 354-0 354-0 354-0 355-0 355-0 355-0 355-0 355-0 355-0 355-0 356-0 356-0 356-0 356-0 356-0 356-0 356-0 357-0 357-0 357-0 357-0 357-0 357-0 357-0 358-0 358-0 358-0 358-0 358-0 358-0 358-0 359-0 359-0 359-0 359-0 359-0 359-0 359-0 360-0 360-0 360-0 360-0 360-0 360-0 360-0 361-0 361-0 361-0 361-0 361-0 361-0 361-0 362-0 362-0 362-0 362-0 362-0 362-0 362-0 363-0 363-0 363-0 363-0 363-0 363-0 363-0 364-0 364-0 364-0 364-0 364-0 364-0 364-0 365-0 365-0 365-0 365-0 365-0 365-0 365-0 366-0 366-0 366-0 366-0 366-0 366-0 366-0 367-0 367-0 367-0 367-0 367-0 367-0 367-0 368-0 368-0 368-0 368-0 368-0 368-0 368-0 369-0 369-0 369-0 369-0 369-0 369-0 369-0 370-0 370-0 370-0 370-0 370-0 370-0 370-0 371-0 371-0 371-0 371-0 371-0 371-0 371-0 372-0 372-0 372-0 372-0 372-0 372-0 372-0 373-0 373-0 373-0 373-0 373-0 373-0 373-0 374-0 374-0 374-0 374-0 374-0 374-0 374-0 375-0 375-0 375-0 375-0 375-0 0-2 0-2 0-2 0-2 0-2 0-2 0-2 0-2 0-2 0-2 0-2 0-2 0-2 0-2 0-2 0-2 0-2 0-2 0-2 0-2 0-2 0-2 0-2 
0-2 0-2 0-2 0-2 0-2 0-2 0-2 0-2 0-2 0-2 0-2 0-2 0-2 0-2 0-2 0-2 0-2 0-2 0-2 0-2 0-2 0-2 0-2 351-0 351-0 351-0 351-0 351-0 352-0 352-0 352-0 352-0 352-0 352-0 352-0 353-0 353-0 353-0 353-0 353-0 353-0 353-0 354-0 354-0 354-0 354-0 354-0 354-0 354-0 355-0 355-0 355-0 355-0 355-0 355-0 355-0 356-0 356-0 356-0 356-0 356-0 356-0 356-0 357-0 357-0 357-0 357-0 357-0 357-0 357-0 358-0 358-0 358-0 358-0 358-0 358-0 358-0 359-0 359-0 359-0 359-0 359-0 359-0 359-0 360-0 360-0 360-0 360-0 360-0 360-0 360-0 361-0 361-0 361-0 361-0 361-0 361-0 361-0 362-0 362-0 362-0 362-0 362-0 362-0 362-0 363-0 363-0 363-0 363-0 363-0 363-0 363-0 364-0 364-0 364-0 364-0 364-0 364-0 364-0 365-0 365-0 365-0 365-0 365-0 365-0 365-0 366-0 366-0 366-0 366-0 366-0 366-0 366-0 367-0 367-0 367-0 367-0 367-0 367-0 367-0 368-0 368-0 368-0 368-0 368-0 368-0 368-0 369-0 369-0 369-0 369-0 369-0 369-0 369-0 370-0 370-0 370-0 370-0 370-0 370-0 370-0 371-0 371-0 371-0 371-0 371-0 371-0 371-0 372-0 372-0 372-0 372-0 372-0 372-0 372-0 373-0 373-0 373-0 373-0 373-0 373-0 373-0 374-0 374-0 374-0 374-0 374-0 374-0 374-0 375-0 375-0 375-0 375-0 375-0 0-2 0-2 0-2 0-2 0-2 0-2 0-2 0-2 0-2 0-2 0-2 0-2 0-2 0-2 0-2 0-2 0-2 0-2 0-2 0-2 0-2 0-2 0-2 
0-2 0-2 0-2 0-2 0-2 0-2 0-2 0-2 0-2 0-2 0-2 0-2 0-2 0-2 0-2 0-2 0-2 0-2 0-2 0-2 0-2 0-2 0-2 351-0 351-0 351-0 351-0 351-0 352-0 352-0 352-0 352-0 352-0 352-0 352-0 353-0 353-0 353-0 353-0 353-0 353-0 353-0 354-0 354-0 354-0 354-0 354-0 354-0 354-0 355-0 355-0 355-0 355-0 355-0 355-0 355-0 356-0 356-0 356-0 356-0 356-0 356-0 356-0 357-0 357-0 357-0 357-0 357-0 357-0 357-0 358-0 358-0 358-0 358-0 358-0 358-0 358-0 359-0 359-0 359-0 359-0 359-0 359-0 359-0 360-0 360-0 360-0 360-0 360-0 360-0 360-0 361-0 361-0 361-0 361-0 361-0 361-0 361-0 362-0 362-0 362-0 362-0 362-0 362-0 362-0 363-0 363-0 363-0 363-0 363-0 363-0 363-0 364-0 364-0 364-0 364-0 364-0 364-0 364-0 365-0 365-0 365-0 365-0 365-0 365-0 365-0 366-0 366-0 366-0 366-0 366-0 366-0 366-0 367-0 367-0 367-0 367-0 367-0 367-0 367-0 368-0 368-0 368-0 368-0 368-0 368-0 368-0 369-0 369-0 369-0 369-0 369-0 369-0 369-0 370-0 370-0 370-0 370-0 370-0 370-0 370-0 371-0 371-0 371-0 371-0 371-0 371-0 371-0 372-0 372-0 372-0 372-0 372-0 372-0 372-0 373-0 373-0 373-0 373-0 373-0 373-0 373-0 374-0 374-0 374-0 374-0 374-0 374-0 374-0 375-0 375-0 375-0 375-0 375-0 0-2 0-2 0-2 0-2 0-2 0-2 0-2 0-2 0-2 0-2 0-2 0-2 0-2 0-2 0-2 0-2 0-2 0-2 0-2 0-2 0-2 0-2 0-2 
0-2 0-2 0-2 0-2 0-2 0-2 0-2 0-2 0-2 0-2 0-2 0-2 0-2 0-2 0-2 0-2 0-2 0-2 0-2 0-2 0-2 0-2 0-2 351-0 351-0 351-0 351-0 351-0 352-0 352-0 352-0 352-0 352-0 352-0 352-0 353-0 353-0 353-0 353-0 353-0 353-0 353-0 354-0 354-0 354-0 354-0 354-0 354-0 354-0 355-0 355-0 355-0 355-0 355-0 355-0 355-0 356-0 356-0 356-0 356-0 356-0 356-0 356-0 357-0 357-0 357-0 357-0 357-0 357-0 357-0 358-0 358-0 358-0 358-0 358-0 358-0 358-0 359-0 359-0 359-0 359-0 359-0 359-0 359-0 360-0 360-0 360-0 360-0 360-0 360-0 360-0 361-0 361-0 361-0 361-0 361-0 361-0 361-0 362-0 362-0 362-0 362-0 362-0 362-0 362-0 363-0 363-0 363-0 363-0 363-0 363-0 363-0 364-0 364-0 364-0 364-0 364-0 364-0 364-0 365-0 365-0 365-0 365-0 365-0 365-0 365-0 366-0 366-0 366-0 366-0 366-0 366-0 366-0 367-0 367-0 367-0 367-0 367-0 367-0 367-0 368-0 368-0 368-0 368-0 368-0 368-0 368-0 369-0 369-0 369-0 369-0 369-0 369-0 369-0 370-0 370-0 370-0 370-0 370-0 370-0 370-0 371-0 371-0 371-0 371-0 371-0 371-0 371-0 372-0 372-0 372-0 372-0 372-0 372-0 372-0 373-0 373-0 373-0 373-0 373-0 373-0 373-0 374-0 374-0 374-0 374-0 374-0 374-0 374-0 375-0 375-0 375-0 375-0 375-0 0-2 0-2 0-2 0-2 0-2 0-2 0-2 0-2 0-2 0-2 0-2 0-2 0-2 0-2 0-2 0-2 0-2 0-2 0-2 0-2 0-2 0-2 0-2 
0-2 0-2 0-2 0-2 0-2 0-2 0-2 0-2 0-2 0-2 0-2 0-2 0-2 0-2 0-2 0-2 0-2 0-2 0-2 0-2 0-2 0-2 0-2 376-0 376-0 376-0 376-0 376-0 377-0 377-0 377-0 377-0 377-0 377-0 377-0 378-0 378-0 378-0 378-0 378-0 378-0 378-0 379-0 379-0 379-0 379-0 379-0 379-0 379-0 380-0 380-0 380-0 380-0 380-0 380-0 380-0 381-0 381-0 381-0 381-0 381-0 381-0 381-0 382-0 382-0 382-0 382-0 382-0 382-0 382-0 383-0 383-0 383-0 383-0 383-0 383-0 383-0 384-0 384-0 384-0 384-0 384-0 384-0 384-0 385-0 385-0 385-0 385-0 385-0 385-0 385-0 386-0 386-0 386-0 386-0 386-0 386-0 386-0 387-0 387-0 387-0 387-0 387-0 387-0 387-0 388-0 388-0 388-0 388-0 388-0 388-0 388-0 389-0 389-0 389-0 389-0 389-0 389-0 389-0 390-0 390-0 390-0 390-0 390-0 390-0 390-0 391-0 391-0 391-0 391-0 391-0 391-0 391-0 392-0 392-0 392-0 392-0 392-0 392-0 392-0 393-0 393-0 393-0 393-0 393-0 393-0 393-0 394-0 394-0 394-0 394-0 394-0 394-0 394-0 395-0 395-0 395-0 395-0 395-0 395-0 395-0 396-0 396-0 396-0 396-0 396-0 396-0 396-0 397-0 397-0 397-0 397-0 397-0 397-0 397-0 398-0 398-0 398-0 398-0 398-0 398-0 398-0 399-0 399-0 399-0 399-0 399-0 399-0 399-0 400-0 400-0 400-0 400-0 400-0 0-2 0-2 0-2 0-2 0-2 0-2 0-2 0-2 0-2 0-2 0-2 0-2 0-2 0-2 0-2 0-2 0-2 0-2 0-2 0-2 0-2 0-2 0-2 
0-2 0-2 0-2 0-2 0-2 0-2 0-2 0-2 0-2 0-2 0-2 0-2 0-2 0-2 0-2 0-2 0-2 0-2 0-2 0-2 0-2 0-2 0-2 0-2 376-0 376-0 376-0 376-0 377-0 377-0 377-0 377-0 377-0 377-0 377-0 378-0 378-0 378-0 378-0 378-0 378-0 378-0 379-0 379-0 379-0 379-0 379-0 379-0 379-0 380-0 380-0 380-0 380-0 380-0 380-0 380-0 381-0 381-0 381-0 381-0 381-0 381-0 381-0 382-0 382-0 382-0 382-0 382-0 382-0 382-0 383-0 383-0 383-0 383-0 383-0 383-0 383-0 384-0 384-0 384-0 384-0 384-0 384-0 384-0 385-0 385-0 385-0 385-0 385-0 385-0 385-0 386-0 386-0 386-0 386-0 386-0 386-0 386-0 387-0 387-0 387-0 387-0 387-0 387-0 387-0 388-0 388-0 388-0 388-0 388-0 388-0 388-0 389-0 389-0 389-0 389-0 389-0 389-0 389-0 390-0 390-0 390-0 390-0 390-0 390-0 390-0 391-0 391-0 391-0 391-0 391-0 391-0 391-0 392-0 392-0 392-0 392-0 392-0 392-0 392-0 393-0 393-0 393-0 393-0 393-0 393-0 393-0 394-0 394-0 394-0 394-0 394-0 394-0 394-0 395-0 395-0 395-0 395-0 395-0 395-0 395-0 396-0 396-0 396-0 396-0 396-0 396-0 396-0 397-0 397-0 397-0 397-0 397-0 397-0 397-0 398-0 398-0 398-0 398-0 398-0 398-0 398-0 399-0 399-0 399-0 399-0 399-0 399-0 399-0 400-0 400-0 400-0 400-0 0-2 0-2 0-2 0-2 0-2 0-2 0-2 0-2 0-2 0-2 0-2 0-2 0-2 0-2 0-2 0-2 0-2 0-2 0-2 0-2 0-2 0-2 0-2 0-2 
0-2 0-2 0-2 0-2 0-2 0-2 0-2 0-2 0-2 0-2 0-2 0-2 0-2 0-2 0-2 0-2 0-2 0-2 0-2 0-2 0-2 0-2 0-2 0-2 376-0 376-0 376-0 376-0 377-0 377-0 377-0 377-0 377-0 377-0 377-0 378-0 378-0 378-0 378-0 378-0 378-0 378-0 379-0 379-0 379-0 379-0 379-0 379-0 379-0 380-0 380-0 380-0 380-0 380-0 380-0 380-0 381-0 381-0 381-0 381-0 381-0 381-0 381-0 382-0 382-0 382-0 382-0 382-0 382-0 382-0 383-0 383-0 383-0 383-0 383-0 383-0 383-0 384-0 384-0 384-0 384-0 384-0 384-0 384-0 385-0 385-0 385-0 385-0 385-0 385-0 385-0 386-0 386-0 386-0 386-0 386-0 386-0 386-0 387-0 387-0 387-0 387-0 387-0 387-0 387-0 388-0 388-0 388-0 388-0 388-0 388-0 388-0 389-0 389-0 389-0 389-0 389-0 389-0 389-0 390-0 390-0 390-0 390-0 390-0 390-0 390-0 391-0 391-0 391-0 391-0 391-0 391-0 391-0 392-0 392-0 392-0 392-0 392-0 392-0 392-0 393-0 393-0 393-0 393-0 393-0 393-0 393-0 394-0 394-0 394-0 394-0 394-0 394-0 394-0 395-0 395-0 395-0 395-0 395-0 395-0 395-0 396-0 396-0 396-0 396-0 396-0 396-0 396-0 397-0 397-0 397-0 397-0 397-0 397-0 397-0 398-0 398-0 398-0 398-0 398-0 398-0 398-0 399-0 399-0 399-0 399-0 399-0 399-0 399-0 400-0 400-0 400-0 400-0 0-2 0-2 0-2 0-2 0-2 0-2 0-2 0-2 0-2 0-2 0-2 0-2 0-2 0-2 0-2 0-2 0-2 0-2 0-2 0-2 0-2 0-2 0-2 0-2 
0-2 0-2 0-2 0-2 0-2 0-2 0-2 0-2 0-2 0-2 0-2 0-2 0-2 0-2 0-2 0-2 0-2 0-2 0-2 0-2 0-2 0-2 0-2 0-2 376-0 376-0 376-0 376-0 377-0 377-0 377-0 377-0 377-0 377-0 377-0 378-0 378-0 378-0 378-0 378-0 378-0 378-0 379-0 379-0 379-0 379-0 379-0 379-0 379-0 380-0 380-0 380-0 380-0 380-0 380-0 380-0 381-0 381-0 381-0 381-0 381-0 381-0 381-0 382-0 382-0 382-0 382-0 382-0 382-0 382-0 383-0 383-0 383-0 383-0 383-0 383-0 383-0 384-0 384-0 384-0 384-0 384-0 384-0 384-0 385-0 385-0 385-0 385-0 385-0 385-0 385-0 386-0 386-0 386-0 386-0 386-0 386-0 386-0 387-0 387-0 387-0 387-0 387-0 387-0 387-0 388-0 388-0 388-0 388-0 388-0 388-0 388-0 389-0 389-0 389-0 389-0 389-0 389-0 389-0 390-0 390-0 390-0 390-0 390-0 390-0 390-0 391-0 391-0 391-0 391-0 391-0 391-0 391-0 392-0 392-0 392-0 392-0 392-0 392-0 392-0 393-0 393-0 393-0 393-0 393-0 393-0 393-0 394-0 394-0 394-0 394-0 394-0 394-0 394-0 395-0 395-0 395-0 395-0 395-0 395-0 395-0 396-0 396-0 396-0 396-0 396-0 396-0 396-0 397-0 397-0 397-0 397-0 397-0 397-0 397-0 398-0 398-0 398-0 398-0 398-0 398-0 398-0 399-0 399-0 399-0 399-0 399-0 399-0 399-0 400-0 400-0 400-0 400-0 0-2 0-2 0-2 0-2 0-2 0-2 0-2 0-2 0-2 0-2 0-2 0-2 0-2 0-2 0-2 0-2 0-2 0-2 0-2 0-2 0-2 0-2 0-2 0-2 
0-2 0-2 0-2 0-2 0-2 0-2 0-2 0-2 0-2 0-2 0-2 0-2 0-2 0-2 0-2 0-2 0-2 0-2 0-2 0-2 0-2 0-2 0-2 0-2 376-0 376-0 376-0 376-0 377-0 377-0 377-0 377-0 377-0 377-0 377-0 378-0 378-0 378-0 378-0 378-0 378-0 378-0 379-0 379-0 379-0 379-0 379-0 379-0 379-0 380-0 380-0 380-0 380-0 380-0 380-0 380-0 381-0 381-0 381-0 381-0 381-0 381-0 381-0 382-0 382-0 382-0 382-0 382-0 382-0 382-0 383-0 383-0 383-0 383-0 383-0 383-0 383-0 384-0 384-0 384-0 384-0 384-0 384-0 384-0 385-0 385-0 385-0 385-0 385-0 385-0 385-0 386-0 386-0 386-0 386-0 386-0 386-0 386-0 387-0 387-0 387-0 387-0 387-0 387-0 387-0 388-0 388-0 388-0 388-0 388-0 388-0 388-0 389-0 389-0 389-0 389-0 389-0 389-0 389-0 390-0 390-0 390-0 390-0 390-0 390-0 390-0 391-0 391-0 391-0 391-0 391-0 391-0 391-0 392-0 392-0 392-0 392-0 392-0 392-0 392-0 393-0 393-0 393-0 393-0 393-0 393-0 393-0 394-0 394-0 394-0 394-0 394-0 394-0 394-0 395-0 395-0 395-0 395-0 395-0 395-0 395-0 396-0 396-0 396-0 396-0 396-0 396-0 396-0 397-0 397-0 397-0 397-0 397-0 397-0 397-0 398-0 398-0 398-0 398-0 398-0 398-0 398-0 399-0 399-0 399-0 399-0 399-0 399-0 399-0 400-0 400-0 400-0 400-0 0-2 0-2 0-2 0-2 0-2 0-2 0-2 0-2 0-2 0-2 0-2 0-2 0-2 0-2 0-2 0-2 0-2 0-2 0-2 0-2 0-2 0-2 0-2 0-2 
0-2 0-2 0-2 0-2 0-2 0-2 0-2 0-2 0-2 0-2 0-2 0-2 0-2 0-2 0-2 0-2 0-2 0-2 0-2 0-2 0-2 0-2 0-2 0-2 0-2 376-0 376-0 376-0 377-0 377-0 377-0 377-0 377-0 377-0 377-0 378-0 378-0 378-0 378-0 378-0 378-0 378-0 379-0 379-0 379-0 379-0 379-0 379-0 379-0 380-0 380-0 380-0 380-0 380-0 380-0 380-0 381-0 381-0 381-0 381-0 381-0 381-0 381-0 382-0 382-0 382-0 382-0 382-0 382-0 382-0 383-0 383-0 383-0 383-0 383-0 383-0 383-0 384-0 384-0 384-0 384-0 384-0 384-0 384-0 385-0 385-0 385-0 385-0 385-0 385-0 385-0 386-0 386-0 386-0 386-0 386-0 386-0 386-0 387-0 387-0 387-0 387-0 387-0 387-0 387-0 388-0 388-0 388-0 388-0 388-0 388-0 388-0 389-0 389-0 389-0 389-0 389-0 389-0 389-0 390-0 390-0 390-0 390-0 390-0 390-0 390-0 391-0 391-0 391-0 391-0 391-0 391-0 391-0 392-0 392-0 392-0 392-0 392-0 392-0 392-0 393-0 393-0 393-0 393-0 393-0 393-0 393-0 394-0 394-0 394-0 394-0 394-0 394-0 394-0 395-0 395-0 395-0 395-0 395-0 395-0 395-0 396-0 396-0 396-0 396-0 396-0 396-0 396-0 397-0 397-0 397-0 397-0 397-0 397-0 397-0 398-0 398-0 398-0 398-0 398-0 398-0 398-0 399-0 399-0 399-0 399-0 399-0 399-0 399-0 400-0 400-0 400-0 0-2 0-2 0-2 0-2 0-2 0-2 0-2 0-2 0-2 0-2 0-2 0-2 0-2 0-2 0-2 0-2 0-2 0-2 0-2 0-2 0-2 0-2 0-2 0-2 0-2 
0-2 0-2 0-2 0-2 0-2 0-2 0-2 0-2 0-2 0-2 0-2 0-2 0-2 0-2 0-2 0-2 0-2 0-2 0-2 0-2 0-2 0-2 0-2 0-2 0-2 376-0 376-0 376-0 377-0 377-0 377-0 377-0 377-0 377-0 377-0 378-0 378-0 378-0 378-0 378-0 378-0 378-0 379-0 379-0 379-0 379-0 379-0 379-0 379-0 380-0 380-0 380-0 380-0 380-0 380-0 380-0 381-0 381-0 381-0 381-0 381-0 381-0 381-0 382-0 382-0 382-0 382-0 382-0 382-0 382-0 383-0 383-0 383-0 383-0 383-0 383-0 383-0 384-0 384-0 384-0 384-0 384-0 384-0 384-0 385-0 385-0 385-0 385-0 385-0 385-0 385-0 386-0 386-0 386-0 386-0 386-0 386-0 386-0 387-0 387-0 387-0 387-0 387-0 387-0 387-0 388-0 388-0 388-0 388-0 388-0 388-0 388-0 389-0 389-0 389-0 389-0 389-0 389-0 389-0 390-0 390-0 390-0 390-0 390-0 390-0 390-0 391-0 391-0 391-0 391-0 391-0 391-0 391-0 392-0 392-0 392-0 392-0 392-0 392-0 392-0 393-0 393-0 393-0 393-0 393-0 393-0 393-0 394-0 394-0 394-0 394-0 394-0 394-0 394-0 395-0 395-0 395-0 395-0 395-0 395-0 395-0 396-0 396-0 396-0 396-0 396-0 396-0 396-0 397-0 397-0 397-0 397-0 397-0 397-0 397-0 398-0 398-0 398-0 398-0 398-0 398-0 398-0 399-0 399-0 399-0 399-0 399-0 399-0 399-0 400-0 400-0 400-0 0-2 0-2 0-2 0-2 0-2 0-2 0-2 0-2 0-2 0-2 0-2 0-2 0-2 0-2 0-2 0-2 0-2 0-2 0-2 0-2 0-2 0-2 0-2 0-2 0-2 
0-2 0-2 0-2 0-2 0-2 0-2 0-2 0-2 0-2 0-2 0-2 0-2 0-2 0-2 0-2 0-2 0-2 0-2 0-2 0-2 0-2 0-2 0-2 0-2 0-2 401-0 401-0 401-0 402-0 402-0 402-0 402-0 402-0 402-0 402-0 403-0 403-0 403-0 403-0 403-0 403-0 403-0 404-0 404-0 404-0 404-0 404-0 404-0 404-0 405-0 405-0 405-0 405-0 405-0 405-0 405-0 406-0 406-0 406-0 406-0 406-0 406-0 406-0 407-0 407-0 407-0 407-0 407-0 407-0 407-0 408-0 408-0 408-0 408-0 408-0 408-0 408-0 409-0 409-0 409-0 409-0 409-0 409-0 409-0 410-0 410-0 410-0 410-0 410-0 410-0 410-0 411-0 411-0 411-0 411-0 411-0 411-0 411-0 412-0 412-0 412-0 412-0 412-0 412-0 412-0 413-0 413-0 413-0 413-0 413-0 413-0 413-0 414-0 414-0 414-0 414-0 414-0 414-0 414-0 415-0 415-0 415-0 415-0 415-0 415-0 415-0 416-0 416-0 416-0 416-0 416-0 416-0 416-0 417-0 417-0 417-0 417-0 417-0 417-0 417-0 418-0 418-0 418-0 418-0 418-0 418-0 418-0 419-0 419-0 419-0 419-0 419-0 419-0 419-0 420-0 420-0 420-0 420-0 420-0 420-0 420-0 421-0 421-0 421-0 421-0 421-0 421-0 421-0 422-0 422-0 422-0 422-0 422-0 422-0 422-0 423-0 423-0 423-0 423-0 423-0 423-0 423-0 424-0 424-0 424-0 424-0 424-0 424-0 424-0 425-0 425-0 425-0 0-2 0-2 0-2 0-2 0-2 0-2 0-2 0-2 0-2 0-2 0-2 0-2 0-2 0-2 0-2 0-2 0-2 0-2 0-2 0-2 0-2 0-2 0-2 0-2 0-2 
0-2 0-2 0-2 0-2 0-2 0-2 0-2 0-2 0-2 0-2 0-2 0-2 0-2 0-2 0-2 0-2 0-2 0-2 0-2 0-2 0-2 0-2 0-2 0-2 0-2 401-0 401-0 401-0 402-0 402-0 402-0 402-0 402-0 402-0 402-0 403-0 403-0 403-0 403-0 403-0 403-0 403-0 404-0 404-0 404-0 404-0 404-0 404-0 404-0 405-0 405-0 405-0 405-0 405-0 405-0 405-0 406-0 406-0 406-0 406-0 406-0 406-0 406-0 407-0 407-0 407-0 407-0 407-0 407-0 407-0 408-0 408-0 408-0 408-0 408-0 408-0 408-0 409-0 409-0 409-0 409-0 409-0 409-0 409-0 410-0 410-0 410-0 410-0 410-0 410-0 410-0 411-0 411-0 411-0 411-0 411-0 411-0 411-0 412-0 412-0 412-0 412-0 412-0 412-0 412-0 413-0 413-0 413-0 413-0 413-0 413-0 413-0 414-0 414-0 414-0 414-0 414-0 414-0 414-0 415-0 415-0 415-0 415-0 415-0 415-0 415-0 416-0 416-0 416-0 416-0 416-0 416-0 416-0 417-0 417-0 417-0 417-0 417-0 417-0 417-0 418-0 418-0 418-0 418-0 418-0 418-0 418-0 419-0 419-0 419-0 419-0 419-0 419-0 419-0 420-0 420-0 420-0 420-0 420-0 420-0 420-0 421-0 421-0 421-0 421-0 421-0 421-0 421-0 422-0 422-0 422-0 422-0 422-0 422-0 422-0 423-0 423-0 423-0 423-0 423-0 423-0 423-0 424-0 424-0 424-0 424-0 424-0 424-0 424-0 425-0 425-0 425-0 0-2 0-2 0-2 0-2 0-2 0-2 0-2 0-2 0-2 0-2 0-2 0-2 0-2 0-2 0-2 0-2 0-2 0-2 0-2 0-2 0-2 0-2 0-2 0-2 0-2 
0-2 0-2 0-2 0-2 0-2 0-2 0-2 0-2 0-2 0-2 0-2 0-2 0-2 0-2 0-2 0-2 0-2 0-2 0-2 0-2 0-2 0-2 0-2 0-2 0-2 0-2 401-0 401-0 402-0 402-0 402-0 402-0 402-0 402-0 402-0 403-0 403-0 403-0 403-0 403-0 403-0 403-0 404-0 404-0 404-0 404-0 404-0 404-0 404-0 405-0 405-0 405-0 405-0 405-0 405-0 405-0 406-0 406-0 406-0 406-0 406-0 406-0 406-0 407-0 407-0 407-0 407-0 407-0 407-0 407-0 408-0 408-0 408-0 408-0 408-0 408-0 408-0 409-0 409-0 409-0 409-0 409-0 409-0 409-0 410-0 410-0 410-0 410-0 410-0 410-0 410-0 411-0 411-0 411-0 411-0 411-0 411-0 411-0 412-0 412-0 412-0 412-0 412-0 412-0 412-0 413-0 413-0 413-0 413-0 413-0 413-0 413-0 414-0 414-0 414-0 414-0 414-0 414-0 414-0 415-0 415-0 415-0 415-0 415-0 415-0 415-0 416-0 416-0 416-0 416-0 416-0 416-0 416-0 417-0 417-0 417-0 417-0 417-0 417-0 417-0 418-0 418-0 418-0 418-0 418-0 418-0 418-0 419-0 419-0 419-0 419-0 419-0 419-0 419-0 420-0 420-0 420-0 420-0 420-0 420-0 420-0 421-0 421-0 421-0 421-0 421-0 421-0 421-0 422-0 422-0 422-0 422-0 422-0 422-0 422-0 423-0 423-0 423-0 423-0 423-0 423-0 423-0 424-0 424-0 424-0 424-0 424-0 424-0 424-0 425-0 425-0 0-2 0-2 0-2 0-2 0-2 0-2 0-2 0-2 0-2 0-2 0-2 0-2 0-2 0-2 0-2 0-2 0-2 0-2 0-2 0-2 0-2 0-2 0-2 0-2 0-2 0-2 
0-2 0-2 0-2 0-2 0-2 0-2 0-2 0-2 0-2 0-2 0-2 0-2 0-2 0-2 0-2 0-2 0-2 0-2 0-2 0-2 0-2 0-2 0-2 0-2 0-2 0-2 401-0 401-0 402-0 402-0 402-0 402-0 402-0 402-0 402-0 403-0 403-0 403-0 403-0 403-0 403-0 403-0 404-0 404-0 404-0 404-0 404-0 404-0 404-0 405-0 405-0 405-0 405-0 405-0 405-0 405-0 406-0 406-0 406-0 406-0 406-0 406-0 406-0 407-0 407-0 407-0 407-0 407-0 407-0 407-0 408-0 408-0 408-0 408-0 408-0 408-0 408-0 409-0 409-0 409-0 409-0 409-0 409-0 409-0 410-0 410-0 410-0 410-0 410-0 410-0 410-0 411-0 411-0 411-0 411-0 411-0 411-0 411-0 412-0 412-0 412-0 412-0 412-0 412-0 412-0 413-0 413-0 413-0 413-0 413-0 413-0 413-0 414-0 414-0 414-0 414-0 414-0 414-0 414-0 415-0 415-0 415-0 415-0 415-0 415-0 415-0 416-0 416-0 416-0 416-0 416-0 416-0 416-0 417-0 417-0 417-0 417-0 417-0 417-0 417-0 418-0 418-0 418-0 418-0 418-0 418-0 418-0 419-0 419-0 419-0 419-0 419-0 419-0 419-0 420-0 420-0 420-0 420-0 420-0 420-0 420-0 421-0 421-0 421-0 421-0 421-0 421-0 421-0 422-0 422-0 422-0 422-0 422-0 422-0 422-0 423-0 423-0 423-0 423-0 423-0 423-0 423-0 424-0 424-0 424-0 424-0 424-0 424-0 424-0 425-0 425-0 0-2 0-2 0-2 0-2 0-2 0-2 0-2 0-2 0-2 0-2 0-2 0-2 0-2 0-2 0-2 0-2 0-2 0-2 0-2 0-2 0-2 0-2 0-2 0-2 0-2 0-2 
0-2 0-2 0-2 0-2 0-2 0-2 0-2 0-2 0-2 0-2 0-2 0-2 0-2 0-2 0-2 0-2 0-2 0-2 0-2 0-2 0-2 0-2 0-2 0-2 0-2 0-2 401-0 401-0 402-0 402-0 402-0 402-0 402-0 402-0 402-0 403-0 403-0 403-0 403-0 403-0 403-0 403-0 404-0 404-0 404-0 404-0 404-0 404-0 404-0 405-0 405-0 405-0 405-0 405-0 405-0 405-0 406-0 406-0 406-0 406-0 406-0 406-0 406-0 407-0 407-0 407-0 407-0 407-0 407-0 407-0 408-0 408-0 408-0 408-0 408-0 408-0 408-0 409-0 409-0 409-0 409-0 409-0 409-0 409-0 410-0 410-0 410-0 410-0 410-0 410-0 410-0 411-0 411-0 411-0 411-0 411-0 411-0 411-0 412-0 412-0 412-0 412-0 412-0 412-0 412-0 413-0 413-0 413-0 413-0 413-0 413-0 413-0 414-0 414-0 414-0 414-0 414-0 414-0 414-0 415-0 415-0 415-0 415-0 415-0 415-0 415-0 416-0 416-0 416-0 416-0 416-0 416-0 416-0 417-0 417-0 417-0 417-0 417-0 417-0 417-0 418-0 418-0 418-0 418-0 418-0 418-0 418-0 419-0 419-0 419-0 419-0 419-0 419-0 419-0 420-0 420-0 420-0 420-0 420-0 420-0 420-0 421-0 421-0 421-0 421-0 421-0 421-0 421-0 422-0 422-0 422-0 422-0 422-0 422-0 422-0 423-0 423-0 423-0 423-0 423-0 423-0 423-0 424-0 424-0 424-0 424-0 424-0 424-0 424-0 425-0 425-0 0-2 0-2 0-2 0-2 0-2 0-2 0-2 0-2 0-2 0-2 0-2 0-2 0-2 0-2 0-2 0-2 0-2 0-2 0-2 0-2 0-2 0-2 0-2 0-2 0-2 0-2 
0-2 0-2 0-2 0-2 0-2 0-2 0-2 0-2 0-2 0-2 0-2 0-2 0-2 0-2 0-2 0-2 0-2 0-2 0-2 0-2 0-2 0-2 0-2 0-2 0-2 0-2 0-2 401-0 402-0 402-0 402-0 402-0 402-0 402-0 402-0 403-0 403-0 403-0 403-0 403-0 403-0 403-0 404-0 404-0 404-0 404-0 404-0 404-0 404-0 405-0 405-0 405-0 405-0 405-0 405-0 405-0 406-0 406-0 406-0 406-0 406-0 406-0 406-0 407-0 407-0 407-0 407-0 407-0 407-0 407-0 408-0 408-0 408-0 408-0 408-0 408-0 408-0 409-0 409-0 409-0 409-0 409-0 409-0 409-0 410-0 410-0 410-0 410-0 410-0 410-0 410-0 411-0 411-0 411-0 411-0 411-0 411-0 411-0 412-0 412-0 412-0 412-0 412-0 412-0 412-0 413-0 413-0 413-0 413-0 413-0 413-0 413-0 414-0 414-0 414-0 414-0 414-0 414-0 414-0 415-0 415-0 415-0 415-0 415-0 415-0 415-0 416-0 416-0 416-0 416-0 416-0 416-0 416-0 417-0 417-0 417-0 417-0 417-0 417-0 417-0 418-0 418-0 418-0 418-0 418-0 418-0 418-0 419-0 419-0 419-0 419-0 419-0 419-0 419-0 420-0 420-0 420-0 420-0 420-0 420-0 420-0 421-0 421-0 421-0 421-0 421-0 421-0 421-0 422-0 422-0 422-0 422-0 422-0 422-0 422-0 423-0 423-0 423-0 423-0 423-0 423-0 423-0 424-0 424-0 424-0 424-0 424-0 424-0 424-0 425-0 0-2 0-2 0-2 0-2 0-2 0-2 0-2 0-2 0-2 0-2 0-2 0-2 0-2 0-2 0-2 0-2 0-2 0-2 0-2 0-2 0-2 0-2 0-2 0-2 0-2 0-2 0-2 
0-2 0-2 0-2 0-2 0-2 0-2 0-2 0-2 0-2 0-2 0-2 0-2 0-2 0-2 0-2 0-2 0-2 0-2 0-2 0-2 0-2 0-2 0-2 0-2 0-2 0-2 0-2 401-0 402-0 402-0 402-0 402-0 402-0 402-0 402-0 403-0 403-0 403-0 403-0 403-0 403-0 403-0 404-0 404-0 404-0 404-0 404-0 404-0 404-0 405-0 405-0 405-0 405-0 405-0 405-0 405-0 406-0 406-0 406-0 406-0 406-0 406-0 406-0 407-0 407-0 407-0 407-0 407-0 407-0 407-0 408-0 408-0 408-0 408-0 408-0 408-0 408-0 409-0 409-0 409-0 409-0 409-0 409-0 409-0 410-0 410-0 410-0 410-0 410-0 410-0 410-0 411-0 411-0 411-0 411-0 411-0 411-0 411-0 412-0 412-0 412-0 412-0 412-0 412-0 412-0 413-0 413-0 413-0 413-0 413-0 413-0 413-0 414-0 414-0 414-0 414-0 414-0 414-0 414-0 415-0 415-0 415-0 415-0 415-0 415-0 415-0 416-0 416-0 416-0 416-0 416-0 416-0 416-0 417-0 417-0 417-0 417-0 417-0 417-0 417-0 418-0 418-0 418-0 418-0 418-0 418-0 418-0 419-0 419-0 419-0 419-0 419-0 419-0 419-0 420-0 420-0 420-0 420-0 420-0 420-0 420-0 421-0 421-0 421-0 421-0 421-0 421-0 421-0 422-0 422-0 422-0 422-0 422-0 422-0 422-0 423-0 423-0 423-0 423-0 423-0 423-0 423-0 424-0 424-0 424-0 424-0 424-0 424-0 424-0 425-0 0-2 0-2 0-2 0-2 0-2 0-2 0-2 0-2 0-2 0-2 0-2 0-2 0-2 0-2 0-2 0-2 0-2 0-2 0-2 0-2 0-2 0-2 0-2 0-2 0-2 0-2 0-2 
0-2 0-2 0-2 0-2 0-2 0-2 0-2 0-2 0-2 0-2 0-2 0-2 0-2 0-2 0-2 0-2 0-2 0-2 0-2 0-2 0-2 0-2 0-2 0-2 0-2 0-2 0-2 0-2 427-0 427-0 427-0 427-0 427-0 427-0 427-0 428-0 428-0 428-0 428-0 428-0 428-0 428-0 429-0 429-0 429-0 429-0 429-0 429-0 429-0 430-0 430-0 430-0 430-0 430-0 430-0 430-0 431-0 431-0 431-0 431-0 431-0 431-0 431-0 432-0 432-0 432-0 432-0 432-0 432-0 432-0 433-0 433-0 433-0 433-0 433-0 433-0 433-0 434-0 434-0 434-0 434-0 434-0 434-0 434-0 435-0 435-0 435-0 435-0 435-0 435-0 435-0 436-0 436-0 436-0 436-0 436-0 436-0 436-0 437-0 437-0 437-0 437-0 437-0 437-0 437-0 438-0 438-0 438-0 438-0 438-0 438-0 438-0 439-0 439-0 439-0 439-0 439-0 439-0 439-0 440-0 440-0 440-0 440-0 440-0 440-0 440-0 441-0 441-0 441-0 441-0 441-0 441-0 441-0 442-0 442-0 442-0 442-0 442-0 442-0 442-0 443-0 443-0 443-0 443-0 443-0 443-0 443-0 444-0 444-0 444-0 444-0 444-0 444-0 444-0 445-0 445-0 445-0 445-0 445-0 445-0 445-0 446-0 446-0 446-0 446-0 446-0 446-0 446-0 447-0 447-0 447-0 447-0 447-0 447-0 447-0 448-0 448-0 448-0 448-0 448-0 448-0 448-0 449-0 449-0 449-0 449-0 449-0 449-0 449-0 0-2 0-2 0-2 0-2 0-2 0-2 0-2 0-2 0-2 0-2 0-2 0-2 0-2 0-2 0-2 0-2 0-2 0-2 0-2 0-2 0-2 0-2 0-2 0-2 0-2 0-2 0-2 0-2 
0-2 0-2 0-2 0-2 0-2 0-2 0-2 0-2 0-2 0-2 0-2 0-2 0-2 0-2 0-2 0-2 0-2 0-2 0-2 0-2 0-2 0-2 0-2 0-2 0-2 0-2 0-2 0-2 427-0 427-0 427-0 427-0 427-0 427-0 427-0 428-0 428-0 428-0 428-0 428-0 428-0 428-0 429-0 429-0 429-0 429-0 429-0 429-0 429-0 430-0 430-0 430-0 430-0 430-0 430-0 430-0 431-0 431-0 431-0 431-0 431-0 431-0 431-0 432-0 432-0 432-0 432-0 432-0 432-0 432-0 433-0 433-0 433-0 433-0 433-0 433-0 433-0 434-0 434-0 434-0 434-0 434-0 434-0 434-0 435-0 435-0 435-0 435-0 435-0 435-0 435-0 436-0 436-0 436-0 436-0 436-0 436-0 436-0 437-0 437-0 437-0 437-0 437-0 437-0 437-0 438-0 438-0 438-0 438-0 438-0 438-0 438-0 439-0 439-0 439-0 439-0 439-0 439-0 439-0 440-0 440-0 440-0 440-0 440-0 440-0 440-0 441-0 441-0 441-0 441-0 441-0 441-0 441-0 442-0 442-0 442-0 442-0 442-0 442-0 442-0 443-0 443-0 443-0 443-0 443-0 443-0 443-0 444-0 444-0 444-0 444-0 444-0 444-0 444-0 445-0 445-0 445-0 445-0 445-0 445-0 445-0 446-0 446-0 446-0 446-0 446-0 446-0 446-0 447-0 447-0 447-0 447-0 447-0 447-0 447-0 448-0 448-0 448-0 448-0 448-0 448-0 448-0 449-0 449-0 449-0 449-0 449-0 449-0 449-0 0-2 0-2 0-2 0-2 0-2 0-2 0-2 0-2 0-2 0-2 0-2 0-2 0-2 0-2 0-2 0-2 0-2 0-2 0-2 0-2 0-2 0-2 0-2 0-2 0-2 0-2 0-2 0-2 
0-2 0-2 0-2 0-2 0-2 0-2 0-2 0-2 0-2 0-2 0-2 0-2 0-2 0-2 0-2 0-2 0-2 0-2 0-2 0-2 0-2 0-2 0-2 0-2 0-2 0-2 0-2 0-2 427-0 427-0 427-0 427-0 427-0 427-0 427-0 428-0 428-0 428-0 428-0 428-0 428-0 428-0 429-0 429-0 429-0 429-0 429-0 429-0 429-0 430-0 430-0 430-0 430-0 430-0 430-0 430-0 431-0 431-0 431-0 431-0 431-0 431-0 431-0 432-0 432-0 432-0 432-0 432-0 432-0 432-0 433-0 433-0 433-0 433-0 433-0 433-0 433-0 434-0 434-0 434-0 434-0 434-0 434-0 434-0 435-0 435-0 435-0 435-0 435-0 435-0 435-0 436-0 436-0 436-0 436-0 436-0 436-0 436-0 437-0 437-0 437-0 437-0 437-0 437-0 437-0 438-0 438-0 438-0 438-0 438-0 438-0 438-0 439-0 439-0 439-0 439-0 439-0 439-0 439-0 440-0 440-0 440-0 440-0 440-0 440-0 440-0 441-0 441-0 441-0 441-0 441-0 441-0 441-0 442-0 442-0 442-0 442-0 442-0 442-0 442-0 443-0 443-0 443-0 443-0 443-0 443-0 443-0 444-0 444-0 444-0 444-0 444-0 444-0 444-0 445-0 445-0 445-0 445-0 445-0 445-0 445-0 446-0 446-0 446-0 446-0 446-0 446-0 446-0 447-0 447-0 447-0 447-0 447-0 447-0 447-0 448-0 448-0 448-0 448-0 448-0 448-0 448-0 449-0 449-0 449-0 449-0 449-0 449-0 449-0 0-2 0-2 0-2 0-2 0-2 0-2 0-2 0-2 0-2 0-2 0-2 0-2 0-2 0-2 0-2 0-2 0-2 0-2 0-2 0-2 0-2 0-2 0-2 0-2 0-2 0-2 0-2 0-2 
0-2 0-2 0-2 0-2 0-2 0-2 0-2 0-2 0-2 0-2 0-2 0-2 0-2 0-2 0-2 0-2 0-2 0-2 0-2 0-2 0-2 0-2 0-2 0-2 0-2 0-2 0-2 0-2 0-2 427-0 427-0 427-0 427-0 427-0 427-0 428-0 428-0 428-0 428-0 428-0 428-0 428-0 429-0 429-0 429-0 429-0 429-0 429-0 429-0 430-0 430-0 430-0 430-0 430-0 430-0 430-0 431-0 431-0 431-0 431-0 431-0 431-0 431-0 432-0 432-0 432-0 432-0 432-0 432-0 432-0 433-0 433-0 433-0 433-0 433-0 433-0 433-0 434-0 434-0 434-0 434-0 434-0 434-0 434-0 435-0 435-0 435-0 435-0 435-0 435-0 435-0 436-0 436-0 436-0 436-0 436-0 436-0 436-0 437-0 437-0 437-0 437-0 437-0 437-0 437-0 438-0 438-0 438-0 438-0 438-0 438-0 438-0 439-0 439-0 439-0 439-0 439-0 439-0 439-0 440-0 440-0 440-0 440-0 440-0 440-0 440-0 441-0 441-0 441-0 441-0 441-0 441-0 441-0 442-0 442-0 442-0 442-0 442-0 442-0 442-0 443-0 443-0 443-0 443-0 443-0 443-0 443-0 444-0 444-0 444-0 444-0 444-0 444-0 444-0 445-0 445-0 445-0 445-0 445-0 445-0 445-0 446-0 446-0 446-0 446-0 446-0 446-0 446-0 447-0 447-0 447-0 447-0 447-0 447-0 447-0 448-0 448-0 448-0 448-0 448-0 448-0 448-0 449-0 449-0 449-0 449-0 449-0 449-0 0-2 0-2 0-2 0-2 0-2 0-2 0-2 0-2 0-2 0-2 0-2 0-2 0-2 0-2 0-2 0-2 0-2 0-2 0-2 0-2 0-2 0-2 0-2 0-2 0-2 0-2 0-2 0-2 0-2 
0-2 0-2 0-2 0-2 0-2 0-2 0-2 0-2 0-2 0-2 0-2 0-2 0-2 0-2 0-2 0-2 0-2 0-2 0-2 0-2 0-2 0-2 0-2 0-2 0-2 0-2 0-2 0-2 0-2 427-0 427-0 427-0 427-0 427-0 427-0 428-0 428-0 428-0 428-0 428-0 428-0 428-0 429-0 429-0 429-0 429-0 429-0 429-0 429-0 430-0 430-0 430-0 430-0 430-0 430-0 430-0 431-0 431-0 431-0 431-0 431-0 431-0 431-0 432-0 432-0 432-0 432-0 432-0 432-0 432-0 433-0 433-0 433-0 433-0 433-0 433-0 433-0 434-0 434-0 434-0 434-0 434-0 434-0 434-0 435-0 435-0 435-0 435-0 435-0 435-0 435-0 436-0 436-0 436-0 436-0 436-0 436-0 436-0 437-0 437-0 437-0 437-0 437-0 437-0 437-0 438-0 438-0 438-0 438-0 438-0 438-0 438-0 439-0 439-0 439-0 439-0 439-0 439-0 439-0 440-0 440-0 440-0 440-0 440-0 440-0 440-0 441-0 441-0 441-0 441-0 441-0 441-0 441-0 442-0 442-0 442-0 442-0 442-0 442-0 442-0 443-0 443-0 443-0 443-0 443-0 443-0 443-0 444-0 444-0 444-0 444-0 444-0 444-0 444-0 445-0 445-0 445-0 445-0 445-0 445-0 445-0 446-0 446-0 446-0 446-0 446-0 446-0 446-0 447-0 447-0 447-0 447-0 447-0 447-0 447-0 448-0 448-0 448-0 448-0 448-0 448-0 448-0 449-0 449-0 449-0 449-0 449-0 449-0 0-2 0-2 0-2 0-2 0-2 0-2 0-2 0-2 0-2 0-2 0-2 0-2 0-2 0-2 0-2 0-2 0-2 0-2 0-2 0-2 0-2 0-2 0-2 0-2 0-2 0-2 0-2 0-2 0-2 
0-2 0-2 0-2 0-2 0-2 0-2 0-2 0-2 0-2 0-2 0-2 0-2 0-2 0-2 0-2 0-2 0-2 0-2 0-2 0-2 0-2 0-2 0-2 0-2 0-2 0-2 0-2 0-2 0-2 0-2 427-0 427-0 427-0 427-0 427-0 428-0 428-0 428-0 428-0 428-0 428-0 428-0 429-0 429-0 429-0 429-0 429-0 429-0 429-0 430-0 430-0 430-0 430-0 430-0 430-0 430-0 431-0 431-0 431-0 431-0 431-0 431-0 431-0 432-0 432-0 432-0 432-0 432-0 432-0 432-0 433-0 433-0 433-0 433-0 433-0 433-0 433-0 434-0 434-0 434-0 434-0 434-0 434-0 434-0 435-0 435-0 435-0 435-0 435-0 435-0 435-0 436-0 436-0 436-0 436-0 436-0 436-0 436-0 437-0 437-0 437-0 437-0 437-0 437-0 437-0 438-0 438-0 438-0 438-0 438-0 438-0 438-0 439-0 439-0 439-0 439-0 439-0 439-0 439-0 440-0 440-0 440-0 440-0 440-0 440-0 440-0 441-0 441-0 441-0 441-0 441-0 441-0 441-0 442-0 442-0 442-0 442-0 442-0 442-0 442-0 443-0 443-0 443-0 443-0 443-0 443-0 443-0 444-0 444-0 444-0 444-0 444-0 444-0 444-0 445-0 445-0 445-0 445-0 445-0 445-0 445-0 446-0 446-0 446-0 446-0 446-0 446-0 446-0 447-0 447-0 447-0 447-0 447-0 447-0 447-0 448-0 448-0 448-0 448-0 448-0 448-0 448-0 449-0 449-0 449-0 449-0 449-0 0-2 0-2 0-2 0-2 0-2 0-2 0-2 0-2 0-2 0-2 0-2 0-2 0-2 0-2 0-2 0-2 0-2 0-2 0-2 0-2 0-2 0-2 0-2 0-2 0-2 0-2 0-2 0-2 0-2 0-2 
0-2 0-2 0-2 0-2 0-2 0-2 0-2 0-2 0-2 0-2 0-2 0-2 0-2 0-2 0-2 0-2 0-2 0-2 0-2 0-2 0-2 0-2 0-2 0-2 0-2 0-2 0-2 0-2 0-2 0-2 427-0 427-0 427-0 427-0 427-0 428-0 428-0 428-0 428-0 428-0 428-0 428-0 429-0 429-0 429-0 429-0 429-0 429-0 429-0 430-0 430-0 430-0 430-0 430-0 430-0 430-0 431-0 431-0 431-0 431-0 431-0 431-0 431-0 432-0 432-0 432-0 432-0 432-0 432-0 432-0 433-0 433-0 433-0 433-0 433-0 433-0 433-0 434-0 434-0 434-0 434-0 434-0 434-0 434-0 435-0 435-0 435-0 435-0 435-0 435-0 435-0 436-0 436-0 436-0 436-0 436-0 436-0 436-0 437-0 437-0 437-0 437-0 437-0 437-0 437-0 438-0 438-0 438-0 438-0 438-0 438-0 438-0 439-0 439-0 439-0 439-0 439-0 439-0 439-0 440-0 440-0 440-0 440-0 440-0 440-0 440-0 441-0 441-0 441-0 441-0 441-0 441-0 441-0 442-0 442-0 442-0 442-0 442-0 442-0 442-0 443-0 443-0 443-0 443-0 443-0 443-0 443-0 444-0 444-0 444-0 444-0 444-0 444-0 444-0 445-0 445-0 445-0 445-0 445-0 445-0 445-0 446-0 446-0 446-0 446-0 446-0 446-0 446-0 447-0 447-0 447-0 447-0 447-0 447-0 447-0 448-0 448-0 448-0 448-0 448-0 448-0 448-0 449-0 449-0 449-0 449-0 449-0 0-2 0-2 0-2 0-2 0-2 0-2 0-2 0-2 0-2 0-2 0-2 0-2 0-2 0-2 0-2 0-2 0-2 0-2 0-2 0-2 0-2 0-2 0-2 0-2 0-2 0-2 0-2 0-2 0-2 0-2 
0-2 0-2 0-2 0-2 0-2 0-2 0-2 0-2 0-2 0-2 0-2 0-2 0-2 0-2 0-2 0-2 0-2 0-2 0-2 0-2 0-2 0-2 0-2 0-2 0-2 0-2 0-2 0-2 0-2 0-2 0-2 452-0 452-0 452-0 452-0 453-0 453-0 453-0 453-0 453-0 453-0 453-0 454-0 454-0 454-0 454-0 454-0 454-0 454-0 455-0 455-0 455-0 455-0 455-0 455-0 455-0 456-0 456-0 456-0 456-0 456-0 456-0 456-0 457-0 457-0 457-0 457-0 457-0 457-0 457-0 458-0 458-0 458-0 458-0 458-0 458-0 458-0 459-0 459-0 459-0 459-0 459-0 459-0 459-0 460-0 460-0 460-0 460-0 460-0 460-0 460-0 461-0 461-0 461-0 461-0 461-0 461-0 461-0 462-0 462-0 462-0 462-0 462-0 462-0 462-0 463-0 463-0 463-0 463-0 463-0 463-0 463-0 464-0 464-0 464-0 464-0 464-0 464-0 464-0 465-0 465-0 465-0 465-0 465-0 465-0 465-0 466-0 466-0 466-0 466-0 466-0 466-0 466-0 467-0 467-0 467-0 467-0 467-0 467-0 467-0 468-0 468-0 468-0 468-0 468-0 468-0 468-0 469-0 469-0 469-0 469-0 469-0 469-0 469-0 470-0 470-0 470-0 470-0 470-0 470-0 470-0 471-0 471-0 471-0 471-0 471-0 471-0 471-0 472-0 472-0 472-0 472-0 472-0 472-0 472-0 473-0 473-0 473-0 473-0 473-0 473-0 473-0 474-0 474-0 474-0 474-0 0-2 0-2 0-2 0-2 0-2 0-2 0-2 0-2 0-2 0-2 0-2 0-2 0-2 0-2 0-2 0-2 0-2 0-2 0-2 0-2 0-2 0-2 0-2 0-2 0-2 0-2 0-2 0-2 0-2 0-2 0-2 
0-2 0-2 0-2 0-2 0-2 0-2 0-2 0-2 0-2 0-2 0-2 0-2 0-2 0-2 0-2 0-2 0-2 0-2 0-2 0-2 0-2 0-2 0-2 0-2 0-2 0-2 0-2 0-2 0-2 0-2 0-2 452-0 452-0 452-0 452-0 453-0 453-0 453-0 453-0 453-0 453-0 453-0 454-0 454-0 454-0 454-0 454-0 454-0 454-0 455-0 455-0 455-0 455-0 455-0 455-0 455-0 456-0 456-0 456-0 456-0 456-0 456-0 456-0 457-0 457-0 457-0 457-0 457-0 457-0 457-0 458-0 458-0 458-0 458-0 458-0 458-0 458-0 459-0 459-0 459-0 459-0 459-0 459-0 459-0 460-0 460-0 460-0 460-0 460-0 460-0 460-0 461-0 461-0 461-0 461-0 461-0 461-0 461-0 462-0 462-0 462-0 462-0 462-0 462-0 462-0 463-0 463-0 463-0 463-0 463-0 463-0 463-0 464-0 464-0 464-0 464-0 464-0 464-0 464-0 465-0 465-0 465-0 465-0 465-0 465-0 465-0 466-0 466-0 466-0 466-0 466-0 466-0 466-0 467-0 467-0 467-0 467-0 467-0 467-0 467-0 468-0 468-0 468-0 468-0 468-0 468-0 468-0 469-0 469-0 469-0 469-0 469-0 469-0 469-0 470-0 470-0 470-0 470-0 470-0 470-0 470-0 471-0 471-0 471-0 471-0 471-0 471-0 471-0 472-0 472-0 472-0 472-0 472-0 472-0 472-0 473-0 473-0 473-0 473-0 473-0 473-0 473-0 474-0 474-0 474-0 474-0 0-2 0-2 0-2 0-2 0-2 0-2 0-2 0-2 0-2 0-2 0-2 0-2 0-2 0-2 0-2 0-2 0-2 0-2 0-2 0-2 0-2 0-2 0-2 0-2 0-2 0-2 0-2 0-2 0-2 0-2 0-2 
0-2 0-2 0-2 0-2 0-2 0-2 0-2 0-2 0-2 0-2 0-2 0-2 0-2 0-2 0-2 0-2 0-2 0-2 0-2 0-2 0-2 0-2 0-2 0-2 0-2 0-2 0-2 0-2 0-2 0-2 0-2 0-2 452-0 452-0 452-0 453-0 453-0 453-0 453-0 453-0 453-0 453-0 454-0 454-0 454-0 454-0 454-0 454-0 454-0 455-0 455-0 455-0 455-0 455-0 455-0 455-0 456-0 456-0 456-0 456-0 456-0 456-0 456-0 457-0 457-0 457-0 457-0 457-0 457-0 457-0 458-0 458-0 458-0 458-0 458-0 458-0 458-0 459-0 459-0 459-0 459-0 459-0 459-0 459-0 460-0 460-0 460-0 460-0 460-0 460-0 460-0 461-0 461-0 461-0 461-0 461-0 461-0 461-0 462-0 462-0 462-0 462-0 462-0 462-0 462-0 463-0 463-0 463-0 463-0 463-0 463-0 463-0 464-0 464-0 464-0 464-0 464-0 464-0 464-0 465-0 465-0 465-0 465-0 465-0 465-0 465-0 466-0 466-0 466-0 466-0 466-0 466-0 466-0 467-0 467-0 467-0 467-0 467-0 467-0 467-0 468-0 468-0 468-0 468-0 468-0 468-0 468-0 469-0 469-0 469-0 469-0 469-0 469-0 469-0 470-0 470-0 470-0 470-0 470-0 470-0 470-0 471-0 471-0 471-0 471-0 471-0 471-0 471-0 472-0 472-0 472-0 472-0 472-0 472-0 472-0 473-0 473-0 473-0 473-0 473-0 473-0 473-0 474-0 474-0 474-0 0-2 0-2 0-2 0-2 0-2 0-2 0-2 0-2 0-2 0-2 0-2 0-2 0-2 0-2 0-2 0-2 0-2 0-2 0-2 0-2 0-2 0-2 0-2 0-2 0-2 0-2 0-2 0-2 0-2 0-2 0-2 0-2 
0-2 0-2 0-2 0-2 0-2 0-2 0-2 0-2 0-2 0-2 0-2 0-2 0-2 0-2 0-2 0-2 0-2 0-2 0-2 0-2 0-2 0-2 0-2 0-2 0-2 0-2 0-2 0-2 0-2 0-2 0-2 0-2 452-0 452-0 452-0 453-0 453-0 453-0 453-0 453-0 453-0 453-0 454-0 454-0 454-0 454-0 454-0 454-0 454-0 455-0 455-0 455-0 455-0 455-0 455-0 455-0 456-0 456-0 456-0 456-0 456-0 456-0 456-0 457-0 457-0 457-0 457-0 457-0 457-0 457-0 458-0 458-0 458-0 458-0 458-0 458-0 458-0 459-0 459-0 459-0 459-0 459-0 459-0 459-0 460-0 460-0 460-0 460-0 460-0 460-0 460-0 461-0 461-0 461-0 461-0 461-0 461-0 461-0 462-0 462-0 462-0 462-0 462-0 462-0 462-0 463-0 463-0 463-0 463-0 463-0 463-0 463-0 464-0 464-0 464-0 464-0 464-0 464-0 464-0 465-0 465-0 465-0 465-0 465-0 465-0 465-0 466-0 466-0 466-0 466-0 466-0 466-0 466-0 467-0 467-0 467-0 467-0 467-0 467-0 467-0 468-0 468-0 468-0 468-0 468-0 468-0 468-0 469-0 469-0 469-0 469-0 469-0 469-0 469-0 470-0 470-0 470-0 470-0 470-0 470-0 470-0 471-0 471-0 471-0 471-0 471-0 471-0 471-0 472-0 472-0 472-0 472-0 472-0 472-0 472-0 473-0 473-0 473-0 473-0 473-0 473-0 473-0 474-0 474-0 474-0 0-2 0-2 0-2 0-2 0-2 0-2 0-2 0-2 0-2 0-2 0-2 0-2 0-2 0-2 0-2 0-2 0-2 0-2 0-2 0-2 0-2 0-2 0-2 0-2 0-2 0-2 0-2 0-2 0-2 0-2 0-2 0-2 
0-2 0-2 0-2 0-2 0-2 0-2 0-2 0-2 0-2 0-2 0-2 0-2 0-2 0-2 0-2 0-2 0-2 0-2 0-2 0-2 0-2 0-2 0-2 0-2 0-2 0-2 0-2 0-2 0-2 0-2 0-2 0-2 0-2 452-0 452-0 453-0 453-0 453-0 453-0 453-0 453-0 453-0 454-0 454-0 454-0 454-0 454-0 454-0 454-0 455-0 455-0 455-0 455-0 455-0 455-0 455-0 456-0 456-0 456-0 456-0 456-0 456-0 456-0 457-0 457-0 457-0 457-0 457-0 457-0 457-0 458-0 458-0 458-0 458-0 458-0 458-0 458-0 459-0 459-0 459-0 459-0 459-0 459-0 459-0 460-0 460-0 460-0 460-0 460-0 460-0 460-0 461-0 461-0 461-0 461-0 461-0 461-0 461-0 462-0 462-0 462-0 462-0 462-0 462-0 462-0 463-0 463-0 463-0 463-0 463-0 463-0 463-0 464-0 464-0 464-0 464-0 464-0 464-0 464-0 465-0 465-0 465-0 465-0 465-0 465-0 465-0 466-0 466-0 466-0 466-0 466-0 466-0 466-0 467-0 467-0 467-0 467-0 467-0 467-0 467-0 468-0 468-0 468-0 468-0 468-0 468-0 468-0 469-0 469-0 469-0 469-0 469-0 469-0 469-0 470-0 470-0 470-0 470-0 470-0 470-0 470-0 471-0 471-0 471-0 471-0 471-0 471-0 471-0 472-0 472-0 472-0 472-0 472-0 472-0 472-0 473-0 473-0 473-0 473-0 473-0 473-0 473-0 474-0 474-0 0-2 0-2 0-2 0-2 0-2 0-2 0-2 0-2 0-2 0-2 0-2 0-2 0-2 0-2 0-2 0-2 0-2 0-2 0-2 0-2 0-2 0-2 0-2 0-2 0-2 0-2 0-2 0-2 0-2 0-2 0-2 0-2 0-2 
0-2 0-2 0-2 0-2 0-2 0-2 0-2 0-2 0-2 0-2 0-2 0-2 0-2 0-2 0-2 0-2 0-2 0-2 0-2 0-2 0-2 0-2 0-2 0-2 0-2 0-2 0-2 0-2 0-2 0-2 0-2 0-2 0-2 452-0 452-0 453-0 453-0 453-0 453-0 453-0 453-0 453-0 454-0 454-0 454-0 454-0 454-0 454-0 454-0 455-0 455-0 455-0 455-0 455-0 455-0 455-0 456-0 456-0 456-0 456-0 456-0 456-0 456-0 457-0 457-0 457-0 457-0 457-0 457-0 457-0 458-0 458-0 458-0 458-0 458-0 458-0 458-0 459-0 459-0 459-0 459-0 459-0 459-0 459-0 460-0 460-0 460-0 460-0 460-0 460-0 460-0 461-0 461-0 461-0 461-0 461-0 461-0 461-0 462-0 462-0 462-0 462-0 462-0 462-0 462-0 463-0 463-0 463-0 463-0 463-0 463-0 463-0 464-0 464-0 464-0 464-0 464-0 464-0 464-0 465-0 465-0 465-0 465-0 465-0 465-0 465-0 466-0 466-0 466-0 466-0 466-0 466-0 466-0 467-0 467-0 467-0 467-0 467-0 467-0 467-0 468-0 468-0 468-0 468-0 468-0 468-0 468-0 469-0 469-0 469-0 469-0 469-0 469-0 469-0 470-0 470-0 470-0 470-0 470-0 470-0 470-0 471-0 471-0 471-0 471-0 471-0 471-0 471-0 472-0 472-0 472-0 472-0 472-0 472-0 472-0 473-0 473-0 473-0 473-0 473-0 473-0 473-0 474-0 474-0 0-2 0-2 0-2 0-2 0-2 0-2 0-2 0-2 0-2 0-2 0-2 0-2 0-2 0-2 0-2 0-2 0-2 0-2 0-2 0-2 0-2 0-2 0-2 0-2 0-2 0-2 0-2 0-2 0-2 0-2 0-2 0-2 0-2 
0-2 0-2 0-2 0-2 0-2 0-2 0-2 0-2 0-2 0-2 0-2 0-2 0-2 0-2 0-2 0-2 0-2 0-2 0-2 0-2 0-2 0-2 0-2 0-2 0-2 0-2 0-2 0-2 0-2 0-2 0-2 0-2 0-2 0-2 452-0 453-0 453-0 453-0 453-0 453-0 453-0 453-0 454-0 454-0 454-0 454-0 454-0 454-0 454-0 455-0 455-0 455-0 455-0 455-0 455-0 455-0 456-0 456-0 456-0 456-0 456-0 456-0 456-0 457-0 457-0 457-0 457-0 457-0 457-0 457-0 458-0 458-0 458-0 458-0 458-0 458-0 458-0 459-0 459-0 459-0 459-0 459-0 459-0 459-0 460-0 460-0 460-0 460-0 460-0 460-0 460-0 461-0 461-0 461-0 461-0 461-0 461-0 461-0 462-0 462-0 462-0 462-0 462-0 462-0 462-0 463-0 463-0 463-0 463-0 463-0 463-0 463-0 464-0 464-0 464-0 464-0 464-0 464-0 464-0 465-0 465-0 465-0 465-0 465-0 465-0 465-0 466-0 466-0 466-0 466-0 466-0 466-0 466-0 467-0 467-0 467-0 467-0 467-0 467-0 467-0 468-0 468-0 468-0 468-0 468-0 468-0 468-0 469-0 469-0 469-0 469-0 469-0 469-0 469-0 470-0 470-0 470-0 470-0 470-0 470-0 470-0 471-0 471-0 471-0 471-0 471-0 471-0 471-0 472-0 472-0 472-0 472-0 472-0 472-0 472-0 473-0 473-0 473-0 473-0 473-0 473-0 473-0 474-0 0-2 0-2 0-2 0-2 0-2 0-2 0-2 0-2 0-2 0-2 0-2 0-2 0-2 0-2 0-2 0-2 0-2 0-2 0-2 0-2 0-2 0-2 0-2 0-2 0-2 0-2 0-2 0-2 0-2 0-2 0-2 0-2 0-2 0-2 
0-2 0-2 0-2 0-2 0-2 0-2 0-2 0-2 0-2 0-2 0-2 0-2 0-2 0-2 0-2 0-2 0-2 0-2 0-2 0-2 0-2 0-2 0-2 0-2 0-2 0-2 0-2 0-2 0-2 0-2 0-2 0-2 0-2 0-2 0-2 478-0 478-0 478-0 478-0 478-0 478-0 478-0 479-0 479-0 479-0 479-0 479-0 479-0 479-0 480-0 480-0 480-0 480-0 480-0 480-0 480-0 481-0 481-0 481-0 481-0 481-0 481-0 481-0 482-0 482-0 482-0 482-0 482-0 482-0 482-0 483-0 483-0 483-0 483-0 483-0 483-0 483-0 484-0 484-0 484-0 484-0 484-0 484-0 484-0 485-0 485-0 485-0 485-0 485-0 485-0 485-0 486-0 486-0 486-0 486-0 486-0 486-0 486-0 487-0 487-0 487-0 487-0 487-0 487-0 487-0 488-0 488-0 488-0 488-0 488-0 488-0 488-0 489-0 489-0 489-0 489-0 489-0 489-0 489-0 490-0 490-0 490-0 490-0 490-0 490-0 490-0 491-0 491-0 491-0 491-0 491-0 491-0 491-0 492-0 492-0 492-0 492-0 492-0 492-0 492-0 493-0 493-0 493-0 493-0 493-0 493-0 493-0 494-0 494-0 494-0 494-0 494-0 494-0 494-0 495-0 495-0 495-0 495-0 495-0 495-0 495-0 496-0 496-0 496-0 496-0 496-0 496-0 496-0 497-0 497-0 497-0 497-0 497-0 497-0 497-0 498-0 498-0 498-0 498-0 498-0 498-0 498-0 0-2 0-2 0-2 0-2 0-2 0-2 0-2 0-2 0-2 0-2 0-2 0-2 0-2 0-2 0-2 0-2 0-2 0-2 0-2 0-2 0-2 0-2 0-2 0-2 0-2 0-2 0-2 0-2 0-2 0-2 0-2 0-2 0-2 0-2 0-2 
0-2 0-2 0-2 0-2 0-2 0-2 0-2 0-2 0-2 0-2 0-2 0-2 0-2 0-2 0-2 0-2 0-2 0-2 0-2 0-2 0-2 0-2 0-2 0-2 0-2 0-2 0-2 0-2 0-2 0-2 0-2 0-2 0-2 0-2 0-2 478-0 478-0 478-0 478-0 478-0 478-0 478-0 479-0 479-0 479-0 479-0 479-0 479-0 479-0 480-0 480-0 480-0 480-0 480-0 480-0 480-0 481-0 481-0 481-0 481-0 481-0 481-0 481-0 482-0 482-0 482-0 482-0 482-0 482-0 482-0 483-0 483-0 483-0 483-0 483-0 483-0 483-0 484-0 484-0 484-0 484-0 484-0 484-0 484-0 485-0 485-0 485-0 485-0 485-0 485-0 485-0 486-0 486-0 486-0 486-0 486-0 486-0 486-0 487-0 487-0 487-0 487-0 487-0 487-0 487-0 488-0 488-0 488-0 488-0 488-0 488-0 488-0 489-0 489-0 489-0 489-0 489-0 489-0 489-0 490-0 490-0 490-0 490-0 490-0 490-0 490-0 491-0 491-0 491-0 491-0 491-0 491-0 491-0 492-0 492-0 492-0 492-0 492-0 492-0 492-0 493-0 493-0 493-0 493-0 493-0 493-0 493-0 494-0 494-0 494-0 494-0 494-0 494-0 494-0 495-0 495-0 495-0 495-0 495-0 495-0 495-0 496-0 496-0 496-0 496-0 496-0 496-0 496-0 497-0 497-0 497-0 497-0 497-0 497-0 497-0 498-0 498-0 498-0 498-0 498-0 498-0 498-0 0-2 0-2 0-2 0-2 0-2 0-2 0-2 0-2 0-2 0-2 0-2 0-2 0-2 0-2 0-2 0-2 0-2 0-2 0-2 0-2 0-2 0-2 0-2 0-2 0-2 0-2 0-2 0-2 0-2 0-2 0-2 0-2 0-2 0-2 0-2 
0-2 0-2 0-2 0-2 0-2 0-2 0-2 0-2 0-2 0-2 0-2 0-2 0-2 0-2 0-2 0-2 0-2 0-2 0-2 0-2 0-2 0-2 0-2 0-2 0-2 0-2 0-2 0-2 0-2 0-2 0-2 0-2 0-2 0-2 0-2 0-2 478-0 478-0 478-0 478-0 478-0 478-0 479-0 479-0 479-0 479-0 479-0 479-0 479-0 480-0 480-0 480-0 480-0 480-0 480-0 480-0 481-0 481-0 481-0 481-0 481-0 481-0 481-0 482-0 482-0 482-0 482-0 482-0 482-0 482-0 483-0 483-0 483-0 483-0 483-0 483-0 483-0 484-0 484-0 484-0 484-0 484-0 484-0 484-0 485-0 485-0 485-0 485-0 485-0 485-0 485-0 486-0 486-0 486-0 486-0 486-0 486-0 486-0 487-0 487-0 487-0 487-0 487-0 487-0 487-0 488-0 488-0 488-0 488-0 488-0 488-0 488-0 489-0 489-0 489-0 489-0 489-0 489-0 489-0 490-0 490-0 490-0 490-0 490-0 490-0 490-0 491-0 491-0 491-0 491-0 491-0 491-0 491-0 492-0 492-0 492-0 492-0 492-0 492-0 492-0 493-0 493-0 493-0 493-0 493-0 493-0 493-0 494-0 494-0 494-0 494-0 494-0 494-0 494-0 495-0 495-0 495-0 495-0 495-0 495-0 495-0 496-0 496-0 496-0 496-0 496-0 496-0 496-0 497-0 497-0 497-0 497-0 497-0 497-0 497-0 498-0 498-0 498-0 498-0 498-0 498-0 0-2 0-2 0-2 0-2 0-2 0-2 0-2 0-2 0-2 0-2 0-2 0-2 0-2 0-2 0-2 0-2 0-2 0-2 0-2 0-2 0-2 0-2 0-2 0-2 0-2 0-2 0-2 0-2 0-2 0-2 0-2 0-2 0-2 0-2 0-2 0-2 
0-2 0-2 0-2 0-2 0-2 0-2 0-2 0-2 0-2 0-2 0-2 0-2 0-2 0-2 0-2 0-2 0-2 0-2 0-2 0-2 0-2 0-2 0-2 0-2 0-2 0-2 0-2 0-2 0-2 0-2 0-2 0-2 0-2 0-2 0-2 0-2 0-2 478-0 478-0 478-0 478-0 478-0 479-0 479-0 479-0 479-0 479-0 479-0 479-0 480-0 480-0 480-0 480-0 480-0 480-0 480-0 481-0 481-0 481-0 481-0 481-0 481-0 481-0 482-0 482-0 482-0 482-0 482-0 482-0 482-0 483-0 483-0 483-0 483-0 483-0 483-0 483-0 484-0 484-0 484-0 484-0 484-0 484-0 484-0 485-0 485-0 485-0 485-0 485-0 485-0 485-0 486-0 486-0 486-0 486-0 486-0 486-0 486-0 487-0 487-0 487-0 487-0 487-0 487-0 487-0 488-0 488-0 488-0 488-0 488-0 488-0 488-0 489-0 489-0 489-0 489-0 489-0 489-0 489-0 490-0 490-0 490-0 490-0 490-0 490-0 490-0 491-0 491-0 491-0 491-0 491-0 491-0 491-0 492-0 492-0 492-0 492-0 492-0 492-0 492-0 493-0 493-0 493-0 493-0 493-0 493-0 493-0 494-0 494-0 494-0 494-0 494-0 494-0 494-0 495-0 495-0 495-0 495-0 495-0 495-0 495-0 496-0 496-0 496-0 496-0 496-0 496-0 496-0 497-0 497-0 497-0 497-0 497-0 497-0 497-0 498-0 498-0 498-0 498-0 498-0 0-2 0-2 0-2 0-2 0-2 0-2 0-2 0-2 0-2 0-2 0-2 0-2 0-2 0-2 0-2 0-2 0-2 0-2 0-2 0-2 0-2 0-2 0-2 0-2 0-2 0-2 0-2 0-2 0-2 0-2 0-2 0-2 0-2 0-2 0-2 0-2 0-2 
0-2 0-2 0-2 0-2 0-2 0-2 0-2 0-2 0-2 0-2 0-2 0-2 0-2 0-2 0-2 0-2 0-2 0-2 0-2 0-2 0-2 0-2 0-2 0-2 0-2 0-2 0-2 0-2 0-2 0-2 0-2 0-2 0-2 0-2 0-2 0-2 0-2 478-0 478-0 478-0 478-0 478-0 479-0 479-0 479-0 479-0 479-0 479-0 479-0 480-0 480-0 480-0 480-0 480-0 480-0 480-0 481-0 481-0 481-0 481-0 481-0 481-0 481-0 482-0 482-0 482-0 482-0 482-0 482-0 482-0 483-0 483-0 483-0 483-0 483-0 483-0 483-0 484-0 484-0 484-0 484-0 484-0 484-0 484-0 485-0 485-0 485-0 485-0 485-0 485-0 485-0 486-0 486-0 486-0 486-0 486-0 486-0 486-0 487-0 487-0 487-0 487-0 487-0 487-0 487-0 488-0 488-0 488-0 488-0 488-0 488-0 488-0 489-0 489-0 489-0 489-0 489-0 489-0 489-0 490-0 490-0 490-0 490-0 490-0 490-0 490-0 491-0 491-0 491-0 491-0 491-0 491-0 491-0 492-0 492-0 492-0 492-0 492-0 492-0 492-0 493-0 493-0 493-0 493-0 493-0 493-0 493-0 494-0 494-0 494-0 494-0 494-0 494-0 494-0 495-0 495-0 495-0 495-0 495-0 495-0 495-0 496-0 496-0 496-0 496-0 496-0 496-0 496-0 497-0 497-0 497-0 497-0 497-0 497-0 497-0 498-0 498-0 498-0 498-0 498-0 0-2 0-2 0-2 0-2 0-2 0-2 0-2 0-2 0-2 0-2 0-2 0-2 0-2 0-2 0-2 0-2 0-2 0-2 0-2 0-2 0-2 0-2 0-2 0-2 0-2 0-2 0-2 0-2 0-2 0-2 0-2 0-2 0-2 0-2 0-2 0-2 0-2 
0-2 0-2 0-2 0-2 0-2 0-2 0-2 0-2 0-2 0-2 0-2 0-2 0-2 0-2 0-2 0-2 0-2 0-2 0-2 0-2 0-2 0-2 0-2 0-2 0-2 0-2 0-2 0-2 0-2 0-2 0-2 0-2 0-2 0-2 0-2 0-2 0-2 0-2 478-0 478-0 478-0 478-0 479-0 479-0 479-0 479-0 479-0 479-0 479-0 480-0 480-0 480-0 480-0 480-0 480-0 480-0 481-0 481-0 481-0 481-0 481-0 481-0 481-0 482-0 482-0 482-0 482-0 482-0 482-0 482-0 483-0 483-0 483-0 483-0 483-0 483-0 483-0 484-0 484-0 484-0 484-0 484-0 484-0 484-0 485-0 485-0 485-0 485-0 485-0 485-0 485-0 486-0 486-0 486-0 486-0 486-0 486-0 486-0 487-0 487-0 487-0 487-0 487-0 487-0 487-0 488-0 488-0 488-0 488-0 488-0 488-0 488-0 489-0 489-0 489-0 489-0 489-0 489-0 489-0 490-0 490-0 490-0 490-0 490-0 490-0 490-0 491-0 491-0 491-0 491-0 491-0 491-0 491-0 492-0 492-0 492-0 492-0 492-0 492-0 492-0 493-0 493-0 493-0 493-0 493-0 493-0 493-0 494-0 494-0 494-0 494-0 494-0 494-0 494-0 495-0 495-0 495-0 495-0 495-0 495-0 495-0 496-0 496-0 496-0 496-0 496-0 496-0 496-0 497-0 497-0 497-0 497-0 497-0 497-0 497-0 498-0 498-0 498-0 498-0 0-2 0-2 0-2 0-2 0-2 0-2 0-2 0-2 0-2 0-2 0-2 0-2 0-2 0-2 0-2 0-2 0-2 0-2 0-2 0-2 0-2 0-2 0-2 0-2 0-2 0-2 0-2 0-2 0-2 0-2 0-2 0-2 0-2 0-2 0-2 0-2 0-2 0-2 
0-2 0-2 0-2 0-2 0-2 0-2 0-2 0-2 0-2 0-2 0-2 0-2 0-2 0-2 0-2 0-2 0-2 0-2 0-2 0-2 0-2 0-2 0-2 0-2 0-2 0-2 0-2 0-2 0-2 0-2 0-2 0-2 0-2 0-2 0-2 0-2 0-2 0-2 0-2 478-0 478-0 478-0 479-0 479-0 479-0 479-0 479-0 479-0 479-0 480-0 480-0 480-0 480-0 480-0 480-0 480-0 481-0 481-0 481-0 481-0 481-0 481-0 481-0 482-0 482-0 482-0 482-0 482-0 482-0 482-0 483-0 483-0 483-0 483-0 483-0 483-0 483-0 484-0 484-0 484-0 484-0 484-0 484-0 484-0 485-0 485-0 485-0 485-0 485-0 485-0 485-0 486-0 486-0 486-0 486-0 486-0 486-0 486-0 487-0 487-0 487-0 487-0 487-0 487-0 487-0 488-0 488-0 488-0 488-0 488-0 488-0 488-0 489-0 489-0 489-0 489-0 489-0 489-0 489-0 490-0 490-0 490-0 490-0 490-0 490-0 490-0 491-0 491-0 491-0 491-0 491-0 491-0 491-0 492-0 492-0 492-0 492-0 492-0 492-0 492-0 493-0 493-0 493-0 493-0 493-0 493-0 493-0 494-0 494-0 494-0 494-0 494-0 494-0 494-0 495-0 495-0 495-0 495-0 495-0 495-0 495-0 496-0 496-0 496-0 496-0 496-0 496-0 496-0 497-0 497-0 497-0 497-0 497-0 497-0 497-0 498-0 498-0 498-0 0-2 0-2 0-2 0-2 0-2 0-2 0-2 0-2 0-2 0-2 0-2 0-2 0-2 0-2 0-2 0-2 0-2 0-2 0-2 0-2 0-2 0-2 0-2 0-2 0-2 0-2 0-2 0-2 0-2 0-2 0-2 0-2 0-2 0-2 0-2 0-2 0-2 0-2 0-2 
0-2 0-2 0-2 0-2 0-2 0-2 0-2 0-2 0-2 0-2 0-2 0-2 0-2 0-2 0-2 0-2 0-2 0-2 0-2 0-2 0-2 0-2 0-2 0-2 0-2 0-2 0-2 0-2 0-2 0-2 0-2 0-2 0-2 0-2 0-2 0-2 0-2 0-2 0-2 0-2 503-0 503-0 504-0 504-0 504-0 504-0 504-0 504-0 504-0 505-0 505-0 505-0 505-0 505-0 505-0 505-0 506-0 506-0 506-0 506-0 506-0 506-0 506-0 507-0 507-0 507-0 507-0 507-0 507-0 507-0 508-0 508-0 508-0 508-0 508-0 508-0 508-0 509-0 509-0 509-0 509-0 509-0 509-0 509-0 510-0 510-0 510-0 510-0 510-0 510-0 510-0 511-0 511-0 511-0 511-0 511-0 511-0 511-0 512-0 512-0 512-0 512-0 512-0 512-0 512-0 513-0 513-0 513-0 513-0 513-0 513-0 513-0 514-0 514-0 514-0 514-0 514-0 514-0 514-0 515-0 515-0 515-0 515-0 515-0 515-0 515-0 516-0 516-0 516-0 516-0 516-0 516-0 516-0 517-0 517-0 517-0 517-0 517-0 517-0 517-0 518-0 518-0 518-0 518-0 518-0 518-0 518-0 519-0 519-0 519-0 519-0 519-0 519-0 519-0 520-0 520-0 520-0 520-0 520-0 520-0 520-0 521-0 521-0 521-0 521-0 521-0 521-0 521-0 522-0 522-0 522-0 522-0 522-0 522-0 522-0 523-0 523-0 0-2 0-2 0-2 0-2 0-2 0-2 0-2 0-2 0-2 0-2 0-2 0-2 0-2 0-2 0-2 0-2 0-2 0-2 0-2 0-2 0-2 0-2 0-2 0-2 0-2 0-2 0-2 0-2 0-2 0-2 0-2 0-2 0-2 0-2 0-2 0-2 0-2 0-2 0-2 0-2 
0-2 0-2 0-2 0-2 0-2 0-2 0-2 0-2 0-2 0-2 0-2 0-2 0-2 0-2 0-2 0-2 0-2 0-2 0-2 0-2 0-2 0-2 0-2 0-2 0-2 0-2 0-2 0-2 0-2 0-2 0-2 0-2 0-2 0-2 0-2 0-2 0-2 0-2 0-2 0-2 503-0 503-0 504-0 504-0 504-0 504-0 504-0 504-0 504-0 505-0 505-0 505-0 505-0 505-0 505-0 505-0 506-0 506-0 506-0 506-0 506-0 506-0 506-0 507-0 507-0 507-0 507-0 507-0 507-0 507-0 508-0 508-0 508-0 508-0 508-0 508-0 508-0 509-0 509-0 509-0 509-0 509-0 509-0 509-0 510-0 510-0 510-0 510-0 510-0 510-0 510-0 511-0 511-0 511-0 511-0 511-0 511-0 511-0 512-0 512-0 512-0 512-0 512-0 512-0 512-0 513-0 513-0 513-0 513-0 513-0 513-0 513-0 514-0 514-0 514-0 514-0 514-0 514-0 514-0 515-0 515-0 515-0 515-0 515-0 515-0 515-0 516-0 516-0 516-0 516-0 516-0 516-0 516-0 517-0 517-0 517-0 517-0 517-0 517-0 517-0 518-0 518-0 518-0 518-0 518-0 518-0 518-0 519-0 519-0 519-0 519-0 519-0 519-0 519-0 520-0 520-0 520-0 520-0 520-0 520-0 520-0 521-0 521-0 521-0 521-0 521-0 521-0 521-0 522-0 522-0 522-0 522-0 522-0 522-0 522-0 523-0 523-0 0-2 0-2 0-2 0-2 0-2 0-2 0-2 0-2 0-2 0-2 0-2 0-2 0-2 0-2 0-2 0-2 0-2 0-2 0-2 0-2 0-2 0-2 0-2 0-2 0-2 0-2 0-2 0-2 0-2 0-2 0-2 0-2 0-2 0-2 0-2 0-2 0-2 0-2 0-2 0-2 
0-2 0-2 0-2 0-2 0-2 0-2 0-2 0-2 0-2 0-2 0-2 0-2 0-2 0-2 0-2 0-2 0-2 0-2 0-2 0-2 0-2 0-2 0-2 0-2 0-2 0-2 0-2 0-2 0-2 0-2 0-2 0-2 0-2 0-2 0-2 0-2 0-2 0-2 0-2 0-2 0-2 503-0 504-0 504-0 504-0 504-0 504-0 504-0 504-0 505-0 505-0 505-0 505-0 505-0 505-0 505-0 506-0 506-0 506-0 506-0 506-0 506-0 506-0 507-0 507-0 507-0 507-0 507-0 507-0 507-0 508-0 508-0 508-0 508-0 508-0 508-0 508-0 509-0 509-0 509-0 509-0 509-0 509-0 509-0 510-0 510-0 510-0 510-0 510-0 510-0 510-0 511-0 511-0 511-0 511-0 511-0 511-0 511-0 512-0 512-0 512-0 512-0 512-0 512-0 512-0 513-0 513-0 513-0 513-0 513-0 513-0 513-0 514-0 514-0 514-0 514-0 514-0 514-0 514-0 515-0 515-0 515-0 515-0 515-0 515-0 515-0 516-0 516-0 516-0 516-0 516-0 516-0 516-0 517-0 517-0 517-0 517-0 517-0 517-0 517-0 518-0 518-0 518-0 518-0 518-0 518-0 518-0 519-0 519-0 519-0 519-0 519-0 519-0 519-0 520-0 520-0 520-0 520-0 520-0 520-0 520-0 521-0 521-0 521-0 521-0 521-0 521-0 521-0 522-0 522-0 522-0 522-0 522-0 522-0 522-0 523-0 0-2 0-2 0-2 0-2 0-2 0-2 0-2 0-2 0-2 0-2 0-2 0-2 0-2 0-2 0-2 0-2 0-2 0-2 0-2 0-2 0-2 0-2 0-2 0-2 0-2 0-2 0-2 0-2 0-2 0-2 0-2 0-2 0-2 0-2 0-2 0-2 0-2 0-2 0-2 0-2 0-2 
0-2 0-2 0-2 0-2 0-2 0-2 0-2 0-2 0-2 0-2 0-2 0-2 0-2 0-2 0-2 0-2 0-2 0-2 0-2 0-2 0-2 0-2 0-2 0-2 0-2 0-2 0-2 0-2 0-2 0-2 0-2 0-2 0-2 0-2 0-2 0-2 0-2 0-2 0-2 0-2 0-2 0-2 504-0 504-0 504-0 504-0 504-0 504-0 504-0 505-0 505-0 505-0 505-0 505-0 505-0 505-0 506-0 506-0 506-0 506-0 506-0 506-0 506-0 507-0 507-0 507-0 507-0 507-0 507-0 507-0 508-0 508-0 508-0 508-0 508-0 508-0 508-0 509-0 509-0 509-0 509-0 509-0 509-0 509-0 510-0 510-0 510-0 510-0 510-0 510-0 510-0 511-0 511-0 511-0 511-0 511-0 511-0 511-0 512-0 512-0 512-0 512-0 512-0 512-0 512-0 513-0 513-0 513-0 513-0 513-0 513-0 513-0 514-0 514-0 514-0 514-0 514-0 514-0 514-0 515-0 515-0 515-0 515-0 515-0 515-0 515-0 516-0 516-0 516-0 516-0 516-0 516-0 516-0 517-0 517-0 517-0 517-0 517-0 517-0 517-0 518-0 518-0 518-0 518-0 518-0 518-0 518-0 519-0 519-0 519-0 519-0 519-0 519-0 519-0 520-0 520-0 520-0 520-0 520-0 520-0 520-0 521-0 521-0 521-0 521-0 521-0 521-0 521-0 522-0 522-0 522-0 522-0 522-0 522-0 522-0 0-2 0-2 0-2 0-2 0-2 0-2 0-2 0-2 0-2 0-2 0-2 0-2 0-2 0-2 0-2 0-2 0-2 0-2 0-2 0-2 0-2 0-2 0-2 0-2 0-2 0-2 0-2 0-2 0-2 0-2 0-2 0-2 0-2 0-2 0-2 0-2 0-2 0-2 0-2 0-2 0-2 0-2 
0-2 0-2 0-2 0-2 0-2 0-2 0-2 0-2 0-2 0-2 0-2 0-2 0-2 0-2 0-2 0-2 0-2 0-2 0-2 0-2 0-2 0-2 0-2 0-2 0-2 0-2 0-2 0-2 0-2 0-2 0-2 0-2 0-2 0-2 0-2 0-2 0-2 0-2 0-2 0-2 0-2 0-2 0-2 504-0 504-0 504-0 504-0 504-0 504-0 505-0 505-0 505-0 505-0 505-0 505-0 505-0 506-0 506-0 506-0 506-0 506-0 506-0 506-0 507-0 507-0 507-0 507-0 507-0 507-0 507-0 508-0 508-0 508-0 508-0 508-0 508-0 508-0 509-0 509-0 509-0 509-0 509-0 509-0 509-0 510-0 510-0 510-0 510-0 510-0 510-0 510-0 511-0 511-0 511-0 511-0 511-0 511-0 511-0 512-0 512-0 512-0 512-0 512-0 512-0 512-0 513-0 513-0 513-0 513-0 513-0 513-0 513-0 514-0 514-0 514-0 514-0 514-0 514-0 514-0 515-0 515-0 515-0 515-0 515-0 515-0 515-0 516-0 516-0 516-0 516-0 516-0 516-0 516-0 517-0 517-0 517-0 517-0 517-0 517-0 517-0 518-0 518-0 518-0 518-0 518-0 518-0 518-0 519-0 519-0 519-0 519-0 519-0 519-0 519-0 520-0 520-0 520-0 520-0 520-0 520-0 520-0 521-0 521-0 521-0 521-0 521-0 521-0 521-0 522-0 522-0 522-0 522-0 522-0 522-0 0-2 0-2 0-2 0-2 0-2 0-2 0-2 0-2 0-2 0-2 0-2 0-2 0-2 0-2 0-2 0-2 0-2 0-2 0-2 0-2 0-2 0-2 0-2 0-2 0-2 0-2 0-2 0-2 0-2 0-2 0-2 0-2 0-2 0-2 0-2 0-2 0-2 0-2 0-2 0-2 0-2 0-2 0-2 
0-2 0-2 0-2 0-2 0-2 0-2 0-2 0-2 0-2 0-2 0-2 0-2 0-2 0-2 0-2 0-2 0-2 0-2 0-2 0-2 0-2 0-2 0-2 0-2 0-2 0-2 0-2 0-2 0-2 0-2 0-2 0-2 0-2 0-2 0-2 0-2 0-2 0-2 0-2 0-2 0-2 0-2 0-2 0-2 504-0 504-0 504-0 504-0 504-0 505-0 505-0 505-0 505-0 505-0 505-0 505-0 506-0 506-0 506-0 506-0 506-0 506-0 506-0 507-0 507-0 507-0 507-0 507-0 507-0 507-0 508-0 508-0 508-0 508-0 508-0 508-0 508-0 509-0 509-0 509-0 509-0 509-0 509-0 509-0 510-0 510-0 510-0 510-0 510-0 510-0 510-0 511-0 511-0 511-0 511-0 511-0 511-0 511-0 512-0 512-0 512-0 512-0 512-0 512-0 512-0 513-0 513-0 513-0 513-0 513-0 513-0 513-0 514-0 514-0 514-0 514-0 514-0 514-0 514-0 515-0 515-0 515-0 515-0 515-0 515-0 515-0 516-0 516-0 516-0 516-0 516-0 516-0 516-0 517-0 517-0 517-0 517-0 517-0 517-0 517-0 518-0 518-0 518-0 518-0 518-0 518-0 518-0 519-0 519-0 519-0 519-0 519-0 519-0 519-0 520-0 520-0 520-0 520-0 520-0 520-0 520-0 521-0 521-0 521-0 521-0 521-0 521-0 521-0 522-0 522-0 522-0 522-0 522-0 0-2 0-2 0-2 0-2 0-2 0-2 0-2 0-2 0-2 0-2 0-2 0-2 0-2 0-2 0-2 0-2 0-2 0-2 0-2 0-2 0-2 0-2 0-2 0-2 0-2 0-2 0-2 0-2 0-2 0-2 0-2 0-2 0-2 0-2 0-2 0-2 0-2 0-2 0-2 0-2 0-2 0-2 0-2 0-2 
0-2 0-2 0-2 0-2 0-2 0-2 0-2 0-2 0-2 0-2 0-2 0-2 0-2 0-2 0-2 0-2 0-2 0-2 0-2 0-2 0-2 0-2 0-2 0-2 0-2 0-2 0-2 0-2 0-2 0-2 0-2 0-2 0-2 0-2 0-2 0-2 0-2 0-2 0-2 0-2 0-2 0-2 0-2 0-2 0-2 504-0 504-0 504-0 504-0 505-0 505-0 505-0 505-0 505-0 505-0 505-0 506-0 506-0 506-0 506-0 506-0 506-0 506-0 507-0 507-0 507-0 507-0 507-0 507-0 507-0 508-0 508-0 508-0 508-0 508-0 508-0 508-0 509-0 509-0 509-0 509-0 509-0 509-0 509-0 510-0 510-0 510-0 510-0 510-0 510-0 510-0 511-0 511-0 511-0 511-0 511-0 511-0 511-0 512-0 512-0 512-0 512-0 512-0 512-0 512-0 513-0 513-0 513-0 513-0 513-0 513-0 513-0 514-0 514-0 514-0 514-0 514-0 514-0 514-0 515-0 515-0 515-0 515-0 515-0 515-0 515-0 516-0 516-0 516-0 516-0 516-0 516-0 516-0 517-0 517-0 517-0 517-0 517-0 517-0 517-0 518-0 518-0 518-0 518-0 518-0 518-0 518-0 519-0 519-0 519-0 519-0 519-0 519-0 519-0 520-0 520-0 520-0 520-0 520-0 520-0 520-0 521-0 521-0 521-0 521-0 521-0 521-0 521-0 522-0 522-0 522-0 522-0 0-2 0-2 0-2 0-2 0-2 0-2 0-2 0-2 0-2 0-2 0-2 0-2 0-2 0-2 0-2 0-2 0-2 0-2 0-2 0-2 0-2 0-2 0-2 0-2 0-2 0-2 0-2 0-2 0-2 0-2 0-2 0-2 0-2 0-2 0-2 0-2 0-2 0-2 0-2 0-2 0-2 0-2 0-2 0-2 0-2 
0-2 0-2 0-2 0-2 0-2 0-2 0-2 0-2 0-2 0-2 0-2 0-2 0-2 0-2 0-2 0-2 0-2 0-2 0-2 0-2 0-2 0-2 0-2 0-2 0-2 0-2 0-2 0-2 0-2 0-2 0-2 0-2 0-2 0-2 0-2 0-2 0-2 0-2 0-2 0-2 0-2 0-2 0-2 0-2 0-2 529-0 529-0 529-0 529-0 530-0 530-0 530-0 530-0 530-0 530-0 530-0 531-0 531-0 531-0 531-0 531-0 531-0 531-0 532-0 532-0 532-0 532-0 532-0 532-0 532-0 533-0 533-0 533-0 533-0 533-0 533-0 533-0 534-0 534-0 534-0 534-0 534-0 534-0 534-0 535-0 535-0 535-0 535-0 535-0 535-0 535-0 536-0 536-0 536-0 536-0 536-0 536-0 536-0 537-0 537-0 537-0 537-0 537-0 537-0 537-0 538-0 538-0 538-0 538-0 538-0 538-0 538-0 539-0 539-0 539-0 539-0 539-0 539-0 539-0 540-0 540-0 540-0 540-0 540-0 540-0 540-0 541-0 541-0 541-0 541-0 541-0 541-0 541-0 542-0 542-0 542-0 542-0 542-0 542-0 542-0 543-0 543-0 543-0 543-0 543-0 543-0 543-0 544-0 544-0 544-0 544-0 544-0 544-0 544-0 545-0 545-0 545-0 545-0 545-0 545-0 545-0 546-0 546-0 546-0 546-0 546-0 546-0 546-0 547-0 547-0 547-0 547-0 0-2 0-2 0-2 0-2 0-2 0-2 0-2 0-2 0-2 0-2 0-2 0-2 0-2 0-2 0-2 0-2 0-2 0-2 0-2 0-2 0-2 0-2 0-2 0-2 0-2 0-2 0-2 0-2 0-2 0-2 0-2 0-2 0-2 0-2 0-2 0-2 0-2 0-2 0-2 0-2 0-2 0-2 0-2 0-2 0-2 
0-2 0-2 0-2 0-2 0-2 0-2 0-2 0-2 0-2 0-2 0-2 0-2 0-2 0-2 0-2 0-2 0-2 0-2 0-2 0-2 0-2 0-2 0-2 0-2 0-2 0-2 0-2 0-2 0-2 0-2 0-2 0-2 0-2 0-2 0-2 0-2 0-2 0-2 0-2 0-2 0-2 0-2 0-2 0-2 0-2 0-2 529-0 529-0 529-0 530-0 530-0 530-0 530-0 530-0 530-0 530-0 531-0 531-0 531-0 531-0 531-0 531-0 531-0 532-0 532-0 532-0 532-0 532-0 532-0 532-0 533-0 533-0 533-0 533-0 533-0 533-0 533-0 534-0 534-0 534-0 534-0 534-0 534-0 534-0 535-0 535-0 535-0 535-0 535-0 535-0 535-0 536-0 536-0 536-0 536-0 536-0 536-0 536-0 537-0 537-0 537-0 537-0 537-0 537-0 537-0 538-0 538-0 538-0 538-0 538-0 538-0 538-0 539-0 539-0 539-0 539-0 539-0 539-0 539-0 540-0 540-0 540-0 540-0 540-0 540-0 540-0 541-0 541-0 541-0 541-0 541-0 541-0 541-0 542-0 542-0 542-0 542-0 542-0 542-0 542-0 543-0 543-0 543-0 543-0 543-0 543-0 543-0 544-0 544-0 544-0 544-0 544-0 544-0 544-0 545-0 545-0 545-0 545-0 545-0 545-0 545-0 546-0 546-0 546-0 546-0 546-0 546-0 546-0 547-0 547-0 547-0 0-2 0-2 0-2 0-2 0-2 0-2 0-2 0-2 0-2 0-2 0-2 0-2 0-2 0-2 0-2 0-2 0-2 0-2 0-2 0-2 0-2 0-2 0-2 0-2 0-2 0-2 0-2 0-2 0-2 0-2 0-2 0-2 0-2 0-2 0-2 0-2 0-2 0-2 0-2 0-2 0-2 0-2 0-2 0-2 0-2 0-2 
0-2 0-2 0-2 0-2 0-2 0-2 0-2 0-2 0-2 0-2 0-2 0-2 0-2 0-2 0-2 0-2 0-2 0-2 0-2 0-2 0-2 0-2 0-2 0-2 0-2 0-2 0-2 0-2 0-2 0-2 0-2 0-2 0-2 0-2 0-2 0-2 0-2 0-2 0-2 0-2 0-2 0-2 0-2 0-2 0-2 0-2 0-2 529-0 529-0 530-0 530-0 530-0 530-0 530-0 530-0 530-0 531-0 531-0 531-0 531-0 531-0 531-0 531-0 532-0 532-0 532-0 532-0 532-0 532-0 532-0 533-0 533-0 533-0 533-0 533-0 533-0 533-0 534-0 534-0 534-0 534-0 534-0 534-0 534-0 535-0 535-0 535-0 535-0 535-0 535-0 535-0 536-0 536-0 536-0 536-0 536-0 536-0 536-0 537-0 537-0 537-0 537-0 537-0 537-0 537-0 538-0 538-0 538-0 538-0 538-0 538-0 538-0 539-0 539-0 539-0 539-0 539-0 539-0 539-0 540-0 540-0 540-0 540-0 540-0 540-0 540-0 541-0 541-0 541-0 541-0 541-0 541-0 541-0 542-0 542-0 542-0 542-0 542-0 542-0 542-0 543-0 543-0 543-0 543-0 543-0 543-0 543-0 544-0 544-0 544-0 544-0 544-0 544-0 544-0 545-0 545-0 545-0 545-0 545-0 545-0 545-0 546-0 546-0 546-0 546-0 546-0 546-0 546-0 547-0 547-0 0-2 0-2 0-2 0-2 0-2 0-2 0-2 0-2 0-2 0-2 0-2 0-2 0-2 0-2 0-2 0-2 0-2 0-2 0-2 0-2 0-2 0-2 0-2 0-2 0-2 0-2 0-2 0-2 0-2 0-2 0-2 0-2 0-2 0-2 0-2 0-2 0-2 0-2 0-2 0-2 0-2 0-2 0-2 0-2 0-2 0-2 0-2 
0-2 0-2 0-2 0-2 0-2 0-2 0-2 0-2 0-2 0-2 0-2 0-2 0-2 0-2 0-2 0-2 0-2 0-2 0-2 0-2 0-2 0-2 0-2 0-2 0-2 0-2 0-2 0-2 0-2 0-2 0-2 0-2 0-2 0-2 0-2 0-2 0-2 0-2 0-2 0-2 0-2 0-2 0-2 0-2 0-2 0-2 0-2 0-2 529-0 530-0 530-0 530-0 530-0 530-0 530-0 530-0 531-0 531-0 531-0 531-0 531-0 531-0 531-0 532-0 532-0 532-0 532-0 532-0 532-0 532-0 533-0 533-0 533-0 533-0 533-0 533-0 533-0 534-0 534-0 534-0 534-0 534-0 534-0 534-0 535-0 535-0 535-0 535-0 535-0 535-0 535-0 536-0 536-0 536-0 536-0 536-0 536-0 536-0 537-0 537-0 537-0 537-0 537-0 537-0 537-0 538-0 538-0 538-0 538-0 538-0 538-0 538-0 539-0 539-0 539-0 539-0 539-0 539-0 539-0 540-0 540-0 540-0 540-0 540-0 540-0 540-0 541-0 541-0 541-0 541-0 541-0 541-0 541-0 542-0 542-0 542-0 542-0 542-0 542-0 542-0 543-0 543-0 543-0 543-0 543-0 543-0 543-0 544-0 544-0 544-0 544-0 544-0 544-0 544-0 545-0 545-0 545-0 545-0 545-0 545-0 545-0 546-0 546-0 546-0 546-0 546-0 546-0 546-0 547-0 0-2 0-2 0-2 0-2 0-2 0-2 0-2 0-2 0-2 0-2 0-2 0-2 0-2 0-2 0-2 0-2 0-2 0-2 0-2 0-2 0-2 0-2 0-2 0-2 0-2 0-2 0-2 0-2 0-2 0-2 0-2 0-2 0-2 0-2 0-2 0-2 0-2 0-2 0-2 0-2 0-2 0-2 0-2 0-2 0-2 0-2 0-2 0-2 
0-2 0-2 0-2 0-2 0-2 0-2 0-2 0-2 0-2 0-2 0-2 0-2 0-2 0-2 0-2 0-2 0-2 0-2 0-2 0-2 0-2 0-2 0-2 0-2 0-2 0-2 0-2 0-2 0-2 0-2 0-2 0-2 0-2 0-2 0-2 0-2 0-2 0-2 0-2 0-2 0-2 0-2 0-2 0-2 0-2 0-2 0-2 0-2 0-2 0-2 530-0 530-0 530-0 530-0 530-0 530-0 531-0 531-0 531-0 531-0 531-0 531-0 531-0 532-0 532-0 532-0 532-0 532-0 532-0 532-0 533-0 533-0 533-0 533-0 533-0 533-0 533-0 534-0 534-0 534-0 534-0 534-0 534-0 534-0 535-0 535-0 535-0 535-0 535-0 535-0 535-0 536-0 536-0 536-0 536-0 536-0 536-0 536-0 537-0 537-0 537-0 537-0 537-0 537-0 537-0 538-0 538-0 538-0 538-0 538-0 538-0 538-0 539-0 539-0 539-0 539-0 539-0 539-0 539-0 540-0 540-0 540-0 540-0 540-0 540-0 540-0 541-0 541-0 541-0 541-0 541-0 541-0 541-0 542-0 542-0 542-0 542-0 542-0 542-0 542-0 543-0 543-0 543-0 543-0 543-0 543-0 543-0 544-0 544-0 544-0 544-0 544-0 544-0 544-0 545-0 545-0 545-0 545-0 545-0 545-0 545-0 546-0 546-0 546-0 546-0 546-0 546-0 0-2 0-2 0-2 0-2 0-2 0-2 0-2 0-2 0-2 0-2 0-2 0-2 0-2 0-2 0-2 0-2 0-2 0-2 0-2 0-2 0-2 0-2 0-2 0-2 0-2 0-2 0-2 0-2 0-2 0-2 0-2 0-2 0-2 0-2 0-2 0-2 0-2 0-2 0-2 0-2 0-2 0-2 0-2 0-2 0-2 0-2 0-2 0-2 0-2 0-2 
0-2 0-2 0-2 0-2 0-2 0-2 0-2 0-2 0-2 0-2 0-2 0-2 0-2 0-2 0-2 0-2 0-2 0-2 0-2 0-2 0-2 0-2 0-2 0-2 0-2 0-2 0-2 0-2 0-2 0-2 0-2 0-2 0-2 0-2 0-2 0-2 0-2 0-2 0-2 0-2 0-2 0-2 0-2 0-2 0-2 0-2 0-2 0-2 0-2 0-2 0-2 530-0 530-0 530-0 530-0 530-0 531-0 531-0 531-0 531-0 531-0 531-0 531-0 532-0 532-0 532-0 532-0 532-0 532-0 532-0 533-0 533-0 533-0 533-0 533-0 533-0 533-0 534-0 534-0 534-0 534-0 534-0 534-0 534-0 535-0 535-0 535-0 535-0 535-0 535-0 535-0 536-0 536-0 536-0 536-0 536-0 536-0 536-0 537-0 537-0 537-0 537-0 537-0 537-0 537-0 538-0 538-0 538-0 538-0 538-0 538-0 538-0 539-0 539-0 539-0 539-0 539-0 539-0 539-0 540-0 540-0 540-0 540-0 540-0 540-0 540-0 541-0 541-0 541-0 541-0 541-0 541-0 541-0 542-0 542-0 542-0 542-0 542-0 542-0 542-0 543-0 543-0 543-0 543-0 543-0 543-0 543-0 544-0 544-0 544-0 544-0 544-0 544-0 544-0 545-0 545-0 545-0 545-0 545-0 545-0 545-0 546-0 546-0 546-0 546-0 546-0 0-2 0-2 0-2 0-2 0-2 0-2 0-2 0-2 0-2 0-2 0-2 0-2 0-2 0-2 0-2 0-2 0-2 0-2 0-2 0-2 0-2 0-2 0-2 0-2 0-2 0-2 0-2 0-2 0-2 0-2 0-2 0-2 0-2 0-2 0-2 0-2 0-2 0-2 0-2 0-2 0-2 0-2 0-2 0-2 0-2 0-2 0-2 0-2 0-2 0-2 0-2 
0-2 0-2 0-2 0-2 0-2 0-2 0-2 0-2 0-2 0-2 0-2 0-2 0-2 0-2 0-2 0-2 0-2 0-2 0-2 0-2 0-2 0-2 0-2 0-2 0-2 0-2 0-2 0-2 0-2 0-2 0-2 0-2 0-2 0-2 0-2 0-2 0-2 0-2 0-2 0-2 0-2 0-2 0-2 0-2 0-2 0-2 0-2 0-2 0-2 0-2 0-2 0-2 530-0 530-0 530-0 530-0 531-0 531-0 531-0 531-0 531-0 531-0 531-0 532-0 532-0 532-0 532-0 532-0 532-0 532-0 533-0 533-0 533-0 533-0 533-0 533-0 533-0 534-0 534-0 534-0 534-0 534-0 534-0 534-0 535-0 535-0 535-0 535-0 535-0 535-0 535-0 536-0 536-0 536-0 536-0 536-0 536-0 536-0 537-0 537-0 537-0 537-0 537-0 537-0 537-0 538-0 538-0 538-0 538-0 538-0 538-0 538-0 539-0 539-0 539-0 539-0 539-0 539-0 539-0 540-0 540-0 540-0 540-0 540-0 540-0 540-0 541-0 541-0 541-0 541-0 541-0 541-0 541-0 542-0 542-0 542-0 542-0 542-0 542-0 542-0 543-0 543-0 543-0 543-0 543-0 543-0 543-0 544-0 544-0 544-0 544-0 544-0 544-0 544-0 545-0 545-0 545-0 545-0 545-0 545-0 545-0 546-0 546-0 546-0 546-0 0-2 0-2 0-2 0-2 0-2 0-2 0-2 0-2 0-2 0-2 0-2 0-2 0-2 0-2 0-2 0-2 0-2 0-2 0-2 0-2 0-2 0-2 0-2 0-2 0-2 0-2 0-2 0-2 0-2 0-2 0-2 0-2 0-2 0-2 0-2 0-2 0-2 0-2 0-2 0-2 0-2 0-2 0-2 0-2 0-2 0-2 0-2 0-2 0-2 0-2 0-2 0-2 
0-2 0-2 0-2 0-2 0-2 0-2 0-2 0-2 0-2 0-2 0-2 0-2 0-2 0-2 0-2 0-2 0-2 0-2 0-2 0-2 0-2 0-2 0-2 0-2 0-2 0-2 0-2 0-2 0-2 0-2 0-2 0-2 0-2 0-2 0-2 0-2 0-2 0-2 0-2 0-2 0-2 0-2 0-2 0-2 0-2 0-2 0-2 0-2 0-2 0-2 0-2 0-2 0-2 555-0 555-0 555-0 556-0 556-0 556-0 556-0 556-0 556-0 556-0 557-0 557-0 557-0 557-0 557-0 557-0 557-0 558-0 558-0 558-0 558-0 558-0 558-0 558-0 559-0 559-0 559-0 559-0 559-0 559-0 559-0 560-0 560-0 560-0 560-0 560-0 560-0 560-0 561-0 561-0 561-0 561-0 561-0 561-0 561-0 562-0 562-0 562-0 562-0 562-0 562-0 562-0 563-0 563-0 563-0 563-0 563-0 563-0 563-0 564-0 564-0 564-0 564-0 564-0 564-0 564-0 565-0 565-0 565-0 565-0 565-0 565-0 565-0 566-0 566-0 566-0 566-0 566-0 566-0 566-0 567-0 567-0 567-0 567-0 567-0 567-0 567-0 568-0 568-0 568-0 568-0 568-0 568-0 568-0 569-0 569-0 569-0 569-0 569-0 569-0 569-0 570-0 570-0 570-0 570-0 570-0 570-0 570-0 571-0 571-0 571-0 0-2 0-2 0-2 0-2 0-2 0-2 0-2 0-2 0-2 0-2 0-2 0-2 0-2 0-2 0-2 0-2 0-2 0-2 0-2 0-2 0-2 0-2 0-2 0-2 0-2 0-2 0-2 0-2 0-2 0-2 0-2 0-2 0-2 0-2 0-2 0-2 0-2 0-2 0-2 0-2 0-2 0-2 0-2 0-2 0-2 0-2 0-2 0-2 0-2 0-2 0-2 0-2 0-2 
0-2 0-2 0-2 0-2 0-2 0-2 0-2 0-2 0-2 0-2 0-2 0-2 0-2 0-2 0-2 0-2 0-2 0-2 0-2 0-2 0-2 0-2 0-2 0-2 0-2 0-2 0-2 0-2 0-2 0-2 0-2 0-2 0-2 0-2 0-2 0-2 0-2 0-2 0-2 0-2 0-2 0-2 0-2 0-2 0-2 0-2 0-2 0-2 0-2 0-2 0-2 0-2 0-2 0-2 555-0 555-0 556-0 556-0 556-0 556-0 556-0 556-0 556-0 557-0 557-0 557-0 557-0 557-0 557-0 557-0 558-0 558-0 558-0 558-0 558-0 558-0 558-0 559-0 559-0 559-0 559-0 559-0 559-0 559-0 560-0 560-0 560-0 560-0 560-0 560-0 560-0 561-0 561-0 561-0 561-0 561-0 561-0 561-0 562-0 562-0 562-0 562-0 562-0 562-0 562-0 563-0 563-0 563-0 563-0 563-0 563-0 563-0 564-0 564-0 564-0 564-0 564-0 564-0 564-0 565-0 565-0 565-0 565-0 565-0 565-0 565-0 566-0 566-0 566-0 566-0 566-0 566-0 566-0 567-0 567-0 567-0 567-0 567-0 567-0 567-0 568-0 568-0 568-0 568-0 568-0 568-0 568-0 569-0 569-0 569-0 569-0 569-0 569-0 569-0 570-0 570-0 570-0 570-0 570-0 570-0 570-0 571-0 571-0 0-2 0-2 0-2 0-2 0-2 0-2 0-2 0-2 0-2 0-2 0-2 0-2 0-2 0-2 0-2 0-2 0-2 0-2 0-2 0-2 0-2 0-2 0-2 0-2 0-2 0-2 0-2 0-2 0-2 0-2 0-2 0-2 0-2 0-2 0-2 0-2 0-2 0-2 0-2 0-2 0-2 0-2 0-2 0-2 0-2 0-2 0-2 0-2 0-2 0-2 0-2 0-2 0-2 0-2 
0-2 0-2 0-2 0-2 0-2 0-2 0-2 0-2 0-2 0-2 0-2 0-2 0-2 0-2 0-2 0-2 0-2 0-2 0-2 0-2 0-2 0-2 0-2 0-2 0-2 0-2 0-2 0-2 0-2 0-2 0-2 0-2 0-2 0-2 0-2 0-2 0-2 0-2 0-2 0-2 0-2 0-2 0-2 0-2 0-2 0-2 0-2 0-2 0-2 0-2 0-2 0-2 0-2 0-2 0-2 0-2 556-0 556-0 556-0 556-0 556-0 556-0 556-0 557-0 557-0 557-0 557-0 557-0 557-0 557-0 558-0 558-0 558-0 558-0 558-0 558-0 558-0 559-0 559-0 559-0 559-0 559-0 559-0 559-0 560-0 560-0 560-0 560-0 560-0 560-0 560-0 561-0 561-0 561-0 561-0 561-0 561-0 561-0 562-0 562-0 562-0 562-0 562-0 562-0 562-0 563-0 563-0 563-0 563-0 563-0 563-0 563-0 564-0 564-0 564-0 564-0 564-0 564-0 564-0 565-0 565-0 565-0 565-0 565-0 565-0 565-0 566-0 566-0 566-0 566-0 566-0 566-0 566-0 567-0 567-0 567-0 567-0 567-0 567-0 567-0 568-0 568-0 568-0 568-0 568-0 568-0 568-0 569-0 569-0 569-0 569-0 569-0 569-0 569-0 570-0 570-0 570-0 570-0 570-0 570-0 570-0 0-2 0-2 0-2 0-2 0-2 0-2 0-2 0-2 0-2 0-2 0-2 0-2 0-2 0-2 0-2 0-2 0-2 0-2 0-2 0-2 0-2 0-2 0-2 0-2 0-2 0-2 0-2 0-2 0-2 0-2 0-2 0-2 0-2 0-2 0-2 0-2 0-2 0-2 0-2 0-2 0-2 0-2 0-2 0-2 0-2 0-2 0-2 0-2 0-2 0-2 0-2 0-2 0-2 0-2 0-2 0-2 
0-2 0-2 0-2 0-2 0-2 0-2 0-2 0-2 0-2 0-2 0-2 0-2 0-2 0-2 0-2 0-2 0-2 0-2 0-2 0-2 0-2 0-2 0-2 0-2 0-2 0-2 0-2 0-2 0-2 0-2 0-2 0-2 0-2 0-2 0-2 0-2 0-2 0-2 0-2 0-2 0-2 0-2 0-2 0-2 0-2 0-2 0-2 0-2 0-2 0-2 0-2 0-2 0-2 0-2 0-2 0-2 0-2 556-0 556-0 556-0 556-0 556-0 556-0 557-0 557-0 557-0 557-0 557-0 557-0 557-0 558-0 558-0 558-0 558-0 558-0 558-0 558-0 559-0 559-0 559-0 559-0 559-0 559-0 559-0 560-0 560-0 560-0 560-0 560-0 560-0 560-0 561-0 561-0 561-0 561-0 561-0 561-0 561-0 562-0 562-0 562-0 562-0 562-0 562-0 562-0 563-0 563-0 563-0 563-0 563-0 563-0 563-0 564-0 564-0 564-0 564-0 564-0 564-0 564-0 565-0 565-0 565-0 565-0 565-0 565-0 565-0 566-0 566-0 566-0 566-0 566-0 566-0 566-0 567-0 567-0 567-0 567-0 567-0 567-0 567-0 568-0 568-0 568-0 568-0 568-0 568-0 568-0 569-0 569-0 569-0 569-0 569-0 569-0 569-0 570-0 570-0 570-0 570-0 570-0 570-0 0-2 0-2 0-2 0-2 0-2 0-2 0-2 0-2 0-2 0-2 0-2 0-2 0-2 0-2 0-2 0-2 0-2 0-2 0-2 0-2 0-2 0-2 0-2 0-2 0-2 0-2 0-2 0-2 0-2 0-2 0-2 0-2 0-2 0-2 0-2 0-2 0-2 0-2 0-2 0-2 0-2 0-2 0-2 0-2 0-2 0-2 0-2 0-2 0-2 0-2 0-2 0-2 0-2 0-2 0-2 0-2 0-2 
0-2 0-2 0-2 0-2 0-2 0-2 0-2 0-2 0-2 0-2 0-2 0-2 0-2 0-2 0-2 0-2 0-2 0-2 0-2 0-2 0-2 0-2 0-2 0-2 0-2 0-2 0-2 0-2 0-2 0-2 0-2 0-2 0-2 0-2 0-2 0-2 0-2 0-2 0-2 0-2 0-2 0-2 0-2 0-2 0-2 0-2 0-2 0-2 0-2 0-2 0-2 0-2 0-2 0-2 0-2 0-2 0-2 0-2 556-0 556-0 556-0 556-0 556-0 557-0 557-0 557-0 557-0 557-0 557-0 557-0 558-0 558-0 558-0 558-0 558-0 558-0 558-0 559-0 559-0 559-0 559-0 559-0 559-0 559-0 560-0 560-0 560-0 560-0 560-0 560-0 560-0 561-0 561-0 561-0 561-0 561-0 561-0 561-0 562-0 562-0 562-0 562-0 562-0 562-0 562-0 563-0 563-0 563-0 563-0 563-0 563-0 563-0 564-0 564-0 564-0 564-0 564-0 564-0 564-0 565-0 565-0 565-0 565-0 565-0 565-0 565-0 566-0 566-0 566-0 566-0 566-0 566-0 566-0 567-0 567-0 567-0 567-0 567-0 567-0 567-0 568-0 568-0 568-0 568-0 568-0 568-0 568-0 569-0 569-0 569-0 569-0 569-0 569-0 569-0 570-0 570-0 570-0 570-0 570-0 0-2 0-2 0-2 0-2 0-2 0-2 0-2 0-2 0-2 0-2 0-2 0-2 0-2 0-2 0-2 0-2 0-2 0-2 0-2 0-2 0-2 0-2 0-2 0-2 0-2 0-2 0-2 0-2 0-2 0-2 0-2 0-2 0-2 0-2 0-2 0-2 0-2 0-2 0-2 0-2 0-2 0-2 0-2 0-2 0-2 0-2 0-2 0-2 0-2 0-2 0-2 0-2 0-2 0-2 0-2 0-2 0-2 0-2 
0-2 0-2 0-2 0-2 0-2 0-2 0-2 0-2 0-2 0-2 0-2 0-2 0-2 0-2 0-2 0-2 0-2 0-2 0-2 0-2 0-2 0-2 0-2 0-2 0-2 0-2 0-2 0-2 0-2 0-2 0-2 0-2 0-2 0-2 0-2 0-2 0-2 0-2 0-2 0-2 0-2 0-2 0-2 0-2 0-2 0-2 0-2 0-2 0-2 0-2 0-2 0-2 0-2 0-2 0-2 0-2 0-2 0-2 0-2 0-2 556-0 556-0 556-0 557-0 557-0 557-0 557-0 557-0 557-0 557-0 558-0 558-0 558-0 558-0 558-0 558-0 558-0 559-0 559-0 559-0 559-0 559-0 559-0 559-0 560-0 560-0 560-0 560-0 560-0 560-0 560-0 561-0 561-0 561-0 561-0 561-0 561-0 561-0 562-0 562-0 562-0 562-0 562-0 562-0 562-0 563-0 563-0 563-0 563-0 563-0 563-0 563-0 564-0 564-0 564-0 564-0 564-0 564-0 564-0 565-0 565-0 565-0 565-0 565-0 565-0 565-0 566-0 566-0 566-0 566-0 566-0 566-0 566-0 567-0 567-0 567-0 567-0 567-0 567-0 567-0 568-0 568-0 568-0 568-0 568-0 568-0 568-0 569-0 569-0 569-0 569-0 569-0 569-0 569-0 570-0 570-0 570-0 0-2 0-2 0-2 0-2 0-2 0-2 0-2 0-2 0-2 0-2 0-2 0-2 0-2 0-2 0-2 0-2 0-2 0-2 0-2 0-2 0-2 0-2 0-2 0-2 0-2 0-2 0-2 0-2 0-2 0-2 0-2 0-2 0-2 0-2 0-2 0-2 0-2 0-2 0-2 0-2 0-2 0-2 0-2 0-2 0-2 0-2 0-2 0-2 0-2 0-2 0-2 0-2 0-2 0-2 0-2 0-2 0-2 0-2 0-2 0-2 
0-2 0-2 0-2 0-2 0-2 0-2 0-2 0-2 0-2 0-2 0-2 0-2 0-2 0-2 0-2 0-2 0-2 0-2 0-2 0-2 0-2 0-2 0-2 0-2 0-2 0-2 0-2 0-2 0-2 0-2 0-2 0-2 0-2 0-2 0-2 0-2 0-2 0-2 0-2 0-2 0-2 0-2 0-2 0-2 0-2 0-2 0-2 0-2 0-2 0-2 0-2 0-2 0-2 0-2 0-2 0-2 0-2 0-2 0-2 0-2 0-2 556-0 556-0 557-0 557-0 557-0 557-0 557-0 557-0 557-0 558-0 558-0 558-0 558-0 558-0 558-0 558-0 559-0 559-0 559-0 559-0 559-0 559-0 559-0 560-0 560-0 560-0 560-0 560-0 560-0 560-0 561-0 561-0 561-0 561-0 561-0 561-0 561-0 562-0 562-0 562-0 562-0 562-0 562-0 562-0 563-0 563-0 563-0 563-0 563-0 563-0 563-0 564-0 564-0 564-0 564-0 564-0 564-0 564-0 565-0 565-0 565-0 565-0 565-0 565-0 565-0 566-0 566-0 566-0 566-0 566-0 566-0 566-0 567-0 567-0 567-0 567-0 567-0 567-0 567-0 568-0 568-0 568-0 568-0 568-0 568-0 568-0 569-0 569-0 569-0 569-0 569-0 569-0 569-0 570-0 570-0 0-2 0-2 0-2 0-2 0-2 0-2 0-2 0-2 0-2 0-2 0-2 0-2 0-2 0-2 0-2 0-2 0-2 0-2 0-2 0-2 0-2 0-2 0-2 0-2 0-2 0-2 0-2 0-2 0-2 0-2 0-2 0-2 0-2 0-2 0-2 0-2 0-2 0-2 0-2 0-2 0-2 0-2 0-2 0-2 0-2 0-2 0-2 0-2 0-2 0-2 0-2 0-2 0-2 0-2 0-2 0-2 0-2 0-2 0-2 0-2 0-2 
0-2 0-2 0-2 0-2 0-2 0-2 0-2 0-2 0-2 0-2 0-2 0-2 0-2 0-2 0-2 0-2 0-2 0-2 0-2 0-2 0-2 0-2 0-2 0-2 0-2 0-2 0-2 0-2 0-2 0-2 0-2 0-2 0-2 0-2 0-2 0-2 0-2 0-2 0-2 0-2 0-2 0-2 0-2 0-2 0-2 0-2 0-2 0-2 0-2 0-2 0-2 0-2 0-2 0-2 0-2 0-2 0-2 0-2 0-2 0-2 0-2 0-2 0-2 582-0 582-0 582-0 582-0 582-0 582-0 582-0 583-0 583-0 583-0 583-0 583-0 583-0 583-0 584-0 584-0 584-0 584-0 584-0 584-0 584-0 585-0 585-0 585-0 585-0 585-0 585-0 585-0 586-0 586-0 586-0 586-0 586-0 586-0 586-0 587-0 587-0 587-0 587-0 587-0 587-0 587-0 588-0 588-0 588-0 588-0 588-0 588-0 588-0 589-0 589-0 589-0 589-0 589-0 589-0 589-0 590-0 590-0 590-0 590-0 590-0 590-0 590-0 591-0 591-0 591-0 591-0 591-0 591-0 591-0 592-0 592-0 592-0 592-0 592-0 592-0 592-0 593-0 593-0 593-0 593-0 593-0 593-0 593-0 594-0 594-0 594-0 594-0 594-0 594-0 594-0 0-2 0-2 0-2 0-2 0-2 0-2 0-2 0-2 0-2 0-2 0-2 0-2 0-2 0-2 0-2 0-2 0-2 0-2 0-2 0-2 0-2 0-2 0-2 0-2 0-2 0-2 0-2 0-2 0-2 0-2 0-2 0-2 0-2 0-2 0-2 0-2 0-2 0-2 0-2 0-2 0-2 0-2 0-2 0-2 0-2 0-2 0-2 0-2 0-2 0-2 0-2 0-2 0-2 0-2 0-2 0-2 0-2 0-2 0-2 0-2 0-2 0-2 0-2 
0-2 0-2 0-2 0-2 0-2 0-2 0-2 0-2 0-2 0-2 0-2 0-2 0-2 0-2 0-2 0-2 0-2 0-2 0-2 0-2 0-2 0-2 0-2 0-2 0-2 0-2 0-2 0-2 0-2 0-2 0-2 0-2 0-2 0-2 0-2 0-2 0-2 0-2 0-2 0-2 0-2 0-2 0-2 0-2 0-2 0-2 0-2 0-2 0-2 0-2 0-2 0-2 0-2 0-2 0-2 0-2 0-2 0-2 0-2 0-2 0-2 0-2 0-2 0-2 582-0 582-0 582-0 582-0 582-0 582-0 583-0 583-0 583-0 583-0 583-0 583-0 583-0 584-0 584-0 584-0 584-0 584-0 584-0 584-0 585-0 585-0 585-0 585-0 585-0 585-0 585-0 586-0 586-0 586-0 586-0 586-0 586-0 586-0 587-0 587-0 587-0 587-0 587-0 587-0 587-0 588-0 588-0 588-0 588-0 588-0 588-0 588-0 589-0 589-0 589-0 589-0 589-0 589-0 589-0 590-0 590-0 590-0 590-0 590-0 590-0 590-0 591-0 591-0 591-0 591-0 591-0 591-0 591-0 592-0 592-0 592-0 592-0 592-0 592-0 592-0 593-0 593-0 593-0 593-0 593-0 593-0 593-0 594-0 594-0 594-0 594-0 594-0 594-0 0-2 0-2 0-2 0-2 0-2 0-2 0-2 0-2 0-2 0-2 0-2 0-2 0-2 0-2 0-2 0-2 0-2 0-2 0-2 0-2 0-2 0-2 0-2 0-2 0-2 0-2 0-2 0-2 0-2 0-2 0-2 0-2 0-2 0-2 0-2 0-2 0-2 0-2 0-2 0-2 0-2 0-2 0-2 0-2 0-2 0-2 0-2 0-2 0-2 0-2 0-2 0-2 0-2 0-2 0-2 0-2 0-2 0-2 0-2 0-2 0-2 0-2 0-2 0-2 
0-2 0-2 0-2 0-2 0-2 0-2 0-2 0-2 0-2 0-2 0-2 0-2 0-2 0-2 0-2 0-2 0-2 0-2 0-2 0-2 0-2 0-2 0-2 0-2 0-2 0-2 0-2 0-2 0-2 0-2 0-2 0-2 0-2 0-2 0-2 0-2 0-2 0-2 0-2 0-2 0-2 0-2 0-2 0-2 0-2 0-2 0-2 0-2 0-2 0-2 0-2 0-2 0-2 0-2 0-2 0-2 0-2 0-2 0-2 0-2 0-2 0-2 0-2 0-2 0-2 0-2 582-0 582-0 582-0 582-0 583-0 583-0 583-0 583-0 583-0 583-0 583-0 584-0 584-0 584-0 584-0 584-0 584-0 584-0 585-0 585-0 585-0 585-0 585-0 585-0 585-0 586-0 586-0 586-0 586-0 586-0 586-0 586-0 587-0 587-0 587-0 587-0 587-0 587-0 587-0 588-0 588-0 588-0 588-0 588-0 588-0 588-0 589-0 589-0 589-0 589-0 589-0 589-0 589-0 590-0 590-0 590-0 590-0 590-0 590-0 590-0 591-0 591-0 591-0 591-0 591-0 591-0 591-0 592-0 592-0 592-0 592-0 592-0 592-0 592-0 593-0 593-0 593-0 593-0 593-0 593-0 593-0 594-0 594-0 594-0 594-0 0-2 0-2 0-2 0-2 0-2 0-2 0-2 0-2 0-2 0-2 0-2 0-2 0-2 0-2 0-2 0-2 0-2 0-2 0-2 0-2 0-2 0-2 0-2 0-2 0-2 0-2 0-2 0-2 0-2 0-2 0-2 0-2 0-2 0-2 0-2 0-2 0-2 0-2 0-2 0-2 0-2 0-2 0-2 0-2 0-2 0-2 0-2 0-2 0-2 0-2 0-2 0-2 0-2 0-2 0-2 0-2 0-2 0-2 0-2 0-2 0-2 0-2 0-2 0-2 0-2 0-2 
0-2 0-2 0-2 0-2 0-2 0-2 0-2 0-2 0-2 0-2 0-2 0-2 0-2 0-2 0-2 0-2 0-2 0-2 0-2 0-2 0-2 0-2 0-2 0-2 0-2 0-2 0-2 0-2 0-2 0-2 0-2 0-2 0-2 0-2 0-2 0-2 0-2 0-2 0-2 0-2 0-2 0-2 0-2 0-2 0-2 0-2 0-2 0-2 0-2 0-2 0-2 0-2 0-2 0-2 0-2 0-2 0-2 0-2 0-2 0-2 0-2 0-2 0-2 0-2 0-2 0-2 0-2 0-2 582-0 582-0 583-0 583-0 583-0 583-0 583-0 583-0 583-0 584-0 584-0 584-0 584-0 584-0 584-0 584-0 585-0 585-0 585-0 585-0 585-0 585-0 585-0 586-0 586-0 586-0 586-0 586-0 586-0 586-0 587-0 587-0 587-0 587-0 587-0 587-0 587-0 588-0 588-0 588-0 588-0 588-0 588-0 588-0 589-0 589-0 589-0 589-0 589-0 589-0 589-0 590-0 590-0 590-0 590-0 590-0 590-0 590-0 591-0 591-0 591-0 591-0 591-0 591-0 591-0 592-0 592-0 592-0 592-0 592-0 592-0 592-0 593-0 593-0 593-0 593-0 593-0 593-0 593-0 594-0 594-0 0-2 0-2 0-2 0-2 0-2 0-2 0-2 0-2 0-2 0-2 0-2 0-2 0-2 0-2 0-2 0-2 0-2 0-2 0-2 0-2 0-2 0-2 0-2 0-2 0-2 0-2 0-2 0-2 0-2 0-2 0-2 0-2 0-2 0-2 0-2 0-2 0-2 0-2 0-2 0-2 0-2 0-2 0-2 0-2 0-2 0-2 0-2 0-2 0-2 0-2 0-2 0-2 0-2 0-2 0-2 0-2 0-2 0-2 0-2 0-2 0-2 0-2 0-2 0-2 0-2 0-2 0-2 0-2 
0-2 0-2 0-2 0-2 0-2 0-2 0-2 0-2 0-2 0-2 0-2 0-2 0-2 0-2 0-2 0-2 0-2 0-2 0-2 0-2 0-2 0-2 0-2 0-2 0-2 0-2 0-2 0-2 0-2 0-2 0-2 0-2 0-2 0-2 0-2 0-2 0-2 0-2 0-2 0-2 0-2 0-2 0-2 0-2 0-2 0-2 0-2 0-2 0-2 0-2 0-2 0-2 0-2 0-2 0-2 0-2 0-2 0-2 0-2 0-2 0-2 0-2 0-2 0-2 0-2 0-2 0-2 0-2 0-2 0-2 583-0 583-0 583-0 583-0 583-0 583-0 583-0 584-0 584-0 584-0 584-0 584-0 584-0 584-0 585-0 585-0 585-0 585-0 585-0 585-0 585-0 586-0 586-0 586-0 586-0 586-0 586-0 586-0 587-0 587-0 587-0 587-0 587-0 587-0 587-0 588-0 588-0 588-0 588-0 588-0 588-0 588-0 589-0 589-0 589-0 589-0 589-0 589-0 589-0 590-0 590-0 590-0 590-0 590-0 590-0 590-0 591-0 591-0 591-0 591-0 591-0 591-0 591-0 592-0 592-0 592-0 592-0 592-0 592-0 592-0 593-0 593-0 593-0 593-0 593-0 593-0 593-0 0-2 0-2 0-2 0-2 0-2 0-2 0-2 0-2 0-2 0-2 0-2 0-2 0-2 0-2 0-2 0-2 0-2 0-2 0-2 0-2 0-2 0-2 0-2 0-2 0-2 0-2 0-2 0-2 0-2 0-2 0-2 0-2 0-2 0-2 0-2 0-2 0-2 0-2 0-2 0-2 0-2 0-2 0-2 0-2 0-2 0-2 0-2 0-2 0-2 0-2 0-2 0-2 0-2 0-2 0-2 0-2 0-2 0-2 0-2 0-2 0-2 0-2 0-2 0-2 0-2 0-2 0-2 0-2 0-2 0-2 
0-2 0-2 0-2 0-2 0-2 0-2 0-2 0-2 0-2 0-2 0-2 0-2 0-2 0-2 0-2 0-2 0-2 0-2 0-2 0-2 0-2 0-2 0-2 0-2 0-2 0-2 0-2 0-2 0-2 0-2 0-2 0-2 0-2 0-2 0-2 0-2 0-2 0-2 0-2 0-2 0-2 0-2 0-2 0-2 0-2 0-2 0-2 0-2 0-2 0-2 0-2 0-2 0-2 0-2 0-2 0-2 0-2 0-2 0-2 0-2 0-2 0-2 0-2 0-2 0-2 0-2 0-2 0-2 0-2 0-2 0-2 0-2 583-0 583-0 583-0 583-0 583-0 584-0 584-0 584-0 584-0 584-0 584-0 584-0 585-0 585-0 585-0 585-0 585-0 585-0 585-0 586-0 586-0 586-0 586-0 586-0 586-0 586-0 587-0 587-0 587-0 587-0 587-0 587-0 587-0 588-0 588-0 588-0 588-0 588-0 588-0 588-0 589-0 589-0 589-0 589-0 589-0 589-0 589-0 590-0 590-0 590-0 590-0 590-0 590-0 590-0 591-0 591-0 591-0 591-0 591-0 591-0 591-0 592-0 592-0 592-0 592-0 592-0 592-0 592-0 593-0 593-0 593-0 593-0 593-0 0-2 0-2 0-2 0-2 0-2 0-2 0-2 0-2 0-2 0-2 0-2 0-2 0-2 0-2 0-2 0-2 0-2 0-2 0-2 0-2 0-2 0-2 0-2 0-2 0-2 0-2 0-2 0-2 0-2 0-2 0-2 0-2 0-2 0-2 0-2 0-2 0-2 0-2 0-2 0-2 0-2 0-2 0-2 0-2 0-2 0-2 0-2 0-2 0-2 0-2 0-2 0-2 0-2 0-2 0-2 0-2 0-2 0-2 0-2 0-2 0-2 0-2 0-2 0-2 0-2 0-2 0-2 0-2 0-2 0-2 0-2 0-2 
0-2 0-2 0-2 0-2 0-2 0-2 0-2 0-2 0-2 0-2 0-2 0-2 0-2 0-2 0-2 0-2 0-2 0-2 0-2 0-2 0-2 0-2 0-2 0-2 0-2 0-2 0-2 0-2 0-2 0-2 0-2 0-2 0-2 0-2 0-2 0-2 0-2 0-2 0-2 0-2 0-2 0-2 0-2 0-2 0-2 0-2 0-2 0-2 0-2 0-2 0-2 0-2 0-2 0-2 0-2 0-2 0-2 0-2 0-2 0-2 0-2 0-2 0-2 0-2 0-2 0-2 0-2 0-2 0-2 0-2 0-2 0-2 0-2 0-2 583-0 583-0 583-0 584-0 584-0 584-0 584-0 584-0 584-0 584-0 585-0 585-0 585-0 585-0 585-0 585-0 585-0 586-0 586-0 586-0 586-0 586-0 586-0 586-0 587-0 587-0 587-0 587-0 587-0 587-0 587-0 588-0 588-0 588-0 588-0 588-0 588-0 588-0 589-0 589-0 589-0 589-0 589-0 589-0 589-0 590-0 590-0 590-0 590-0 590-0 590-0 590-0 591-0 591-0 591-0 591-0 591-0 591-0 591-0 592-0 592-0 592-0 592-0 592-0 592-0 592-0 593-0 593-0 593-0 0-2 0-2 0-2 0-2 0-2 0-2 0-2 0-2 0-2 0-2 0-2 0-2 0-2 0-2 0-2 0-2 0-2 0-2 0-2 0-2 0-2 0-2 0-2 0-2 0-2 0-2 0-2 0-2 0-2 0-2 0-2 0-2 0-2 0-2 0-2 0-2 0-2 0-2 0-2 0-2 0-2 0-2 0-2 0-2 0-2 0-2 0-2 0-2 0-2 0-2 0-2 0-2 0-2 0-2 0-2 0-2 0-2 0-2 0-2 0-2 0-2 0-2 0-2 0-2 0-2 0-2 0-2 0-2 0-2 0-2 0-2 0-2 0-2 0-2 
0-2 0-2 0-2 0-2 0-2 0-2 0-2 0-2 0-2 0-2 0-2 0-2 0-2 0-2 0-2 0-2 0-2 0-2 0-2 0-2 0-2 0-2 0-2 0-2 0-2 0-2 0-2 0-2 0-2 0-2 0-2 0-2 0-2 0-2 0-2 0-2 0-2 0-2 0-2 0-2 0-2 0-2 0-2 0-2 0-2 0-2 0-2 0-2 0-2 0-2 0-2 0-2 0-2 0-2 0-2 0-2 0-2 0-2 0-2 0-2 0-2 0-2 0-2 0-2 0-2 0-2 0-2 0-2 0-2 0-2 0-2 0-2 0-2 0-2 0-2 0-2 0-2 609-0 609-0 609-0 609-0 609-0 609-0 609-0 610-0 610-0 610-0 610-0 610-0 610-0 610-0 611-0 611-0 611-0 611-0 611-0 611-0 611-0 612-0 612-0 612-0 612-0 612-0 612-0 612-0 613-0 613-0 613-0 613-0 613-0 613-0 613-0 614-0 614-0 614-0 614-0 614-0 614-0 614-0 615-0 615-0 615-0 615-0 615-0 615-0 615-0 616-0 616-0 616-0 616-0 616-0 616-0 616-0 617-0 617-0 617-0 617-0 617-0 617-0 617-0 0-2 0-2 0-2 0-2 0-2 0-2 0-2 0-2 0-2 0-2 0-2 0-2 0-2 0-2 0-2 0-2 0-2 0-2 0-2 0-2 0-2 0-2 0-2 0-2 0-2 0-2 0-2 0-2 0-2 0-2 0-2 0-2 0-2 0-2 0-2 0-2 0-2 0-2 0-2 0-2 0-2 0-2 0-2 0-2 0-2 0-2 0-2 0-2 0-2 0-2 0-2 0-2 0-2 0-2 0-2 0-2 0-2 0-2 0-2 0-2 0-2 0-2 0-2 0-2 0-2 0-2 0-2 0-2 0-2 0-2 0-2 0-2 0-2 0-2 0-2 0-2 0-2 
0-2 0-2 0-2 0-2 0-2 0-2 0-2 0-2 0-2 0-2 0-2 0-2 0-2 0-2 0-2 0-2 0-2 0-2 0-2 0-2 0-2 0-2 0-2 0-2 0-2 0-2 0-2 0-2 0-2 0-2 0-2 0-2 0-2 0-2 0-2 0-2 0-2 0-2 0-2 0-2 0-2 0-2 0-2 0-2 0-2 0-2 0-2 0-2 0-2 0-2 0-2 0-2 0-2 0-2 0-2 0-2 0-2 0-2 0-2 0-2 0-2 0-2 0-2 0-2 0-2 0-2 0-2 0-2 0-2 0-2 0-2 0-2 0-2 0-2 0-2 0-2 0-2 0-2 0-2 609-0 609-0 609-0 609-0 609-0 610-0 610-0 610-0 610-0 610-0 610-0 610-0 611-0 611-0 611-0 611-0 611-0 611-0 611-0 612-0 612-0 612-0 612-0 612-0 612-0 612-0 613-0 613-0 613-0 613-0 613-0 613-0 613-0 614-0 614-0 614-0 614-0 614-0 614-0 614-0 615-0 615-0 615-0 615-0 615-0 615-0 615-0 616-0 616-0 616-0 616-0 616-0 616-0 616-0 617-0 617-0 617-0 617-0 617-0 0-2 0-2 0-2 0-2 0-2 0-2 0-2 0-2 0-2 0-2 0-2 0-2 0-2 0-2 0-2 0-2 0-2 0-2 0-2 0-2 0-2 0-2 0-2 0-2 0-2 0-2 0-2 0-2 0-2 0-2 0-2 0-2 0-2 0-2 0-2 0-2 0-2 0-2 0-2 0-2 0-2 0-2 0-2 0-2 0-2 0-2 0-2 0-2 0-2 0-2 0-2 0-2 0-2 0-2 0-2 0-2 0-2 0-2 0-2 0-2 0-2 0-2 0-2 0-2 0-2 0-2 0-2 0-2 0-2 0-2 0-2 0-2 0-2 0-2 0-2 0-2 0-2 0-2 0-2 
0-2 0-2 0-2 0-2 0-2 0-2 0-2 0-2 0-2 0-2 0-2 0-2 0-2 0-2 0-2 0-2 0-2 0-2 0-2 0-2 0-2 0-2 0-2 0-2 0-2 0-2 0-2 0-2 0-2 0-2 0-2 0-2 0-2 0-2 0-2 0-2 0-2 0-2 0-2 0-2 0-2 0-2 0-2 0-2 0-2 0-2 0-2 0-2 0-2 0-2 0-2 0-2 0-2 0-2 0-2 0-2 0-2 0-2 0-2 0-2 0-2 0-2 0-2 0-2 0-2 0-2 0-2 0-2 0-2 0-2 0-2 0-2 0-2 0-2 0-2 0-2 0-2 0-2 0-2 0-2 0-2 0-2 609-0 609-0 610-0 610-0 610-0 610-0 610-0 610-0 610-0 611-0 611-0 611-0 611-0 611-0 611-0 611-0 612-0 612-0 612-0 612-0 612-0 612-0 612-0 613-0 613-0 613-0 613-0 613-0 613-0 613-0 614-0 614-0 614-0 614-0 614-0 614-0 614-0 615-0 615-0 615-0 615-0 615-0 615-0 615-0 616-0 616-0 616-0 616-0 616-0 616-0 616-0 617-0 617-0 0-2 0-2 0-2 0-2 0-2 0-2 0-2 0-2 0-2 0-2 0-2 0-2 0-2 0-2 0-2 0-2 0-2 0-2 0-2 0-2 0-2 0-2 0-2 0-2 0-2 0-2 0-2 0-2 0-2 0-2 0-2 0-2 0-2 0-2 0-2 0-2 0-2 0-2 0-2 0-2 0-2 0-2 0-2 0-2 0-2 0-2 0-2 0-2 0-2 0-2 0-2 0-2 0-2 0-2 0-2 0-2 0-2 0-2 0-2 0-2 0-2 0-2 0-2 0-2 0-2 0-2 0-2 0-2 0-2 0-2 0-2 0-2 0-2 0-2 0-2 0-2 0-2 0-2 0-2 0-2 0-2 0-2 
0-2 0-2 0-2 0-2 0-2 0-2 0-2 0-2 0-2 0-2 0-2 0-2 0-2 0-2 0-2 0-2 0-2 0-2 0-2 0-2 0-2 0-2 0-2 0-2 0-2 0-2 0-2 0-2 0-2 0-2 0-2 0-2 0-2 0-2 0-2 0-2 0-2 0-2 0-2 0-2 0-2 0-2 0-2 0-2 0-2 0-2 0-2 0-2 0-2 0-2 0-2 0-2 0-2 0-2 0-2 0-2 0-2 0-2 0-2 0-2 0-2 0-2 0-2 0-2 0-2 0-2 0-2 0-2 0-2 0-2 0-2 0-2 0-2 0-2 0-2 0-2 0-2 0-2 0-2 0-2 0-2 0-2 0-2 0-2 0-2 0-2 610-0 610-0 610-0 610-0 610-0 611-0 611-0 611-0 611-0 611-0 611-0 611-0 612-0 612-0 612-0 612-0 612-0 612-0 612-0 613-0 613-0 613-0 613-0 613-0 613-0 613-0 614-0 614-0 614-0 614-0 614-0 614-0 614-0 615-0 615-0 615-0 615-0 615-0 615-0 615-0 616-0 616-0 616-0 616-0 616-0 0-2 0-2 0-2 0-2 0-2 0-2 0-2 0-2 0-2 0-2 0-2 0-2 0-2 0-2 0-2 0-2 0-2 0-2 0-2 0-2 0-2 0-2 0-2 0-2 0-2 0-2 0-2 0-2 0-2 0-2 0-2 0-2 0-2 0-2 0-2 0-2 0-2 0-2 0-2 0-2 0-2 0-2 0-2 0-2 0-2 0-2 0-2 0-2 0-2 0-2 0-2 0-2 0-2 0-2 0-2 0-2 0-2 0-2 0-2 0-2 0-2 0-2 0-2 0-2 0-2 0-2 0-2 0-2 0-2 0-2 0-2 0-2 0-2 0-2 0-2 0-2 0-2 0-2 0-2 0-2 0-2 0-2 0-2 0-2 0-2 0-2 
0-2 0-2 0-2 0-2 0-2 0-2 0-2 0-2 0-2 0-2 0-2 0-2 0-2 0-2 0-2 0-2 0-2 0-2 0-2 0-2 0-2 0-2 0-2 0-2 0-2 0-2 0-2 0-2 0-2 0-2 0-2 0-2 0-2 0-2 0-2 0-2 0-2 0-2 0-2 0-2 0-2 0-2 0-2 0-2 0-2 0-2 0-2 0-2 0-2 0-2 0-2 0-2 0-2 0-2 0-2 0-2 0-2 0-2 0-2 0-2 0-2 0-2 0-2 0-2 0-2 0-2 0-2 0-2 0-2 0-2 0-2 0-2 0-2 0-2 0-2 0-2 0-2 0-2 0-2 0-2 0-2 0-2 0-2 0-2 0-2 0-2 0-2 0-2 0-2 0-2 610-0 611-0 611-0 611-0 611-0 611-0 611-0 611-0 612-0 612-0 612-0 612-0 612-0 612-0 612-0 613-0 613-0 613-0 613-0 613-0 613-0 613-0 614-0 614-0 614-0 614-0 614-0 614-0 614-0 615-0 615-0 615-0 615-0 615-0 615-0 615-0 616-0 0-2 0-2 0-2 0-2 0-2 0-2 0-2 0-2 0-2 0-2 0-2 0-2 0-2 0-2 0-2 0-2 0-2 0-2 0-2 0-2 0-2 0-2 0-2 0-2 0-2 0-2 0-2 0-2 0-2 0-2 0-2 0-2 0-2 0-2 0-2 0-2 0-2 0-2 0-2 0-2 0-2 0-2 0-2 0-2 0-2 0-2 0-2 0-2 0-2 0-2 0-2 0-2 0-2 0-2 0-2 0-2 0-2 0-2 0-2 0-2 0-2 0-2 0-2 0-2 0-2 0-2 0-2 0-2 0-2 0-2 0-2 0-2 0-2 0-2 0-2 0-2 0-2 0-2 0-2 0-2 0-2 0-2 0-2 0-2 0-2 0-2 0-2 0-2 0-2 0-2 
0-2 0-2 0-2 0-2 0-2 0-2 0-2 0-2 0-2 0-2 0-2 0-2 0-2 0-2 0-2 0-2 0-2 0-2 0-2 0-2 0-2 0-2 0-2 0-2 0-2 0-2 0-2 0-2 0-2 0-2 0-2 0-2 0-2 0-2 0-2 0-2 0-2 0-2 0-2 0-2 0-2 0-2 0-2 0-2 0-2 0-2 0-2 0-2 0-2 0-2 0-2 0-2 0-2 0-2 0-2 0-2 0-2 0-2 0-2 0-2 0-2 0-2 0-2 0-2 0-2 0-2 0-2 0-2 0-2 0-2 0-2 0-2 0-2 0-2 0-2 0-2 0-2 0-2 0-2 0-2 0-2 0-2 0-2 0-2 0-2 0-2 0-2 0-2 0-2 0-2 0-2 0-2 0-2 0-2 0-2 611-0 611-0 611-0 612-0 612-0 612-0 612-0 612-0 612-0 612-0 613-0 613-0 613-0 613-0 613-0 613-0 613-0 614-0 614-0 614-0 614-0 614-0 614-0 614-0 615-0 615-0 615-0 0-2 0-2 0-2 0-2 0-2 0-2 0-2 0-2 0-2 0-2 0-2 0-2 0-2 0-2 0-2 0-2 0-2 0-2 0-2 0-2 0-2 0-2 0-2 0-2 0-2 0-2 0-2 0-2 0-2 0-2 0-2 0-2 0-2 0-2 0-2 0-2 0-2 0-2 0-2 0-2 0-2 0-2 0-2 0-2 0-2 0-2 0-2 0-2 0-2 0-2 0-2 0-2 0-2 0-2 0-2 0-2 0-2 0-2 0-2 0-2 0-2 0-2 0-2 0-2 0-2 0-2 0-2 0-2 0-2 0-2 0-2 0-2 0-2 0-2 0-2 0-2 0-2 0-2 0-2 0-2 0-2 0-2 0-2 0-2 0-2 0-2 0-2 0-2 0-2 0-2 0-2 0-2 0-2 0-2 0-2 
0-2 0-2 0-2 0-2 0-2 0-2 0-2 0-2 0-2 0-2 0-2 0-2 0-2 0-2 0-2 0-2 0-2 0-2 0-2 0-2 0-2 0-2 0-2 0-2 0-2 0-2 0-2 0-2 0-2 0-2 0-2 0-2 0-2 0-2 0-2 0-2 0-2 0-2 0-2 0-2 0-2 0-2 0-2 0-2 0-2 0-2 0-2 0-2 0-2 0-2 0-2 0-2 0-2 0-2 0-2 0-2 0-2 0-2 0-2 0-2 0-2 0-2 0-2 0-2 0-2 0-2 0-2 0-2 0-2 0-2 0-2 0-2 0-2 0-2 0-2 0-2 0-2 0-2 0-2 0-2 0-2 0-2 0-2 0-2 0-2 0-2 0-2 0-2 0-2 0-2 0-2 0-2 0-2 0-2 0-2 0-2 0-2 0-2 0-2 0-2 0-2 0-2 0-2 0-2 0-2 0-2 0-2 0-2 613-0 0-2 0-2 0-2 0-2 0-2 0-2 0-2 0-2 0-2 0-2 0-2 0-2 0-2 0-2 0-2 0-2 0-2 0-2 0-2 0-2 0-2 0-2 0-2 0-2 0-2 0-2 0-2 0-2 0-2 0-2 0-2 0-2 0-2 0-2 0-2 0-2 0-2 0-2 0-2 0-2 0-2 0-2 0-2 0-2 0-2 0-2 0-2 0-2 0-2 0-2 0-2 0-2 0-2 0-2 0-2 0-2 0-2 0-2 0-2 0-2 0-2 0-2 0-2 0-2 0-2 0-2 0-2 0-2 0-2 0-2 0-2 0-2 0-2 0-2 0-2 0-2 0-2 0-2 0-2 0-2 0-2 0-2 0-2 0-2 0-2 0-2 0-2 0-2 0-2 0-2 0-2 0-2 0-2 0-2 0-2 0-2 0-2 0-2 0-2 0-2 0-2 0-2 0-2 0-2 0-2 0-2 0-2 0-2 
0-2 0-2 0-2 0-2 0-2 0-2 0-2 0-2 0-2 0-2 0-2 0-2 0-2 0-2 0-2 0-2 0-2 0-2 0-2 0-2 0-2 0-2 0-2 0-2 0-2 0-2 0-2 0-2 0-2 0-2 0-2 0-2 0-2 0-2 0-2 0-2 0-2 0-2 0-2 0-2 0-2 0-2 0-2 0-2 0-2 0-2 0-2 0-2 0-2 0-2 0-2 0-2 0-2 0-2 0-2 0-2 0-2 0-2 0-2 0-2 0-2 0-2 0-2 0-2 0-2 0-2 0-2 0-2 0-2 0-2 0-2 0-2 0-2 0-2 0-2 0-2 0-2 0-2 0-2 0-2 0-2 0-2 0-2 0-2 0-2 0-2 0-2 0-2 0-2 0-2 0-2 0-2 0-2 0-2 0-2 0-2 0-2 0-2 0-2 0-2 0-2 0-2 0-2 0-2 0-2 0-2 0-2 0-2 0-2 0-2 0-2 0-2 0-2 0-2 0-2 0-2 0-2 0-2 0-2 0-2 0-2 0-2 0-2 0-2 0-2 0-2 0-2 0-2 0-2 0-2 0-2 0-2 0-2 0-2 0-2 0-2 0-2 0-2 0-2 0-2 0-2 0-2 0-2 0-2 0-2 0-2 0-2 0-2 0-2 0-2 0-2 0-2 0-2 0-2 0-2 0-2 0-2 0-2 0-2 0-2 0-2 0-2 0-2 0-2 0-2 0-2 0-2 0-2 0-2 0-2 0-2 0-2 0-2 0-2 0-2 0-2 0-2 0-2 0-2 0-2 0-2 0-2 0-2 0-2 0-2 0-2 0-2 0-2 0-2 0-2 0-2 0-2 0-2 0-2 0-2 0-2 0-2 0-2 0-2 0-2 0-2 0-2 0-2 0-2 0-2 0-2 0-2 0-2 0-2 0-2 0-2 0-2 0-2 0-2 0-2 0-2 0-2 
0-2 0-2 0-2 0-2 0-2 0-2 0-2 0-2 0-2 0-2 0-2 0-2 0-2 0-2 0-2 0-2 0-2 0-2 0-2 0-2 0-2 0-2 0-2 0-2 0-2 0-2 0-2 0-2 0-2 0-2 0-2 0-2 0-2 0-2 0-2 0-2 0-2 0-2 0-2 0-2 0-2 0-2 0-2 0-2 0-2 0-2 0-2 0-2 0-2 0-2 0-2 0-2 0-2 0-2 0-2 0-2 0-2 0-2 0-2 0-2 0-2 0-2 0-2 0-2 0-2 0-2 0-2 0-2 0-2 0-2 0-2 0-2 0-2 0-2 0-2 0-2 0-2 0-2 0-2 0-2 0-2 0-2 0-2 0-2 0-2 0-2 0-2 0-2 0-2 0-2 0-2 0-2 0-2 0-2 0-2 0-2 0-2 0-2 0-2 0-2 0-2 0-2 0-2 0-2 0-2 0-2 0-2 0-2 0-2 0-2 0-2 0-2 0-2 0-2 0-2 0-2 0-2 0-2 0-2 0-2 0-2 0-2 0-2 0-2 0-2 0-2 0-2 0-2 0-2 0-2 0-2 0-2 0-2 0-2 0-2 0-2 0-2 0-2 0-2 0-2 0-2 0-2 0-2 0-2 0-2 0-2 0-2 0-2 0-2 0-2 0-2 0-2 0-2 0-2 0-2 0-2 0-2 0-2 0-2 0-2 0-2 0-2 0-2 0-2 0-2 0-2 0-2 0-2 0-2 0-2 0-2 0-2 0-2 0-2 0-2 0-2 0-2 0-2 0-2 0-2 0-2 0-2 0-2 0-2 0-2 0-2 0-2 0-2 0-2 0-2 0-2 0-2 0-2 0-2 0-2 0-2 0-2 0-2 0-2 0-2 0-2 0-2 0-2 0-2 0-2 0-2 0-2 0-2 0-2 0-2 0-2 0-2 0-2 0-2 0-2 0-2 0-2 
0-2 0-2 0-2 0-2 0-2 0-2 0-2 0-2 0-2 0-2 0-2 0-2 0-2 0-2 0-2 0-2 0-2 0-2 0-2 0-2 0-2 0-2 0-2 0-2 0-2 0-2 0-2 0-2 0-2 0-2 0-2 0-2 0-2 0-2 0-2 0-2 0-2 0-2 0-2 0-2 0-2 0-2 0-2 0-2 0-2 0-2 0-2 0-2 0-2 0-2 0-2 0-2 0-2 0-2 0-2 0-2 0-2 0-2 0-2 0-2 0-2 0-2 0-2 0-2 0-2 0-2 0-2 0-2 0-2 0-2 0-2 0-2 0-2 0-2 0-2 0-2 0-2 0-2 0-2 0-2 0-2 0-2 0-2 0-2 0-2 0-2 0-2 0-2 0-2 0-2 0-2 0-2 0-2 0-2 0-2 0-2 0-2 0-2 0-2 0-2 0-2 0-2 0-2 0-2 0-2 0-2 0-2 0-2 0-2 0-2 0-2 0-2 0-2 0-2 0-2 0-2 0-2 0-2 0-2 0-2 0-2 0-2 0-2 0-2 0-2 0-2 0-2 0-2 0-2 0-2 0-2 0-2 0-2 0-2 0-2 0-2 0-2 0-2 0-2 0-2 0-2 0-2 0-2 0-2 0-2 0-2 0-2 0-2 0-2 0-2 0-2 0-2 0-2 0-2 0-2 0-2 0-2 0-2 0-2 0-2 0-2 0-2 0-2 0-2 0-2 0-2 0-2 0-2 0-2 0-2 0-2 0-2 0-2 0-2 0-2 0-2 0-2 0-2 0-2 0-2 0-2 0-2 0-2 0-2 0-2 0-2 0-2 0-2 0-2 0-2 0-2 0-2 0-2 0-2 0-2 0-2 0-2 0-2 0-2 0-2 0-2 0-2 0-2 0-2 0-2 0-2 0-2 0-2 0-2 0-2 0-2 0-2 0-2 0-2 0-2 0-2 0-2 
0-2 0-2 0-2 0-2 0-2 0-2 0-2 0-2 0-2 0-2 0-2 0-2 0-2 0-2 0-2 0-2 0-2 0-2 0-2 0-2 0-2 0-2 0-2 0-2 0-2 0-2 0-2 0-2 0-2 0-2 0-2 0-2 0-2 0-2 0-2 0-2 0-2 0-2 0-2 0-2 0-2 0-2 0-2 0-2 0-2 0-2 0-2 0-2 0-2 0-2 0-2 0-2 0-2 0-2 0-2 0-2 0-2 0-2 0-2 0-2 0-2 0-2 0-2 0-2 0-2 0-2 0-2 0-2 0-2 0-2 0-2 0-2 0-2 0-2 0-2 0-2 0-2 0-2 0-2 0-2 0-2 0-2 0-2 0-2 0-2 0-2 0-2 0-2 0-2 0-2 0-2 0-2 0-2 0-2 0-2 0-2 0-2 0-2 0-2 0-2 0-2 0-2 0-2 0-2 0-2 0-2 0-2 0-2 0-2 0-2 0-2 0-2 0-2 0-2 0-2 0-2 0-2 0-2 0-2 0-2 0-2 0-2 0-2 0-2 0-2 0-2 0-2 0-2 0-2 0-2 0-2 0-2 0-2 0-2 0-2 0-2 0-2 0-2 0-2 0-2 0-2 0-2 0-2 0-2 0-2 0-2 0-2 0-2 0-2 0-2 0-2 0-2 0-2 0-2 0-2 0-2 0-2 0-2 0-2 0-2 0-2 0-2 0-2 0-2 0-2 0-2 0-2 0-2 0-2 0-2 0-2 0-2 0-2 0-2 0-2 0-2 0-2 0-2 0-2 0-2 0-2 0-2 0-2 0-2 0-2 0-2 0-2 0-2 0-2 0-2 0-2 0-2 0-2 0-2 0-2 0-2 0-2 0-2 0-2 0-2 0-2 0-2 0-2 0-2 0-2 0-2 0-2 0-2 0-2 0-2 0-2 0-2 0-2 0-2 0-2 0-2 0-2 
0-2 0-2 0-2 0-2 0-2 0-2 0-2 0-2 0-2 0-2 0-2 0-2 0-2 0-2 0-2 0-2 0-2 0-2 0-2 0-2 0-2 0-2 0-2 0-2 0-2 0-2 0-2 0-2 0-2 0-2 0-2 0-2 0-2 0-2 0-2 0-2 0-2 0-2 0-2 0-2 0-2 0-2 0-2 0-2 0-2 0-2 0-2 0-2 0-2 0-2 0-2 0-2 0-2 0-2 0-2 0-2 0-2 0-2 0-2 0-2 0-2 0-2 0-2 0-2 0-2 0-2 0-2 0-2 0-2 0-2 0-2 0-2 0-2 0-2 0-2 0-2 0-2 0-2 0-2 0-2 0-2 0-2 0-2 0-2 0-2 0-2 0-2 0-2 0-2 0-2 0-2 0-2 0-2 0-2 0-2 0-2 0-2 0-2 0-2 0-2 0-2 0-2 0-2 0-2 0-2 0-2 0-2 0-2 0-2 0-2 0-2 0-2 0-2 0-2 0-2 0-2 0-2 0-2 0-2 0-2 0-2 0-2 0-2 0-2 0-2 0-2 0-2 0-2 0-2 0-2 0-2 0-2 0-2 0-2 0-2 0-2 0-2 0-2 0-2 0-2 0-2 0-2 0-2 0-2 0-2 0-2 0-2 0-2 0-2 0-2 0-2 0-2 0-2 0-2 0-2 0-2 0-2 0-2 0-2 0-2 0-2 0-2 0-2 0-2 0-2 0-2 0-2 0-2 0-2 0-2 0-2 0-2 0-2 0-2 0-2 0-2 0-2 0-2 0-2 0-2 0-2 0-2 0-2 0-2 0-2 0-2 0-2 0-2 0-2 0-2 0-2 0-2 0-2 0-2 0-2 0-2 0-2 0-2 0-2 0-2 0-2 0-2 0-2 0-2 0-2 0-2 0-2 0-2 0-2 0-2 0-2 0-2 0-2 0-2 0-2 0-2 0-2 
0-2 0-2 0-2 0-2 0-2 0-2 0-2 0-2 0-2 0-2 0-2 0-2 0-2 0-2 0-2 0-2 0-2 0-2 0-2 0-2 0-2 0-2 0-2 0-2 0-2 0-2 0-2 0-2 0-2 0-2 0-2 0-2 0-2 0-2 0-2 0-2 0-2 0-2 0-2 0-2 0-2 0-2 0-2 0-2 0-2 0-2 0-2 0-2 0-2 0-2 0-2 0-2 0-2 0-2 0-2 0-2 0-2 0-2 0-2 0-2 0-2 0-2 0-2 0-2 0-2 0-2 0-2 0-2 0-2 0-2 0-2 0-2 0-2 0-2 0-2 0-2 0-2 0-2 0-2 0-2 0-2 0-2 0-2 0-2 0-2 0-2 0-2 0-2 0-2 0-2 0-2 0-2 0-2 0-2 0-2 0-2 0-2 0-2 0-2 0-2 0-2 0-2 0-2 0-2 0-2 0-2 0-2 0-2 0-2 0-2 0-2 0-2 0-2 0-2 0-2 0-2 0-2 0-2 0-2 0-2 0-2 0-2 0-2 0-2 0-2 0-2 0-2 0-2 0-2 0-2 0-2 0-2 0-2 0-2 0-2 0-2 0-2 0-2 0-2 0-2 0-2 0-2 0-2 0-2 0-2 0-2 0-2 0-2 0-2 0-2 0-2 0-2 0-2 0-2 0-2 0-2 0-2 0-2 0-2 0-2 0-2 0-2 0-2 0-2 0-2 0-2 0-2 0-2 0-2 0-2 0-2 0-2 0-2 0-2 0-2 0-2 0-2 0-2 0-2 0-2 0-2 0-2 0-2 0-2 0-2 0-2 0-2 0-2 0-2 0-2 0-2 0-2 0-2 0-2 0-2 0-2 0-2 0-2 0-2 0-2 0-2 0-2 0-2 0-2 0-2 0-2 0-2 0-2 0-2 0-2 0-2 0-2 0-2 0-2 0-2 0-2 0-2 
0-2 0-2 0-2 0-2 0-2 0-2 0-2 0-2 0-2 0-2 0-2 0-2 0-2 0-2 0-2 0-2 0-2 0-2 0-2 0-2 0-2 0-2 0-2 0-2 0-2 0-2 0-2 0-2 0-2 0-2 0-2 0-2 0-2 0-2 0-2 0-2 0-2 0-2 0-2 0-2 0-2 0-2 0-2 0-2 0-2 0-2 0-2 0-2 0-2 0-2 0-2 0-2 0-2 0-2 0-2 0-2 0-2 0-2 0-2 0-2 0-2 0-2 0-2 0-2 0-2 0-2 0-2 0-2 0-2 0-2 0-2 0-2 0-2 0-2 0-2 0-2 0-2 0-2 0-2 0-2 0-2 0-2 0-2 0-2 0-2 0-2 0-2 0-2 0-2 0-2 0-2 0-2 0-2 0-2 0-2 0-2 0-2 0-2 0-2 0-2 0-2 0-2 0-2 0-2 0-2 0-2 0-2 0-2 0-2 0-2 0-2 0-2 0-2 0-2 0-2 0-2 0-2 0-2 0-2 0-2 0-2 0-2 0-2 0-2 0-2 0-2 0-2 0-2 0-2 0-2 0-2 0-2 0-2 0-2 0-2 0-2 0-2 0-2 0-2 0-2 0-2 0-2 0-2 0-2 0-2 0-2 0-2 0-2 0-2 0-2 0-2 0-2 0-2 0-2 0-2 0-2 0-2 0-2 0-2 0-2 0-2 0-2 0-2 0-2 0-2 0-2 0-2 0-2 0-2 0-2 0-2 0-2 0-2 0-2 0-2 0-2 0-2 0-2 0-2 0-2 0-2 0-2 0-2 0-2 0-2 0-2 0-2 0-2 0-2 0-2 0-2 0-2 0-2 0-2 0-2 0-2 0-2 0-2 0-2 0-2 0-2 0-2 0-2 0-2 0-2 0-2 0-2 0-2 0-2 0-2 0-2 0-2 0-2 0-2 0-2 0-2 0-2 
0-2 0-2 0-2 0-2 0-2 0-2 0-2 0-2 0-2 0-2 0-2 0-2 0-2 0-2 0-2 0-2 0-2 0-2 0-2 0-2 0-2 0-2 0-2 0-2 0-2 0-2 0-2 0-2 0-2 0-2 0-2 0-2 0-2 0-2 0-2 0-2 0-2 0-2 0-2 0-2 0-2 0-2 0-2 0-2 0-2 0-2 0-2 0-2 0-2 0-2 0-2 0-2 0-2 0-2 0-2 0-2 0-2 0-2 0-2 0-2 0-2 0-2 0-2 0-2 0-2 0-2 0-2 0-2 0-2 0-2 0-2 0-2 0-2 0-2 0-2 0-2 0-2 0-2 0-2 0-2 0-2 0-2 0-2 0-2 0-2 0-2 0-2 0-2 0-2 0-2 0-2 0-2 0-2 0-2 0-2 0-2 0-2 0-2 0-2 0-2 0-2 0-2 0-2 0-2 0-2 0-2 0-2 0-2 0-2 0-2 0-2 0-2 0-2 0-2 0-2 0-2 0-2 0-2 0-2 0-2 0-2 0-2 0-2 0-2 0-2 0-2 0-2 0-2 0-2 0-2 0-2 0-2 0-2 0-2 0-2 0-2 0-2 0-2 0-2 0-2 0-2 0-2 0-2 0-2 0-2 0-2 0-2 0-2 0-2 0-2 0-2 0-2 0-2 0-2 0-2 0-2 0-2 0-2 0-2 0-2 0-2 0-2 0-2 0-2 0-2 0-2 0-2 0-2 0-2 0-2 0-2 0-2 0-2 0-2 0-2 0-2 0-2 0-2 0-2 0-2 0-2 0-2 0-2 0-2 0-2 0-2 0-2 0-2 0-2 0-2 0-2 0-2 0-2 0-2 0-2 0-2 0-2 0-2 0-2 0-2 0-2 0-2 0-2 0-2 0-2 0-2 0-2 0-2 0-2 0-2 0-2 0-2 0-2 0-2 0-2 0-2 0-2 
0-2 0-2 0-2 0-2 0-2 0-2 0-2 0-2 0-2 0-2 0-2 0-2 0-2 0-2 0-2 0-2 0-2 0-2 0-2 0-2 0-2 0-2 0-2 0-2 0-2 0-2 0-2 0-2 0-2 0-2 0-2 0-2 0-2 0-2 0-2 0-2 0-2 0-2 0-2 0-2 0-2 0-2 0-2 0-2 0-2 0-2 0-2 0-2 0-2 0-2 0-2 0-2 0-2 0-2 0-2 0-2 0-2 0-2 0-2 0-2 0-2 0-2 0-2 0-2 0-2 0-2 0-2 0-2 0-2 0-2 0-2 0-2 0-2 0-2 0-2 0-2 0-2 0-2 0-2 0-2 0-2 0-2 0-2 0-2 0-2 0-2 0-2 0-2 0-2 0-2 0-2 0-2 0-2 0-2 0-2 0-2 0-2 0-2 0-2 0-2 0-2 0-2 0-2 0-2 0-2 0-2 0-2 0-2 0-2 0-2 0-2 0-2 0-2 0-2 0-2 0-2 0-2 0-2 0-2 0-2 0-2 0-2 0-2 0-2 0-2 0-2 0-2 0-2 0-2 0-2 0-2 0-2 0-2 0-2 0-2 0-2 0-2 0-2 0-2 0-2 0-2 0-2 0-2 0-2 0-2 0-2 0-2 0-2 0-2 0-2 0-2 0-2 0-2 0-2 0-2 0-2 0-2 0-2 0-2 0-2 0-2 0-2 0-2 0-2 0-2 0-2 0-2 0-2 0-2 0-2 0-2 0-2 0-2 0-2 0-2 0-2 0-2 0-2 0-2 0-2 0-2 0-2 0-2 0-2 0-2 0-2 0-2 0-2 0-2 0-2 0-2 0-2 0-2 0-2 0-2 0-2 0-2 0-2 0-2 0-2 0-2 0-2 0-2 0-2 0-2 0-2 0-2 0-2 0-2 0-2 0-2 0-2 0-2 0-2 0-2 0-2 0-2 
0-2 0-2 0-2 0-2 0-2 0-2 0-2 0-2 0-2 0-2 0-2 0-2 0-2 0-2 0-2 0-2 0-2 0-2 0-2 0-2 0-2 0-2 0-2 0-2 0-2 0-2 0-2 0-2 0-2 0-2 0-2 0-2 0-2 0-2 0-2 0-2 0-2 0-2 0-2 0-2 0-2 0-2 0-2 0-2 0-2 0-2 0-2 0-2 0-2 0-2 0-2 0-2 0-2 0-2 0-2 0-2 0-2 0-2 0-2 0-2 0-2 0-2 0-2 0-2 0-2 0-2 0-2 0-2 0-2 0-2 0-2 0-2 0-2 0-2 0-2 0-2 0-2 0-2 0-2 0-2 0-2 0-2 0-2 0-2 0-2 0-2 0-2 0-2 0-2 0-2 0-2 0-2 0-2 0-2 0-2 0-2 0-2 0-2 0-2 0-2 0-2 0-2 0-2 0-2 0-2 0-2 0-2 0-2 0-2 0-2 0-2 0-2 0-2 0-2 0-2 0-2 0-2 0-2 0-2 0-2 0-2 0-2 0-2 0-2 0-2 0-2 0-2 0-2 0-2 0-2 0-2 0-2 0-2 0-2 0-2 0-2 0-2 0-2 0-2 0-2 0-2 0-2 0-2 0-2 0-2 0-2 0-2 0-2 0-2 0-2 0-2 0-2 0-2 0-2 0-2 0-2 0-2 0-2 0-2 0-2 0-2 0-2 0-2 0-2 0-2 0-2 0-2 0-2 0-2 0-2 0-2 0-2 0-2 0-2 0-2 0-2 0-2 0-2 0-2 0-2 0-2 0-2 0-2 0-2 0-2 0-2 0-2 0-2 0-2 0-2 0-2 0-2 0-2 0-2 0-2 0-2 0-2 0-2 0-2 0-2 0-2 0-2 0-2 0-2 0-2 0-2 0-2 0-2 0-2 0-2 0-2 0-2 0-2 0-2 0-2 0-2 0-2 
0-2 0-2 0-2 0-2 0-2 0-2 0-2 0-2 0-2 0-2 0-2 0-2 0-2 0-2 0-2 0-2 0-2 0-2 0-2 0-2 0-2 0-2 0-2 0-2 0-2 0-2 0-2 0-2 0-2 0-2 0-2 0-2 0-2 0-2 0-2 0-2 0-2 0-2 0-2 0-2 0-2 0-2 0-2 0-2 0-2 0-2 0-2 0-2 0-2 0-2 0-2 0-2 0-2 0-2 0-2 0-2 0-2 0-2 0-2 0-2 0-2 0-2 0-2 0-2 0-2 0-2 0-2 0-2 0-2 0-2 0-2 0-2 0-2 0-2 0-2 0-2 0-2 0-2 0-2 0-2 0-2 0-2 0-2 0-2 0-2 0-2 0-2 0-2 0-2 0-2 0-2 0-2 0-2 0-2 0-2 0-2 0-2 0-2 0-2 0-2 0-2 0-2 0-2 0-2 0-2 0-2 0-2 0-2 0-2 0-2 0-2 0-2 0-2 0-2 0-2 0-2 0-2 0-2 0-2 0-2 0-2 0-2 0-2 0-2 0-2 0-2 0-2 0-2 0-2 0-2 0-2 0-2 0-2 0-2 0-2 0-2 0-2 0-2 0-2 0-2 0-2 0-2 0-2 0-2 0-2 0-2 0-2 0-2 0-2 0-2 0-2 0-2 0-2 0-2 0-2 0-2 0-2 0-2 0-2 0-2 0-2 0-2 0-2 0-2 0-2 0-2 0-2 0-2 0-2 0-2 0-2 0-2 0-2 0-2 0-2 0-2 0-2 0-2 0-2 0-2 0-2 0-2 0-2 0-2 0-2 0-2 0-2 0-2 0-2 0-2 0-2 0-2 0-2 0-2 0-2 0-2 0-2 0-2 0-2 0-2 0-2 0-2 0-2 0-2 0-2 0-2 0-2 0-2 0-2 0-2 0-2 0-2 0-2 0-2 0-2 0-2 0-2 
0-2 0-2 0-2 0-2 0-2 0-2 0-2 0-2 0-2 0-2 0-2 0-2 0-2 0-2 0-2 0-2 0-2 0-2 0-2 0-2 0-2 0-2 0-2 0-2 0-2 0-2 0-2 0-2 0-2 0-2 0-2 0-2 0-2 0-2 0-2 0-2 0-2 0-2 0-2 0-2 0-2 0-2 0-2 0-2 0-2 0-2 0-2 0-2 0-2 0-2 0-2 0-2 0-2 0-2 0-2 0-2 0-2 0-2 0-2 0-2 0-2 0-2 0-2 0-2 0-2 0-2 0-2 0-2 0-2 0-2 0-2 0-2 0-2 0-2 0-2 0-2 0-2 0-2 0-2 0-2 0-2 0-2 0-2 0-2 0-2 0-2 0-2 0-2 0-2 0-2 0-2 0-2 0-2 0-2 0-2 0-2 0-2 0-2 0-2 0-2 0-2 0-2 0-2 0-2 0-2 0-2 0-2 0-2 0-2 0-2 0-2 0-2 0-2 0-2 0-2 0-2 0-2 0-2 0-2 0-2 0-2 0-2 0-2 0-2 0-2 0-2 0-2 0-2 0-2 0-2 0-2 0-2 0-2 0-2 0-2 0-2 0-2 0-2 0-2 0-2 0-2 0-2 0-2 0-2 0-2 0-2 0-2 0-2 0-2 0-2 0-2 0-2 0-2 0-2 0-2 0-2 0-2 0-2 0-2 0-2 0-2 0-2 0-2 0-2 0-2 0-2 0-2 0-2 0-2 0-2 0-2 0-2 0-2 0-2 0-2 0-2 0-2 0-2 0-2 0-2 0-2 0-2 0-2 0-2 0-2 0-2 0-2 0-2 0-2 0-2 0-2 0-2 0-2 0-2 0-2 0-2 0-2 0-2 0-2 0-2 0-2 0-2 0-2 0-2 0-2 0-2 0-2 0-2 0-2 0-2 0-2 0-2 0-2 0-2 0-2 0-2 0-2 
0-2 0-2 0-2 0-2 0-2 0-2 0-2 0-2 0-2 0-2 0-2 0-2 0-2 0-2 0-2 0-2 0-2 0-2 0-2 0-2 0-2 0-2 0-2 0-2 0-2 0-2 0-2 0-2 0-2 0-2 0-2 0-2 0-2 0-2 0-2 0-2 0-2 0-2 0-2 0-2 0-2 0-2 0-2 0-2 0-2 0-2 0-2 0-2 0-2 0-2 0-2 0-2 0-2 0-2 0-2 0-2 0-2 0-2 0-2 0-2 0-2 0-2 0-2 0-2 0-2 0-2 0-2 0-2 0-2 0-2 0-2 0-2 0-2 0-2 0-2 0-2 0-2 0-2 0-2 0-2 0-2 0-2 0-2 0-2 0-2 0-2 0-2 0-2 0-2 0-2 0-2 0-2 0-2 0-2 0-2 0-2 0-2 0-2 0-2 0-2 0-2 0-2 0-2 0-2 0-2 0-2 0-2 0-2 0-2 0-2 0-2 0-2 0-2 0-2 0-2 0-2 0-2 0-2 0-2 0-2 0-2 0-2 0-2 0-2 0-2 0-2 0-2 0-2 0-2 0-2 0-2 0-2 0-2 0-2 0-2 0-2 0-2 0-2 0-2 0-2 0-2 0-2 0-2 0-2 0-2 0-2 0-2 0-2 0-2 0-2 0-2 0-2 0-2 0-2 0-2 0-2 0-2 0-2 0-2 0-2 0-2 0-2 0-2 0-2 0-2 0-2 0-2 0-2 0-2 0-2 0-2 0-2 0-2 0-2 0-2 0-2 0-2 0-2 0-2 0-2 0-2 0-2 0-2 0-2 0-2 0-2 0-2 0-2 0-2 0-2 0-2 0-2 0-2 0-2 0-2 0-2 0-2 0-2 0-2 0-2 0-2 0-2 0-2 0-2 0-2 0-2 0-2 0-2 0-2 0-2 0-2 0-2 0-2 0-2 0-2 0-2 0-2 
0-2 0-2 0-2 0-2 0-2 0-2 0-2 0-2 0-2 0-2 0-2 0-2 0-2 0-2 0-2 0-2 0-2 0-2 0-2 0-2 0-2 0-2 0-2 0-2 0-2 0-2 0-2 0-2 0-2 0-2 0-2 0-2 0-2 0-2 0-2 0-2 0-2 0-2 0-2 0-2 0-2 0-2 0-2 0-2 0-2 0-2 0-2 0-2 0-2 0-2 0-2 0-2 0-2 0-2 0-2 0-2 0-2 0-2 0-2 0-2 0-2 0-2 0-2 0-2 0-2 0-2 0-2 0-2 0-2 0-2 0-2 0-2 0-2 0-2 0-2 0-2 0-2 0-2 0-2 0-2 0-2 0-2 0-2 0-2 0-2 0-2 0-2 0-2 0-2 0-2 0-2 0-2 0-2 0-2 0-2 0-2 0-2 0-2 0-2 0-2 0-2 0-2 0-2 0-2 0-2 0-2 0-2 0-2 0-2 0-2 0-2 0-2 0-2 0-2 0-2 0-2 0-2 0-2 0-2 0-2 0-2 0-2 0-2 0-2 0-2 0-2 0-2 0-2 0-2 0-2 0-2 0-2 0-2 0-2 0-2 0-2 0-2 0-2 0-2 0-2 0-2 0-2 0-2 0-2 0-2 0-2 0-2 0-2 0-2 0-2 0-2 0-2 0-2 0-2 0-2 0-2 0-2 0-2 0-2 0-2 0-2 0-2 0-2 0-2 0-2 0-2 0-2 0-2 0-2 0-2 0-2 0-2 0-2 0-2 0-2 0-2 0-2 0-2 0-2 0-2 0-2 0-2 0-2 0-2 0-2 0-2 0-2 0-2 0-2 0-2 0-2 0-2 0-2 0-2 0-2 0-2 0-2 0-2 0-2 0-2 0-2 0-2 0-2 0-2 0-2 0-2 0-2 0-2 0-2 0-2 0-2 0-2 0-2 0-2 0-2 0-2 0-2 
0-2 0-2 0-2 0-2 0-2 0-2 0-2 0-2 0-2 0-2 0-2 0-2 0-2 0-2 0-2 0-2 0-2 0-2 0-2 0-2 0-2 0-2 0-2 0-2 0-2 0-2 0-2 0-2 0-2 0-2 0-2 0-2 0-2 0-2 0-2 0-2 0-2 0-2 0-2 0-2 0-2 0-2 0-2 0-2 0-2 0-2 0-2 0-2 0-2 0-2 0-2 0-2 0-2 0-2 0-2 0-2 0-2 0-2 0-2 0-2 0-2 0-2 0-2 0-2 0-2 0-2 0-2 0-2 0-2 0-2 0-2 0-2 0-2 0-2 0-2 0-2 0-2 0-2 0-2 0-2 0-2 0-2 0-2 0-2 0-2 0-2 0-2 0-2 0-2 0-2 0-2 0-2 0-2 0-2 0-2 0-2 0-2 0-2 0-2 0-2 0-2 0-2 0-2 0-2 0-2 0-2 0-2 0-2 0-2 0-2 0-2 0-2 0-2 0-2 0-2 0-2 0-2 0-2 0-2 0-2 0-2 0-2 0-2 0-2 0-2 0-2 0-2 0-2 0-2 0-2 0-2 0-2 0-2 0-2 0-2 0-2 0-2 0-2 0-2 0-2 0-2 0-2 0-2 0-2 0-2 0-2 0-2 0-2 0-2 0-2 0-2 0-2 0-2 0-2 0-2 0-2 0-2 0-2 0-2 0-2 0-2 0-2 0-2 0-2 0-2 0-2 0-2 0-2 0-2 0-2 0-2 0-2 0-2 0-2 0-2 0-2 0-2 0-2 0-2 0-2 0-2 0-2 0-2 0-2 0-2 0-2 0-2 0-2 0-2 0-2 0-2 0-2 0-2 0-2 0-2 0-2 0-2 0-2 0-2 0-2 0-2 0-2 0-2 0-2 0-2 0-2 0-2 0-2 0-2 0-2 0-2 0-2 0-2 0-2 0-2 0-2 0-2 
0-2 0-2 0-2 0-2 0-2 0-2 0-2 0-2 0-2 0-2 0-2 0-2 0-2 0-2 0-2 0-2 0-2 0-2 0-2 0-2 0-2 0-2 0-2 0-2 0-2 0-2 0-2 0-2 0-2 0-2 0-2 0-2 0-2 0-2 0-2 0-2 0-2 0-2 0-2 0-2 0-2 0-2 0-2 0-2 0-2 0-2 0-2 0-2 0-2 0-2 0-2 0-2 0-2 0-2 0-2 0-2 0-2 0-2 0-2 0-2 0-2 0-2 0-2 0-2 0-2 0-2 0-2 0-2 0-2 0-2 0-2 0-2 0-2 0-2 0-2 0-2 0-2 0-2 0-2 0-2 0-2 0-2 0-2 0-2 0-2 0-2 0-2 0-2 0-2 0-2 0-2 0-2 0-2 0-2 0-2 0-2 0-2 0-2 0-2 0-2 0-2 0-2 0-2 0-2 0-2 0-2 0-2 0-2 0-2 0-2 0-2 0-2 0-2 0-2 0-2 0-2 0-2 0-2 0-2 0-2 0-2 0-2 0-2 0-2 0-2 0-2 0-2 0-2 0-2 0-2 0-2 0-2 0-2 0-2 0-2 0-2 0-2 0-2 0-2 0-2 0-2 0-2 0-2 0-2 0-2 0-2 0-2 0-2 0-2 0-2 0-2 0-2 0-2 0-2 0-2 0-2 0-2 0-2 0-2 0-2 0-2 0-2 0-2 0-2 0-2 0-2 0-2 0-2 0-2 0-2 0-2 0-2 0-2 0-2 0-2 0-2 0-2 0-2 0-2 0-2 0-2 0-2 0-2 0-2 0-2 0-2 0-2 0-2 0-2 0-2 0-2 0-2 0-2 0-2 0-2 0-2 0-2 0-2 0-2 0-2 0-2 0-2 0-2 0-2 0-2 0-2 0-2 0-2 0-2 0-2 0-2 0-2 0-2 0-2 0-2 0-2 0-2 
0-2 0-2 0-2 0-2 0-2 0-2 0-2 0-2 0-2 0-2 0-2 0-2 0-2 0-2 0-2 0-2 0-2 0-2 0-2 0-2 0-2 0-2 0-2 0-2 0-2 0-2 0-2 0-2 0-2 0-2 0-2 0-2 0-2 0-2 0-2 0-2 0-2 0-2 0-2 0-2 0-2 0-2 0-2 0-2 0-2 0-2 0-2 0-2 0-2 0-2 0-2 0-2 0-2 0-2 0-2 0-2 0-2 0-2 0-2 0-2 0-2 0-2 0-2 0-2 0-2 0-2 0-2 0-2 0-2 0-2 0-2 0-2 0-2 0-2 0-2 0-2 0-2 0-2 0-2 0-2 0-2 0-2 0-2 0-2 0-2 0-2 0-2 0-2 0-2 0-2 0-2 0-2 0-2 0-2 0-2 0-2 0-2 0-2 0-2 0-2 0-2 0-2 0-2 0-2 0-2 0-2 0-2 0-2 0-2 0-2 0-2 0-2 0-2 0-2 0-2 0-2 0-2 0-2 0-2 0-2 0-2 0-2 0-2 0-2 0-2 0-2 0-2 0-2 0-2 0-2 0-2 0-2 0-2 0-2 0-2 0-2 0-2 0-2 0-2 0-2 0-2 0-2 0-2 0-2 0-2 0-2 0-2 0-2 0-2 0-2 0-2 0-2 0-2 0-2 0-2 0-2 0-2 0-2 0-2 0-2 0-2 0-2 0-2 0-2 0-2 0-2 0-2 0-2 0-2 0-2 0-2 0-2 0-2 0-2 0-2 0-2 0-2 0-2 0-2 0-2 0-2 0-2 0-2 0-2 0-2 0-2 0-2 0-2 0-2 0-2 0-2 0-2 0-2 0-2 0-2 0-2 0-2 0-2 0-2 0-2 0-2 0-2 0-2 0-2 0-2 0-2 0-2 0-2 0-2 0-2 0-2 0-2 0-2 0-2 0-2 0-2 0-2 
0-2 0-2 0-2 0-2 0-2 0-2 0-2 0-2 0-2 0-2 0-2 0-2 0-2 0-2 0-2 0-2 0-2 0-2 0-2 0-2 0-2 0-2 0-2 0-2 0-2 0-2 0-2 0-2 0-2 0-2 0-2 0-2 0-2 0-2 0-2 0-2 0-2 0-2 0-2 0-2 0-2 0-2 0-2 0-2 0-2 0-2 0-2 0-2 0-2 0-2 0-2 0-2 0-2 0-2 0-2 0-2 0-2 0-2 0-2 0-2 0-2 0-2 0-2 0-2 0-2 0-2 0-2 0-2 0-2 0-2 0-2 0-2 0-2 0-2 0-2 0-2 0-2 0-2 0-2 0-2 0-2 0-2 0-2 0-2 0-2 0-2 0-2 0-2 0-2 0-2 0-2 0-2 0-2 0-2 0-2 0-2 0-2 0-2 0-2 0-2 0-2 0-2 0-2 0-2 0-2 0-2 0-2 0-2 0-2 0-2 0-2 0-2 0-2 0-2 0-2 0-2 0-2 0-2 0-2 0-2 0-2 0-2 0-2 0-2 0-2 0-2 0-2 0-2 0-2 0-2 0-2 0-2 0-2 0-2 0-2 0-2 0-2 0-2 0-2 0-2 0-2 0-2 0-2 0-2 0-2 0-2 0-2 0-2 0-2 0-2 0-2 0-2 0-2 0-2 0-2 0-2 0-2 0-2 0-2 0-2 0-2 0-2 0-2 0-2 0-2 0-2 0-2 0-2 0-2 0-2 0-2 0-2 0-2 0-2 0-2 0-2 0-2 0-2 0-2 0-2 0-2 0-2 0-2 0-2 0-2 0-2 0-2 0-2 0-2 0-2 0-2 0-2 0-2 0-2 0-2 0-2 0-2 0-2 0-2 0-2 0-2 0-2 0-2 0-2 0-2 0-2 0-2 0-2 0-2 0-2 0-2 0-2 0-2 0-2 0-2 0-2 0-2 
0-2 0-2 0-2 0-2 0-2 0-2 0-2 0-2 0-2 0-2 0-2 0-2 0-2 0-2 0-2 0-2 0-2 0-2 0-2 0-2 0-2 0-2 0-2 0-2 0-2 0-2 0-2 0-2 0-2 0-2 0-2 0-2 0-2 0-2 0-2 0-2 0-2 0-2 0-2 0-2 0-2 0-2 0-2 0-2 0-2 0-2 0-2 0-2 0-2 0-2 0-2 0-2 0-2 0-2 0-2 0-2 0-2 0-2 0-2 0-2 0-2 0-2 0-2 0-2 0-2 0-2 0-2 0-2 0-2 0-2 0-2 0-2 0-2 0-2 0-2 0-2 0-2 0-2 0-2 0-2 0-2 0-2 0-2 0-2 0-2 0-2 0-2 0-2 0-2 0-2 0-2 0-2 0-2 0-2 0-2 0-2 0-2 0-2 0-2 0-2 0-2 0-2 0-2 0-2 0-2 0-2 0-2 0-2 0-2 0-2 0-2 0-2 0-2 0-2 0-2 0-2 0-2 0-2 0-2 0-2 0-2 0-2 0-2 0-2 0-2 0-2 0-2 0-2 0-2 0-2 0-2 0-2 0-2 0-2 0-2 0-2 0-2 0-2 0-2 0-2 0-2 0-2 0-2 0-2 0-2 0-2 0-2 0-2 0-2 0-2 0-2 0-2 0-2 0-2 0-2 0-2 0-2 0-2 0-2 0-2 0-2 0-2 0-2 0-2 0-2 0-2 0-2 0-2 0-2 0-2 0-2 0-2 0-2 0-2 0-2 0-2 0-2 0-2 0-2 0-2 0-2 0-2 0-2 0-2 0-2 0-2 0-2 0-2 0-2 0-2 0-2 0-2 0-2 0-2 0-2 0-2 0-2 0-2 0-2 0-2 0-2 0-2 0-2 0-2 0-2 0-2 0-2 0-2 0-2 0-2 0-2 0-2 0-2 0-2 0-2 0-2 0-2 
0-2 0-2 0-2 0-2 0-2 0-2 0-2 0-2 0-2 0-2 0-2 0-2 0-2 0-2 0-2 0-2 0-2 0-2 0-2 0-2 0-2 0-2 0-2 0-2 0-2 0-2 0-2 0-2 0-2 0-2 0-2 0-2 0-2 0-2 0-2 0-2 0-2 0-2 0-2 0-2 0-2 0-2 0-2 0-2 0-2 0-2 0-2 0-2 0-2 0-2 0-2 0-2 0-2 0-2 0-2 0-2 0-2 0-2 0-2 0-2 0-2 0-2 0-2 0-2 0-2 0-2 0-2 0-2 0-2 0-2 0-2 0-2 0-2 0-2 0-2 0-2 0-2 0-2 0-2 0-2 0-2 0-2 0-2 0-2 0-2 0-2 0-2 0-2 0-2 0-2 0-2 0-2 0-2 0-2 0-2 0-2 0-2 0-2 0-2 0-2 0-2 0-2 0-2 0-2 0-2 0-2 0-2 0-2 0-2 0-2 0-2 0-2 0-2 0-2 0-2 0-2 0-2 0-2 0-2 0-2 0-2 0-2 0-2 0-2 0-2 0-2 0-2 0-2 0-2 0-2 0-2 0-2 0-2 0-2 0-2 0-2 0-2 0-2 0-2 0-2 0-2 0-2 0-2 0-2 0-2 0-2 0-2 0-2 0-2 0-2 0-2 0-2 0-2 0-2 0-2 0-2 0-2 0-2 0-2 0-2 0-2 0-2 0-2 0-2 0-2 0-2 0-2 0-2 0-2 0-2 0-2 0-2 0-2 0-2 0-2 0-2 0-2 0-2 0-2 0-2 0-2 0-2 0-2 0-2 0-2 0-2 0-2 0-2 0-2 0-2 0-2 0-2 0-2 0-2 0-2 0-2 0-2 0-2 0-2 0-2 0-2 0-2 0-2 0-2 0-2 0-2 0-2 0-2 0-2 0-2 0-2 0-2 0-2 0-2 0-2 0-2 0-2 
0-2 0-2 0-2 0-2 0-2 0-2 0-2 0-2 0-2 0-2 0-2 0-2 0-2 0-2 0-2 0-2 0-2 0-2 0-2 0-2 0-2 0-2 0-2 0-2 0-2 0-2 0-2 0-2 0-2 0-2 0-2 0-2 0-2 0-2 0-2 0-2 0-2 0-2 0-2 0-2 0-2 0-2 0-2 0-2 0-2 0-2 0-2 0-2 0-2 0-2 0-2 0-2 0-2 0-2 0-2 0-2 0-2 0-2 0-2 0-2 0-2 0-2 0-2 0-2 0-2 0-2 0-2 0-2 0-2 0-2 0-2 0-2 0-2 0-2 0-2 0-2 0-2 0-2 0-2 0-2 0-2 0-2 0-2 0-2 0-2 0-2 0-2 0-2 0-2 0-2 0-2 0-2 0-2 0-2 0-2 0-2 0-2 0-2 0-2 0-2 0-2 0-2 0-2 0-2 0-2 0-2 0-2 0-2 0-2 0-2 0-2 0-2 0-2 0-2 0-2 0-2 0-2 0-2 0-2 0-2 0-2 0-2 0-2 0-2 0-2 0-2 0-2 0-2 0-2 0-2 0-2 0-2 0-2 0-2 0-2 0-2 0-2 0-2 0-2 0-2 0-2 0-2 0-2 0-2 0-2 0-2 0-2 0-2 0-2 0-2 0-2 0-2 0-2 0-2 0-2 0-2 0-2 0-2 0-2 0-2 0-2 0-2 0-2 0-2 0-2 0-2 0-2 0-2 0-2 0-2 0-2 0-2 0-2 0-2 0-2 0-2 0-2 0-2 0-2 0-2 0-2 0-2 0-2 0-2 0-2 0-2 0-2 0-2 0-2 0-2 0-2 0-2 0-2 0-2 0-2 0-2 0-2 0-2 0-2 0-2 0-2 0-2 0-2 0-2 0-2 0-2 0-2 0-2 0-2 0-2 0-2 0-2 0-2 0-2 0-2 0-2 0-2 
