# Supplementary material for: Sorting at embryonic boundaries requires high heterotypic interfacial tension
Source: Nat Commun. 2017 Jul 31;8:157. doi: 10.1038/s41467-017-00146-x (PMC5537356; doi:10.1038/s41467-017-00146-x)
Supplement: Supplementary file 2 — Supplementary Software 1 [file 41467_2017_146_MOESM2_ESM.zip › PottsModel/ExecutablePottsModel/mtx/RandomA.txt]

0-2 0-2 0-2 0-2 0-2 0-2 0-2 0-2 0-2 0-2 0-2 0-2 0-2 0-2 0-2 0-2 0-2 0-2 0-2 0-2 0-2 0-2 0-2 0-2 0-2 0-2 0-2 0-2 0-2 0-2 0-2 0-2 0-2 0-2 0-2 0-2 0-2 0-2 0-2 0-2 0-2 0-2 0-2 0-2 0-2 0-2 0-2 0-2 0-2 0-2 0-2 0-2 0-2 0-2 0-2 0-2 0-2 0-2 0-2 0-2 0-2 0-2 0-2 0-2 0-2 0-2 0-2 0-2 0-2 0-2 0-2 0-2 0-2 0-2 0-2 0-2 0-2 0-2 0-2 0-2 0-2 0-2 0-2 0-2 0-2 0-2 0-2 0-2 0-2 0-2 0-2 0-2 0-2 0-2 0-2 0-2 0-2 0-2 0-2 0-2 0-2 0-2 0-2 0-2 0-2 0-2 0-2 0-2 0-2 0-2 0-2 0-2 0-2 0-2 0-2 0-2 0-2 0-2 0-2 0-2 0-2 0-2 0-2 0-2 0-2 0-2 0-2 0-2 0-2 0-2 0-2 0-2 0-2 0-2 0-2 0-2 0-2 0-2 0-2 0-2 0-2 0-2 0-2 0-2 0-2 0-2 0-2 0-2 0-2 0-2 0-2 0-2 0-2 0-2 0-2 0-2 0-2 0-2 0-2 0-2 0-2 0-2 0-2 0-2 0-2 0-2 0-2 0-2 0-2 0-2 0-2 0-2 0-2 0-2 0-2 0-2 0-2 0-2 0-2 0-2 0-2 0-2 0-2 0-2 0-2 0-2 0-2 0-2 0-2 0-2 0-2 0-2 0-2 0-2 0-2 0-2 0-2 0-2 0-2 0-2 0-2 0-2 0-2 0-2 0-2 0-2 0-2 0-2 0-2 0-2 0-2 0-2 0-2 0-2 0-2 0-2 0-2 
0-2 0-2 0-2 0-2 0-2 0-2 0-2 0-2 0-2 0-2 0-2 0-2 0-2 0-2 0-2 0-2 0-2 0-2 0-2 0-2 0-2 0-2 0-2 0-2 0-2 0-2 0-2 0-2 0-2 0-2 0-2 0-2 0-2 0-2 0-2 0-2 0-2 0-2 0-2 0-2 0-2 0-2 0-2 0-2 0-2 0-2 0-2 0-2 0-2 0-2 0-2 0-2 0-2 0-2 0-2 0-2 0-2 0-2 0-2 0-2 0-2 0-2 0-2 0-2 0-2 0-2 0-2 0-2 0-2 0-2 0-2 0-2 0-2 0-2 0-2 0-2 0-2 0-2 0-2 0-2 0-2 0-2 0-2 0-2 0-2 0-2 0-2 0-2 0-2 0-2 0-2 0-2 0-2 0-2 0-2 0-2 0-2 0-2 0-2 0-2 0-2 0-2 0-2 0-2 0-2 0-2 0-2 0-2 0-2 0-2 0-2 0-2 0-2 0-2 0-2 0-2 0-2 0-2 0-2 0-2 0-2 0-2 0-2 0-2 0-2 0-2 0-2 0-2 0-2 0-2 0-2 0-2 0-2 0-2 0-2 0-2 0-2 0-2 0-2 0-2 0-2 0-2 0-2 0-2 0-2 0-2 0-2 0-2 0-2 0-2 0-2 0-2 0-2 0-2 0-2 0-2 0-2 0-2 0-2 0-2 0-2 0-2 0-2 0-2 0-2 0-2 0-2 0-2 0-2 0-2 0-2 0-2 0-2 0-2 0-2 0-2 0-2 0-2 0-2 0-2 0-2 0-2 0-2 0-2 0-2 0-2 0-2 0-2 0-2 0-2 0-2 0-2 0-2 0-2 0-2 0-2 0-2 0-2 0-2 0-2 0-2 0-2 0-2 0-2 0-2 0-2 0-2 0-2 0-2 0-2 0-2 0-2 0-2 0-2 0-2 0-2 0-2 
0-2 0-2 0-2 0-2 0-2 0-2 0-2 0-2 0-2 0-2 0-2 0-2 0-2 0-2 0-2 0-2 0-2 0-2 0-2 0-2 0-2 0-2 0-2 0-2 0-2 0-2 0-2 0-2 0-2 0-2 0-2 0-2 0-2 0-2 0-2 0-2 0-2 0-2 0-2 0-2 0-2 0-2 0-2 0-2 0-2 0-2 0-2 0-2 0-2 0-2 0-2 0-2 0-2 0-2 0-2 0-2 0-2 0-2 0-2 0-2 0-2 0-2 0-2 0-2 0-2 0-2 0-2 0-2 0-2 0-2 0-2 0-2 0-2 0-2 0-2 0-2 0-2 0-2 0-2 0-2 0-2 0-2 0-2 0-2 0-2 0-2 0-2 0-2 0-2 0-2 0-2 0-2 0-2 0-2 0-2 0-2 0-2 0-2 0-2 0-2 0-2 0-2 0-2 0-2 0-2 0-2 0-2 0-2 0-2 0-2 0-2 0-2 0-2 0-2 0-2 0-2 0-2 0-2 0-2 0-2 0-2 0-2 0-2 0-2 0-2 0-2 0-2 0-2 0-2 0-2 0-2 0-2 0-2 0-2 0-2 0-2 0-2 0-2 0-2 0-2 0-2 0-2 0-2 0-2 0-2 0-2 0-2 0-2 0-2 0-2 0-2 0-2 0-2 0-2 0-2 0-2 0-2 0-2 0-2 0-2 0-2 0-2 0-2 0-2 0-2 0-2 0-2 0-2 0-2 0-2 0-2 0-2 0-2 0-2 0-2 0-2 0-2 0-2 0-2 0-2 0-2 0-2 0-2 0-2 0-2 0-2 0-2 0-2 0-2 0-2 0-2 0-2 0-2 0-2 0-2 0-2 0-2 0-2 0-2 0-2 0-2 0-2 0-2 0-2 0-2 0-2 0-2 0-2 0-2 0-2 0-2 0-2 0-2 0-2 0-2 0-2 0-2 
0-2 0-2 0-2 0-2 0-2 0-2 0-2 0-2 0-2 0-2 0-2 0-2 0-2 0-2 0-2 0-2 0-2 0-2 0-2 0-2 0-2 0-2 0-2 0-2 0-2 0-2 0-2 0-2 0-2 0-2 0-2 0-2 0-2 0-2 0-2 0-2 0-2 0-2 0-2 0-2 0-2 0-2 0-2 0-2 0-2 0-2 0-2 0-2 0-2 0-2 0-2 0-2 0-2 0-2 0-2 0-2 0-2 0-2 0-2 0-2 0-2 0-2 0-2 0-2 0-2 0-2 0-2 0-2 0-2 0-2 0-2 0-2 0-2 0-2 0-2 0-2 0-2 0-2 0-2 0-2 0-2 0-2 0-2 0-2 0-2 0-2 0-2 0-2 0-2 0-2 0-2 0-2 0-2 0-2 0-2 0-2 0-2 0-2 0-2 0-2 0-2 0-2 0-2 0-2 0-2 0-2 0-2 0-2 0-2 0-2 0-2 0-2 0-2 0-2 0-2 0-2 0-2 0-2 0-2 0-2 0-2 0-2 0-2 0-2 0-2 0-2 0-2 0-2 0-2 0-2 0-2 0-2 0-2 0-2 0-2 0-2 0-2 0-2 0-2 0-2 0-2 0-2 0-2 0-2 0-2 0-2 0-2 0-2 0-2 0-2 0-2 0-2 0-2 0-2 0-2 0-2 0-2 0-2 0-2 0-2 0-2 0-2 0-2 0-2 0-2 0-2 0-2 0-2 0-2 0-2 0-2 0-2 0-2 0-2 0-2 0-2 0-2 0-2 0-2 0-2 0-2 0-2 0-2 0-2 0-2 0-2 0-2 0-2 0-2 0-2 0-2 0-2 0-2 0-2 0-2 0-2 0-2 0-2 0-2 0-2 0-2 0-2 0-2 0-2 0-2 0-2 0-2 0-2 0-2 0-2 0-2 0-2 0-2 0-2 0-2 0-2 0-2 
0-2 0-2 0-2 0-2 0-2 0-2 0-2 0-2 0-2 0-2 0-2 0-2 0-2 0-2 0-2 0-2 0-2 0-2 0-2 0-2 0-2 0-2 0-2 0-2 0-2 0-2 0-2 0-2 0-2 0-2 0-2 0-2 0-2 0-2 0-2 0-2 0-2 0-2 0-2 0-2 0-2 0-2 0-2 0-2 0-2 0-2 0-2 0-2 0-2 0-2 0-2 0-2 0-2 0-2 0-2 0-2 0-2 0-2 0-2 0-2 0-2 0-2 0-2 0-2 0-2 0-2 0-2 0-2 0-2 0-2 0-2 0-2 0-2 0-2 0-2 0-2 0-2 0-2 0-2 0-2 0-2 0-2 0-2 0-2 0-2 0-2 0-2 0-2 0-2 0-2 0-2 0-2 0-2 0-2 0-2 0-2 0-2 0-2 0-2 0-2 0-2 0-2 0-2 0-2 0-2 0-2 0-2 0-2 0-2 0-2 0-2 0-2 0-2 0-2 0-2 0-2 0-2 0-2 0-2 0-2 0-2 0-2 0-2 0-2 0-2 0-2 0-2 0-2 0-2 0-2 0-2 0-2 0-2 0-2 0-2 0-2 0-2 0-2 0-2 0-2 0-2 0-2 0-2 0-2 0-2 0-2 0-2 0-2 0-2 0-2 0-2 0-2 0-2 0-2 0-2 0-2 0-2 0-2 0-2 0-2 0-2 0-2 0-2 0-2 0-2 0-2 0-2 0-2 0-2 0-2 0-2 0-2 0-2 0-2 0-2 0-2 0-2 0-2 0-2 0-2 0-2 0-2 0-2 0-2 0-2 0-2 0-2 0-2 0-2 0-2 0-2 0-2 0-2 0-2 0-2 0-2 0-2 0-2 0-2 0-2 0-2 0-2 0-2 0-2 0-2 0-2 0-2 0-2 0-2 0-2 0-2 0-2 0-2 0-2 0-2 0-2 0-2 
0-2 0-2 0-2 0-2 0-2 0-2 0-2 0-2 0-2 0-2 0-2 0-2 0-2 0-2 0-2 0-2 0-2 0-2 0-2 0-2 0-2 0-2 0-2 0-2 0-2 0-2 0-2 0-2 0-2 0-2 0-2 0-2 0-2 0-2 0-2 0-2 0-2 0-2 0-2 0-2 0-2 0-2 0-2 0-2 0-2 0-2 0-2 0-2 0-2 0-2 0-2 0-2 0-2 0-2 0-2 0-2 0-2 0-2 0-2 0-2 0-2 0-2 0-2 0-2 0-2 0-2 0-2 0-2 0-2 0-2 0-2 0-2 0-2 0-2 0-2 0-2 0-2 0-2 0-2 0-2 0-2 0-2 0-2 0-2 0-2 0-2 0-2 0-2 0-2 0-2 0-2 0-2 0-2 0-2 0-2 0-2 0-2 0-2 0-2 0-2 0-2 0-2 0-2 0-2 0-2 0-2 0-2 0-2 0-2 0-2 0-2 0-2 0-2 0-2 0-2 0-2 0-2 0-2 0-2 0-2 0-2 0-2 0-2 0-2 0-2 0-2 0-2 0-2 0-2 0-2 0-2 0-2 0-2 0-2 0-2 0-2 0-2 0-2 0-2 0-2 0-2 0-2 0-2 0-2 0-2 0-2 0-2 0-2 0-2 0-2 0-2 0-2 0-2 0-2 0-2 0-2 0-2 0-2 0-2 0-2 0-2 0-2 0-2 0-2 0-2 0-2 0-2 0-2 0-2 0-2 0-2 0-2 0-2 0-2 0-2 0-2 0-2 0-2 0-2 0-2 0-2 0-2 0-2 0-2 0-2 0-2 0-2 0-2 0-2 0-2 0-2 0-2 0-2 0-2 0-2 0-2 0-2 0-2 0-2 0-2 0-2 0-2 0-2 0-2 0-2 0-2 0-2 0-2 0-2 0-2 0-2 0-2 0-2 0-2 0-2 0-2 0-2 
0-2 0-2 0-2 0-2 0-2 0-2 0-2 0-2 0-2 0-2 0-2 0-2 0-2 0-2 0-2 0-2 0-2 0-2 0-2 0-2 0-2 0-2 0-2 0-2 0-2 0-2 0-2 0-2 0-2 0-2 0-2 0-2 0-2 0-2 0-2 0-2 0-2 0-2 0-2 0-2 0-2 0-2 0-2 0-2 0-2 0-2 0-2 0-2 0-2 0-2 0-2 0-2 0-2 0-2 0-2 0-2 0-2 0-2 0-2 0-2 0-2 0-2 0-2 0-2 0-2 0-2 0-2 0-2 0-2 0-2 0-2 0-2 0-2 0-2 0-2 0-2 0-2 0-2 0-2 0-2 0-2 0-2 0-2 0-2 0-2 0-2 0-2 0-2 0-2 0-2 0-2 0-2 0-2 0-2 0-2 0-2 0-2 0-2 0-2 0-2 0-2 0-2 0-2 0-2 0-2 0-2 0-2 0-2 0-2 0-2 0-2 0-2 0-2 0-2 0-2 0-2 0-2 0-2 0-2 0-2 0-2 0-2 0-2 0-2 0-2 0-2 0-2 0-2 0-2 0-2 0-2 0-2 0-2 0-2 0-2 0-2 0-2 0-2 0-2 0-2 0-2 0-2 0-2 0-2 0-2 0-2 0-2 0-2 0-2 0-2 0-2 0-2 0-2 0-2 0-2 0-2 0-2 0-2 0-2 0-2 0-2 0-2 0-2 0-2 0-2 0-2 0-2 0-2 0-2 0-2 0-2 0-2 0-2 0-2 0-2 0-2 0-2 0-2 0-2 0-2 0-2 0-2 0-2 0-2 0-2 0-2 0-2 0-2 0-2 0-2 0-2 0-2 0-2 0-2 0-2 0-2 0-2 0-2 0-2 0-2 0-2 0-2 0-2 0-2 0-2 0-2 0-2 0-2 0-2 0-2 0-2 0-2 0-2 0-2 0-2 0-2 0-2 
0-2 0-2 0-2 0-2 0-2 0-2 0-2 0-2 0-2 0-2 0-2 0-2 0-2 0-2 0-2 0-2 0-2 0-2 0-2 0-2 0-2 0-2 0-2 0-2 0-2 0-2 0-2 0-2 0-2 0-2 0-2 0-2 0-2 0-2 0-2 0-2 0-2 0-2 0-2 0-2 0-2 0-2 0-2 0-2 0-2 0-2 0-2 0-2 0-2 0-2 0-2 0-2 0-2 0-2 0-2 0-2 0-2 0-2 0-2 0-2 0-2 0-2 0-2 0-2 0-2 0-2 0-2 0-2 0-2 0-2 0-2 0-2 0-2 0-2 0-2 0-2 0-2 0-2 0-2 0-2 0-2 0-2 0-2 0-2 0-2 0-2 0-2 0-2 0-2 0-2 0-2 0-2 0-2 0-2 0-2 0-2 0-2 0-2 0-2 0-2 0-2 0-2 0-2 0-2 0-2 0-2 0-2 0-2 0-2 0-2 0-2 0-2 0-2 0-2 0-2 0-2 0-2 0-2 0-2 0-2 0-2 0-2 0-2 0-2 0-2 0-2 0-2 0-2 0-2 0-2 0-2 0-2 0-2 0-2 0-2 0-2 0-2 0-2 0-2 0-2 0-2 0-2 0-2 0-2 0-2 0-2 0-2 0-2 0-2 0-2 0-2 0-2 0-2 0-2 0-2 0-2 0-2 0-2 0-2 0-2 0-2 0-2 0-2 0-2 0-2 0-2 0-2 0-2 0-2 0-2 0-2 0-2 0-2 0-2 0-2 0-2 0-2 0-2 0-2 0-2 0-2 0-2 0-2 0-2 0-2 0-2 0-2 0-2 0-2 0-2 0-2 0-2 0-2 0-2 0-2 0-2 0-2 0-2 0-2 0-2 0-2 0-2 0-2 0-2 0-2 0-2 0-2 0-2 0-2 0-2 0-2 0-2 0-2 0-2 0-2 0-2 0-2 
0-2 0-2 0-2 0-2 0-2 0-2 0-2 0-2 0-2 0-2 0-2 0-2 0-2 0-2 0-2 0-2 0-2 0-2 0-2 0-2 0-2 0-2 0-2 0-2 0-2 0-2 0-2 0-2 0-2 0-2 0-2 0-2 0-2 0-2 0-2 0-2 0-2 0-2 0-2 0-2 0-2 0-2 0-2 0-2 0-2 0-2 0-2 0-2 0-2 0-2 0-2 0-2 0-2 0-2 0-2 0-2 0-2 0-2 0-2 0-2 0-2 0-2 0-2 0-2 0-2 0-2 0-2 0-2 0-2 0-2 0-2 0-2 0-2 0-2 0-2 0-2 0-2 0-2 0-2 0-2 0-2 0-2 0-2 0-2 0-2 0-2 0-2 0-2 0-2 0-2 0-2 0-2 0-2 0-2 0-2 0-2 0-2 0-2 0-2 0-2 0-2 0-2 0-2 0-2 0-2 0-2 0-2 0-2 0-2 0-2 0-2 0-2 0-2 0-2 0-2 0-2 0-2 0-2 0-2 0-2 0-2 0-2 0-2 0-2 0-2 0-2 0-2 0-2 0-2 0-2 0-2 0-2 0-2 0-2 0-2 0-2 0-2 0-2 0-2 0-2 0-2 0-2 0-2 0-2 0-2 0-2 0-2 0-2 0-2 0-2 0-2 0-2 0-2 0-2 0-2 0-2 0-2 0-2 0-2 0-2 0-2 0-2 0-2 0-2 0-2 0-2 0-2 0-2 0-2 0-2 0-2 0-2 0-2 0-2 0-2 0-2 0-2 0-2 0-2 0-2 0-2 0-2 0-2 0-2 0-2 0-2 0-2 0-2 0-2 0-2 0-2 0-2 0-2 0-2 0-2 0-2 0-2 0-2 0-2 0-2 0-2 0-2 0-2 0-2 0-2 0-2 0-2 0-2 0-2 0-2 0-2 0-2 0-2 0-2 0-2 0-2 0-2 
0-2 0-2 0-2 0-2 0-2 0-2 0-2 0-2 0-2 0-2 0-2 0-2 0-2 0-2 0-2 0-2 0-2 0-2 0-2 0-2 0-2 0-2 0-2 0-2 0-2 0-2 0-2 0-2 0-2 0-2 0-2 0-2 0-2 0-2 0-2 0-2 0-2 0-2 0-2 0-2 0-2 0-2 0-2 0-2 0-2 0-2 0-2 0-2 0-2 0-2 0-2 0-2 0-2 0-2 0-2 0-2 0-2 0-2 0-2 0-2 0-2 0-2 0-2 0-2 0-2 0-2 0-2 0-2 0-2 0-2 0-2 0-2 0-2 0-2 0-2 0-2 0-2 0-2 0-2 0-2 0-2 0-2 0-2 0-2 0-2 0-2 0-2 0-2 0-2 0-2 0-2 0-2 0-2 0-2 0-2 0-2 0-2 0-2 0-2 0-2 0-2 0-2 0-2 0-2 0-2 0-2 0-2 0-2 0-2 0-2 0-2 0-2 0-2 0-2 0-2 0-2 0-2 0-2 0-2 0-2 0-2 0-2 0-2 0-2 0-2 0-2 0-2 0-2 0-2 0-2 0-2 0-2 0-2 0-2 0-2 0-2 0-2 0-2 0-2 0-2 0-2 0-2 0-2 0-2 0-2 0-2 0-2 0-2 0-2 0-2 0-2 0-2 0-2 0-2 0-2 0-2 0-2 0-2 0-2 0-2 0-2 0-2 0-2 0-2 0-2 0-2 0-2 0-2 0-2 0-2 0-2 0-2 0-2 0-2 0-2 0-2 0-2 0-2 0-2 0-2 0-2 0-2 0-2 0-2 0-2 0-2 0-2 0-2 0-2 0-2 0-2 0-2 0-2 0-2 0-2 0-2 0-2 0-2 0-2 0-2 0-2 0-2 0-2 0-2 0-2 0-2 0-2 0-2 0-2 0-2 0-2 0-2 0-2 0-2 0-2 0-2 0-2 
0-2 0-2 0-2 0-2 0-2 0-2 0-2 0-2 0-2 0-2 0-2 0-2 0-2 0-2 0-2 0-2 0-2 0-2 0-2 0-2 0-2 0-2 0-2 0-2 0-2 0-2 0-2 0-2 0-2 0-2 0-2 0-2 0-2 0-2 0-2 0-2 0-2 0-2 0-2 0-2 0-2 0-2 0-2 0-2 0-2 0-2 0-2 0-2 0-2 0-2 0-2 0-2 0-2 0-2 0-2 0-2 0-2 0-2 0-2 0-2 0-2 0-2 0-2 0-2 0-2 0-2 0-2 0-2 0-2 0-2 0-2 0-2 0-2 0-2 0-2 0-2 0-2 0-2 0-2 0-2 0-2 0-2 0-2 0-2 0-2 0-2 0-2 0-2 0-2 0-2 0-2 0-2 0-2 0-2 0-2 0-2 0-2 0-2 0-2 0-2 0-2 0-2 0-2 0-2 0-2 0-2 0-2 0-2 0-2 0-2 0-2 0-2 0-2 0-2 0-2 0-2 0-2 0-2 0-2 0-2 0-2 0-2 0-2 0-2 0-2 0-2 0-2 0-2 0-2 0-2 0-2 0-2 0-2 0-2 0-2 0-2 0-2 0-2 0-2 0-2 0-2 0-2 0-2 0-2 0-2 0-2 0-2 0-2 0-2 0-2 0-2 0-2 0-2 0-2 0-2 0-2 0-2 0-2 0-2 0-2 0-2 0-2 0-2 0-2 0-2 0-2 0-2 0-2 0-2 0-2 0-2 0-2 0-2 0-2 0-2 0-2 0-2 0-2 0-2 0-2 0-2 0-2 0-2 0-2 0-2 0-2 0-2 0-2 0-2 0-2 0-2 0-2 0-2 0-2 0-2 0-2 0-2 0-2 0-2 0-2 0-2 0-2 0-2 0-2 0-2 0-2 0-2 0-2 0-2 0-2 0-2 0-2 0-2 0-2 0-2 0-2 0-2 
0-2 0-2 0-2 0-2 0-2 0-2 0-2 0-2 0-2 0-2 0-2 0-2 0-2 0-2 0-2 0-2 0-2 0-2 0-2 0-2 0-2 0-2 0-2 0-2 0-2 0-2 0-2 0-2 0-2 0-2 0-2 0-2 0-2 0-2 0-2 0-2 0-2 0-2 0-2 0-2 0-2 0-2 0-2 0-2 0-2 0-2 0-2 0-2 0-2 0-2 0-2 0-2 0-2 0-2 0-2 0-2 0-2 0-2 0-2 0-2 0-2 0-2 0-2 0-2 0-2 0-2 0-2 0-2 0-2 0-2 0-2 0-2 0-2 0-2 0-2 0-2 0-2 0-2 0-2 0-2 0-2 0-2 0-2 0-2 0-2 0-2 0-2 0-2 0-2 0-2 0-2 0-2 0-2 0-2 0-2 0-2 0-2 0-2 0-2 0-2 0-2 0-2 0-2 0-2 0-2 0-2 0-2 0-2 0-2 0-2 0-2 0-2 0-2 0-2 0-2 0-2 0-2 0-2 0-2 0-2 0-2 0-2 0-2 0-2 0-2 0-2 0-2 0-2 0-2 0-2 0-2 0-2 0-2 0-2 0-2 0-2 0-2 0-2 0-2 0-2 0-2 0-2 0-2 0-2 0-2 0-2 0-2 0-2 0-2 0-2 0-2 0-2 0-2 0-2 0-2 0-2 0-2 0-2 0-2 0-2 0-2 0-2 0-2 0-2 0-2 0-2 0-2 0-2 0-2 0-2 0-2 0-2 0-2 0-2 0-2 0-2 0-2 0-2 0-2 0-2 0-2 0-2 0-2 0-2 0-2 0-2 0-2 0-2 0-2 0-2 0-2 0-2 0-2 0-2 0-2 0-2 0-2 0-2 0-2 0-2 0-2 0-2 0-2 0-2 0-2 0-2 0-2 0-2 0-2 0-2 0-2 0-2 0-2 0-2 0-2 0-2 0-2 
0-2 0-2 0-2 0-2 0-2 0-2 0-2 0-2 0-2 0-2 0-2 0-2 0-2 0-2 0-2 0-2 0-2 0-2 0-2 0-2 0-2 0-2 0-2 0-2 0-2 0-2 0-2 0-2 0-2 0-2 0-2 0-2 0-2 0-2 0-2 0-2 0-2 0-2 0-2 0-2 0-2 0-2 0-2 0-2 0-2 0-2 0-2 0-2 0-2 0-2 0-2 0-2 0-2 0-2 0-2 0-2 0-2 0-2 0-2 0-2 0-2 0-2 0-2 0-2 0-2 0-2 0-2 0-2 0-2 0-2 0-2 0-2 0-2 0-2 0-2 0-2 0-2 0-2 0-2 0-2 0-2 0-2 0-2 0-2 0-2 0-2 0-2 0-2 0-2 0-2 0-2 0-2 0-2 0-2 0-2 0-2 0-2 0-2 0-2 0-2 0-2 0-2 0-2 0-2 0-2 0-2 0-2 0-2 0-2 0-2 0-2 0-2 0-2 0-2 0-2 0-2 0-2 0-2 0-2 0-2 0-2 0-2 0-2 0-2 0-2 0-2 0-2 0-2 0-2 0-2 0-2 0-2 0-2 0-2 0-2 0-2 0-2 0-2 0-2 0-2 0-2 0-2 0-2 0-2 0-2 0-2 0-2 0-2 0-2 0-2 0-2 0-2 0-2 0-2 0-2 0-2 0-2 0-2 0-2 0-2 0-2 0-2 0-2 0-2 0-2 0-2 0-2 0-2 0-2 0-2 0-2 0-2 0-2 0-2 0-2 0-2 0-2 0-2 0-2 0-2 0-2 0-2 0-2 0-2 0-2 0-2 0-2 0-2 0-2 0-2 0-2 0-2 0-2 0-2 0-2 0-2 0-2 0-2 0-2 0-2 0-2 0-2 0-2 0-2 0-2 0-2 0-2 0-2 0-2 0-2 0-2 0-2 0-2 0-2 0-2 0-2 0-2 
0-2 0-2 0-2 0-2 0-2 0-2 0-2 0-2 0-2 0-2 0-2 0-2 0-2 0-2 0-2 0-2 0-2 0-2 0-2 0-2 0-2 0-2 0-2 0-2 0-2 0-2 0-2 0-2 0-2 0-2 0-2 0-2 0-2 0-2 0-2 0-2 0-2 0-2 0-2 0-2 0-2 0-2 0-2 0-2 0-2 0-2 0-2 0-2 0-2 0-2 0-2 0-2 0-2 0-2 0-2 0-2 0-2 0-2 0-2 0-2 0-2 0-2 0-2 0-2 0-2 0-2 0-2 0-2 0-2 0-2 0-2 0-2 0-2 0-2 0-2 0-2 0-2 0-2 0-2 0-2 0-2 0-2 0-2 0-2 0-2 0-2 0-2 0-2 0-2 0-2 0-2 0-2 0-2 0-2 0-2 0-2 0-2 0-2 0-2 0-2 0-2 0-2 0-2 0-2 0-2 0-2 0-2 0-2 0-2 0-2 0-2 0-2 0-2 0-2 0-2 0-2 0-2 0-2 0-2 0-2 0-2 0-2 0-2 0-2 0-2 0-2 0-2 0-2 0-2 0-2 0-2 0-2 0-2 0-2 0-2 0-2 0-2 0-2 0-2 0-2 0-2 0-2 0-2 0-2 0-2 0-2 0-2 0-2 0-2 0-2 0-2 0-2 0-2 0-2 0-2 0-2 0-2 0-2 0-2 0-2 0-2 0-2 0-2 0-2 0-2 0-2 0-2 0-2 0-2 0-2 0-2 0-2 0-2 0-2 0-2 0-2 0-2 0-2 0-2 0-2 0-2 0-2 0-2 0-2 0-2 0-2 0-2 0-2 0-2 0-2 0-2 0-2 0-2 0-2 0-2 0-2 0-2 0-2 0-2 0-2 0-2 0-2 0-2 0-2 0-2 0-2 0-2 0-2 0-2 0-2 0-2 0-2 0-2 0-2 0-2 0-2 0-2 
0-2 0-2 0-2 0-2 0-2 0-2 0-2 0-2 0-2 0-2 0-2 0-2 0-2 0-2 0-2 0-2 0-2 0-2 0-2 0-2 0-2 0-2 0-2 0-2 0-2 0-2 0-2 0-2 0-2 0-2 0-2 0-2 0-2 0-2 0-2 0-2 0-2 0-2 0-2 0-2 0-2 0-2 0-2 0-2 0-2 0-2 0-2 0-2 0-2 0-2 0-2 0-2 0-2 0-2 0-2 0-2 0-2 0-2 0-2 0-2 0-2 0-2 0-2 0-2 0-2 0-2 0-2 0-2 0-2 0-2 0-2 0-2 0-2 0-2 0-2 0-2 0-2 0-2 0-2 0-2 0-2 0-2 0-2 0-2 0-2 0-2 0-2 0-2 0-2 0-2 0-2 0-2 0-2 0-2 0-2 0-2 0-2 0-2 0-2 0-2 0-2 0-2 0-2 0-2 0-2 0-2 0-2 0-2 0-2 0-2 0-2 0-2 0-2 0-2 0-2 0-2 0-2 0-2 0-2 0-2 0-2 0-2 0-2 0-2 0-2 0-2 0-2 0-2 0-2 0-2 0-2 0-2 0-2 0-2 0-2 0-2 0-2 0-2 0-2 0-2 0-2 0-2 0-2 0-2 0-2 0-2 0-2 0-2 0-2 0-2 0-2 0-2 0-2 0-2 0-2 0-2 0-2 0-2 0-2 0-2 0-2 0-2 0-2 0-2 0-2 0-2 0-2 0-2 0-2 0-2 0-2 0-2 0-2 0-2 0-2 0-2 0-2 0-2 0-2 0-2 0-2 0-2 0-2 0-2 0-2 0-2 0-2 0-2 0-2 0-2 0-2 0-2 0-2 0-2 0-2 0-2 0-2 0-2 0-2 0-2 0-2 0-2 0-2 0-2 0-2 0-2 0-2 0-2 0-2 0-2 0-2 0-2 0-2 0-2 0-2 0-2 0-2 
0-2 0-2 0-2 0-2 0-2 0-2 0-2 0-2 0-2 0-2 0-2 0-2 0-2 0-2 0-2 0-2 0-2 0-2 0-2 0-2 0-2 0-2 0-2 0-2 0-2 0-2 0-2 0-2 0-2 0-2 0-2 0-2 0-2 0-2 0-2 0-2 0-2 0-2 0-2 0-2 0-2 0-2 0-2 0-2 0-2 0-2 0-2 0-2 0-2 0-2 0-2 0-2 0-2 0-2 0-2 0-2 0-2 0-2 0-2 0-2 0-2 0-2 0-2 0-2 0-2 0-2 0-2 0-2 0-2 0-2 0-2 0-2 0-2 0-2 0-2 0-2 0-2 0-2 0-2 0-2 0-2 0-2 0-2 0-2 0-2 0-2 0-2 0-2 0-2 0-2 0-2 0-2 0-2 0-2 0-2 0-2 0-2 0-2 0-2 0-2 0-2 0-2 0-2 0-2 0-2 0-2 0-2 0-2 0-2 0-2 0-2 0-2 0-2 0-2 0-2 0-2 0-2 0-2 0-2 0-2 0-2 0-2 0-2 0-2 0-2 0-2 0-2 0-2 0-2 0-2 0-2 0-2 0-2 0-2 0-2 0-2 0-2 0-2 0-2 0-2 0-2 0-2 0-2 0-2 0-2 0-2 0-2 0-2 0-2 0-2 0-2 0-2 0-2 0-2 0-2 0-2 0-2 0-2 0-2 0-2 0-2 0-2 0-2 0-2 0-2 0-2 0-2 0-2 0-2 0-2 0-2 0-2 0-2 0-2 0-2 0-2 0-2 0-2 0-2 0-2 0-2 0-2 0-2 0-2 0-2 0-2 0-2 0-2 0-2 0-2 0-2 0-2 0-2 0-2 0-2 0-2 0-2 0-2 0-2 0-2 0-2 0-2 0-2 0-2 0-2 0-2 0-2 0-2 0-2 0-2 0-2 0-2 0-2 0-2 0-2 0-2 0-2 
0-2 0-2 0-2 0-2 0-2 0-2 0-2 0-2 0-2 0-2 0-2 0-2 0-2 0-2 0-2 0-2 0-2 0-2 0-2 0-2 0-2 0-2 0-2 0-2 0-2 0-2 0-2 0-2 0-2 0-2 0-2 0-2 0-2 0-2 0-2 0-2 0-2 0-2 0-2 0-2 0-2 0-2 0-2 0-2 0-2 0-2 0-2 0-2 0-2 0-2 0-2 0-2 0-2 0-2 0-2 0-2 0-2 0-2 0-2 0-2 0-2 0-2 0-2 0-2 0-2 0-2 0-2 0-2 0-2 0-2 0-2 0-2 0-2 0-2 0-2 0-2 0-2 0-2 0-2 0-2 0-2 0-2 0-2 0-2 0-2 0-2 0-2 0-2 0-2 0-2 0-2 0-2 0-2 0-2 0-2 0-2 0-2 0-2 0-2 0-2 0-2 0-2 0-2 0-2 0-2 0-2 0-2 0-2 0-2 0-2 0-2 0-2 0-2 0-2 0-2 0-2 0-2 0-2 0-2 0-2 0-2 0-2 0-2 0-2 0-2 0-2 0-2 0-2 0-2 0-2 0-2 0-2 0-2 0-2 0-2 0-2 0-2 0-2 0-2 0-2 0-2 0-2 0-2 0-2 0-2 0-2 0-2 0-2 0-2 0-2 0-2 0-2 0-2 0-2 0-2 0-2 0-2 0-2 0-2 0-2 0-2 0-2 0-2 0-2 0-2 0-2 0-2 0-2 0-2 0-2 0-2 0-2 0-2 0-2 0-2 0-2 0-2 0-2 0-2 0-2 0-2 0-2 0-2 0-2 0-2 0-2 0-2 0-2 0-2 0-2 0-2 0-2 0-2 0-2 0-2 0-2 0-2 0-2 0-2 0-2 0-2 0-2 0-2 0-2 0-2 0-2 0-2 0-2 0-2 0-2 0-2 0-2 0-2 0-2 0-2 0-2 0-2 
0-2 0-2 0-2 0-2 0-2 0-2 0-2 0-2 0-2 0-2 0-2 0-2 0-2 0-2 0-2 0-2 0-2 0-2 0-2 0-2 0-2 0-2 0-2 0-2 0-2 0-2 0-2 0-2 0-2 0-2 0-2 0-2 0-2 0-2 0-2 0-2 0-2 0-2 0-2 0-2 0-2 0-2 0-2 0-2 0-2 0-2 0-2 0-2 0-2 0-2 0-2 0-2 0-2 0-2 0-2 0-2 0-2 0-2 0-2 0-2 0-2 0-2 0-2 0-2 0-2 0-2 0-2 0-2 0-2 0-2 0-2 0-2 0-2 0-2 0-2 0-2 0-2 0-2 0-2 0-2 0-2 0-2 0-2 0-2 0-2 0-2 0-2 0-2 0-2 0-2 0-2 0-2 0-2 0-2 0-2 0-2 0-2 0-2 0-2 0-2 0-2 0-2 0-2 0-2 0-2 0-2 0-2 0-2 0-2 0-2 0-2 0-2 0-2 0-2 0-2 0-2 0-2 0-2 0-2 0-2 0-2 0-2 0-2 0-2 0-2 0-2 0-2 0-2 0-2 0-2 0-2 0-2 0-2 0-2 0-2 0-2 0-2 0-2 0-2 0-2 0-2 0-2 0-2 0-2 0-2 0-2 0-2 0-2 0-2 0-2 0-2 0-2 0-2 0-2 0-2 0-2 0-2 0-2 0-2 0-2 0-2 0-2 0-2 0-2 0-2 0-2 0-2 0-2 0-2 0-2 0-2 0-2 0-2 0-2 0-2 0-2 0-2 0-2 0-2 0-2 0-2 0-2 0-2 0-2 0-2 0-2 0-2 0-2 0-2 0-2 0-2 0-2 0-2 0-2 0-2 0-2 0-2 0-2 0-2 0-2 0-2 0-2 0-2 0-2 0-2 0-2 0-2 0-2 0-2 0-2 0-2 0-2 0-2 0-2 0-2 0-2 0-2 
0-2 0-2 0-2 0-2 0-2 0-2 0-2 0-2 0-2 0-2 0-2 0-2 0-2 0-2 0-2 0-2 0-2 0-2 0-2 0-2 0-2 0-2 0-2 0-2 0-2 0-2 0-2 0-2 0-2 0-2 0-2 0-2 0-2 0-2 0-2 0-2 0-2 0-2 0-2 0-2 0-2 0-2 0-2 0-2 0-2 0-2 0-2 0-2 0-2 0-2 0-2 0-2 0-2 0-2 0-2 0-2 0-2 0-2 0-2 0-2 0-2 0-2 0-2 0-2 0-2 0-2 0-2 0-2 0-2 0-2 0-2 0-2 0-2 0-2 0-2 0-2 0-2 0-2 0-2 0-2 0-2 0-2 0-2 0-2 0-2 0-2 0-2 0-2 0-2 0-2 0-2 0-2 0-2 0-2 0-2 0-2 0-2 0-2 0-2 0-2 0-2 0-2 0-2 0-2 0-2 0-2 0-2 0-2 0-2 0-2 0-2 0-2 0-2 0-2 0-2 0-2 0-2 0-2 0-2 0-2 0-2 0-2 0-2 0-2 0-2 0-2 0-2 0-2 0-2 0-2 0-2 0-2 0-2 0-2 0-2 0-2 0-2 0-2 0-2 0-2 0-2 0-2 0-2 0-2 0-2 0-2 0-2 0-2 0-2 0-2 0-2 0-2 0-2 0-2 0-2 0-2 0-2 0-2 0-2 0-2 0-2 0-2 0-2 0-2 0-2 0-2 0-2 0-2 0-2 0-2 0-2 0-2 0-2 0-2 0-2 0-2 0-2 0-2 0-2 0-2 0-2 0-2 0-2 0-2 0-2 0-2 0-2 0-2 0-2 0-2 0-2 0-2 0-2 0-2 0-2 0-2 0-2 0-2 0-2 0-2 0-2 0-2 0-2 0-2 0-2 0-2 0-2 0-2 0-2 0-2 0-2 0-2 0-2 0-2 0-2 0-2 0-2 
0-2 0-2 0-2 0-2 0-2 0-2 0-2 0-2 0-2 0-2 0-2 0-2 0-2 0-2 0-2 0-2 0-2 0-2 0-2 0-2 0-2 0-2 0-2 0-2 0-2 0-2 0-2 0-2 0-2 0-2 0-2 0-2 0-2 0-2 0-2 0-2 0-2 0-2 0-2 0-2 0-2 0-2 0-2 0-2 0-2 0-2 0-2 0-2 0-2 0-2 0-2 0-2 0-2 0-2 0-2 0-2 0-2 0-2 0-2 0-2 0-2 0-2 0-2 0-2 0-2 0-2 0-2 0-2 0-2 0-2 0-2 0-2 0-2 0-2 0-2 0-2 0-2 0-2 0-2 0-2 0-2 0-2 0-2 0-2 0-2 0-2 0-2 0-2 0-2 0-2 0-2 0-2 0-2 0-2 0-2 0-2 0-2 0-2 0-2 0-2 0-2 0-2 0-2 0-2 0-2 0-2 0-2 0-2 0-2 0-2 0-2 0-2 0-2 0-2 0-2 0-2 0-2 0-2 0-2 0-2 0-2 0-2 0-2 0-2 0-2 0-2 0-2 0-2 0-2 0-2 0-2 0-2 0-2 0-2 0-2 0-2 0-2 0-2 0-2 0-2 0-2 0-2 0-2 0-2 0-2 0-2 0-2 0-2 0-2 0-2 0-2 0-2 0-2 0-2 0-2 0-2 0-2 0-2 0-2 0-2 0-2 0-2 0-2 0-2 0-2 0-2 0-2 0-2 0-2 0-2 0-2 0-2 0-2 0-2 0-2 0-2 0-2 0-2 0-2 0-2 0-2 0-2 0-2 0-2 0-2 0-2 0-2 0-2 0-2 0-2 0-2 0-2 0-2 0-2 0-2 0-2 0-2 0-2 0-2 0-2 0-2 0-2 0-2 0-2 0-2 0-2 0-2 0-2 0-2 0-2 0-2 0-2 0-2 0-2 0-2 0-2 0-2 
0-2 0-2 0-2 0-2 0-2 0-2 0-2 0-2 0-2 0-2 0-2 0-2 0-2 0-2 0-2 0-2 0-2 0-2 0-2 0-2 0-2 0-2 0-2 0-2 0-2 0-2 0-2 0-2 0-2 0-2 0-2 0-2 0-2 0-2 0-2 0-2 0-2 0-2 0-2 0-2 0-2 0-2 0-2 0-2 0-2 0-2 0-2 0-2 0-2 0-2 0-2 0-2 0-2 0-2 0-2 0-2 0-2 0-2 0-2 0-2 0-2 0-2 0-2 0-2 0-2 0-2 0-2 0-2 0-2 0-2 0-2 0-2 0-2 0-2 0-2 0-2 0-2 0-2 0-2 0-2 0-2 0-2 0-2 0-2 0-2 0-2 0-2 0-2 0-2 0-2 0-2 0-2 0-2 0-2 0-2 0-2 0-2 0-2 0-2 0-2 0-2 0-2 0-2 0-2 0-2 0-2 0-2 0-2 0-2 0-2 0-2 0-2 0-2 0-2 0-2 0-2 0-2 0-2 0-2 0-2 0-2 0-2 0-2 0-2 0-2 0-2 0-2 0-2 0-2 0-2 0-2 0-2 0-2 0-2 0-2 0-2 0-2 0-2 0-2 0-2 0-2 0-2 0-2 0-2 0-2 0-2 0-2 0-2 0-2 0-2 0-2 0-2 0-2 0-2 0-2 0-2 0-2 0-2 0-2 0-2 0-2 0-2 0-2 0-2 0-2 0-2 0-2 0-2 0-2 0-2 0-2 0-2 0-2 0-2 0-2 0-2 0-2 0-2 0-2 0-2 0-2 0-2 0-2 0-2 0-2 0-2 0-2 0-2 0-2 0-2 0-2 0-2 0-2 0-2 0-2 0-2 0-2 0-2 0-2 0-2 0-2 0-2 0-2 0-2 0-2 0-2 0-2 0-2 0-2 0-2 0-2 0-2 0-2 0-2 0-2 0-2 0-2 
0-2 0-2 0-2 0-2 0-2 0-2 0-2 0-2 0-2 0-2 0-2 0-2 0-2 0-2 0-2 0-2 0-2 0-2 0-2 0-2 0-2 0-2 0-2 0-2 0-2 0-2 0-2 0-2 0-2 0-2 0-2 0-2 0-2 0-2 0-2 0-2 0-2 0-2 0-2 0-2 0-2 0-2 0-2 0-2 0-2 0-2 0-2 0-2 0-2 0-2 0-2 0-2 0-2 0-2 0-2 0-2 0-2 0-2 0-2 0-2 0-2 0-2 0-2 0-2 0-2 0-2 0-2 0-2 0-2 0-2 0-2 0-2 0-2 0-2 0-2 0-2 0-2 0-2 0-2 0-2 0-2 0-2 0-2 0-2 0-2 0-2 0-2 0-2 0-2 0-2 0-2 0-2 0-2 0-2 0-2 0-2 0-2 0-2 0-2 0-2 0-2 0-2 0-2 0-2 0-2 0-2 0-2 0-2 0-2 0-2 0-2 0-2 0-2 0-2 0-2 0-2 0-2 0-2 0-2 0-2 0-2 0-2 0-2 0-2 0-2 0-2 0-2 0-2 0-2 0-2 0-2 0-2 0-2 0-2 0-2 0-2 0-2 0-2 0-2 0-2 0-2 0-2 0-2 0-2 0-2 0-2 0-2 0-2 0-2 0-2 0-2 0-2 0-2 0-2 0-2 0-2 0-2 0-2 0-2 0-2 0-2 0-2 0-2 0-2 0-2 0-2 0-2 0-2 0-2 0-2 0-2 0-2 0-2 0-2 0-2 0-2 0-2 0-2 0-2 0-2 0-2 0-2 0-2 0-2 0-2 0-2 0-2 0-2 0-2 0-2 0-2 0-2 0-2 0-2 0-2 0-2 0-2 0-2 0-2 0-2 0-2 0-2 0-2 0-2 0-2 0-2 0-2 0-2 0-2 0-2 0-2 0-2 0-2 0-2 0-2 0-2 0-2 
0-2 0-2 0-2 0-2 0-2 0-2 0-2 0-2 0-2 0-2 0-2 0-2 0-2 0-2 0-2 0-2 0-2 0-2 0-2 0-2 0-2 0-2 0-2 0-2 0-2 0-2 0-2 0-2 0-2 0-2 0-2 0-2 0-2 0-2 0-2 0-2 0-2 0-2 0-2 0-2 0-2 0-2 0-2 0-2 0-2 0-2 0-2 0-2 0-2 0-2 0-2 0-2 0-2 0-2 0-2 0-2 0-2 0-2 0-2 0-2 0-2 0-2 0-2 0-2 0-2 0-2 0-2 0-2 0-2 0-2 0-2 0-2 0-2 0-2 0-2 0-2 0-2 0-2 0-2 0-2 0-2 0-2 0-2 0-2 0-2 0-2 0-2 0-2 0-2 0-2 0-2 0-2 0-2 0-2 0-2 0-2 0-2 0-2 0-2 0-2 0-2 0-2 0-2 0-2 0-2 0-2 0-2 0-2 0-2 0-2 0-2 0-2 0-2 0-2 0-2 0-2 0-2 0-2 0-2 0-2 0-2 0-2 0-2 0-2 0-2 0-2 0-2 0-2 0-2 0-2 0-2 0-2 0-2 0-2 0-2 0-2 0-2 0-2 0-2 0-2 0-2 0-2 0-2 0-2 0-2 0-2 0-2 0-2 0-2 0-2 0-2 0-2 0-2 0-2 0-2 0-2 0-2 0-2 0-2 0-2 0-2 0-2 0-2 0-2 0-2 0-2 0-2 0-2 0-2 0-2 0-2 0-2 0-2 0-2 0-2 0-2 0-2 0-2 0-2 0-2 0-2 0-2 0-2 0-2 0-2 0-2 0-2 0-2 0-2 0-2 0-2 0-2 0-2 0-2 0-2 0-2 0-2 0-2 0-2 0-2 0-2 0-2 0-2 0-2 0-2 0-2 0-2 0-2 0-2 0-2 0-2 0-2 0-2 0-2 0-2 0-2 0-2 
0-2 0-2 0-2 0-2 0-2 0-2 0-2 0-2 0-2 0-2 0-2 0-2 0-2 0-2 0-2 0-2 0-2 0-2 0-2 0-2 0-2 0-2 0-2 0-2 0-2 0-2 0-2 0-2 0-2 0-2 0-2 0-2 0-2 0-2 0-2 0-2 0-2 0-2 0-2 0-2 0-2 0-2 0-2 0-2 0-2 0-2 0-2 0-2 0-2 0-2 0-2 0-2 0-2 0-2 0-2 0-2 0-2 0-2 0-2 0-2 0-2 0-2 0-2 0-2 0-2 0-2 0-2 0-2 0-2 0-2 0-2 0-2 0-2 0-2 0-2 0-2 0-2 0-2 0-2 0-2 0-2 0-2 0-2 0-2 0-2 0-2 0-2 0-2 0-2 0-2 0-2 0-2 0-2 0-2 0-2 0-2 0-2 0-2 0-2 0-2 0-2 0-2 0-2 0-2 0-2 0-2 0-2 0-2 0-2 0-2 0-2 0-2 0-2 0-2 0-2 0-2 0-2 0-2 0-2 0-2 0-2 0-2 0-2 0-2 0-2 0-2 0-2 0-2 0-2 0-2 0-2 0-2 0-2 0-2 0-2 0-2 0-2 0-2 0-2 0-2 0-2 0-2 0-2 0-2 0-2 0-2 0-2 0-2 0-2 0-2 0-2 0-2 0-2 0-2 0-2 0-2 0-2 0-2 0-2 0-2 0-2 0-2 0-2 0-2 0-2 0-2 0-2 0-2 0-2 0-2 0-2 0-2 0-2 0-2 0-2 0-2 0-2 0-2 0-2 0-2 0-2 0-2 0-2 0-2 0-2 0-2 0-2 0-2 0-2 0-2 0-2 0-2 0-2 0-2 0-2 0-2 0-2 0-2 0-2 0-2 0-2 0-2 0-2 0-2 0-2 0-2 0-2 0-2 0-2 0-2 0-2 0-2 0-2 0-2 0-2 0-2 0-2 
0-2 0-2 0-2 0-2 0-2 0-2 0-2 0-2 0-2 0-2 0-2 0-2 0-2 0-2 0-2 0-2 0-2 0-2 0-2 0-2 0-2 0-2 0-2 0-2 0-2 0-2 0-2 0-2 0-2 0-2 0-2 0-2 0-2 0-2 0-2 0-2 0-2 0-2 0-2 0-2 0-2 0-2 0-2 0-2 0-2 0-2 0-2 0-2 0-2 0-2 0-2 0-2 0-2 0-2 0-2 0-2 0-2 0-2 0-2 0-2 0-2 0-2 0-2 0-2 0-2 0-2 0-2 0-2 0-2 0-2 0-2 0-2 0-2 0-2 0-2 0-2 0-2 0-2 0-2 0-2 0-2 0-2 0-2 0-2 0-2 0-2 0-2 0-2 0-2 0-2 0-2 0-2 0-2 0-2 0-2 0-2 0-2 0-2 0-2 0-2 0-2 0-2 0-2 0-2 0-2 0-2 0-2 0-2 0-2 0-2 0-2 0-2 0-2 0-2 0-2 0-2 0-2 0-2 0-2 0-2 0-2 0-2 0-2 0-2 0-2 0-2 0-2 0-2 0-2 0-2 0-2 0-2 0-2 0-2 0-2 0-2 0-2 0-2 0-2 0-2 0-2 0-2 0-2 0-2 0-2 0-2 0-2 0-2 0-2 0-2 0-2 0-2 0-2 0-2 0-2 0-2 0-2 0-2 0-2 0-2 0-2 0-2 0-2 0-2 0-2 0-2 0-2 0-2 0-2 0-2 0-2 0-2 0-2 0-2 0-2 0-2 0-2 0-2 0-2 0-2 0-2 0-2 0-2 0-2 0-2 0-2 0-2 0-2 0-2 0-2 0-2 0-2 0-2 0-2 0-2 0-2 0-2 0-2 0-2 0-2 0-2 0-2 0-2 0-2 0-2 0-2 0-2 0-2 0-2 0-2 0-2 0-2 0-2 0-2 0-2 0-2 0-2 
0-2 0-2 0-2 0-2 0-2 0-2 0-2 0-2 0-2 0-2 0-2 0-2 0-2 0-2 0-2 0-2 0-2 0-2 0-2 0-2 0-2 0-2 0-2 0-2 0-2 0-2 0-2 0-2 0-2 0-2 0-2 0-2 0-2 0-2 0-2 0-2 0-2 0-2 0-2 0-2 0-2 0-2 0-2 0-2 0-2 0-2 0-2 0-2 0-2 0-2 0-2 0-2 0-2 0-2 0-2 0-2 0-2 0-2 0-2 0-2 0-2 0-2 0-2 0-2 0-2 0-2 0-2 0-2 0-2 0-2 0-2 0-2 0-2 0-2 0-2 0-2 0-2 0-2 0-2 0-2 0-2 0-2 0-2 0-2 0-2 0-2 0-2 0-2 0-2 0-2 0-2 0-2 0-2 0-2 0-2 0-2 0-2 0-2 0-2 0-2 0-2 0-2 0-2 0-2 0-2 0-2 0-2 0-2 0-2 0-2 0-2 0-2 0-2 0-2 0-2 0-2 0-2 0-2 0-2 0-2 0-2 0-2 0-2 0-2 0-2 0-2 0-2 0-2 0-2 0-2 0-2 0-2 0-2 0-2 0-2 0-2 0-2 0-2 0-2 0-2 0-2 0-2 0-2 0-2 0-2 0-2 0-2 0-2 0-2 0-2 0-2 0-2 0-2 0-2 0-2 0-2 0-2 0-2 0-2 0-2 0-2 0-2 0-2 0-2 0-2 0-2 0-2 0-2 0-2 0-2 0-2 0-2 0-2 0-2 0-2 0-2 0-2 0-2 0-2 0-2 0-2 0-2 0-2 0-2 0-2 0-2 0-2 0-2 0-2 0-2 0-2 0-2 0-2 0-2 0-2 0-2 0-2 0-2 0-2 0-2 0-2 0-2 0-2 0-2 0-2 0-2 0-2 0-2 0-2 0-2 0-2 0-2 0-2 0-2 0-2 0-2 0-2 
0-2 0-2 0-2 0-2 0-2 0-2 0-2 0-2 0-2 0-2 0-2 0-2 0-2 0-2 0-2 0-2 0-2 0-2 0-2 0-2 0-2 0-2 0-2 0-2 0-2 0-2 0-2 0-2 0-2 0-2 0-2 0-2 0-2 0-2 0-2 0-2 0-2 0-2 0-2 0-2 0-2 0-2 0-2 0-2 0-2 0-2 0-2 0-2 0-2 0-2 0-2 0-2 0-2 0-2 0-2 0-2 0-2 0-2 0-2 0-2 0-2 0-2 0-2 0-2 0-2 0-2 0-2 0-2 0-2 0-2 0-2 0-2 0-2 0-2 0-2 0-2 0-2 0-2 0-2 0-2 0-2 0-2 0-2 0-2 0-2 0-2 0-2 0-2 0-2 0-2 0-2 0-2 0-2 0-2 0-2 0-2 0-2 0-2 0-2 0-2 0-2 0-2 0-2 0-2 0-2 0-2 0-2 0-2 0-2 0-2 0-2 0-2 0-2 0-2 0-2 0-2 0-2 0-2 0-2 0-2 0-2 0-2 0-2 0-2 0-2 0-2 0-2 0-2 0-2 0-2 0-2 0-2 0-2 0-2 0-2 0-2 0-2 0-2 0-2 0-2 0-2 0-2 0-2 0-2 0-2 0-2 0-2 0-2 0-2 0-2 0-2 0-2 0-2 0-2 0-2 0-2 0-2 0-2 0-2 0-2 0-2 0-2 0-2 0-2 0-2 0-2 0-2 0-2 0-2 0-2 0-2 0-2 0-2 0-2 0-2 0-2 0-2 0-2 0-2 0-2 0-2 0-2 0-2 0-2 0-2 0-2 0-2 0-2 0-2 0-2 0-2 0-2 0-2 0-2 0-2 0-2 0-2 0-2 0-2 0-2 0-2 0-2 0-2 0-2 0-2 0-2 0-2 0-2 0-2 0-2 0-2 0-2 0-2 0-2 0-2 0-2 0-2 
0-2 0-2 0-2 0-2 0-2 0-2 0-2 0-2 0-2 0-2 0-2 0-2 0-2 0-2 0-2 0-2 0-2 0-2 0-2 0-2 0-2 0-2 0-2 0-2 0-2 0-2 0-2 0-2 0-2 0-2 0-2 0-2 0-2 0-2 0-2 0-2 0-2 0-2 0-2 0-2 0-2 0-2 0-2 0-2 0-2 0-2 0-2 0-2 0-2 0-2 0-2 0-2 0-2 0-2 0-2 0-2 0-2 0-2 0-2 0-2 0-2 0-2 0-2 0-2 0-2 0-2 0-2 0-2 0-2 0-2 0-2 0-2 0-2 0-2 0-2 0-2 0-2 0-2 0-2 0-2 0-2 0-2 0-2 0-2 0-2 0-2 0-2 0-2 0-2 0-2 0-2 0-2 0-2 0-2 0-2 0-2 0-2 0-2 0-2 0-2 0-2 0-2 0-2 0-2 0-2 0-2 0-2 0-2 0-2 0-2 0-2 0-2 0-2 0-2 0-2 0-2 0-2 0-2 0-2 0-2 0-2 0-2 0-2 0-2 0-2 0-2 0-2 0-2 0-2 0-2 0-2 0-2 0-2 0-2 0-2 0-2 0-2 0-2 0-2 0-2 0-2 0-2 0-2 0-2 0-2 0-2 0-2 0-2 0-2 0-2 0-2 0-2 0-2 0-2 0-2 0-2 0-2 0-2 0-2 0-2 0-2 0-2 0-2 0-2 0-2 0-2 0-2 0-2 0-2 0-2 0-2 0-2 0-2 0-2 0-2 0-2 0-2 0-2 0-2 0-2 0-2 0-2 0-2 0-2 0-2 0-2 0-2 0-2 0-2 0-2 0-2 0-2 0-2 0-2 0-2 0-2 0-2 0-2 0-2 0-2 0-2 0-2 0-2 0-2 0-2 0-2 0-2 0-2 0-2 0-2 0-2 0-2 0-2 0-2 0-2 0-2 0-2 
0-2 0-2 0-2 0-2 0-2 0-2 0-2 0-2 0-2 0-2 0-2 0-2 0-2 0-2 0-2 0-2 0-2 0-2 0-2 0-2 0-2 0-2 0-2 0-2 0-2 0-2 0-2 0-2 0-2 0-2 0-2 0-2 0-2 0-2 0-2 0-2 0-2 0-2 0-2 0-2 0-2 0-2 0-2 0-2 0-2 0-2 0-2 0-2 0-2 0-2 0-2 0-2 0-2 0-2 0-2 0-2 0-2 0-2 0-2 0-2 0-2 0-2 0-2 0-2 0-2 0-2 0-2 0-2 0-2 0-2 0-2 0-2 0-2 0-2 0-2 0-2 0-2 0-2 0-2 0-2 0-2 0-2 0-2 0-2 0-2 0-2 0-2 0-2 0-2 0-2 0-2 0-2 0-2 0-2 0-2 0-2 0-2 0-2 0-2 0-2 0-2 0-2 0-2 0-2 0-2 0-2 0-2 0-2 0-2 0-2 0-2 0-2 0-2 0-2 0-2 0-2 0-2 0-2 0-2 0-2 0-2 0-2 0-2 0-2 0-2 0-2 0-2 0-2 0-2 0-2 0-2 0-2 0-2 0-2 0-2 0-2 0-2 0-2 0-2 0-2 0-2 0-2 0-2 0-2 0-2 0-2 0-2 0-2 0-2 0-2 0-2 0-2 0-2 0-2 0-2 0-2 0-2 0-2 0-2 0-2 0-2 0-2 0-2 0-2 0-2 0-2 0-2 0-2 0-2 0-2 0-2 0-2 0-2 0-2 0-2 0-2 0-2 0-2 0-2 0-2 0-2 0-2 0-2 0-2 0-2 0-2 0-2 0-2 0-2 0-2 0-2 0-2 0-2 0-2 0-2 0-2 0-2 0-2 0-2 0-2 0-2 0-2 0-2 0-2 0-2 0-2 0-2 0-2 0-2 0-2 0-2 0-2 0-2 0-2 0-2 0-2 0-2 
0-2 0-2 0-2 0-2 0-2 0-2 0-2 0-2 0-2 0-2 0-2 0-2 0-2 0-2 0-2 0-2 0-2 0-2 0-2 0-2 0-2 0-2 0-2 0-2 0-2 0-2 0-2 0-2 0-2 0-2 0-2 0-2 0-2 0-2 0-2 0-2 0-2 0-2 0-2 0-2 0-2 0-2 0-2 0-2 0-2 0-2 0-2 0-2 0-2 0-2 0-2 0-2 0-2 0-2 0-2 0-2 0-2 0-2 0-2 0-2 0-2 0-2 0-2 0-2 0-2 0-2 0-2 0-2 0-2 0-2 0-2 0-2 0-2 0-2 0-2 0-2 0-2 0-2 0-2 0-2 0-2 0-2 0-2 0-2 0-2 0-2 0-2 0-2 0-2 0-2 0-2 0-2 0-2 0-2 0-2 0-2 0-2 0-2 0-2 0-2 0-2 0-2 0-2 0-2 0-2 0-2 0-2 0-2 0-2 0-2 0-2 0-2 0-2 0-2 0-2 0-2 0-2 0-2 0-2 0-2 0-2 0-2 0-2 0-2 0-2 0-2 0-2 0-2 0-2 0-2 0-2 0-2 0-2 0-2 0-2 0-2 0-2 0-2 0-2 0-2 0-2 0-2 0-2 0-2 0-2 0-2 0-2 0-2 0-2 0-2 0-2 0-2 0-2 0-2 0-2 0-2 0-2 0-2 0-2 0-2 0-2 0-2 0-2 0-2 0-2 0-2 0-2 0-2 0-2 0-2 0-2 0-2 0-2 0-2 0-2 0-2 0-2 0-2 0-2 0-2 0-2 0-2 0-2 0-2 0-2 0-2 0-2 0-2 0-2 0-2 0-2 0-2 0-2 0-2 0-2 0-2 0-2 0-2 0-2 0-2 0-2 0-2 0-2 0-2 0-2 0-2 0-2 0-2 0-2 0-2 0-2 0-2 0-2 0-2 0-2 0-2 0-2 
0-2 0-2 0-2 0-2 0-2 0-2 0-2 0-2 0-2 0-2 0-2 0-2 0-2 0-2 0-2 0-2 0-2 0-2 0-2 0-2 0-2 0-2 0-2 0-2 0-2 0-2 0-2 0-2 0-2 0-2 0-2 0-2 0-2 0-2 0-2 0-2 0-2 0-2 0-2 0-2 0-2 0-2 0-2 0-2 0-2 0-2 0-2 0-2 0-2 0-2 0-2 0-2 0-2 0-2 0-2 0-2 0-2 0-2 0-2 0-2 0-2 0-2 0-2 0-2 0-2 0-2 0-2 0-2 0-2 0-2 0-2 0-2 0-2 0-2 0-2 0-2 0-2 0-2 0-2 0-2 0-2 0-2 0-2 0-2 0-2 0-2 0-2 0-2 0-2 0-2 0-2 0-2 0-2 0-2 0-2 0-2 0-2 0-2 0-2 0-2 0-2 0-2 0-2 0-2 0-2 0-2 0-2 0-2 0-2 0-2 0-2 0-2 0-2 0-2 0-2 0-2 0-2 0-2 0-2 0-2 0-2 0-2 0-2 0-2 0-2 0-2 0-2 0-2 0-2 0-2 0-2 0-2 0-2 0-2 0-2 0-2 0-2 0-2 0-2 0-2 0-2 0-2 0-2 0-2 0-2 0-2 0-2 0-2 0-2 0-2 0-2 0-2 0-2 0-2 0-2 0-2 0-2 0-2 0-2 0-2 0-2 0-2 0-2 0-2 0-2 0-2 0-2 0-2 0-2 0-2 0-2 0-2 0-2 0-2 0-2 0-2 0-2 0-2 0-2 0-2 0-2 0-2 0-2 0-2 0-2 0-2 0-2 0-2 0-2 0-2 0-2 0-2 0-2 0-2 0-2 0-2 0-2 0-2 0-2 0-2 0-2 0-2 0-2 0-2 0-2 0-2 0-2 0-2 0-2 0-2 0-2 0-2 0-2 0-2 0-2 0-2 0-2 
0-2 0-2 0-2 0-2 0-2 0-2 0-2 0-2 0-2 0-2 0-2 0-2 0-2 0-2 0-2 0-2 0-2 0-2 0-2 0-2 0-2 0-2 0-2 0-2 0-2 0-2 0-2 0-2 0-2 0-2 0-2 0-2 0-2 0-2 0-2 0-2 0-2 0-2 0-2 0-2 0-2 0-2 0-2 0-2 0-2 0-2 0-2 0-2 0-2 0-2 0-2 0-2 0-2 0-2 0-2 0-2 0-2 0-2 0-2 0-2 0-2 0-2 0-2 0-2 0-2 0-2 0-2 0-2 0-2 0-2 0-2 0-2 0-2 0-2 0-2 0-2 0-2 0-2 0-2 0-2 0-2 0-2 0-2 0-2 0-2 0-2 0-2 0-2 0-2 0-2 0-2 0-2 0-2 0-2 0-2 0-2 0-2 0-2 0-2 0-2 0-2 0-2 0-2 0-2 0-2 0-2 0-2 0-2 0-2 0-2 0-2 0-2 0-2 0-2 0-2 0-2 0-2 0-2 0-2 0-2 0-2 0-2 0-2 0-2 0-2 134-3 134-3 134-3 134-3 134-3 134-3 90-0 90-0 90-0 0-2 0-2 0-2 0-2 0-2 0-2 0-2 0-2 0-2 0-2 0-2 0-2 0-2 0-2 0-2 0-2 0-2 0-2 0-2 0-2 0-2 0-2 0-2 0-2 0-2 0-2 0-2 0-2 0-2 0-2 0-2 0-2 0-2 0-2 0-2 0-2 0-2 0-2 0-2 0-2 0-2 0-2 0-2 0-2 0-2 0-2 0-2 0-2 0-2 0-2 0-2 0-2 0-2 0-2 0-2 0-2 0-2 0-2 0-2 0-2 0-2 0-2 0-2 0-2 0-2 0-2 0-2 0-2 0-2 0-2 0-2 0-2 0-2 0-2 0-2 0-2 0-2 0-2 0-2 0-2 0-2 0-2 0-2 
0-2 0-2 0-2 0-2 0-2 0-2 0-2 0-2 0-2 0-2 0-2 0-2 0-2 0-2 0-2 0-2 0-2 0-2 0-2 0-2 0-2 0-2 0-2 0-2 0-2 0-2 0-2 0-2 0-2 0-2 0-2 0-2 0-2 0-2 0-2 0-2 0-2 0-2 0-2 0-2 0-2 0-2 0-2 0-2 0-2 0-2 0-2 0-2 0-2 0-2 0-2 0-2 0-2 0-2 0-2 0-2 0-2 0-2 0-2 0-2 0-2 0-2 0-2 0-2 0-2 0-2 0-2 0-2 0-2 0-2 0-2 0-2 0-2 0-2 0-2 0-2 0-2 0-2 0-2 0-2 0-2 0-2 0-2 0-2 0-2 0-2 0-2 0-2 0-2 0-2 0-2 0-2 0-2 0-2 0-2 0-2 0-2 0-2 0-2 0-2 0-2 0-2 0-2 0-2 0-2 0-2 0-2 0-2 0-2 136-0 136-0 136-0 136-0 136-0 136-0 136-0 136-0 136-0 134-3 134-3 134-3 134-3 134-3 134-3 134-3 134-3 134-3 134-3 134-3 134-3 134-3 90-0 90-0 90-0 11-0 11-0 11-0 0-2 0-2 0-2 0-2 0-2 0-2 0-2 0-2 0-2 0-2 0-2 0-2 0-2 0-2 0-2 0-2 0-2 0-2 0-2 0-2 0-2 0-2 0-2 0-2 0-2 0-2 0-2 0-2 0-2 0-2 0-2 0-2 0-2 0-2 0-2 0-2 0-2 0-2 0-2 0-2 0-2 0-2 0-2 0-2 0-2 0-2 0-2 0-2 0-2 0-2 0-2 0-2 0-2 0-2 0-2 0-2 0-2 0-2 0-2 0-2 0-2 0-2 0-2 0-2 0-2 0-2 0-2 0-2 0-2 0-2 0-2 0-2 0-2 0-2 0-2 0-2 0-2 0-2 0-2 0-2 
0-2 0-2 0-2 0-2 0-2 0-2 0-2 0-2 0-2 0-2 0-2 0-2 0-2 0-2 0-2 0-2 0-2 0-2 0-2 0-2 0-2 0-2 0-2 0-2 0-2 0-2 0-2 0-2 0-2 0-2 0-2 0-2 0-2 0-2 0-2 0-2 0-2 0-2 0-2 0-2 0-2 0-2 0-2 0-2 0-2 0-2 0-2 0-2 0-2 0-2 0-2 0-2 0-2 0-2 0-2 0-2 0-2 0-2 0-2 0-2 0-2 0-2 0-2 0-2 0-2 0-2 0-2 0-2 0-2 0-2 0-2 0-2 0-2 0-2 0-2 0-2 0-2 0-2 0-2 0-2 0-2 0-2 0-2 0-2 0-2 0-2 0-2 162-0 162-0 162-0 162-0 162-0 162-0 128-3 128-3 128-3 128-3 128-3 128-3 128-3 128-3 179-0 37-0 37-0 37-0 37-0 37-0 37-0 136-0 136-0 136-0 136-0 136-0 136-0 136-0 136-0 136-0 136-0 136-0 134-3 134-3 134-3 134-3 134-3 38-0 38-0 90-0 90-0 90-0 90-0 90-0 90-0 90-0 90-0 90-0 11-0 11-0 11-0 11-0 11-0 11-0 11-0 11-0 11-0 12-0 12-0 12-0 0-2 0-2 0-2 0-2 0-2 0-2 0-2 0-2 0-2 0-2 0-2 0-2 0-2 0-2 0-2 0-2 0-2 0-2 0-2 0-2 0-2 0-2 0-2 0-2 0-2 0-2 0-2 0-2 0-2 0-2 0-2 0-2 0-2 0-2 0-2 0-2 0-2 0-2 0-2 0-2 0-2 0-2 0-2 0-2 0-2 0-2 0-2 0-2 0-2 0-2 0-2 0-2 0-2 0-2 0-2 0-2 0-2 0-2 0-2 0-2 0-2 0-2 0-2 0-2 0-2 0-2 0-2 0-2 0-2 0-2 
0-2 0-2 0-2 0-2 0-2 0-2 0-2 0-2 0-2 0-2 0-2 0-2 0-2 0-2 0-2 0-2 0-2 0-2 0-2 0-2 0-2 0-2 0-2 0-2 0-2 0-2 0-2 0-2 0-2 0-2 0-2 0-2 0-2 0-2 0-2 0-2 0-2 0-2 0-2 0-2 0-2 0-2 0-2 0-2 0-2 0-2 0-2 0-2 0-2 0-2 0-2 0-2 0-2 0-2 0-2 0-2 0-2 0-2 0-2 0-2 0-2 0-2 0-2 0-2 0-2 0-2 0-2 0-2 0-2 0-2 0-2 0-2 0-2 0-2 0-2 0-2 88-3 88-3 88-3 88-3 88-3 88-3 88-3 88-3 88-3 162-0 162-0 162-0 162-0 162-0 162-0 162-0 162-0 128-3 128-3 128-3 128-3 128-3 128-3 128-3 128-3 179-0 179-0 37-0 37-0 37-0 37-0 37-0 136-0 136-0 136-0 136-0 136-0 136-0 136-0 136-0 136-0 136-0 134-3 134-3 134-3 134-3 134-3 134-3 134-3 38-0 38-0 90-0 90-0 90-0 90-0 90-0 90-0 90-0 90-0 89-3 11-0 11-0 11-0 11-0 11-0 11-0 12-0 12-0 12-0 12-0 12-0 0-2 0-2 0-2 0-2 0-2 0-2 0-2 0-2 0-2 0-2 0-2 0-2 0-2 0-2 0-2 0-2 0-2 0-2 0-2 0-2 0-2 0-2 0-2 0-2 0-2 0-2 0-2 0-2 0-2 0-2 0-2 0-2 0-2 0-2 0-2 0-2 0-2 0-2 0-2 0-2 0-2 0-2 0-2 0-2 0-2 0-2 0-2 0-2 0-2 0-2 0-2 0-2 0-2 0-2 0-2 0-2 0-2 0-2 0-2 0-2 0-2 0-2 0-2 0-2 0-2 0-2 0-2 0-2 0-2 0-2 
0-2 0-2 0-2 0-2 0-2 0-2 0-2 0-2 0-2 0-2 0-2 0-2 0-2 0-2 0-2 0-2 0-2 0-2 0-2 0-2 0-2 0-2 0-2 0-2 0-2 0-2 0-2 0-2 0-2 0-2 0-2 0-2 0-2 0-2 0-2 0-2 0-2 0-2 0-2 0-2 0-2 0-2 0-2 0-2 0-2 0-2 0-2 0-2 0-2 0-2 0-2 0-2 0-2 0-2 0-2 0-2 0-2 0-2 0-2 0-2 0-2 0-2 0-2 0-2 0-2 0-2 0-2 0-2 0-2 0-2 0-2 0-2 0-2 0-2 0-2 0-2 88-3 88-3 88-3 88-3 88-3 88-3 88-3 88-3 88-3 162-0 162-0 162-0 162-0 162-0 162-0 162-0 162-0 128-3 128-3 128-3 128-3 128-3 113-3 179-0 128-3 179-0 37-0 37-0 37-0 37-0 37-0 37-0 37-0 37-0 136-0 136-0 136-0 136-0 136-0 136-0 14-0 14-0 134-3 134-3 15-0 134-3 134-3 134-3 134-3 38-0 38-0 90-0 90-0 90-0 90-0 90-0 90-0 89-3 89-3 89-3 89-3 11-0 11-0 11-0 11-0 11-0 11-0 12-0 12-0 12-0 12-0 0-2 0-2 0-2 0-2 0-2 0-2 0-2 0-2 0-2 0-2 0-2 0-2 0-2 0-2 0-2 0-2 0-2 0-2 0-2 0-2 0-2 0-2 0-2 0-2 0-2 0-2 0-2 0-2 0-2 0-2 0-2 0-2 0-2 0-2 0-2 0-2 0-2 0-2 0-2 0-2 0-2 0-2 0-2 0-2 0-2 0-2 0-2 0-2 0-2 0-2 0-2 0-2 0-2 0-2 0-2 0-2 0-2 0-2 0-2 0-2 0-2 0-2 0-2 0-2 0-2 0-2 0-2 0-2 0-2 0-2 
0-2 0-2 0-2 0-2 0-2 0-2 0-2 0-2 0-2 0-2 0-2 0-2 0-2 0-2 0-2 0-2 0-2 0-2 0-2 0-2 0-2 0-2 0-2 0-2 0-2 0-2 0-2 0-2 0-2 0-2 0-2 0-2 0-2 0-2 0-2 0-2 0-2 0-2 0-2 0-2 0-2 0-2 0-2 0-2 0-2 0-2 0-2 0-2 0-2 0-2 0-2 0-2 0-2 0-2 0-2 0-2 0-2 0-2 0-2 0-2 0-2 0-2 0-2 0-2 0-2 0-2 0-2 0-2 0-2 0-2 0-2 0-2 0-2 0-2 0-2 133-0 88-3 88-3 88-3 88-3 88-3 88-3 88-3 88-3 88-3 162-0 162-0 162-0 162-0 162-0 162-0 162-0 128-3 128-3 128-3 128-3 113-3 113-3 113-3 179-0 179-0 179-0 37-0 37-0 37-0 37-0 37-0 37-0 37-0 37-0 37-0 37-0 37-0 136-0 136-0 14-0 14-0 14-0 134-3 14-0 15-0 15-0 134-3 38-0 38-0 38-0 38-0 90-0 90-0 90-0 90-0 90-0 90-0 89-3 89-3 89-3 89-3 89-3 89-3 11-0 11-0 11-0 11-0 12-0 12-0 12-0 12-0 12-0 12-0 12-0 12-0 167-3 167-3 0-2 0-2 0-2 0-2 0-2 0-2 0-2 0-2 0-2 0-2 0-2 0-2 0-2 0-2 0-2 0-2 0-2 0-2 0-2 0-2 0-2 0-2 0-2 0-2 0-2 0-2 0-2 0-2 0-2 0-2 0-2 0-2 0-2 0-2 0-2 0-2 0-2 0-2 0-2 0-2 0-2 0-2 0-2 0-2 0-2 0-2 0-2 0-2 0-2 0-2 0-2 0-2 0-2 0-2 0-2 0-2 0-2 0-2 0-2 0-2 0-2 0-2 0-2 0-2 
0-2 0-2 0-2 0-2 0-2 0-2 0-2 0-2 0-2 0-2 0-2 0-2 0-2 0-2 0-2 0-2 0-2 0-2 0-2 0-2 0-2 0-2 0-2 0-2 0-2 0-2 0-2 0-2 0-2 0-2 0-2 0-2 0-2 0-2 0-2 0-2 0-2 0-2 0-2 0-2 0-2 0-2 0-2 0-2 0-2 0-2 0-2 0-2 0-2 0-2 0-2 0-2 0-2 0-2 0-2 0-2 0-2 0-2 0-2 0-2 0-2 0-2 0-2 0-2 0-2 0-2 0-2 0-2 0-2 0-2 0-2 0-2 0-2 0-2 133-0 133-0 133-0 88-3 133-0 88-3 88-3 69-0 69-0 88-3 88-3 162-0 162-0 162-0 162-0 162-0 162-0 128-3 128-3 128-3 128-3 128-3 128-3 113-3 113-3 179-0 179-0 179-0 37-0 37-0 37-0 37-0 37-0 37-0 37-0 37-0 207-3 207-3 207-3 207-3 14-0 14-0 14-0 14-0 14-0 14-0 14-0 15-0 15-0 15-0 38-0 38-0 38-0 90-0 38-0 90-0 90-0 90-0 90-0 89-3 89-3 89-3 89-3 89-3 89-3 89-3 11-0 11-0 11-0 12-0 12-0 12-0 12-0 12-0 12-0 12-0 12-0 167-3 167-3 167-3 167-3 167-3 167-3 0-2 0-2 0-2 0-2 0-2 0-2 0-2 0-2 0-2 0-2 0-2 0-2 0-2 0-2 0-2 0-2 0-2 0-2 0-2 0-2 0-2 0-2 0-2 0-2 0-2 0-2 0-2 0-2 0-2 0-2 0-2 0-2 0-2 0-2 0-2 0-2 0-2 0-2 0-2 0-2 0-2 0-2 0-2 0-2 0-2 0-2 0-2 0-2 0-2 0-2 0-2 0-2 0-2 0-2 0-2 0-2 0-2 0-2 0-2 0-2 
0-2 0-2 0-2 0-2 0-2 0-2 0-2 0-2 0-2 0-2 0-2 0-2 0-2 0-2 0-2 0-2 0-2 0-2 0-2 0-2 0-2 0-2 0-2 0-2 0-2 0-2 0-2 0-2 0-2 0-2 0-2 0-2 0-2 0-2 0-2 0-2 0-2 0-2 0-2 0-2 0-2 0-2 0-2 0-2 0-2 0-2 0-2 0-2 0-2 0-2 0-2 0-2 0-2 0-2 0-2 0-2 0-2 0-2 0-2 0-2 0-2 0-2 0-2 0-2 0-2 0-2 0-2 0-2 0-2 0-2 0-2 0-2 0-2 114-0 133-0 133-0 133-0 133-0 133-0 88-3 88-3 69-0 69-0 88-3 88-3 88-3 69-0 162-0 162-0 162-0 42-3 128-3 128-3 128-3 128-3 128-3 128-3 128-3 113-3 179-0 179-0 179-0 179-0 179-0 37-0 37-0 70-3 70-3 70-3 207-3 207-3 207-3 207-3 207-3 14-0 14-0 14-0 14-0 14-0 14-0 15-0 15-0 15-0 15-0 38-0 38-0 38-0 38-0 38-0 38-0 38-0 89-3 89-3 89-3 89-3 89-3 89-3 89-3 89-3 11-0 11-0 11-0 11-0 12-0 12-0 12-0 12-0 12-0 12-0 12-0 12-0 167-3 167-3 167-3 167-3 167-3 167-3 0-2 0-2 0-2 0-2 0-2 0-2 0-2 0-2 0-2 0-2 0-2 0-2 0-2 0-2 0-2 0-2 0-2 0-2 0-2 0-2 0-2 0-2 0-2 0-2 0-2 0-2 0-2 0-2 0-2 0-2 0-2 0-2 0-2 0-2 0-2 0-2 0-2 0-2 0-2 0-2 0-2 0-2 0-2 0-2 0-2 0-2 0-2 0-2 0-2 0-2 0-2 0-2 0-2 0-2 0-2 0-2 0-2 0-2 0-2 0-2 
0-2 0-2 0-2 0-2 0-2 0-2 0-2 0-2 0-2 0-2 0-2 0-2 0-2 0-2 0-2 0-2 0-2 0-2 0-2 0-2 0-2 0-2 0-2 0-2 0-2 0-2 0-2 0-2 0-2 0-2 0-2 0-2 0-2 0-2 0-2 0-2 0-2 0-2 0-2 0-2 0-2 0-2 0-2 0-2 0-2 0-2 0-2 0-2 0-2 0-2 0-2 0-2 0-2 0-2 0-2 0-2 0-2 0-2 0-2 0-2 0-2 0-2 0-2 108-0 108-0 108-0 108-0 108-0 108-0 108-0 108-0 108-0 114-0 114-0 114-0 133-0 133-0 133-0 88-3 88-3 133-0 69-0 69-0 69-0 69-0 69-0 69-0 69-0 69-0 69-0 42-3 113-3 113-3 113-3 113-3 113-3 113-3 113-3 113-3 113-3 179-0 179-0 179-0 179-0 179-0 179-0 70-3 70-3 70-3 70-3 207-3 207-3 207-3 207-3 207-3 14-0 14-0 14-0 14-0 14-0 15-0 15-0 15-0 15-0 38-0 38-0 38-0 38-0 38-0 38-0 89-3 89-3 89-3 89-3 89-3 89-3 89-3 89-3 89-3 11-0 11-0 11-0 12-0 12-0 12-0 12-0 12-0 12-0 198-3 12-0 12-0 167-3 167-3 167-3 167-3 167-3 167-3 0-2 0-2 0-2 0-2 0-2 0-2 0-2 0-2 0-2 0-2 0-2 0-2 0-2 0-2 0-2 0-2 0-2 0-2 0-2 0-2 0-2 0-2 0-2 0-2 0-2 0-2 0-2 0-2 0-2 0-2 0-2 0-2 0-2 0-2 0-2 0-2 0-2 0-2 0-2 0-2 0-2 0-2 0-2 0-2 0-2 0-2 0-2 0-2 0-2 0-2 0-2 0-2 0-2 0-2 0-2 0-2 0-2 0-2 0-2 0-2 
0-2 0-2 0-2 0-2 0-2 0-2 0-2 0-2 0-2 0-2 0-2 0-2 0-2 0-2 0-2 0-2 0-2 0-2 0-2 0-2 0-2 0-2 0-2 0-2 0-2 0-2 0-2 0-2 0-2 0-2 0-2 0-2 0-2 0-2 0-2 0-2 0-2 0-2 0-2 0-2 0-2 0-2 0-2 0-2 0-2 0-2 0-2 0-2 0-2 0-2 0-2 0-2 0-2 0-2 0-2 0-2 0-2 0-2 0-2 0-2 0-2 0-2 108-0 108-0 108-0 108-0 108-0 108-0 108-0 108-0 108-0 114-0 114-0 114-0 114-0 114-0 133-0 133-0 133-0 133-0 133-0 69-0 69-0 69-0 69-0 69-0 69-0 132-0 132-0 132-0 42-3 113-3 113-3 113-3 113-3 113-3 113-3 113-3 113-3 113-3 179-0 179-0 179-0 179-0 179-0 179-0 70-3 70-3 70-3 70-3 207-3 207-3 207-3 207-3 14-0 14-0 14-0 14-0 14-0 14-0 14-0 15-0 15-0 15-0 38-0 38-0 38-0 38-0 38-0 38-0 38-0 96-3 89-3 89-3 89-3 89-3 89-3 89-3 97-0 97-0 11-0 97-0 97-0 97-0 97-0 97-0 97-0 198-3 198-3 86-3 86-3 86-3 167-3 167-3 167-3 167-3 167-3 167-3 0-2 0-2 0-2 0-2 0-2 0-2 0-2 0-2 0-2 0-2 0-2 0-2 0-2 0-2 0-2 0-2 0-2 0-2 0-2 0-2 0-2 0-2 0-2 0-2 0-2 0-2 0-2 0-2 0-2 0-2 0-2 0-2 0-2 0-2 0-2 0-2 0-2 0-2 0-2 0-2 0-2 0-2 0-2 0-2 0-2 0-2 0-2 0-2 0-2 0-2 0-2 0-2 0-2 0-2 0-2 0-2 0-2 0-2 0-2 
0-2 0-2 0-2 0-2 0-2 0-2 0-2 0-2 0-2 0-2 0-2 0-2 0-2 0-2 0-2 0-2 0-2 0-2 0-2 0-2 0-2 0-2 0-2 0-2 0-2 0-2 0-2 0-2 0-2 0-2 0-2 0-2 0-2 0-2 0-2 0-2 0-2 0-2 0-2 0-2 0-2 0-2 0-2 0-2 0-2 0-2 0-2 0-2 0-2 0-2 0-2 0-2 0-2 0-2 0-2 0-2 0-2 0-2 0-2 0-2 0-2 0-2 108-0 108-0 108-0 108-0 108-0 108-0 108-0 108-0 114-0 114-0 114-0 114-0 114-0 114-0 16-3 16-3 133-0 133-0 133-0 133-0 133-0 69-0 69-0 69-0 69-0 132-0 132-0 132-0 42-3 42-3 113-3 113-3 113-3 113-3 113-3 113-3 113-3 113-3 113-3 179-0 179-0 179-0 179-0 179-0 179-0 70-3 70-3 70-3 207-3 207-3 207-3 211-3 211-3 14-0 211-3 14-0 14-0 14-0 14-0 15-0 15-0 15-0 38-0 96-3 38-0 38-0 96-3 38-0 96-3 96-3 96-3 96-3 96-3 96-3 97-0 97-0 97-0 97-0 97-0 97-0 92-3 92-3 97-0 97-0 198-3 198-3 198-3 86-3 86-3 86-3 167-3 167-3 167-3 167-3 167-3 167-3 167-3 17-3 0-2 0-2 0-2 0-2 0-2 0-2 0-2 0-2 0-2 0-2 0-2 0-2 0-2 0-2 0-2 0-2 0-2 0-2 0-2 0-2 0-2 0-2 0-2 0-2 0-2 0-2 0-2 0-2 0-2 0-2 0-2 0-2 0-2 0-2 0-2 0-2 0-2 0-2 0-2 0-2 0-2 0-2 0-2 0-2 0-2 0-2 0-2 0-2 0-2 0-2 0-2 0-2 0-2 0-2 0-2 0-2 0-2 
0-2 0-2 0-2 0-2 0-2 0-2 0-2 0-2 0-2 0-2 0-2 0-2 0-2 0-2 0-2 0-2 0-2 0-2 0-2 0-2 0-2 0-2 0-2 0-2 0-2 0-2 0-2 0-2 0-2 0-2 0-2 0-2 0-2 0-2 0-2 0-2 0-2 0-2 0-2 0-2 0-2 0-2 0-2 0-2 0-2 0-2 0-2 0-2 0-2 0-2 0-2 0-2 0-2 0-2 0-2 0-2 0-2 0-2 0-2 0-2 0-2 0-2 226-3 108-0 108-0 108-0 108-0 62-3 108-0 114-0 114-0 114-0 114-0 114-0 114-0 16-3 16-3 16-3 133-0 133-0 133-0 133-0 69-0 69-0 69-0 69-0 69-0 132-0 132-0 132-0 132-0 42-3 113-3 113-3 113-3 10-3 10-3 10-3 10-3 137-0 179-0 179-0 179-0 179-0 179-0 179-0 70-3 70-3 70-3 207-3 207-3 207-3 207-3 211-3 211-3 211-3 211-3 166-3 14-0 15-0 15-0 15-0 15-0 15-0 15-0 96-3 96-3 96-3 96-3 96-3 96-3 96-3 224-0 96-3 96-3 96-3 59-3 97-0 97-0 97-0 97-0 97-0 92-3 92-3 97-0 198-3 198-3 198-3 86-3 86-3 86-3 86-3 167-3 167-3 167-3 167-3 17-3 17-3 17-3 17-3 0-2 0-2 0-2 0-2 0-2 0-2 0-2 0-2 0-2 0-2 0-2 0-2 0-2 0-2 0-2 0-2 0-2 0-2 0-2 0-2 0-2 0-2 0-2 0-2 0-2 0-2 0-2 0-2 0-2 0-2 0-2 0-2 0-2 0-2 0-2 0-2 0-2 0-2 0-2 0-2 0-2 0-2 0-2 0-2 0-2 0-2 0-2 0-2 0-2 0-2 0-2 0-2 0-2 0-2 0-2 0-2 0-2 
0-2 0-2 0-2 0-2 0-2 0-2 0-2 0-2 0-2 0-2 0-2 0-2 0-2 0-2 0-2 0-2 0-2 0-2 0-2 0-2 0-2 0-2 0-2 0-2 0-2 0-2 0-2 0-2 0-2 0-2 0-2 0-2 0-2 0-2 0-2 0-2 0-2 0-2 0-2 0-2 0-2 0-2 0-2 0-2 0-2 0-2 0-2 0-2 0-2 0-2 0-2 0-2 0-2 0-2 0-2 0-2 0-2 0-2 0-2 0-2 0-2 0-2 226-3 226-3 108-0 62-3 62-3 62-3 114-0 114-0 114-0 114-0 114-0 114-0 114-0 16-3 16-3 16-3 16-3 133-0 133-0 133-0 133-0 69-0 69-0 69-0 69-0 132-0 132-0 132-0 132-0 42-3 113-3 113-3 113-3 10-3 10-3 10-3 10-3 137-0 137-0 137-0 137-0 137-0 137-0 137-0 70-3 70-3 70-3 70-3 207-3 207-3 207-3 211-3 211-3 211-3 166-3 166-3 166-3 166-3 166-3 15-0 15-0 15-0 15-0 96-3 96-3 96-3 96-3 96-3 96-3 96-3 224-0 96-3 96-3 96-3 59-3 97-0 97-0 97-0 97-0 97-0 92-3 92-3 198-3 198-3 198-3 198-3 86-3 86-3 86-3 86-3 167-3 17-3 17-3 17-3 17-3 17-3 17-3 17-3 17-3 17-3 17-3 0-2 0-2 0-2 0-2 0-2 0-2 0-2 0-2 0-2 0-2 0-2 0-2 0-2 0-2 0-2 0-2 0-2 0-2 0-2 0-2 0-2 0-2 0-2 0-2 0-2 0-2 0-2 0-2 0-2 0-2 0-2 0-2 0-2 0-2 0-2 0-2 0-2 0-2 0-2 0-2 0-2 0-2 0-2 0-2 0-2 0-2 0-2 0-2 0-2 0-2 0-2 0-2 0-2 0-2 
0-2 0-2 0-2 0-2 0-2 0-2 0-2 0-2 0-2 0-2 0-2 0-2 0-2 0-2 0-2 0-2 0-2 0-2 0-2 0-2 0-2 0-2 0-2 0-2 0-2 0-2 0-2 0-2 0-2 0-2 0-2 0-2 0-2 0-2 0-2 0-2 0-2 0-2 0-2 0-2 0-2 0-2 0-2 0-2 0-2 0-2 0-2 0-2 0-2 0-2 0-2 0-2 0-2 0-2 0-2 0-2 0-2 0-2 0-2 0-2 226-3 226-3 226-3 108-0 108-0 62-3 62-3 62-3 62-3 62-3 114-0 114-0 114-0 114-0 114-0 16-3 16-3 16-3 16-3 133-0 133-0 16-3 16-3 69-0 132-0 69-0 69-0 132-0 132-0 132-0 132-0 42-3 42-3 42-3 42-3 10-3 10-3 10-3 10-3 10-3 137-0 137-0 137-0 137-0 137-0 70-3 70-3 70-3 70-3 70-3 207-3 207-3 207-3 211-3 211-3 211-3 211-3 166-3 166-3 166-3 166-3 15-0 15-0 15-0 15-0 96-3 96-3 96-3 96-3 96-3 96-3 96-3 224-0 224-0 224-0 224-0 59-3 97-0 97-0 97-0 97-0 97-0 92-3 92-3 92-3 198-3 198-3 198-3 198-3 86-3 86-3 86-3 167-3 17-3 17-3 17-3 17-3 17-3 17-3 17-3 17-3 246-3 246-3 246-3 0-2 0-2 0-2 0-2 0-2 0-2 0-2 0-2 0-2 0-2 0-2 0-2 0-2 0-2 0-2 0-2 0-2 0-2 0-2 0-2 0-2 0-2 0-2 0-2 0-2 0-2 0-2 0-2 0-2 0-2 0-2 0-2 0-2 0-2 0-2 0-2 0-2 0-2 0-2 0-2 0-2 0-2 0-2 0-2 0-2 0-2 0-2 0-2 0-2 0-2 0-2 0-2 0-2 
0-2 0-2 0-2 0-2 0-2 0-2 0-2 0-2 0-2 0-2 0-2 0-2 0-2 0-2 0-2 0-2 0-2 0-2 0-2 0-2 0-2 0-2 0-2 0-2 0-2 0-2 0-2 0-2 0-2 0-2 0-2 0-2 0-2 0-2 0-2 0-2 0-2 0-2 0-2 0-2 0-2 0-2 0-2 0-2 0-2 0-2 0-2 0-2 0-2 0-2 0-2 0-2 0-2 0-2 0-2 0-2 0-2 0-2 57-0 57-0 226-3 226-3 226-3 108-0 108-0 62-3 62-3 62-3 62-3 62-3 62-3 114-0 114-0 114-0 114-0 16-3 16-3 16-3 133-0 133-0 133-0 16-3 16-3 132-0 132-0 132-0 132-0 132-0 132-0 132-0 132-0 42-3 42-3 42-3 42-3 10-3 10-3 10-3 10-3 10-3 137-0 137-0 137-0 137-0 70-3 70-3 70-3 70-3 70-3 70-3 207-3 207-3 207-3 207-3 211-3 211-3 211-3 166-3 166-3 166-3 166-3 166-3 166-3 15-0 15-0 96-3 96-3 96-3 96-3 96-3 224-0 224-0 224-0 224-0 224-0 224-0 59-3 59-3 59-3 97-0 97-0 97-0 97-0 92-3 92-3 198-3 198-3 198-3 86-3 86-3 86-3 86-3 86-3 86-3 17-3 86-3 17-3 17-3 17-3 17-3 17-3 246-3 246-3 246-3 246-3 246-3 246-3 220-3 220-3 220-3 220-3 220-3 0-2 0-2 0-2 0-2 0-2 0-2 0-2 0-2 0-2 0-2 0-2 0-2 0-2 0-2 0-2 0-2 0-2 0-2 0-2 0-2 0-2 0-2 0-2 0-2 0-2 0-2 0-2 0-2 0-2 0-2 0-2 0-2 0-2 0-2 0-2 0-2 0-2 0-2 0-2 0-2 0-2 0-2 0-2 0-2 0-2 
0-2 0-2 0-2 0-2 0-2 0-2 0-2 0-2 0-2 0-2 0-2 0-2 0-2 0-2 0-2 0-2 0-2 0-2 0-2 0-2 0-2 0-2 0-2 0-2 0-2 0-2 0-2 0-2 0-2 0-2 0-2 0-2 0-2 0-2 0-2 0-2 0-2 0-2 0-2 0-2 0-2 0-2 0-2 0-2 0-2 0-2 0-2 0-2 0-2 0-2 0-2 0-2 0-2 0-2 0-2 57-0 57-0 57-0 57-0 57-0 226-3 226-3 226-3 226-3 226-3 226-3 62-3 62-3 62-3 62-3 62-3 131-3 131-3 131-3 131-3 16-3 16-3 16-3 16-3 133-0 16-3 16-3 16-3 132-0 132-0 132-0 132-0 42-3 42-3 42-3 42-3 42-3 42-3 42-3 42-3 10-3 10-3 10-3 10-3 10-3 137-0 137-0 137-0 137-0 70-3 70-3 70-3 70-3 207-3 207-3 207-3 207-3 211-3 211-3 211-3 188-3 166-3 166-3 166-3 166-3 166-3 166-3 166-3 166-3 393-0 393-0 393-0 393-0 393-0 393-0 393-0 224-0 224-0 224-0 224-0 59-3 59-3 59-3 59-3 59-3 59-3 59-3 92-3 92-3 92-3 198-3 198-3 198-3 86-3 86-3 86-3 86-3 86-3 86-3 86-3 86-3 17-3 17-3 17-3 17-3 17-3 246-3 246-3 246-3 246-3 246-3 220-3 220-3 220-3 220-3 220-3 220-3 0-2 0-2 0-2 0-2 0-2 0-2 0-2 0-2 0-2 0-2 0-2 0-2 0-2 0-2 0-2 0-2 0-2 0-2 0-2 0-2 0-2 0-2 0-2 0-2 0-2 0-2 0-2 0-2 0-2 0-2 0-2 0-2 0-2 0-2 0-2 0-2 0-2 0-2 0-2 0-2 0-2 0-2 0-2 0-2 0-2 
0-2 0-2 0-2 0-2 0-2 0-2 0-2 0-2 0-2 0-2 0-2 0-2 0-2 0-2 0-2 0-2 0-2 0-2 0-2 0-2 0-2 0-2 0-2 0-2 0-2 0-2 0-2 0-2 0-2 0-2 0-2 0-2 0-2 0-2 0-2 0-2 0-2 0-2 0-2 0-2 0-2 0-2 0-2 0-2 0-2 0-2 0-2 0-2 0-2 0-2 0-2 0-2 0-2 57-0 57-0 57-0 57-0 57-0 57-0 57-0 226-3 226-3 226-3 226-3 226-3 226-3 62-3 62-3 62-3 62-3 62-3 131-3 131-3 131-3 131-3 16-3 16-3 16-3 16-3 16-3 16-3 16-3 16-3 132-0 132-0 132-0 132-0 132-0 132-0 42-3 42-3 42-3 42-3 42-3 10-3 10-3 10-3 10-3 10-3 137-0 137-0 137-0 137-0 137-0 13-0 70-3 13-0 70-3 207-3 207-3 211-3 211-3 211-3 211-3 211-3 188-3 188-3 166-3 166-3 166-3 166-3 166-3 166-3 166-3 166-3 393-0 393-0 393-0 393-0 393-0 393-0 224-0 224-0 224-0 224-0 59-3 59-3 59-3 59-3 59-3 59-3 92-3 92-3 92-3 92-3 198-3 198-3 198-3 198-3 86-3 86-3 86-3 86-3 86-3 174-0 174-0 17-3 17-3 17-3 17-3 17-3 174-0 174-0 174-0 246-3 246-3 220-3 220-3 220-3 220-3 220-3 220-3 0-2 0-2 0-2 0-2 0-2 0-2 0-2 0-2 0-2 0-2 0-2 0-2 0-2 0-2 0-2 0-2 0-2 0-2 0-2 0-2 0-2 0-2 0-2 0-2 0-2 0-2 0-2 0-2 0-2 0-2 0-2 0-2 0-2 0-2 0-2 0-2 0-2 0-2 0-2 0-2 0-2 0-2 0-2 0-2 0-2 
0-2 0-2 0-2 0-2 0-2 0-2 0-2 0-2 0-2 0-2 0-2 0-2 0-2 0-2 0-2 0-2 0-2 0-2 0-2 0-2 0-2 0-2 0-2 0-2 0-2 0-2 0-2 0-2 0-2 0-2 0-2 0-2 0-2 0-2 0-2 0-2 0-2 0-2 0-2 0-2 0-2 0-2 0-2 0-2 0-2 0-2 0-2 0-2 0-2 0-2 0-2 82-3 82-3 57-0 57-0 57-0 57-0 57-0 57-0 57-0 57-0 226-3 226-3 226-3 226-3 62-3 62-3 62-3 62-3 131-3 131-3 131-3 131-3 131-3 109-3 16-3 16-3 16-3 16-3 135-3 135-3 135-3 16-3 16-3 209-0 209-0 209-0 132-0 132-0 132-0 42-3 42-3 42-3 42-3 10-3 10-3 10-3 10-3 10-3 137-0 137-0 137-0 137-0 137-0 13-0 13-0 13-0 13-0 210-0 210-0 210-0 211-3 211-3 211-3 211-3 188-3 188-3 166-3 166-3 166-3 166-3 166-3 166-3 166-3 166-3 393-0 393-0 393-0 393-0 393-0 393-0 224-0 224-0 224-0 224-0 59-3 59-3 59-3 59-3 59-3 59-3 92-3 92-3 92-3 92-3 198-3 198-3 198-3 198-3 86-3 174-0 174-0 174-0 174-0 174-0 174-0 174-0 17-3 17-3 17-3 174-0 174-0 174-0 246-3 246-3 246-3 220-3 220-3 220-3 220-3 220-3 220-3 0-2 0-2 0-2 0-2 0-2 0-2 0-2 0-2 0-2 0-2 0-2 0-2 0-2 0-2 0-2 0-2 0-2 0-2 0-2 0-2 0-2 0-2 0-2 0-2 0-2 0-2 0-2 0-2 0-2 0-2 0-2 0-2 0-2 0-2 0-2 0-2 0-2 0-2 0-2 0-2 0-2 0-2 0-2 0-2 0-2 
0-2 0-2 0-2 0-2 0-2 0-2 0-2 0-2 0-2 0-2 0-2 0-2 0-2 0-2 0-2 0-2 0-2 0-2 0-2 0-2 0-2 0-2 0-2 0-2 0-2 0-2 0-2 0-2 0-2 0-2 0-2 0-2 0-2 0-2 0-2 0-2 0-2 0-2 0-2 0-2 0-2 0-2 0-2 0-2 0-2 0-2 0-2 0-2 0-2 34-3 34-3 82-3 82-3 57-0 57-0 57-0 57-0 57-0 57-0 57-0 57-0 57-0 226-3 226-3 226-3 62-3 131-3 131-3 131-3 131-3 131-3 131-3 131-3 131-3 109-3 109-3 135-3 135-3 135-3 135-3 135-3 135-3 135-3 16-3 209-0 209-0 209-0 209-0 209-0 209-0 42-3 42-3 42-3 42-3 203-3 10-3 10-3 137-0 137-0 137-0 137-0 137-0 205-0 137-0 13-0 13-0 13-0 13-0 210-0 210-0 210-0 211-3 211-3 211-3 211-3 188-3 188-3 188-3 188-3 188-3 166-3 166-3 165-3 166-3 393-0 393-0 393-0 393-0 393-0 393-0 141-3 224-0 224-0 224-0 224-0 224-0 224-0 59-3 59-3 59-3 59-3 92-3 92-3 92-3 92-3 198-3 198-3 198-3 198-3 198-3 198-3 174-0 174-0 174-0 174-0 174-0 174-0 174-0 174-0 174-0 174-0 174-0 246-3 246-3 246-3 246-3 246-3 220-3 220-3 220-3 220-3 220-3 220-3 0-2 0-2 0-2 0-2 0-2 0-2 0-2 0-2 0-2 0-2 0-2 0-2 0-2 0-2 0-2 0-2 0-2 0-2 0-2 0-2 0-2 0-2 0-2 0-2 0-2 0-2 0-2 0-2 0-2 0-2 0-2 0-2 0-2 0-2 0-2 0-2 0-2 0-2 0-2 0-2 0-2 0-2 0-2 0-2 
0-2 0-2 0-2 0-2 0-2 0-2 0-2 0-2 0-2 0-2 0-2 0-2 0-2 0-2 0-2 0-2 0-2 0-2 0-2 0-2 0-2 0-2 0-2 0-2 0-2 0-2 0-2 0-2 0-2 0-2 0-2 0-2 0-2 0-2 0-2 0-2 0-2 0-2 0-2 0-2 0-2 0-2 0-2 0-2 0-2 0-2 0-2 0-2 0-2 34-3 34-3 82-3 82-3 82-3 57-0 57-0 57-0 57-0 57-0 57-0 57-0 57-0 226-3 226-3 62-3 62-3 62-3 131-3 131-3 131-3 131-3 131-3 131-3 131-3 109-3 109-3 135-3 135-3 135-3 135-3 135-3 135-3 135-3 209-0 209-0 209-0 209-0 209-0 209-0 209-0 209-0 203-3 203-3 203-3 203-3 10-3 10-3 137-0 137-0 137-0 137-0 205-0 205-0 205-0 205-0 13-0 13-0 210-0 210-0 210-0 210-0 211-3 188-3 188-3 188-3 188-3 188-3 188-3 165-3 165-3 165-3 165-3 165-3 165-3 393-0 393-0 393-0 393-0 393-0 393-0 141-3 141-3 141-3 224-0 224-0 224-0 224-0 59-3 59-3 59-3 92-3 92-3 92-3 92-3 92-3 140-0 140-0 140-0 140-0 198-3 140-0 140-0 123-3 123-3 123-3 123-3 174-0 174-0 174-0 246-3 246-3 246-3 246-3 246-3 246-3 220-3 220-3 220-3 220-3 220-3 225-0 225-0 225-0 225-0 225-0 0-2 0-2 0-2 0-2 0-2 0-2 0-2 0-2 0-2 0-2 0-2 0-2 0-2 0-2 0-2 0-2 0-2 0-2 0-2 0-2 0-2 0-2 0-2 0-2 0-2 0-2 0-2 0-2 0-2 0-2 0-2 0-2 0-2 0-2 0-2 0-2 0-2 0-2 0-2 0-2 0-2 0-2 
0-2 0-2 0-2 0-2 0-2 0-2 0-2 0-2 0-2 0-2 0-2 0-2 0-2 0-2 0-2 0-2 0-2 0-2 0-2 0-2 0-2 0-2 0-2 0-2 0-2 0-2 0-2 0-2 0-2 0-2 0-2 0-2 0-2 0-2 0-2 0-2 0-2 0-2 0-2 0-2 0-2 0-2 0-2 0-2 0-2 0-2 0-2 0-2 34-3 34-3 34-3 82-3 82-3 82-3 82-3 82-3 57-0 57-0 82-3 82-3 82-3 226-3 226-3 226-3 62-3 62-3 62-3 131-3 131-3 131-3 131-3 131-3 109-3 131-3 109-3 109-3 135-3 135-3 135-3 135-3 135-3 135-3 135-3 209-0 209-0 209-0 209-0 209-0 209-0 209-0 209-0 203-3 203-3 203-3 203-3 203-3 203-3 203-3 203-3 137-0 205-0 205-0 205-0 205-0 13-0 13-0 13-0 210-0 210-0 210-0 210-0 211-3 188-3 188-3 188-3 188-3 188-3 188-3 165-3 165-3 165-3 165-3 165-3 165-3 141-3 141-3 393-0 393-0 393-0 393-0 393-0 141-3 224-0 224-0 224-0 224-0 59-3 59-3 59-3 59-3 92-3 92-3 92-3 92-3 140-0 140-0 140-0 140-0 140-0 140-0 140-0 123-3 123-3 123-3 123-3 123-3 123-3 174-0 174-0 246-3 246-3 246-3 246-3 246-3 246-3 220-3 220-3 220-3 220-3 220-3 225-0 225-0 225-0 225-0 225-0 0-2 0-2 0-2 0-2 0-2 0-2 0-2 0-2 0-2 0-2 0-2 0-2 0-2 0-2 0-2 0-2 0-2 0-2 0-2 0-2 0-2 0-2 0-2 0-2 0-2 0-2 0-2 0-2 0-2 0-2 0-2 0-2 0-2 0-2 0-2 0-2 0-2 0-2 0-2 0-2 0-2 0-2 
0-2 0-2 0-2 0-2 0-2 0-2 0-2 0-2 0-2 0-2 0-2 0-2 0-2 0-2 0-2 0-2 0-2 0-2 0-2 0-2 0-2 0-2 0-2 0-2 0-2 0-2 0-2 0-2 0-2 0-2 0-2 0-2 0-2 0-2 0-2 0-2 0-2 0-2 0-2 0-2 0-2 0-2 0-2 0-2 0-2 0-2 34-3 34-3 34-3 34-3 34-3 82-3 82-3 82-3 82-3 82-3 82-3 82-3 82-3 82-3 82-3 226-3 226-3 226-3 62-3 62-3 62-3 131-3 131-3 109-3 109-3 109-3 109-3 109-3 109-3 109-3 135-3 135-3 32-0 32-0 32-0 135-3 135-3 135-3 84-0 84-0 209-0 209-0 209-0 209-0 209-0 84-0 203-3 203-3 203-3 203-3 203-3 203-3 203-3 137-0 205-0 205-0 205-0 205-0 13-0 13-0 210-0 210-0 210-0 210-0 210-0 211-3 211-3 188-3 188-3 188-3 188-3 188-3 165-3 165-3 165-3 165-3 165-3 165-3 165-3 141-3 141-3 141-3 393-0 393-0 393-0 141-3 141-3 224-0 224-0 59-3 59-3 59-3 59-3 59-3 92-3 92-3 92-3 92-3 140-0 140-0 140-0 140-0 140-0 140-0 140-0 123-3 123-3 123-3 123-3 123-3 123-3 174-0 174-0 174-0 246-3 246-3 246-3 246-3 295-3 295-3 295-3 295-3 225-0 225-0 225-0 225-0 225-0 225-0 225-0 0-2 0-2 0-2 0-2 0-2 0-2 0-2 0-2 0-2 0-2 0-2 0-2 0-2 0-2 0-2 0-2 0-2 0-2 0-2 0-2 0-2 0-2 0-2 0-2 0-2 0-2 0-2 0-2 0-2 0-2 0-2 0-2 0-2 0-2 0-2 0-2 0-2 0-2 0-2 0-2 0-2 0-2 
0-2 0-2 0-2 0-2 0-2 0-2 0-2 0-2 0-2 0-2 0-2 0-2 0-2 0-2 0-2 0-2 0-2 0-2 0-2 0-2 0-2 0-2 0-2 0-2 0-2 0-2 0-2 0-2 0-2 0-2 0-2 0-2 0-2 0-2 0-2 0-2 0-2 0-2 0-2 0-2 0-2 0-2 0-2 0-2 0-2 0-2 34-3 34-3 55-3 34-3 34-3 82-3 82-3 82-3 82-3 82-3 82-3 82-3 82-3 228-0 226-3 226-3 226-3 226-3 226-3 131-3 131-3 131-3 109-3 109-3 109-3 109-3 109-3 109-3 109-3 109-3 135-3 135-3 32-0 32-0 32-0 32-0 135-3 135-3 84-0 84-0 209-0 209-0 209-0 209-0 209-0 84-0 203-3 203-3 203-3 203-3 203-3 203-3 203-3 205-0 205-0 205-0 205-0 205-0 13-0 13-0 13-0 210-0 210-0 210-0 210-0 210-0 188-3 188-3 188-3 188-3 188-3 161-3 161-3 165-3 165-3 165-3 165-3 165-3 165-3 141-3 141-3 141-3 393-0 393-0 141-3 141-3 141-3 141-3 141-3 141-3 122-0 59-3 94-0 94-0 92-3 140-0 140-0 140-0 140-0 140-0 140-0 140-0 123-3 123-3 140-0 123-3 123-3 123-3 123-3 123-3 123-3 174-0 320-3 320-3 295-3 295-3 295-3 295-3 295-3 295-3 295-3 295-3 225-0 300-0 300-0 225-0 225-0 225-0 225-0 225-0 0-2 0-2 0-2 0-2 0-2 0-2 0-2 0-2 0-2 0-2 0-2 0-2 0-2 0-2 0-2 0-2 0-2 0-2 0-2 0-2 0-2 0-2 0-2 0-2 0-2 0-2 0-2 0-2 0-2 0-2 0-2 0-2 0-2 0-2 0-2 0-2 0-2 0-2 0-2 0-2 0-2 
0-2 0-2 0-2 0-2 0-2 0-2 0-2 0-2 0-2 0-2 0-2 0-2 0-2 0-2 0-2 0-2 0-2 0-2 0-2 0-2 0-2 0-2 0-2 0-2 0-2 0-2 0-2 0-2 0-2 0-2 0-2 0-2 0-2 0-2 0-2 0-2 0-2 0-2 0-2 0-2 0-2 0-2 0-2 0-2 0-2 0-2 34-3 34-3 55-3 55-3 34-3 82-3 82-3 82-3 82-3 82-3 228-0 228-0 228-0 228-0 226-3 228-0 228-0 226-3 226-3 131-3 131-3 131-3 109-3 109-3 109-3 109-3 32-0 32-0 32-0 32-0 135-3 32-0 32-0 32-0 32-0 44-0 135-3 135-3 84-0 84-0 84-0 84-0 84-0 84-0 84-0 84-0 203-3 203-3 203-3 203-3 203-3 203-3 93-0 93-0 205-0 205-0 205-0 205-0 205-0 13-0 13-0 210-0 210-0 210-0 210-0 210-0 188-3 188-3 188-3 188-3 188-3 161-3 161-3 165-3 165-3 165-3 165-3 165-3 165-3 141-3 141-3 141-3 141-3 141-3 141-3 141-3 141-3 141-3 122-0 122-0 122-0 122-0 122-0 94-0 140-0 140-0 140-0 140-0 140-0 140-0 140-0 123-3 123-3 123-3 123-3 123-3 320-3 123-3 123-3 123-3 123-3 320-3 320-3 320-3 295-3 295-3 295-3 295-3 295-3 295-3 295-3 295-3 300-0 300-0 300-0 300-0 300-0 225-0 225-0 225-0 0-2 0-2 0-2 0-2 0-2 0-2 0-2 0-2 0-2 0-2 0-2 0-2 0-2 0-2 0-2 0-2 0-2 0-2 0-2 0-2 0-2 0-2 0-2 0-2 0-2 0-2 0-2 0-2 0-2 0-2 0-2 0-2 0-2 0-2 0-2 0-2 0-2 0-2 0-2 0-2 0-2 
0-2 0-2 0-2 0-2 0-2 0-2 0-2 0-2 0-2 0-2 0-2 0-2 0-2 0-2 0-2 0-2 0-2 0-2 0-2 0-2 0-2 0-2 0-2 0-2 0-2 0-2 0-2 0-2 0-2 0-2 0-2 0-2 0-2 0-2 0-2 0-2 0-2 0-2 0-2 0-2 0-2 0-2 0-2 0-2 34-3 34-3 34-3 34-3 55-3 55-3 55-3 55-3 55-3 82-3 107-0 82-3 228-0 107-0 228-0 228-0 228-0 228-0 228-0 228-0 228-0 228-0 228-0 228-0 109-3 109-3 109-3 109-3 32-0 32-0 32-0 32-0 32-0 32-0 32-0 32-0 32-0 44-0 44-0 84-0 84-0 84-0 84-0 84-0 84-0 84-0 84-0 84-0 84-0 84-0 203-3 203-3 93-0 93-0 93-0 93-0 205-0 205-0 205-0 205-0 205-0 13-0 13-0 210-0 266-0 210-0 210-0 210-0 210-0 161-3 161-3 188-3 161-3 161-3 161-3 161-3 165-3 165-3 165-3 165-3 165-3 165-3 248-0 141-3 141-3 141-3 141-3 141-3 141-3 122-0 122-0 122-0 122-0 122-0 122-0 94-0 94-0 94-0 94-0 94-0 94-0 140-0 140-0 67-0 123-3 123-3 123-3 66-0 320-3 320-3 320-3 320-3 320-3 320-3 320-3 320-3 295-3 295-3 320-3 295-3 295-3 295-3 295-3 295-3 295-3 295-3 300-0 300-0 300-0 225-0 225-0 39-0 39-0 0-2 0-2 0-2 0-2 0-2 0-2 0-2 0-2 0-2 0-2 0-2 0-2 0-2 0-2 0-2 0-2 0-2 0-2 0-2 0-2 0-2 0-2 0-2 0-2 0-2 0-2 0-2 0-2 0-2 0-2 0-2 0-2 0-2 0-2 0-2 0-2 0-2 0-2 0-2 0-2 
0-2 0-2 0-2 0-2 0-2 0-2 0-2 0-2 0-2 0-2 0-2 0-2 0-2 0-2 0-2 0-2 0-2 0-2 0-2 0-2 0-2 0-2 0-2 0-2 0-2 0-2 0-2 0-2 0-2 0-2 0-2 0-2 0-2 0-2 0-2 0-2 0-2 0-2 0-2 0-2 0-2 0-2 0-2 0-2 34-3 34-3 34-3 34-3 55-3 55-3 55-3 55-3 107-0 107-0 107-0 82-3 228-0 107-0 107-0 107-0 228-0 228-0 228-0 228-0 228-0 228-0 228-0 278-3 109-3 109-3 109-3 32-0 32-0 32-0 208-0 208-0 32-0 32-0 32-0 32-0 32-0 44-0 44-0 44-0 84-0 84-0 84-0 84-0 84-0 84-0 84-0 84-0 84-0 84-0 203-3 203-3 93-0 93-0 93-0 93-0 205-0 205-0 205-0 205-0 205-0 13-0 13-0 13-0 266-0 266-0 210-0 210-0 210-0 161-3 161-3 161-3 161-3 161-3 161-3 161-3 165-3 165-3 248-0 165-3 248-0 165-3 248-0 248-0 141-3 141-3 81-3 81-3 81-3 122-0 122-0 122-0 122-0 122-0 122-0 122-0 94-0 94-0 94-0 94-0 94-0 140-0 67-0 67-0 67-0 123-3 123-3 66-0 66-0 66-0 66-0 66-0 66-0 320-3 66-0 320-3 320-3 320-3 320-3 320-3 295-3 295-3 295-3 295-3 295-3 300-0 300-0 300-0 300-0 225-0 225-0 39-0 39-0 39-0 39-0 0-2 0-2 0-2 0-2 0-2 0-2 0-2 0-2 0-2 0-2 0-2 0-2 0-2 0-2 0-2 0-2 0-2 0-2 0-2 0-2 0-2 0-2 0-2 0-2 0-2 0-2 0-2 0-2 0-2 0-2 0-2 0-2 0-2 0-2 0-2 0-2 0-2 0-2 
0-2 0-2 0-2 0-2 0-2 0-2 0-2 0-2 0-2 0-2 0-2 0-2 0-2 0-2 0-2 0-2 0-2 0-2 0-2 0-2 0-2 0-2 0-2 0-2 0-2 0-2 0-2 0-2 0-2 0-2 0-2 0-2 0-2 0-2 0-2 0-2 0-2 0-2 0-2 0-2 0-2 0-2 326-0 34-3 34-3 34-3 34-3 34-3 55-3 55-3 55-3 55-3 107-0 232-3 107-0 107-0 107-0 107-0 107-0 107-0 228-0 228-0 228-0 228-0 228-0 278-3 278-3 278-3 109-3 109-3 109-3 208-0 32-0 208-0 208-0 208-0 208-0 177-3 32-0 44-0 44-0 44-0 44-0 44-0 84-0 84-0 481-3 481-3 481-3 481-3 84-0 84-0 84-0 84-0 93-0 93-0 93-0 93-0 93-0 93-0 205-0 205-0 205-0 205-0 13-0 13-0 13-0 13-0 266-0 161-3 161-3 161-3 161-3 161-3 161-3 161-3 161-3 161-3 161-3 161-3 248-0 248-0 248-0 248-0 248-0 248-0 248-0 248-0 248-0 248-0 81-3 81-3 81-3 122-0 122-0 122-0 122-0 122-0 122-0 94-0 94-0 94-0 94-0 94-0 94-0 67-0 67-0 67-0 67-0 66-0 66-0 66-0 66-0 66-0 66-0 66-0 66-0 66-0 66-0 320-3 320-3 320-3 320-3 320-3 295-3 295-3 295-3 295-3 300-0 300-0 300-0 225-0 225-0 225-0 225-0 39-0 39-0 39-0 39-0 39-0 0-2 0-2 0-2 0-2 0-2 0-2 0-2 0-2 0-2 0-2 0-2 0-2 0-2 0-2 0-2 0-2 0-2 0-2 0-2 0-2 0-2 0-2 0-2 0-2 0-2 0-2 0-2 0-2 0-2 0-2 0-2 0-2 0-2 0-2 0-2 0-2 0-2 
0-2 0-2 0-2 0-2 0-2 0-2 0-2 0-2 0-2 0-2 0-2 0-2 0-2 0-2 0-2 0-2 0-2 0-2 0-2 0-2 0-2 0-2 0-2 0-2 0-2 0-2 0-2 0-2 0-2 0-2 0-2 0-2 0-2 0-2 0-2 0-2 0-2 0-2 0-2 0-2 0-2 0-2 326-0 34-3 34-3 34-3 34-3 34-3 55-3 55-3 55-3 55-3 232-3 232-3 107-0 107-0 107-0 107-0 107-0 107-0 228-0 228-0 228-0 228-0 278-3 278-3 278-3 208-0 208-0 208-0 109-3 208-0 208-0 208-0 177-3 177-3 177-3 177-3 177-3 177-3 44-0 44-0 44-0 44-0 44-0 481-3 481-3 481-3 481-3 481-3 84-0 227-0 227-0 227-0 227-0 227-0 93-0 93-0 93-0 93-0 205-0 205-0 205-0 13-0 13-0 266-0 266-0 266-0 266-0 266-0 266-0 161-3 161-3 161-3 161-3 161-3 311-3 311-3 311-3 311-3 248-0 248-0 248-0 248-0 248-0 248-0 248-0 248-0 248-0 248-0 81-3 81-3 81-3 122-0 122-0 122-0 122-0 122-0 122-0 94-0 94-0 94-0 94-0 94-0 94-0 94-0 67-0 67-0 67-0 67-0 66-0 66-0 66-0 66-0 66-0 66-0 66-0 171-0 171-0 320-3 320-3 320-3 320-3 320-3 298-0 298-0 298-0 298-0 300-0 300-0 225-0 225-0 225-0 225-0 225-0 39-0 39-0 39-0 39-0 39-0 0-2 0-2 0-2 0-2 0-2 0-2 0-2 0-2 0-2 0-2 0-2 0-2 0-2 0-2 0-2 0-2 0-2 0-2 0-2 0-2 0-2 0-2 0-2 0-2 0-2 0-2 0-2 0-2 0-2 0-2 0-2 0-2 0-2 0-2 0-2 0-2 0-2 
0-2 0-2 0-2 0-2 0-2 0-2 0-2 0-2 0-2 0-2 0-2 0-2 0-2 0-2 0-2 0-2 0-2 0-2 0-2 0-2 0-2 0-2 0-2 0-2 0-2 0-2 0-2 0-2 0-2 0-2 0-2 0-2 0-2 0-2 0-2 0-2 0-2 0-2 0-2 0-2 0-2 0-2 326-0 326-0 34-3 326-0 34-3 55-3 55-3 55-3 55-3 55-3 232-3 107-0 107-0 107-0 107-0 107-0 107-0 107-0 228-0 228-0 228-0 228-0 278-3 278-3 278-3 278-3 278-3 208-0 208-0 208-0 208-0 208-0 177-3 177-3 177-3 177-3 177-3 177-3 44-0 44-0 44-0 44-0 481-3 481-3 481-3 481-3 481-3 481-3 227-0 227-0 227-0 227-0 227-0 227-0 227-0 93-0 93-0 93-0 93-0 93-0 93-0 13-0 13-0 71-3 71-3 266-0 266-0 266-0 266-0 161-3 161-3 161-3 161-3 311-3 311-3 311-3 311-3 248-0 248-0 248-0 248-0 248-0 248-0 248-0 248-0 248-0 81-3 81-3 81-3 81-3 81-3 81-3 122-0 122-0 122-0 122-0 94-0 94-0 94-0 94-0 94-0 94-0 94-0 94-0 94-0 67-0 67-0 67-0 67-0 66-0 66-0 66-0 66-0 66-0 66-0 171-0 171-0 320-3 320-3 320-3 320-3 320-3 298-0 298-0 298-0 298-0 298-0 300-0 300-0 300-0 225-0 39-0 39-0 39-0 39-0 39-0 39-0 39-0 0-2 0-2 0-2 0-2 0-2 0-2 0-2 0-2 0-2 0-2 0-2 0-2 0-2 0-2 0-2 0-2 0-2 0-2 0-2 0-2 0-2 0-2 0-2 0-2 0-2 0-2 0-2 0-2 0-2 0-2 0-2 0-2 0-2 0-2 0-2 0-2 0-2 
0-2 0-2 0-2 0-2 0-2 0-2 0-2 0-2 0-2 0-2 0-2 0-2 0-2 0-2 0-2 0-2 0-2 0-2 0-2 0-2 0-2 0-2 0-2 0-2 0-2 0-2 0-2 0-2 0-2 0-2 0-2 0-2 0-2 0-2 0-2 0-2 0-2 0-2 0-2 0-2 0-2 0-2 326-0 326-0 326-0 326-0 55-3 55-3 55-3 55-3 55-3 232-3 232-3 232-3 107-0 107-0 107-0 107-0 107-0 228-0 228-0 228-0 329-0 329-0 278-3 278-3 278-3 278-3 278-3 278-3 208-0 208-0 208-0 208-0 177-3 177-3 177-3 177-3 177-3 177-3 44-0 44-0 44-0 44-0 481-3 481-3 481-3 481-3 481-3 481-3 481-3 227-0 227-0 227-0 227-0 227-0 227-0 93-0 93-0 93-0 93-0 93-0 93-0 13-0 13-0 71-3 71-3 266-0 266-0 266-0 266-0 266-0 161-3 161-3 161-3 311-3 311-3 335-3 335-3 248-0 335-3 335-3 335-3 335-3 335-3 335-3 248-0 248-0 81-3 81-3 81-3 81-3 81-3 81-3 81-3 122-0 122-0 122-0 94-0 94-0 94-0 139-0 139-0 139-0 139-0 94-0 94-0 67-0 67-0 67-0 67-0 66-0 66-0 66-0 66-0 171-0 171-0 171-0 171-0 171-0 171-0 171-0 171-0 320-3 298-0 298-0 298-0 298-0 298-0 300-0 300-0 300-0 300-0 39-0 39-0 39-0 39-0 39-0 39-0 39-0 39-0 0-2 0-2 0-2 0-2 0-2 0-2 0-2 0-2 0-2 0-2 0-2 0-2 0-2 0-2 0-2 0-2 0-2 0-2 0-2 0-2 0-2 0-2 0-2 0-2 0-2 0-2 0-2 0-2 0-2 0-2 0-2 0-2 0-2 0-2 0-2 0-2 
0-2 0-2 0-2 0-2 0-2 0-2 0-2 0-2 0-2 0-2 0-2 0-2 0-2 0-2 0-2 0-2 0-2 0-2 0-2 0-2 0-2 0-2 0-2 0-2 0-2 0-2 0-2 0-2 0-2 0-2 0-2 0-2 0-2 0-2 0-2 0-2 0-2 0-2 0-2 0-2 326-0 326-0 326-0 326-0 326-0 326-0 55-3 55-3 55-3 55-3 55-3 55-3 55-3 232-3 107-0 355-0 107-0 107-0 107-0 228-0 228-0 355-0 355-0 329-0 278-3 278-3 278-3 278-3 278-3 278-3 208-0 208-0 208-0 208-0 208-0 177-3 177-3 177-3 177-3 35-0 35-0 35-0 44-0 44-0 481-3 481-3 481-3 481-3 481-3 481-3 481-3 481-3 227-0 227-0 261-0 261-0 227-0 93-0 93-0 93-0 93-0 93-0 93-0 71-3 13-0 71-3 71-3 266-0 266-0 266-0 266-0 266-0 266-0 266-0 311-3 311-3 311-3 335-3 335-3 335-3 335-3 335-3 335-3 335-3 335-3 335-3 248-0 81-3 81-3 81-3 81-3 81-3 81-3 81-3 81-3 196-0 196-0 196-0 196-0 94-0 94-0 139-0 139-0 139-0 139-0 139-0 139-0 67-0 67-0 67-0 67-0 66-0 66-0 66-0 66-0 171-0 171-0 171-0 171-0 171-0 171-0 171-0 171-0 320-3 298-0 298-0 298-0 298-0 298-0 300-0 300-0 300-0 300-0 300-0 39-0 39-0 39-0 39-0 39-0 250-0 250-0 250-0 0-2 0-2 0-2 0-2 0-2 0-2 0-2 0-2 0-2 0-2 0-2 0-2 0-2 0-2 0-2 0-2 0-2 0-2 0-2 0-2 0-2 0-2 0-2 0-2 0-2 0-2 0-2 0-2 0-2 0-2 0-2 0-2 0-2 0-2 0-2 
0-2 0-2 0-2 0-2 0-2 0-2 0-2 0-2 0-2 0-2 0-2 0-2 0-2 0-2 0-2 0-2 0-2 0-2 0-2 0-2 0-2 0-2 0-2 0-2 0-2 0-2 0-2 0-2 0-2 0-2 0-2 0-2 0-2 0-2 0-2 0-2 0-2 0-2 0-2 0-2 326-0 326-0 326-0 326-0 326-0 326-0 55-3 279-0 279-0 279-0 279-0 55-3 232-3 232-3 355-0 355-0 107-0 107-0 355-0 355-0 355-0 355-0 355-0 329-0 329-0 329-0 329-0 278-3 278-3 278-3 208-0 208-0 208-0 190-0 190-0 177-3 177-3 177-3 177-3 35-0 35-0 35-0 44-0 44-0 481-3 481-3 481-3 85-3 481-3 481-3 481-3 227-0 227-0 227-0 261-0 261-0 261-0 261-0 93-0 93-0 93-0 261-0 261-0 71-3 71-3 71-3 71-3 266-0 266-0 266-0 266-0 266-0 266-0 311-3 311-3 311-3 240-0 335-3 335-3 335-3 335-3 335-3 335-3 335-3 335-3 335-3 248-0 81-3 81-3 81-3 81-3 81-3 81-3 81-3 196-0 196-0 196-0 196-0 196-0 94-0 291-0 139-0 139-0 139-0 139-0 67-0 67-0 67-0 67-0 67-0 67-0 66-0 66-0 171-0 171-0 171-0 171-0 171-0 171-0 171-0 110-0 110-0 110-0 110-0 298-0 298-0 298-0 298-0 298-0 298-0 300-0 300-0 300-0 300-0 250-0 39-0 39-0 250-0 250-0 250-0 250-0 250-0 0-2 0-2 0-2 0-2 0-2 0-2 0-2 0-2 0-2 0-2 0-2 0-2 0-2 0-2 0-2 0-2 0-2 0-2 0-2 0-2 0-2 0-2 0-2 0-2 0-2 0-2 0-2 0-2 0-2 0-2 0-2 0-2 0-2 0-2 0-2 
0-2 0-2 0-2 0-2 0-2 0-2 0-2 0-2 0-2 0-2 0-2 0-2 0-2 0-2 0-2 0-2 0-2 0-2 0-2 0-2 0-2 0-2 0-2 0-2 0-2 0-2 0-2 0-2 0-2 0-2 0-2 0-2 0-2 0-2 0-2 0-2 0-2 0-2 0-2 326-0 326-0 326-0 326-0 326-0 326-0 326-0 326-0 326-0 279-0 279-0 279-0 279-0 232-3 232-3 232-3 355-0 355-0 355-0 355-0 355-0 355-0 329-0 329-0 329-0 329-0 278-3 278-3 278-3 278-3 278-3 208-0 208-0 208-0 190-0 190-0 177-3 177-3 177-3 177-3 35-0 35-0 35-0 44-0 44-0 44-0 481-3 481-3 85-3 85-3 481-3 481-3 227-0 227-0 227-0 261-0 261-0 261-0 261-0 261-0 261-0 261-0 261-0 261-0 71-3 159-3 71-3 71-3 266-0 266-0 266-0 266-0 311-3 311-3 311-3 311-3 311-3 240-0 335-3 240-0 335-3 335-3 335-3 335-3 335-3 335-3 335-3 335-3 81-3 81-3 81-3 119-0 119-0 81-3 119-0 196-0 196-0 196-0 196-0 196-0 196-0 291-0 139-0 139-0 139-0 139-0 67-0 67-0 67-0 67-0 67-0 67-0 66-0 66-0 66-0 171-0 171-0 171-0 171-0 171-0 110-0 110-0 110-0 110-0 110-0 110-0 298-0 298-0 298-0 298-0 298-0 300-0 300-0 300-0 300-0 250-0 39-0 250-0 250-0 250-0 250-0 250-0 250-0 0-2 0-2 0-2 0-2 0-2 0-2 0-2 0-2 0-2 0-2 0-2 0-2 0-2 0-2 0-2 0-2 0-2 0-2 0-2 0-2 0-2 0-2 0-2 0-2 0-2 0-2 0-2 0-2 0-2 0-2 0-2 0-2 0-2 0-2 0-2 
0-2 0-2 0-2 0-2 0-2 0-2 0-2 0-2 0-2 0-2 0-2 0-2 0-2 0-2 0-2 0-2 0-2 0-2 0-2 0-2 0-2 0-2 0-2 0-2 0-2 0-2 0-2 0-2 0-2 0-2 0-2 0-2 0-2 0-2 0-2 0-2 0-2 0-2 0-2 129-0 129-0 326-0 326-0 326-0 326-0 326-0 326-0 326-0 279-0 279-0 279-0 232-3 232-3 232-3 232-3 355-0 355-0 355-0 355-0 355-0 355-0 329-0 329-0 329-0 329-0 278-3 278-3 278-3 278-3 278-3 208-0 208-0 190-0 190-0 190-0 190-0 177-3 177-3 177-3 35-0 35-0 44-0 44-0 44-0 44-0 44-0 44-0 44-0 85-3 85-3 85-3 227-0 227-0 227-0 261-0 261-0 261-0 261-0 261-0 261-0 261-0 261-0 261-0 71-3 159-3 159-3 159-3 266-0 159-3 159-3 266-0 266-0 311-3 311-3 311-3 311-3 240-0 240-0 240-0 240-0 240-0 145-0 335-3 145-0 145-0 145-0 145-0 119-0 119-0 119-0 119-0 119-0 119-0 119-0 196-0 196-0 196-0 196-0 196-0 196-0 291-0 291-0 139-0 120-0 139-0 139-0 139-0 139-0 67-0 67-0 272-3 272-3 66-0 171-0 171-0 344-0 171-0 171-0 110-0 110-0 110-0 110-0 110-0 110-0 298-0 298-0 298-0 298-0 298-0 289-3 289-3 289-3 274-3 274-3 250-0 250-0 250-0 250-0 250-0 250-0 250-0 250-0 250-0 0-2 0-2 0-2 0-2 0-2 0-2 0-2 0-2 0-2 0-2 0-2 0-2 0-2 0-2 0-2 0-2 0-2 0-2 0-2 0-2 0-2 0-2 0-2 0-2 0-2 0-2 0-2 0-2 0-2 0-2 0-2 0-2 0-2 0-2 
0-2 0-2 0-2 0-2 0-2 0-2 0-2 0-2 0-2 0-2 0-2 0-2 0-2 0-2 0-2 0-2 0-2 0-2 0-2 0-2 0-2 0-2 0-2 0-2 0-2 0-2 0-2 0-2 0-2 0-2 0-2 0-2 0-2 0-2 0-2 0-2 0-2 0-2 0-2 129-0 129-0 129-0 129-0 326-0 326-0 326-0 279-0 279-0 279-0 232-3 232-3 232-3 232-3 232-3 232-3 232-3 355-0 355-0 329-0 329-0 329-0 329-0 329-0 329-0 329-0 329-0 104-0 104-0 104-0 208-0 208-0 190-0 190-0 190-0 190-0 190-0 177-3 35-0 35-0 35-0 35-0 44-0 35-0 35-0 44-0 85-3 85-3 85-3 85-3 85-3 85-3 85-3 227-0 227-0 227-0 227-0 261-0 261-0 261-0 261-0 261-0 261-0 71-3 71-3 159-3 159-3 159-3 159-3 159-3 159-3 159-3 159-3 311-3 311-3 311-3 311-3 240-0 240-0 240-0 240-0 240-0 145-0 145-0 145-0 145-0 145-0 145-0 119-0 119-0 119-0 119-0 119-0 119-0 196-0 196-0 196-0 196-0 196-0 196-0 196-0 291-0 291-0 291-0 120-0 139-0 139-0 139-0 139-0 67-0 272-3 272-3 272-3 272-3 171-0 344-0 344-0 171-0 171-0 110-0 110-0 110-0 110-0 110-0 110-0 298-0 298-0 298-0 298-0 289-3 289-3 289-3 289-3 274-3 274-3 274-3 274-3 274-3 250-0 250-0 250-0 250-0 250-0 250-0 0-2 0-2 0-2 0-2 0-2 0-2 0-2 0-2 0-2 0-2 0-2 0-2 0-2 0-2 0-2 0-2 0-2 0-2 0-2 0-2 0-2 0-2 0-2 0-2 0-2 0-2 0-2 0-2 0-2 0-2 0-2 0-2 0-2 0-2 
0-2 0-2 0-2 0-2 0-2 0-2 0-2 0-2 0-2 0-2 0-2 0-2 0-2 0-2 0-2 0-2 0-2 0-2 0-2 0-2 0-2 0-2 0-2 0-2 0-2 0-2 0-2 0-2 0-2 0-2 0-2 0-2 0-2 0-2 0-2 0-2 0-2 0-2 0-2 129-0 129-0 129-0 129-0 326-0 279-0 279-0 279-0 279-0 279-0 232-3 232-3 232-3 232-3 232-3 355-0 355-0 355-0 355-0 153-3 329-0 329-0 329-0 329-0 329-0 329-0 329-0 104-0 104-0 79-3 208-0 190-0 190-0 190-0 190-0 190-0 177-3 177-3 177-3 35-0 35-0 35-0 44-0 35-0 35-0 35-0 35-0 85-3 85-3 85-3 85-3 85-3 85-3 85-3 227-0 227-0 56-0 56-0 261-0 261-0 261-0 261-0 71-3 71-3 71-3 159-3 159-3 159-3 159-3 159-3 159-3 159-3 159-3 159-3 311-3 311-3 311-3 240-0 240-0 240-0 240-0 145-0 145-0 145-0 145-0 145-0 119-0 119-0 119-0 119-0 119-0 119-0 119-0 119-0 119-0 119-0 196-0 196-0 196-0 196-0 196-0 291-0 291-0 291-0 120-0 120-0 120-0 139-0 139-0 139-0 272-3 272-3 272-3 344-0 344-0 344-0 344-0 344-0 344-0 344-0 110-0 110-0 110-0 110-0 60-3 60-3 289-3 289-3 289-3 289-3 289-3 289-3 289-3 274-3 274-3 274-3 274-3 274-3 274-3 274-3 250-0 250-0 250-0 250-0 250-0 0-2 0-2 0-2 0-2 0-2 0-2 0-2 0-2 0-2 0-2 0-2 0-2 0-2 0-2 0-2 0-2 0-2 0-2 0-2 0-2 0-2 0-2 0-2 0-2 0-2 0-2 0-2 0-2 0-2 0-2 0-2 0-2 0-2 
0-2 0-2 0-2 0-2 0-2 0-2 0-2 0-2 0-2 0-2 0-2 0-2 0-2 0-2 0-2 0-2 0-2 0-2 0-2 0-2 0-2 0-2 0-2 0-2 0-2 0-2 0-2 0-2 0-2 0-2 0-2 0-2 0-2 0-2 0-2 0-2 0-2 0-2 0-2 129-0 129-0 129-0 129-0 129-0 279-0 279-0 279-0 279-0 279-0 232-3 232-3 232-3 232-3 232-3 355-0 355-0 355-0 355-0 153-3 329-0 329-0 329-0 329-0 329-0 329-0 329-0 104-0 79-3 79-3 208-0 190-0 190-0 190-0 190-0 190-0 190-0 190-0 190-0 35-0 35-0 35-0 35-0 35-0 35-0 35-0 35-0 85-3 85-3 85-3 85-3 85-3 85-3 227-0 227-0 227-0 61-3 56-0 261-0 261-0 261-0 261-0 71-3 71-3 71-3 71-3 159-3 159-3 159-3 159-3 159-3 159-3 159-3 311-3 311-3 311-3 311-3 240-0 240-0 240-0 240-0 145-0 145-0 145-0 145-0 119-0 119-0 119-0 119-0 119-0 119-0 119-0 119-0 41-3 41-3 196-0 196-0 196-0 196-0 196-0 291-0 291-0 291-0 291-0 120-0 120-0 120-0 139-0 139-0 139-0 272-3 272-3 272-3 272-3 344-0 344-0 344-0 344-0 344-0 344-0 110-0 110-0 110-0 110-0 60-3 60-3 289-3 289-3 289-3 289-3 289-3 289-3 289-3 289-3 274-3 274-3 274-3 274-3 274-3 274-3 274-3 250-0 250-0 250-0 250-0 0-2 0-2 0-2 0-2 0-2 0-2 0-2 0-2 0-2 0-2 0-2 0-2 0-2 0-2 0-2 0-2 0-2 0-2 0-2 0-2 0-2 0-2 0-2 0-2 0-2 0-2 0-2 0-2 0-2 0-2 0-2 0-2 0-2 
0-2 0-2 0-2 0-2 0-2 0-2 0-2 0-2 0-2 0-2 0-2 0-2 0-2 0-2 0-2 0-2 0-2 0-2 0-2 0-2 0-2 0-2 0-2 0-2 0-2 0-2 0-2 0-2 0-2 0-2 0-2 0-2 0-2 0-2 0-2 0-2 0-2 0-2 0-2 129-0 129-0 129-0 129-0 129-0 279-0 279-0 279-0 279-0 279-0 279-0 232-3 232-3 232-3 232-3 355-0 355-0 355-0 153-3 153-3 153-3 153-3 329-0 329-0 329-0 329-0 329-0 104-0 79-3 79-3 79-3 79-3 190-0 190-0 190-0 190-0 190-0 190-0 190-0 190-0 190-0 35-0 35-0 35-0 35-0 35-0 257-3 257-3 257-3 85-3 85-3 85-3 85-3 61-3 61-3 61-3 61-3 56-0 56-0 56-0 56-0 71-3 71-3 71-3 71-3 71-3 159-3 159-3 159-3 159-3 159-3 239-3 159-3 159-3 240-0 311-3 311-3 311-3 240-0 240-0 145-0 145-0 145-0 145-0 145-0 119-0 119-0 187-3 119-0 41-3 41-3 41-3 41-3 41-3 41-3 196-0 196-0 291-0 291-0 196-0 291-0 291-0 120-0 120-0 120-0 120-0 120-0 139-0 139-0 139-0 272-3 272-3 272-3 344-0 344-0 344-0 344-0 110-0 110-0 110-0 110-0 110-0 110-0 110-0 60-3 60-3 289-3 289-3 289-3 289-3 289-3 289-3 289-3 274-3 274-3 274-3 274-3 274-3 274-3 274-3 274-3 274-3 250-0 250-0 250-0 0-2 0-2 0-2 0-2 0-2 0-2 0-2 0-2 0-2 0-2 0-2 0-2 0-2 0-2 0-2 0-2 0-2 0-2 0-2 0-2 0-2 0-2 0-2 0-2 0-2 0-2 0-2 0-2 0-2 0-2 0-2 0-2 0-2 
0-2 0-2 0-2 0-2 0-2 0-2 0-2 0-2 0-2 0-2 0-2 0-2 0-2 0-2 0-2 0-2 0-2 0-2 0-2 0-2 0-2 0-2 0-2 0-2 0-2 0-2 0-2 0-2 0-2 0-2 0-2 0-2 0-2 0-2 0-2 0-2 0-2 0-2 0-2 129-0 129-0 129-0 129-0 279-0 279-0 279-0 279-0 279-0 279-0 153-3 153-3 232-3 232-3 232-3 355-0 355-0 153-3 153-3 153-3 153-3 153-3 104-0 104-0 104-0 104-0 104-0 104-0 104-0 79-3 79-3 79-3 79-3 190-0 190-0 190-0 190-0 83-0 83-0 190-0 33-0 257-3 257-3 35-0 35-0 35-0 257-3 257-3 85-3 85-3 85-3 85-3 61-3 61-3 61-3 56-0 56-0 56-0 56-0 56-0 56-0 71-3 71-3 71-3 71-3 71-3 239-3 239-3 159-3 239-3 239-3 239-3 159-3 159-3 240-0 240-0 240-0 240-0 240-0 240-0 145-0 145-0 145-0 145-0 187-3 187-3 187-3 187-3 187-3 187-3 41-3 41-3 41-3 41-3 41-3 291-0 291-0 291-0 291-0 291-0 291-0 291-0 291-0 120-0 120-0 120-0 120-0 120-0 139-0 139-0 272-3 272-3 272-3 344-0 344-0 344-0 344-0 344-0 344-0 110-0 110-0 110-0 110-0 110-0 60-3 60-3 289-3 289-3 289-3 289-3 289-3 289-3 289-3 274-3 143-3 143-3 274-3 274-3 274-3 274-3 274-3 172-0 172-0 172-0 172-0 172-0 0-2 0-2 0-2 0-2 0-2 0-2 0-2 0-2 0-2 0-2 0-2 0-2 0-2 0-2 0-2 0-2 0-2 0-2 0-2 0-2 0-2 0-2 0-2 0-2 0-2 0-2 0-2 0-2 0-2 0-2 0-2 0-2 
0-2 0-2 0-2 0-2 0-2 0-2 0-2 0-2 0-2 0-2 0-2 0-2 0-2 0-2 0-2 0-2 0-2 0-2 0-2 0-2 0-2 0-2 0-2 0-2 0-2 0-2 0-2 0-2 0-2 0-2 0-2 0-2 0-2 0-2 0-2 0-2 0-2 0-2 0-2 129-0 129-0 129-0 129-0 129-0 180-3 180-3 180-3 279-0 153-3 153-3 153-3 153-3 153-3 153-3 153-3 355-0 153-3 153-3 153-3 153-3 104-0 104-0 104-0 104-0 104-0 104-0 104-0 104-0 79-3 79-3 79-3 79-3 79-3 79-3 79-3 79-3 79-3 83-0 83-0 33-0 33-0 257-3 35-0 257-3 257-3 257-3 257-3 257-3 85-3 85-3 61-3 61-3 61-3 61-3 56-0 56-0 56-0 56-0 56-0 56-0 71-3 71-3 71-3 71-3 71-3 239-3 239-3 239-3 239-3 239-3 239-3 239-3 239-3 239-3 240-0 240-0 240-0 64-0 64-0 145-0 145-0 145-0 145-0 187-3 187-3 187-3 187-3 187-3 41-3 41-3 65-0 65-0 41-3 41-3 291-0 291-0 291-0 291-0 291-0 291-0 291-0 291-0 120-0 120-0 120-0 120-0 120-0 120-0 120-0 272-3 272-3 272-3 272-3 272-3 344-0 344-0 344-0 344-0 344-0 60-3 60-3 60-3 110-0 60-3 60-3 289-3 289-3 289-3 143-3 143-3 143-3 143-3 143-3 143-3 143-3 143-3 143-3 143-3 274-3 274-3 172-0 172-0 172-0 172-0 172-0 0-2 0-2 0-2 0-2 0-2 0-2 0-2 0-2 0-2 0-2 0-2 0-2 0-2 0-2 0-2 0-2 0-2 0-2 0-2 0-2 0-2 0-2 0-2 0-2 0-2 0-2 0-2 0-2 0-2 0-2 0-2 0-2 
0-2 0-2 0-2 0-2 0-2 0-2 0-2 0-2 0-2 0-2 0-2 0-2 0-2 0-2 0-2 0-2 0-2 0-2 0-2 0-2 0-2 0-2 0-2 0-2 0-2 0-2 0-2 0-2 0-2 0-2 0-2 0-2 0-2 0-2 0-2 0-2 0-2 0-2 0-2 129-0 129-0 129-0 129-0 129-0 180-3 180-3 180-3 180-3 180-3 180-3 180-3 153-3 153-3 153-3 153-3 355-0 153-3 153-3 277-3 277-3 104-0 104-0 104-0 104-0 104-0 104-0 104-0 104-0 79-3 79-3 79-3 79-3 79-3 79-3 79-3 79-3 79-3 83-0 83-0 83-0 33-0 257-3 257-3 257-3 257-3 257-3 257-3 257-3 111-0 85-3 85-3 85-3 61-3 61-3 56-0 56-0 56-0 56-0 56-0 56-0 56-0 56-0 236-3 239-3 239-3 239-3 239-3 239-3 239-3 239-3 239-3 239-3 239-3 239-3 240-0 240-0 240-0 64-0 64-0 145-0 64-0 145-0 145-0 187-3 187-3 187-3 187-3 187-3 41-3 41-3 65-0 65-0 65-0 41-3 65-0 65-0 291-0 291-0 291-0 68-0 68-0 68-0 68-0 120-0 120-0 120-0 120-0 193-0 193-0 193-0 272-3 272-3 272-3 272-3 272-3 272-3 344-0 344-0 344-0 60-3 60-3 60-3 60-3 60-3 60-3 60-3 60-3 60-3 143-3 60-3 143-3 143-3 143-3 143-3 143-3 143-3 143-3 143-3 274-3 274-3 172-0 172-0 172-0 172-0 172-0 0-2 0-2 0-2 0-2 0-2 0-2 0-2 0-2 0-2 0-2 0-2 0-2 0-2 0-2 0-2 0-2 0-2 0-2 0-2 0-2 0-2 0-2 0-2 0-2 0-2 0-2 0-2 0-2 0-2 0-2 0-2 0-2 
0-2 0-2 0-2 0-2 0-2 0-2 0-2 0-2 0-2 0-2 0-2 0-2 0-2 0-2 0-2 0-2 0-2 0-2 0-2 0-2 0-2 0-2 0-2 0-2 0-2 0-2 0-2 0-2 0-2 0-2 0-2 0-2 0-2 0-2 0-2 0-2 0-2 206-0 206-0 206-0 206-0 129-0 129-0 129-0 180-3 180-3 180-3 180-3 180-3 180-3 180-3 153-3 153-3 153-3 153-3 153-3 153-3 153-3 277-3 277-3 104-0 104-0 104-0 104-0 104-0 380-3 380-3 380-3 380-3 380-3 79-3 79-3 79-3 79-3 79-3 79-3 83-0 83-0 83-0 83-0 33-0 257-3 257-3 257-3 257-3 257-3 257-3 257-3 111-0 111-0 61-3 61-3 61-3 61-3 61-3 56-0 236-3 236-3 236-3 236-3 56-0 56-0 236-3 236-3 236-3 239-3 239-3 236-3 239-3 239-3 63-0 63-0 239-3 239-3 64-0 64-0 240-0 64-0 64-0 64-0 64-0 215-0 145-0 187-3 187-3 187-3 187-3 187-3 41-3 41-3 41-3 65-0 65-0 65-0 65-0 65-0 65-0 291-0 68-0 68-0 68-0 68-0 120-0 120-0 120-0 120-0 120-0 193-0 193-0 193-0 193-0 272-3 272-3 272-3 272-3 272-3 272-3 344-0 344-0 344-0 60-3 60-3 60-3 60-3 60-3 60-3 60-3 60-3 60-3 60-3 173-3 173-3 173-3 173-3 143-3 143-3 143-3 143-3 143-3 143-3 172-0 172-0 172-0 172-0 172-0 0-2 0-2 0-2 0-2 0-2 0-2 0-2 0-2 0-2 0-2 0-2 0-2 0-2 0-2 0-2 0-2 0-2 0-2 0-2 0-2 0-2 0-2 0-2 0-2 0-2 0-2 0-2 0-2 0-2 0-2 0-2 0-2 
0-2 0-2 0-2 0-2 0-2 0-2 0-2 0-2 0-2 0-2 0-2 0-2 0-2 0-2 0-2 0-2 0-2 0-2 0-2 0-2 0-2 0-2 0-2 0-2 0-2 0-2 0-2 0-2 0-2 0-2 0-2 0-2 0-2 0-2 0-2 0-2 0-2 206-0 206-0 206-0 206-0 129-0 129-0 129-0 180-3 180-3 180-3 180-3 180-3 180-3 180-3 112-0 112-0 112-0 153-3 153-3 153-3 277-3 277-3 277-3 104-0 277-3 277-3 104-0 104-0 380-3 380-3 380-3 380-3 380-3 79-3 79-3 79-3 380-3 79-3 79-3 83-0 83-0 83-0 33-0 33-0 257-3 257-3 306-3 306-3 257-3 257-3 257-3 111-0 111-0 61-3 61-3 61-3 61-3 61-3 56-0 236-3 236-3 236-3 236-3 236-3 236-3 236-3 236-3 236-3 236-3 236-3 236-3 239-3 63-0 63-0 63-0 239-3 239-3 64-0 64-0 64-0 64-0 64-0 64-0 64-0 215-0 145-0 145-0 187-3 187-3 187-3 187-3 41-3 41-3 41-3 65-0 65-0 65-0 65-0 65-0 65-0 65-0 68-0 68-0 68-0 68-0 120-0 120-0 120-0 193-0 193-0 193-0 193-0 193-0 341-0 341-0 341-0 341-0 272-3 341-0 272-3 344-0 344-0 60-3 60-3 60-3 275-0 275-0 275-0 275-0 275-0 60-3 60-3 60-3 173-3 173-3 173-3 173-3 143-3 143-3 143-3 143-3 143-3 143-3 172-0 172-0 172-0 172-0 172-0 172-0 0-2 0-2 0-2 0-2 0-2 0-2 0-2 0-2 0-2 0-2 0-2 0-2 0-2 0-2 0-2 0-2 0-2 0-2 0-2 0-2 0-2 0-2 0-2 0-2 0-2 0-2 0-2 0-2 0-2 0-2 0-2 
0-2 0-2 0-2 0-2 0-2 0-2 0-2 0-2 0-2 0-2 0-2 0-2 0-2 0-2 0-2 0-2 0-2 0-2 0-2 0-2 0-2 0-2 0-2 0-2 0-2 0-2 0-2 0-2 0-2 0-2 0-2 0-2 0-2 0-2 0-2 0-2 0-2 206-0 206-0 206-0 206-0 206-0 206-0 206-0 206-0 235-3 180-3 180-3 180-3 180-3 180-3 112-0 112-0 112-0 256-3 277-3 277-3 277-3 277-3 277-3 277-3 277-3 277-3 104-0 380-3 380-3 380-3 380-3 380-3 380-3 380-3 380-3 380-3 380-3 83-0 83-0 83-0 33-0 33-0 33-0 33-0 257-3 257-3 257-3 306-3 306-3 257-3 257-3 111-0 111-0 61-3 61-3 61-3 61-3 56-0 56-0 236-3 236-3 236-3 236-3 236-3 236-3 236-3 236-3 236-3 236-3 63-0 236-3 63-0 63-0 63-0 63-0 239-3 64-0 64-0 64-0 64-0 64-0 64-0 64-0 215-0 215-0 215-0 145-0 187-3 187-3 187-3 187-3 41-3 41-3 41-3 65-0 65-0 65-0 65-0 65-0 65-0 68-0 68-0 68-0 68-0 68-0 68-0 193-0 193-0 193-0 193-0 193-0 193-0 193-0 341-0 341-0 341-0 341-0 341-0 341-0 341-0 341-0 344-0 60-3 275-0 275-0 275-0 275-0 275-0 275-0 275-0 60-3 173-3 173-3 173-3 173-3 173-3 173-3 143-3 143-3 143-3 143-3 143-3 143-3 172-0 172-0 172-0 172-0 172-0 172-0 0-2 0-2 0-2 0-2 0-2 0-2 0-2 0-2 0-2 0-2 0-2 0-2 0-2 0-2 0-2 0-2 0-2 0-2 0-2 0-2 0-2 0-2 0-2 0-2 0-2 0-2 0-2 0-2 0-2 0-2 0-2 
0-2 0-2 0-2 0-2 0-2 0-2 0-2 0-2 0-2 0-2 0-2 0-2 0-2 0-2 0-2 0-2 0-2 0-2 0-2 0-2 0-2 0-2 0-2 0-2 0-2 0-2 0-2 0-2 0-2 0-2 0-2 0-2 0-2 0-2 0-2 0-2 0-2 206-0 206-0 206-0 206-0 206-0 206-0 206-0 206-0 235-3 235-3 235-3 180-3 180-3 180-3 112-0 254-3 112-0 256-3 256-3 256-3 256-3 277-3 277-3 277-3 277-3 277-3 380-3 380-3 280-3 380-3 380-3 380-3 380-3 380-3 380-3 380-3 380-3 83-0 83-0 83-0 33-0 33-0 33-0 33-0 257-3 257-3 257-3 306-3 160-3 111-0 111-0 111-0 61-3 61-3 61-3 111-0 61-3 61-3 56-0 236-3 236-3 138-0 236-3 288-3 288-3 236-3 63-0 63-0 63-0 63-0 236-3 63-0 63-0 63-0 63-0 63-0 64-0 64-0 64-0 64-0 64-0 64-0 64-0 215-0 215-0 215-0 187-3 187-3 187-3 187-3 187-3 41-3 41-3 41-3 186-3 65-0 65-0 65-0 65-0 65-0 68-0 68-0 68-0 68-0 68-0 68-0 193-0 193-0 193-0 193-0 341-0 341-0 341-0 341-0 341-0 269-3 341-0 341-0 341-0 341-0 341-0 275-0 275-0 275-0 275-0 275-0 275-0 275-0 275-0 275-0 60-3 173-3 173-3 173-3 173-3 173-3 173-3 143-3 173-3 173-3 173-3 173-3 173-3 172-0 172-0 172-0 172-0 172-0 172-0 0-2 0-2 0-2 0-2 0-2 0-2 0-2 0-2 0-2 0-2 0-2 0-2 0-2 0-2 0-2 0-2 0-2 0-2 0-2 0-2 0-2 0-2 0-2 0-2 0-2 0-2 0-2 0-2 0-2 0-2 0-2 
0-2 0-2 0-2 0-2 0-2 0-2 0-2 0-2 0-2 0-2 0-2 0-2 0-2 0-2 0-2 0-2 0-2 0-2 0-2 0-2 0-2 0-2 0-2 0-2 0-2 0-2 0-2 0-2 0-2 0-2 0-2 0-2 0-2 0-2 0-2 0-2 0-2 206-0 206-0 206-0 206-0 206-0 206-0 235-3 235-3 235-3 235-3 235-3 180-3 180-3 180-3 112-0 254-3 256-3 256-3 256-3 256-3 256-3 256-3 277-3 277-3 277-3 277-3 280-3 280-3 280-3 280-3 280-3 380-3 380-3 380-3 380-3 380-3 83-0 83-0 83-0 83-0 33-0 33-0 33-0 33-0 33-0 306-3 306-3 306-3 160-3 111-0 111-0 111-0 111-0 111-0 111-0 111-0 61-3 61-3 138-0 236-3 138-0 138-0 138-0 288-3 288-3 63-0 63-0 63-0 63-0 63-0 63-0 63-0 63-0 63-0 63-0 63-0 371-3 371-3 371-3 64-0 64-0 64-0 64-0 215-0 215-0 215-0 187-3 186-3 187-3 187-3 187-3 41-3 41-3 41-3 186-3 186-3 186-3 65-0 65-0 65-0 68-0 68-0 68-0 68-0 68-0 68-0 193-0 193-0 193-0 193-0 193-0 341-0 341-0 341-0 269-3 269-3 341-0 341-0 341-0 341-0 269-3 275-0 275-0 275-0 275-0 275-0 275-0 275-0 275-0 275-0 60-3 275-0 173-3 173-3 173-3 173-3 173-3 173-3 173-3 173-3 249-3 249-3 173-3 249-3 249-3 249-3 249-3 172-0 249-3 0-2 0-2 0-2 0-2 0-2 0-2 0-2 0-2 0-2 0-2 0-2 0-2 0-2 0-2 0-2 0-2 0-2 0-2 0-2 0-2 0-2 0-2 0-2 0-2 0-2 0-2 0-2 0-2 0-2 0-2 0-2 
0-2 0-2 0-2 0-2 0-2 0-2 0-2 0-2 0-2 0-2 0-2 0-2 0-2 0-2 0-2 0-2 0-2 0-2 0-2 0-2 0-2 0-2 0-2 0-2 0-2 0-2 0-2 0-2 0-2 0-2 0-2 0-2 0-2 0-2 0-2 0-2 0-2 206-0 206-0 206-0 206-0 80-3 235-3 235-3 235-3 235-3 235-3 235-3 180-3 180-3 112-0 112-0 254-3 256-3 256-3 256-3 256-3 256-3 256-3 256-3 277-3 277-3 280-3 280-3 280-3 280-3 280-3 280-3 280-3 380-3 380-3 380-3 380-3 83-0 83-0 33-0 83-0 33-0 306-3 306-3 306-3 306-3 306-3 306-3 306-3 160-3 160-3 111-0 160-3 160-3 111-0 111-0 111-0 61-3 138-0 138-0 138-0 138-0 138-0 288-3 288-3 288-3 63-0 63-0 288-3 63-0 63-0 63-0 63-0 63-0 63-0 371-3 371-3 371-3 371-3 371-3 371-3 64-0 215-0 215-0 215-0 215-0 215-0 215-0 186-3 186-3 187-3 187-3 41-3 186-3 186-3 186-3 186-3 186-3 65-0 65-0 65-0 68-0 68-0 68-0 268-3 268-3 268-3 191-3 191-3 193-0 193-0 193-0 341-0 341-0 341-0 269-3 269-3 269-3 269-3 269-3 269-3 269-3 275-0 275-0 275-0 195-3 195-3 195-3 195-3 195-3 275-0 275-0 275-0 219-3 173-3 173-3 173-3 219-3 219-3 369-0 369-0 369-0 249-3 249-3 249-3 249-3 249-3 249-3 249-3 249-3 0-2 0-2 0-2 0-2 0-2 0-2 0-2 0-2 0-2 0-2 0-2 0-2 0-2 0-2 0-2 0-2 0-2 0-2 0-2 0-2 0-2 0-2 0-2 0-2 0-2 0-2 0-2 0-2 0-2 0-2 0-2 
0-2 0-2 0-2 0-2 0-2 0-2 0-2 0-2 0-2 0-2 0-2 0-2 0-2 0-2 0-2 0-2 0-2 0-2 0-2 0-2 0-2 0-2 0-2 0-2 0-2 0-2 0-2 0-2 0-2 0-2 0-2 0-2 0-2 0-2 0-2 0-2 80-3 206-0 80-3 80-3 80-3 80-3 235-3 235-3 235-3 235-3 235-3 235-3 180-3 112-0 112-0 112-0 254-3 256-3 256-3 256-3 256-3 256-3 256-3 256-3 256-3 277-3 277-3 277-3 280-3 280-3 280-3 280-3 280-3 83-0 83-0 380-3 83-0 83-0 33-0 33-0 33-0 33-0 306-3 306-3 306-3 306-3 306-3 306-3 160-3 160-3 160-3 111-0 160-3 160-3 111-0 111-0 111-0 111-0 138-0 138-0 138-0 138-0 288-3 288-3 288-3 288-3 288-3 63-0 288-3 63-0 288-3 242-0 242-0 242-0 242-0 371-3 371-3 371-3 371-3 371-3 215-0 215-0 215-0 215-0 215-0 215-0 215-0 215-0 186-3 186-3 186-3 186-3 186-3 186-3 345-0 186-3 186-3 186-3 186-3 65-0 65-0 68-0 68-0 268-3 268-3 268-3 268-3 191-3 191-3 191-3 193-0 193-0 341-0 341-0 269-3 269-3 269-3 269-3 269-3 269-3 269-3 269-3 95-0 275-0 275-0 275-0 195-3 195-3 195-3 195-3 219-3 219-3 219-3 219-3 219-3 219-3 219-3 219-3 369-0 369-0 369-0 369-0 249-3 249-3 249-3 249-3 249-3 249-3 249-3 249-3 0-2 0-2 0-2 0-2 0-2 0-2 0-2 0-2 0-2 0-2 0-2 0-2 0-2 0-2 0-2 0-2 0-2 0-2 0-2 0-2 0-2 0-2 0-2 0-2 0-2 0-2 0-2 0-2 0-2 0-2 0-2 
0-2 0-2 0-2 0-2 0-2 0-2 0-2 0-2 0-2 0-2 0-2 0-2 0-2 0-2 0-2 0-2 0-2 0-2 0-2 0-2 0-2 0-2 0-2 0-2 0-2 0-2 0-2 0-2 0-2 0-2 0-2 0-2 0-2 0-2 0-2 0-2 80-3 80-3 80-3 80-3 235-3 235-3 235-3 235-3 235-3 235-3 235-3 235-3 180-3 112-0 112-0 254-3 254-3 256-3 256-3 256-3 256-3 256-3 256-3 256-3 256-3 277-3 277-3 342-0 280-3 280-3 280-3 280-3 280-3 83-0 83-0 83-0 83-0 33-0 33-0 33-0 306-3 306-3 306-3 306-3 306-3 306-3 160-3 160-3 160-3 160-3 160-3 111-0 160-3 245-0 111-0 111-0 111-0 111-0 138-0 138-0 138-0 138-0 288-3 288-3 288-3 288-3 288-3 288-3 288-3 288-3 288-3 242-0 242-0 242-0 242-0 371-3 371-3 371-3 371-3 371-3 215-0 215-0 215-0 215-0 215-0 215-0 215-0 215-0 186-3 186-3 186-3 186-3 186-3 186-3 345-0 186-3 186-3 186-3 186-3 65-0 268-3 268-3 68-0 268-3 268-3 191-3 191-3 191-3 191-3 191-3 193-0 341-0 341-0 192-0 192-0 269-3 269-3 269-3 269-3 269-3 269-3 269-3 95-0 95-0 195-3 195-3 195-3 195-3 195-3 195-3 195-3 219-3 219-3 219-3 219-3 219-3 219-3 219-3 369-0 369-0 369-0 369-0 369-0 249-3 249-3 249-3 249-3 249-3 249-3 249-3 0-2 0-2 0-2 0-2 0-2 0-2 0-2 0-2 0-2 0-2 0-2 0-2 0-2 0-2 0-2 0-2 0-2 0-2 0-2 0-2 0-2 0-2 0-2 0-2 0-2 0-2 0-2 0-2 0-2 0-2 0-2 
0-2 0-2 0-2 0-2 0-2 0-2 0-2 0-2 0-2 0-2 0-2 0-2 0-2 0-2 0-2 0-2 0-2 0-2 0-2 0-2 0-2 0-2 0-2 0-2 0-2 0-2 0-2 0-2 0-2 0-2 0-2 0-2 0-2 0-2 0-2 0-2 80-3 80-3 80-3 80-3 235-3 235-3 235-3 112-0 112-0 112-0 112-0 235-3 180-3 112-0 112-0 254-3 254-3 254-3 254-3 254-3 256-3 256-3 256-3 254-3 256-3 277-3 342-0 342-0 342-0 280-3 280-3 280-3 280-3 280-3 280-3 83-0 83-0 33-0 33-0 33-0 33-0 306-3 306-3 306-3 306-3 306-3 160-3 160-3 160-3 160-3 160-3 160-3 160-3 245-0 111-0 111-0 111-0 111-0 138-0 138-0 138-0 138-0 138-0 288-3 288-3 288-3 242-0 242-0 242-0 242-0 242-0 242-0 242-0 242-0 242-0 371-3 371-3 371-3 371-3 371-3 215-0 215-0 40-0 538-3 538-3 215-0 215-0 538-3 186-3 186-3 538-3 538-3 186-3 186-3 345-0 345-0 345-0 345-0 345-0 268-3 268-3 268-3 68-0 268-3 268-3 191-3 191-3 191-3 191-3 191-3 341-0 341-0 341-0 192-0 192-0 192-0 269-3 269-3 269-3 269-3 269-3 95-0 95-0 95-0 195-3 195-3 195-3 195-3 195-3 195-3 219-3 219-3 219-3 219-3 219-3 219-3 219-3 219-3 369-0 369-0 369-0 369-0 369-0 369-0 369-0 369-0 249-3 249-3 249-3 249-3 249-3 0-2 0-2 0-2 0-2 0-2 0-2 0-2 0-2 0-2 0-2 0-2 0-2 0-2 0-2 0-2 0-2 0-2 0-2 0-2 0-2 0-2 0-2 0-2 0-2 0-2 0-2 0-2 0-2 0-2 0-2 
0-2 0-2 0-2 0-2 0-2 0-2 0-2 0-2 0-2 0-2 0-2 0-2 0-2 0-2 0-2 0-2 0-2 0-2 0-2 0-2 0-2 0-2 0-2 0-2 0-2 0-2 0-2 0-2 0-2 0-2 0-2 0-2 0-2 0-2 0-2 0-2 80-3 80-3 80-3 80-3 235-3 235-3 235-3 112-0 112-0 112-0 112-0 112-0 112-0 112-0 112-0 254-3 254-3 254-3 254-3 254-3 254-3 254-3 254-3 254-3 256-3 342-0 342-0 342-0 342-0 280-3 280-3 280-3 280-3 280-3 83-0 83-0 83-0 185-3 185-3 155-3 33-0 155-3 155-3 306-3 306-3 306-3 160-3 160-3 160-3 160-3 160-3 245-0 245-0 245-0 245-0 111-0 111-0 111-0 138-0 138-0 138-0 138-0 138-0 288-3 288-3 288-3 242-0 242-0 242-0 242-0 242-0 242-0 242-0 242-0 242-0 371-3 371-3 371-3 371-3 371-3 215-0 40-0 40-0 40-0 538-3 538-3 538-3 538-3 538-3 538-3 538-3 538-3 538-3 142-3 345-0 345-0 345-0 345-0 345-0 268-3 268-3 268-3 68-0 68-0 268-3 268-3 191-3 191-3 191-3 191-3 191-3 191-3 192-0 192-0 192-0 192-0 192-0 269-3 269-3 269-3 269-3 95-0 95-0 95-0 95-0 195-3 195-3 195-3 195-3 219-3 219-3 219-3 219-3 219-3 219-3 219-3 219-3 219-3 369-0 369-0 369-0 369-0 369-0 369-0 369-0 271-0 271-0 271-0 249-3 249-3 249-3 0-2 0-2 0-2 0-2 0-2 0-2 0-2 0-2 0-2 0-2 0-2 0-2 0-2 0-2 0-2 0-2 0-2 0-2 0-2 0-2 0-2 0-2 0-2 0-2 0-2 0-2 0-2 0-2 0-2 0-2 
0-2 0-2 0-2 0-2 0-2 0-2 0-2 0-2 0-2 0-2 0-2 0-2 0-2 0-2 0-2 0-2 0-2 0-2 0-2 0-2 0-2 0-2 0-2 0-2 0-2 0-2 0-2 0-2 0-2 0-2 0-2 0-2 0-2 0-2 0-2 0-2 80-3 80-3 80-3 80-3 80-3 235-3 235-3 235-3 112-0 112-0 252-0 252-0 112-0 112-0 112-0 112-0 112-0 254-3 254-3 254-3 254-3 254-3 254-3 254-3 254-3 342-0 342-0 342-0 342-0 280-3 280-3 280-3 280-3 280-3 280-3 280-3 185-3 185-3 185-3 155-3 33-0 33-0 155-3 155-3 306-3 306-3 160-3 160-3 160-3 160-3 160-3 245-0 245-0 111-0 111-0 111-0 138-0 138-0 138-0 138-0 138-0 138-0 138-0 288-3 288-3 288-3 242-0 242-0 242-0 242-0 242-0 242-0 242-0 242-0 242-0 103-3 103-3 371-3 371-3 371-3 40-0 40-0 40-0 538-3 538-3 538-3 538-3 538-3 538-3 538-3 538-3 538-3 142-3 142-3 345-0 345-0 345-0 345-0 345-0 345-0 268-3 268-3 268-3 268-3 268-3 268-3 191-3 191-3 191-3 191-3 191-3 191-3 192-0 192-0 192-0 192-0 192-0 269-3 192-0 269-3 192-0 192-0 95-0 95-0 95-0 195-3 195-3 195-3 195-3 219-3 219-3 219-3 219-3 146-3 219-3 219-3 146-3 369-0 369-0 369-0 369-0 369-0 369-0 369-0 369-0 271-0 271-0 271-0 271-0 249-3 249-3 0-2 0-2 0-2 0-2 0-2 0-2 0-2 0-2 0-2 0-2 0-2 0-2 0-2 0-2 0-2 0-2 0-2 0-2 0-2 0-2 0-2 0-2 0-2 0-2 0-2 0-2 0-2 0-2 0-2 0-2 
0-2 0-2 0-2 0-2 0-2 0-2 0-2 0-2 0-2 0-2 0-2 0-2 0-2 0-2 0-2 0-2 0-2 0-2 0-2 0-2 0-2 0-2 0-2 0-2 0-2 0-2 0-2 0-2 0-2 0-2 0-2 0-2 0-2 0-2 0-2 80-3 80-3 80-3 80-3 252-0 80-3 235-3 235-3 252-0 252-0 252-0 252-0 252-0 252-0 178-3 178-3 154-3 154-3 154-3 254-3 254-3 254-3 254-3 342-0 342-0 342-0 342-0 342-0 342-0 342-0 280-3 185-3 185-3 185-3 185-3 280-3 185-3 185-3 185-3 185-3 155-3 155-3 155-3 155-3 155-3 306-3 306-3 160-3 160-3 160-3 245-0 245-0 245-0 245-0 245-0 245-0 138-0 138-0 9-3 9-3 138-0 138-0 138-0 288-3 288-3 288-3 288-3 242-0 152-3 152-3 242-0 242-0 242-0 242-0 103-3 103-3 103-3 103-3 371-3 371-3 371-3 40-0 40-0 538-3 538-3 538-3 538-3 538-3 538-3 538-3 538-3 538-3 142-3 142-3 345-0 345-0 345-0 345-0 345-0 345-0 345-0 268-3 268-3 268-3 268-3 268-3 268-3 191-3 191-3 191-3 191-3 191-3 191-3 192-0 192-0 192-0 192-0 192-0 192-0 192-0 192-0 192-0 95-0 95-0 95-0 95-0 195-3 195-3 195-3 195-3 146-3 146-3 219-3 219-3 146-3 146-3 146-3 146-3 146-3 369-0 299-0 299-0 299-0 369-0 369-0 369-0 271-0 271-0 271-0 271-0 271-0 271-0 0-2 0-2 0-2 0-2 0-2 0-2 0-2 0-2 0-2 0-2 0-2 0-2 0-2 0-2 0-2 0-2 0-2 0-2 0-2 0-2 0-2 0-2 0-2 0-2 0-2 0-2 0-2 0-2 0-2 0-2 
0-2 0-2 0-2 0-2 0-2 0-2 0-2 0-2 0-2 0-2 0-2 0-2 0-2 0-2 0-2 0-2 0-2 0-2 0-2 0-2 0-2 0-2 0-2 0-2 0-2 0-2 0-2 0-2 0-2 0-2 0-2 0-2 0-2 0-2 0-2 80-3 80-3 80-3 80-3 252-0 252-0 252-0 235-3 252-0 178-3 178-3 178-3 178-3 178-3 178-3 178-3 154-3 154-3 154-3 154-3 154-3 254-3 254-3 342-0 342-0 342-0 342-0 342-0 342-0 342-0 185-3 185-3 185-3 185-3 185-3 185-3 185-3 185-3 185-3 185-3 155-3 155-3 155-3 155-3 155-3 306-3 306-3 263-3 263-3 160-3 160-3 245-0 245-0 245-0 245-0 245-0 138-0 9-3 9-3 9-3 9-3 9-3 9-3 288-3 288-3 288-3 288-3 152-3 152-3 152-3 242-0 106-3 106-3 106-3 103-3 103-3 103-3 103-3 103-3 103-3 371-3 371-3 40-0 538-3 538-3 538-3 538-3 538-3 142-3 142-3 142-3 142-3 142-3 142-3 345-0 345-0 345-0 345-0 345-0 345-0 268-3 268-3 268-3 268-3 118-3 118-3 118-3 191-3 118-3 191-3 118-3 189-3 192-0 192-0 192-0 192-0 170-3 192-0 192-0 192-0 192-0 95-0 95-0 95-0 95-0 195-3 195-3 195-3 195-3 195-3 146-3 146-3 146-3 146-3 146-3 146-3 146-3 146-3 146-3 299-0 299-0 299-0 299-0 299-0 299-0 369-0 271-0 271-0 271-0 271-0 271-0 271-0 0-2 0-2 0-2 0-2 0-2 0-2 0-2 0-2 0-2 0-2 0-2 0-2 0-2 0-2 0-2 0-2 0-2 0-2 0-2 0-2 0-2 0-2 0-2 0-2 0-2 0-2 0-2 0-2 0-2 0-2 
0-2 0-2 0-2 0-2 0-2 0-2 0-2 0-2 0-2 0-2 0-2 0-2 0-2 0-2 0-2 0-2 0-2 0-2 0-2 0-2 0-2 0-2 0-2 0-2 0-2 0-2 0-2 0-2 0-2 0-2 0-2 0-2 0-2 0-2 0-2 80-3 80-3 80-3 80-3 252-0 252-0 252-0 252-0 252-0 178-3 178-3 178-3 178-3 178-3 178-3 154-3 154-3 154-3 154-3 154-3 154-3 254-3 254-3 254-3 342-0 342-0 342-0 342-0 342-0 342-0 185-3 105-3 105-3 105-3 105-3 185-3 185-3 185-3 185-3 185-3 155-3 155-3 155-3 155-3 155-3 155-3 155-3 263-3 263-3 263-3 263-3 245-0 245-0 245-0 245-0 245-0 9-3 9-3 9-3 9-3 9-3 9-3 152-3 152-3 288-3 152-3 152-3 152-3 152-3 152-3 152-3 106-3 106-3 106-3 103-3 103-3 103-3 103-3 103-3 103-3 103-3 371-3 40-0 40-0 40-0 40-0 538-3 142-3 142-3 142-3 142-3 142-3 142-3 142-3 345-0 345-0 345-0 362-0 345-0 241-0 241-0 241-0 241-0 268-3 118-3 118-3 118-3 118-3 118-3 118-3 118-3 189-3 189-3 192-0 192-0 192-0 170-3 95-0 95-0 95-0 95-0 95-0 95-0 95-0 95-0 195-3 43-3 195-3 146-3 146-3 146-3 146-3 146-3 146-3 146-3 146-3 146-3 325-3 299-0 299-0 299-0 299-0 299-0 299-0 299-0 299-0 271-0 271-0 271-0 271-0 271-0 271-0 0-2 0-2 0-2 0-2 0-2 0-2 0-2 0-2 0-2 0-2 0-2 0-2 0-2 0-2 0-2 0-2 0-2 0-2 0-2 0-2 0-2 0-2 0-2 0-2 0-2 0-2 0-2 0-2 0-2 0-2 
0-2 0-2 0-2 0-2 0-2 0-2 0-2 0-2 0-2 0-2 0-2 0-2 0-2 0-2 0-2 0-2 0-2 0-2 0-2 0-2 0-2 0-2 0-2 0-2 0-2 0-2 0-2 0-2 0-2 0-2 0-2 0-2 0-2 0-2 0-2 80-3 80-3 252-0 252-0 252-0 252-0 252-0 252-0 252-0 178-3 178-3 178-3 178-3 178-3 178-3 178-3 154-3 154-3 154-3 154-3 154-3 154-3 154-3 254-3 342-0 342-0 342-0 105-3 105-3 105-3 105-3 105-3 312-0 105-3 105-3 185-3 185-3 185-3 185-3 185-3 185-3 155-3 155-3 155-3 155-3 155-3 155-3 263-3 263-3 263-3 263-3 245-0 245-0 245-0 245-0 245-0 9-3 9-3 9-3 9-3 9-3 9-3 152-3 152-3 152-3 152-3 152-3 152-3 152-3 152-3 106-3 106-3 106-3 106-3 106-3 106-3 103-3 103-3 103-3 103-3 103-3 103-3 40-0 40-0 40-0 40-0 142-3 142-3 142-3 142-3 142-3 362-0 142-3 142-3 362-0 362-0 362-0 362-0 241-0 241-0 241-0 241-0 118-3 118-3 118-3 118-3 118-3 118-3 118-3 118-3 118-3 189-3 189-3 189-3 189-3 170-3 170-3 170-3 170-3 170-3 170-3 374-0 95-0 95-0 374-0 195-3 43-3 43-3 146-3 146-3 146-3 146-3 146-3 146-3 146-3 146-3 146-3 325-3 325-3 325-3 299-0 299-0 299-0 299-0 299-0 299-0 299-0 271-0 271-0 271-0 271-0 271-0 0-2 0-2 0-2 0-2 0-2 0-2 0-2 0-2 0-2 0-2 0-2 0-2 0-2 0-2 0-2 0-2 0-2 0-2 0-2 0-2 0-2 0-2 0-2 0-2 0-2 0-2 0-2 0-2 0-2 0-2 
0-2 0-2 0-2 0-2 0-2 0-2 0-2 0-2 0-2 0-2 0-2 0-2 0-2 0-2 0-2 0-2 0-2 0-2 0-2 0-2 0-2 0-2 0-2 0-2 0-2 0-2 0-2 0-2 0-2 0-2 0-2 0-2 0-2 0-2 0-2 237-3 237-3 252-0 252-0 252-0 252-0 252-0 252-0 252-0 252-0 178-3 378-0 378-0 378-0 378-0 178-3 378-0 378-0 378-0 154-3 87-3 154-3 154-3 154-3 154-3 154-3 105-3 105-3 105-3 105-3 105-3 312-0 312-0 105-3 105-3 185-3 185-3 185-3 185-3 155-3 155-3 155-3 155-3 155-3 155-3 155-3 263-3 263-3 263-3 263-3 263-3 263-3 245-0 245-0 245-0 245-0 245-0 9-3 9-3 9-3 9-3 9-3 9-3 152-3 247-0 152-3 152-3 152-3 152-3 152-3 106-3 106-3 106-3 106-3 106-3 103-3 103-3 103-3 103-3 103-3 40-0 103-3 40-0 40-0 40-0 40-0 142-3 142-3 142-3 142-3 142-3 362-0 142-3 142-3 362-0 362-0 362-0 362-0 241-0 241-0 241-0 118-3 118-3 118-3 118-3 118-3 118-3 118-3 118-3 118-3 189-3 189-3 189-3 189-3 189-3 170-3 170-3 170-3 170-3 170-3 374-0 374-0 95-0 95-0 374-0 43-3 43-3 43-3 43-3 43-3 146-3 146-3 43-3 43-3 146-3 146-3 325-3 325-3 325-3 325-3 299-0 299-0 299-0 299-0 299-0 299-0 199-3 199-3 199-3 271-0 271-0 271-0 0-2 0-2 0-2 0-2 0-2 0-2 0-2 0-2 0-2 0-2 0-2 0-2 0-2 0-2 0-2 0-2 0-2 0-2 0-2 0-2 0-2 0-2 0-2 0-2 0-2 0-2 0-2 0-2 0-2 0-2 
0-2 0-2 0-2 0-2 0-2 0-2 0-2 0-2 0-2 0-2 0-2 0-2 0-2 0-2 0-2 0-2 0-2 0-2 0-2 0-2 0-2 0-2 0-2 0-2 0-2 0-2 0-2 0-2 0-2 0-2 0-2 0-2 0-2 0-2 237-3 237-3 237-3 237-3 237-3 252-0 252-0 252-0 252-0 252-0 252-0 178-3 378-0 378-0 378-0 378-0 378-0 378-0 378-0 378-0 87-3 87-3 154-3 154-3 154-3 154-3 154-3 105-3 105-3 105-3 105-3 312-0 312-0 312-0 312-0 312-0 185-3 185-3 185-3 185-3 185-3 310-0 155-3 155-3 155-3 155-3 155-3 263-3 263-3 263-3 263-3 263-3 263-3 245-0 245-0 245-0 245-0 245-0 9-3 9-3 9-3 9-3 9-3 247-0 247-0 247-0 152-3 152-3 152-3 152-3 152-3 106-3 106-3 106-3 106-3 106-3 106-3 103-3 103-3 103-3 103-3 40-0 40-0 40-0 40-0 40-0 40-0 40-0 40-0 142-3 142-3 142-3 362-0 362-0 362-0 362-0 362-0 362-0 362-0 241-0 241-0 241-0 241-0 241-0 118-3 118-3 118-3 118-3 118-3 118-3 189-3 189-3 189-3 189-3 170-3 170-3 170-3 170-3 170-3 170-3 170-3 374-0 374-0 374-0 374-0 374-0 43-3 43-3 43-3 43-3 43-3 43-3 43-3 43-3 43-3 43-3 43-3 325-3 325-3 325-3 325-3 299-0 299-0 299-0 299-0 299-0 199-3 199-3 199-3 199-3 271-0 271-0 271-0 0-2 0-2 0-2 0-2 0-2 0-2 0-2 0-2 0-2 0-2 0-2 0-2 0-2 0-2 0-2 0-2 0-2 0-2 0-2 0-2 0-2 0-2 0-2 0-2 0-2 0-2 0-2 0-2 0-2 0-2 
0-2 0-2 0-2 0-2 0-2 0-2 0-2 0-2 0-2 0-2 0-2 0-2 0-2 0-2 0-2 0-2 0-2 0-2 0-2 0-2 0-2 0-2 0-2 0-2 0-2 0-2 0-2 0-2 0-2 0-2 0-2 0-2 0-2 0-2 237-3 237-3 237-3 237-3 237-3 301-0 301-0 301-0 301-0 178-3 178-3 178-3 178-3 378-0 378-0 378-0 378-0 378-0 378-0 87-3 87-3 87-3 87-3 154-3 154-3 154-3 105-3 105-3 105-3 105-3 312-0 312-0 312-0 312-0 312-0 312-0 312-0 312-0 310-0 310-0 310-0 310-0 310-0 310-0 310-0 310-0 263-3 263-3 263-3 263-3 263-3 263-3 255-0 255-0 255-0 255-0 245-0 9-3 9-3 9-3 9-3 9-3 9-3 247-0 247-0 247-0 247-0 247-0 247-0 152-3 152-3 106-3 234-3 234-3 106-3 106-3 106-3 103-3 103-3 103-3 40-0 40-0 40-0 40-0 40-0 339-3 121-0 121-0 121-0 142-3 142-3 142-3 362-0 362-0 362-0 362-0 362-0 362-0 241-0 241-0 241-0 241-0 241-0 241-0 118-3 118-3 118-3 293-0 293-0 293-0 189-3 189-3 189-3 189-3 170-3 170-3 170-3 170-3 170-3 170-3 170-3 374-0 374-0 374-0 374-0 374-0 374-0 374-0 43-3 43-3 43-3 43-3 43-3 43-3 222-0 222-0 43-3 325-3 325-3 325-3 325-3 299-0 299-0 443-3 299-0 299-0 299-0 199-3 199-3 199-3 199-3 199-3 271-0 0-2 0-2 0-2 0-2 0-2 0-2 0-2 0-2 0-2 0-2 0-2 0-2 0-2 0-2 0-2 0-2 0-2 0-2 0-2 0-2 0-2 0-2 0-2 0-2 0-2 0-2 0-2 0-2 0-2 0-2 
0-2 0-2 0-2 0-2 0-2 0-2 0-2 0-2 0-2 0-2 0-2 0-2 0-2 0-2 0-2 0-2 0-2 0-2 0-2 0-2 0-2 0-2 0-2 0-2 0-2 0-2 0-2 0-2 0-2 0-2 0-2 0-2 0-2 0-2 237-3 237-3 237-3 237-3 237-3 301-0 301-0 301-0 301-0 178-3 178-3 178-3 178-3 178-3 378-0 378-0 378-0 378-0 378-0 87-3 87-3 87-3 87-3 154-3 105-3 105-3 105-3 105-3 105-3 105-3 312-0 312-0 312-0 312-0 312-0 312-0 312-0 312-0 310-0 310-0 310-0 310-0 310-0 310-0 310-0 310-0 263-3 263-3 263-3 263-3 263-3 263-3 255-0 255-0 255-0 255-0 255-0 436-3 363-3 9-3 9-3 363-3 363-3 363-3 247-0 247-0 247-0 247-0 247-0 152-3 152-3 234-3 234-3 234-3 234-3 106-3 106-3 106-3 106-3 106-3 106-3 40-0 40-0 339-3 339-3 339-3 121-0 121-0 121-0 121-0 121-0 142-3 362-0 362-0 362-0 362-0 362-0 362-0 241-0 241-0 241-0 241-0 241-0 241-0 293-0 293-0 293-0 293-0 293-0 293-0 189-3 189-3 189-3 189-3 170-3 170-3 170-3 350-0 170-3 170-3 170-3 374-0 374-0 374-0 374-0 374-0 374-0 374-0 374-0 374-0 43-3 43-3 222-0 222-0 222-0 222-0 222-0 325-3 325-3 325-3 325-3 443-3 443-3 443-3 443-3 199-3 199-3 199-3 199-3 199-3 199-3 199-3 199-3 0-2 0-2 0-2 0-2 0-2 0-2 0-2 0-2 0-2 0-2 0-2 0-2 0-2 0-2 0-2 0-2 0-2 0-2 0-2 0-2 0-2 0-2 0-2 0-2 0-2 0-2 0-2 0-2 0-2 0-2 
0-2 0-2 0-2 0-2 0-2 0-2 0-2 0-2 0-2 0-2 0-2 0-2 0-2 0-2 0-2 0-2 0-2 0-2 0-2 0-2 0-2 0-2 0-2 0-2 0-2 0-2 0-2 0-2 0-2 0-2 0-2 0-2 0-2 0-2 237-3 237-3 237-3 237-3 237-3 301-0 301-0 301-0 301-0 301-0 301-0 301-0 178-3 178-3 378-0 378-0 378-0 378-0 378-0 87-3 87-3 87-3 87-3 87-3 87-3 105-3 105-3 105-3 105-3 312-0 312-0 312-0 312-0 312-0 312-0 312-0 312-0 157-0 157-0 157-0 310-0 310-0 310-0 310-0 310-0 255-0 255-0 255-0 255-0 263-3 263-3 255-0 255-0 255-0 255-0 255-0 255-0 436-3 363-3 363-3 363-3 363-3 363-3 363-3 247-0 247-0 247-0 247-0 247-0 152-3 234-3 234-3 234-3 234-3 234-3 234-3 234-3 106-3 106-3 106-3 339-3 40-0 40-0 339-3 339-3 339-3 339-3 121-0 121-0 121-0 121-0 121-0 121-0 362-0 362-0 362-0 362-0 362-0 241-0 241-0 241-0 241-0 293-0 293-0 293-0 293-0 293-0 293-0 293-0 189-3 189-3 350-0 350-0 350-0 350-0 170-3 350-0 350-0 170-3 170-3 170-3 374-0 374-0 374-0 374-0 374-0 374-0 374-0 374-0 43-3 43-3 222-0 222-0 163-0 163-0 222-0 222-0 325-3 325-3 325-3 325-3 443-3 443-3 443-3 443-3 443-3 443-3 199-3 199-3 199-3 199-3 199-3 199-3 0-2 0-2 0-2 0-2 0-2 0-2 0-2 0-2 0-2 0-2 0-2 0-2 0-2 0-2 0-2 0-2 0-2 0-2 0-2 0-2 0-2 0-2 0-2 0-2 0-2 0-2 0-2 0-2 0-2 0-2 
0-2 0-2 0-2 0-2 0-2 0-2 0-2 0-2 0-2 0-2 0-2 0-2 0-2 0-2 0-2 0-2 0-2 0-2 0-2 0-2 0-2 0-2 0-2 0-2 0-2 0-2 0-2 0-2 0-2 0-2 0-2 0-2 0-2 0-2 237-3 237-3 237-3 237-3 237-3 301-0 301-0 301-0 301-0 301-0 301-0 301-0 178-3 178-3 378-0 378-0 378-0 378-0 378-0 233-0 87-3 87-3 87-3 87-3 202-3 202-3 202-3 202-3 105-3 105-3 312-0 312-0 312-0 312-0 312-0 312-0 312-0 157-0 157-0 157-0 310-0 310-0 310-0 310-0 310-0 255-0 255-0 255-0 255-0 255-0 255-0 255-0 255-0 436-3 436-3 436-3 436-3 436-3 363-3 363-3 363-3 363-3 363-3 363-3 247-0 247-0 247-0 247-0 247-0 234-3 234-3 234-3 234-3 234-3 234-3 234-3 234-3 234-3 339-3 339-3 339-3 339-3 339-3 339-3 339-3 339-3 339-3 121-0 121-0 121-0 121-0 121-0 121-0 121-0 362-0 362-0 362-0 362-0 362-0 241-0 241-0 241-0 293-0 293-0 293-0 293-0 293-0 293-0 293-0 189-3 189-3 189-3 350-0 350-0 350-0 350-0 350-0 350-0 170-3 170-3 91-0 374-0 374-0 197-0 197-0 197-0 197-0 374-0 374-0 43-3 43-3 222-0 222-0 222-0 163-0 222-0 325-3 325-3 325-3 325-3 325-3 443-3 443-3 443-3 443-3 443-3 443-3 199-3 199-3 199-3 199-3 199-3 218-3 0-2 0-2 0-2 0-2 0-2 0-2 0-2 0-2 0-2 0-2 0-2 0-2 0-2 0-2 0-2 0-2 0-2 0-2 0-2 0-2 0-2 0-2 0-2 0-2 0-2 0-2 0-2 0-2 0-2 0-2 
0-2 0-2 0-2 0-2 0-2 0-2 0-2 0-2 0-2 0-2 0-2 0-2 0-2 0-2 0-2 0-2 0-2 0-2 0-2 0-2 0-2 0-2 0-2 0-2 0-2 0-2 0-2 0-2 0-2 0-2 0-2 0-2 0-2 0-2 237-3 237-3 237-3 237-3 237-3 301-0 301-0 301-0 301-0 301-0 301-0 301-0 178-3 178-3 428-0 233-0 378-0 233-0 233-0 233-0 87-3 87-3 202-3 202-3 202-3 202-3 202-3 202-3 105-3 105-3 105-3 331-0 312-0 312-0 157-0 157-0 157-0 157-0 157-0 157-0 310-0 310-0 310-0 310-0 310-0 310-0 310-0 238-3 255-0 255-0 255-0 255-0 255-0 436-3 436-3 436-3 436-3 436-3 363-3 363-3 363-3 363-3 363-3 363-3 363-3 363-3 247-0 247-0 247-0 247-0 234-3 234-3 234-3 234-3 234-3 234-3 234-3 234-3 339-3 339-3 339-3 292-3 339-3 339-3 339-3 339-3 339-3 121-0 262-0 121-0 121-0 121-0 121-0 121-0 362-0 362-0 362-0 362-0 241-0 241-0 414-3 414-3 293-0 293-0 293-0 293-0 293-0 293-0 293-0 189-3 189-3 189-3 350-0 350-0 350-0 350-0 350-0 350-0 91-0 91-0 91-0 91-0 197-0 197-0 197-0 197-0 197-0 374-0 374-0 43-3 43-3 222-0 222-0 222-0 163-0 163-0 163-0 325-3 325-3 325-3 325-3 443-3 443-3 443-3 443-3 443-3 443-3 199-3 199-3 199-3 218-3 218-3 218-3 0-2 0-2 0-2 0-2 0-2 0-2 0-2 0-2 0-2 0-2 0-2 0-2 0-2 0-2 0-2 0-2 0-2 0-2 0-2 0-2 0-2 0-2 0-2 0-2 0-2 0-2 0-2 0-2 0-2 0-2 
0-2 0-2 0-2 0-2 0-2 0-2 0-2 0-2 0-2 0-2 0-2 0-2 0-2 0-2 0-2 0-2 0-2 0-2 0-2 0-2 0-2 0-2 0-2 0-2 0-2 0-2 0-2 0-2 0-2 0-2 0-2 0-2 0-2 0-2 237-3 237-3 237-3 237-3 237-3 301-0 301-0 301-0 301-0 301-0 301-0 301-0 428-0 428-0 428-0 233-0 233-0 233-0 233-0 233-0 233-0 87-3 202-3 202-3 202-3 202-3 202-3 202-3 202-3 202-3 331-0 331-0 331-0 331-0 331-0 157-0 157-0 157-0 157-0 157-0 412-3 412-3 412-3 310-0 310-0 310-0 238-3 238-3 238-3 255-0 255-0 255-0 255-0 436-3 436-3 436-3 436-3 436-3 363-3 363-3 363-3 363-3 363-3 363-3 363-3 363-3 247-0 247-0 247-0 247-0 247-0 234-3 234-3 234-3 234-3 234-3 234-3 339-3 339-3 339-3 292-3 292-3 339-3 339-3 339-3 339-3 262-0 262-0 262-0 262-0 262-0 121-0 121-0 121-0 121-0 121-0 121-0 414-3 414-3 414-3 414-3 414-3 293-0 293-0 293-0 293-0 293-0 293-0 293-0 293-0 189-3 189-3 350-0 350-0 350-0 350-0 350-0 350-0 91-0 91-0 91-0 91-0 197-0 197-0 197-0 197-0 197-0 197-0 43-3 43-3 222-0 222-0 222-0 163-0 163-0 163-0 163-0 325-3 325-3 325-3 325-3 443-3 443-3 443-3 443-3 443-3 443-3 199-3 218-3 218-3 218-3 218-3 218-3 218-3 0-2 0-2 0-2 0-2 0-2 0-2 0-2 0-2 0-2 0-2 0-2 0-2 0-2 0-2 0-2 0-2 0-2 0-2 0-2 0-2 0-2 0-2 0-2 0-2 0-2 0-2 0-2 0-2 0-2 
0-2 0-2 0-2 0-2 0-2 0-2 0-2 0-2 0-2 0-2 0-2 0-2 0-2 0-2 0-2 0-2 0-2 0-2 0-2 0-2 0-2 0-2 0-2 0-2 0-2 0-2 0-2 0-2 0-2 0-2 0-2 0-2 0-2 0-2 237-3 377-0 237-3 237-3 301-0 301-0 229-3 229-3 229-3 229-3 428-0 428-0 428-0 428-0 233-0 233-0 233-0 233-0 233-0 233-0 233-0 87-3 87-3 202-3 202-3 202-3 202-3 202-3 202-3 202-3 331-0 331-0 331-0 331-0 331-0 157-0 157-0 157-0 157-0 157-0 412-3 412-3 412-3 310-0 238-3 238-3 238-3 238-3 238-3 238-3 238-3 255-0 255-0 436-3 436-3 436-3 436-3 436-3 436-3 363-3 436-3 436-3 363-3 363-3 363-3 182-3 182-3 247-0 247-0 247-0 247-0 321-3 234-3 234-3 234-3 321-3 339-3 339-3 321-3 321-3 292-3 292-3 339-3 339-3 339-3 262-0 262-0 262-0 262-0 262-0 262-0 121-0 121-0 121-0 121-0 121-0 267-0 267-0 267-0 414-3 414-3 414-3 414-3 414-3 414-3 213-3 213-3 213-3 189-3 189-3 189-3 189-3 189-3 350-0 350-0 350-0 350-0 350-0 91-0 91-0 197-0 197-0 197-0 197-0 197-0 197-0 197-0 197-0 43-3 43-3 222-0 222-0 222-0 163-0 163-0 163-0 163-0 325-3 325-3 325-3 443-3 443-3 443-3 443-3 443-3 443-3 218-3 218-3 218-3 218-3 218-3 218-3 218-3 218-3 0-2 0-2 0-2 0-2 0-2 0-2 0-2 0-2 0-2 0-2 0-2 0-2 0-2 0-2 0-2 0-2 0-2 0-2 0-2 0-2 0-2 0-2 0-2 0-2 0-2 0-2 0-2 0-2 0-2 
0-2 0-2 0-2 0-2 0-2 0-2 0-2 0-2 0-2 0-2 0-2 0-2 0-2 0-2 0-2 0-2 0-2 0-2 0-2 0-2 0-2 0-2 0-2 0-2 0-2 0-2 0-2 0-2 0-2 0-2 0-2 0-2 0-2 0-2 237-3 377-0 237-3 229-3 229-3 229-3 229-3 229-3 229-3 229-3 428-0 428-0 428-0 428-0 428-0 233-0 233-0 233-0 233-0 87-3 87-3 87-3 87-3 202-3 202-3 202-3 202-3 202-3 331-0 202-3 331-0 331-0 331-0 331-0 331-0 331-0 157-0 157-0 157-0 157-0 412-3 412-3 412-3 412-3 238-3 238-3 238-3 238-3 238-3 238-3 238-3 255-0 238-3 436-3 436-3 436-3 436-3 436-3 436-3 436-3 436-3 436-3 363-3 363-3 182-3 182-3 182-3 247-0 247-0 247-0 321-3 321-3 321-3 321-3 321-3 321-3 321-3 321-3 321-3 321-3 292-3 292-3 292-3 262-0 262-0 262-0 262-0 262-0 262-0 262-0 121-0 121-0 121-0 121-0 121-0 121-0 267-0 267-0 414-3 414-3 414-3 414-3 414-3 414-3 414-3 213-3 213-3 213-3 213-3 213-3 213-3 213-3 213-3 350-0 350-0 350-0 350-0 350-0 350-0 91-0 197-0 197-0 197-0 197-0 197-0 197-0 197-0 222-0 222-0 222-0 222-0 448-3 448-3 163-0 163-0 163-0 163-0 163-0 163-0 163-0 443-3 443-3 443-3 443-3 399-3 218-3 218-3 218-3 218-3 218-3 218-3 218-3 218-3 218-3 0-2 0-2 0-2 0-2 0-2 0-2 0-2 0-2 0-2 0-2 0-2 0-2 0-2 0-2 0-2 0-2 0-2 0-2 0-2 0-2 0-2 0-2 0-2 0-2 0-2 0-2 0-2 0-2 0-2 
0-2 0-2 0-2 0-2 0-2 0-2 0-2 0-2 0-2 0-2 0-2 0-2 0-2 0-2 0-2 0-2 0-2 0-2 0-2 0-2 0-2 0-2 0-2 0-2 0-2 0-2 0-2 0-2 0-2 0-2 0-2 0-2 0-2 0-2 377-0 377-0 237-3 229-3 229-3 229-3 229-3 229-3 229-3 229-3 428-0 428-0 428-0 428-0 428-0 233-0 233-0 233-0 233-0 233-0 87-3 87-3 87-3 202-3 202-3 202-3 202-3 331-0 331-0 331-0 331-0 331-0 331-0 331-0 157-0 157-0 157-0 157-0 157-0 412-3 412-3 412-3 412-3 412-3 412-3 238-3 238-3 238-3 238-3 238-3 238-3 238-3 238-3 436-3 436-3 365-0 365-0 365-0 365-0 365-0 365-0 365-0 365-0 363-3 182-3 182-3 182-3 182-3 182-3 247-0 321-3 321-3 321-3 321-3 321-3 321-3 321-3 321-3 321-3 321-3 292-3 292-3 292-3 262-0 262-0 262-0 262-0 262-0 262-0 262-0 262-0 267-0 267-0 267-0 267-0 267-0 267-0 267-0 313-3 414-3 414-3 414-3 414-3 414-3 414-3 213-3 213-3 213-3 213-3 213-3 213-3 213-3 213-3 213-3 350-0 350-0 350-0 91-0 91-0 91-0 197-0 197-0 91-0 197-0 91-0 197-0 197-0 222-0 222-0 448-3 448-3 448-3 448-3 163-0 163-0 163-0 163-0 163-0 163-0 163-0 163-0 399-3 399-3 399-3 399-3 218-3 218-3 218-3 218-3 218-3 218-3 273-0 218-3 218-3 0-2 0-2 0-2 0-2 0-2 0-2 0-2 0-2 0-2 0-2 0-2 0-2 0-2 0-2 0-2 0-2 0-2 0-2 0-2 0-2 0-2 0-2 0-2 0-2 0-2 0-2 0-2 0-2 0-2 
0-2 0-2 0-2 0-2 0-2 0-2 0-2 0-2 0-2 0-2 0-2 0-2 0-2 0-2 0-2 0-2 0-2 0-2 0-2 0-2 0-2 0-2 0-2 0-2 0-2 0-2 0-2 0-2 0-2 0-2 0-2 0-2 0-2 0-2 377-0 377-0 377-0 377-0 229-3 229-3 229-3 229-3 229-3 229-3 428-0 428-0 428-0 428-0 428-0 233-0 233-0 233-0 233-0 233-0 376-3 87-3 87-3 202-3 202-3 202-3 331-0 331-0 331-0 331-0 331-0 331-0 331-0 157-0 157-0 157-0 157-0 157-0 157-0 412-3 412-3 412-3 412-3 412-3 412-3 238-3 238-3 238-3 238-3 238-3 238-3 238-3 436-3 436-3 365-0 365-0 365-0 365-0 365-0 365-0 365-0 365-0 365-0 365-0 182-3 182-3 182-3 182-3 182-3 321-3 321-3 321-3 321-3 321-3 321-3 321-3 321-3 321-3 321-3 321-3 292-3 292-3 292-3 262-0 262-0 262-0 262-0 262-0 262-0 262-0 262-0 169-0 267-0 267-0 267-0 267-0 267-0 313-3 313-3 313-3 414-3 414-3 414-3 414-3 213-3 213-3 213-3 213-3 213-3 213-3 213-3 213-3 213-3 213-3 350-0 424-0 424-0 91-0 91-0 91-0 91-0 91-0 91-0 91-0 91-0 197-0 197-0 197-0 222-0 222-0 448-3 448-3 448-3 448-3 163-0 163-0 163-0 448-3 163-0 163-0 163-0 163-0 399-3 399-3 399-3 218-3 218-3 399-3 273-0 273-0 273-0 273-0 218-3 218-3 273-0 0-2 0-2 0-2 0-2 0-2 0-2 0-2 0-2 0-2 0-2 0-2 0-2 0-2 0-2 0-2 0-2 0-2 0-2 0-2 0-2 0-2 0-2 0-2 0-2 0-2 0-2 0-2 0-2 
0-2 0-2 0-2 0-2 0-2 0-2 0-2 0-2 0-2 0-2 0-2 0-2 0-2 0-2 0-2 0-2 0-2 0-2 0-2 0-2 0-2 0-2 0-2 0-2 0-2 0-2 0-2 0-2 0-2 0-2 0-2 0-2 0-2 0-2 377-0 377-0 377-0 377-0 229-3 229-3 229-3 229-3 229-3 229-3 428-0 428-0 428-0 181-3 428-0 428-0 428-0 233-0 233-0 376-3 376-3 87-3 87-3 202-3 202-3 202-3 330-3 331-0 331-0 331-0 330-3 231-0 231-0 231-0 231-0 231-0 157-0 157-0 412-3 412-3 412-3 412-3 412-3 412-3 158-3 238-3 238-3 238-3 238-3 238-3 238-3 238-3 436-3 436-3 365-0 365-0 365-0 365-0 365-0 365-0 365-0 365-0 182-3 182-3 182-3 182-3 182-3 182-3 182-3 258-0 258-0 258-0 168-0 168-0 168-0 321-3 321-3 321-3 321-3 321-3 292-3 292-3 292-3 292-3 292-3 262-0 262-0 262-0 262-0 262-0 262-0 169-0 267-0 267-0 267-0 313-3 313-3 313-3 313-3 313-3 313-3 414-3 414-3 414-3 414-3 313-3 213-3 213-3 213-3 213-3 213-3 349-0 213-3 213-3 424-0 424-0 424-0 424-0 91-0 91-0 91-0 91-0 91-0 91-0 265-0 265-0 222-0 222-0 222-0 222-0 448-3 448-3 448-3 448-3 448-3 448-3 448-3 448-3 448-3 163-0 163-0 163-0 399-3 399-3 399-3 399-3 399-3 399-3 273-0 273-0 273-0 273-0 218-3 218-3 273-0 0-2 0-2 0-2 0-2 0-2 0-2 0-2 0-2 0-2 0-2 0-2 0-2 0-2 0-2 0-2 0-2 0-2 0-2 0-2 0-2 0-2 0-2 0-2 0-2 0-2 0-2 0-2 0-2 
0-2 0-2 0-2 0-2 0-2 0-2 0-2 0-2 0-2 0-2 0-2 0-2 0-2 0-2 0-2 0-2 0-2 0-2 0-2 0-2 0-2 0-2 0-2 0-2 0-2 0-2 0-2 0-2 0-2 0-2 0-2 0-2 0-2 0-2 0-2 377-0 377-0 377-0 229-3 229-3 229-3 229-3 229-3 428-0 428-0 428-0 181-3 181-3 428-0 428-0 428-0 233-0 233-0 376-3 376-3 376-3 330-3 330-3 330-3 330-3 330-3 331-0 331-0 330-3 330-3 231-0 231-0 231-0 231-0 231-0 231-0 157-0 412-3 412-3 412-3 412-3 412-3 158-3 158-3 158-3 158-3 158-3 158-3 158-3 158-3 264-0 264-0 264-0 264-0 365-0 365-0 365-0 365-0 365-0 365-0 365-0 182-3 182-3 296-0 182-3 182-3 182-3 182-3 258-0 258-0 258-0 168-0 168-0 168-0 168-0 168-0 168-0 168-0 321-3 292-3 292-3 292-3 292-3 292-3 292-3 169-0 169-0 169-0 169-0 169-0 169-0 267-0 267-0 313-3 313-3 313-3 313-3 313-3 313-3 313-3 414-3 414-3 313-3 313-3 313-3 313-3 349-0 349-0 349-0 349-0 349-0 349-0 349-0 424-0 424-0 424-0 424-0 91-0 91-0 91-0 91-0 91-0 91-0 265-0 265-0 265-0 265-0 222-0 222-0 222-0 448-3 448-3 448-3 448-3 448-3 448-3 448-3 448-3 448-3 448-3 399-3 399-3 399-3 399-3 399-3 399-3 399-3 273-0 273-0 273-0 273-0 273-0 273-0 273-0 0-2 0-2 0-2 0-2 0-2 0-2 0-2 0-2 0-2 0-2 0-2 0-2 0-2 0-2 0-2 0-2 0-2 0-2 0-2 0-2 0-2 0-2 0-2 0-2 0-2 0-2 0-2 0-2 
0-2 0-2 0-2 0-2 0-2 0-2 0-2 0-2 0-2 0-2 0-2 0-2 0-2 0-2 0-2 0-2 0-2 0-2 0-2 0-2 0-2 0-2 0-2 0-2 0-2 0-2 0-2 0-2 0-2 0-2 0-2 0-2 0-2 0-2 0-2 377-0 377-0 377-0 229-3 229-3 229-3 229-3 229-3 229-3 428-0 181-3 181-3 181-3 181-3 428-0 181-3 233-0 233-0 376-3 376-3 376-3 376-3 376-3 330-3 330-3 330-3 331-0 331-0 330-3 231-0 231-0 231-0 231-0 231-0 231-0 231-0 231-0 231-0 412-3 412-3 412-3 412-3 158-3 158-3 158-3 158-3 158-3 158-3 158-3 158-3 158-3 264-0 264-0 264-0 264-0 365-0 365-0 264-0 264-0 365-0 365-0 182-3 182-3 296-0 182-3 182-3 182-3 258-0 258-0 258-0 168-0 168-0 168-0 168-0 168-0 168-0 168-0 168-0 270-0 292-3 292-3 292-3 292-3 292-3 292-3 292-3 169-0 169-0 169-0 169-0 169-0 169-0 267-0 267-0 267-0 267-0 267-0 313-3 313-3 313-3 414-3 414-3 313-3 313-3 313-3 313-3 349-0 349-0 349-0 349-0 349-0 349-0 349-0 424-0 424-0 424-0 424-0 322-3 322-3 322-3 322-3 91-0 91-0 265-0 265-0 265-0 265-0 265-0 222-0 222-0 448-3 448-3 340-0 340-0 448-3 448-3 448-3 448-3 448-3 448-3 399-3 399-3 399-3 399-3 399-3 399-3 399-3 148-3 148-3 273-0 273-0 273-0 273-0 273-0 0-2 0-2 0-2 0-2 0-2 0-2 0-2 0-2 0-2 0-2 0-2 0-2 0-2 0-2 0-2 0-2 0-2 0-2 0-2 0-2 0-2 0-2 0-2 0-2 0-2 0-2 0-2 0-2 
0-2 0-2 0-2 0-2 0-2 0-2 0-2 0-2 0-2 0-2 0-2 0-2 0-2 0-2 0-2 0-2 0-2 0-2 0-2 0-2 0-2 0-2 0-2 0-2 0-2 0-2 0-2 0-2 0-2 0-2 0-2 0-2 0-2 0-2 0-2 377-0 377-0 377-0 229-3 303-3 303-3 303-3 428-0 428-0 428-0 181-3 181-3 181-3 181-3 181-3 181-3 181-3 233-0 376-3 376-3 376-3 376-3 376-3 330-3 330-3 330-3 330-3 330-3 330-3 231-0 231-0 231-0 231-0 231-0 231-0 231-0 231-0 231-0 412-3 412-3 412-3 412-3 389-0 158-3 158-3 158-3 216-3 216-3 216-3 216-3 264-0 264-0 264-0 264-0 264-0 264-0 264-0 264-0 264-0 264-0 264-0 182-3 296-0 296-0 182-3 258-0 258-0 258-0 258-0 258-0 168-0 168-0 168-0 168-0 168-0 168-0 168-0 270-0 270-0 292-3 292-3 292-3 292-3 58-0 58-0 58-0 58-0 169-0 169-0 169-0 169-0 169-0 267-0 267-0 267-0 267-0 267-0 313-3 313-3 313-3 313-3 313-3 313-3 313-3 349-0 349-0 349-0 349-0 349-0 349-0 349-0 349-0 424-0 424-0 424-0 424-0 424-0 322-3 322-3 322-3 322-3 366-3 366-3 366-3 265-0 265-0 265-0 265-0 222-0 222-0 448-3 448-3 340-0 340-0 340-0 340-0 340-0 340-0 474-0 474-0 474-0 474-0 474-0 399-3 399-3 399-3 399-3 399-3 148-3 273-0 273-0 273-0 273-0 273-0 0-2 0-2 0-2 0-2 0-2 0-2 0-2 0-2 0-2 0-2 0-2 0-2 0-2 0-2 0-2 0-2 0-2 0-2 0-2 0-2 0-2 0-2 0-2 0-2 0-2 0-2 0-2 0-2 
0-2 0-2 0-2 0-2 0-2 0-2 0-2 0-2 0-2 0-2 0-2 0-2 0-2 0-2 0-2 0-2 0-2 0-2 0-2 0-2 0-2 0-2 0-2 0-2 0-2 0-2 0-2 0-2 0-2 0-2 0-2 0-2 0-2 0-2 377-0 377-0 377-0 377-0 303-3 303-3 303-3 303-3 303-3 303-3 303-3 181-3 181-3 181-3 181-3 181-3 181-3 376-3 376-3 376-3 376-3 376-3 354-3 354-3 330-3 330-3 330-3 330-3 330-3 330-3 330-3 231-0 231-0 231-0 231-0 231-0 231-0 231-0 231-0 389-0 389-0 389-0 389-0 389-0 158-3 158-3 158-3 216-3 216-3 216-3 216-3 216-3 264-0 264-0 264-0 264-0 264-0 264-0 264-0 264-0 264-0 264-0 182-3 296-0 296-0 296-0 258-0 258-0 258-0 258-0 258-0 168-0 168-0 168-0 168-0 168-0 168-0 270-0 270-0 270-0 270-0 292-3 292-3 292-3 58-0 58-0 270-0 58-0 169-0 169-0 169-0 169-0 169-0 267-0 267-0 267-0 267-0 267-0 318-0 318-0 313-3 313-3 313-3 313-3 313-3 349-0 349-0 349-0 349-0 349-0 349-0 349-0 349-0 424-0 424-0 424-0 424-0 424-0 322-3 322-3 322-3 322-3 366-3 366-3 366-3 366-3 366-3 265-0 265-0 265-0 265-0 265-0 340-0 340-0 340-0 340-0 340-0 340-0 474-0 474-0 474-0 474-0 474-0 474-0 399-3 399-3 399-3 399-3 399-3 148-3 148-3 273-0 273-0 273-0 273-0 0-2 0-2 0-2 0-2 0-2 0-2 0-2 0-2 0-2 0-2 0-2 0-2 0-2 0-2 0-2 0-2 0-2 0-2 0-2 0-2 0-2 0-2 0-2 0-2 0-2 0-2 0-2 0-2 
0-2 0-2 0-2 0-2 0-2 0-2 0-2 0-2 0-2 0-2 0-2 0-2 0-2 0-2 0-2 0-2 0-2 0-2 0-2 0-2 0-2 0-2 0-2 0-2 0-2 0-2 0-2 0-2 0-2 0-2 0-2 0-2 0-2 0-2 377-0 377-0 377-0 377-0 303-3 303-3 303-3 303-3 303-3 303-3 303-3 181-3 181-3 181-3 181-3 181-3 376-3 376-3 376-3 376-3 376-3 376-3 354-3 354-3 330-3 330-3 330-3 330-3 330-3 330-3 330-3 201-3 201-3 201-3 201-3 201-3 201-3 389-0 389-0 389-0 389-0 389-0 389-0 389-0 158-3 158-3 158-3 216-3 216-3 216-3 216-3 469-3 469-3 469-3 264-0 264-0 264-0 264-0 336-0 336-0 336-0 336-0 182-3 296-0 296-0 296-0 258-0 258-0 258-0 258-0 258-0 258-0 168-0 168-0 168-0 305-3 270-0 270-0 270-0 270-0 270-0 270-0 270-0 270-0 270-0 270-0 270-0 58-0 169-0 169-0 169-0 169-0 169-0 169-0 267-0 267-0 267-0 267-0 318-0 318-0 318-0 318-0 318-0 318-0 349-0 349-0 244-0 349-0 244-0 244-0 244-0 244-0 424-0 424-0 424-0 424-0 322-3 322-3 322-3 322-3 322-3 322-3 366-3 366-3 366-3 366-3 366-3 366-3 265-0 265-0 265-0 265-0 265-0 340-0 340-0 340-0 340-0 340-0 474-0 474-0 474-0 474-0 394-3 394-3 394-3 394-3 394-3 399-3 399-3 148-3 148-3 273-0 273-0 273-0 273-0 0-2 0-2 0-2 0-2 0-2 0-2 0-2 0-2 0-2 0-2 0-2 0-2 0-2 0-2 0-2 0-2 0-2 0-2 0-2 0-2 0-2 0-2 0-2 0-2 0-2 0-2 0-2 0-2 
0-2 0-2 0-2 0-2 0-2 0-2 0-2 0-2 0-2 0-2 0-2 0-2 0-2 0-2 0-2 0-2 0-2 0-2 0-2 0-2 0-2 0-2 0-2 0-2 0-2 0-2 0-2 0-2 0-2 0-2 0-2 0-2 0-2 0-2 377-0 377-0 377-0 377-0 282-3 303-3 303-3 303-3 303-3 303-3 303-3 303-3 181-3 181-3 181-3 181-3 181-3 376-3 376-3 376-3 376-3 376-3 354-3 354-3 354-3 330-3 354-3 354-3 330-3 330-3 201-3 201-3 201-3 201-3 201-3 201-3 201-3 201-3 389-0 389-0 389-0 389-0 389-0 158-3 158-3 158-3 158-3 158-3 216-3 216-3 469-3 469-3 469-3 469-3 264-0 264-0 264-0 264-0 336-0 336-0 336-0 336-0 336-0 336-0 296-0 296-0 296-0 296-0 296-0 258-0 258-0 258-0 258-0 168-0 168-0 305-3 270-0 270-0 270-0 270-0 270-0 270-0 270-0 270-0 270-0 270-0 58-0 58-0 169-0 169-0 169-0 169-0 169-0 489-3 489-3 489-3 489-3 489-3 318-0 318-0 318-0 318-0 318-0 318-0 349-0 349-0 244-0 244-0 244-0 244-0 244-0 424-0 424-0 424-0 424-0 424-0 322-3 322-3 322-3 322-3 322-3 322-3 322-3 366-3 366-3 366-3 366-3 366-3 265-0 265-0 265-0 265-0 340-0 340-0 340-0 340-0 340-0 474-0 474-0 474-0 474-0 474-0 394-3 394-3 394-3 394-3 394-3 394-3 399-3 148-3 148-3 273-0 273-0 273-0 273-0 0-2 0-2 0-2 0-2 0-2 0-2 0-2 0-2 0-2 0-2 0-2 0-2 0-2 0-2 0-2 0-2 0-2 0-2 0-2 0-2 0-2 0-2 0-2 0-2 0-2 0-2 0-2 0-2 
0-2 0-2 0-2 0-2 0-2 0-2 0-2 0-2 0-2 0-2 0-2 0-2 0-2 0-2 0-2 0-2 0-2 0-2 0-2 0-2 0-2 0-2 0-2 0-2 0-2 0-2 0-2 0-2 0-2 0-2 0-2 0-2 0-2 0-2 377-0 377-0 377-0 282-3 282-3 303-3 303-3 303-3 303-3 303-3 303-3 303-3 204-0 181-3 181-3 181-3 181-3 181-3 376-3 376-3 376-3 376-3 376-3 354-3 354-3 330-3 354-3 354-3 330-3 201-3 201-3 201-3 201-3 201-3 201-3 201-3 201-3 201-3 389-0 389-0 389-0 389-0 389-0 389-0 389-0 158-3 158-3 158-3 216-3 469-3 469-3 469-3 469-3 469-3 264-0 264-0 336-0 336-0 336-0 336-0 336-0 336-0 336-0 336-0 296-0 296-0 296-0 296-0 296-0 258-0 258-0 258-0 258-0 305-3 305-3 305-3 270-0 270-0 270-0 270-0 270-0 270-0 270-0 270-0 270-0 58-0 58-0 58-0 58-0 58-0 58-0 58-0 58-0 489-3 489-3 489-3 489-3 489-3 318-0 318-0 318-0 318-0 318-0 318-0 318-0 318-0 244-0 244-0 244-0 244-0 117-3 116-0 424-0 424-0 424-0 424-0 322-3 322-3 322-3 322-3 322-3 348-0 348-0 348-0 366-3 366-3 366-3 366-3 265-0 265-0 265-0 265-0 194-0 340-0 340-0 340-0 340-0 474-0 474-0 474-0 474-0 474-0 394-3 394-3 394-3 394-3 394-3 394-3 394-3 148-3 148-3 148-3 148-3 148-3 148-3 0-2 0-2 0-2 0-2 0-2 0-2 0-2 0-2 0-2 0-2 0-2 0-2 0-2 0-2 0-2 0-2 0-2 0-2 0-2 0-2 0-2 0-2 0-2 0-2 0-2 0-2 0-2 0-2 
0-2 0-2 0-2 0-2 0-2 0-2 0-2 0-2 0-2 0-2 0-2 0-2 0-2 0-2 0-2 0-2 0-2 0-2 0-2 0-2 0-2 0-2 0-2 0-2 0-2 0-2 0-2 0-2 0-2 0-2 0-2 0-2 0-2 0-2 377-0 377-0 377-0 282-3 282-3 282-3 282-3 204-0 303-3 303-3 303-3 303-3 204-0 181-3 204-0 204-0 204-0 181-3 181-3 230-0 376-3 354-3 354-3 354-3 354-3 330-3 354-3 354-3 330-3 201-3 201-3 201-3 201-3 201-3 201-3 201-3 201-3 259-3 389-0 389-0 389-0 389-0 389-0 389-0 389-0 158-3 158-3 158-3 216-3 469-3 469-3 469-3 469-3 469-3 264-0 469-3 469-3 336-0 336-0 336-0 336-0 336-0 336-0 336-0 336-0 296-0 296-0 296-0 296-0 296-0 258-0 258-0 258-0 164-0 164-0 305-3 305-3 305-3 270-0 270-0 36-3 270-0 58-0 58-0 58-0 58-0 58-0 58-0 58-0 489-3 489-3 489-3 489-3 489-3 489-3 489-3 318-0 318-0 318-0 334-0 318-0 318-0 318-0 318-0 244-0 244-0 244-0 244-0 244-0 117-3 117-3 116-0 116-0 116-0 116-0 424-0 424-0 322-3 322-3 322-3 348-0 348-0 348-0 348-0 366-3 366-3 366-3 366-3 366-3 265-0 194-0 194-0 194-0 340-0 340-0 340-0 340-0 474-0 474-0 474-0 474-0 474-0 394-3 394-3 394-3 394-3 394-3 394-3 394-3 221-3 221-3 148-3 148-3 148-3 148-3 0-2 0-2 0-2 0-2 0-2 0-2 0-2 0-2 0-2 0-2 0-2 0-2 0-2 0-2 0-2 0-2 0-2 0-2 0-2 0-2 0-2 0-2 0-2 0-2 0-2 0-2 0-2 0-2 
0-2 0-2 0-2 0-2 0-2 0-2 0-2 0-2 0-2 0-2 0-2 0-2 0-2 0-2 0-2 0-2 0-2 0-2 0-2 0-2 0-2 0-2 0-2 0-2 0-2 0-2 0-2 0-2 0-2 0-2 0-2 0-2 0-2 0-2 282-3 282-3 282-3 282-3 282-3 282-3 282-3 204-0 204-0 303-3 303-3 204-0 204-0 204-0 204-0 204-0 204-0 204-0 204-0 230-0 230-0 230-0 230-0 354-3 354-3 354-3 354-3 354-3 354-3 354-3 201-3 201-3 201-3 259-3 259-3 201-3 201-3 259-3 259-3 389-0 389-0 389-0 389-0 389-0 389-0 216-3 216-3 216-3 216-3 469-3 469-3 469-3 469-3 469-3 469-3 469-3 469-3 469-3 336-0 469-3 336-0 336-0 336-0 336-0 409-3 409-3 296-0 296-0 296-0 296-0 258-0 258-0 258-0 164-0 164-0 164-0 305-3 305-3 36-3 36-3 36-3 36-3 58-0 58-0 58-0 58-0 58-0 58-0 58-0 489-3 489-3 489-3 489-3 489-3 489-3 489-3 318-0 318-0 334-0 334-0 334-0 318-0 244-0 244-0 244-0 244-0 244-0 244-0 244-0 117-3 116-0 116-0 116-0 116-0 116-0 116-0 424-0 322-3 322-3 322-3 348-0 348-0 348-0 348-0 348-0 366-3 366-3 366-3 366-3 194-0 194-0 194-0 194-0 340-0 194-0 340-0 340-0 474-0 474-0 474-0 474-0 474-0 394-3 394-3 394-3 394-3 394-3 394-3 221-3 221-3 148-3 148-3 148-3 148-3 148-3 0-2 0-2 0-2 0-2 0-2 0-2 0-2 0-2 0-2 0-2 0-2 0-2 0-2 0-2 0-2 0-2 0-2 0-2 0-2 0-2 0-2 0-2 0-2 0-2 0-2 0-2 0-2 0-2 
0-2 0-2 0-2 0-2 0-2 0-2 0-2 0-2 0-2 0-2 0-2 0-2 0-2 0-2 0-2 0-2 0-2 0-2 0-2 0-2 0-2 0-2 0-2 0-2 0-2 0-2 0-2 0-2 0-2 0-2 0-2 0-2 0-2 0-2 282-3 282-3 282-3 282-3 282-3 282-3 282-3 204-0 204-0 204-0 204-0 204-0 204-0 204-0 204-0 204-0 230-0 230-0 230-0 230-0 230-0 230-0 285-0 285-0 285-0 354-3 354-3 354-3 354-3 354-3 201-3 201-3 201-3 259-3 259-3 201-3 259-3 259-3 259-3 389-0 389-0 389-0 216-3 216-3 216-3 216-3 216-3 216-3 216-3 469-3 469-3 469-3 469-3 469-3 469-3 469-3 469-3 469-3 469-3 469-3 336-0 336-0 336-0 336-0 409-3 409-3 308-3 296-0 296-0 296-0 296-0 258-0 164-0 164-0 164-0 164-0 305-3 305-3 36-3 36-3 36-3 36-3 36-3 36-3 36-3 58-0 58-0 58-0 58-0 489-3 489-3 489-3 489-3 489-3 489-3 418-0 318-0 318-0 334-0 334-0 334-0 334-0 244-0 244-0 244-0 244-0 244-0 244-0 244-0 117-3 116-0 116-0 116-0 116-0 116-0 116-0 116-0 322-3 322-3 348-0 348-0 348-0 348-0 348-0 348-0 366-3 366-3 366-3 366-3 194-0 194-0 194-0 194-0 340-0 194-0 194-0 194-0 474-0 474-0 449-0 474-0 394-3 394-3 394-3 394-3 394-3 394-3 394-3 221-3 221-3 148-3 148-3 148-3 0-2 0-2 0-2 0-2 0-2 0-2 0-2 0-2 0-2 0-2 0-2 0-2 0-2 0-2 0-2 0-2 0-2 0-2 0-2 0-2 0-2 0-2 0-2 0-2 0-2 0-2 0-2 0-2 0-2 0-2 
0-2 0-2 0-2 0-2 0-2 0-2 0-2 0-2 0-2 0-2 0-2 0-2 0-2 0-2 0-2 0-2 0-2 0-2 0-2 0-2 0-2 0-2 0-2 0-2 0-2 0-2 0-2 0-2 0-2 0-2 0-2 0-2 0-2 0-2 282-3 282-3 282-3 282-3 282-3 282-3 352-0 352-0 352-0 204-0 204-0 204-0 204-0 204-0 204-0 230-0 230-0 230-0 230-0 230-0 230-0 230-0 285-0 285-0 285-0 285-0 285-0 354-3 354-3 354-3 259-3 259-3 259-3 259-3 259-3 259-3 259-3 259-3 259-3 260-0 260-0 260-0 216-3 216-3 216-3 216-3 216-3 216-3 388-3 388-3 388-3 388-3 388-3 388-3 388-3 439-3 439-3 469-3 409-3 409-3 409-3 336-0 409-3 409-3 409-3 409-3 308-3 296-0 296-0 296-0 296-0 258-0 164-0 164-0 164-0 164-0 305-3 36-3 36-3 36-3 36-3 36-3 36-3 36-3 36-3 36-3 58-0 58-0 58-0 489-3 489-3 489-3 489-3 489-3 489-3 418-0 418-0 418-0 334-0 334-0 334-0 334-0 334-0 334-0 244-0 244-0 244-0 244-0 244-0 117-3 116-0 116-0 116-0 116-0 116-0 116-0 116-0 322-3 348-0 348-0 348-0 348-0 348-0 348-0 348-0 366-3 348-0 348-0 347-0 194-0 194-0 194-0 194-0 194-0 194-0 194-0 194-0 474-0 474-0 449-0 474-0 474-0 474-0 394-3 394-3 394-3 221-3 221-3 221-3 148-3 148-3 148-3 148-3 0-2 0-2 0-2 0-2 0-2 0-2 0-2 0-2 0-2 0-2 0-2 0-2 0-2 0-2 0-2 0-2 0-2 0-2 0-2 0-2 0-2 0-2 0-2 0-2 0-2 0-2 0-2 0-2 0-2 0-2 
0-2 0-2 0-2 0-2 0-2 0-2 0-2 0-2 0-2 0-2 0-2 0-2 0-2 0-2 0-2 0-2 0-2 0-2 0-2 0-2 0-2 0-2 0-2 0-2 0-2 0-2 0-2 0-2 0-2 0-2 0-2 0-2 0-2 0-2 282-3 282-3 282-3 282-3 282-3 282-3 352-0 352-0 352-0 204-0 204-0 204-0 204-0 204-0 204-0 230-0 230-0 230-0 230-0 230-0 230-0 285-0 285-0 285-0 285-0 285-0 354-3 354-3 354-3 354-3 259-3 259-3 259-3 259-3 259-3 259-3 259-3 259-3 259-3 259-3 260-0 260-0 216-3 216-3 216-3 216-3 216-3 216-3 388-3 388-3 388-3 388-3 388-3 388-3 388-3 439-3 439-3 409-3 409-3 409-3 409-3 409-3 409-3 409-3 409-3 409-3 308-3 308-3 296-0 296-0 296-0 164-0 164-0 164-0 164-0 164-0 305-3 305-3 36-3 36-3 36-3 36-3 36-3 36-3 36-3 36-3 337-0 337-0 337-0 337-0 489-3 418-0 418-0 418-0 418-0 418-0 418-0 418-0 418-0 334-0 334-0 334-0 334-0 334-0 334-0 244-0 244-0 244-0 244-0 117-3 116-0 116-0 116-0 116-0 116-0 116-0 116-0 322-3 348-0 214-0 348-0 348-0 348-0 348-0 348-0 348-0 348-0 347-0 347-0 347-0 194-0 194-0 194-0 194-0 194-0 194-0 194-0 474-0 474-0 449-0 449-0 449-0 449-0 449-0 394-3 221-3 221-3 221-3 221-3 148-3 148-3 148-3 148-3 0-2 0-2 0-2 0-2 0-2 0-2 0-2 0-2 0-2 0-2 0-2 0-2 0-2 0-2 0-2 0-2 0-2 0-2 0-2 0-2 0-2 0-2 0-2 0-2 0-2 0-2 0-2 0-2 0-2 0-2 
0-2 0-2 0-2 0-2 0-2 0-2 0-2 0-2 0-2 0-2 0-2 0-2 0-2 0-2 0-2 0-2 0-2 0-2 0-2 0-2 0-2 0-2 0-2 0-2 0-2 0-2 0-2 0-2 0-2 0-2 0-2 0-2 0-2 0-2 282-3 282-3 282-3 352-0 352-0 352-0 352-0 352-0 352-0 356-3 204-0 204-0 356-3 356-3 204-0 230-0 230-0 230-0 230-0 230-0 230-0 285-0 285-0 285-0 285-0 285-0 354-3 354-3 354-3 253-0 253-0 259-3 259-3 259-3 130-0 130-0 259-3 259-3 259-3 259-3 260-0 260-0 260-0 260-0 260-0 260-0 260-0 388-3 388-3 388-3 388-3 388-3 388-3 388-3 388-3 439-3 439-3 439-3 409-3 409-3 409-3 409-3 409-3 409-3 308-3 308-3 308-3 308-3 308-3 308-3 296-0 296-0 164-0 164-0 164-0 164-0 305-3 305-3 36-3 36-3 36-3 36-3 36-3 36-3 36-3 36-3 36-3 337-0 337-0 337-0 337-0 418-0 418-0 418-0 418-0 418-0 418-0 418-0 334-0 334-0 334-0 334-0 334-0 334-0 334-0 117-3 117-3 117-3 117-3 117-3 117-3 117-3 116-0 116-0 116-0 116-0 116-0 214-0 214-0 214-0 214-0 348-0 348-0 348-0 347-0 347-0 348-0 347-0 347-0 347-0 194-0 194-0 194-0 194-0 194-0 194-0 449-0 449-0 449-0 449-0 449-0 449-0 221-3 221-3 221-3 221-3 221-3 221-3 221-3 221-3 221-3 221-3 148-3 0-2 0-2 0-2 0-2 0-2 0-2 0-2 0-2 0-2 0-2 0-2 0-2 0-2 0-2 0-2 0-2 0-2 0-2 0-2 0-2 0-2 0-2 0-2 0-2 0-2 0-2 0-2 0-2 0-2 0-2 
0-2 0-2 0-2 0-2 0-2 0-2 0-2 0-2 0-2 0-2 0-2 0-2 0-2 0-2 0-2 0-2 0-2 0-2 0-2 0-2 0-2 0-2 0-2 0-2 0-2 0-2 0-2 0-2 0-2 0-2 0-2 0-2 0-2 0-2 282-3 282-3 352-0 352-0 352-0 352-0 352-0 356-3 356-3 356-3 356-3 356-3 356-3 356-3 356-3 230-0 230-0 230-0 230-0 230-0 230-0 285-0 285-0 285-0 285-0 285-0 285-0 285-0 253-0 253-0 253-0 253-0 259-3 130-0 130-0 130-0 130-0 130-0 130-0 333-3 333-3 260-0 260-0 260-0 260-0 260-0 260-0 260-0 388-3 388-3 388-3 388-3 388-3 439-3 439-3 439-3 439-3 439-3 439-3 409-3 409-3 409-3 409-3 308-3 308-3 308-3 308-3 308-3 308-3 308-3 164-0 164-0 164-0 164-0 164-0 305-3 305-3 305-3 36-3 36-3 36-3 36-3 36-3 337-0 337-0 337-0 337-0 337-0 337-0 337-0 337-0 418-0 418-0 418-0 418-0 418-0 418-0 418-0 418-0 334-0 334-0 334-0 334-0 334-0 334-0 117-3 117-3 117-3 117-3 117-3 117-3 117-3 116-0 116-0 116-0 214-0 214-0 214-0 214-0 214-0 214-0 214-0 214-0 214-0 214-0 347-0 347-0 347-0 347-0 347-0 194-0 194-0 323-0 323-0 323-0 323-0 449-0 449-0 449-0 449-0 449-0 449-0 449-0 400-0 221-3 400-0 221-3 221-3 221-3 221-3 221-3 221-3 0-2 0-2 0-2 0-2 0-2 0-2 0-2 0-2 0-2 0-2 0-2 0-2 0-2 0-2 0-2 0-2 0-2 0-2 0-2 0-2 0-2 0-2 0-2 0-2 0-2 0-2 0-2 0-2 0-2 0-2 0-2 
0-2 0-2 0-2 0-2 0-2 0-2 0-2 0-2 0-2 0-2 0-2 0-2 0-2 0-2 0-2 0-2 0-2 0-2 0-2 0-2 0-2 0-2 0-2 0-2 0-2 0-2 0-2 0-2 0-2 0-2 0-2 0-2 0-2 0-2 282-3 282-3 352-0 352-0 352-0 352-0 352-0 352-0 356-3 356-3 356-3 356-3 356-3 356-3 401-3 401-3 401-3 230-0 230-0 230-0 230-0 285-0 285-0 285-0 285-0 285-0 285-0 253-0 253-0 253-0 253-0 253-0 253-0 130-0 130-0 130-0 130-0 130-0 333-3 333-3 333-3 333-3 333-3 260-0 260-0 260-0 260-0 388-3 388-3 388-3 388-3 439-3 439-3 439-3 439-3 439-3 439-3 409-3 409-3 409-3 409-3 409-3 409-3 409-3 308-3 308-3 308-3 308-3 308-3 308-3 164-0 164-0 164-0 164-0 164-0 305-3 305-3 305-3 305-3 305-3 305-3 305-3 36-3 337-0 337-0 337-0 337-0 337-0 337-0 337-0 337-0 418-0 418-0 418-0 418-0 418-0 418-0 497-3 497-3 497-3 334-0 334-0 334-0 334-0 117-3 117-3 117-3 117-3 117-3 117-3 117-3 545-3 545-3 545-3 545-3 214-0 214-0 214-0 214-0 214-0 214-0 214-0 214-0 214-0 214-0 347-0 347-0 347-0 347-0 347-0 347-0 323-0 323-0 323-0 323-0 323-0 449-0 449-0 449-0 449-0 449-0 449-0 449-0 400-0 400-0 400-0 400-0 400-0 221-3 221-3 221-3 221-3 0-2 0-2 0-2 0-2 0-2 0-2 0-2 0-2 0-2 0-2 0-2 0-2 0-2 0-2 0-2 0-2 0-2 0-2 0-2 0-2 0-2 0-2 0-2 0-2 0-2 0-2 0-2 0-2 0-2 0-2 0-2 
0-2 0-2 0-2 0-2 0-2 0-2 0-2 0-2 0-2 0-2 0-2 0-2 0-2 0-2 0-2 0-2 0-2 0-2 0-2 0-2 0-2 0-2 0-2 0-2 0-2 0-2 0-2 0-2 0-2 0-2 0-2 0-2 0-2 0-2 251-3 251-3 251-3 352-0 352-0 352-0 352-0 352-0 352-0 356-3 356-3 356-3 356-3 356-3 401-3 401-3 401-3 401-3 401-3 401-3 285-0 285-0 285-0 285-0 285-0 285-0 253-0 253-0 253-0 253-0 253-0 253-0 253-0 130-0 130-0 130-0 130-0 333-3 333-3 333-3 333-3 333-3 260-0 260-0 260-0 260-0 260-0 388-3 388-3 388-3 388-3 217-3 439-3 439-3 439-3 439-3 439-3 439-3 283-0 409-3 409-3 409-3 409-3 283-0 308-3 308-3 308-3 308-3 308-3 308-3 164-0 164-0 164-0 305-3 305-3 305-3 447-3 568-0 568-0 305-3 305-3 305-3 337-0 337-0 337-0 337-0 337-0 337-0 368-3 368-3 337-0 418-0 418-0 418-0 418-0 418-0 418-0 497-3 497-3 497-3 497-3 334-0 334-0 334-0 117-3 117-3 117-3 117-3 117-3 117-3 545-3 545-3 545-3 545-3 545-3 545-3 214-0 214-0 214-0 214-0 214-0 214-0 214-0 214-0 347-0 347-0 347-0 347-0 347-0 347-0 323-0 323-0 323-0 323-0 323-0 323-0 323-0 323-0 323-0 449-0 449-0 449-0 449-0 449-0 400-0 400-0 400-0 400-0 400-0 221-3 221-3 221-3 0-2 0-2 0-2 0-2 0-2 0-2 0-2 0-2 0-2 0-2 0-2 0-2 0-2 0-2 0-2 0-2 0-2 0-2 0-2 0-2 0-2 0-2 0-2 0-2 0-2 0-2 0-2 0-2 0-2 0-2 0-2 
0-2 0-2 0-2 0-2 0-2 0-2 0-2 0-2 0-2 0-2 0-2 0-2 0-2 0-2 0-2 0-2 0-2 0-2 0-2 0-2 0-2 0-2 0-2 0-2 0-2 0-2 0-2 0-2 0-2 0-2 0-2 0-2 0-2 0-2 251-3 251-3 251-3 251-3 352-0 352-0 352-0 352-0 352-0 352-0 352-0 352-0 356-3 356-3 356-3 356-3 356-3 401-3 401-3 401-3 285-0 285-0 285-0 285-0 285-0 402-0 402-0 402-0 253-0 253-0 253-0 253-0 253-0 130-0 130-0 130-0 130-0 130-0 130-0 333-3 333-3 333-3 260-0 260-0 260-0 260-0 260-0 217-3 217-3 217-3 217-3 217-3 439-3 439-3 439-3 439-3 439-3 439-3 283-0 283-0 283-0 283-0 283-0 283-0 283-0 283-0 308-3 308-3 308-3 308-3 164-0 164-0 164-0 164-0 447-3 447-3 447-3 568-0 568-0 305-3 305-3 337-0 337-0 337-0 337-0 337-0 337-0 368-3 368-3 368-3 337-0 115-3 115-3 115-3 497-3 497-3 497-3 497-3 497-3 497-3 497-3 497-3 497-3 497-3 497-3 497-3 117-3 117-3 117-3 545-3 545-3 545-3 545-3 545-3 545-3 545-3 214-0 214-0 214-0 214-0 324-0 324-0 324-0 324-0 347-0 347-0 347-0 347-0 347-0 323-0 323-0 323-0 323-0 323-0 323-0 323-0 317-3 317-3 323-0 449-0 449-0 449-0 400-0 400-0 400-0 400-0 400-0 400-0 400-0 221-3 221-3 221-3 0-2 0-2 0-2 0-2 0-2 0-2 0-2 0-2 0-2 0-2 0-2 0-2 0-2 0-2 0-2 0-2 0-2 0-2 0-2 0-2 0-2 0-2 0-2 0-2 0-2 0-2 0-2 0-2 0-2 0-2 0-2 
0-2 0-2 0-2 0-2 0-2 0-2 0-2 0-2 0-2 0-2 0-2 0-2 0-2 0-2 0-2 0-2 0-2 0-2 0-2 0-2 0-2 0-2 0-2 0-2 0-2 0-2 0-2 0-2 0-2 0-2 0-2 0-2 0-2 0-2 251-3 251-3 251-3 251-3 251-3 352-0 352-0 352-0 352-0 352-0 356-3 356-3 356-3 356-3 356-3 356-3 401-3 401-3 401-3 402-0 402-0 402-0 402-0 402-0 402-0 402-0 402-0 402-0 402-0 253-0 253-0 253-0 253-0 253-0 130-0 130-0 130-0 130-0 130-0 333-3 333-3 333-3 260-0 260-0 260-0 260-0 514-0 514-0 217-3 217-3 217-3 217-3 217-3 439-3 439-3 439-3 439-3 439-3 283-0 283-0 283-0 283-0 283-0 283-0 283-0 308-3 308-3 308-3 308-3 184-3 184-3 184-3 164-0 447-3 447-3 447-3 447-3 568-0 568-0 305-3 305-3 337-0 337-0 337-0 337-0 337-0 368-3 368-3 368-3 364-3 364-3 364-3 115-3 115-3 115-3 115-3 497-3 497-3 497-3 497-3 497-3 497-3 497-3 497-3 290-3 290-3 117-3 117-3 290-3 290-3 545-3 545-3 545-3 545-3 545-3 545-3 545-3 214-0 214-0 324-0 324-0 324-0 324-0 324-0 324-0 324-0 347-0 347-0 323-0 323-0 323-0 323-0 323-0 323-0 323-0 323-0 317-3 317-3 317-3 449-0 449-0 449-0 400-0 400-0 400-0 400-0 400-0 400-0 400-0 400-0 400-0 0-2 0-2 0-2 0-2 0-2 0-2 0-2 0-2 0-2 0-2 0-2 0-2 0-2 0-2 0-2 0-2 0-2 0-2 0-2 0-2 0-2 0-2 0-2 0-2 0-2 0-2 0-2 0-2 0-2 0-2 0-2 0-2 
0-2 0-2 0-2 0-2 0-2 0-2 0-2 0-2 0-2 0-2 0-2 0-2 0-2 0-2 0-2 0-2 0-2 0-2 0-2 0-2 0-2 0-2 0-2 0-2 0-2 0-2 0-2 0-2 0-2 0-2 0-2 0-2 0-2 0-2 251-3 251-3 251-3 251-3 251-3 352-0 352-0 307-0 307-0 307-0 307-0 307-0 356-3 356-3 356-3 356-3 401-3 401-3 401-3 402-0 402-0 402-0 327-3 327-3 327-3 402-0 402-0 402-0 402-0 402-0 402-0 253-0 253-0 253-0 130-0 130-0 130-0 130-0 130-0 333-3 333-3 333-3 333-3 333-3 260-0 260-0 514-0 514-0 217-3 217-3 217-3 217-3 217-3 217-3 439-3 439-3 283-0 283-0 283-0 283-0 283-0 283-0 283-0 283-0 283-0 283-0 283-0 308-3 308-3 184-3 184-3 447-3 447-3 447-3 447-3 447-3 447-3 568-0 568-0 305-3 305-3 568-0 568-0 337-0 337-0 368-3 368-3 368-3 368-3 364-3 364-3 364-3 364-3 115-3 115-3 115-3 115-3 497-3 497-3 115-3 461-0 461-0 497-3 497-3 290-3 290-3 290-3 117-3 290-3 290-3 290-3 290-3 545-3 545-3 545-3 545-3 462-3 462-3 462-3 462-3 324-0 324-0 324-0 324-0 324-0 324-0 324-0 347-0 347-0 347-0 317-3 323-0 323-0 323-0 323-0 317-3 317-3 566-3 566-3 566-3 449-0 449-0 400-0 400-0 400-0 400-0 400-0 400-0 400-0 400-0 400-0 0-2 0-2 0-2 0-2 0-2 0-2 0-2 0-2 0-2 0-2 0-2 0-2 0-2 0-2 0-2 0-2 0-2 0-2 0-2 0-2 0-2 0-2 0-2 0-2 0-2 0-2 0-2 0-2 0-2 0-2 0-2 0-2 
0-2 0-2 0-2 0-2 0-2 0-2 0-2 0-2 0-2 0-2 0-2 0-2 0-2 0-2 0-2 0-2 0-2 0-2 0-2 0-2 0-2 0-2 0-2 0-2 0-2 0-2 0-2 0-2 0-2 0-2 0-2 0-2 0-2 0-2 251-3 251-3 251-3 251-3 251-3 251-3 251-3 307-0 307-0 307-0 307-0 307-0 356-3 307-0 356-3 401-3 401-3 401-3 401-3 402-0 402-0 327-3 327-3 327-3 327-3 286-0 286-0 402-0 402-0 402-0 402-0 503-0 253-0 253-0 130-0 130-0 333-3 333-3 333-3 333-3 514-0 333-3 333-3 514-0 260-0 260-0 514-0 514-0 514-0 217-3 217-3 217-3 217-3 217-3 217-3 283-0 283-0 283-0 283-0 283-0 283-0 283-0 283-0 283-0 184-3 184-3 184-3 184-3 184-3 184-3 447-3 447-3 447-3 447-3 447-3 447-3 447-3 568-0 568-0 568-0 568-0 568-0 568-0 568-0 568-0 568-0 368-3 368-3 368-3 364-3 364-3 364-3 364-3 115-3 115-3 115-3 115-3 115-3 115-3 115-3 461-0 497-3 497-3 497-3 290-3 290-3 290-3 290-3 290-3 290-3 290-3 290-3 290-3 545-3 545-3 545-3 462-3 462-3 462-3 462-3 324-0 462-3 324-0 324-0 324-0 324-0 324-0 347-0 347-0 347-0 317-3 317-3 317-3 317-3 317-3 317-3 317-3 566-3 566-3 566-3 566-3 375-3 375-3 375-3 375-3 375-3 375-3 375-3 375-3 375-3 375-3 0-2 0-2 0-2 0-2 0-2 0-2 0-2 0-2 0-2 0-2 0-2 0-2 0-2 0-2 0-2 0-2 0-2 0-2 0-2 0-2 0-2 0-2 0-2 0-2 0-2 0-2 0-2 0-2 0-2 0-2 0-2 0-2 
0-2 0-2 0-2 0-2 0-2 0-2 0-2 0-2 0-2 0-2 0-2 0-2 0-2 0-2 0-2 0-2 0-2 0-2 0-2 0-2 0-2 0-2 0-2 0-2 0-2 0-2 0-2 0-2 0-2 0-2 0-2 0-2 0-2 0-2 251-3 251-3 251-3 251-3 251-3 307-0 307-0 307-0 307-0 307-0 307-0 307-0 307-0 307-0 307-0 401-3 401-3 401-3 401-3 327-3 327-3 327-3 327-3 327-3 327-3 286-0 286-0 402-0 402-0 402-0 402-0 503-0 503-0 253-0 130-0 130-0 333-3 333-3 333-3 333-3 514-0 514-0 514-0 514-0 260-0 260-0 514-0 514-0 514-0 217-3 217-3 217-3 217-3 217-3 217-3 332-0 332-0 332-0 332-0 332-0 332-0 332-0 332-0 332-0 184-3 184-3 184-3 184-3 184-3 184-3 447-3 447-3 447-3 447-3 447-3 447-3 447-3 447-3 360-0 360-0 568-0 568-0 568-0 568-0 568-0 568-0 368-3 368-3 368-3 364-3 364-3 364-3 364-3 115-3 115-3 115-3 115-3 115-3 115-3 115-3 461-0 497-3 243-3 497-3 290-3 290-3 290-3 290-3 290-3 290-3 290-3 290-3 545-3 545-3 545-3 545-3 462-3 462-3 462-3 462-3 462-3 462-3 324-0 324-0 324-0 324-0 324-0 324-0 473-0 473-0 317-3 317-3 317-3 317-3 317-3 317-3 317-3 566-3 566-3 566-3 566-3 566-3 566-3 375-3 375-3 375-3 375-3 375-3 375-3 375-3 375-3 0-2 0-2 0-2 0-2 0-2 0-2 0-2 0-2 0-2 0-2 0-2 0-2 0-2 0-2 0-2 0-2 0-2 0-2 0-2 0-2 0-2 0-2 0-2 0-2 0-2 0-2 0-2 0-2 0-2 0-2 0-2 0-2 
0-2 0-2 0-2 0-2 0-2 0-2 0-2 0-2 0-2 0-2 0-2 0-2 0-2 0-2 0-2 0-2 0-2 0-2 0-2 0-2 0-2 0-2 0-2 0-2 0-2 0-2 0-2 0-2 0-2 0-2 0-2 0-2 0-2 0-2 0-2 251-3 251-3 251-3 251-3 307-0 307-0 307-0 307-0 307-0 307-0 307-0 307-0 307-0 307-0 401-3 401-3 401-3 401-3 327-3 327-3 327-3 327-3 327-3 286-0 286-0 286-0 402-0 402-0 402-0 402-0 402-0 503-0 503-0 503-0 130-0 130-0 503-0 333-3 333-3 479-0 514-0 514-0 514-0 514-0 514-0 514-0 514-0 514-0 514-0 514-0 217-3 217-3 217-3 217-3 332-0 332-0 332-0 332-0 332-0 332-0 332-0 332-0 332-0 332-0 184-3 184-3 470-3 447-3 447-3 447-3 447-3 447-3 447-3 447-3 447-3 360-0 360-0 360-0 360-0 360-0 360-0 568-0 568-0 568-0 568-0 368-3 368-3 368-3 364-3 364-3 364-3 364-3 364-3 115-3 115-3 115-3 115-3 115-3 115-3 461-0 497-3 243-3 497-3 243-3 243-3 290-3 290-3 290-3 290-3 290-3 290-3 545-3 545-3 545-3 545-3 462-3 462-3 462-3 462-3 462-3 462-3 324-0 324-0 324-0 324-0 324-0 324-0 473-0 473-0 317-3 317-3 317-3 317-3 317-3 317-3 317-3 566-3 566-3 566-3 566-3 566-3 375-3 375-3 375-3 375-3 375-3 375-3 375-3 0-2 0-2 0-2 0-2 0-2 0-2 0-2 0-2 0-2 0-2 0-2 0-2 0-2 0-2 0-2 0-2 0-2 0-2 0-2 0-2 0-2 0-2 0-2 0-2 0-2 0-2 0-2 0-2 0-2 0-2 0-2 0-2 0-2 0-2 
0-2 0-2 0-2 0-2 0-2 0-2 0-2 0-2 0-2 0-2 0-2 0-2 0-2 0-2 0-2 0-2 0-2 0-2 0-2 0-2 0-2 0-2 0-2 0-2 0-2 0-2 0-2 0-2 0-2 0-2 0-2 0-2 0-2 0-2 0-2 251-3 357-3 251-3 251-3 307-0 307-0 307-0 307-0 357-3 307-0 307-0 307-0 307-0 183-0 401-3 401-3 401-3 327-3 327-3 327-3 327-3 327-3 286-0 286-0 286-0 286-0 286-0 286-0 286-0 286-0 503-0 503-0 503-0 503-0 503-0 503-0 503-0 333-3 479-0 479-0 514-0 514-0 514-0 514-0 514-0 514-0 514-0 514-0 514-0 514-0 217-3 217-3 217-3 217-3 332-0 332-0 332-0 332-0 332-0 332-0 332-0 184-3 184-3 184-3 184-3 470-3 470-3 470-3 470-3 470-3 353-3 447-3 447-3 447-3 447-3 360-0 360-0 360-0 360-0 360-0 568-0 568-0 568-0 568-0 568-0 368-3 368-3 368-3 364-3 364-3 364-3 364-3 364-3 115-3 115-3 115-3 115-3 115-3 461-0 461-0 461-0 243-3 243-3 243-3 243-3 290-3 290-3 290-3 290-3 290-3 290-3 545-3 462-3 462-3 462-3 462-3 462-3 462-3 462-3 462-3 462-3 462-3 473-0 324-0 473-0 324-0 324-0 473-0 473-0 317-3 317-3 317-3 317-3 317-3 566-3 566-3 566-3 566-3 566-3 566-3 566-3 375-3 375-3 375-3 375-3 375-3 375-3 375-3 0-2 0-2 0-2 0-2 0-2 0-2 0-2 0-2 0-2 0-2 0-2 0-2 0-2 0-2 0-2 0-2 0-2 0-2 0-2 0-2 0-2 0-2 0-2 0-2 0-2 0-2 0-2 0-2 0-2 0-2 0-2 0-2 0-2 0-2 
0-2 0-2 0-2 0-2 0-2 0-2 0-2 0-2 0-2 0-2 0-2 0-2 0-2 0-2 0-2 0-2 0-2 0-2 0-2 0-2 0-2 0-2 0-2 0-2 0-2 0-2 0-2 0-2 0-2 0-2 0-2 0-2 0-2 0-2 0-2 357-3 357-3 357-3 357-3 357-3 357-3 357-3 357-3 357-3 357-3 183-0 183-0 183-0 183-0 183-0 401-3 401-3 401-3 327-3 327-3 327-3 327-3 286-0 286-0 286-0 286-0 286-0 286-0 286-0 286-0 286-0 503-0 503-0 503-0 503-0 503-0 503-0 333-3 503-0 479-0 514-0 514-0 514-0 328-0 328-0 514-0 328-0 328-0 328-0 217-3 217-3 217-3 453-0 453-0 332-0 332-0 332-0 332-0 332-0 332-0 184-3 184-3 184-3 470-3 470-3 470-3 470-3 470-3 470-3 470-3 353-3 447-3 447-3 360-0 360-0 360-0 360-0 360-0 360-0 568-0 568-0 568-0 568-0 568-0 568-0 368-3 368-3 368-3 364-3 364-3 364-3 461-0 364-3 364-3 364-3 364-3 461-0 115-3 115-3 461-0 461-0 461-0 243-3 243-3 243-3 243-3 372-0 372-0 372-0 372-0 372-0 372-0 372-0 372-0 462-3 462-3 462-3 495-0 495-0 462-3 462-3 473-0 473-0 473-0 473-0 473-0 324-0 473-0 473-0 473-0 317-3 317-3 147-3 317-3 566-3 566-3 566-3 566-3 566-3 566-3 566-3 319-0 375-3 375-3 375-3 375-3 375-3 0-2 0-2 0-2 0-2 0-2 0-2 0-2 0-2 0-2 0-2 0-2 0-2 0-2 0-2 0-2 0-2 0-2 0-2 0-2 0-2 0-2 0-2 0-2 0-2 0-2 0-2 0-2 0-2 0-2 0-2 0-2 0-2 0-2 0-2 0-2 
0-2 0-2 0-2 0-2 0-2 0-2 0-2 0-2 0-2 0-2 0-2 0-2 0-2 0-2 0-2 0-2 0-2 0-2 0-2 0-2 0-2 0-2 0-2 0-2 0-2 0-2 0-2 0-2 0-2 0-2 0-2 0-2 0-2 0-2 0-2 357-3 357-3 357-3 357-3 357-3 357-3 357-3 357-3 357-3 357-3 183-0 183-0 183-0 183-0 183-0 401-3 401-3 401-3 327-3 327-3 327-3 327-3 286-0 286-0 286-0 286-0 286-0 427-3 286-0 286-0 286-0 503-0 503-0 503-0 503-0 503-0 503-0 503-0 503-0 479-0 479-0 514-0 328-0 328-0 328-0 328-0 328-0 328-0 328-0 328-0 328-0 328-0 328-0 453-0 453-0 332-0 332-0 332-0 332-0 332-0 184-3 184-3 184-3 470-3 470-3 470-3 470-3 470-3 470-3 470-3 353-3 353-3 353-3 520-3 520-3 360-0 360-0 360-0 360-0 360-0 360-0 360-0 368-3 368-3 368-3 368-3 368-3 368-3 368-3 364-3 364-3 461-0 364-3 364-3 461-0 461-0 461-0 461-0 461-0 461-0 461-0 461-0 243-3 243-3 243-3 372-0 372-0 372-0 372-0 372-0 372-0 372-0 372-0 372-0 495-0 495-0 495-0 495-0 462-3 462-3 462-3 473-0 473-0 473-0 473-0 473-0 473-0 473-0 473-0 473-0 473-0 147-3 147-3 147-3 147-3 147-3 566-3 566-3 566-3 566-3 566-3 319-0 319-0 375-3 319-0 319-0 319-0 0-2 0-2 0-2 0-2 0-2 0-2 0-2 0-2 0-2 0-2 0-2 0-2 0-2 0-2 0-2 0-2 0-2 0-2 0-2 0-2 0-2 0-2 0-2 0-2 0-2 0-2 0-2 0-2 0-2 0-2 0-2 0-2 0-2 0-2 0-2 
0-2 0-2 0-2 0-2 0-2 0-2 0-2 0-2 0-2 0-2 0-2 0-2 0-2 0-2 0-2 0-2 0-2 0-2 0-2 0-2 0-2 0-2 0-2 0-2 0-2 0-2 0-2 0-2 0-2 0-2 0-2 0-2 0-2 0-2 0-2 357-3 357-3 357-3 357-3 357-3 357-3 357-3 357-3 357-3 357-3 183-0 183-0 183-0 183-0 183-0 482-0 482-0 401-3 482-0 327-3 327-3 327-3 286-0 286-0 286-0 427-3 427-3 427-3 559-3 286-0 286-0 503-0 503-0 503-0 503-0 503-0 503-0 503-0 503-0 479-0 479-0 479-0 302-0 302-0 328-0 328-0 328-0 328-0 328-0 328-0 328-0 453-0 453-0 453-0 453-0 453-0 453-0 453-0 184-3 184-3 184-3 184-3 470-3 470-3 470-3 470-3 470-3 470-3 470-3 470-3 353-3 353-3 520-3 520-3 520-3 520-3 360-0 360-0 360-0 360-0 360-0 368-3 368-3 368-3 368-3 563-0 563-0 563-0 563-0 563-0 364-3 461-0 461-0 461-0 461-0 461-0 461-0 461-0 461-0 461-0 243-3 243-3 243-3 243-3 243-3 372-0 372-0 372-0 372-0 372-0 372-0 372-0 372-0 495-0 495-0 495-0 495-0 495-0 495-0 462-3 462-3 473-0 473-0 473-0 473-0 473-0 473-0 473-0 421-0 421-0 421-0 147-3 147-3 147-3 147-3 147-3 147-3 566-3 566-3 319-0 319-0 319-0 319-0 319-0 319-0 319-0 319-0 0-2 0-2 0-2 0-2 0-2 0-2 0-2 0-2 0-2 0-2 0-2 0-2 0-2 0-2 0-2 0-2 0-2 0-2 0-2 0-2 0-2 0-2 0-2 0-2 0-2 0-2 0-2 0-2 0-2 0-2 0-2 0-2 0-2 0-2 0-2 
0-2 0-2 0-2 0-2 0-2 0-2 0-2 0-2 0-2 0-2 0-2 0-2 0-2 0-2 0-2 0-2 0-2 0-2 0-2 0-2 0-2 0-2 0-2 0-2 0-2 0-2 0-2 0-2 0-2 0-2 0-2 0-2 0-2 0-2 0-2 357-3 357-3 506-3 506-3 357-3 357-3 357-3 357-3 506-3 183-0 183-0 183-0 183-0 482-0 482-0 482-0 482-0 482-0 482-0 327-3 327-3 327-3 286-0 427-3 427-3 427-3 427-3 559-3 559-3 559-3 559-3 503-0 503-0 503-0 559-3 559-3 559-3 503-0 503-0 479-0 479-0 479-0 302-0 302-0 328-0 328-0 328-0 328-0 328-0 328-0 328-0 453-0 453-0 453-0 453-0 453-0 453-0 453-0 184-3 184-3 184-3 437-0 470-3 470-3 470-3 470-3 470-3 470-3 470-3 353-3 353-3 353-3 353-3 520-3 520-3 520-3 360-0 360-0 360-0 360-0 360-0 360-0 368-3 368-3 368-3 563-0 563-0 563-0 563-0 563-0 413-3 413-3 413-3 413-3 461-0 461-0 461-0 461-0 461-0 461-0 243-3 243-3 243-3 243-3 243-3 243-3 243-3 372-0 372-0 372-0 372-0 372-0 372-0 495-0 495-0 495-0 495-0 495-0 495-0 417-0 462-3 417-0 421-0 421-0 473-0 473-0 473-0 473-0 421-0 421-0 421-0 147-3 147-3 147-3 147-3 147-3 147-3 147-3 147-3 319-0 319-0 319-0 319-0 319-0 319-0 319-0 319-0 0-2 0-2 0-2 0-2 0-2 0-2 0-2 0-2 0-2 0-2 0-2 0-2 0-2 0-2 0-2 0-2 0-2 0-2 0-2 0-2 0-2 0-2 0-2 0-2 0-2 0-2 0-2 0-2 0-2 0-2 0-2 0-2 0-2 0-2 0-2 
0-2 0-2 0-2 0-2 0-2 0-2 0-2 0-2 0-2 0-2 0-2 0-2 0-2 0-2 0-2 0-2 0-2 0-2 0-2 0-2 0-2 0-2 0-2 0-2 0-2 0-2 0-2 0-2 0-2 0-2 0-2 0-2 0-2 0-2 0-2 506-3 506-3 506-3 506-3 506-3 506-3 506-3 357-3 506-3 183-0 183-0 183-0 183-0 183-0 482-0 482-0 482-0 482-0 482-0 482-0 482-0 482-0 427-3 427-3 427-3 427-3 427-3 427-3 427-3 559-3 559-3 559-3 559-3 559-3 559-3 559-3 559-3 503-0 479-0 479-0 302-0 302-0 302-0 302-0 328-0 328-0 328-0 328-0 328-0 328-0 453-0 453-0 453-0 453-0 453-0 453-0 558-0 558-0 437-0 184-3 184-3 437-0 470-3 470-3 470-3 470-3 353-3 353-3 353-3 353-3 353-3 353-3 353-3 520-3 520-3 520-3 520-3 467-3 467-3 467-3 360-0 467-3 563-0 563-0 563-0 563-0 563-0 563-0 563-0 563-0 413-3 413-3 413-3 413-3 461-0 461-0 461-0 461-0 461-0 243-3 243-3 243-3 243-3 570-0 570-0 243-3 372-0 372-0 372-0 372-0 372-0 372-0 372-0 495-0 495-0 495-0 495-0 495-0 417-0 417-0 417-0 417-0 417-0 421-0 421-0 421-0 421-0 473-0 421-0 421-0 421-0 421-0 147-3 147-3 147-3 147-3 147-3 147-3 147-3 147-3 147-3 319-0 319-0 319-0 319-0 319-0 319-0 0-2 0-2 0-2 0-2 0-2 0-2 0-2 0-2 0-2 0-2 0-2 0-2 0-2 0-2 0-2 0-2 0-2 0-2 0-2 0-2 0-2 0-2 0-2 0-2 0-2 0-2 0-2 0-2 0-2 0-2 0-2 0-2 0-2 0-2 0-2 
0-2 0-2 0-2 0-2 0-2 0-2 0-2 0-2 0-2 0-2 0-2 0-2 0-2 0-2 0-2 0-2 0-2 0-2 0-2 0-2 0-2 0-2 0-2 0-2 0-2 0-2 0-2 0-2 0-2 0-2 0-2 0-2 0-2 0-2 0-2 506-3 506-3 506-3 506-3 506-3 506-3 506-3 506-3 506-3 183-0 183-0 183-0 183-0 183-0 183-0 183-0 482-0 482-0 482-0 482-0 482-0 482-0 482-0 427-3 427-3 427-3 427-3 427-3 427-3 427-3 427-3 427-3 559-3 559-3 559-3 559-3 559-3 479-0 479-0 479-0 479-0 302-0 302-0 302-0 302-0 302-0 543-0 453-0 453-0 453-0 453-0 453-0 453-0 453-0 453-0 453-0 558-0 558-0 437-0 437-0 437-0 437-0 437-0 437-0 437-0 353-3 353-3 353-3 353-3 353-3 353-3 353-3 520-3 520-3 520-3 520-3 520-3 467-3 467-3 467-3 467-3 467-3 467-3 563-0 563-0 467-3 563-0 563-0 563-0 563-0 563-0 563-0 413-3 413-3 461-0 461-0 243-3 243-3 243-3 243-3 243-3 243-3 570-0 570-0 570-0 570-0 570-0 570-0 570-0 372-0 372-0 372-0 495-0 495-0 495-0 495-0 495-0 495-0 417-0 417-0 417-0 417-0 417-0 417-0 421-0 421-0 421-0 421-0 421-0 421-0 421-0 421-0 421-0 392-3 392-3 392-3 147-3 147-3 147-3 147-3 147-3 319-0 319-0 223-0 319-0 319-0 319-0 0-2 0-2 0-2 0-2 0-2 0-2 0-2 0-2 0-2 0-2 0-2 0-2 0-2 0-2 0-2 0-2 0-2 0-2 0-2 0-2 0-2 0-2 0-2 0-2 0-2 0-2 0-2 0-2 0-2 0-2 0-2 0-2 0-2 0-2 0-2 
0-2 0-2 0-2 0-2 0-2 0-2 0-2 0-2 0-2 0-2 0-2 0-2 0-2 0-2 0-2 0-2 0-2 0-2 0-2 0-2 0-2 0-2 0-2 0-2 0-2 0-2 0-2 0-2 0-2 0-2 0-2 0-2 0-2 0-2 0-2 506-3 506-3 506-3 506-3 506-3 506-3 506-3 506-3 506-3 183-0 183-0 183-0 183-0 183-0 156-0 156-0 482-0 482-0 482-0 482-0 482-0 482-0 482-0 482-0 482-0 427-3 427-3 427-3 427-3 427-3 427-3 427-3 559-3 559-3 559-3 559-3 559-3 479-0 479-0 479-0 479-0 479-0 302-0 302-0 302-0 302-0 543-0 453-0 453-0 453-0 453-0 453-0 453-0 453-0 543-0 543-0 543-0 558-0 437-0 437-0 437-0 437-0 437-0 437-0 437-0 353-3 353-3 353-3 353-3 353-3 353-3 353-3 520-3 520-3 520-3 520-3 520-3 467-3 467-3 467-3 467-3 467-3 467-3 467-3 467-3 467-3 563-0 563-0 563-0 563-0 413-3 413-3 413-3 413-3 591-0 591-0 591-0 591-0 591-0 591-0 570-0 570-0 570-0 570-0 570-0 444-3 570-0 570-0 570-0 570-0 372-0 372-0 495-0 495-0 495-0 495-0 495-0 417-0 417-0 417-0 417-0 417-0 417-0 460-0 460-0 421-0 421-0 421-0 421-0 421-0 421-0 421-0 367-0 392-3 392-3 392-3 147-3 147-3 147-3 223-0 223-0 223-0 223-0 223-0 319-0 319-0 319-0 0-2 0-2 0-2 0-2 0-2 0-2 0-2 0-2 0-2 0-2 0-2 0-2 0-2 0-2 0-2 0-2 0-2 0-2 0-2 0-2 0-2 0-2 0-2 0-2 0-2 0-2 0-2 0-2 0-2 0-2 0-2 0-2 0-2 0-2 0-2 
0-2 0-2 0-2 0-2 0-2 0-2 0-2 0-2 0-2 0-2 0-2 0-2 0-2 0-2 0-2 0-2 0-2 0-2 0-2 0-2 0-2 0-2 0-2 0-2 0-2 0-2 0-2 0-2 0-2 0-2 0-2 0-2 0-2 0-2 0-2 532-0 532-0 532-0 506-3 506-3 506-3 506-3 506-3 506-3 183-0 183-0 478-0 478-0 156-0 156-0 156-0 156-0 482-0 156-0 482-0 482-0 482-0 482-0 379-3 482-0 379-3 427-3 427-3 427-3 427-3 427-3 427-3 559-3 559-3 559-3 559-3 479-0 479-0 479-0 479-0 480-3 302-0 302-0 302-0 302-0 302-0 543-0 543-0 453-0 543-0 543-0 543-0 543-0 543-0 543-0 543-0 558-0 558-0 437-0 437-0 437-0 437-0 437-0 437-0 437-0 353-3 353-3 353-3 353-3 353-3 353-3 353-3 520-3 520-3 520-3 520-3 423-3 423-3 467-3 467-3 467-3 467-3 467-3 467-3 467-3 467-3 467-3 563-0 563-0 563-0 413-3 413-3 413-3 413-3 591-0 591-0 591-0 591-0 591-0 570-0 570-0 570-0 570-0 570-0 444-3 444-3 570-0 570-0 570-0 570-0 570-0 570-0 343-3 495-0 495-0 523-3 417-0 417-0 417-0 417-0 417-0 417-0 417-0 460-0 460-0 421-0 421-0 421-0 421-0 297-0 421-0 421-0 367-0 392-3 392-3 392-3 392-3 147-3 223-0 223-0 223-0 223-0 223-0 223-0 398-0 319-0 319-0 0-2 0-2 0-2 0-2 0-2 0-2 0-2 0-2 0-2 0-2 0-2 0-2 0-2 0-2 0-2 0-2 0-2 0-2 0-2 0-2 0-2 0-2 0-2 0-2 0-2 0-2 0-2 0-2 0-2 0-2 0-2 0-2 0-2 0-2 0-2 
0-2 0-2 0-2 0-2 0-2 0-2 0-2 0-2 0-2 0-2 0-2 0-2 0-2 0-2 0-2 0-2 0-2 0-2 0-2 0-2 0-2 0-2 0-2 0-2 0-2 0-2 0-2 0-2 0-2 0-2 0-2 0-2 0-2 0-2 0-2 532-0 532-0 532-0 532-0 506-3 506-3 532-0 506-3 506-3 478-0 478-0 478-0 478-0 156-0 156-0 156-0 156-0 156-0 156-0 379-3 482-0 482-0 379-3 379-3 379-3 379-3 427-3 427-3 427-3 415-3 427-3 427-3 559-3 559-3 559-3 559-3 406-0 479-0 479-0 479-0 480-3 302-0 302-0 302-0 302-0 543-0 543-0 543-0 543-0 543-0 543-0 543-0 543-0 543-0 543-0 543-0 558-0 558-0 437-0 437-0 437-0 437-0 437-0 437-0 437-0 437-0 437-0 437-0 437-0 437-0 353-3 358-3 520-3 520-3 520-3 423-3 423-3 423-3 423-3 467-3 423-3 467-3 467-3 467-3 467-3 467-3 467-3 563-0 413-3 413-3 413-3 413-3 413-3 413-3 591-0 591-0 591-0 591-0 591-0 591-0 591-0 570-0 570-0 570-0 444-3 444-3 444-3 444-3 570-0 570-0 343-3 343-3 343-3 343-3 343-3 523-3 523-3 523-3 523-3 417-0 417-0 417-0 460-0 460-0 460-0 460-0 421-0 421-0 297-0 297-0 297-0 367-0 367-0 392-3 392-3 392-3 392-3 392-3 223-0 223-0 223-0 223-0 223-0 223-0 398-0 398-0 398-0 0-2 0-2 0-2 0-2 0-2 0-2 0-2 0-2 0-2 0-2 0-2 0-2 0-2 0-2 0-2 0-2 0-2 0-2 0-2 0-2 0-2 0-2 0-2 0-2 0-2 0-2 0-2 0-2 0-2 0-2 0-2 0-2 0-2 0-2 0-2 
0-2 0-2 0-2 0-2 0-2 0-2 0-2 0-2 0-2 0-2 0-2 0-2 0-2 0-2 0-2 0-2 0-2 0-2 0-2 0-2 0-2 0-2 0-2 0-2 0-2 0-2 0-2 0-2 0-2 0-2 0-2 0-2 0-2 0-2 0-2 532-0 532-0 532-0 532-0 532-0 532-0 532-0 478-0 478-0 478-0 478-0 478-0 156-0 156-0 156-0 156-0 156-0 156-0 156-0 379-3 379-3 482-0 379-3 379-3 379-3 415-3 415-3 415-3 415-3 415-3 427-3 427-3 559-3 406-0 406-0 406-0 406-0 479-0 479-0 479-0 480-3 302-0 302-0 302-0 302-0 302-0 543-0 543-0 543-0 543-0 543-0 543-0 543-0 543-0 543-0 543-0 558-0 558-0 558-0 558-0 410-0 410-0 410-0 410-0 437-0 437-0 437-0 437-0 437-0 358-3 358-3 358-3 358-3 358-3 520-3 520-3 423-3 423-3 423-3 423-3 423-3 423-3 423-3 423-3 423-3 467-3 467-3 563-0 413-3 413-3 413-3 413-3 413-3 591-0 591-0 591-0 591-0 591-0 591-0 591-0 570-0 570-0 444-3 444-3 444-3 444-3 444-3 343-3 343-3 343-3 343-3 343-3 343-3 343-3 523-3 523-3 523-3 523-3 417-0 417-0 417-0 417-0 460-0 460-0 460-0 297-0 297-0 297-0 297-0 297-0 297-0 367-0 367-0 367-0 367-0 367-0 392-3 392-3 223-0 223-0 223-0 223-0 223-0 398-0 398-0 398-0 398-0 0-2 0-2 0-2 0-2 0-2 0-2 0-2 0-2 0-2 0-2 0-2 0-2 0-2 0-2 0-2 0-2 0-2 0-2 0-2 0-2 0-2 0-2 0-2 0-2 0-2 0-2 0-2 0-2 0-2 0-2 0-2 0-2 0-2 0-2 0-2 
0-2 0-2 0-2 0-2 0-2 0-2 0-2 0-2 0-2 0-2 0-2 0-2 0-2 0-2 0-2 0-2 0-2 0-2 0-2 0-2 0-2 0-2 0-2 0-2 0-2 0-2 0-2 0-2 0-2 0-2 0-2 0-2 0-2 0-2 0-2 532-0 532-0 532-0 532-0 532-0 532-0 532-0 532-0 532-0 478-0 478-0 478-0 478-0 156-0 156-0 156-0 156-0 156-0 156-0 379-3 379-3 379-3 379-3 379-3 379-3 415-3 415-3 415-3 415-3 415-3 415-3 415-3 415-3 406-0 406-0 406-0 406-0 479-0 479-0 479-0 480-3 302-0 302-0 302-0 302-0 302-0 543-0 543-0 543-0 543-0 543-0 543-0 314-0 314-0 314-0 558-0 558-0 558-0 558-0 558-0 558-0 410-0 410-0 410-0 410-0 410-0 410-0 410-0 358-3 358-3 358-3 358-3 358-3 358-3 520-3 520-3 423-3 423-3 423-3 423-3 423-3 423-3 491-3 423-3 423-3 467-3 467-3 563-0 413-3 413-3 413-3 413-3 413-3 591-0 591-0 591-0 591-0 591-0 591-0 591-0 570-0 570-0 444-3 444-3 444-3 444-3 444-3 343-3 343-3 343-3 343-3 343-3 343-3 523-3 523-3 523-3 523-3 523-3 523-3 417-0 417-0 417-0 417-0 460-0 460-0 297-0 297-0 297-0 297-0 297-0 367-0 367-0 367-0 392-3 392-3 392-3 392-3 392-3 392-3 223-0 398-0 398-0 398-0 398-0 398-0 398-0 398-0 0-2 0-2 0-2 0-2 0-2 0-2 0-2 0-2 0-2 0-2 0-2 0-2 0-2 0-2 0-2 0-2 0-2 0-2 0-2 0-2 0-2 0-2 0-2 0-2 0-2 0-2 0-2 0-2 0-2 0-2 0-2 0-2 0-2 0-2 0-2 
0-2 0-2 0-2 0-2 0-2 0-2 0-2 0-2 0-2 0-2 0-2 0-2 0-2 0-2 0-2 0-2 0-2 0-2 0-2 0-2 0-2 0-2 0-2 0-2 0-2 0-2 0-2 0-2 0-2 0-2 0-2 0-2 0-2 0-2 0-2 532-0 532-0 532-0 532-0 532-0 532-0 532-0 532-0 532-0 478-0 478-0 478-0 478-0 156-0 156-0 156-0 156-0 156-0 156-0 379-3 379-3 379-3 379-3 379-3 379-3 379-3 415-3 415-3 415-3 415-3 415-3 415-3 406-0 406-0 406-0 406-0 406-0 479-0 479-0 480-3 480-3 480-3 302-0 302-0 480-3 302-0 381-3 381-3 381-3 381-3 314-0 314-0 314-0 314-0 314-0 558-0 558-0 558-0 558-0 558-0 558-0 558-0 410-0 410-0 410-0 410-0 410-0 410-0 358-3 358-3 358-3 358-3 358-3 358-3 520-3 520-3 423-3 423-3 423-3 423-3 423-3 423-3 491-3 491-3 491-3 563-0 563-0 563-0 563-0 413-3 413-3 413-3 536-0 591-0 591-0 591-0 591-0 591-0 591-0 591-0 294-3 570-0 444-3 444-3 444-3 444-3 444-3 343-3 343-3 343-3 343-3 343-3 523-3 523-3 523-3 523-3 523-3 523-3 523-3 523-3 417-0 460-0 460-0 460-0 460-0 297-0 297-0 297-0 297-0 297-0 297-0 367-0 367-0 392-3 392-3 392-3 392-3 392-3 392-3 223-0 223-0 398-0 398-0 398-0 398-0 398-0 398-0 0-2 0-2 0-2 0-2 0-2 0-2 0-2 0-2 0-2 0-2 0-2 0-2 0-2 0-2 0-2 0-2 0-2 0-2 0-2 0-2 0-2 0-2 0-2 0-2 0-2 0-2 0-2 0-2 0-2 0-2 0-2 0-2 0-2 0-2 0-2 
0-2 0-2 0-2 0-2 0-2 0-2 0-2 0-2 0-2 0-2 0-2 0-2 0-2 0-2 0-2 0-2 0-2 0-2 0-2 0-2 0-2 0-2 0-2 0-2 0-2 0-2 0-2 0-2 0-2 0-2 0-2 0-2 0-2 0-2 0-2 532-0 532-0 532-0 532-0 532-0 532-0 478-0 478-0 478-0 478-0 478-0 478-0 156-0 156-0 156-0 156-0 156-0 156-0 156-0 452-3 379-3 379-3 379-3 379-3 379-3 281-0 415-3 415-3 415-3 415-3 415-3 406-0 406-0 406-0 406-0 406-0 406-0 480-3 480-3 480-3 480-3 480-3 480-3 480-3 480-3 381-3 381-3 381-3 381-3 314-0 314-0 314-0 314-0 314-0 314-0 558-0 558-0 558-0 558-0 558-0 558-0 558-0 410-0 410-0 410-0 410-0 410-0 358-3 358-3 358-3 358-3 358-3 358-3 615-0 615-0 615-0 615-0 423-3 423-3 423-3 423-3 423-3 491-3 491-3 491-3 491-3 563-0 563-0 536-0 413-3 413-3 413-3 536-0 536-0 294-3 294-3 294-3 294-3 294-3 294-3 294-3 294-3 444-3 444-3 444-3 444-3 444-3 444-3 343-3 343-3 343-3 343-3 523-3 523-3 523-3 523-3 523-3 523-3 523-3 523-3 523-3 460-0 460-0 460-0 460-0 297-0 297-0 297-0 297-0 297-0 297-0 297-0 367-0 392-3 392-3 392-3 392-3 392-3 392-3 223-0 223-0 398-0 398-0 398-0 398-0 398-0 398-0 0-2 0-2 0-2 0-2 0-2 0-2 0-2 0-2 0-2 0-2 0-2 0-2 0-2 0-2 0-2 0-2 0-2 0-2 0-2 0-2 0-2 0-2 0-2 0-2 0-2 0-2 0-2 0-2 0-2 0-2 0-2 0-2 0-2 0-2 0-2 
0-2 0-2 0-2 0-2 0-2 0-2 0-2 0-2 0-2 0-2 0-2 0-2 0-2 0-2 0-2 0-2 0-2 0-2 0-2 0-2 0-2 0-2 0-2 0-2 0-2 0-2 0-2 0-2 0-2 0-2 0-2 0-2 0-2 0-2 0-2 383-0 383-0 532-0 383-0 383-0 383-0 478-0 478-0 478-0 478-0 478-0 478-0 452-3 452-3 452-3 452-3 452-3 156-0 452-3 452-3 379-3 379-3 379-3 379-3 281-0 281-0 415-3 415-3 406-0 406-0 406-0 406-0 406-0 406-0 406-0 406-0 406-0 406-0 480-3 480-3 480-3 480-3 480-3 480-3 480-3 381-3 381-3 381-3 314-0 314-0 314-0 314-0 314-0 314-0 314-0 314-0 558-0 558-0 558-0 558-0 558-0 410-0 410-0 410-0 410-0 410-0 410-0 358-3 358-3 358-3 358-3 358-3 358-3 615-0 615-0 615-0 615-0 615-0 423-3 423-3 423-3 423-3 491-3 491-3 491-3 491-3 491-3 563-0 536-0 413-3 413-3 536-0 536-0 536-0 294-3 294-3 294-3 294-3 294-3 294-3 294-3 294-3 444-3 444-3 444-3 444-3 444-3 444-3 343-3 343-3 343-3 343-3 523-3 523-3 523-3 523-3 523-3 434-3 434-3 434-3 460-0 460-0 460-0 460-0 460-0 297-0 297-0 297-0 297-0 297-0 367-0 367-0 367-0 367-0 392-3 392-3 392-3 392-3 223-0 223-0 223-0 398-0 398-0 398-0 398-0 398-0 346-0 0-2 0-2 0-2 0-2 0-2 0-2 0-2 0-2 0-2 0-2 0-2 0-2 0-2 0-2 0-2 0-2 0-2 0-2 0-2 0-2 0-2 0-2 0-2 0-2 0-2 0-2 0-2 0-2 0-2 0-2 0-2 0-2 0-2 0-2 0-2 
0-2 0-2 0-2 0-2 0-2 0-2 0-2 0-2 0-2 0-2 0-2 0-2 0-2 0-2 0-2 0-2 0-2 0-2 0-2 0-2 0-2 0-2 0-2 0-2 0-2 0-2 0-2 0-2 0-2 0-2 0-2 0-2 0-2 0-2 0-2 383-0 383-0 383-0 383-0 383-0 383-0 478-0 478-0 478-0 478-0 478-0 478-0 452-3 452-3 452-3 452-3 452-3 452-3 452-3 452-3 379-3 379-3 379-3 281-0 281-0 281-0 281-0 415-3 406-0 415-3 415-3 406-0 406-0 406-0 406-0 406-0 480-3 480-3 480-3 480-3 480-3 381-3 480-3 480-3 381-3 381-3 381-3 381-3 314-0 314-0 314-0 314-0 314-0 314-0 314-0 314-0 314-0 459-0 558-0 558-0 459-0 410-0 410-0 410-0 410-0 410-0 410-0 358-3 358-3 358-3 358-3 358-3 615-0 615-0 615-0 615-0 615-0 615-0 615-0 463-3 463-3 463-3 491-3 491-3 491-3 491-3 491-3 536-0 536-0 536-0 413-3 536-0 536-0 536-0 294-3 144-3 144-3 294-3 294-3 294-3 294-3 294-3 444-3 444-3 444-3 444-3 444-3 343-3 343-3 343-3 343-3 343-3 343-3 564-0 564-0 523-3 523-3 523-3 434-3 434-3 460-0 460-0 460-0 460-0 460-0 297-0 297-0 297-0 297-0 297-0 367-0 367-0 367-0 367-0 571-3 571-3 571-3 571-3 223-0 223-0 223-0 398-0 398-0 398-0 346-0 346-0 346-0 0-2 0-2 0-2 0-2 0-2 0-2 0-2 0-2 0-2 0-2 0-2 0-2 0-2 0-2 0-2 0-2 0-2 0-2 0-2 0-2 0-2 0-2 0-2 0-2 0-2 0-2 0-2 0-2 0-2 0-2 0-2 0-2 0-2 0-2 0-2 
0-2 0-2 0-2 0-2 0-2 0-2 0-2 0-2 0-2 0-2 0-2 0-2 0-2 0-2 0-2 0-2 0-2 0-2 0-2 0-2 0-2 0-2 0-2 0-2 0-2 0-2 0-2 0-2 0-2 0-2 0-2 0-2 0-2 0-2 0-2 383-0 383-0 383-0 383-0 383-0 383-0 383-0 383-0 478-0 478-0 276-3 478-0 452-3 452-3 452-3 452-3 452-3 452-3 452-3 452-3 379-3 379-3 281-0 281-0 281-0 281-0 281-0 415-3 415-3 415-3 415-3 415-3 309-0 309-0 309-0 309-0 480-3 480-3 480-3 480-3 480-3 381-3 381-3 381-3 381-3 381-3 381-3 381-3 381-3 284-0 314-0 314-0 314-0 314-0 314-0 314-0 459-0 459-0 459-0 558-0 459-0 459-0 410-0 410-0 382-0 382-0 382-0 382-0 382-0 358-3 358-3 358-3 615-0 615-0 615-0 615-0 615-0 615-0 615-0 463-3 463-3 463-3 491-3 491-3 491-3 491-3 491-3 536-0 536-0 536-0 536-0 536-0 536-0 536-0 536-0 144-3 144-3 144-3 294-3 294-3 294-3 294-3 294-3 294-3 445-0 445-0 445-0 343-3 343-3 445-0 564-0 564-0 564-0 564-0 564-0 434-3 434-3 434-3 434-3 434-3 434-3 460-0 460-0 460-0 370-3 370-3 297-0 297-0 297-0 297-0 367-0 367-0 367-0 367-0 367-0 571-3 571-3 571-3 223-0 223-0 223-0 398-0 398-0 398-0 346-0 346-0 0-2 0-2 0-2 0-2 0-2 0-2 0-2 0-2 0-2 0-2 0-2 0-2 0-2 0-2 0-2 0-2 0-2 0-2 0-2 0-2 0-2 0-2 0-2 0-2 0-2 0-2 0-2 0-2 0-2 0-2 0-2 0-2 0-2 0-2 0-2 0-2 
0-2 0-2 0-2 0-2 0-2 0-2 0-2 0-2 0-2 0-2 0-2 0-2 0-2 0-2 0-2 0-2 0-2 0-2 0-2 0-2 0-2 0-2 0-2 0-2 0-2 0-2 0-2 0-2 0-2 0-2 0-2 0-2 0-2 0-2 0-2 383-0 383-0 383-0 383-0 383-0 383-0 383-0 383-0 276-3 276-3 276-3 478-0 452-3 452-3 452-3 452-3 452-3 507-0 507-0 507-0 507-0 281-0 281-0 281-0 281-0 281-0 281-0 281-0 415-3 415-3 415-3 309-0 309-0 309-0 309-0 309-0 309-0 480-3 480-3 284-0 480-3 381-3 381-3 381-3 381-3 381-3 381-3 284-0 284-0 284-0 459-0 459-0 459-0 459-0 314-0 314-0 459-0 459-0 459-0 459-0 459-0 459-0 459-0 410-0 382-0 382-0 382-0 382-0 382-0 382-0 382-0 615-0 615-0 615-0 615-0 615-0 615-0 615-0 615-0 463-3 463-3 463-3 491-3 491-3 491-3 491-3 491-3 536-0 536-0 536-0 536-0 536-0 536-0 536-0 144-3 144-3 144-3 144-3 294-3 294-3 294-3 294-3 294-3 294-3 445-0 445-0 445-0 445-0 445-0 445-0 445-0 564-0 564-0 564-0 564-0 564-0 434-3 434-3 434-3 434-3 434-3 460-0 460-0 460-0 370-3 370-3 370-3 370-3 370-3 397-0 367-0 367-0 367-0 367-0 367-0 571-3 571-3 571-3 571-3 571-3 571-3 571-3 571-3 398-0 346-0 346-0 0-2 0-2 0-2 0-2 0-2 0-2 0-2 0-2 0-2 0-2 0-2 0-2 0-2 0-2 0-2 0-2 0-2 0-2 0-2 0-2 0-2 0-2 0-2 0-2 0-2 0-2 0-2 0-2 0-2 0-2 0-2 0-2 0-2 0-2 0-2 0-2 
0-2 0-2 0-2 0-2 0-2 0-2 0-2 0-2 0-2 0-2 0-2 0-2 0-2 0-2 0-2 0-2 0-2 0-2 0-2 0-2 0-2 0-2 0-2 0-2 0-2 0-2 0-2 0-2 0-2 0-2 0-2 0-2 0-2 0-2 0-2 0-2 383-0 383-0 383-0 383-0 383-0 383-0 276-3 276-3 276-3 276-3 478-0 452-3 452-3 452-3 452-3 452-3 507-0 507-0 430-0 430-0 281-0 281-0 281-0 281-0 309-0 281-0 281-0 415-3 415-3 415-3 309-0 309-0 309-0 309-0 309-0 309-0 561-3 561-3 284-0 284-0 381-3 381-3 381-3 381-3 381-3 381-3 284-0 284-0 284-0 459-0 459-0 459-0 459-0 459-0 459-0 459-0 459-0 359-3 359-3 359-3 359-3 359-3 410-0 410-0 382-0 382-0 382-0 382-0 382-0 382-0 615-0 615-0 441-0 615-0 615-0 615-0 441-0 441-0 441-0 463-3 463-3 463-3 491-3 491-3 491-3 491-3 536-0 536-0 536-0 536-0 536-0 536-0 536-0 144-3 144-3 144-3 144-3 294-3 294-3 294-3 294-3 294-3 294-3 445-0 445-0 445-0 445-0 445-0 445-0 445-0 445-0 564-0 564-0 564-0 564-0 434-3 434-3 434-3 434-3 434-3 460-0 460-0 370-3 370-3 370-3 370-3 370-3 370-3 397-0 397-0 367-0 367-0 367-0 367-0 571-3 571-3 571-3 571-3 571-3 571-3 571-3 571-3 346-0 346-0 0-2 0-2 0-2 0-2 0-2 0-2 0-2 0-2 0-2 0-2 0-2 0-2 0-2 0-2 0-2 0-2 0-2 0-2 0-2 0-2 0-2 0-2 0-2 0-2 0-2 0-2 0-2 0-2 0-2 0-2 0-2 0-2 0-2 0-2 0-2 0-2 0-2 
0-2 0-2 0-2 0-2 0-2 0-2 0-2 0-2 0-2 0-2 0-2 0-2 0-2 0-2 0-2 0-2 0-2 0-2 0-2 0-2 0-2 0-2 0-2 0-2 0-2 0-2 0-2 0-2 0-2 0-2 0-2 0-2 0-2 0-2 0-2 0-2 383-0 383-0 383-0 383-0 383-0 383-0 276-3 276-3 276-3 452-3 452-3 452-3 507-0 507-0 507-0 507-0 507-0 507-0 507-0 430-0 281-0 281-0 281-0 281-0 309-0 309-0 309-0 309-0 309-0 309-0 309-0 309-0 309-0 309-0 309-0 309-0 561-3 561-3 561-3 284-0 284-0 284-0 284-0 381-3 381-3 381-3 284-0 284-0 284-0 284-0 407-0 407-0 459-0 459-0 459-0 459-0 459-0 359-3 359-3 359-3 359-3 359-3 359-3 359-3 382-0 382-0 382-0 382-0 382-0 441-0 615-0 441-0 441-0 441-0 615-0 441-0 441-0 441-0 441-0 463-3 463-3 463-3 491-3 491-3 491-3 491-3 491-3 536-0 494-3 494-3 494-3 144-3 144-3 144-3 144-3 144-3 144-3 144-3 294-3 144-3 144-3 144-3 445-0 445-0 445-0 445-0 445-0 445-0 445-0 445-0 445-0 564-0 564-0 564-0 434-3 434-3 434-3 434-3 434-3 434-3 434-3 434-3 370-3 370-3 370-3 370-3 370-3 370-3 370-3 397-0 367-0 367-0 367-0 571-3 571-3 571-3 571-3 571-3 571-3 571-3 571-3 346-0 346-0 346-0 0-2 0-2 0-2 0-2 0-2 0-2 0-2 0-2 0-2 0-2 0-2 0-2 0-2 0-2 0-2 0-2 0-2 0-2 0-2 0-2 0-2 0-2 0-2 0-2 0-2 0-2 0-2 0-2 0-2 0-2 0-2 0-2 0-2 0-2 0-2 0-2 0-2 
0-2 0-2 0-2 0-2 0-2 0-2 0-2 0-2 0-2 0-2 0-2 0-2 0-2 0-2 0-2 0-2 0-2 0-2 0-2 0-2 0-2 0-2 0-2 0-2 0-2 0-2 0-2 0-2 0-2 0-2 0-2 0-2 0-2 0-2 0-2 0-2 383-0 383-0 276-3 276-3 276-3 276-3 276-3 276-3 276-3 452-3 452-3 452-3 452-3 507-0 507-0 507-0 507-0 507-0 507-0 430-0 281-0 281-0 281-0 281-0 309-0 609-0 609-0 609-0 609-0 609-0 609-0 309-0 309-0 309-0 561-3 561-3 561-3 561-3 561-3 284-0 284-0 284-0 284-0 284-0 284-0 284-0 284-0 284-0 407-0 407-0 407-0 459-0 459-0 459-0 459-0 459-0 459-0 359-3 359-3 359-3 359-3 359-3 359-3 359-3 359-3 382-0 382-0 382-0 382-0 441-0 441-0 441-0 441-0 441-0 441-0 441-0 441-0 441-0 441-0 463-3 463-3 463-3 491-3 491-3 494-3 494-3 536-0 536-0 494-3 494-3 494-3 144-3 144-3 144-3 144-3 144-3 144-3 144-3 144-3 144-3 144-3 144-3 144-3 144-3 445-0 445-0 445-0 445-0 445-0 445-0 564-0 564-0 564-0 564-0 434-3 434-3 434-3 434-3 434-3 434-3 434-3 434-3 370-3 370-3 370-3 370-3 397-0 397-0 397-0 397-0 397-0 397-0 571-3 571-3 571-3 571-3 346-0 346-0 571-3 571-3 346-0 346-0 346-0 346-0 0-2 0-2 0-2 0-2 0-2 0-2 0-2 0-2 0-2 0-2 0-2 0-2 0-2 0-2 0-2 0-2 0-2 0-2 0-2 0-2 0-2 0-2 0-2 0-2 0-2 0-2 0-2 0-2 0-2 0-2 0-2 0-2 0-2 0-2 0-2 0-2 0-2 
0-2 0-2 0-2 0-2 0-2 0-2 0-2 0-2 0-2 0-2 0-2 0-2 0-2 0-2 0-2 0-2 0-2 0-2 0-2 0-2 0-2 0-2 0-2 0-2 0-2 0-2 0-2 0-2 0-2 0-2 0-2 0-2 0-2 0-2 0-2 0-2 0-2 0-2 276-3 276-3 276-3 276-3 276-3 276-3 276-3 276-3 276-3 276-3 452-3 507-0 507-0 507-0 507-0 507-0 430-0 430-0 430-0 430-0 281-0 281-0 309-0 609-0 609-0 609-0 609-0 609-0 609-0 609-0 309-0 309-0 561-3 561-3 561-3 561-3 561-3 561-3 284-0 284-0 284-0 284-0 284-0 284-0 284-0 407-0 407-0 407-0 407-0 407-0 407-0 407-0 459-0 403-3 403-3 359-3 359-3 359-3 359-3 359-3 359-3 359-3 359-3 382-0 382-0 382-0 441-0 441-0 441-0 441-0 212-3 441-0 441-0 441-0 441-0 441-0 441-0 463-3 463-3 463-3 463-3 494-3 494-3 494-3 494-3 494-3 494-3 494-3 494-3 494-3 494-3 494-3 494-3 494-3 594-3 594-3 594-3 594-3 144-3 144-3 144-3 445-0 445-0 445-0 483-3 445-0 445-0 483-3 564-0 564-0 564-0 522-0 522-0 522-0 522-0 492-3 434-3 434-3 434-3 434-3 370-3 370-3 370-3 397-0 397-0 397-0 397-0 397-0 397-0 397-0 571-3 571-3 571-3 571-3 346-0 346-0 346-0 346-0 346-0 346-0 346-0 0-2 0-2 0-2 0-2 0-2 0-2 0-2 0-2 0-2 0-2 0-2 0-2 0-2 0-2 0-2 0-2 0-2 0-2 0-2 0-2 0-2 0-2 0-2 0-2 0-2 0-2 0-2 0-2 0-2 0-2 0-2 0-2 0-2 0-2 0-2 0-2 0-2 0-2 
0-2 0-2 0-2 0-2 0-2 0-2 0-2 0-2 0-2 0-2 0-2 0-2 0-2 0-2 0-2 0-2 0-2 0-2 0-2 0-2 0-2 0-2 0-2 0-2 0-2 0-2 0-2 0-2 0-2 0-2 0-2 0-2 0-2 0-2 0-2 0-2 0-2 0-2 0-2 276-3 276-3 276-3 276-3 276-3 276-3 276-3 276-3 276-3 452-3 452-3 507-0 507-0 507-0 507-0 430-0 430-0 430-0 430-0 430-0 281-0 281-0 609-0 609-0 609-0 609-0 609-0 609-0 609-0 384-0 309-0 561-3 561-3 561-3 561-3 561-3 561-3 561-3 561-3 284-0 284-0 284-0 284-0 407-0 407-0 407-0 407-0 407-0 407-0 407-0 407-0 403-3 403-3 403-3 359-3 359-3 359-3 359-3 359-3 359-3 359-3 562-3 382-0 382-0 382-0 441-0 441-0 212-3 212-3 212-3 431-0 441-0 431-0 463-3 441-0 463-3 463-3 438-3 463-3 494-3 494-3 494-3 494-3 494-3 494-3 494-3 494-3 494-3 373-3 373-3 373-3 373-3 594-3 594-3 594-3 594-3 594-3 483-3 483-3 483-3 445-0 483-3 445-0 483-3 483-3 483-3 483-3 564-0 564-0 564-0 564-0 522-0 522-0 522-0 492-3 492-3 434-3 370-3 370-3 370-3 370-3 370-3 397-0 397-0 397-0 397-0 397-0 397-0 316-3 316-3 316-3 316-3 487-0 346-0 346-0 346-0 346-0 346-0 346-0 0-2 0-2 0-2 0-2 0-2 0-2 0-2 0-2 0-2 0-2 0-2 0-2 0-2 0-2 0-2 0-2 0-2 0-2 0-2 0-2 0-2 0-2 0-2 0-2 0-2 0-2 0-2 0-2 0-2 0-2 0-2 0-2 0-2 0-2 0-2 0-2 0-2 0-2 0-2 
0-2 0-2 0-2 0-2 0-2 0-2 0-2 0-2 0-2 0-2 0-2 0-2 0-2 0-2 0-2 0-2 0-2 0-2 0-2 0-2 0-2 0-2 0-2 0-2 0-2 0-2 0-2 0-2 0-2 0-2 0-2 0-2 0-2 0-2 0-2 0-2 0-2 0-2 0-2 510-0 510-0 276-3 276-3 276-3 276-3 276-3 276-3 510-0 507-0 507-0 507-0 507-0 507-0 507-0 430-0 430-0 430-0 430-0 430-0 281-0 281-0 609-0 609-0 609-0 609-0 609-0 609-0 384-0 384-0 309-0 384-0 384-0 561-3 561-3 561-3 561-3 561-3 561-3 284-0 516-0 516-0 284-0 407-0 407-0 407-0 407-0 407-0 407-0 403-3 403-3 403-3 403-3 403-3 359-3 359-3 403-3 562-3 562-3 562-3 562-3 562-3 562-3 382-0 382-0 212-3 212-3 212-3 212-3 431-0 431-0 431-0 431-0 463-3 463-3 463-3 463-3 438-3 438-3 494-3 494-3 494-3 494-3 494-3 494-3 494-3 494-3 494-3 373-3 373-3 373-3 373-3 373-3 594-3 594-3 594-3 594-3 483-3 483-3 483-3 483-3 483-3 483-3 483-3 483-3 564-0 564-0 564-0 522-0 522-0 522-0 522-0 522-0 492-3 492-3 546-3 546-3 546-3 370-3 370-3 370-3 370-3 397-0 397-0 397-0 397-0 316-3 316-3 316-3 316-3 316-3 316-3 487-0 346-0 346-0 346-0 346-0 346-0 346-0 0-2 0-2 0-2 0-2 0-2 0-2 0-2 0-2 0-2 0-2 0-2 0-2 0-2 0-2 0-2 0-2 0-2 0-2 0-2 0-2 0-2 0-2 0-2 0-2 0-2 0-2 0-2 0-2 0-2 0-2 0-2 0-2 0-2 0-2 0-2 0-2 0-2 0-2 0-2 
0-2 0-2 0-2 0-2 0-2 0-2 0-2 0-2 0-2 0-2 0-2 0-2 0-2 0-2 0-2 0-2 0-2 0-2 0-2 0-2 0-2 0-2 0-2 0-2 0-2 0-2 0-2 0-2 0-2 0-2 0-2 0-2 0-2 0-2 0-2 0-2 0-2 0-2 0-2 510-0 510-0 510-0 510-0 510-0 510-0 510-0 510-0 510-0 304-0 507-0 507-0 507-0 507-0 507-0 430-0 430-0 430-0 430-0 430-0 429-3 429-3 429-3 609-0 609-0 609-0 609-0 609-0 384-0 384-0 384-0 384-0 384-0 561-3 516-0 561-3 561-3 561-3 561-3 516-0 516-0 516-0 516-0 407-0 407-0 407-0 407-0 407-0 407-0 403-3 403-3 403-3 403-3 403-3 403-3 403-3 403-3 562-3 562-3 562-3 562-3 562-3 562-3 382-0 382-0 212-3 212-3 212-3 212-3 212-3 431-0 431-0 431-0 463-3 463-3 463-3 463-3 438-3 438-3 408-0 408-0 408-0 408-0 408-0 408-0 373-3 373-3 373-3 373-3 373-3 373-3 373-3 373-3 594-3 594-3 594-3 594-3 594-3 594-3 483-3 483-3 483-3 422-0 422-0 422-0 564-0 564-0 564-0 564-0 522-0 522-0 522-0 522-0 492-3 546-3 546-3 546-3 546-3 546-3 370-3 370-3 546-3 546-3 397-0 397-0 397-0 397-0 397-0 397-0 316-3 487-0 487-0 487-0 487-0 487-0 346-0 487-0 487-0 0-2 0-2 0-2 0-2 0-2 0-2 0-2 0-2 0-2 0-2 0-2 0-2 0-2 0-2 0-2 0-2 0-2 0-2 0-2 0-2 0-2 0-2 0-2 0-2 0-2 0-2 0-2 0-2 0-2 0-2 0-2 0-2 0-2 0-2 0-2 0-2 0-2 0-2 0-2 0-2 
0-2 0-2 0-2 0-2 0-2 0-2 0-2 0-2 0-2 0-2 0-2 0-2 0-2 0-2 0-2 0-2 0-2 0-2 0-2 0-2 0-2 0-2 0-2 0-2 0-2 0-2 0-2 0-2 0-2 0-2 0-2 0-2 0-2 0-2 0-2 0-2 0-2 0-2 0-2 510-0 510-0 510-0 510-0 510-0 510-0 510-0 510-0 510-0 304-0 304-0 304-0 304-0 304-0 304-0 430-0 430-0 430-0 430-0 430-0 429-3 429-3 429-3 609-0 609-0 384-0 384-0 609-0 384-0 384-0 384-0 384-0 384-0 561-3 516-0 561-3 561-3 561-3 516-0 516-0 516-0 516-0 516-0 407-0 407-0 407-0 407-0 407-0 407-0 403-3 403-3 403-3 403-3 403-3 403-3 403-3 403-3 403-3 562-3 562-3 562-3 562-3 562-3 496-3 212-3 212-3 212-3 212-3 212-3 212-3 431-0 431-0 431-0 463-3 438-3 463-3 463-3 438-3 438-3 408-0 408-0 408-0 408-0 408-0 408-0 408-0 373-3 373-3 373-3 373-3 373-3 373-3 373-3 373-3 594-3 594-3 483-3 483-3 483-3 483-3 483-3 483-3 422-0 422-0 422-0 564-0 564-0 522-0 522-0 522-0 522-0 522-0 522-0 492-3 546-3 546-3 546-3 546-3 546-3 546-3 546-3 546-3 546-3 397-0 397-0 397-0 316-3 316-3 316-3 316-3 487-0 487-0 487-0 487-0 487-0 487-0 487-0 487-0 0-2 0-2 0-2 0-2 0-2 0-2 0-2 0-2 0-2 0-2 0-2 0-2 0-2 0-2 0-2 0-2 0-2 0-2 0-2 0-2 0-2 0-2 0-2 0-2 0-2 0-2 0-2 0-2 0-2 0-2 0-2 0-2 0-2 0-2 0-2 0-2 0-2 0-2 0-2 0-2 
0-2 0-2 0-2 0-2 0-2 0-2 0-2 0-2 0-2 0-2 0-2 0-2 0-2 0-2 0-2 0-2 0-2 0-2 0-2 0-2 0-2 0-2 0-2 0-2 0-2 0-2 0-2 0-2 0-2 0-2 0-2 0-2 0-2 0-2 0-2 0-2 0-2 0-2 0-2 510-0 510-0 510-0 510-0 510-0 510-0 510-0 404-0 510-0 304-0 304-0 304-0 304-0 304-0 304-0 304-0 304-0 430-0 430-0 430-0 429-3 429-3 429-3 429-3 609-0 384-0 384-0 384-0 384-0 384-0 384-0 384-0 516-0 516-0 516-0 561-3 561-3 516-0 516-0 516-0 516-0 516-0 516-0 516-0 516-0 407-0 407-0 407-0 403-3 403-3 403-3 403-3 403-3 403-3 488-3 403-3 403-3 562-3 562-3 562-3 562-3 496-3 496-3 496-3 212-3 212-3 212-3 212-3 212-3 212-3 431-0 431-0 438-3 438-3 438-3 463-3 463-3 463-3 438-3 438-3 408-0 408-0 408-0 408-0 408-0 408-0 373-3 373-3 373-3 373-3 373-3 373-3 594-3 594-3 594-3 594-3 594-3 594-3 483-3 483-3 483-3 483-3 422-0 422-0 422-0 422-0 422-0 522-0 522-0 522-0 492-3 492-3 492-3 492-3 546-3 546-3 546-3 546-3 546-3 546-3 546-3 446-0 446-0 446-0 316-3 397-0 316-3 316-3 316-3 316-3 487-0 487-0 487-0 487-0 487-0 487-0 487-0 487-0 0-2 0-2 0-2 0-2 0-2 0-2 0-2 0-2 0-2 0-2 0-2 0-2 0-2 0-2 0-2 0-2 0-2 0-2 0-2 0-2 0-2 0-2 0-2 0-2 0-2 0-2 0-2 0-2 0-2 0-2 0-2 0-2 0-2 0-2 0-2 0-2 0-2 0-2 0-2 0-2 
0-2 0-2 0-2 0-2 0-2 0-2 0-2 0-2 0-2 0-2 0-2 0-2 0-2 0-2 0-2 0-2 0-2 0-2 0-2 0-2 0-2 0-2 0-2 0-2 0-2 0-2 0-2 0-2 0-2 0-2 0-2 0-2 0-2 0-2 0-2 0-2 0-2 0-2 0-2 510-0 510-0 510-0 510-0 510-0 510-0 510-0 404-0 510-0 510-0 304-0 304-0 304-0 304-0 304-0 304-0 304-0 430-0 430-0 430-0 429-3 429-3 429-3 429-3 384-0 384-0 384-0 384-0 384-0 557-0 557-0 557-0 516-0 516-0 516-0 516-0 516-0 516-0 535-0 535-0 535-0 535-0 516-0 516-0 516-0 516-0 515-3 515-3 488-3 488-3 488-3 488-3 488-3 488-3 488-3 403-3 403-3 562-3 562-3 562-3 496-3 496-3 496-3 496-3 496-3 496-3 212-3 212-3 212-3 431-0 431-0 431-0 431-0 438-3 438-3 438-3 438-3 438-3 438-3 438-3 408-0 408-0 408-0 408-0 408-0 408-0 373-3 373-3 373-3 373-3 373-3 373-3 594-3 594-3 594-3 594-3 594-3 594-3 483-3 483-3 483-3 483-3 422-0 422-0 422-0 422-0 422-0 522-0 522-0 522-0 492-3 492-3 492-3 492-3 546-3 546-3 546-3 546-3 546-3 546-3 446-0 446-0 446-0 316-3 316-3 316-3 316-3 316-3 316-3 316-3 472-0 472-0 472-0 487-0 487-0 487-0 0-2 0-2 0-2 0-2 0-2 0-2 0-2 0-2 0-2 0-2 0-2 0-2 0-2 0-2 0-2 0-2 0-2 0-2 0-2 0-2 0-2 0-2 0-2 0-2 0-2 0-2 0-2 0-2 0-2 0-2 0-2 0-2 0-2 0-2 0-2 0-2 0-2 0-2 0-2 0-2 0-2 0-2 
0-2 0-2 0-2 0-2 0-2 0-2 0-2 0-2 0-2 0-2 0-2 0-2 0-2 0-2 0-2 0-2 0-2 0-2 0-2 0-2 0-2 0-2 0-2 0-2 0-2 0-2 0-2 0-2 0-2 0-2 0-2 0-2 0-2 0-2 0-2 0-2 0-2 0-2 0-2 510-0 510-0 404-0 404-0 510-0 404-0 404-0 404-0 404-0 404-0 304-0 304-0 304-0 304-0 505-0 505-0 304-0 430-0 430-0 429-3 429-3 429-3 429-3 429-3 384-0 384-0 557-0 384-0 384-0 384-0 557-0 557-0 557-0 516-0 535-0 535-0 535-0 535-0 535-0 535-0 535-0 535-0 516-0 516-0 515-3 515-3 515-3 515-3 488-3 488-3 488-3 488-3 488-3 488-3 488-3 562-3 562-3 562-3 562-3 562-3 496-3 496-3 496-3 496-3 496-3 496-3 212-3 212-3 431-0 431-0 431-0 431-0 431-0 438-3 438-3 438-3 438-3 438-3 438-3 408-0 408-0 408-0 408-0 408-0 408-0 411-3 411-3 411-3 373-3 588-0 588-0 588-0 588-0 588-0 588-0 594-3 594-3 594-3 594-3 594-3 483-3 483-3 422-0 422-0 422-0 422-0 422-0 522-0 522-0 522-0 492-3 492-3 492-3 492-3 546-3 546-3 546-3 446-0 446-0 446-0 446-0 446-0 446-0 316-3 316-3 316-3 316-3 472-0 316-3 472-0 472-0 487-0 487-0 487-0 487-0 487-0 0-2 0-2 0-2 0-2 0-2 0-2 0-2 0-2 0-2 0-2 0-2 0-2 0-2 0-2 0-2 0-2 0-2 0-2 0-2 0-2 0-2 0-2 0-2 0-2 0-2 0-2 0-2 0-2 0-2 0-2 0-2 0-2 0-2 0-2 0-2 0-2 0-2 0-2 0-2 0-2 0-2 0-2 
0-2 0-2 0-2 0-2 0-2 0-2 0-2 0-2 0-2 0-2 0-2 0-2 0-2 0-2 0-2 0-2 0-2 0-2 0-2 0-2 0-2 0-2 0-2 0-2 0-2 0-2 0-2 0-2 0-2 0-2 0-2 0-2 0-2 0-2 0-2 0-2 0-2 0-2 0-2 0-2 0-2 0-2 404-0 404-0 404-0 404-0 404-0 404-0 404-0 304-0 304-0 304-0 505-0 505-0 505-0 304-0 430-0 430-0 429-3 429-3 429-3 429-3 429-3 429-3 384-0 557-0 557-0 384-0 384-0 557-0 557-0 557-0 535-0 535-0 535-0 535-0 535-0 535-0 535-0 515-3 515-3 515-3 515-3 515-3 515-3 515-3 515-3 515-3 488-3 488-3 488-3 488-3 488-3 488-3 562-3 562-3 562-3 496-3 496-3 496-3 496-3 496-3 212-3 212-3 212-3 212-3 431-0 431-0 431-0 431-0 431-0 431-0 438-3 438-3 438-3 438-3 438-3 438-3 408-0 408-0 408-0 408-0 408-0 411-3 411-3 411-3 411-3 588-0 588-0 588-0 588-0 588-0 588-0 588-0 419-0 419-0 419-0 419-0 419-0 483-3 483-3 422-0 422-0 422-0 422-0 422-0 522-0 522-0 522-0 492-3 492-3 492-3 492-3 546-3 546-3 446-0 446-0 446-0 446-0 446-0 446-0 446-0 446-0 316-3 316-3 316-3 472-0 472-0 472-0 472-0 472-0 472-0 487-0 487-0 487-0 0-2 0-2 0-2 0-2 0-2 0-2 0-2 0-2 0-2 0-2 0-2 0-2 0-2 0-2 0-2 0-2 0-2 0-2 0-2 0-2 0-2 0-2 0-2 0-2 0-2 0-2 0-2 0-2 0-2 0-2 0-2 0-2 0-2 0-2 0-2 0-2 0-2 0-2 0-2 0-2 0-2 0-2 
0-2 0-2 0-2 0-2 0-2 0-2 0-2 0-2 0-2 0-2 0-2 0-2 0-2 0-2 0-2 0-2 0-2 0-2 0-2 0-2 0-2 0-2 0-2 0-2 0-2 0-2 0-2 0-2 0-2 0-2 0-2 0-2 0-2 0-2 0-2 0-2 0-2 0-2 0-2 0-2 0-2 0-2 404-0 404-0 404-0 404-0 404-0 404-0 304-0 304-0 304-0 304-0 505-0 505-0 405-0 304-0 429-3 429-3 429-3 429-3 429-3 429-3 429-3 429-3 557-0 557-0 557-0 557-0 557-0 557-0 534-3 557-0 535-0 535-0 535-0 535-0 535-0 535-0 535-0 515-3 515-3 515-3 515-3 515-3 515-3 515-3 515-3 515-3 488-3 488-3 488-3 488-3 590-3 562-3 562-3 586-3 586-3 496-3 496-3 496-3 496-3 496-3 212-3 212-3 212-3 431-0 431-0 584-3 431-0 431-0 431-0 431-0 438-3 438-3 438-3 438-3 338-0 438-3 438-3 408-0 408-0 408-0 411-3 411-3 411-3 411-3 411-3 588-0 588-0 588-0 588-0 588-0 588-0 588-0 588-0 419-0 419-0 419-0 419-0 416-0 416-0 416-0 422-0 422-0 422-0 422-0 422-0 522-0 522-0 522-0 522-0 492-3 492-3 492-3 446-0 446-0 446-0 425-0 446-0 446-0 446-0 446-0 396-3 396-3 316-3 316-3 472-0 472-0 472-0 472-0 472-0 472-0 487-0 487-0 487-0 0-2 0-2 0-2 0-2 0-2 0-2 0-2 0-2 0-2 0-2 0-2 0-2 0-2 0-2 0-2 0-2 0-2 0-2 0-2 0-2 0-2 0-2 0-2 0-2 0-2 0-2 0-2 0-2 0-2 0-2 0-2 0-2 0-2 0-2 0-2 0-2 0-2 0-2 0-2 0-2 0-2 0-2 
0-2 0-2 0-2 0-2 0-2 0-2 0-2 0-2 0-2 0-2 0-2 0-2 0-2 0-2 0-2 0-2 0-2 0-2 0-2 0-2 0-2 0-2 0-2 0-2 0-2 0-2 0-2 0-2 0-2 0-2 0-2 0-2 0-2 0-2 0-2 0-2 0-2 0-2 0-2 0-2 0-2 0-2 404-0 404-0 404-0 404-0 404-0 404-0 304-0 304-0 304-0 304-0 505-0 505-0 405-0 429-3 429-3 429-3 429-3 429-3 454-3 454-3 454-3 454-3 557-0 557-0 557-0 557-0 557-0 557-0 534-3 557-0 535-0 535-0 535-0 535-0 535-0 535-0 535-0 612-3 515-3 515-3 515-3 515-3 515-3 515-3 515-3 488-3 488-3 488-3 590-3 590-3 590-3 586-3 586-3 586-3 586-3 496-3 496-3 496-3 496-3 496-3 496-3 496-3 212-3 212-3 584-3 584-3 431-0 431-0 584-3 584-3 584-3 338-0 338-0 338-0 338-0 338-0 438-3 541-0 411-3 411-3 411-3 411-3 411-3 411-3 411-3 588-0 588-0 588-0 588-0 588-0 588-0 588-0 588-0 419-0 419-0 419-0 419-0 416-0 416-0 416-0 422-0 422-0 422-0 422-0 422-0 466-3 522-0 522-0 466-3 492-3 492-3 446-0 446-0 446-0 425-0 425-0 446-0 446-0 446-0 446-0 396-3 396-3 396-3 316-3 472-0 396-3 472-0 472-0 472-0 472-0 472-0 472-0 472-0 0-2 0-2 0-2 0-2 0-2 0-2 0-2 0-2 0-2 0-2 0-2 0-2 0-2 0-2 0-2 0-2 0-2 0-2 0-2 0-2 0-2 0-2 0-2 0-2 0-2 0-2 0-2 0-2 0-2 0-2 0-2 0-2 0-2 0-2 0-2 0-2 0-2 0-2 0-2 0-2 0-2 0-2 
0-2 0-2 0-2 0-2 0-2 0-2 0-2 0-2 0-2 0-2 0-2 0-2 0-2 0-2 0-2 0-2 0-2 0-2 0-2 0-2 0-2 0-2 0-2 0-2 0-2 0-2 0-2 0-2 0-2 0-2 0-2 0-2 0-2 0-2 0-2 0-2 0-2 0-2 0-2 0-2 0-2 0-2 404-0 404-0 404-0 404-0 404-0 404-0 304-0 505-0 505-0 505-0 505-0 505-0 405-0 429-3 429-3 454-3 429-3 429-3 454-3 454-3 454-3 557-0 557-0 557-0 557-0 557-0 557-0 557-0 534-3 534-3 535-0 535-0 535-0 535-0 535-0 535-0 612-3 612-3 612-3 515-3 515-3 515-3 515-3 488-3 488-3 488-3 488-3 488-3 590-3 590-3 590-3 590-3 590-3 586-3 586-3 496-3 496-3 496-3 496-3 496-3 565-3 565-3 565-3 212-3 584-3 584-3 584-3 584-3 584-3 338-0 338-0 338-0 338-0 338-0 338-0 338-0 541-0 541-0 541-0 541-0 541-0 411-3 411-3 411-3 411-3 411-3 588-0 588-0 588-0 588-0 588-0 588-0 419-0 419-0 419-0 419-0 419-0 416-0 416-0 416-0 416-0 416-0 422-0 422-0 422-0 466-3 522-0 466-3 466-3 492-3 492-3 446-0 446-0 446-0 425-0 425-0 425-0 425-0 425-0 425-0 425-0 396-3 396-3 396-3 396-3 396-3 472-0 472-0 472-0 472-0 472-0 472-0 472-0 0-2 0-2 0-2 0-2 0-2 0-2 0-2 0-2 0-2 0-2 0-2 0-2 0-2 0-2 0-2 0-2 0-2 0-2 0-2 0-2 0-2 0-2 0-2 0-2 0-2 0-2 0-2 0-2 0-2 0-2 0-2 0-2 0-2 0-2 0-2 0-2 0-2 0-2 0-2 0-2 0-2 0-2 
0-2 0-2 0-2 0-2 0-2 0-2 0-2 0-2 0-2 0-2 0-2 0-2 0-2 0-2 0-2 0-2 0-2 0-2 0-2 0-2 0-2 0-2 0-2 0-2 0-2 0-2 0-2 0-2 0-2 0-2 0-2 0-2 0-2 0-2 0-2 0-2 0-2 0-2 0-2 0-2 0-2 0-2 404-0 404-0 456-3 404-0 404-0 404-0 505-0 505-0 505-0 505-0 505-0 505-0 405-0 405-0 454-3 454-3 454-3 454-3 454-3 454-3 454-3 557-0 557-0 557-0 557-0 557-0 534-3 534-3 534-3 534-3 612-3 612-3 535-0 612-3 612-3 612-3 612-3 612-3 515-3 515-3 515-3 515-3 488-3 488-3 488-3 351-0 351-0 351-0 590-3 590-3 590-3 590-3 590-3 586-3 586-3 586-3 586-3 496-3 496-3 496-3 565-3 565-3 565-3 565-3 584-3 584-3 584-3 584-3 584-3 584-3 338-0 338-0 338-0 338-0 338-0 338-0 541-0 541-0 541-0 541-0 541-0 411-3 411-3 411-3 411-3 411-3 411-3 588-0 588-0 588-0 569-0 569-0 569-0 419-0 419-0 419-0 419-0 416-0 416-0 416-0 416-0 416-0 422-0 422-0 422-0 466-3 466-3 466-3 492-3 492-3 492-3 446-0 446-0 466-3 425-0 425-0 425-0 425-0 425-0 425-0 396-3 396-3 396-3 396-3 396-3 396-3 396-3 396-3 472-0 472-0 472-0 472-0 472-0 0-2 0-2 0-2 0-2 0-2 0-2 0-2 0-2 0-2 0-2 0-2 0-2 0-2 0-2 0-2 0-2 0-2 0-2 0-2 0-2 0-2 0-2 0-2 0-2 0-2 0-2 0-2 0-2 0-2 0-2 0-2 0-2 0-2 0-2 0-2 0-2 0-2 0-2 0-2 0-2 0-2 0-2 
0-2 0-2 0-2 0-2 0-2 0-2 0-2 0-2 0-2 0-2 0-2 0-2 0-2 0-2 0-2 0-2 0-2 0-2 0-2 0-2 0-2 0-2 0-2 0-2 0-2 0-2 0-2 0-2 0-2 0-2 0-2 0-2 0-2 0-2 0-2 0-2 0-2 0-2 0-2 0-2 0-2 0-2 404-0 404-0 456-3 456-3 456-3 456-3 505-0 505-0 505-0 505-0 505-0 505-0 405-0 405-0 454-3 454-3 454-3 454-3 454-3 454-3 454-3 454-3 454-3 385-3 385-3 557-0 534-3 534-3 534-3 534-3 534-3 612-3 612-3 612-3 612-3 612-3 612-3 458-3 515-3 515-3 515-3 351-0 351-0 488-3 488-3 351-0 351-0 590-3 590-3 590-3 590-3 590-3 586-3 586-3 586-3 586-3 586-3 496-3 565-3 565-3 565-3 565-3 584-3 584-3 584-3 584-3 584-3 584-3 584-3 584-3 338-0 338-0 338-0 338-0 541-0 541-0 541-0 541-0 541-0 541-0 541-0 541-0 508-3 411-3 411-3 411-3 411-3 411-3 588-0 588-0 569-0 569-0 419-0 419-0 419-0 419-0 419-0 416-0 416-0 416-0 416-0 416-0 416-0 422-0 422-0 466-3 466-3 466-3 466-3 492-3 492-3 466-3 466-3 466-3 425-0 425-0 425-0 425-0 440-3 440-3 440-3 440-3 440-3 396-3 396-3 396-3 396-3 396-3 472-0 472-0 472-0 472-0 0-2 0-2 0-2 0-2 0-2 0-2 0-2 0-2 0-2 0-2 0-2 0-2 0-2 0-2 0-2 0-2 0-2 0-2 0-2 0-2 0-2 0-2 0-2 0-2 0-2 0-2 0-2 0-2 0-2 0-2 0-2 0-2 0-2 0-2 0-2 0-2 0-2 0-2 0-2 0-2 0-2 0-2 0-2 
0-2 0-2 0-2 0-2 0-2 0-2 0-2 0-2 0-2 0-2 0-2 0-2 0-2 0-2 0-2 0-2 0-2 0-2 0-2 0-2 0-2 0-2 0-2 0-2 0-2 0-2 0-2 0-2 0-2 0-2 0-2 0-2 0-2 0-2 0-2 0-2 0-2 0-2 0-2 0-2 0-2 0-2 404-0 404-0 456-3 456-3 456-3 456-3 505-0 505-0 505-0 505-0 505-0 505-0 405-0 405-0 454-3 454-3 454-3 454-3 454-3 454-3 454-3 454-3 385-3 385-3 385-3 385-3 534-3 534-3 534-3 534-3 612-3 612-3 612-3 612-3 612-3 612-3 612-3 458-3 458-3 515-3 351-0 351-0 351-0 488-3 488-3 351-0 351-0 351-0 590-3 590-3 590-3 590-3 590-3 586-3 586-3 586-3 586-3 586-3 586-3 586-3 565-3 565-3 584-3 584-3 584-3 584-3 584-3 584-3 584-3 338-0 338-0 338-0 338-0 338-0 541-0 541-0 541-0 541-0 541-0 541-0 541-0 508-3 508-3 411-3 411-3 442-3 442-3 442-3 442-3 442-3 569-0 569-0 419-0 419-0 419-0 419-0 419-0 416-0 416-0 416-0 416-0 416-0 416-0 422-0 422-0 466-3 466-3 466-3 466-3 466-3 466-3 466-3 466-3 466-3 425-0 425-0 425-0 425-0 440-3 440-3 440-3 440-3 440-3 396-3 396-3 396-3 396-3 396-3 396-3 396-3 396-3 0-2 0-2 0-2 0-2 0-2 0-2 0-2 0-2 0-2 0-2 0-2 0-2 0-2 0-2 0-2 0-2 0-2 0-2 0-2 0-2 0-2 0-2 0-2 0-2 0-2 0-2 0-2 0-2 0-2 0-2 0-2 0-2 0-2 0-2 0-2 0-2 0-2 0-2 0-2 0-2 0-2 0-2 0-2 0-2 
0-2 0-2 0-2 0-2 0-2 0-2 0-2 0-2 0-2 0-2 0-2 0-2 0-2 0-2 0-2 0-2 0-2 0-2 0-2 0-2 0-2 0-2 0-2 0-2 0-2 0-2 0-2 0-2 0-2 0-2 0-2 0-2 0-2 0-2 0-2 0-2 0-2 0-2 0-2 0-2 0-2 0-2 404-0 456-3 456-3 456-3 456-3 456-3 456-3 505-0 505-0 505-0 505-0 505-0 405-0 405-0 405-0 405-0 454-3 454-3 454-3 454-3 454-3 385-3 385-3 385-3 385-3 534-3 534-3 534-3 534-3 534-3 612-3 612-3 612-3 612-3 612-3 509-0 612-3 458-3 458-3 515-3 351-0 351-0 351-0 351-0 351-0 351-0 351-0 590-3 590-3 590-3 590-3 590-3 590-3 586-3 586-3 586-3 586-3 586-3 586-3 565-3 565-3 565-3 565-3 584-3 486-3 584-3 584-3 584-3 584-3 584-3 584-3 338-0 338-0 338-0 541-0 541-0 541-0 541-0 541-0 541-0 541-0 508-3 508-3 411-3 442-3 442-3 442-3 442-3 442-3 569-0 569-0 569-0 419-0 419-0 419-0 419-0 419-0 416-0 517-3 517-3 517-3 416-0 416-0 416-0 416-0 466-3 466-3 471-3 471-3 471-3 425-0 466-3 466-3 425-0 425-0 425-0 425-0 440-3 440-3 440-3 440-3 440-3 440-3 396-3 396-3 396-3 396-3 396-3 396-3 396-3 0-2 0-2 0-2 0-2 0-2 0-2 0-2 0-2 0-2 0-2 0-2 0-2 0-2 0-2 0-2 0-2 0-2 0-2 0-2 0-2 0-2 0-2 0-2 0-2 0-2 0-2 0-2 0-2 0-2 0-2 0-2 0-2 0-2 0-2 0-2 0-2 0-2 0-2 0-2 0-2 0-2 0-2 0-2 0-2 0-2 
0-2 0-2 0-2 0-2 0-2 0-2 0-2 0-2 0-2 0-2 0-2 0-2 0-2 0-2 0-2 0-2 0-2 0-2 0-2 0-2 0-2 0-2 0-2 0-2 0-2 0-2 0-2 0-2 0-2 0-2 0-2 0-2 0-2 0-2 0-2 0-2 0-2 0-2 0-2 0-2 0-2 0-2 0-2 0-2 456-3 456-3 456-3 456-3 587-3 587-3 505-0 505-0 587-3 405-0 405-0 405-0 405-0 405-0 385-3 385-3 454-3 385-3 385-3 385-3 385-3 385-3 385-3 534-3 534-3 534-3 534-3 612-3 612-3 612-3 612-3 509-0 509-0 509-0 509-0 458-3 458-3 458-3 351-0 351-0 351-0 351-0 351-0 351-0 351-0 590-3 590-3 590-3 590-3 590-3 590-3 586-3 586-3 586-3 586-3 586-3 586-3 565-3 565-3 565-3 565-3 565-3 486-3 486-3 584-3 486-3 338-0 338-0 338-0 338-0 338-0 338-0 512-0 541-0 541-0 541-0 541-0 541-0 508-3 508-3 508-3 508-3 442-3 442-3 442-3 442-3 569-0 569-0 569-0 569-0 569-0 569-0 569-0 517-3 517-3 416-0 517-3 517-3 517-3 416-0 416-0 416-0 466-3 466-3 471-3 471-3 471-3 471-3 425-0 425-0 425-0 425-0 425-0 425-0 440-3 440-3 440-3 440-3 440-3 440-3 440-3 440-3 396-3 395-3 395-3 395-3 395-3 0-2 0-2 0-2 0-2 0-2 0-2 0-2 0-2 0-2 0-2 0-2 0-2 0-2 0-2 0-2 0-2 0-2 0-2 0-2 0-2 0-2 0-2 0-2 0-2 0-2 0-2 0-2 0-2 0-2 0-2 0-2 0-2 0-2 0-2 0-2 0-2 0-2 0-2 0-2 0-2 0-2 0-2 0-2 0-2 0-2 0-2 
0-2 0-2 0-2 0-2 0-2 0-2 0-2 0-2 0-2 0-2 0-2 0-2 0-2 0-2 0-2 0-2 0-2 0-2 0-2 0-2 0-2 0-2 0-2 0-2 0-2 0-2 0-2 0-2 0-2 0-2 0-2 0-2 0-2 0-2 0-2 0-2 0-2 0-2 0-2 0-2 0-2 0-2 0-2 0-2 456-3 456-3 456-3 456-3 587-3 587-3 505-0 587-3 587-3 587-3 405-0 405-0 405-0 405-0 385-3 385-3 385-3 385-3 385-3 385-3 385-3 534-3 534-3 534-3 534-3 534-3 560-0 560-0 560-0 612-3 612-3 509-0 509-0 509-0 509-0 458-3 458-3 458-3 351-0 351-0 351-0 351-0 351-0 351-0 504-3 590-3 590-3 287-3 287-3 287-3 586-3 586-3 586-3 586-3 586-3 586-3 565-3 565-3 565-3 565-3 565-3 486-3 486-3 486-3 486-3 486-3 486-3 338-0 338-0 512-0 512-0 512-0 512-0 512-0 541-0 541-0 512-0 512-0 508-3 508-3 508-3 508-3 442-3 442-3 442-3 442-3 442-3 569-0 569-0 569-0 569-0 569-0 569-0 517-3 517-3 517-3 517-3 517-3 517-3 517-3 593-3 466-3 466-3 466-3 466-3 471-3 471-3 471-3 425-0 425-0 425-0 425-0 440-3 440-3 440-3 440-3 440-3 440-3 440-3 440-3 440-3 395-3 395-3 395-3 395-3 395-3 395-3 0-2 0-2 0-2 0-2 0-2 0-2 0-2 0-2 0-2 0-2 0-2 0-2 0-2 0-2 0-2 0-2 0-2 0-2 0-2 0-2 0-2 0-2 0-2 0-2 0-2 0-2 0-2 0-2 0-2 0-2 0-2 0-2 0-2 0-2 0-2 0-2 0-2 0-2 0-2 0-2 0-2 0-2 0-2 0-2 0-2 0-2 
0-2 0-2 0-2 0-2 0-2 0-2 0-2 0-2 0-2 0-2 0-2 0-2 0-2 0-2 0-2 0-2 0-2 0-2 0-2 0-2 0-2 0-2 0-2 0-2 0-2 0-2 0-2 0-2 0-2 0-2 0-2 0-2 0-2 0-2 0-2 0-2 0-2 0-2 0-2 0-2 0-2 0-2 0-2 0-2 456-3 456-3 456-3 456-3 456-3 587-3 505-0 587-3 587-3 587-3 405-0 405-0 405-0 405-0 385-3 385-3 385-3 385-3 385-3 385-3 385-3 534-3 534-3 534-3 534-3 560-0 560-0 560-0 560-0 560-0 612-3 509-0 509-0 509-0 509-0 458-3 458-3 458-3 351-0 351-0 351-0 504-3 351-0 351-0 504-3 504-3 590-3 287-3 287-3 287-3 586-3 586-3 565-3 565-3 565-3 565-3 565-3 565-3 565-3 565-3 565-3 486-3 486-3 486-3 486-3 486-3 486-3 486-3 338-0 512-0 512-0 512-0 512-0 512-0 512-0 512-0 512-0 508-3 508-3 508-3 508-3 508-3 442-3 442-3 442-3 442-3 442-3 569-0 569-0 569-0 569-0 569-0 569-0 517-3 517-3 517-3 517-3 517-3 517-3 517-3 593-3 593-3 466-3 466-3 593-3 593-3 471-3 471-3 471-3 425-0 425-0 425-0 440-3 440-3 613-3 567-0 440-3 440-3 440-3 440-3 440-3 395-3 395-3 395-3 395-3 395-3 395-3 0-2 0-2 0-2 0-2 0-2 0-2 0-2 0-2 0-2 0-2 0-2 0-2 0-2 0-2 0-2 0-2 0-2 0-2 0-2 0-2 0-2 0-2 0-2 0-2 0-2 0-2 0-2 0-2 0-2 0-2 0-2 0-2 0-2 0-2 0-2 0-2 0-2 0-2 0-2 0-2 0-2 0-2 0-2 0-2 0-2 0-2 
0-2 0-2 0-2 0-2 0-2 0-2 0-2 0-2 0-2 0-2 0-2 0-2 0-2 0-2 0-2 0-2 0-2 0-2 0-2 0-2 0-2 0-2 0-2 0-2 0-2 0-2 0-2 0-2 0-2 0-2 0-2 0-2 0-2 0-2 0-2 0-2 0-2 0-2 0-2 0-2 0-2 0-2 0-2 0-2 456-3 456-3 456-3 456-3 587-3 587-3 587-3 587-3 587-3 587-3 405-0 405-0 405-0 405-0 405-0 385-3 385-3 385-3 457-0 457-0 457-0 457-0 457-0 457-0 457-0 560-0 560-0 560-0 560-0 560-0 560-0 509-0 509-0 509-0 509-0 458-3 458-3 458-3 458-3 458-3 458-3 504-3 504-3 504-3 504-3 504-3 590-3 287-3 287-3 287-3 287-3 287-3 565-3 565-3 565-3 565-3 565-3 486-3 486-3 486-3 486-3 486-3 486-3 486-3 486-3 486-3 486-3 486-3 486-3 486-3 486-3 512-0 512-0 512-0 512-0 512-0 508-3 508-3 508-3 508-3 508-3 508-3 442-3 442-3 442-3 442-3 442-3 569-0 569-0 569-0 569-0 569-0 569-0 517-3 517-3 517-3 517-3 517-3 517-3 517-3 593-3 593-3 593-3 466-3 593-3 593-3 471-3 471-3 613-3 613-3 613-3 613-3 613-3 613-3 613-3 567-0 567-0 440-3 440-3 567-0 567-0 567-0 395-3 395-3 395-3 395-3 395-3 0-2 0-2 0-2 0-2 0-2 0-2 0-2 0-2 0-2 0-2 0-2 0-2 0-2 0-2 0-2 0-2 0-2 0-2 0-2 0-2 0-2 0-2 0-2 0-2 0-2 0-2 0-2 0-2 0-2 0-2 0-2 0-2 0-2 0-2 0-2 0-2 0-2 0-2 0-2 0-2 0-2 0-2 0-2 0-2 0-2 0-2 
0-2 0-2 0-2 0-2 0-2 0-2 0-2 0-2 0-2 0-2 0-2 0-2 0-2 0-2 0-2 0-2 0-2 0-2 0-2 0-2 0-2 0-2 0-2 0-2 0-2 0-2 0-2 0-2 0-2 0-2 0-2 0-2 0-2 0-2 0-2 0-2 0-2 0-2 0-2 0-2 0-2 0-2 0-2 0-2 456-3 456-3 456-3 587-3 587-3 587-3 587-3 587-3 587-3 587-3 405-0 405-0 405-0 405-0 385-3 385-3 385-3 385-3 457-0 457-0 457-0 457-0 457-0 457-0 457-0 560-0 560-0 560-0 560-0 560-0 560-0 560-0 509-0 509-0 509-0 509-0 509-0 509-0 509-0 458-3 458-3 458-3 504-3 504-3 504-3 504-3 504-3 287-3 287-3 287-3 287-3 287-3 287-3 565-3 565-3 315-3 315-3 315-3 315-3 315-3 315-3 486-3 486-3 486-3 486-3 486-3 486-3 589-0 589-0 589-0 589-0 589-0 589-0 512-0 512-0 512-0 508-3 508-3 508-3 508-3 508-3 508-3 508-3 442-3 442-3 442-3 442-3 569-0 569-0 569-0 569-0 569-0 569-0 517-3 517-3 517-3 517-3 593-3 593-3 593-3 593-3 593-3 593-3 593-3 593-3 593-3 471-3 471-3 613-3 613-3 613-3 613-3 613-3 613-3 613-3 567-0 567-0 567-0 567-0 567-0 567-0 395-3 395-3 395-3 395-3 395-3 395-3 0-2 0-2 0-2 0-2 0-2 0-2 0-2 0-2 0-2 0-2 0-2 0-2 0-2 0-2 0-2 0-2 0-2 0-2 0-2 0-2 0-2 0-2 0-2 0-2 0-2 0-2 0-2 0-2 0-2 0-2 0-2 0-2 0-2 0-2 0-2 0-2 0-2 0-2 0-2 0-2 0-2 0-2 0-2 0-2 0-2 0-2 
0-2 0-2 0-2 0-2 0-2 0-2 0-2 0-2 0-2 0-2 0-2 0-2 0-2 0-2 0-2 0-2 0-2 0-2 0-2 0-2 0-2 0-2 0-2 0-2 0-2 0-2 0-2 0-2 0-2 0-2 0-2 0-2 0-2 0-2 0-2 0-2 0-2 0-2 0-2 0-2 0-2 0-2 0-2 0-2 456-3 456-3 456-3 587-3 587-3 587-3 587-3 587-3 587-3 587-3 405-0 485-3 485-3 485-3 531-0 531-0 385-3 385-3 531-0 531-0 457-0 457-0 457-0 457-0 457-0 457-0 457-0 560-0 560-0 560-0 560-0 560-0 509-0 509-0 509-0 509-0 509-0 509-0 509-0 458-3 458-3 504-3 504-3 504-3 504-3 504-3 504-3 504-3 287-3 287-3 287-3 287-3 287-3 315-3 315-3 315-3 315-3 315-3 315-3 556-3 315-3 315-3 486-3 486-3 589-0 589-0 486-3 589-0 589-0 589-0 589-0 589-0 589-0 512-0 512-0 512-0 508-3 508-3 508-3 508-3 508-3 508-3 508-3 442-3 442-3 442-3 442-3 465-3 465-3 465-3 493-0 493-0 493-0 517-3 517-3 517-3 517-3 593-3 593-3 593-3 593-3 593-3 593-3 593-3 593-3 471-3 471-3 613-3 613-3 613-3 613-3 613-3 613-3 613-3 613-3 567-0 567-0 567-0 567-0 567-0 567-0 395-3 395-3 395-3 395-3 395-3 395-3 0-2 0-2 0-2 0-2 0-2 0-2 0-2 0-2 0-2 0-2 0-2 0-2 0-2 0-2 0-2 0-2 0-2 0-2 0-2 0-2 0-2 0-2 0-2 0-2 0-2 0-2 0-2 0-2 0-2 0-2 0-2 0-2 0-2 0-2 0-2 0-2 0-2 0-2 0-2 0-2 0-2 0-2 0-2 0-2 0-2 0-2 
0-2 0-2 0-2 0-2 0-2 0-2 0-2 0-2 0-2 0-2 0-2 0-2 0-2 0-2 0-2 0-2 0-2 0-2 0-2 0-2 0-2 0-2 0-2 0-2 0-2 0-2 0-2 0-2 0-2 0-2 0-2 0-2 0-2 0-2 0-2 0-2 0-2 0-2 0-2 0-2 0-2 0-2 0-2 0-2 456-3 456-3 456-3 587-3 587-3 587-3 587-3 587-3 361-3 361-3 405-0 405-0 485-3 485-3 531-0 531-0 531-0 531-0 531-0 457-0 457-0 457-0 457-0 457-0 457-0 457-0 457-0 457-0 560-0 560-0 560-0 560-0 560-0 585-0 509-0 509-0 509-0 509-0 509-0 458-3 504-3 504-3 504-3 504-3 504-3 504-3 504-3 287-3 287-3 287-3 287-3 287-3 287-3 315-3 315-3 315-3 315-3 315-3 315-3 556-3 556-3 556-3 556-3 556-3 589-0 589-0 589-0 589-0 589-0 589-0 589-0 589-0 512-0 512-0 512-0 512-0 455-0 455-0 455-0 455-0 508-3 508-3 455-0 455-0 442-3 465-3 465-3 465-3 493-0 493-0 493-0 493-0 493-0 493-0 493-0 493-0 517-3 493-0 593-3 493-0 593-3 593-3 593-3 593-3 593-3 471-3 471-3 471-3 471-3 613-3 613-3 613-3 613-3 613-3 613-3 613-3 567-0 567-0 567-0 567-0 567-0 567-0 395-3 395-3 395-3 395-3 0-2 0-2 0-2 0-2 0-2 0-2 0-2 0-2 0-2 0-2 0-2 0-2 0-2 0-2 0-2 0-2 0-2 0-2 0-2 0-2 0-2 0-2 0-2 0-2 0-2 0-2 0-2 0-2 0-2 0-2 0-2 0-2 0-2 0-2 0-2 0-2 0-2 0-2 0-2 0-2 0-2 0-2 0-2 0-2 0-2 0-2 0-2 
0-2 0-2 0-2 0-2 0-2 0-2 0-2 0-2 0-2 0-2 0-2 0-2 0-2 0-2 0-2 0-2 0-2 0-2 0-2 0-2 0-2 0-2 0-2 0-2 0-2 0-2 0-2 0-2 0-2 0-2 0-2 0-2 0-2 0-2 0-2 0-2 0-2 0-2 0-2 0-2 0-2 0-2 0-2 0-2 0-2 0-2 456-3 456-3 456-3 587-3 587-3 361-3 361-3 485-3 485-3 485-3 485-3 485-3 485-3 531-0 531-0 531-0 531-0 457-0 457-0 457-0 457-0 529-3 529-3 457-0 457-0 457-0 560-0 560-0 560-0 560-0 560-0 585-0 585-0 585-0 585-0 509-0 458-3 458-3 464-3 464-3 504-3 504-3 504-3 504-3 504-3 287-3 287-3 287-3 287-3 287-3 287-3 315-3 315-3 315-3 315-3 315-3 315-3 556-3 556-3 556-3 556-3 556-3 556-3 556-3 556-3 511-0 511-0 589-0 589-0 589-0 512-0 512-0 512-0 512-0 455-0 455-0 455-0 455-0 455-0 455-0 455-0 455-0 617-0 617-0 465-3 465-3 465-3 493-0 493-0 493-0 493-0 493-0 420-0 493-0 493-0 493-0 493-0 493-0 493-0 593-3 593-3 593-3 471-3 471-3 471-3 471-3 471-3 390-3 613-3 613-3 613-3 613-3 613-3 613-3 567-0 567-0 567-0 567-0 567-0 547-3 547-3 547-3 395-3 395-3 0-2 0-2 0-2 0-2 0-2 0-2 0-2 0-2 0-2 0-2 0-2 0-2 0-2 0-2 0-2 0-2 0-2 0-2 0-2 0-2 0-2 0-2 0-2 0-2 0-2 0-2 0-2 0-2 0-2 0-2 0-2 0-2 0-2 0-2 0-2 0-2 0-2 0-2 0-2 0-2 0-2 0-2 0-2 0-2 0-2 0-2 0-2 
0-2 0-2 0-2 0-2 0-2 0-2 0-2 0-2 0-2 0-2 0-2 0-2 0-2 0-2 0-2 0-2 0-2 0-2 0-2 0-2 0-2 0-2 0-2 0-2 0-2 0-2 0-2 0-2 0-2 0-2 0-2 0-2 0-2 0-2 0-2 0-2 0-2 0-2 0-2 0-2 0-2 0-2 0-2 0-2 0-2 0-2 361-3 361-3 361-3 361-3 587-3 361-3 361-3 485-3 485-3 485-3 485-3 485-3 531-0 531-0 531-0 531-0 457-0 457-0 457-0 530-3 530-3 529-3 529-3 529-3 529-3 529-3 560-0 560-0 529-3 529-3 529-3 585-0 585-0 585-0 585-0 458-3 458-3 458-3 464-3 464-3 464-3 464-3 464-3 504-3 504-3 287-3 287-3 555-3 287-3 287-3 287-3 592-0 592-0 315-3 315-3 315-3 315-3 315-3 556-3 556-3 556-3 556-3 556-3 556-3 556-3 511-0 511-0 511-0 589-0 589-0 589-0 512-0 512-0 512-0 455-0 455-0 455-0 455-0 455-0 455-0 617-0 617-0 617-0 617-0 465-3 465-3 465-3 465-3 493-0 493-0 493-0 493-0 420-0 420-0 420-0 493-0 493-0 493-0 493-0 593-3 593-3 593-3 471-3 471-3 471-3 471-3 471-3 390-3 613-3 613-3 613-3 390-3 567-0 567-0 567-0 567-0 547-3 547-3 547-3 547-3 547-3 547-3 547-3 547-3 0-2 0-2 0-2 0-2 0-2 0-2 0-2 0-2 0-2 0-2 0-2 0-2 0-2 0-2 0-2 0-2 0-2 0-2 0-2 0-2 0-2 0-2 0-2 0-2 0-2 0-2 0-2 0-2 0-2 0-2 0-2 0-2 0-2 0-2 0-2 0-2 0-2 0-2 0-2 0-2 0-2 0-2 0-2 0-2 0-2 0-2 0-2 
0-2 0-2 0-2 0-2 0-2 0-2 0-2 0-2 0-2 0-2 0-2 0-2 0-2 0-2 0-2 0-2 0-2 0-2 0-2 0-2 0-2 0-2 0-2 0-2 0-2 0-2 0-2 0-2 0-2 0-2 0-2 0-2 0-2 0-2 0-2 0-2 0-2 0-2 0-2 0-2 0-2 0-2 0-2 0-2 0-2 0-2 361-3 361-3 361-3 361-3 361-3 361-3 361-3 361-3 361-3 485-3 485-3 485-3 531-0 531-0 531-0 531-0 531-0 531-0 530-3 530-3 530-3 530-3 529-3 529-3 529-3 529-3 560-0 560-0 529-3 529-3 529-3 529-3 585-0 585-0 585-0 458-3 458-3 458-3 458-3 464-3 464-3 464-3 464-3 464-3 464-3 555-3 555-3 555-3 287-3 287-3 287-3 592-0 592-0 315-3 315-3 315-3 315-3 315-3 556-3 556-3 556-3 556-3 556-3 556-3 556-3 511-0 511-0 511-0 589-0 511-0 589-0 589-0 589-0 589-0 455-0 455-0 455-0 455-0 455-0 455-0 617-0 617-0 617-0 617-0 465-3 465-3 465-3 465-3 420-0 493-0 493-0 420-0 420-0 420-0 544-0 544-0 493-0 544-0 544-0 544-0 518-3 593-3 593-3 471-3 471-3 471-3 471-3 390-3 613-3 390-3 390-3 390-3 567-0 567-0 567-0 567-0 547-3 547-3 547-3 547-3 547-3 547-3 547-3 547-3 0-2 0-2 0-2 0-2 0-2 0-2 0-2 0-2 0-2 0-2 0-2 0-2 0-2 0-2 0-2 0-2 0-2 0-2 0-2 0-2 0-2 0-2 0-2 0-2 0-2 0-2 0-2 0-2 0-2 0-2 0-2 0-2 0-2 0-2 0-2 0-2 0-2 0-2 0-2 0-2 0-2 0-2 0-2 0-2 0-2 0-2 0-2 
0-2 0-2 0-2 0-2 0-2 0-2 0-2 0-2 0-2 0-2 0-2 0-2 0-2 0-2 0-2 0-2 0-2 0-2 0-2 0-2 0-2 0-2 0-2 0-2 0-2 0-2 0-2 0-2 0-2 0-2 0-2 0-2 0-2 0-2 0-2 0-2 0-2 0-2 0-2 0-2 0-2 0-2 0-2 0-2 0-2 0-2 361-3 361-3 361-3 361-3 361-3 361-3 361-3 361-3 485-3 485-3 485-3 485-3 531-0 531-0 531-0 531-0 531-0 531-0 530-3 530-3 530-3 530-3 529-3 529-3 529-3 529-3 529-3 560-0 529-3 529-3 529-3 529-3 585-0 585-0 585-0 585-0 458-3 464-3 464-3 464-3 464-3 464-3 464-3 464-3 464-3 555-3 555-3 555-3 555-3 555-3 592-0 592-0 592-0 592-0 592-0 315-3 315-3 315-3 556-3 556-3 556-3 556-3 556-3 556-3 511-0 511-0 511-0 511-0 511-0 511-0 589-0 589-0 589-0 589-0 455-0 455-0 455-0 455-0 455-0 455-0 617-0 617-0 617-0 617-0 465-3 465-3 465-3 465-3 420-0 420-0 420-0 420-0 420-0 420-0 544-0 544-0 544-0 544-0 544-0 544-0 518-3 518-3 518-3 518-3 390-3 471-3 471-3 390-3 390-3 390-3 390-3 390-3 390-3 547-3 547-3 567-0 547-3 547-3 547-3 468-3 468-3 468-3 468-3 468-3 0-2 0-2 0-2 0-2 0-2 0-2 0-2 0-2 0-2 0-2 0-2 0-2 0-2 0-2 0-2 0-2 0-2 0-2 0-2 0-2 0-2 0-2 0-2 0-2 0-2 0-2 0-2 0-2 0-2 0-2 0-2 0-2 0-2 0-2 0-2 0-2 0-2 0-2 0-2 0-2 0-2 0-2 0-2 0-2 0-2 0-2 0-2 
0-2 0-2 0-2 0-2 0-2 0-2 0-2 0-2 0-2 0-2 0-2 0-2 0-2 0-2 0-2 0-2 0-2 0-2 0-2 0-2 0-2 0-2 0-2 0-2 0-2 0-2 0-2 0-2 0-2 0-2 0-2 0-2 0-2 0-2 0-2 0-2 0-2 0-2 0-2 0-2 0-2 0-2 0-2 0-2 0-2 0-2 0-2 0-2 0-2 361-3 361-3 361-3 361-3 361-3 361-3 485-3 485-3 485-3 531-0 531-0 531-0 531-0 531-0 531-0 530-3 530-3 530-3 530-3 529-3 529-3 386-3 386-3 529-3 529-3 529-3 529-3 529-3 529-3 585-0 585-0 585-0 585-0 585-0 585-0 464-3 464-3 464-3 464-3 464-3 464-3 555-3 555-3 555-3 555-3 555-3 555-3 592-0 592-0 592-0 592-0 592-0 592-0 592-0 542-0 542-0 556-3 556-3 556-3 556-3 556-3 511-0 511-0 511-0 511-0 511-0 511-0 511-0 582-3 582-3 582-3 455-0 582-3 455-0 455-0 455-0 455-0 617-0 617-0 617-0 617-0 465-3 465-3 465-3 465-3 420-0 420-0 420-0 420-0 420-0 420-0 544-0 544-0 544-0 544-0 544-0 518-3 518-3 518-3 518-3 390-3 390-3 390-3 390-3 390-3 435-0 390-3 390-3 390-3 390-3 547-3 547-3 547-3 547-3 547-3 468-3 468-3 468-3 468-3 468-3 468-3 0-2 0-2 0-2 0-2 0-2 0-2 0-2 0-2 0-2 0-2 0-2 0-2 0-2 0-2 0-2 0-2 0-2 0-2 0-2 0-2 0-2 0-2 0-2 0-2 0-2 0-2 0-2 0-2 0-2 0-2 0-2 0-2 0-2 0-2 0-2 0-2 0-2 0-2 0-2 0-2 0-2 0-2 0-2 0-2 0-2 0-2 0-2 
0-2 0-2 0-2 0-2 0-2 0-2 0-2 0-2 0-2 0-2 0-2 0-2 0-2 0-2 0-2 0-2 0-2 0-2 0-2 0-2 0-2 0-2 0-2 0-2 0-2 0-2 0-2 0-2 0-2 0-2 0-2 0-2 0-2 0-2 0-2 0-2 0-2 0-2 0-2 0-2 0-2 0-2 0-2 0-2 0-2 0-2 0-2 0-2 0-2 0-2 0-2 361-3 361-3 361-3 485-3 485-3 485-3 485-3 485-3 530-3 530-3 530-3 530-3 530-3 530-3 530-3 530-3 530-3 386-3 386-3 386-3 386-3 386-3 529-3 529-3 529-3 529-3 529-3 585-0 585-0 585-0 585-0 585-0 585-0 432-3 432-3 464-3 464-3 464-3 464-3 555-3 555-3 555-3 555-3 555-3 555-3 592-0 592-0 592-0 592-0 592-0 592-0 592-0 542-0 542-0 542-0 542-0 542-0 556-3 391-3 511-0 511-0 511-0 511-0 511-0 511-0 511-0 582-3 582-3 582-3 582-3 582-3 455-0 617-0 617-0 617-0 617-0 617-0 617-0 617-0 465-3 465-3 465-3 465-3 420-0 420-0 420-0 420-0 420-0 420-0 544-0 544-0 544-0 544-0 544-0 518-3 518-3 518-3 390-3 390-3 390-3 390-3 390-3 390-3 435-0 390-3 390-3 390-3 390-3 390-3 547-3 547-3 547-3 547-3 468-3 468-3 468-3 468-3 468-3 468-3 0-2 0-2 0-2 0-2 0-2 0-2 0-2 0-2 0-2 0-2 0-2 0-2 0-2 0-2 0-2 0-2 0-2 0-2 0-2 0-2 0-2 0-2 0-2 0-2 0-2 0-2 0-2 0-2 0-2 0-2 0-2 0-2 0-2 0-2 0-2 0-2 0-2 0-2 0-2 0-2 0-2 0-2 0-2 0-2 0-2 0-2 0-2 
0-2 0-2 0-2 0-2 0-2 0-2 0-2 0-2 0-2 0-2 0-2 0-2 0-2 0-2 0-2 0-2 0-2 0-2 0-2 0-2 0-2 0-2 0-2 0-2 0-2 0-2 0-2 0-2 0-2 0-2 0-2 0-2 0-2 0-2 0-2 0-2 0-2 0-2 0-2 0-2 0-2 0-2 0-2 0-2 0-2 0-2 0-2 0-2 0-2 0-2 0-2 0-2 0-2 361-3 361-3 485-3 485-3 485-3 485-3 530-3 530-3 530-3 530-3 530-3 530-3 530-3 386-3 386-3 386-3 386-3 386-3 386-3 386-3 386-3 529-3 529-3 529-3 585-0 585-0 585-0 585-0 585-0 585-0 585-0 432-3 464-3 464-3 464-3 464-3 555-3 555-3 555-3 555-3 555-3 555-3 555-3 592-0 592-0 592-0 592-0 592-0 592-0 592-0 542-0 542-0 542-0 542-0 542-0 391-3 391-3 391-3 511-0 511-0 511-0 511-0 511-0 582-3 582-3 582-3 582-3 582-3 582-3 617-0 617-0 617-0 617-0 617-0 617-0 617-0 465-3 465-3 465-3 484-3 465-3 420-0 420-0 420-0 420-0 420-0 420-0 544-0 544-0 544-0 544-0 544-0 518-3 518-3 518-3 518-3 518-3 390-3 390-3 518-3 435-0 435-0 390-3 390-3 390-3 390-3 390-3 547-3 547-3 547-3 547-3 468-3 468-3 468-3 468-3 468-3 468-3 0-2 0-2 0-2 0-2 0-2 0-2 0-2 0-2 0-2 0-2 0-2 0-2 0-2 0-2 0-2 0-2 0-2 0-2 0-2 0-2 0-2 0-2 0-2 0-2 0-2 0-2 0-2 0-2 0-2 0-2 0-2 0-2 0-2 0-2 0-2 0-2 0-2 0-2 0-2 0-2 0-2 0-2 0-2 0-2 0-2 0-2 0-2 
0-2 0-2 0-2 0-2 0-2 0-2 0-2 0-2 0-2 0-2 0-2 0-2 0-2 0-2 0-2 0-2 0-2 0-2 0-2 0-2 0-2 0-2 0-2 0-2 0-2 0-2 0-2 0-2 0-2 0-2 0-2 0-2 0-2 0-2 0-2 0-2 0-2 0-2 0-2 0-2 0-2 0-2 0-2 0-2 0-2 0-2 0-2 0-2 0-2 0-2 0-2 0-2 0-2 0-2 0-2 0-2 0-2 485-3 485-3 530-3 530-3 530-3 530-3 530-3 530-3 530-3 386-3 386-3 386-3 386-3 386-3 386-3 386-3 386-3 386-3 583-3 583-3 583-3 583-3 583-3 585-0 585-0 585-0 432-3 432-3 432-3 432-3 432-3 432-3 555-3 432-3 432-3 432-3 555-3 555-3 555-3 592-0 592-0 592-0 592-0 592-0 592-0 592-0 542-0 542-0 542-0 542-0 542-0 391-3 391-3 391-3 511-0 511-0 511-0 610-3 582-3 582-3 582-3 582-3 582-3 582-3 582-3 617-0 616-3 617-0 617-0 617-0 617-0 617-0 465-3 465-3 465-3 484-3 484-3 420-0 420-0 484-3 484-3 420-0 420-0 544-0 544-0 544-0 544-0 544-0 518-3 518-3 518-3 518-3 518-3 518-3 518-3 518-3 518-3 435-0 435-0 435-0 435-0 490-0 490-0 490-0 490-0 468-3 468-3 468-3 468-3 468-3 468-3 468-3 0-2 0-2 0-2 0-2 0-2 0-2 0-2 0-2 0-2 0-2 0-2 0-2 0-2 0-2 0-2 0-2 0-2 0-2 0-2 0-2 0-2 0-2 0-2 0-2 0-2 0-2 0-2 0-2 0-2 0-2 0-2 0-2 0-2 0-2 0-2 0-2 0-2 0-2 0-2 0-2 0-2 0-2 0-2 0-2 0-2 0-2 0-2 0-2 
0-2 0-2 0-2 0-2 0-2 0-2 0-2 0-2 0-2 0-2 0-2 0-2 0-2 0-2 0-2 0-2 0-2 0-2 0-2 0-2 0-2 0-2 0-2 0-2 0-2 0-2 0-2 0-2 0-2 0-2 0-2 0-2 0-2 0-2 0-2 0-2 0-2 0-2 0-2 0-2 0-2 0-2 0-2 0-2 0-2 0-2 0-2 0-2 0-2 0-2 0-2 0-2 0-2 0-2 0-2 0-2 0-2 485-3 485-3 530-3 530-3 530-3 530-3 530-3 530-3 530-3 386-3 386-3 386-3 386-3 386-3 386-3 386-3 583-3 583-3 583-3 583-3 583-3 583-3 583-3 585-0 432-3 432-3 432-3 432-3 432-3 432-3 432-3 432-3 555-3 432-3 432-3 555-3 555-3 555-3 555-3 433-3 542-0 542-0 592-0 542-0 542-0 542-0 542-0 542-0 542-0 542-0 391-3 391-3 391-3 391-3 391-3 391-3 610-3 610-3 582-3 582-3 582-3 582-3 582-3 582-3 582-3 616-3 616-3 539-0 617-0 617-0 617-0 617-0 465-3 465-3 465-3 484-3 484-3 484-3 484-3 484-3 484-3 540-3 540-3 544-0 544-0 540-3 540-3 544-0 544-0 518-3 518-3 518-3 518-3 518-3 518-3 518-3 435-0 435-0 435-0 435-0 435-0 490-0 490-0 490-0 490-0 468-3 468-3 468-3 468-3 468-3 468-3 468-3 0-2 0-2 0-2 0-2 0-2 0-2 0-2 0-2 0-2 0-2 0-2 0-2 0-2 0-2 0-2 0-2 0-2 0-2 0-2 0-2 0-2 0-2 0-2 0-2 0-2 0-2 0-2 0-2 0-2 0-2 0-2 0-2 0-2 0-2 0-2 0-2 0-2 0-2 0-2 0-2 0-2 0-2 0-2 0-2 0-2 0-2 0-2 0-2 
0-2 0-2 0-2 0-2 0-2 0-2 0-2 0-2 0-2 0-2 0-2 0-2 0-2 0-2 0-2 0-2 0-2 0-2 0-2 0-2 0-2 0-2 0-2 0-2 0-2 0-2 0-2 0-2 0-2 0-2 0-2 0-2 0-2 0-2 0-2 0-2 0-2 0-2 0-2 0-2 0-2 0-2 0-2 0-2 0-2 0-2 0-2 0-2 0-2 0-2 0-2 0-2 0-2 0-2 0-2 0-2 0-2 0-2 0-2 0-2 0-2 0-2 0-2 0-2 0-2 386-3 386-3 386-3 386-3 386-3 386-3 386-3 386-3 583-3 583-3 583-3 583-3 583-3 583-3 583-3 583-3 432-3 432-3 432-3 432-3 432-3 432-3 432-3 432-3 432-3 432-3 432-3 433-3 555-3 555-3 433-3 433-3 542-0 542-0 542-0 542-0 542-0 542-0 513-0 542-0 542-0 542-0 391-3 391-3 391-3 391-3 391-3 391-3 610-3 610-3 610-3 610-3 582-3 582-3 582-3 582-3 582-3 616-3 539-0 539-0 539-0 539-0 539-0 539-0 539-0 539-0 465-3 484-3 484-3 484-3 484-3 484-3 484-3 540-3 544-0 544-0 544-0 540-3 540-3 540-3 518-3 518-3 518-3 435-0 435-0 435-0 435-0 435-0 435-0 435-0 490-0 490-0 435-0 490-0 490-0 490-0 490-0 468-3 490-0 468-3 468-3 0-2 0-2 0-2 0-2 0-2 0-2 0-2 0-2 0-2 0-2 0-2 0-2 0-2 0-2 0-2 0-2 0-2 0-2 0-2 0-2 0-2 0-2 0-2 0-2 0-2 0-2 0-2 0-2 0-2 0-2 0-2 0-2 0-2 0-2 0-2 0-2 0-2 0-2 0-2 0-2 0-2 0-2 0-2 0-2 0-2 0-2 0-2 0-2 0-2 0-2 0-2 
0-2 0-2 0-2 0-2 0-2 0-2 0-2 0-2 0-2 0-2 0-2 0-2 0-2 0-2 0-2 0-2 0-2 0-2 0-2 0-2 0-2 0-2 0-2 0-2 0-2 0-2 0-2 0-2 0-2 0-2 0-2 0-2 0-2 0-2 0-2 0-2 0-2 0-2 0-2 0-2 0-2 0-2 0-2 0-2 0-2 0-2 0-2 0-2 0-2 0-2 0-2 0-2 0-2 0-2 0-2 0-2 0-2 0-2 0-2 0-2 0-2 0-2 0-2 0-2 0-2 0-2 0-2 0-2 0-2 0-2 0-2 0-2 0-2 583-3 583-3 583-3 583-3 583-3 583-3 583-3 583-3 583-3 533-3 533-3 533-3 432-3 533-3 432-3 432-3 433-3 433-3 433-3 433-3 433-3 433-3 433-3 611-0 611-0 611-0 611-0 513-0 513-0 513-0 513-0 542-0 542-0 542-0 542-0 391-3 391-3 391-3 610-3 610-3 610-3 610-3 610-3 610-3 582-3 582-3 616-3 582-3 582-3 616-3 539-0 539-0 539-0 539-0 539-0 539-0 539-0 539-0 484-3 484-3 484-3 484-3 484-3 484-3 484-3 540-3 544-0 540-3 540-3 540-3 540-3 540-3 498-3 498-3 435-0 435-0 435-0 435-0 435-0 435-0 435-0 435-0 490-0 490-0 435-0 435-0 490-0 490-0 490-0 490-0 490-0 0-2 0-2 0-2 0-2 0-2 0-2 0-2 0-2 0-2 0-2 0-2 0-2 0-2 0-2 0-2 0-2 0-2 0-2 0-2 0-2 0-2 0-2 0-2 0-2 0-2 0-2 0-2 0-2 0-2 0-2 0-2 0-2 0-2 0-2 0-2 0-2 0-2 0-2 0-2 0-2 0-2 0-2 0-2 0-2 0-2 0-2 0-2 0-2 0-2 0-2 0-2 0-2 0-2 
0-2 0-2 0-2 0-2 0-2 0-2 0-2 0-2 0-2 0-2 0-2 0-2 0-2 0-2 0-2 0-2 0-2 0-2 0-2 0-2 0-2 0-2 0-2 0-2 0-2 0-2 0-2 0-2 0-2 0-2 0-2 0-2 0-2 0-2 0-2 0-2 0-2 0-2 0-2 0-2 0-2 0-2 0-2 0-2 0-2 0-2 0-2 0-2 0-2 0-2 0-2 0-2 0-2 0-2 0-2 0-2 0-2 0-2 0-2 0-2 0-2 0-2 0-2 0-2 0-2 0-2 0-2 0-2 0-2 0-2 0-2 0-2 0-2 583-3 583-3 583-3 583-3 583-3 533-3 533-3 533-3 533-3 533-3 533-3 533-3 533-3 533-3 533-3 432-3 433-3 433-3 433-3 433-3 433-3 433-3 433-3 611-0 611-0 611-0 611-0 513-0 513-0 513-0 513-0 513-0 513-0 391-3 391-3 391-3 391-3 391-3 610-3 610-3 610-3 610-3 610-3 582-3 582-3 616-3 616-3 616-3 582-3 616-3 539-0 539-0 539-0 539-0 539-0 539-0 539-0 539-0 484-3 484-3 484-3 484-3 484-3 484-3 484-3 540-3 540-3 540-3 540-3 540-3 498-3 540-3 498-3 498-3 435-0 435-0 435-0 435-0 519-0 519-0 519-0 519-0 490-0 490-0 490-0 490-0 490-0 490-0 490-0 490-0 490-0 0-2 0-2 0-2 0-2 0-2 0-2 0-2 0-2 0-2 0-2 0-2 0-2 0-2 0-2 0-2 0-2 0-2 0-2 0-2 0-2 0-2 0-2 0-2 0-2 0-2 0-2 0-2 0-2 0-2 0-2 0-2 0-2 0-2 0-2 0-2 0-2 0-2 0-2 0-2 0-2 0-2 0-2 0-2 0-2 0-2 0-2 0-2 0-2 0-2 0-2 0-2 0-2 0-2 
0-2 0-2 0-2 0-2 0-2 0-2 0-2 0-2 0-2 0-2 0-2 0-2 0-2 0-2 0-2 0-2 0-2 0-2 0-2 0-2 0-2 0-2 0-2 0-2 0-2 0-2 0-2 0-2 0-2 0-2 0-2 0-2 0-2 0-2 0-2 0-2 0-2 0-2 0-2 0-2 0-2 0-2 0-2 0-2 0-2 0-2 0-2 0-2 0-2 0-2 0-2 0-2 0-2 0-2 0-2 0-2 0-2 0-2 0-2 0-2 0-2 0-2 0-2 0-2 0-2 0-2 0-2 0-2 0-2 0-2 0-2 0-2 0-2 0-2 583-3 583-3 583-3 533-3 533-3 533-3 533-3 533-3 533-3 533-3 533-3 533-3 533-3 533-3 433-3 433-3 433-3 433-3 433-3 433-3 611-0 433-3 611-0 611-0 611-0 611-0 611-0 513-0 513-0 513-0 513-0 513-0 391-3 391-3 391-3 391-3 391-3 610-3 610-3 610-3 610-3 610-3 616-3 616-3 616-3 616-3 616-3 616-3 616-3 539-0 539-0 539-0 539-0 539-0 539-0 539-0 484-3 484-3 484-3 484-3 540-3 540-3 540-3 540-3 540-3 540-3 540-3 540-3 540-3 498-3 498-3 498-3 498-3 498-3 435-0 435-0 519-0 519-0 519-0 519-0 519-0 490-0 490-0 490-0 490-0 490-0 490-0 490-0 490-0 490-0 0-2 0-2 0-2 0-2 0-2 0-2 0-2 0-2 0-2 0-2 0-2 0-2 0-2 0-2 0-2 0-2 0-2 0-2 0-2 0-2 0-2 0-2 0-2 0-2 0-2 0-2 0-2 0-2 0-2 0-2 0-2 0-2 0-2 0-2 0-2 0-2 0-2 0-2 0-2 0-2 0-2 0-2 0-2 0-2 0-2 0-2 0-2 0-2 0-2 0-2 0-2 0-2 0-2 
0-2 0-2 0-2 0-2 0-2 0-2 0-2 0-2 0-2 0-2 0-2 0-2 0-2 0-2 0-2 0-2 0-2 0-2 0-2 0-2 0-2 0-2 0-2 0-2 0-2 0-2 0-2 0-2 0-2 0-2 0-2 0-2 0-2 0-2 0-2 0-2 0-2 0-2 0-2 0-2 0-2 0-2 0-2 0-2 0-2 0-2 0-2 0-2 0-2 0-2 0-2 0-2 0-2 0-2 0-2 0-2 0-2 0-2 0-2 0-2 0-2 0-2 0-2 0-2 0-2 0-2 0-2 0-2 0-2 0-2 0-2 0-2 0-2 0-2 0-2 0-2 583-3 533-3 533-3 533-3 533-3 533-3 533-3 533-3 533-3 533-3 533-3 533-3 533-3 533-3 433-3 433-3 433-3 433-3 611-0 611-0 611-0 611-0 611-0 611-0 611-0 513-0 513-0 513-0 513-0 513-0 391-3 391-3 391-3 391-3 391-3 610-3 610-3 610-3 610-3 610-3 616-3 616-3 616-3 616-3 616-3 616-3 537-0 537-0 539-0 539-0 539-0 539-0 539-0 614-3 614-3 484-3 484-3 484-3 521-0 540-3 540-3 540-3 540-3 540-3 540-3 540-3 540-3 540-3 498-3 498-3 498-3 519-0 519-0 435-0 519-0 519-0 519-0 519-0 519-0 519-0 519-0 519-0 519-0 519-0 490-0 490-0 0-2 0-2 0-2 0-2 0-2 0-2 0-2 0-2 0-2 0-2 0-2 0-2 0-2 0-2 0-2 0-2 0-2 0-2 0-2 0-2 0-2 0-2 0-2 0-2 0-2 0-2 0-2 0-2 0-2 0-2 0-2 0-2 0-2 0-2 0-2 0-2 0-2 0-2 0-2 0-2 0-2 0-2 0-2 0-2 0-2 0-2 0-2 0-2 0-2 0-2 0-2 0-2 0-2 0-2 0-2 
0-2 0-2 0-2 0-2 0-2 0-2 0-2 0-2 0-2 0-2 0-2 0-2 0-2 0-2 0-2 0-2 0-2 0-2 0-2 0-2 0-2 0-2 0-2 0-2 0-2 0-2 0-2 0-2 0-2 0-2 0-2 0-2 0-2 0-2 0-2 0-2 0-2 0-2 0-2 0-2 0-2 0-2 0-2 0-2 0-2 0-2 0-2 0-2 0-2 0-2 0-2 0-2 0-2 0-2 0-2 0-2 0-2 0-2 0-2 0-2 0-2 0-2 0-2 0-2 0-2 0-2 0-2 0-2 0-2 0-2 0-2 0-2 0-2 0-2 0-2 0-2 0-2 0-2 533-3 0-2 0-2 0-2 0-2 0-2 0-2 0-2 0-2 0-2 0-2 0-2 433-3 433-3 433-3 433-3 611-0 611-0 611-0 611-0 611-0 611-0 611-0 513-0 513-0 513-0 513-0 513-0 513-0 513-0 513-0 513-0 610-3 610-3 610-3 610-3 610-3 616-3 616-3 616-3 537-0 616-3 616-3 537-0 537-0 537-0 537-0 537-0 539-0 539-0 614-3 614-3 521-0 521-0 521-0 521-0 521-0 540-3 521-0 540-3 540-3 521-0 498-3 498-3 498-3 498-3 498-3 498-3 498-3 498-3 519-0 519-0 519-0 519-0 519-0 519-0 519-0 519-0 519-0 519-0 0-2 0-2 0-2 0-2 0-2 0-2 0-2 0-2 0-2 0-2 0-2 0-2 0-2 0-2 0-2 0-2 0-2 0-2 0-2 0-2 0-2 0-2 0-2 0-2 0-2 0-2 0-2 0-2 0-2 0-2 0-2 0-2 0-2 0-2 0-2 0-2 0-2 0-2 0-2 0-2 0-2 0-2 0-2 0-2 0-2 0-2 0-2 0-2 0-2 0-2 0-2 0-2 0-2 0-2 0-2 0-2 0-2 0-2 0-2 
0-2 0-2 0-2 0-2 0-2 0-2 0-2 0-2 0-2 0-2 0-2 0-2 0-2 0-2 0-2 0-2 0-2 0-2 0-2 0-2 0-2 0-2 0-2 0-2 0-2 0-2 0-2 0-2 0-2 0-2 0-2 0-2 0-2 0-2 0-2 0-2 0-2 0-2 0-2 0-2 0-2 0-2 0-2 0-2 0-2 0-2 0-2 0-2 0-2 0-2 0-2 0-2 0-2 0-2 0-2 0-2 0-2 0-2 0-2 0-2 0-2 0-2 0-2 0-2 0-2 0-2 0-2 0-2 0-2 0-2 0-2 0-2 0-2 0-2 0-2 0-2 0-2 0-2 0-2 0-2 0-2 0-2 0-2 0-2 0-2 0-2 0-2 0-2 0-2 0-2 0-2 433-3 433-3 433-3 611-0 611-0 611-0 611-0 611-0 611-0 611-0 513-0 513-0 513-0 513-0 513-0 513-0 387-3 387-3 387-3 610-3 610-3 610-3 387-3 387-3 616-3 616-3 616-3 537-0 537-0 537-0 537-0 537-0 537-0 537-0 537-0 537-0 614-3 614-3 614-3 521-0 521-0 521-0 521-0 521-0 521-0 521-0 540-3 521-0 521-0 498-3 498-3 498-3 498-3 498-3 498-3 498-3 498-3 519-0 519-0 519-0 519-0 0-2 0-2 0-2 0-2 0-2 0-2 0-2 0-2 0-2 0-2 0-2 0-2 0-2 0-2 0-2 0-2 0-2 0-2 0-2 0-2 0-2 0-2 0-2 0-2 0-2 0-2 0-2 0-2 0-2 0-2 0-2 0-2 0-2 0-2 0-2 0-2 0-2 0-2 0-2 0-2 0-2 0-2 0-2 0-2 0-2 0-2 0-2 0-2 0-2 0-2 0-2 0-2 0-2 0-2 0-2 0-2 0-2 0-2 0-2 0-2 0-2 0-2 0-2 0-2 0-2 
0-2 0-2 0-2 0-2 0-2 0-2 0-2 0-2 0-2 0-2 0-2 0-2 0-2 0-2 0-2 0-2 0-2 0-2 0-2 0-2 0-2 0-2 0-2 0-2 0-2 0-2 0-2 0-2 0-2 0-2 0-2 0-2 0-2 0-2 0-2 0-2 0-2 0-2 0-2 0-2 0-2 0-2 0-2 0-2 0-2 0-2 0-2 0-2 0-2 0-2 0-2 0-2 0-2 0-2 0-2 0-2 0-2 0-2 0-2 0-2 0-2 0-2 0-2 0-2 0-2 0-2 0-2 0-2 0-2 0-2 0-2 0-2 0-2 0-2 0-2 0-2 0-2 0-2 0-2 0-2 0-2 0-2 0-2 0-2 0-2 0-2 0-2 0-2 0-2 0-2 0-2 0-2 0-2 0-2 0-2 0-2 611-0 611-0 611-0 611-0 611-0 513-0 513-0 513-0 387-3 387-3 387-3 387-3 387-3 387-3 387-3 387-3 387-3 387-3 387-3 616-3 616-3 616-3 537-0 537-0 537-0 537-0 537-0 537-0 537-0 537-0 614-3 614-3 614-3 614-3 614-3 521-0 521-0 521-0 521-0 521-0 521-0 521-0 521-0 521-0 498-3 498-3 498-3 498-3 498-3 498-3 498-3 498-3 519-0 519-0 519-0 519-0 0-2 0-2 0-2 0-2 0-2 0-2 0-2 0-2 0-2 0-2 0-2 0-2 0-2 0-2 0-2 0-2 0-2 0-2 0-2 0-2 0-2 0-2 0-2 0-2 0-2 0-2 0-2 0-2 0-2 0-2 0-2 0-2 0-2 0-2 0-2 0-2 0-2 0-2 0-2 0-2 0-2 0-2 0-2 0-2 0-2 0-2 0-2 0-2 0-2 0-2 0-2 0-2 0-2 0-2 0-2 0-2 0-2 0-2 0-2 0-2 0-2 0-2 0-2 0-2 0-2 
0-2 0-2 0-2 0-2 0-2 0-2 0-2 0-2 0-2 0-2 0-2 0-2 0-2 0-2 0-2 0-2 0-2 0-2 0-2 0-2 0-2 0-2 0-2 0-2 0-2 0-2 0-2 0-2 0-2 0-2 0-2 0-2 0-2 0-2 0-2 0-2 0-2 0-2 0-2 0-2 0-2 0-2 0-2 0-2 0-2 0-2 0-2 0-2 0-2 0-2 0-2 0-2 0-2 0-2 0-2 0-2 0-2 0-2 0-2 0-2 0-2 0-2 0-2 0-2 0-2 0-2 0-2 0-2 0-2 0-2 0-2 0-2 0-2 0-2 0-2 0-2 0-2 0-2 0-2 0-2 0-2 0-2 0-2 0-2 0-2 0-2 0-2 0-2 0-2 0-2 0-2 0-2 0-2 0-2 0-2 0-2 0-2 0-2 0-2 0-2 0-2 0-2 0-2 0-2 387-3 387-3 387-3 387-3 387-3 387-3 387-3 387-3 387-3 387-3 387-3 616-3 616-3 616-3 616-3 537-0 537-0 537-0 537-0 537-0 537-0 614-3 614-3 614-3 614-3 614-3 614-3 614-3 614-3 521-0 521-0 521-0 521-0 521-0 521-0 521-0 498-3 498-3 498-3 498-3 0-2 0-2 0-2 0-2 0-2 0-2 0-2 0-2 0-2 0-2 0-2 0-2 0-2 0-2 0-2 0-2 0-2 0-2 0-2 0-2 0-2 0-2 0-2 0-2 0-2 0-2 0-2 0-2 0-2 0-2 0-2 0-2 0-2 0-2 0-2 0-2 0-2 0-2 0-2 0-2 0-2 0-2 0-2 0-2 0-2 0-2 0-2 0-2 0-2 0-2 0-2 0-2 0-2 0-2 0-2 0-2 0-2 0-2 0-2 0-2 0-2 0-2 0-2 0-2 0-2 0-2 0-2 0-2 0-2 0-2 0-2 0-2 0-2 
0-2 0-2 0-2 0-2 0-2 0-2 0-2 0-2 0-2 0-2 0-2 0-2 0-2 0-2 0-2 0-2 0-2 0-2 0-2 0-2 0-2 0-2 0-2 0-2 0-2 0-2 0-2 0-2 0-2 0-2 0-2 0-2 0-2 0-2 0-2 0-2 0-2 0-2 0-2 0-2 0-2 0-2 0-2 0-2 0-2 0-2 0-2 0-2 0-2 0-2 0-2 0-2 0-2 0-2 0-2 0-2 0-2 0-2 0-2 0-2 0-2 0-2 0-2 0-2 0-2 0-2 0-2 0-2 0-2 0-2 0-2 0-2 0-2 0-2 0-2 0-2 0-2 0-2 0-2 0-2 0-2 0-2 0-2 0-2 0-2 0-2 0-2 0-2 0-2 0-2 0-2 0-2 0-2 0-2 0-2 0-2 0-2 0-2 0-2 0-2 0-2 0-2 0-2 0-2 387-3 387-3 387-3 387-3 387-3 387-3 387-3 387-3 387-3 387-3 387-3 387-3 616-3 616-3 537-0 537-0 537-0 537-0 537-0 537-0 537-0 614-3 614-3 614-3 614-3 614-3 614-3 614-3 614-3 521-0 521-0 521-0 521-0 521-0 0-2 0-2 0-2 0-2 0-2 0-2 0-2 0-2 0-2 0-2 0-2 0-2 0-2 0-2 0-2 0-2 0-2 0-2 0-2 0-2 0-2 0-2 0-2 0-2 0-2 0-2 0-2 0-2 0-2 0-2 0-2 0-2 0-2 0-2 0-2 0-2 0-2 0-2 0-2 0-2 0-2 0-2 0-2 0-2 0-2 0-2 0-2 0-2 0-2 0-2 0-2 0-2 0-2 0-2 0-2 0-2 0-2 0-2 0-2 0-2 0-2 0-2 0-2 0-2 0-2 0-2 0-2 0-2 0-2 0-2 0-2 0-2 0-2 0-2 0-2 0-2 0-2 0-2 0-2 
0-2 0-2 0-2 0-2 0-2 0-2 0-2 0-2 0-2 0-2 0-2 0-2 0-2 0-2 0-2 0-2 0-2 0-2 0-2 0-2 0-2 0-2 0-2 0-2 0-2 0-2 0-2 0-2 0-2 0-2 0-2 0-2 0-2 0-2 0-2 0-2 0-2 0-2 0-2 0-2 0-2 0-2 0-2 0-2 0-2 0-2 0-2 0-2 0-2 0-2 0-2 0-2 0-2 0-2 0-2 0-2 0-2 0-2 0-2 0-2 0-2 0-2 0-2 0-2 0-2 0-2 0-2 0-2 0-2 0-2 0-2 0-2 0-2 0-2 0-2 0-2 0-2 0-2 0-2 0-2 0-2 0-2 0-2 0-2 0-2 0-2 0-2 0-2 0-2 0-2 0-2 0-2 0-2 0-2 0-2 0-2 0-2 0-2 0-2 0-2 0-2 0-2 0-2 0-2 0-2 0-2 0-2 0-2 0-2 0-2 0-2 0-2 0-2 0-2 0-2 0-2 0-2 0-2 0-2 0-2 0-2 537-0 537-0 537-0 537-0 614-3 614-3 614-3 614-3 614-3 614-3 614-3 0-2 0-2 0-2 0-2 0-2 0-2 0-2 0-2 0-2 0-2 0-2 0-2 0-2 0-2 0-2 0-2 0-2 0-2 0-2 0-2 0-2 0-2 0-2 0-2 0-2 0-2 0-2 0-2 0-2 0-2 0-2 0-2 0-2 0-2 0-2 0-2 0-2 0-2 0-2 0-2 0-2 0-2 0-2 0-2 0-2 0-2 0-2 0-2 0-2 0-2 0-2 0-2 0-2 0-2 0-2 0-2 0-2 0-2 0-2 0-2 0-2 0-2 0-2 0-2 0-2 0-2 0-2 0-2 0-2 0-2 0-2 0-2 0-2 0-2 0-2 0-2 0-2 0-2 0-2 0-2 0-2 0-2 0-2 0-2 0-2 
0-2 0-2 0-2 0-2 0-2 0-2 0-2 0-2 0-2 0-2 0-2 0-2 0-2 0-2 0-2 0-2 0-2 0-2 0-2 0-2 0-2 0-2 0-2 0-2 0-2 0-2 0-2 0-2 0-2 0-2 0-2 0-2 0-2 0-2 0-2 0-2 0-2 0-2 0-2 0-2 0-2 0-2 0-2 0-2 0-2 0-2 0-2 0-2 0-2 0-2 0-2 0-2 0-2 0-2 0-2 0-2 0-2 0-2 0-2 0-2 0-2 0-2 0-2 0-2 0-2 0-2 0-2 0-2 0-2 0-2 0-2 0-2 0-2 0-2 0-2 0-2 0-2 0-2 0-2 0-2 0-2 0-2 0-2 0-2 0-2 0-2 0-2 0-2 0-2 0-2 0-2 0-2 0-2 0-2 0-2 0-2 0-2 0-2 0-2 0-2 0-2 0-2 0-2 0-2 0-2 0-2 0-2 0-2 0-2 0-2 0-2 0-2 0-2 0-2 0-2 0-2 0-2 0-2 0-2 0-2 0-2 0-2 0-2 0-2 0-2 0-2 0-2 0-2 0-2 0-2 0-2 0-2 0-2 0-2 0-2 0-2 0-2 0-2 0-2 0-2 0-2 0-2 0-2 0-2 0-2 0-2 0-2 0-2 0-2 0-2 0-2 0-2 0-2 0-2 0-2 0-2 0-2 0-2 0-2 0-2 0-2 0-2 0-2 0-2 0-2 0-2 0-2 0-2 0-2 0-2 0-2 0-2 0-2 0-2 0-2 0-2 0-2 0-2 0-2 0-2 0-2 0-2 0-2 0-2 0-2 0-2 0-2 0-2 0-2 0-2 0-2 0-2 0-2 0-2 0-2 0-2 0-2 0-2 0-2 0-2 0-2 0-2 0-2 0-2 0-2 0-2 0-2 0-2 0-2 0-2 0-2 0-2 0-2 0-2 0-2 0-2 0-2 
0-2 0-2 0-2 0-2 0-2 0-2 0-2 0-2 0-2 0-2 0-2 0-2 0-2 0-2 0-2 0-2 0-2 0-2 0-2 0-2 0-2 0-2 0-2 0-2 0-2 0-2 0-2 0-2 0-2 0-2 0-2 0-2 0-2 0-2 0-2 0-2 0-2 0-2 0-2 0-2 0-2 0-2 0-2 0-2 0-2 0-2 0-2 0-2 0-2 0-2 0-2 0-2 0-2 0-2 0-2 0-2 0-2 0-2 0-2 0-2 0-2 0-2 0-2 0-2 0-2 0-2 0-2 0-2 0-2 0-2 0-2 0-2 0-2 0-2 0-2 0-2 0-2 0-2 0-2 0-2 0-2 0-2 0-2 0-2 0-2 0-2 0-2 0-2 0-2 0-2 0-2 0-2 0-2 0-2 0-2 0-2 0-2 0-2 0-2 0-2 0-2 0-2 0-2 0-2 0-2 0-2 0-2 0-2 0-2 0-2 0-2 0-2 0-2 0-2 0-2 0-2 0-2 0-2 0-2 0-2 0-2 0-2 0-2 0-2 0-2 0-2 0-2 0-2 0-2 0-2 0-2 0-2 0-2 0-2 0-2 0-2 0-2 0-2 0-2 0-2 0-2 0-2 0-2 0-2 0-2 0-2 0-2 0-2 0-2 0-2 0-2 0-2 0-2 0-2 0-2 0-2 0-2 0-2 0-2 0-2 0-2 0-2 0-2 0-2 0-2 0-2 0-2 0-2 0-2 0-2 0-2 0-2 0-2 0-2 0-2 0-2 0-2 0-2 0-2 0-2 0-2 0-2 0-2 0-2 0-2 0-2 0-2 0-2 0-2 0-2 0-2 0-2 0-2 0-2 0-2 0-2 0-2 0-2 0-2 0-2 0-2 0-2 0-2 0-2 0-2 0-2 0-2 0-2 0-2 0-2 0-2 0-2 0-2 0-2 0-2 0-2 0-2 
0-2 0-2 0-2 0-2 0-2 0-2 0-2 0-2 0-2 0-2 0-2 0-2 0-2 0-2 0-2 0-2 0-2 0-2 0-2 0-2 0-2 0-2 0-2 0-2 0-2 0-2 0-2 0-2 0-2 0-2 0-2 0-2 0-2 0-2 0-2 0-2 0-2 0-2 0-2 0-2 0-2 0-2 0-2 0-2 0-2 0-2 0-2 0-2 0-2 0-2 0-2 0-2 0-2 0-2 0-2 0-2 0-2 0-2 0-2 0-2 0-2 0-2 0-2 0-2 0-2 0-2 0-2 0-2 0-2 0-2 0-2 0-2 0-2 0-2 0-2 0-2 0-2 0-2 0-2 0-2 0-2 0-2 0-2 0-2 0-2 0-2 0-2 0-2 0-2 0-2 0-2 0-2 0-2 0-2 0-2 0-2 0-2 0-2 0-2 0-2 0-2 0-2 0-2 0-2 0-2 0-2 0-2 0-2 0-2 0-2 0-2 0-2 0-2 0-2 0-2 0-2 0-2 0-2 0-2 0-2 0-2 0-2 0-2 0-2 0-2 0-2 0-2 0-2 0-2 0-2 0-2 0-2 0-2 0-2 0-2 0-2 0-2 0-2 0-2 0-2 0-2 0-2 0-2 0-2 0-2 0-2 0-2 0-2 0-2 0-2 0-2 0-2 0-2 0-2 0-2 0-2 0-2 0-2 0-2 0-2 0-2 0-2 0-2 0-2 0-2 0-2 0-2 0-2 0-2 0-2 0-2 0-2 0-2 0-2 0-2 0-2 0-2 0-2 0-2 0-2 0-2 0-2 0-2 0-2 0-2 0-2 0-2 0-2 0-2 0-2 0-2 0-2 0-2 0-2 0-2 0-2 0-2 0-2 0-2 0-2 0-2 0-2 0-2 0-2 0-2 0-2 0-2 0-2 0-2 0-2 0-2 0-2 0-2 0-2 0-2 0-2 0-2 
0-2 0-2 0-2 0-2 0-2 0-2 0-2 0-2 0-2 0-2 0-2 0-2 0-2 0-2 0-2 0-2 0-2 0-2 0-2 0-2 0-2 0-2 0-2 0-2 0-2 0-2 0-2 0-2 0-2 0-2 0-2 0-2 0-2 0-2 0-2 0-2 0-2 0-2 0-2 0-2 0-2 0-2 0-2 0-2 0-2 0-2 0-2 0-2 0-2 0-2 0-2 0-2 0-2 0-2 0-2 0-2 0-2 0-2 0-2 0-2 0-2 0-2 0-2 0-2 0-2 0-2 0-2 0-2 0-2 0-2 0-2 0-2 0-2 0-2 0-2 0-2 0-2 0-2 0-2 0-2 0-2 0-2 0-2 0-2 0-2 0-2 0-2 0-2 0-2 0-2 0-2 0-2 0-2 0-2 0-2 0-2 0-2 0-2 0-2 0-2 0-2 0-2 0-2 0-2 0-2 0-2 0-2 0-2 0-2 0-2 0-2 0-2 0-2 0-2 0-2 0-2 0-2 0-2 0-2 0-2 0-2 0-2 0-2 0-2 0-2 0-2 0-2 0-2 0-2 0-2 0-2 0-2 0-2 0-2 0-2 0-2 0-2 0-2 0-2 0-2 0-2 0-2 0-2 0-2 0-2 0-2 0-2 0-2 0-2 0-2 0-2 0-2 0-2 0-2 0-2 0-2 0-2 0-2 0-2 0-2 0-2 0-2 0-2 0-2 0-2 0-2 0-2 0-2 0-2 0-2 0-2 0-2 0-2 0-2 0-2 0-2 0-2 0-2 0-2 0-2 0-2 0-2 0-2 0-2 0-2 0-2 0-2 0-2 0-2 0-2 0-2 0-2 0-2 0-2 0-2 0-2 0-2 0-2 0-2 0-2 0-2 0-2 0-2 0-2 0-2 0-2 0-2 0-2 0-2 0-2 0-2 0-2 0-2 0-2 0-2 0-2 0-2 
0-2 0-2 0-2 0-2 0-2 0-2 0-2 0-2 0-2 0-2 0-2 0-2 0-2 0-2 0-2 0-2 0-2 0-2 0-2 0-2 0-2 0-2 0-2 0-2 0-2 0-2 0-2 0-2 0-2 0-2 0-2 0-2 0-2 0-2 0-2 0-2 0-2 0-2 0-2 0-2 0-2 0-2 0-2 0-2 0-2 0-2 0-2 0-2 0-2 0-2 0-2 0-2 0-2 0-2 0-2 0-2 0-2 0-2 0-2 0-2 0-2 0-2 0-2 0-2 0-2 0-2 0-2 0-2 0-2 0-2 0-2 0-2 0-2 0-2 0-2 0-2 0-2 0-2 0-2 0-2 0-2 0-2 0-2 0-2 0-2 0-2 0-2 0-2 0-2 0-2 0-2 0-2 0-2 0-2 0-2 0-2 0-2 0-2 0-2 0-2 0-2 0-2 0-2 0-2 0-2 0-2 0-2 0-2 0-2 0-2 0-2 0-2 0-2 0-2 0-2 0-2 0-2 0-2 0-2 0-2 0-2 0-2 0-2 0-2 0-2 0-2 0-2 0-2 0-2 0-2 0-2 0-2 0-2 0-2 0-2 0-2 0-2 0-2 0-2 0-2 0-2 0-2 0-2 0-2 0-2 0-2 0-2 0-2 0-2 0-2 0-2 0-2 0-2 0-2 0-2 0-2 0-2 0-2 0-2 0-2 0-2 0-2 0-2 0-2 0-2 0-2 0-2 0-2 0-2 0-2 0-2 0-2 0-2 0-2 0-2 0-2 0-2 0-2 0-2 0-2 0-2 0-2 0-2 0-2 0-2 0-2 0-2 0-2 0-2 0-2 0-2 0-2 0-2 0-2 0-2 0-2 0-2 0-2 0-2 0-2 0-2 0-2 0-2 0-2 0-2 0-2 0-2 0-2 0-2 0-2 0-2 0-2 0-2 0-2 0-2 0-2 0-2 
0-2 0-2 0-2 0-2 0-2 0-2 0-2 0-2 0-2 0-2 0-2 0-2 0-2 0-2 0-2 0-2 0-2 0-2 0-2 0-2 0-2 0-2 0-2 0-2 0-2 0-2 0-2 0-2 0-2 0-2 0-2 0-2 0-2 0-2 0-2 0-2 0-2 0-2 0-2 0-2 0-2 0-2 0-2 0-2 0-2 0-2 0-2 0-2 0-2 0-2 0-2 0-2 0-2 0-2 0-2 0-2 0-2 0-2 0-2 0-2 0-2 0-2 0-2 0-2 0-2 0-2 0-2 0-2 0-2 0-2 0-2 0-2 0-2 0-2 0-2 0-2 0-2 0-2 0-2 0-2 0-2 0-2 0-2 0-2 0-2 0-2 0-2 0-2 0-2 0-2 0-2 0-2 0-2 0-2 0-2 0-2 0-2 0-2 0-2 0-2 0-2 0-2 0-2 0-2 0-2 0-2 0-2 0-2 0-2 0-2 0-2 0-2 0-2 0-2 0-2 0-2 0-2 0-2 0-2 0-2 0-2 0-2 0-2 0-2 0-2 0-2 0-2 0-2 0-2 0-2 0-2 0-2 0-2 0-2 0-2 0-2 0-2 0-2 0-2 0-2 0-2 0-2 0-2 0-2 0-2 0-2 0-2 0-2 0-2 0-2 0-2 0-2 0-2 0-2 0-2 0-2 0-2 0-2 0-2 0-2 0-2 0-2 0-2 0-2 0-2 0-2 0-2 0-2 0-2 0-2 0-2 0-2 0-2 0-2 0-2 0-2 0-2 0-2 0-2 0-2 0-2 0-2 0-2 0-2 0-2 0-2 0-2 0-2 0-2 0-2 0-2 0-2 0-2 0-2 0-2 0-2 0-2 0-2 0-2 0-2 0-2 0-2 0-2 0-2 0-2 0-2 0-2 0-2 0-2 0-2 0-2 0-2 0-2 0-2 0-2 0-2 0-2 
0-2 0-2 0-2 0-2 0-2 0-2 0-2 0-2 0-2 0-2 0-2 0-2 0-2 0-2 0-2 0-2 0-2 0-2 0-2 0-2 0-2 0-2 0-2 0-2 0-2 0-2 0-2 0-2 0-2 0-2 0-2 0-2 0-2 0-2 0-2 0-2 0-2 0-2 0-2 0-2 0-2 0-2 0-2 0-2 0-2 0-2 0-2 0-2 0-2 0-2 0-2 0-2 0-2 0-2 0-2 0-2 0-2 0-2 0-2 0-2 0-2 0-2 0-2 0-2 0-2 0-2 0-2 0-2 0-2 0-2 0-2 0-2 0-2 0-2 0-2 0-2 0-2 0-2 0-2 0-2 0-2 0-2 0-2 0-2 0-2 0-2 0-2 0-2 0-2 0-2 0-2 0-2 0-2 0-2 0-2 0-2 0-2 0-2 0-2 0-2 0-2 0-2 0-2 0-2 0-2 0-2 0-2 0-2 0-2 0-2 0-2 0-2 0-2 0-2 0-2 0-2 0-2 0-2 0-2 0-2 0-2 0-2 0-2 0-2 0-2 0-2 0-2 0-2 0-2 0-2 0-2 0-2 0-2 0-2 0-2 0-2 0-2 0-2 0-2 0-2 0-2 0-2 0-2 0-2 0-2 0-2 0-2 0-2 0-2 0-2 0-2 0-2 0-2 0-2 0-2 0-2 0-2 0-2 0-2 0-2 0-2 0-2 0-2 0-2 0-2 0-2 0-2 0-2 0-2 0-2 0-2 0-2 0-2 0-2 0-2 0-2 0-2 0-2 0-2 0-2 0-2 0-2 0-2 0-2 0-2 0-2 0-2 0-2 0-2 0-2 0-2 0-2 0-2 0-2 0-2 0-2 0-2 0-2 0-2 0-2 0-2 0-2 0-2 0-2 0-2 0-2 0-2 0-2 0-2 0-2 0-2 0-2 0-2 0-2 0-2 0-2 0-2 
0-2 0-2 0-2 0-2 0-2 0-2 0-2 0-2 0-2 0-2 0-2 0-2 0-2 0-2 0-2 0-2 0-2 0-2 0-2 0-2 0-2 0-2 0-2 0-2 0-2 0-2 0-2 0-2 0-2 0-2 0-2 0-2 0-2 0-2 0-2 0-2 0-2 0-2 0-2 0-2 0-2 0-2 0-2 0-2 0-2 0-2 0-2 0-2 0-2 0-2 0-2 0-2 0-2 0-2 0-2 0-2 0-2 0-2 0-2 0-2 0-2 0-2 0-2 0-2 0-2 0-2 0-2 0-2 0-2 0-2 0-2 0-2 0-2 0-2 0-2 0-2 0-2 0-2 0-2 0-2 0-2 0-2 0-2 0-2 0-2 0-2 0-2 0-2 0-2 0-2 0-2 0-2 0-2 0-2 0-2 0-2 0-2 0-2 0-2 0-2 0-2 0-2 0-2 0-2 0-2 0-2 0-2 0-2 0-2 0-2 0-2 0-2 0-2 0-2 0-2 0-2 0-2 0-2 0-2 0-2 0-2 0-2 0-2 0-2 0-2 0-2 0-2 0-2 0-2 0-2 0-2 0-2 0-2 0-2 0-2 0-2 0-2 0-2 0-2 0-2 0-2 0-2 0-2 0-2 0-2 0-2 0-2 0-2 0-2 0-2 0-2 0-2 0-2 0-2 0-2 0-2 0-2 0-2 0-2 0-2 0-2 0-2 0-2 0-2 0-2 0-2 0-2 0-2 0-2 0-2 0-2 0-2 0-2 0-2 0-2 0-2 0-2 0-2 0-2 0-2 0-2 0-2 0-2 0-2 0-2 0-2 0-2 0-2 0-2 0-2 0-2 0-2 0-2 0-2 0-2 0-2 0-2 0-2 0-2 0-2 0-2 0-2 0-2 0-2 0-2 0-2 0-2 0-2 0-2 0-2 0-2 0-2 0-2 0-2 0-2 0-2 0-2 
0-2 0-2 0-2 0-2 0-2 0-2 0-2 0-2 0-2 0-2 0-2 0-2 0-2 0-2 0-2 0-2 0-2 0-2 0-2 0-2 0-2 0-2 0-2 0-2 0-2 0-2 0-2 0-2 0-2 0-2 0-2 0-2 0-2 0-2 0-2 0-2 0-2 0-2 0-2 0-2 0-2 0-2 0-2 0-2 0-2 0-2 0-2 0-2 0-2 0-2 0-2 0-2 0-2 0-2 0-2 0-2 0-2 0-2 0-2 0-2 0-2 0-2 0-2 0-2 0-2 0-2 0-2 0-2 0-2 0-2 0-2 0-2 0-2 0-2 0-2 0-2 0-2 0-2 0-2 0-2 0-2 0-2 0-2 0-2 0-2 0-2 0-2 0-2 0-2 0-2 0-2 0-2 0-2 0-2 0-2 0-2 0-2 0-2 0-2 0-2 0-2 0-2 0-2 0-2 0-2 0-2 0-2 0-2 0-2 0-2 0-2 0-2 0-2 0-2 0-2 0-2 0-2 0-2 0-2 0-2 0-2 0-2 0-2 0-2 0-2 0-2 0-2 0-2 0-2 0-2 0-2 0-2 0-2 0-2 0-2 0-2 0-2 0-2 0-2 0-2 0-2 0-2 0-2 0-2 0-2 0-2 0-2 0-2 0-2 0-2 0-2 0-2 0-2 0-2 0-2 0-2 0-2 0-2 0-2 0-2 0-2 0-2 0-2 0-2 0-2 0-2 0-2 0-2 0-2 0-2 0-2 0-2 0-2 0-2 0-2 0-2 0-2 0-2 0-2 0-2 0-2 0-2 0-2 0-2 0-2 0-2 0-2 0-2 0-2 0-2 0-2 0-2 0-2 0-2 0-2 0-2 0-2 0-2 0-2 0-2 0-2 0-2 0-2 0-2 0-2 0-2 0-2 0-2 0-2 0-2 0-2 0-2 0-2 0-2 0-2 0-2 0-2 
0-2 0-2 0-2 0-2 0-2 0-2 0-2 0-2 0-2 0-2 0-2 0-2 0-2 0-2 0-2 0-2 0-2 0-2 0-2 0-2 0-2 0-2 0-2 0-2 0-2 0-2 0-2 0-2 0-2 0-2 0-2 0-2 0-2 0-2 0-2 0-2 0-2 0-2 0-2 0-2 0-2 0-2 0-2 0-2 0-2 0-2 0-2 0-2 0-2 0-2 0-2 0-2 0-2 0-2 0-2 0-2 0-2 0-2 0-2 0-2 0-2 0-2 0-2 0-2 0-2 0-2 0-2 0-2 0-2 0-2 0-2 0-2 0-2 0-2 0-2 0-2 0-2 0-2 0-2 0-2 0-2 0-2 0-2 0-2 0-2 0-2 0-2 0-2 0-2 0-2 0-2 0-2 0-2 0-2 0-2 0-2 0-2 0-2 0-2 0-2 0-2 0-2 0-2 0-2 0-2 0-2 0-2 0-2 0-2 0-2 0-2 0-2 0-2 0-2 0-2 0-2 0-2 0-2 0-2 0-2 0-2 0-2 0-2 0-2 0-2 0-2 0-2 0-2 0-2 0-2 0-2 0-2 0-2 0-2 0-2 0-2 0-2 0-2 0-2 0-2 0-2 0-2 0-2 0-2 0-2 0-2 0-2 0-2 0-2 0-2 0-2 0-2 0-2 0-2 0-2 0-2 0-2 0-2 0-2 0-2 0-2 0-2 0-2 0-2 0-2 0-2 0-2 0-2 0-2 0-2 0-2 0-2 0-2 0-2 0-2 0-2 0-2 0-2 0-2 0-2 0-2 0-2 0-2 0-2 0-2 0-2 0-2 0-2 0-2 0-2 0-2 0-2 0-2 0-2 0-2 0-2 0-2 0-2 0-2 0-2 0-2 0-2 0-2 0-2 0-2 0-2 0-2 0-2 0-2 0-2 0-2 0-2 0-2 0-2 0-2 0-2 0-2 
0-2 0-2 0-2 0-2 0-2 0-2 0-2 0-2 0-2 0-2 0-2 0-2 0-2 0-2 0-2 0-2 0-2 0-2 0-2 0-2 0-2 0-2 0-2 0-2 0-2 0-2 0-2 0-2 0-2 0-2 0-2 0-2 0-2 0-2 0-2 0-2 0-2 0-2 0-2 0-2 0-2 0-2 0-2 0-2 0-2 0-2 0-2 0-2 0-2 0-2 0-2 0-2 0-2 0-2 0-2 0-2 0-2 0-2 0-2 0-2 0-2 0-2 0-2 0-2 0-2 0-2 0-2 0-2 0-2 0-2 0-2 0-2 0-2 0-2 0-2 0-2 0-2 0-2 0-2 0-2 0-2 0-2 0-2 0-2 0-2 0-2 0-2 0-2 0-2 0-2 0-2 0-2 0-2 0-2 0-2 0-2 0-2 0-2 0-2 0-2 0-2 0-2 0-2 0-2 0-2 0-2 0-2 0-2 0-2 0-2 0-2 0-2 0-2 0-2 0-2 0-2 0-2 0-2 0-2 0-2 0-2 0-2 0-2 0-2 0-2 0-2 0-2 0-2 0-2 0-2 0-2 0-2 0-2 0-2 0-2 0-2 0-2 0-2 0-2 0-2 0-2 0-2 0-2 0-2 0-2 0-2 0-2 0-2 0-2 0-2 0-2 0-2 0-2 0-2 0-2 0-2 0-2 0-2 0-2 0-2 0-2 0-2 0-2 0-2 0-2 0-2 0-2 0-2 0-2 0-2 0-2 0-2 0-2 0-2 0-2 0-2 0-2 0-2 0-2 0-2 0-2 0-2 0-2 0-2 0-2 0-2 0-2 0-2 0-2 0-2 0-2 0-2 0-2 0-2 0-2 0-2 0-2 0-2 0-2 0-2 0-2 0-2 0-2 0-2 0-2 0-2 0-2 0-2 0-2 0-2 0-2 0-2 0-2 0-2 0-2 0-2 0-2 
0-2 0-2 0-2 0-2 0-2 0-2 0-2 0-2 0-2 0-2 0-2 0-2 0-2 0-2 0-2 0-2 0-2 0-2 0-2 0-2 0-2 0-2 0-2 0-2 0-2 0-2 0-2 0-2 0-2 0-2 0-2 0-2 0-2 0-2 0-2 0-2 0-2 0-2 0-2 0-2 0-2 0-2 0-2 0-2 0-2 0-2 0-2 0-2 0-2 0-2 0-2 0-2 0-2 0-2 0-2 0-2 0-2 0-2 0-2 0-2 0-2 0-2 0-2 0-2 0-2 0-2 0-2 0-2 0-2 0-2 0-2 0-2 0-2 0-2 0-2 0-2 0-2 0-2 0-2 0-2 0-2 0-2 0-2 0-2 0-2 0-2 0-2 0-2 0-2 0-2 0-2 0-2 0-2 0-2 0-2 0-2 0-2 0-2 0-2 0-2 0-2 0-2 0-2 0-2 0-2 0-2 0-2 0-2 0-2 0-2 0-2 0-2 0-2 0-2 0-2 0-2 0-2 0-2 0-2 0-2 0-2 0-2 0-2 0-2 0-2 0-2 0-2 0-2 0-2 0-2 0-2 0-2 0-2 0-2 0-2 0-2 0-2 0-2 0-2 0-2 0-2 0-2 0-2 0-2 0-2 0-2 0-2 0-2 0-2 0-2 0-2 0-2 0-2 0-2 0-2 0-2 0-2 0-2 0-2 0-2 0-2 0-2 0-2 0-2 0-2 0-2 0-2 0-2 0-2 0-2 0-2 0-2 0-2 0-2 0-2 0-2 0-2 0-2 0-2 0-2 0-2 0-2 0-2 0-2 0-2 0-2 0-2 0-2 0-2 0-2 0-2 0-2 0-2 0-2 0-2 0-2 0-2 0-2 0-2 0-2 0-2 0-2 0-2 0-2 0-2 0-2 0-2 0-2 0-2 0-2 0-2 0-2 0-2 0-2 0-2 0-2 0-2 
0-2 0-2 0-2 0-2 0-2 0-2 0-2 0-2 0-2 0-2 0-2 0-2 0-2 0-2 0-2 0-2 0-2 0-2 0-2 0-2 0-2 0-2 0-2 0-2 0-2 0-2 0-2 0-2 0-2 0-2 0-2 0-2 0-2 0-2 0-2 0-2 0-2 0-2 0-2 0-2 0-2 0-2 0-2 0-2 0-2 0-2 0-2 0-2 0-2 0-2 0-2 0-2 0-2 0-2 0-2 0-2 0-2 0-2 0-2 0-2 0-2 0-2 0-2 0-2 0-2 0-2 0-2 0-2 0-2 0-2 0-2 0-2 0-2 0-2 0-2 0-2 0-2 0-2 0-2 0-2 0-2 0-2 0-2 0-2 0-2 0-2 0-2 0-2 0-2 0-2 0-2 0-2 0-2 0-2 0-2 0-2 0-2 0-2 0-2 0-2 0-2 0-2 0-2 0-2 0-2 0-2 0-2 0-2 0-2 0-2 0-2 0-2 0-2 0-2 0-2 0-2 0-2 0-2 0-2 0-2 0-2 0-2 0-2 0-2 0-2 0-2 0-2 0-2 0-2 0-2 0-2 0-2 0-2 0-2 0-2 0-2 0-2 0-2 0-2 0-2 0-2 0-2 0-2 0-2 0-2 0-2 0-2 0-2 0-2 0-2 0-2 0-2 0-2 0-2 0-2 0-2 0-2 0-2 0-2 0-2 0-2 0-2 0-2 0-2 0-2 0-2 0-2 0-2 0-2 0-2 0-2 0-2 0-2 0-2 0-2 0-2 0-2 0-2 0-2 0-2 0-2 0-2 0-2 0-2 0-2 0-2 0-2 0-2 0-2 0-2 0-2 0-2 0-2 0-2 0-2 0-2 0-2 0-2 0-2 0-2 0-2 0-2 0-2 0-2 0-2 0-2 0-2 0-2 0-2 0-2 0-2 0-2 0-2 0-2 0-2 0-2 0-2 
0-2 0-2 0-2 0-2 0-2 0-2 0-2 0-2 0-2 0-2 0-2 0-2 0-2 0-2 0-2 0-2 0-2 0-2 0-2 0-2 0-2 0-2 0-2 0-2 0-2 0-2 0-2 0-2 0-2 0-2 0-2 0-2 0-2 0-2 0-2 0-2 0-2 0-2 0-2 0-2 0-2 0-2 0-2 0-2 0-2 0-2 0-2 0-2 0-2 0-2 0-2 0-2 0-2 0-2 0-2 0-2 0-2 0-2 0-2 0-2 0-2 0-2 0-2 0-2 0-2 0-2 0-2 0-2 0-2 0-2 0-2 0-2 0-2 0-2 0-2 0-2 0-2 0-2 0-2 0-2 0-2 0-2 0-2 0-2 0-2 0-2 0-2 0-2 0-2 0-2 0-2 0-2 0-2 0-2 0-2 0-2 0-2 0-2 0-2 0-2 0-2 0-2 0-2 0-2 0-2 0-2 0-2 0-2 0-2 0-2 0-2 0-2 0-2 0-2 0-2 0-2 0-2 0-2 0-2 0-2 0-2 0-2 0-2 0-2 0-2 0-2 0-2 0-2 0-2 0-2 0-2 0-2 0-2 0-2 0-2 0-2 0-2 0-2 0-2 0-2 0-2 0-2 0-2 0-2 0-2 0-2 0-2 0-2 0-2 0-2 0-2 0-2 0-2 0-2 0-2 0-2 0-2 0-2 0-2 0-2 0-2 0-2 0-2 0-2 0-2 0-2 0-2 0-2 0-2 0-2 0-2 0-2 0-2 0-2 0-2 0-2 0-2 0-2 0-2 0-2 0-2 0-2 0-2 0-2 0-2 0-2 0-2 0-2 0-2 0-2 0-2 0-2 0-2 0-2 0-2 0-2 0-2 0-2 0-2 0-2 0-2 0-2 0-2 0-2 0-2 0-2 0-2 0-2 0-2 0-2 0-2 0-2 0-2 0-2 0-2 0-2 0-2 
0-2 0-2 0-2 0-2 0-2 0-2 0-2 0-2 0-2 0-2 0-2 0-2 0-2 0-2 0-2 0-2 0-2 0-2 0-2 0-2 0-2 0-2 0-2 0-2 0-2 0-2 0-2 0-2 0-2 0-2 0-2 0-2 0-2 0-2 0-2 0-2 0-2 0-2 0-2 0-2 0-2 0-2 0-2 0-2 0-2 0-2 0-2 0-2 0-2 0-2 0-2 0-2 0-2 0-2 0-2 0-2 0-2 0-2 0-2 0-2 0-2 0-2 0-2 0-2 0-2 0-2 0-2 0-2 0-2 0-2 0-2 0-2 0-2 0-2 0-2 0-2 0-2 0-2 0-2 0-2 0-2 0-2 0-2 0-2 0-2 0-2 0-2 0-2 0-2 0-2 0-2 0-2 0-2 0-2 0-2 0-2 0-2 0-2 0-2 0-2 0-2 0-2 0-2 0-2 0-2 0-2 0-2 0-2 0-2 0-2 0-2 0-2 0-2 0-2 0-2 0-2 0-2 0-2 0-2 0-2 0-2 0-2 0-2 0-2 0-2 0-2 0-2 0-2 0-2 0-2 0-2 0-2 0-2 0-2 0-2 0-2 0-2 0-2 0-2 0-2 0-2 0-2 0-2 0-2 0-2 0-2 0-2 0-2 0-2 0-2 0-2 0-2 0-2 0-2 0-2 0-2 0-2 0-2 0-2 0-2 0-2 0-2 0-2 0-2 0-2 0-2 0-2 0-2 0-2 0-2 0-2 0-2 0-2 0-2 0-2 0-2 0-2 0-2 0-2 0-2 0-2 0-2 0-2 0-2 0-2 0-2 0-2 0-2 0-2 0-2 0-2 0-2 0-2 0-2 0-2 0-2 0-2 0-2 0-2 0-2 0-2 0-2 0-2 0-2 0-2 0-2 0-2 0-2 0-2 0-2 0-2 0-2 0-2 0-2 0-2 0-2 0-2 
0-2 0-2 0-2 0-2 0-2 0-2 0-2 0-2 0-2 0-2 0-2 0-2 0-2 0-2 0-2 0-2 0-2 0-2 0-2 0-2 0-2 0-2 0-2 0-2 0-2 0-2 0-2 0-2 0-2 0-2 0-2 0-2 0-2 0-2 0-2 0-2 0-2 0-2 0-2 0-2 0-2 0-2 0-2 0-2 0-2 0-2 0-2 0-2 0-2 0-2 0-2 0-2 0-2 0-2 0-2 0-2 0-2 0-2 0-2 0-2 0-2 0-2 0-2 0-2 0-2 0-2 0-2 0-2 0-2 0-2 0-2 0-2 0-2 0-2 0-2 0-2 0-2 0-2 0-2 0-2 0-2 0-2 0-2 0-2 0-2 0-2 0-2 0-2 0-2 0-2 0-2 0-2 0-2 0-2 0-2 0-2 0-2 0-2 0-2 0-2 0-2 0-2 0-2 0-2 0-2 0-2 0-2 0-2 0-2 0-2 0-2 0-2 0-2 0-2 0-2 0-2 0-2 0-2 0-2 0-2 0-2 0-2 0-2 0-2 0-2 0-2 0-2 0-2 0-2 0-2 0-2 0-2 0-2 0-2 0-2 0-2 0-2 0-2 0-2 0-2 0-2 0-2 0-2 0-2 0-2 0-2 0-2 0-2 0-2 0-2 0-2 0-2 0-2 0-2 0-2 0-2 0-2 0-2 0-2 0-2 0-2 0-2 0-2 0-2 0-2 0-2 0-2 0-2 0-2 0-2 0-2 0-2 0-2 0-2 0-2 0-2 0-2 0-2 0-2 0-2 0-2 0-2 0-2 0-2 0-2 0-2 0-2 0-2 0-2 0-2 0-2 0-2 0-2 0-2 0-2 0-2 0-2 0-2 0-2 0-2 0-2 0-2 0-2 0-2 0-2 0-2 0-2 0-2 0-2 0-2 0-2 0-2 0-2 0-2 0-2 0-2 0-2 
0-2 0-2 0-2 0-2 0-2 0-2 0-2 0-2 0-2 0-2 0-2 0-2 0-2 0-2 0-2 0-2 0-2 0-2 0-2 0-2 0-2 0-2 0-2 0-2 0-2 0-2 0-2 0-2 0-2 0-2 0-2 0-2 0-2 0-2 0-2 0-2 0-2 0-2 0-2 0-2 0-2 0-2 0-2 0-2 0-2 0-2 0-2 0-2 0-2 0-2 0-2 0-2 0-2 0-2 0-2 0-2 0-2 0-2 0-2 0-2 0-2 0-2 0-2 0-2 0-2 0-2 0-2 0-2 0-2 0-2 0-2 0-2 0-2 0-2 0-2 0-2 0-2 0-2 0-2 0-2 0-2 0-2 0-2 0-2 0-2 0-2 0-2 0-2 0-2 0-2 0-2 0-2 0-2 0-2 0-2 0-2 0-2 0-2 0-2 0-2 0-2 0-2 0-2 0-2 0-2 0-2 0-2 0-2 0-2 0-2 0-2 0-2 0-2 0-2 0-2 0-2 0-2 0-2 0-2 0-2 0-2 0-2 0-2 0-2 0-2 0-2 0-2 0-2 0-2 0-2 0-2 0-2 0-2 0-2 0-2 0-2 0-2 0-2 0-2 0-2 0-2 0-2 0-2 0-2 0-2 0-2 0-2 0-2 0-2 0-2 0-2 0-2 0-2 0-2 0-2 0-2 0-2 0-2 0-2 0-2 0-2 0-2 0-2 0-2 0-2 0-2 0-2 0-2 0-2 0-2 0-2 0-2 0-2 0-2 0-2 0-2 0-2 0-2 0-2 0-2 0-2 0-2 0-2 0-2 0-2 0-2 0-2 0-2 0-2 0-2 0-2 0-2 0-2 0-2 0-2 0-2 0-2 0-2 0-2 0-2 0-2 0-2 0-2 0-2 0-2 0-2 0-2 0-2 0-2 0-2 0-2 0-2 0-2 0-2 0-2 0-2 0-2 
0-2 0-2 0-2 0-2 0-2 0-2 0-2 0-2 0-2 0-2 0-2 0-2 0-2 0-2 0-2 0-2 0-2 0-2 0-2 0-2 0-2 0-2 0-2 0-2 0-2 0-2 0-2 0-2 0-2 0-2 0-2 0-2 0-2 0-2 0-2 0-2 0-2 0-2 0-2 0-2 0-2 0-2 0-2 0-2 0-2 0-2 0-2 0-2 0-2 0-2 0-2 0-2 0-2 0-2 0-2 0-2 0-2 0-2 0-2 0-2 0-2 0-2 0-2 0-2 0-2 0-2 0-2 0-2 0-2 0-2 0-2 0-2 0-2 0-2 0-2 0-2 0-2 0-2 0-2 0-2 0-2 0-2 0-2 0-2 0-2 0-2 0-2 0-2 0-2 0-2 0-2 0-2 0-2 0-2 0-2 0-2 0-2 0-2 0-2 0-2 0-2 0-2 0-2 0-2 0-2 0-2 0-2 0-2 0-2 0-2 0-2 0-2 0-2 0-2 0-2 0-2 0-2 0-2 0-2 0-2 0-2 0-2 0-2 0-2 0-2 0-2 0-2 0-2 0-2 0-2 0-2 0-2 0-2 0-2 0-2 0-2 0-2 0-2 0-2 0-2 0-2 0-2 0-2 0-2 0-2 0-2 0-2 0-2 0-2 0-2 0-2 0-2 0-2 0-2 0-2 0-2 0-2 0-2 0-2 0-2 0-2 0-2 0-2 0-2 0-2 0-2 0-2 0-2 0-2 0-2 0-2 0-2 0-2 0-2 0-2 0-2 0-2 0-2 0-2 0-2 0-2 0-2 0-2 0-2 0-2 0-2 0-2 0-2 0-2 0-2 0-2 0-2 0-2 0-2 0-2 0-2 0-2 0-2 0-2 0-2 0-2 0-2 0-2 0-2 0-2 0-2 0-2 0-2 0-2 0-2 0-2 0-2 0-2 0-2 0-2 0-2 0-2 
0-2 0-2 0-2 0-2 0-2 0-2 0-2 0-2 0-2 0-2 0-2 0-2 0-2 0-2 0-2 0-2 0-2 0-2 0-2 0-2 0-2 0-2 0-2 0-2 0-2 0-2 0-2 0-2 0-2 0-2 0-2 0-2 0-2 0-2 0-2 0-2 0-2 0-2 0-2 0-2 0-2 0-2 0-2 0-2 0-2 0-2 0-2 0-2 0-2 0-2 0-2 0-2 0-2 0-2 0-2 0-2 0-2 0-2 0-2 0-2 0-2 0-2 0-2 0-2 0-2 0-2 0-2 0-2 0-2 0-2 0-2 0-2 0-2 0-2 0-2 0-2 0-2 0-2 0-2 0-2 0-2 0-2 0-2 0-2 0-2 0-2 0-2 0-2 0-2 0-2 0-2 0-2 0-2 0-2 0-2 0-2 0-2 0-2 0-2 0-2 0-2 0-2 0-2 0-2 0-2 0-2 0-2 0-2 0-2 0-2 0-2 0-2 0-2 0-2 0-2 0-2 0-2 0-2 0-2 0-2 0-2 0-2 0-2 0-2 0-2 0-2 0-2 0-2 0-2 0-2 0-2 0-2 0-2 0-2 0-2 0-2 0-2 0-2 0-2 0-2 0-2 0-2 0-2 0-2 0-2 0-2 0-2 0-2 0-2 0-2 0-2 0-2 0-2 0-2 0-2 0-2 0-2 0-2 0-2 0-2 0-2 0-2 0-2 0-2 0-2 0-2 0-2 0-2 0-2 0-2 0-2 0-2 0-2 0-2 0-2 0-2 0-2 0-2 0-2 0-2 0-2 0-2 0-2 0-2 0-2 0-2 0-2 0-2 0-2 0-2 0-2 0-2 0-2 0-2 0-2 0-2 0-2 0-2 0-2 0-2 0-2 0-2 0-2 0-2 0-2 0-2 0-2 0-2 0-2 0-2 0-2 0-2 0-2 0-2 0-2 0-2 0-2 
0-2 0-2 0-2 0-2 0-2 0-2 0-2 0-2 0-2 0-2 0-2 0-2 0-2 0-2 0-2 0-2 0-2 0-2 0-2 0-2 0-2 0-2 0-2 0-2 0-2 0-2 0-2 0-2 0-2 0-2 0-2 0-2 0-2 0-2 0-2 0-2 0-2 0-2 0-2 0-2 0-2 0-2 0-2 0-2 0-2 0-2 0-2 0-2 0-2 0-2 0-2 0-2 0-2 0-2 0-2 0-2 0-2 0-2 0-2 0-2 0-2 0-2 0-2 0-2 0-2 0-2 0-2 0-2 0-2 0-2 0-2 0-2 0-2 0-2 0-2 0-2 0-2 0-2 0-2 0-2 0-2 0-2 0-2 0-2 0-2 0-2 0-2 0-2 0-2 0-2 0-2 0-2 0-2 0-2 0-2 0-2 0-2 0-2 0-2 0-2 0-2 0-2 0-2 0-2 0-2 0-2 0-2 0-2 0-2 0-2 0-2 0-2 0-2 0-2 0-2 0-2 0-2 0-2 0-2 0-2 0-2 0-2 0-2 0-2 0-2 0-2 0-2 0-2 0-2 0-2 0-2 0-2 0-2 0-2 0-2 0-2 0-2 0-2 0-2 0-2 0-2 0-2 0-2 0-2 0-2 0-2 0-2 0-2 0-2 0-2 0-2 0-2 0-2 0-2 0-2 0-2 0-2 0-2 0-2 0-2 0-2 0-2 0-2 0-2 0-2 0-2 0-2 0-2 0-2 0-2 0-2 0-2 0-2 0-2 0-2 0-2 0-2 0-2 0-2 0-2 0-2 0-2 0-2 0-2 0-2 0-2 0-2 0-2 0-2 0-2 0-2 0-2 0-2 0-2 0-2 0-2 0-2 0-2 0-2 0-2 0-2 0-2 0-2 0-2 0-2 0-2 0-2 0-2 0-2 0-2 0-2 0-2 0-2 0-2 0-2 0-2 0-2 
0-2 0-2 0-2 0-2 0-2 0-2 0-2 0-2 0-2 0-2 0-2 0-2 0-2 0-2 0-2 0-2 0-2 0-2 0-2 0-2 0-2 0-2 0-2 0-2 0-2 0-2 0-2 0-2 0-2 0-2 0-2 0-2 0-2 0-2 0-2 0-2 0-2 0-2 0-2 0-2 0-2 0-2 0-2 0-2 0-2 0-2 0-2 0-2 0-2 0-2 0-2 0-2 0-2 0-2 0-2 0-2 0-2 0-2 0-2 0-2 0-2 0-2 0-2 0-2 0-2 0-2 0-2 0-2 0-2 0-2 0-2 0-2 0-2 0-2 0-2 0-2 0-2 0-2 0-2 0-2 0-2 0-2 0-2 0-2 0-2 0-2 0-2 0-2 0-2 0-2 0-2 0-2 0-2 0-2 0-2 0-2 0-2 0-2 0-2 0-2 0-2 0-2 0-2 0-2 0-2 0-2 0-2 0-2 0-2 0-2 0-2 0-2 0-2 0-2 0-2 0-2 0-2 0-2 0-2 0-2 0-2 0-2 0-2 0-2 0-2 0-2 0-2 0-2 0-2 0-2 0-2 0-2 0-2 0-2 0-2 0-2 0-2 0-2 0-2 0-2 0-2 0-2 0-2 0-2 0-2 0-2 0-2 0-2 0-2 0-2 0-2 0-2 0-2 0-2 0-2 0-2 0-2 0-2 0-2 0-2 0-2 0-2 0-2 0-2 0-2 0-2 0-2 0-2 0-2 0-2 0-2 0-2 0-2 0-2 0-2 0-2 0-2 0-2 0-2 0-2 0-2 0-2 0-2 0-2 0-2 0-2 0-2 0-2 0-2 0-2 0-2 0-2 0-2 0-2 0-2 0-2 0-2 0-2 0-2 0-2 0-2 0-2 0-2 0-2 0-2 0-2 0-2 0-2 0-2 0-2 0-2 0-2 0-2 0-2 0-2 0-2 0-2 
0-2 0-2 0-2 0-2 0-2 0-2 0-2 0-2 0-2 0-2 0-2 0-2 0-2 0-2 0-2 0-2 0-2 0-2 0-2 0-2 0-2 0-2 0-2 0-2 0-2 0-2 0-2 0-2 0-2 0-2 0-2 0-2 0-2 0-2 0-2 0-2 0-2 0-2 0-2 0-2 0-2 0-2 0-2 0-2 0-2 0-2 0-2 0-2 0-2 0-2 0-2 0-2 0-2 0-2 0-2 0-2 0-2 0-2 0-2 0-2 0-2 0-2 0-2 0-2 0-2 0-2 0-2 0-2 0-2 0-2 0-2 0-2 0-2 0-2 0-2 0-2 0-2 0-2 0-2 0-2 0-2 0-2 0-2 0-2 0-2 0-2 0-2 0-2 0-2 0-2 0-2 0-2 0-2 0-2 0-2 0-2 0-2 0-2 0-2 0-2 0-2 0-2 0-2 0-2 0-2 0-2 0-2 0-2 0-2 0-2 0-2 0-2 0-2 0-2 0-2 0-2 0-2 0-2 0-2 0-2 0-2 0-2 0-2 0-2 0-2 0-2 0-2 0-2 0-2 0-2 0-2 0-2 0-2 0-2 0-2 0-2 0-2 0-2 0-2 0-2 0-2 0-2 0-2 0-2 0-2 0-2 0-2 0-2 0-2 0-2 0-2 0-2 0-2 0-2 0-2 0-2 0-2 0-2 0-2 0-2 0-2 0-2 0-2 0-2 0-2 0-2 0-2 0-2 0-2 0-2 0-2 0-2 0-2 0-2 0-2 0-2 0-2 0-2 0-2 0-2 0-2 0-2 0-2 0-2 0-2 0-2 0-2 0-2 0-2 0-2 0-2 0-2 0-2 0-2 0-2 0-2 0-2 0-2 0-2 0-2 0-2 0-2 0-2 0-2 0-2 0-2 0-2 0-2 0-2 0-2 0-2 0-2 0-2 0-2 0-2 0-2 0-2 
0-2 0-2 0-2 0-2 0-2 0-2 0-2 0-2 0-2 0-2 0-2 0-2 0-2 0-2 0-2 0-2 0-2 0-2 0-2 0-2 0-2 0-2 0-2 0-2 0-2 0-2 0-2 0-2 0-2 0-2 0-2 0-2 0-2 0-2 0-2 0-2 0-2 0-2 0-2 0-2 0-2 0-2 0-2 0-2 0-2 0-2 0-2 0-2 0-2 0-2 0-2 0-2 0-2 0-2 0-2 0-2 0-2 0-2 0-2 0-2 0-2 0-2 0-2 0-2 0-2 0-2 0-2 0-2 0-2 0-2 0-2 0-2 0-2 0-2 0-2 0-2 0-2 0-2 0-2 0-2 0-2 0-2 0-2 0-2 0-2 0-2 0-2 0-2 0-2 0-2 0-2 0-2 0-2 0-2 0-2 0-2 0-2 0-2 0-2 0-2 0-2 0-2 0-2 0-2 0-2 0-2 0-2 0-2 0-2 0-2 0-2 0-2 0-2 0-2 0-2 0-2 0-2 0-2 0-2 0-2 0-2 0-2 0-2 0-2 0-2 0-2 0-2 0-2 0-2 0-2 0-2 0-2 0-2 0-2 0-2 0-2 0-2 0-2 0-2 0-2 0-2 0-2 0-2 0-2 0-2 0-2 0-2 0-2 0-2 0-2 0-2 0-2 0-2 0-2 0-2 0-2 0-2 0-2 0-2 0-2 0-2 0-2 0-2 0-2 0-2 0-2 0-2 0-2 0-2 0-2 0-2 0-2 0-2 0-2 0-2 0-2 0-2 0-2 0-2 0-2 0-2 0-2 0-2 0-2 0-2 0-2 0-2 0-2 0-2 0-2 0-2 0-2 0-2 0-2 0-2 0-2 0-2 0-2 0-2 0-2 0-2 0-2 0-2 0-2 0-2 0-2 0-2 0-2 0-2 0-2 0-2 0-2 0-2 0-2 0-2 0-2 0-2 
0-2 0-2 0-2 0-2 0-2 0-2 0-2 0-2 0-2 0-2 0-2 0-2 0-2 0-2 0-2 0-2 0-2 0-2 0-2 0-2 0-2 0-2 0-2 0-2 0-2 0-2 0-2 0-2 0-2 0-2 0-2 0-2 0-2 0-2 0-2 0-2 0-2 0-2 0-2 0-2 0-2 0-2 0-2 0-2 0-2 0-2 0-2 0-2 0-2 0-2 0-2 0-2 0-2 0-2 0-2 0-2 0-2 0-2 0-2 0-2 0-2 0-2 0-2 0-2 0-2 0-2 0-2 0-2 0-2 0-2 0-2 0-2 0-2 0-2 0-2 0-2 0-2 0-2 0-2 0-2 0-2 0-2 0-2 0-2 0-2 0-2 0-2 0-2 0-2 0-2 0-2 0-2 0-2 0-2 0-2 0-2 0-2 0-2 0-2 0-2 0-2 0-2 0-2 0-2 0-2 0-2 0-2 0-2 0-2 0-2 0-2 0-2 0-2 0-2 0-2 0-2 0-2 0-2 0-2 0-2 0-2 0-2 0-2 0-2 0-2 0-2 0-2 0-2 0-2 0-2 0-2 0-2 0-2 0-2 0-2 0-2 0-2 0-2 0-2 0-2 0-2 0-2 0-2 0-2 0-2 0-2 0-2 0-2 0-2 0-2 0-2 0-2 0-2 0-2 0-2 0-2 0-2 0-2 0-2 0-2 0-2 0-2 0-2 0-2 0-2 0-2 0-2 0-2 0-2 0-2 0-2 0-2 0-2 0-2 0-2 0-2 0-2 0-2 0-2 0-2 0-2 0-2 0-2 0-2 0-2 0-2 0-2 0-2 0-2 0-2 0-2 0-2 0-2 0-2 0-2 0-2 0-2 0-2 0-2 0-2 0-2 0-2 0-2 0-2 0-2 0-2 0-2 0-2 0-2 0-2 0-2 0-2 0-2 0-2 0-2 0-2 0-2 
0-2 0-2 0-2 0-2 0-2 0-2 0-2 0-2 0-2 0-2 0-2 0-2 0-2 0-2 0-2 0-2 0-2 0-2 0-2 0-2 0-2 0-2 0-2 0-2 0-2 0-2 0-2 0-2 0-2 0-2 0-2 0-2 0-2 0-2 0-2 0-2 0-2 0-2 0-2 0-2 0-2 0-2 0-2 0-2 0-2 0-2 0-2 0-2 0-2 0-2 0-2 0-2 0-2 0-2 0-2 0-2 0-2 0-2 0-2 0-2 0-2 0-2 0-2 0-2 0-2 0-2 0-2 0-2 0-2 0-2 0-2 0-2 0-2 0-2 0-2 0-2 0-2 0-2 0-2 0-2 0-2 0-2 0-2 0-2 0-2 0-2 0-2 0-2 0-2 0-2 0-2 0-2 0-2 0-2 0-2 0-2 0-2 0-2 0-2 0-2 0-2 0-2 0-2 0-2 0-2 0-2 0-2 0-2 0-2 0-2 0-2 0-2 0-2 0-2 0-2 0-2 0-2 0-2 0-2 0-2 0-2 0-2 0-2 0-2 0-2 0-2 0-2 0-2 0-2 0-2 0-2 0-2 0-2 0-2 0-2 0-2 0-2 0-2 0-2 0-2 0-2 0-2 0-2 0-2 0-2 0-2 0-2 0-2 0-2 0-2 0-2 0-2 0-2 0-2 0-2 0-2 0-2 0-2 0-2 0-2 0-2 0-2 0-2 0-2 0-2 0-2 0-2 0-2 0-2 0-2 0-2 0-2 0-2 0-2 0-2 0-2 0-2 0-2 0-2 0-2 0-2 0-2 0-2 0-2 0-2 0-2 0-2 0-2 0-2 0-2 0-2 0-2 0-2 0-2 0-2 0-2 0-2 0-2 0-2 0-2 0-2 0-2 0-2 0-2 0-2 0-2 0-2 0-2 0-2 0-2 0-2 0-2 0-2 0-2 0-2 0-2 0-2 
0-2 0-2 0-2 0-2 0-2 0-2 0-2 0-2 0-2 0-2 0-2 0-2 0-2 0-2 0-2 0-2 0-2 0-2 0-2 0-2 0-2 0-2 0-2 0-2 0-2 0-2 0-2 0-2 0-2 0-2 0-2 0-2 0-2 0-2 0-2 0-2 0-2 0-2 0-2 0-2 0-2 0-2 0-2 0-2 0-2 0-2 0-2 0-2 0-2 0-2 0-2 0-2 0-2 0-2 0-2 0-2 0-2 0-2 0-2 0-2 0-2 0-2 0-2 0-2 0-2 0-2 0-2 0-2 0-2 0-2 0-2 0-2 0-2 0-2 0-2 0-2 0-2 0-2 0-2 0-2 0-2 0-2 0-2 0-2 0-2 0-2 0-2 0-2 0-2 0-2 0-2 0-2 0-2 0-2 0-2 0-2 0-2 0-2 0-2 0-2 0-2 0-2 0-2 0-2 0-2 0-2 0-2 0-2 0-2 0-2 0-2 0-2 0-2 0-2 0-2 0-2 0-2 0-2 0-2 0-2 0-2 0-2 0-2 0-2 0-2 0-2 0-2 0-2 0-2 0-2 0-2 0-2 0-2 0-2 0-2 0-2 0-2 0-2 0-2 0-2 0-2 0-2 0-2 0-2 0-2 0-2 0-2 0-2 0-2 0-2 0-2 0-2 0-2 0-2 0-2 0-2 0-2 0-2 0-2 0-2 0-2 0-2 0-2 0-2 0-2 0-2 0-2 0-2 0-2 0-2 0-2 0-2 0-2 0-2 0-2 0-2 0-2 0-2 0-2 0-2 0-2 0-2 0-2 0-2 0-2 0-2 0-2 0-2 0-2 0-2 0-2 0-2 0-2 0-2 0-2 0-2 0-2 0-2 0-2 0-2 0-2 0-2 0-2 0-2 0-2 0-2 0-2 0-2 0-2 0-2 0-2 0-2 0-2 0-2 0-2 0-2 0-2 
0-2 0-2 0-2 0-2 0-2 0-2 0-2 0-2 0-2 0-2 0-2 0-2 0-2 0-2 0-2 0-2 0-2 0-2 0-2 0-2 0-2 0-2 0-2 0-2 0-2 0-2 0-2 0-2 0-2 0-2 0-2 0-2 0-2 0-2 0-2 0-2 0-2 0-2 0-2 0-2 0-2 0-2 0-2 0-2 0-2 0-2 0-2 0-2 0-2 0-2 0-2 0-2 0-2 0-2 0-2 0-2 0-2 0-2 0-2 0-2 0-2 0-2 0-2 0-2 0-2 0-2 0-2 0-2 0-2 0-2 0-2 0-2 0-2 0-2 0-2 0-2 0-2 0-2 0-2 0-2 0-2 0-2 0-2 0-2 0-2 0-2 0-2 0-2 0-2 0-2 0-2 0-2 0-2 0-2 0-2 0-2 0-2 0-2 0-2 0-2 0-2 0-2 0-2 0-2 0-2 0-2 0-2 0-2 0-2 0-2 0-2 0-2 0-2 0-2 0-2 0-2 0-2 0-2 0-2 0-2 0-2 0-2 0-2 0-2 0-2 0-2 0-2 0-2 0-2 0-2 0-2 0-2 0-2 0-2 0-2 0-2 0-2 0-2 0-2 0-2 0-2 0-2 0-2 0-2 0-2 0-2 0-2 0-2 0-2 0-2 0-2 0-2 0-2 0-2 0-2 0-2 0-2 0-2 0-2 0-2 0-2 0-2 0-2 0-2 0-2 0-2 0-2 0-2 0-2 0-2 0-2 0-2 0-2 0-2 0-2 0-2 0-2 0-2 0-2 0-2 0-2 0-2 0-2 0-2 0-2 0-2 0-2 0-2 0-2 0-2 0-2 0-2 0-2 0-2 0-2 0-2 0-2 0-2 0-2 0-2 0-2 0-2 0-2 0-2 0-2 0-2 0-2 0-2 0-2 0-2 0-2 0-2 0-2 0-2 0-2 0-2 0-2 
0-2 0-2 0-2 0-2 0-2 0-2 0-2 0-2 0-2 0-2 0-2 0-2 0-2 0-2 0-2 0-2 0-2 0-2 0-2 0-2 0-2 0-2 0-2 0-2 0-2 0-2 0-2 0-2 0-2 0-2 0-2 0-2 0-2 0-2 0-2 0-2 0-2 0-2 0-2 0-2 0-2 0-2 0-2 0-2 0-2 0-2 0-2 0-2 0-2 0-2 0-2 0-2 0-2 0-2 0-2 0-2 0-2 0-2 0-2 0-2 0-2 0-2 0-2 0-2 0-2 0-2 0-2 0-2 0-2 0-2 0-2 0-2 0-2 0-2 0-2 0-2 0-2 0-2 0-2 0-2 0-2 0-2 0-2 0-2 0-2 0-2 0-2 0-2 0-2 0-2 0-2 0-2 0-2 0-2 0-2 0-2 0-2 0-2 0-2 0-2 0-2 0-2 0-2 0-2 0-2 0-2 0-2 0-2 0-2 0-2 0-2 0-2 0-2 0-2 0-2 0-2 0-2 0-2 0-2 0-2 0-2 0-2 0-2 0-2 0-2 0-2 0-2 0-2 0-2 0-2 0-2 0-2 0-2 0-2 0-2 0-2 0-2 0-2 0-2 0-2 0-2 0-2 0-2 0-2 0-2 0-2 0-2 0-2 0-2 0-2 0-2 0-2 0-2 0-2 0-2 0-2 0-2 0-2 0-2 0-2 0-2 0-2 0-2 0-2 0-2 0-2 0-2 0-2 0-2 0-2 0-2 0-2 0-2 0-2 0-2 0-2 0-2 0-2 0-2 0-2 0-2 0-2 0-2 0-2 0-2 0-2 0-2 0-2 0-2 0-2 0-2 0-2 0-2 0-2 0-2 0-2 0-2 0-2 0-2 0-2 0-2 0-2 0-2 0-2 0-2 0-2 0-2 0-2 0-2 0-2 0-2 0-2 0-2 0-2 0-2 0-2 0-2 
0-2 0-2 0-2 0-2 0-2 0-2 0-2 0-2 0-2 0-2 0-2 0-2 0-2 0-2 0-2 0-2 0-2 0-2 0-2 0-2 0-2 0-2 0-2 0-2 0-2 0-2 0-2 0-2 0-2 0-2 0-2 0-2 0-2 0-2 0-2 0-2 0-2 0-2 0-2 0-2 0-2 0-2 0-2 0-2 0-2 0-2 0-2 0-2 0-2 0-2 0-2 0-2 0-2 0-2 0-2 0-2 0-2 0-2 0-2 0-2 0-2 0-2 0-2 0-2 0-2 0-2 0-2 0-2 0-2 0-2 0-2 0-2 0-2 0-2 0-2 0-2 0-2 0-2 0-2 0-2 0-2 0-2 0-2 0-2 0-2 0-2 0-2 0-2 0-2 0-2 0-2 0-2 0-2 0-2 0-2 0-2 0-2 0-2 0-2 0-2 0-2 0-2 0-2 0-2 0-2 0-2 0-2 0-2 0-2 0-2 0-2 0-2 0-2 0-2 0-2 0-2 0-2 0-2 0-2 0-2 0-2 0-2 0-2 0-2 0-2 0-2 0-2 0-2 0-2 0-2 0-2 0-2 0-2 0-2 0-2 0-2 0-2 0-2 0-2 0-2 0-2 0-2 0-2 0-2 0-2 0-2 0-2 0-2 0-2 0-2 0-2 0-2 0-2 0-2 0-2 0-2 0-2 0-2 0-2 0-2 0-2 0-2 0-2 0-2 0-2 0-2 0-2 0-2 0-2 0-2 0-2 0-2 0-2 0-2 0-2 0-2 0-2 0-2 0-2 0-2 0-2 0-2 0-2 0-2 0-2 0-2 0-2 0-2 0-2 0-2 0-2 0-2 0-2 0-2 0-2 0-2 0-2 0-2 0-2 0-2 0-2 0-2 0-2 0-2 0-2 0-2 0-2 0-2 0-2 0-2 0-2 0-2 0-2 0-2 0-2 0-2 0-2 
0-2 0-2 0-2 0-2 0-2 0-2 0-2 0-2 0-2 0-2 0-2 0-2 0-2 0-2 0-2 0-2 0-2 0-2 0-2 0-2 0-2 0-2 0-2 0-2 0-2 0-2 0-2 0-2 0-2 0-2 0-2 0-2 0-2 0-2 0-2 0-2 0-2 0-2 0-2 0-2 0-2 0-2 0-2 0-2 0-2 0-2 0-2 0-2 0-2 0-2 0-2 0-2 0-2 0-2 0-2 0-2 0-2 0-2 0-2 0-2 0-2 0-2 0-2 0-2 0-2 0-2 0-2 0-2 0-2 0-2 0-2 0-2 0-2 0-2 0-2 0-2 0-2 0-2 0-2 0-2 0-2 0-2 0-2 0-2 0-2 0-2 0-2 0-2 0-2 0-2 0-2 0-2 0-2 0-2 0-2 0-2 0-2 0-2 0-2 0-2 0-2 0-2 0-2 0-2 0-2 0-2 0-2 0-2 0-2 0-2 0-2 0-2 0-2 0-2 0-2 0-2 0-2 0-2 0-2 0-2 0-2 0-2 0-2 0-2 0-2 0-2 0-2 0-2 0-2 0-2 0-2 0-2 0-2 0-2 0-2 0-2 0-2 0-2 0-2 0-2 0-2 0-2 0-2 0-2 0-2 0-2 0-2 0-2 0-2 0-2 0-2 0-2 0-2 0-2 0-2 0-2 0-2 0-2 0-2 0-2 0-2 0-2 0-2 0-2 0-2 0-2 0-2 0-2 0-2 0-2 0-2 0-2 0-2 0-2 0-2 0-2 0-2 0-2 0-2 0-2 0-2 0-2 0-2 0-2 0-2 0-2 0-2 0-2 0-2 0-2 0-2 0-2 0-2 0-2 0-2 0-2 0-2 0-2 0-2 0-2 0-2 0-2 0-2 0-2 0-2 0-2 0-2 0-2 0-2 0-2 0-2 0-2 0-2 0-2 0-2 0-2 0-2 
0-2 0-2 0-2 0-2 0-2 0-2 0-2 0-2 0-2 0-2 0-2 0-2 0-2 0-2 0-2 0-2 0-2 0-2 0-2 0-2 0-2 0-2 0-2 0-2 0-2 0-2 0-2 0-2 0-2 0-2 0-2 0-2 0-2 0-2 0-2 0-2 0-2 0-2 0-2 0-2 0-2 0-2 0-2 0-2 0-2 0-2 0-2 0-2 0-2 0-2 0-2 0-2 0-2 0-2 0-2 0-2 0-2 0-2 0-2 0-2 0-2 0-2 0-2 0-2 0-2 0-2 0-2 0-2 0-2 0-2 0-2 0-2 0-2 0-2 0-2 0-2 0-2 0-2 0-2 0-2 0-2 0-2 0-2 0-2 0-2 0-2 0-2 0-2 0-2 0-2 0-2 0-2 0-2 0-2 0-2 0-2 0-2 0-2 0-2 0-2 0-2 0-2 0-2 0-2 0-2 0-2 0-2 0-2 0-2 0-2 0-2 0-2 0-2 0-2 0-2 0-2 0-2 0-2 0-2 0-2 0-2 0-2 0-2 0-2 0-2 0-2 0-2 0-2 0-2 0-2 0-2 0-2 0-2 0-2 0-2 0-2 0-2 0-2 0-2 0-2 0-2 0-2 0-2 0-2 0-2 0-2 0-2 0-2 0-2 0-2 0-2 0-2 0-2 0-2 0-2 0-2 0-2 0-2 0-2 0-2 0-2 0-2 0-2 0-2 0-2 0-2 0-2 0-2 0-2 0-2 0-2 0-2 0-2 0-2 0-2 0-2 0-2 0-2 0-2 0-2 0-2 0-2 0-2 0-2 0-2 0-2 0-2 0-2 0-2 0-2 0-2 0-2 0-2 0-2 0-2 0-2 0-2 0-2 0-2 0-2 0-2 0-2 0-2 0-2 0-2 0-2 0-2 0-2 0-2 0-2 0-2 0-2 0-2 0-2 0-2 0-2 0-2 
