# Supplementary material for: Sorting at embryonic boundaries requires high heterotypic interfacial tension
Source: Nat Commun. 2017 Jul 31;8:157. doi: 10.1038/s41467-017-00146-x (PMC5537356; doi:10.1038/s41467-017-00146-x)
Supplement: Supplementary file 2 — Supplementary Software 1 [file 41467_2017_146_MOESM2_ESM.zip › PottsModel/ExecutablePottsModel/mtx/RandomB.txt]

0-2 0-2 0-2 0-2 0-2 0-2 0-2 0-2 0-2 0-2 0-2 0-2 0-2 0-2 0-2 0-2 0-2 0-2 0-2 0-2 0-2 0-2 0-2 0-2 0-2 0-2 0-2 0-2 0-2 0-2 0-2 0-2 0-2 0-2 0-2 0-2 0-2 0-2 0-2 0-2 0-2 0-2 0-2 0-2 0-2 0-2 0-2 0-2 0-2 0-2 0-2 0-2 0-2 0-2 0-2 0-2 0-2 0-2 0-2 0-2 0-2 0-2 0-2 0-2 0-2 0-2 0-2 0-2 0-2 0-2 0-2 0-2 0-2 0-2 0-2 0-2 0-2 0-2 0-2 0-2 0-2 0-2 0-2 0-2 0-2 0-2 0-2 0-2 0-2 0-2 0-2 0-2 0-2 0-2 0-2 0-2 0-2 0-2 0-2 0-2 0-2 0-2 0-2 0-2 0-2 0-2 0-2 0-2 0-2 0-2 0-2 0-2 0-2 0-2 0-2 0-2 0-2 0-2 0-2 0-2 0-2 0-2 0-2 0-2 0-2 0-2 0-2 0-2 0-2 0-2 0-2 0-2 0-2 0-2 0-2 0-2 0-2 0-2 0-2 0-2 0-2 0-2 0-2 0-2 0-2 0-2 0-2 0-2 0-2 0-2 0-2 0-2 0-2 0-2 0-2 0-2 0-2 0-2 0-2 0-2 0-2 0-2 0-2 0-2 0-2 0-2 0-2 0-2 0-2 0-2 0-2 0-2 0-2 0-2 0-2 0-2 0-2 0-2 0-2 0-2 0-2 0-2 0-2 0-2 0-2 0-2 0-2 0-2 0-2 0-2 0-2 0-2 0-2 0-2 0-2 0-2 0-2 0-2 0-2 0-2 0-2 0-2 0-2 0-2 0-2 0-2 0-2 0-2 0-2 0-2 0-2 0-2 0-2 0-2 0-2 0-2 0-2 
0-2 0-2 0-2 0-2 0-2 0-2 0-2 0-2 0-2 0-2 0-2 0-2 0-2 0-2 0-2 0-2 0-2 0-2 0-2 0-2 0-2 0-2 0-2 0-2 0-2 0-2 0-2 0-2 0-2 0-2 0-2 0-2 0-2 0-2 0-2 0-2 0-2 0-2 0-2 0-2 0-2 0-2 0-2 0-2 0-2 0-2 0-2 0-2 0-2 0-2 0-2 0-2 0-2 0-2 0-2 0-2 0-2 0-2 0-2 0-2 0-2 0-2 0-2 0-2 0-2 0-2 0-2 0-2 0-2 0-2 0-2 0-2 0-2 0-2 0-2 0-2 0-2 0-2 0-2 0-2 0-2 0-2 0-2 0-2 0-2 0-2 0-2 0-2 0-2 0-2 0-2 0-2 0-2 0-2 0-2 0-2 0-2 0-2 0-2 0-2 0-2 0-2 0-2 0-2 0-2 0-2 0-2 0-2 0-2 0-2 0-2 0-2 0-2 0-2 0-2 0-2 0-2 0-2 0-2 0-2 0-2 0-2 0-2 0-2 0-2 0-2 0-2 0-2 0-2 0-2 0-2 0-2 0-2 0-2 0-2 0-2 0-2 0-2 0-2 0-2 0-2 0-2 0-2 0-2 0-2 0-2 0-2 0-2 0-2 0-2 0-2 0-2 0-2 0-2 0-2 0-2 0-2 0-2 0-2 0-2 0-2 0-2 0-2 0-2 0-2 0-2 0-2 0-2 0-2 0-2 0-2 0-2 0-2 0-2 0-2 0-2 0-2 0-2 0-2 0-2 0-2 0-2 0-2 0-2 0-2 0-2 0-2 0-2 0-2 0-2 0-2 0-2 0-2 0-2 0-2 0-2 0-2 0-2 0-2 0-2 0-2 0-2 0-2 0-2 0-2 0-2 0-2 0-2 0-2 0-2 0-2 0-2 0-2 0-2 0-2 0-2 0-2 
0-2 0-2 0-2 0-2 0-2 0-2 0-2 0-2 0-2 0-2 0-2 0-2 0-2 0-2 0-2 0-2 0-2 0-2 0-2 0-2 0-2 0-2 0-2 0-2 0-2 0-2 0-2 0-2 0-2 0-2 0-2 0-2 0-2 0-2 0-2 0-2 0-2 0-2 0-2 0-2 0-2 0-2 0-2 0-2 0-2 0-2 0-2 0-2 0-2 0-2 0-2 0-2 0-2 0-2 0-2 0-2 0-2 0-2 0-2 0-2 0-2 0-2 0-2 0-2 0-2 0-2 0-2 0-2 0-2 0-2 0-2 0-2 0-2 0-2 0-2 0-2 0-2 0-2 0-2 0-2 0-2 0-2 0-2 0-2 0-2 0-2 0-2 0-2 0-2 0-2 0-2 0-2 0-2 0-2 0-2 0-2 0-2 0-2 0-2 0-2 0-2 0-2 0-2 0-2 0-2 0-2 0-2 0-2 0-2 0-2 0-2 0-2 0-2 0-2 0-2 0-2 0-2 0-2 0-2 0-2 0-2 0-2 0-2 0-2 0-2 0-2 0-2 0-2 0-2 0-2 0-2 0-2 0-2 0-2 0-2 0-2 0-2 0-2 0-2 0-2 0-2 0-2 0-2 0-2 0-2 0-2 0-2 0-2 0-2 0-2 0-2 0-2 0-2 0-2 0-2 0-2 0-2 0-2 0-2 0-2 0-2 0-2 0-2 0-2 0-2 0-2 0-2 0-2 0-2 0-2 0-2 0-2 0-2 0-2 0-2 0-2 0-2 0-2 0-2 0-2 0-2 0-2 0-2 0-2 0-2 0-2 0-2 0-2 0-2 0-2 0-2 0-2 0-2 0-2 0-2 0-2 0-2 0-2 0-2 0-2 0-2 0-2 0-2 0-2 0-2 0-2 0-2 0-2 0-2 0-2 0-2 0-2 0-2 0-2 0-2 0-2 0-2 
0-2 0-2 0-2 0-2 0-2 0-2 0-2 0-2 0-2 0-2 0-2 0-2 0-2 0-2 0-2 0-2 0-2 0-2 0-2 0-2 0-2 0-2 0-2 0-2 0-2 0-2 0-2 0-2 0-2 0-2 0-2 0-2 0-2 0-2 0-2 0-2 0-2 0-2 0-2 0-2 0-2 0-2 0-2 0-2 0-2 0-2 0-2 0-2 0-2 0-2 0-2 0-2 0-2 0-2 0-2 0-2 0-2 0-2 0-2 0-2 0-2 0-2 0-2 0-2 0-2 0-2 0-2 0-2 0-2 0-2 0-2 0-2 0-2 0-2 0-2 0-2 0-2 0-2 0-2 0-2 0-2 0-2 0-2 0-2 0-2 0-2 0-2 0-2 0-2 0-2 0-2 0-2 0-2 0-2 0-2 0-2 0-2 0-2 0-2 0-2 0-2 0-2 0-2 0-2 0-2 0-2 0-2 0-2 0-2 0-2 0-2 0-2 0-2 0-2 0-2 0-2 0-2 0-2 0-2 0-2 0-2 0-2 0-2 0-2 0-2 0-2 0-2 0-2 0-2 0-2 0-2 0-2 0-2 0-2 0-2 0-2 0-2 0-2 0-2 0-2 0-2 0-2 0-2 0-2 0-2 0-2 0-2 0-2 0-2 0-2 0-2 0-2 0-2 0-2 0-2 0-2 0-2 0-2 0-2 0-2 0-2 0-2 0-2 0-2 0-2 0-2 0-2 0-2 0-2 0-2 0-2 0-2 0-2 0-2 0-2 0-2 0-2 0-2 0-2 0-2 0-2 0-2 0-2 0-2 0-2 0-2 0-2 0-2 0-2 0-2 0-2 0-2 0-2 0-2 0-2 0-2 0-2 0-2 0-2 0-2 0-2 0-2 0-2 0-2 0-2 0-2 0-2 0-2 0-2 0-2 0-2 0-2 0-2 0-2 0-2 0-2 0-2 
0-2 0-2 0-2 0-2 0-2 0-2 0-2 0-2 0-2 0-2 0-2 0-2 0-2 0-2 0-2 0-2 0-2 0-2 0-2 0-2 0-2 0-2 0-2 0-2 0-2 0-2 0-2 0-2 0-2 0-2 0-2 0-2 0-2 0-2 0-2 0-2 0-2 0-2 0-2 0-2 0-2 0-2 0-2 0-2 0-2 0-2 0-2 0-2 0-2 0-2 0-2 0-2 0-2 0-2 0-2 0-2 0-2 0-2 0-2 0-2 0-2 0-2 0-2 0-2 0-2 0-2 0-2 0-2 0-2 0-2 0-2 0-2 0-2 0-2 0-2 0-2 0-2 0-2 0-2 0-2 0-2 0-2 0-2 0-2 0-2 0-2 0-2 0-2 0-2 0-2 0-2 0-2 0-2 0-2 0-2 0-2 0-2 0-2 0-2 0-2 0-2 0-2 0-2 0-2 0-2 0-2 0-2 0-2 0-2 0-2 0-2 0-2 0-2 0-2 0-2 0-2 0-2 0-2 0-2 0-2 0-2 0-2 0-2 0-2 0-2 0-2 0-2 0-2 0-2 0-2 0-2 0-2 0-2 0-2 0-2 0-2 0-2 0-2 0-2 0-2 0-2 0-2 0-2 0-2 0-2 0-2 0-2 0-2 0-2 0-2 0-2 0-2 0-2 0-2 0-2 0-2 0-2 0-2 0-2 0-2 0-2 0-2 0-2 0-2 0-2 0-2 0-2 0-2 0-2 0-2 0-2 0-2 0-2 0-2 0-2 0-2 0-2 0-2 0-2 0-2 0-2 0-2 0-2 0-2 0-2 0-2 0-2 0-2 0-2 0-2 0-2 0-2 0-2 0-2 0-2 0-2 0-2 0-2 0-2 0-2 0-2 0-2 0-2 0-2 0-2 0-2 0-2 0-2 0-2 0-2 0-2 0-2 0-2 0-2 0-2 0-2 0-2 
0-2 0-2 0-2 0-2 0-2 0-2 0-2 0-2 0-2 0-2 0-2 0-2 0-2 0-2 0-2 0-2 0-2 0-2 0-2 0-2 0-2 0-2 0-2 0-2 0-2 0-2 0-2 0-2 0-2 0-2 0-2 0-2 0-2 0-2 0-2 0-2 0-2 0-2 0-2 0-2 0-2 0-2 0-2 0-2 0-2 0-2 0-2 0-2 0-2 0-2 0-2 0-2 0-2 0-2 0-2 0-2 0-2 0-2 0-2 0-2 0-2 0-2 0-2 0-2 0-2 0-2 0-2 0-2 0-2 0-2 0-2 0-2 0-2 0-2 0-2 0-2 0-2 0-2 0-2 0-2 0-2 0-2 0-2 0-2 0-2 0-2 0-2 0-2 0-2 0-2 0-2 0-2 0-2 0-2 0-2 0-2 0-2 0-2 0-2 0-2 0-2 0-2 0-2 0-2 0-2 0-2 0-2 0-2 0-2 0-2 0-2 0-2 0-2 0-2 0-2 0-2 0-2 0-2 0-2 0-2 0-2 0-2 0-2 0-2 0-2 0-2 0-2 0-2 0-2 0-2 0-2 0-2 0-2 0-2 0-2 0-2 0-2 0-2 0-2 0-2 0-2 0-2 0-2 0-2 0-2 0-2 0-2 0-2 0-2 0-2 0-2 0-2 0-2 0-2 0-2 0-2 0-2 0-2 0-2 0-2 0-2 0-2 0-2 0-2 0-2 0-2 0-2 0-2 0-2 0-2 0-2 0-2 0-2 0-2 0-2 0-2 0-2 0-2 0-2 0-2 0-2 0-2 0-2 0-2 0-2 0-2 0-2 0-2 0-2 0-2 0-2 0-2 0-2 0-2 0-2 0-2 0-2 0-2 0-2 0-2 0-2 0-2 0-2 0-2 0-2 0-2 0-2 0-2 0-2 0-2 0-2 0-2 0-2 0-2 0-2 0-2 0-2 
0-2 0-2 0-2 0-2 0-2 0-2 0-2 0-2 0-2 0-2 0-2 0-2 0-2 0-2 0-2 0-2 0-2 0-2 0-2 0-2 0-2 0-2 0-2 0-2 0-2 0-2 0-2 0-2 0-2 0-2 0-2 0-2 0-2 0-2 0-2 0-2 0-2 0-2 0-2 0-2 0-2 0-2 0-2 0-2 0-2 0-2 0-2 0-2 0-2 0-2 0-2 0-2 0-2 0-2 0-2 0-2 0-2 0-2 0-2 0-2 0-2 0-2 0-2 0-2 0-2 0-2 0-2 0-2 0-2 0-2 0-2 0-2 0-2 0-2 0-2 0-2 0-2 0-2 0-2 0-2 0-2 0-2 0-2 0-2 0-2 0-2 0-2 0-2 0-2 0-2 0-2 0-2 0-2 0-2 0-2 0-2 0-2 0-2 0-2 0-2 0-2 0-2 0-2 0-2 0-2 0-2 0-2 0-2 0-2 0-2 0-2 0-2 0-2 0-2 0-2 0-2 0-2 0-2 0-2 0-2 0-2 0-2 0-2 0-2 0-2 0-2 0-2 0-2 0-2 0-2 0-2 0-2 0-2 0-2 0-2 0-2 0-2 0-2 0-2 0-2 0-2 0-2 0-2 0-2 0-2 0-2 0-2 0-2 0-2 0-2 0-2 0-2 0-2 0-2 0-2 0-2 0-2 0-2 0-2 0-2 0-2 0-2 0-2 0-2 0-2 0-2 0-2 0-2 0-2 0-2 0-2 0-2 0-2 0-2 0-2 0-2 0-2 0-2 0-2 0-2 0-2 0-2 0-2 0-2 0-2 0-2 0-2 0-2 0-2 0-2 0-2 0-2 0-2 0-2 0-2 0-2 0-2 0-2 0-2 0-2 0-2 0-2 0-2 0-2 0-2 0-2 0-2 0-2 0-2 0-2 0-2 0-2 0-2 0-2 0-2 0-2 0-2 
0-2 0-2 0-2 0-2 0-2 0-2 0-2 0-2 0-2 0-2 0-2 0-2 0-2 0-2 0-2 0-2 0-2 0-2 0-2 0-2 0-2 0-2 0-2 0-2 0-2 0-2 0-2 0-2 0-2 0-2 0-2 0-2 0-2 0-2 0-2 0-2 0-2 0-2 0-2 0-2 0-2 0-2 0-2 0-2 0-2 0-2 0-2 0-2 0-2 0-2 0-2 0-2 0-2 0-2 0-2 0-2 0-2 0-2 0-2 0-2 0-2 0-2 0-2 0-2 0-2 0-2 0-2 0-2 0-2 0-2 0-2 0-2 0-2 0-2 0-2 0-2 0-2 0-2 0-2 0-2 0-2 0-2 0-2 0-2 0-2 0-2 0-2 0-2 0-2 0-2 0-2 0-2 0-2 0-2 0-2 0-2 0-2 0-2 0-2 0-2 0-2 0-2 0-2 0-2 0-2 0-2 0-2 0-2 0-2 0-2 0-2 0-2 0-2 0-2 0-2 0-2 0-2 0-2 0-2 0-2 0-2 0-2 0-2 0-2 0-2 0-2 0-2 0-2 0-2 0-2 0-2 0-2 0-2 0-2 0-2 0-2 0-2 0-2 0-2 0-2 0-2 0-2 0-2 0-2 0-2 0-2 0-2 0-2 0-2 0-2 0-2 0-2 0-2 0-2 0-2 0-2 0-2 0-2 0-2 0-2 0-2 0-2 0-2 0-2 0-2 0-2 0-2 0-2 0-2 0-2 0-2 0-2 0-2 0-2 0-2 0-2 0-2 0-2 0-2 0-2 0-2 0-2 0-2 0-2 0-2 0-2 0-2 0-2 0-2 0-2 0-2 0-2 0-2 0-2 0-2 0-2 0-2 0-2 0-2 0-2 0-2 0-2 0-2 0-2 0-2 0-2 0-2 0-2 0-2 0-2 0-2 0-2 0-2 0-2 0-2 0-2 0-2 
0-2 0-2 0-2 0-2 0-2 0-2 0-2 0-2 0-2 0-2 0-2 0-2 0-2 0-2 0-2 0-2 0-2 0-2 0-2 0-2 0-2 0-2 0-2 0-2 0-2 0-2 0-2 0-2 0-2 0-2 0-2 0-2 0-2 0-2 0-2 0-2 0-2 0-2 0-2 0-2 0-2 0-2 0-2 0-2 0-2 0-2 0-2 0-2 0-2 0-2 0-2 0-2 0-2 0-2 0-2 0-2 0-2 0-2 0-2 0-2 0-2 0-2 0-2 0-2 0-2 0-2 0-2 0-2 0-2 0-2 0-2 0-2 0-2 0-2 0-2 0-2 0-2 0-2 0-2 0-2 0-2 0-2 0-2 0-2 0-2 0-2 0-2 0-2 0-2 0-2 0-2 0-2 0-2 0-2 0-2 0-2 0-2 0-2 0-2 0-2 0-2 0-2 0-2 0-2 0-2 0-2 0-2 0-2 0-2 0-2 0-2 0-2 0-2 0-2 0-2 0-2 0-2 0-2 0-2 0-2 0-2 0-2 0-2 0-2 0-2 0-2 0-2 0-2 0-2 0-2 0-2 0-2 0-2 0-2 0-2 0-2 0-2 0-2 0-2 0-2 0-2 0-2 0-2 0-2 0-2 0-2 0-2 0-2 0-2 0-2 0-2 0-2 0-2 0-2 0-2 0-2 0-2 0-2 0-2 0-2 0-2 0-2 0-2 0-2 0-2 0-2 0-2 0-2 0-2 0-2 0-2 0-2 0-2 0-2 0-2 0-2 0-2 0-2 0-2 0-2 0-2 0-2 0-2 0-2 0-2 0-2 0-2 0-2 0-2 0-2 0-2 0-2 0-2 0-2 0-2 0-2 0-2 0-2 0-2 0-2 0-2 0-2 0-2 0-2 0-2 0-2 0-2 0-2 0-2 0-2 0-2 0-2 0-2 0-2 0-2 0-2 0-2 
0-2 0-2 0-2 0-2 0-2 0-2 0-2 0-2 0-2 0-2 0-2 0-2 0-2 0-2 0-2 0-2 0-2 0-2 0-2 0-2 0-2 0-2 0-2 0-2 0-2 0-2 0-2 0-2 0-2 0-2 0-2 0-2 0-2 0-2 0-2 0-2 0-2 0-2 0-2 0-2 0-2 0-2 0-2 0-2 0-2 0-2 0-2 0-2 0-2 0-2 0-2 0-2 0-2 0-2 0-2 0-2 0-2 0-2 0-2 0-2 0-2 0-2 0-2 0-2 0-2 0-2 0-2 0-2 0-2 0-2 0-2 0-2 0-2 0-2 0-2 0-2 0-2 0-2 0-2 0-2 0-2 0-2 0-2 0-2 0-2 0-2 0-2 0-2 0-2 0-2 0-2 0-2 0-2 0-2 0-2 0-2 0-2 0-2 0-2 0-2 0-2 0-2 0-2 0-2 0-2 0-2 0-2 0-2 0-2 0-2 0-2 0-2 0-2 0-2 0-2 0-2 0-2 0-2 0-2 0-2 0-2 0-2 0-2 0-2 0-2 0-2 0-2 0-2 0-2 0-2 0-2 0-2 0-2 0-2 0-2 0-2 0-2 0-2 0-2 0-2 0-2 0-2 0-2 0-2 0-2 0-2 0-2 0-2 0-2 0-2 0-2 0-2 0-2 0-2 0-2 0-2 0-2 0-2 0-2 0-2 0-2 0-2 0-2 0-2 0-2 0-2 0-2 0-2 0-2 0-2 0-2 0-2 0-2 0-2 0-2 0-2 0-2 0-2 0-2 0-2 0-2 0-2 0-2 0-2 0-2 0-2 0-2 0-2 0-2 0-2 0-2 0-2 0-2 0-2 0-2 0-2 0-2 0-2 0-2 0-2 0-2 0-2 0-2 0-2 0-2 0-2 0-2 0-2 0-2 0-2 0-2 0-2 0-2 0-2 0-2 0-2 0-2 
0-2 0-2 0-2 0-2 0-2 0-2 0-2 0-2 0-2 0-2 0-2 0-2 0-2 0-2 0-2 0-2 0-2 0-2 0-2 0-2 0-2 0-2 0-2 0-2 0-2 0-2 0-2 0-2 0-2 0-2 0-2 0-2 0-2 0-2 0-2 0-2 0-2 0-2 0-2 0-2 0-2 0-2 0-2 0-2 0-2 0-2 0-2 0-2 0-2 0-2 0-2 0-2 0-2 0-2 0-2 0-2 0-2 0-2 0-2 0-2 0-2 0-2 0-2 0-2 0-2 0-2 0-2 0-2 0-2 0-2 0-2 0-2 0-2 0-2 0-2 0-2 0-2 0-2 0-2 0-2 0-2 0-2 0-2 0-2 0-2 0-2 0-2 0-2 0-2 0-2 0-2 0-2 0-2 0-2 0-2 0-2 0-2 0-2 0-2 0-2 0-2 0-2 0-2 0-2 0-2 0-2 0-2 0-2 0-2 0-2 0-2 0-2 0-2 0-2 0-2 0-2 0-2 0-2 0-2 0-2 0-2 0-2 0-2 0-2 0-2 0-2 0-2 0-2 0-2 0-2 0-2 0-2 0-2 0-2 0-2 0-2 0-2 0-2 0-2 0-2 0-2 0-2 0-2 0-2 0-2 0-2 0-2 0-2 0-2 0-2 0-2 0-2 0-2 0-2 0-2 0-2 0-2 0-2 0-2 0-2 0-2 0-2 0-2 0-2 0-2 0-2 0-2 0-2 0-2 0-2 0-2 0-2 0-2 0-2 0-2 0-2 0-2 0-2 0-2 0-2 0-2 0-2 0-2 0-2 0-2 0-2 0-2 0-2 0-2 0-2 0-2 0-2 0-2 0-2 0-2 0-2 0-2 0-2 0-2 0-2 0-2 0-2 0-2 0-2 0-2 0-2 0-2 0-2 0-2 0-2 0-2 0-2 0-2 0-2 0-2 0-2 0-2 
0-2 0-2 0-2 0-2 0-2 0-2 0-2 0-2 0-2 0-2 0-2 0-2 0-2 0-2 0-2 0-2 0-2 0-2 0-2 0-2 0-2 0-2 0-2 0-2 0-2 0-2 0-2 0-2 0-2 0-2 0-2 0-2 0-2 0-2 0-2 0-2 0-2 0-2 0-2 0-2 0-2 0-2 0-2 0-2 0-2 0-2 0-2 0-2 0-2 0-2 0-2 0-2 0-2 0-2 0-2 0-2 0-2 0-2 0-2 0-2 0-2 0-2 0-2 0-2 0-2 0-2 0-2 0-2 0-2 0-2 0-2 0-2 0-2 0-2 0-2 0-2 0-2 0-2 0-2 0-2 0-2 0-2 0-2 0-2 0-2 0-2 0-2 0-2 0-2 0-2 0-2 0-2 0-2 0-2 0-2 0-2 0-2 0-2 0-2 0-2 0-2 0-2 0-2 0-2 0-2 0-2 0-2 0-2 0-2 0-2 0-2 0-2 0-2 0-2 0-2 0-2 0-2 0-2 0-2 0-2 0-2 0-2 0-2 0-2 0-2 0-2 0-2 0-2 0-2 0-2 0-2 0-2 0-2 0-2 0-2 0-2 0-2 0-2 0-2 0-2 0-2 0-2 0-2 0-2 0-2 0-2 0-2 0-2 0-2 0-2 0-2 0-2 0-2 0-2 0-2 0-2 0-2 0-2 0-2 0-2 0-2 0-2 0-2 0-2 0-2 0-2 0-2 0-2 0-2 0-2 0-2 0-2 0-2 0-2 0-2 0-2 0-2 0-2 0-2 0-2 0-2 0-2 0-2 0-2 0-2 0-2 0-2 0-2 0-2 0-2 0-2 0-2 0-2 0-2 0-2 0-2 0-2 0-2 0-2 0-2 0-2 0-2 0-2 0-2 0-2 0-2 0-2 0-2 0-2 0-2 0-2 0-2 0-2 0-2 0-2 0-2 0-2 
0-2 0-2 0-2 0-2 0-2 0-2 0-2 0-2 0-2 0-2 0-2 0-2 0-2 0-2 0-2 0-2 0-2 0-2 0-2 0-2 0-2 0-2 0-2 0-2 0-2 0-2 0-2 0-2 0-2 0-2 0-2 0-2 0-2 0-2 0-2 0-2 0-2 0-2 0-2 0-2 0-2 0-2 0-2 0-2 0-2 0-2 0-2 0-2 0-2 0-2 0-2 0-2 0-2 0-2 0-2 0-2 0-2 0-2 0-2 0-2 0-2 0-2 0-2 0-2 0-2 0-2 0-2 0-2 0-2 0-2 0-2 0-2 0-2 0-2 0-2 0-2 0-2 0-2 0-2 0-2 0-2 0-2 0-2 0-2 0-2 0-2 0-2 0-2 0-2 0-2 0-2 0-2 0-2 0-2 0-2 0-2 0-2 0-2 0-2 0-2 0-2 0-2 0-2 0-2 0-2 0-2 0-2 0-2 0-2 0-2 0-2 0-2 0-2 0-2 0-2 0-2 0-2 0-2 0-2 0-2 0-2 0-2 0-2 0-2 0-2 0-2 0-2 0-2 0-2 0-2 0-2 0-2 0-2 0-2 0-2 0-2 0-2 0-2 0-2 0-2 0-2 0-2 0-2 0-2 0-2 0-2 0-2 0-2 0-2 0-2 0-2 0-2 0-2 0-2 0-2 0-2 0-2 0-2 0-2 0-2 0-2 0-2 0-2 0-2 0-2 0-2 0-2 0-2 0-2 0-2 0-2 0-2 0-2 0-2 0-2 0-2 0-2 0-2 0-2 0-2 0-2 0-2 0-2 0-2 0-2 0-2 0-2 0-2 0-2 0-2 0-2 0-2 0-2 0-2 0-2 0-2 0-2 0-2 0-2 0-2 0-2 0-2 0-2 0-2 0-2 0-2 0-2 0-2 0-2 0-2 0-2 0-2 0-2 0-2 0-2 0-2 0-2 
0-2 0-2 0-2 0-2 0-2 0-2 0-2 0-2 0-2 0-2 0-2 0-2 0-2 0-2 0-2 0-2 0-2 0-2 0-2 0-2 0-2 0-2 0-2 0-2 0-2 0-2 0-2 0-2 0-2 0-2 0-2 0-2 0-2 0-2 0-2 0-2 0-2 0-2 0-2 0-2 0-2 0-2 0-2 0-2 0-2 0-2 0-2 0-2 0-2 0-2 0-2 0-2 0-2 0-2 0-2 0-2 0-2 0-2 0-2 0-2 0-2 0-2 0-2 0-2 0-2 0-2 0-2 0-2 0-2 0-2 0-2 0-2 0-2 0-2 0-2 0-2 0-2 0-2 0-2 0-2 0-2 0-2 0-2 0-2 0-2 0-2 0-2 0-2 0-2 0-2 0-2 0-2 0-2 0-2 0-2 0-2 0-2 0-2 0-2 0-2 0-2 0-2 0-2 0-2 0-2 0-2 0-2 0-2 0-2 0-2 0-2 0-2 0-2 0-2 0-2 0-2 0-2 0-2 0-2 0-2 0-2 0-2 0-2 0-2 0-2 0-2 0-2 0-2 0-2 0-2 0-2 0-2 0-2 0-2 0-2 0-2 0-2 0-2 0-2 0-2 0-2 0-2 0-2 0-2 0-2 0-2 0-2 0-2 0-2 0-2 0-2 0-2 0-2 0-2 0-2 0-2 0-2 0-2 0-2 0-2 0-2 0-2 0-2 0-2 0-2 0-2 0-2 0-2 0-2 0-2 0-2 0-2 0-2 0-2 0-2 0-2 0-2 0-2 0-2 0-2 0-2 0-2 0-2 0-2 0-2 0-2 0-2 0-2 0-2 0-2 0-2 0-2 0-2 0-2 0-2 0-2 0-2 0-2 0-2 0-2 0-2 0-2 0-2 0-2 0-2 0-2 0-2 0-2 0-2 0-2 0-2 0-2 0-2 0-2 0-2 0-2 0-2 
0-2 0-2 0-2 0-2 0-2 0-2 0-2 0-2 0-2 0-2 0-2 0-2 0-2 0-2 0-2 0-2 0-2 0-2 0-2 0-2 0-2 0-2 0-2 0-2 0-2 0-2 0-2 0-2 0-2 0-2 0-2 0-2 0-2 0-2 0-2 0-2 0-2 0-2 0-2 0-2 0-2 0-2 0-2 0-2 0-2 0-2 0-2 0-2 0-2 0-2 0-2 0-2 0-2 0-2 0-2 0-2 0-2 0-2 0-2 0-2 0-2 0-2 0-2 0-2 0-2 0-2 0-2 0-2 0-2 0-2 0-2 0-2 0-2 0-2 0-2 0-2 0-2 0-2 0-2 0-2 0-2 0-2 0-2 0-2 0-2 0-2 0-2 0-2 0-2 0-2 0-2 0-2 0-2 0-2 0-2 0-2 0-2 0-2 0-2 0-2 0-2 0-2 0-2 0-2 0-2 0-2 0-2 0-2 0-2 0-2 0-2 0-2 0-2 0-2 0-2 0-2 0-2 0-2 0-2 0-2 0-2 0-2 0-2 0-2 0-2 0-2 0-2 0-2 0-2 0-2 0-2 0-2 0-2 0-2 0-2 0-2 0-2 0-2 0-2 0-2 0-2 0-2 0-2 0-2 0-2 0-2 0-2 0-2 0-2 0-2 0-2 0-2 0-2 0-2 0-2 0-2 0-2 0-2 0-2 0-2 0-2 0-2 0-2 0-2 0-2 0-2 0-2 0-2 0-2 0-2 0-2 0-2 0-2 0-2 0-2 0-2 0-2 0-2 0-2 0-2 0-2 0-2 0-2 0-2 0-2 0-2 0-2 0-2 0-2 0-2 0-2 0-2 0-2 0-2 0-2 0-2 0-2 0-2 0-2 0-2 0-2 0-2 0-2 0-2 0-2 0-2 0-2 0-2 0-2 0-2 0-2 0-2 0-2 0-2 0-2 0-2 0-2 
0-2 0-2 0-2 0-2 0-2 0-2 0-2 0-2 0-2 0-2 0-2 0-2 0-2 0-2 0-2 0-2 0-2 0-2 0-2 0-2 0-2 0-2 0-2 0-2 0-2 0-2 0-2 0-2 0-2 0-2 0-2 0-2 0-2 0-2 0-2 0-2 0-2 0-2 0-2 0-2 0-2 0-2 0-2 0-2 0-2 0-2 0-2 0-2 0-2 0-2 0-2 0-2 0-2 0-2 0-2 0-2 0-2 0-2 0-2 0-2 0-2 0-2 0-2 0-2 0-2 0-2 0-2 0-2 0-2 0-2 0-2 0-2 0-2 0-2 0-2 0-2 0-2 0-2 0-2 0-2 0-2 0-2 0-2 0-2 0-2 0-2 0-2 0-2 0-2 0-2 0-2 0-2 0-2 0-2 0-2 0-2 0-2 0-2 0-2 0-2 0-2 0-2 0-2 0-2 0-2 0-2 0-2 0-2 0-2 0-2 0-2 0-2 0-2 0-2 0-2 0-2 0-2 0-2 0-2 0-2 0-2 0-2 0-2 0-2 0-2 0-2 0-2 0-2 0-2 0-2 0-2 0-2 0-2 0-2 0-2 0-2 0-2 0-2 0-2 0-2 0-2 0-2 0-2 0-2 0-2 0-2 0-2 0-2 0-2 0-2 0-2 0-2 0-2 0-2 0-2 0-2 0-2 0-2 0-2 0-2 0-2 0-2 0-2 0-2 0-2 0-2 0-2 0-2 0-2 0-2 0-2 0-2 0-2 0-2 0-2 0-2 0-2 0-2 0-2 0-2 0-2 0-2 0-2 0-2 0-2 0-2 0-2 0-2 0-2 0-2 0-2 0-2 0-2 0-2 0-2 0-2 0-2 0-2 0-2 0-2 0-2 0-2 0-2 0-2 0-2 0-2 0-2 0-2 0-2 0-2 0-2 0-2 0-2 0-2 0-2 0-2 0-2 
0-2 0-2 0-2 0-2 0-2 0-2 0-2 0-2 0-2 0-2 0-2 0-2 0-2 0-2 0-2 0-2 0-2 0-2 0-2 0-2 0-2 0-2 0-2 0-2 0-2 0-2 0-2 0-2 0-2 0-2 0-2 0-2 0-2 0-2 0-2 0-2 0-2 0-2 0-2 0-2 0-2 0-2 0-2 0-2 0-2 0-2 0-2 0-2 0-2 0-2 0-2 0-2 0-2 0-2 0-2 0-2 0-2 0-2 0-2 0-2 0-2 0-2 0-2 0-2 0-2 0-2 0-2 0-2 0-2 0-2 0-2 0-2 0-2 0-2 0-2 0-2 0-2 0-2 0-2 0-2 0-2 0-2 0-2 0-2 0-2 0-2 0-2 0-2 0-2 0-2 0-2 0-2 0-2 0-2 0-2 0-2 0-2 0-2 0-2 0-2 0-2 0-2 0-2 0-2 0-2 0-2 0-2 0-2 0-2 0-2 0-2 0-2 0-2 0-2 0-2 0-2 0-2 0-2 0-2 0-2 0-2 0-2 0-2 0-2 0-2 0-2 0-2 0-2 0-2 0-2 0-2 0-2 0-2 0-2 0-2 0-2 0-2 0-2 0-2 0-2 0-2 0-2 0-2 0-2 0-2 0-2 0-2 0-2 0-2 0-2 0-2 0-2 0-2 0-2 0-2 0-2 0-2 0-2 0-2 0-2 0-2 0-2 0-2 0-2 0-2 0-2 0-2 0-2 0-2 0-2 0-2 0-2 0-2 0-2 0-2 0-2 0-2 0-2 0-2 0-2 0-2 0-2 0-2 0-2 0-2 0-2 0-2 0-2 0-2 0-2 0-2 0-2 0-2 0-2 0-2 0-2 0-2 0-2 0-2 0-2 0-2 0-2 0-2 0-2 0-2 0-2 0-2 0-2 0-2 0-2 0-2 0-2 0-2 0-2 0-2 0-2 0-2 
0-2 0-2 0-2 0-2 0-2 0-2 0-2 0-2 0-2 0-2 0-2 0-2 0-2 0-2 0-2 0-2 0-2 0-2 0-2 0-2 0-2 0-2 0-2 0-2 0-2 0-2 0-2 0-2 0-2 0-2 0-2 0-2 0-2 0-2 0-2 0-2 0-2 0-2 0-2 0-2 0-2 0-2 0-2 0-2 0-2 0-2 0-2 0-2 0-2 0-2 0-2 0-2 0-2 0-2 0-2 0-2 0-2 0-2 0-2 0-2 0-2 0-2 0-2 0-2 0-2 0-2 0-2 0-2 0-2 0-2 0-2 0-2 0-2 0-2 0-2 0-2 0-2 0-2 0-2 0-2 0-2 0-2 0-2 0-2 0-2 0-2 0-2 0-2 0-2 0-2 0-2 0-2 0-2 0-2 0-2 0-2 0-2 0-2 0-2 0-2 0-2 0-2 0-2 0-2 0-2 0-2 0-2 0-2 0-2 0-2 0-2 0-2 0-2 0-2 0-2 0-2 0-2 0-2 0-2 0-2 0-2 0-2 0-2 0-2 0-2 0-2 0-2 0-2 0-2 0-2 0-2 0-2 0-2 0-2 0-2 0-2 0-2 0-2 0-2 0-2 0-2 0-2 0-2 0-2 0-2 0-2 0-2 0-2 0-2 0-2 0-2 0-2 0-2 0-2 0-2 0-2 0-2 0-2 0-2 0-2 0-2 0-2 0-2 0-2 0-2 0-2 0-2 0-2 0-2 0-2 0-2 0-2 0-2 0-2 0-2 0-2 0-2 0-2 0-2 0-2 0-2 0-2 0-2 0-2 0-2 0-2 0-2 0-2 0-2 0-2 0-2 0-2 0-2 0-2 0-2 0-2 0-2 0-2 0-2 0-2 0-2 0-2 0-2 0-2 0-2 0-2 0-2 0-2 0-2 0-2 0-2 0-2 0-2 0-2 0-2 0-2 0-2 
0-2 0-2 0-2 0-2 0-2 0-2 0-2 0-2 0-2 0-2 0-2 0-2 0-2 0-2 0-2 0-2 0-2 0-2 0-2 0-2 0-2 0-2 0-2 0-2 0-2 0-2 0-2 0-2 0-2 0-2 0-2 0-2 0-2 0-2 0-2 0-2 0-2 0-2 0-2 0-2 0-2 0-2 0-2 0-2 0-2 0-2 0-2 0-2 0-2 0-2 0-2 0-2 0-2 0-2 0-2 0-2 0-2 0-2 0-2 0-2 0-2 0-2 0-2 0-2 0-2 0-2 0-2 0-2 0-2 0-2 0-2 0-2 0-2 0-2 0-2 0-2 0-2 0-2 0-2 0-2 0-2 0-2 0-2 0-2 0-2 0-2 0-2 0-2 0-2 0-2 0-2 0-2 0-2 0-2 0-2 0-2 0-2 0-2 0-2 0-2 0-2 0-2 0-2 0-2 0-2 0-2 0-2 0-2 0-2 0-2 0-2 0-2 0-2 0-2 0-2 0-2 0-2 0-2 0-2 0-2 0-2 0-2 0-2 0-2 0-2 0-2 0-2 0-2 0-2 0-2 0-2 0-2 0-2 0-2 0-2 0-2 0-2 0-2 0-2 0-2 0-2 0-2 0-2 0-2 0-2 0-2 0-2 0-2 0-2 0-2 0-2 0-2 0-2 0-2 0-2 0-2 0-2 0-2 0-2 0-2 0-2 0-2 0-2 0-2 0-2 0-2 0-2 0-2 0-2 0-2 0-2 0-2 0-2 0-2 0-2 0-2 0-2 0-2 0-2 0-2 0-2 0-2 0-2 0-2 0-2 0-2 0-2 0-2 0-2 0-2 0-2 0-2 0-2 0-2 0-2 0-2 0-2 0-2 0-2 0-2 0-2 0-2 0-2 0-2 0-2 0-2 0-2 0-2 0-2 0-2 0-2 0-2 0-2 0-2 0-2 0-2 0-2 
0-2 0-2 0-2 0-2 0-2 0-2 0-2 0-2 0-2 0-2 0-2 0-2 0-2 0-2 0-2 0-2 0-2 0-2 0-2 0-2 0-2 0-2 0-2 0-2 0-2 0-2 0-2 0-2 0-2 0-2 0-2 0-2 0-2 0-2 0-2 0-2 0-2 0-2 0-2 0-2 0-2 0-2 0-2 0-2 0-2 0-2 0-2 0-2 0-2 0-2 0-2 0-2 0-2 0-2 0-2 0-2 0-2 0-2 0-2 0-2 0-2 0-2 0-2 0-2 0-2 0-2 0-2 0-2 0-2 0-2 0-2 0-2 0-2 0-2 0-2 0-2 0-2 0-2 0-2 0-2 0-2 0-2 0-2 0-2 0-2 0-2 0-2 0-2 0-2 0-2 0-2 0-2 0-2 0-2 0-2 0-2 0-2 0-2 0-2 0-2 0-2 0-2 0-2 0-2 0-2 0-2 0-2 0-2 0-2 0-2 0-2 0-2 0-2 0-2 0-2 0-2 0-2 0-2 0-2 0-2 0-2 0-2 0-2 0-2 0-2 0-2 0-2 0-2 0-2 0-2 0-2 0-2 0-2 0-2 0-2 0-2 0-2 0-2 0-2 0-2 0-2 0-2 0-2 0-2 0-2 0-2 0-2 0-2 0-2 0-2 0-2 0-2 0-2 0-2 0-2 0-2 0-2 0-2 0-2 0-2 0-2 0-2 0-2 0-2 0-2 0-2 0-2 0-2 0-2 0-2 0-2 0-2 0-2 0-2 0-2 0-2 0-2 0-2 0-2 0-2 0-2 0-2 0-2 0-2 0-2 0-2 0-2 0-2 0-2 0-2 0-2 0-2 0-2 0-2 0-2 0-2 0-2 0-2 0-2 0-2 0-2 0-2 0-2 0-2 0-2 0-2 0-2 0-2 0-2 0-2 0-2 0-2 0-2 0-2 0-2 0-2 0-2 
0-2 0-2 0-2 0-2 0-2 0-2 0-2 0-2 0-2 0-2 0-2 0-2 0-2 0-2 0-2 0-2 0-2 0-2 0-2 0-2 0-2 0-2 0-2 0-2 0-2 0-2 0-2 0-2 0-2 0-2 0-2 0-2 0-2 0-2 0-2 0-2 0-2 0-2 0-2 0-2 0-2 0-2 0-2 0-2 0-2 0-2 0-2 0-2 0-2 0-2 0-2 0-2 0-2 0-2 0-2 0-2 0-2 0-2 0-2 0-2 0-2 0-2 0-2 0-2 0-2 0-2 0-2 0-2 0-2 0-2 0-2 0-2 0-2 0-2 0-2 0-2 0-2 0-2 0-2 0-2 0-2 0-2 0-2 0-2 0-2 0-2 0-2 0-2 0-2 0-2 0-2 0-2 0-2 0-2 0-2 0-2 0-2 0-2 0-2 0-2 0-2 0-2 0-2 0-2 0-2 0-2 0-2 0-2 0-2 0-2 0-2 0-2 0-2 0-2 0-2 0-2 0-2 0-2 0-2 0-2 0-2 0-2 0-2 0-2 0-2 0-2 0-2 0-2 0-2 0-2 0-2 0-2 0-2 0-2 0-2 0-2 0-2 0-2 0-2 0-2 0-2 0-2 0-2 0-2 0-2 0-2 0-2 0-2 0-2 0-2 0-2 0-2 0-2 0-2 0-2 0-2 0-2 0-2 0-2 0-2 0-2 0-2 0-2 0-2 0-2 0-2 0-2 0-2 0-2 0-2 0-2 0-2 0-2 0-2 0-2 0-2 0-2 0-2 0-2 0-2 0-2 0-2 0-2 0-2 0-2 0-2 0-2 0-2 0-2 0-2 0-2 0-2 0-2 0-2 0-2 0-2 0-2 0-2 0-2 0-2 0-2 0-2 0-2 0-2 0-2 0-2 0-2 0-2 0-2 0-2 0-2 0-2 0-2 0-2 0-2 0-2 0-2 
0-2 0-2 0-2 0-2 0-2 0-2 0-2 0-2 0-2 0-2 0-2 0-2 0-2 0-2 0-2 0-2 0-2 0-2 0-2 0-2 0-2 0-2 0-2 0-2 0-2 0-2 0-2 0-2 0-2 0-2 0-2 0-2 0-2 0-2 0-2 0-2 0-2 0-2 0-2 0-2 0-2 0-2 0-2 0-2 0-2 0-2 0-2 0-2 0-2 0-2 0-2 0-2 0-2 0-2 0-2 0-2 0-2 0-2 0-2 0-2 0-2 0-2 0-2 0-2 0-2 0-2 0-2 0-2 0-2 0-2 0-2 0-2 0-2 0-2 0-2 0-2 0-2 0-2 0-2 0-2 0-2 0-2 0-2 0-2 0-2 0-2 0-2 0-2 0-2 0-2 0-2 0-2 0-2 0-2 0-2 0-2 0-2 0-2 0-2 0-2 0-2 0-2 0-2 0-2 0-2 0-2 0-2 0-2 0-2 0-2 0-2 0-2 0-2 0-2 0-2 0-2 0-2 0-2 0-2 0-2 0-2 0-2 0-2 0-2 0-2 0-2 0-2 0-2 0-2 0-2 0-2 0-2 0-2 0-2 0-2 0-2 0-2 0-2 0-2 0-2 0-2 0-2 0-2 0-2 0-2 0-2 0-2 0-2 0-2 0-2 0-2 0-2 0-2 0-2 0-2 0-2 0-2 0-2 0-2 0-2 0-2 0-2 0-2 0-2 0-2 0-2 0-2 0-2 0-2 0-2 0-2 0-2 0-2 0-2 0-2 0-2 0-2 0-2 0-2 0-2 0-2 0-2 0-2 0-2 0-2 0-2 0-2 0-2 0-2 0-2 0-2 0-2 0-2 0-2 0-2 0-2 0-2 0-2 0-2 0-2 0-2 0-2 0-2 0-2 0-2 0-2 0-2 0-2 0-2 0-2 0-2 0-2 0-2 0-2 0-2 0-2 0-2 
0-2 0-2 0-2 0-2 0-2 0-2 0-2 0-2 0-2 0-2 0-2 0-2 0-2 0-2 0-2 0-2 0-2 0-2 0-2 0-2 0-2 0-2 0-2 0-2 0-2 0-2 0-2 0-2 0-2 0-2 0-2 0-2 0-2 0-2 0-2 0-2 0-2 0-2 0-2 0-2 0-2 0-2 0-2 0-2 0-2 0-2 0-2 0-2 0-2 0-2 0-2 0-2 0-2 0-2 0-2 0-2 0-2 0-2 0-2 0-2 0-2 0-2 0-2 0-2 0-2 0-2 0-2 0-2 0-2 0-2 0-2 0-2 0-2 0-2 0-2 0-2 0-2 0-2 0-2 0-2 0-2 0-2 0-2 0-2 0-2 0-2 0-2 0-2 0-2 0-2 0-2 0-2 0-2 0-2 0-2 0-2 0-2 0-2 0-2 0-2 0-2 0-2 0-2 0-2 0-2 0-2 0-2 0-2 0-2 0-2 0-2 0-2 0-2 0-2 0-2 0-2 0-2 0-2 0-2 0-2 0-2 0-2 0-2 0-2 0-2 0-2 0-2 0-2 0-2 0-2 0-2 0-2 0-2 0-2 0-2 0-2 0-2 0-2 0-2 0-2 0-2 0-2 0-2 0-2 0-2 0-2 0-2 0-2 0-2 0-2 0-2 0-2 0-2 0-2 0-2 0-2 0-2 0-2 0-2 0-2 0-2 0-2 0-2 0-2 0-2 0-2 0-2 0-2 0-2 0-2 0-2 0-2 0-2 0-2 0-2 0-2 0-2 0-2 0-2 0-2 0-2 0-2 0-2 0-2 0-2 0-2 0-2 0-2 0-2 0-2 0-2 0-2 0-2 0-2 0-2 0-2 0-2 0-2 0-2 0-2 0-2 0-2 0-2 0-2 0-2 0-2 0-2 0-2 0-2 0-2 0-2 0-2 0-2 0-2 0-2 0-2 0-2 
0-2 0-2 0-2 0-2 0-2 0-2 0-2 0-2 0-2 0-2 0-2 0-2 0-2 0-2 0-2 0-2 0-2 0-2 0-2 0-2 0-2 0-2 0-2 0-2 0-2 0-2 0-2 0-2 0-2 0-2 0-2 0-2 0-2 0-2 0-2 0-2 0-2 0-2 0-2 0-2 0-2 0-2 0-2 0-2 0-2 0-2 0-2 0-2 0-2 0-2 0-2 0-2 0-2 0-2 0-2 0-2 0-2 0-2 0-2 0-2 0-2 0-2 0-2 0-2 0-2 0-2 0-2 0-2 0-2 0-2 0-2 0-2 0-2 0-2 0-2 0-2 0-2 0-2 0-2 0-2 0-2 0-2 0-2 0-2 0-2 0-2 0-2 0-2 0-2 0-2 0-2 0-2 0-2 0-2 0-2 0-2 0-2 0-2 0-2 0-2 0-2 0-2 0-2 0-2 0-2 0-2 0-2 0-2 0-2 0-2 0-2 0-2 0-2 0-2 0-2 0-2 0-2 0-2 0-2 0-2 0-2 0-2 0-2 0-2 0-2 0-2 0-2 0-2 0-2 0-2 0-2 0-2 0-2 0-2 0-2 0-2 0-2 0-2 0-2 0-2 0-2 0-2 0-2 0-2 0-2 0-2 0-2 0-2 0-2 0-2 0-2 0-2 0-2 0-2 0-2 0-2 0-2 0-2 0-2 0-2 0-2 0-2 0-2 0-2 0-2 0-2 0-2 0-2 0-2 0-2 0-2 0-2 0-2 0-2 0-2 0-2 0-2 0-2 0-2 0-2 0-2 0-2 0-2 0-2 0-2 0-2 0-2 0-2 0-2 0-2 0-2 0-2 0-2 0-2 0-2 0-2 0-2 0-2 0-2 0-2 0-2 0-2 0-2 0-2 0-2 0-2 0-2 0-2 0-2 0-2 0-2 0-2 0-2 0-2 0-2 0-2 0-2 
0-2 0-2 0-2 0-2 0-2 0-2 0-2 0-2 0-2 0-2 0-2 0-2 0-2 0-2 0-2 0-2 0-2 0-2 0-2 0-2 0-2 0-2 0-2 0-2 0-2 0-2 0-2 0-2 0-2 0-2 0-2 0-2 0-2 0-2 0-2 0-2 0-2 0-2 0-2 0-2 0-2 0-2 0-2 0-2 0-2 0-2 0-2 0-2 0-2 0-2 0-2 0-2 0-2 0-2 0-2 0-2 0-2 0-2 0-2 0-2 0-2 0-2 0-2 0-2 0-2 0-2 0-2 0-2 0-2 0-2 0-2 0-2 0-2 0-2 0-2 0-2 0-2 0-2 0-2 0-2 0-2 0-2 0-2 0-2 0-2 0-2 0-2 0-2 0-2 0-2 0-2 0-2 0-2 0-2 0-2 0-2 0-2 0-2 0-2 0-2 0-2 0-2 0-2 0-2 0-2 0-2 0-2 0-2 0-2 0-2 0-2 0-2 0-2 0-2 0-2 0-2 0-2 0-2 0-2 0-2 0-2 0-2 0-2 0-2 0-2 0-2 0-2 0-2 0-2 0-2 0-2 0-2 0-2 0-2 0-2 0-2 0-2 0-2 0-2 0-2 0-2 0-2 0-2 0-2 0-2 0-2 0-2 0-2 0-2 0-2 0-2 0-2 0-2 0-2 0-2 0-2 0-2 0-2 0-2 0-2 0-2 0-2 0-2 0-2 0-2 0-2 0-2 0-2 0-2 0-2 0-2 0-2 0-2 0-2 0-2 0-2 0-2 0-2 0-2 0-2 0-2 0-2 0-2 0-2 0-2 0-2 0-2 0-2 0-2 0-2 0-2 0-2 0-2 0-2 0-2 0-2 0-2 0-2 0-2 0-2 0-2 0-2 0-2 0-2 0-2 0-2 0-2 0-2 0-2 0-2 0-2 0-2 0-2 0-2 0-2 0-2 0-2 
0-2 0-2 0-2 0-2 0-2 0-2 0-2 0-2 0-2 0-2 0-2 0-2 0-2 0-2 0-2 0-2 0-2 0-2 0-2 0-2 0-2 0-2 0-2 0-2 0-2 0-2 0-2 0-2 0-2 0-2 0-2 0-2 0-2 0-2 0-2 0-2 0-2 0-2 0-2 0-2 0-2 0-2 0-2 0-2 0-2 0-2 0-2 0-2 0-2 0-2 0-2 0-2 0-2 0-2 0-2 0-2 0-2 0-2 0-2 0-2 0-2 0-2 0-2 0-2 0-2 0-2 0-2 0-2 0-2 0-2 0-2 0-2 0-2 0-2 0-2 0-2 0-2 0-2 0-2 0-2 0-2 0-2 0-2 0-2 0-2 0-2 0-2 0-2 0-2 0-2 0-2 0-2 0-2 0-2 0-2 0-2 0-2 0-2 0-2 0-2 0-2 0-2 0-2 0-2 0-2 0-2 0-2 0-2 0-2 0-2 0-2 0-2 0-2 0-2 0-2 0-2 0-2 0-2 0-2 0-2 0-2 0-2 0-2 0-2 0-2 0-2 0-2 0-2 0-2 0-2 0-2 0-2 0-2 0-2 0-2 0-2 0-2 0-2 0-2 0-2 0-2 0-2 0-2 0-2 0-2 0-2 0-2 0-2 0-2 0-2 0-2 0-2 0-2 0-2 0-2 0-2 0-2 0-2 0-2 0-2 0-2 0-2 0-2 0-2 0-2 0-2 0-2 0-2 0-2 0-2 0-2 0-2 0-2 0-2 0-2 0-2 0-2 0-2 0-2 0-2 0-2 0-2 0-2 0-2 0-2 0-2 0-2 0-2 0-2 0-2 0-2 0-2 0-2 0-2 0-2 0-2 0-2 0-2 0-2 0-2 0-2 0-2 0-2 0-2 0-2 0-2 0-2 0-2 0-2 0-2 0-2 0-2 0-2 0-2 0-2 0-2 0-2 
0-2 0-2 0-2 0-2 0-2 0-2 0-2 0-2 0-2 0-2 0-2 0-2 0-2 0-2 0-2 0-2 0-2 0-2 0-2 0-2 0-2 0-2 0-2 0-2 0-2 0-2 0-2 0-2 0-2 0-2 0-2 0-2 0-2 0-2 0-2 0-2 0-2 0-2 0-2 0-2 0-2 0-2 0-2 0-2 0-2 0-2 0-2 0-2 0-2 0-2 0-2 0-2 0-2 0-2 0-2 0-2 0-2 0-2 0-2 0-2 0-2 0-2 0-2 0-2 0-2 0-2 0-2 0-2 0-2 0-2 0-2 0-2 0-2 0-2 0-2 0-2 0-2 0-2 0-2 0-2 0-2 0-2 0-2 0-2 0-2 0-2 0-2 0-2 0-2 0-2 0-2 0-2 0-2 0-2 0-2 0-2 0-2 0-2 0-2 0-2 0-2 0-2 0-2 0-2 0-2 0-2 0-2 0-2 0-2 0-2 0-2 0-2 0-2 0-2 0-2 0-2 0-2 0-2 0-2 0-2 0-2 0-2 0-2 0-2 0-2 0-2 0-2 0-2 0-2 0-2 0-2 0-2 0-2 0-2 0-2 0-2 0-2 0-2 0-2 0-2 0-2 0-2 0-2 0-2 0-2 0-2 0-2 0-2 0-2 0-2 0-2 0-2 0-2 0-2 0-2 0-2 0-2 0-2 0-2 0-2 0-2 0-2 0-2 0-2 0-2 0-2 0-2 0-2 0-2 0-2 0-2 0-2 0-2 0-2 0-2 0-2 0-2 0-2 0-2 0-2 0-2 0-2 0-2 0-2 0-2 0-2 0-2 0-2 0-2 0-2 0-2 0-2 0-2 0-2 0-2 0-2 0-2 0-2 0-2 0-2 0-2 0-2 0-2 0-2 0-2 0-2 0-2 0-2 0-2 0-2 0-2 0-2 0-2 0-2 0-2 0-2 0-2 
0-2 0-2 0-2 0-2 0-2 0-2 0-2 0-2 0-2 0-2 0-2 0-2 0-2 0-2 0-2 0-2 0-2 0-2 0-2 0-2 0-2 0-2 0-2 0-2 0-2 0-2 0-2 0-2 0-2 0-2 0-2 0-2 0-2 0-2 0-2 0-2 0-2 0-2 0-2 0-2 0-2 0-2 0-2 0-2 0-2 0-2 0-2 0-2 0-2 0-2 0-2 0-2 0-2 0-2 0-2 0-2 0-2 0-2 0-2 0-2 0-2 0-2 0-2 0-2 0-2 0-2 0-2 0-2 0-2 0-2 0-2 0-2 0-2 0-2 0-2 0-2 0-2 0-2 0-2 0-2 0-2 0-2 0-2 0-2 0-2 0-2 0-2 0-2 0-2 0-2 0-2 0-2 0-2 0-2 0-2 0-2 0-2 0-2 0-2 0-2 0-2 0-2 0-2 0-2 0-2 0-2 0-2 0-2 0-2 0-2 0-2 0-2 0-2 0-2 0-2 0-2 0-2 0-2 0-2 0-2 0-2 0-2 0-2 0-2 0-2 0-2 0-2 0-2 0-2 0-2 0-2 0-2 0-2 0-2 0-2 0-2 0-2 0-2 0-2 0-2 0-2 0-2 0-2 0-2 0-2 0-2 0-2 0-2 0-2 0-2 0-2 0-2 0-2 0-2 0-2 0-2 0-2 0-2 0-2 0-2 0-2 0-2 0-2 0-2 0-2 0-2 0-2 0-2 0-2 0-2 0-2 0-2 0-2 0-2 0-2 0-2 0-2 0-2 0-2 0-2 0-2 0-2 0-2 0-2 0-2 0-2 0-2 0-2 0-2 0-2 0-2 0-2 0-2 0-2 0-2 0-2 0-2 0-2 0-2 0-2 0-2 0-2 0-2 0-2 0-2 0-2 0-2 0-2 0-2 0-2 0-2 0-2 0-2 0-2 0-2 0-2 0-2 
0-2 0-2 0-2 0-2 0-2 0-2 0-2 0-2 0-2 0-2 0-2 0-2 0-2 0-2 0-2 0-2 0-2 0-2 0-2 0-2 0-2 0-2 0-2 0-2 0-2 0-2 0-2 0-2 0-2 0-2 0-2 0-2 0-2 0-2 0-2 0-2 0-2 0-2 0-2 0-2 0-2 0-2 0-2 0-2 0-2 0-2 0-2 0-2 0-2 0-2 0-2 0-2 0-2 0-2 0-2 0-2 0-2 0-2 0-2 0-2 0-2 0-2 0-2 0-2 0-2 0-2 0-2 0-2 0-2 0-2 0-2 0-2 0-2 0-2 0-2 0-2 0-2 0-2 0-2 0-2 0-2 0-2 0-2 0-2 0-2 0-2 0-2 0-2 0-2 0-2 0-2 0-2 0-2 0-2 0-2 0-2 0-2 0-2 0-2 0-2 0-2 0-2 0-2 0-2 0-2 0-2 0-2 0-2 0-2 0-2 0-2 0-2 0-2 0-2 0-2 0-2 0-2 0-2 0-2 0-2 0-2 0-2 0-2 0-2 0-2 0-2 0-2 0-2 0-2 0-2 0-2 0-2 0-2 0-2 0-2 0-2 0-2 0-2 0-2 0-2 0-2 0-2 0-2 0-2 0-2 0-2 0-2 0-2 0-2 0-2 0-2 0-2 0-2 0-2 0-2 0-2 0-2 0-2 0-2 0-2 0-2 0-2 0-2 0-2 0-2 0-2 0-2 0-2 0-2 0-2 0-2 0-2 0-2 0-2 0-2 0-2 0-2 0-2 0-2 0-2 0-2 0-2 0-2 0-2 0-2 0-2 0-2 0-2 0-2 0-2 0-2 0-2 0-2 0-2 0-2 0-2 0-2 0-2 0-2 0-2 0-2 0-2 0-2 0-2 0-2 0-2 0-2 0-2 0-2 0-2 0-2 0-2 0-2 0-2 0-2 0-2 0-2 
0-2 0-2 0-2 0-2 0-2 0-2 0-2 0-2 0-2 0-2 0-2 0-2 0-2 0-2 0-2 0-2 0-2 0-2 0-2 0-2 0-2 0-2 0-2 0-2 0-2 0-2 0-2 0-2 0-2 0-2 0-2 0-2 0-2 0-2 0-2 0-2 0-2 0-2 0-2 0-2 0-2 0-2 0-2 0-2 0-2 0-2 0-2 0-2 0-2 0-2 0-2 0-2 0-2 0-2 0-2 0-2 0-2 0-2 0-2 0-2 0-2 0-2 0-2 0-2 0-2 0-2 0-2 0-2 0-2 0-2 0-2 0-2 0-2 0-2 0-2 0-2 0-2 0-2 0-2 0-2 0-2 0-2 0-2 0-2 0-2 0-2 0-2 0-2 0-2 0-2 0-2 0-2 0-2 0-2 0-2 0-2 0-2 0-2 0-2 0-2 0-2 0-2 0-2 0-2 0-2 0-2 0-2 0-2 0-2 0-2 0-2 0-2 0-2 0-2 0-2 0-2 0-2 0-2 0-2 0-2 0-2 0-2 0-2 0-2 0-2 0-2 0-2 0-2 0-2 0-2 0-2 0-2 0-2 0-2 0-2 0-2 0-2 0-2 0-2 0-2 0-2 0-2 0-2 0-2 0-2 0-2 0-2 0-2 0-2 0-2 0-2 0-2 0-2 0-2 0-2 0-2 0-2 0-2 0-2 0-2 0-2 0-2 0-2 0-2 0-2 0-2 0-2 0-2 0-2 0-2 0-2 0-2 0-2 0-2 0-2 0-2 0-2 0-2 0-2 0-2 0-2 0-2 0-2 0-2 0-2 0-2 0-2 0-2 0-2 0-2 0-2 0-2 0-2 0-2 0-2 0-2 0-2 0-2 0-2 0-2 0-2 0-2 0-2 0-2 0-2 0-2 0-2 0-2 0-2 0-2 0-2 0-2 0-2 0-2 0-2 0-2 0-2 
0-2 0-2 0-2 0-2 0-2 0-2 0-2 0-2 0-2 0-2 0-2 0-2 0-2 0-2 0-2 0-2 0-2 0-2 0-2 0-2 0-2 0-2 0-2 0-2 0-2 0-2 0-2 0-2 0-2 0-2 0-2 0-2 0-2 0-2 0-2 0-2 0-2 0-2 0-2 0-2 0-2 0-2 0-2 0-2 0-2 0-2 0-2 0-2 0-2 0-2 0-2 0-2 0-2 0-2 0-2 0-2 0-2 0-2 0-2 0-2 0-2 0-2 0-2 0-2 0-2 0-2 0-2 0-2 0-2 0-2 0-2 0-2 0-2 0-2 0-2 0-2 0-2 0-2 0-2 0-2 0-2 0-2 0-2 0-2 0-2 0-2 0-2 0-2 0-2 0-2 0-2 0-2 0-2 0-2 0-2 0-2 0-2 0-2 0-2 0-2 0-2 0-2 0-2 0-2 0-2 0-2 0-2 0-2 0-2 0-2 0-2 0-2 0-2 0-2 0-2 0-2 0-2 0-2 0-2 0-2 0-2 0-2 0-2 0-2 0-2 0-2 0-2 0-2 0-2 0-2 0-2 0-2 0-2 0-2 0-2 0-2 0-2 0-2 0-2 0-2 0-2 0-2 0-2 0-2 0-2 0-2 0-2 0-2 0-2 0-2 0-2 0-2 0-2 0-2 0-2 0-2 0-2 0-2 0-2 0-2 0-2 0-2 0-2 0-2 0-2 0-2 0-2 0-2 0-2 0-2 0-2 0-2 0-2 0-2 0-2 0-2 0-2 0-2 0-2 0-2 0-2 0-2 0-2 0-2 0-2 0-2 0-2 0-2 0-2 0-2 0-2 0-2 0-2 0-2 0-2 0-2 0-2 0-2 0-2 0-2 0-2 0-2 0-2 0-2 0-2 0-2 0-2 0-2 0-2 0-2 0-2 0-2 0-2 0-2 0-2 0-2 0-2 
0-2 0-2 0-2 0-2 0-2 0-2 0-2 0-2 0-2 0-2 0-2 0-2 0-2 0-2 0-2 0-2 0-2 0-2 0-2 0-2 0-2 0-2 0-2 0-2 0-2 0-2 0-2 0-2 0-2 0-2 0-2 0-2 0-2 0-2 0-2 0-2 0-2 0-2 0-2 0-2 0-2 0-2 0-2 0-2 0-2 0-2 0-2 0-2 0-2 0-2 0-2 0-2 0-2 0-2 0-2 0-2 0-2 0-2 0-2 0-2 0-2 0-2 0-2 0-2 0-2 0-2 0-2 0-2 0-2 0-2 0-2 0-2 0-2 0-2 0-2 0-2 0-2 0-2 0-2 0-2 0-2 0-2 0-2 0-2 0-2 0-2 0-2 0-2 0-2 0-2 0-2 0-2 0-2 0-2 0-2 0-2 0-2 0-2 0-2 0-2 0-2 0-2 0-2 0-2 0-2 0-2 0-2 0-2 0-2 0-2 0-2 0-2 0-2 0-2 0-2 0-2 0-2 0-2 0-2 0-2 0-2 0-2 0-2 0-2 0-2 134-3 134-3 134-3 134-3 134-3 134-3 90-0 90-0 90-0 0-2 0-2 0-2 0-2 0-2 0-2 0-2 0-2 0-2 0-2 0-2 0-2 0-2 0-2 0-2 0-2 0-2 0-2 0-2 0-2 0-2 0-2 0-2 0-2 0-2 0-2 0-2 0-2 0-2 0-2 0-2 0-2 0-2 0-2 0-2 0-2 0-2 0-2 0-2 0-2 0-2 0-2 0-2 0-2 0-2 0-2 0-2 0-2 0-2 0-2 0-2 0-2 0-2 0-2 0-2 0-2 0-2 0-2 0-2 0-2 0-2 0-2 0-2 0-2 0-2 0-2 0-2 0-2 0-2 0-2 0-2 0-2 0-2 0-2 0-2 0-2 0-2 0-2 0-2 0-2 0-2 0-2 0-2 
0-2 0-2 0-2 0-2 0-2 0-2 0-2 0-2 0-2 0-2 0-2 0-2 0-2 0-2 0-2 0-2 0-2 0-2 0-2 0-2 0-2 0-2 0-2 0-2 0-2 0-2 0-2 0-2 0-2 0-2 0-2 0-2 0-2 0-2 0-2 0-2 0-2 0-2 0-2 0-2 0-2 0-2 0-2 0-2 0-2 0-2 0-2 0-2 0-2 0-2 0-2 0-2 0-2 0-2 0-2 0-2 0-2 0-2 0-2 0-2 0-2 0-2 0-2 0-2 0-2 0-2 0-2 0-2 0-2 0-2 0-2 0-2 0-2 0-2 0-2 0-2 0-2 0-2 0-2 0-2 0-2 0-2 0-2 0-2 0-2 0-2 0-2 0-2 0-2 0-2 0-2 0-2 0-2 0-2 0-2 0-2 0-2 0-2 0-2 0-2 0-2 0-2 0-2 0-2 0-2 0-2 0-2 0-2 0-2 136-3 136-3 136-3 136-3 136-3 136-3 136-3 136-3 136-3 134-3 134-3 134-3 134-3 134-3 134-3 134-3 134-3 134-3 134-3 134-3 134-3 134-3 90-0 90-0 90-0 11-0 11-0 11-0 0-2 0-2 0-2 0-2 0-2 0-2 0-2 0-2 0-2 0-2 0-2 0-2 0-2 0-2 0-2 0-2 0-2 0-2 0-2 0-2 0-2 0-2 0-2 0-2 0-2 0-2 0-2 0-2 0-2 0-2 0-2 0-2 0-2 0-2 0-2 0-2 0-2 0-2 0-2 0-2 0-2 0-2 0-2 0-2 0-2 0-2 0-2 0-2 0-2 0-2 0-2 0-2 0-2 0-2 0-2 0-2 0-2 0-2 0-2 0-2 0-2 0-2 0-2 0-2 0-2 0-2 0-2 0-2 0-2 0-2 0-2 0-2 0-2 0-2 0-2 0-2 0-2 0-2 0-2 0-2 
0-2 0-2 0-2 0-2 0-2 0-2 0-2 0-2 0-2 0-2 0-2 0-2 0-2 0-2 0-2 0-2 0-2 0-2 0-2 0-2 0-2 0-2 0-2 0-2 0-2 0-2 0-2 0-2 0-2 0-2 0-2 0-2 0-2 0-2 0-2 0-2 0-2 0-2 0-2 0-2 0-2 0-2 0-2 0-2 0-2 0-2 0-2 0-2 0-2 0-2 0-2 0-2 0-2 0-2 0-2 0-2 0-2 0-2 0-2 0-2 0-2 0-2 0-2 0-2 0-2 0-2 0-2 0-2 0-2 0-2 0-2 0-2 0-2 0-2 0-2 0-2 0-2 0-2 0-2 0-2 0-2 0-2 0-2 0-2 0-2 0-2 0-2 162-3 162-3 162-3 162-3 162-3 162-3 128-0 128-0 128-0 128-0 128-0 128-0 128-0 128-0 179-0 37-3 37-3 37-3 37-3 37-3 37-3 136-3 136-3 136-3 136-3 136-3 136-3 136-3 136-3 136-3 136-3 136-3 134-3 134-3 134-3 134-3 134-3 38-3 38-3 90-0 90-0 90-0 90-0 90-0 90-0 90-0 90-0 90-0 11-0 11-0 11-0 11-0 11-0 11-0 11-0 11-0 11-0 12-3 12-3 12-3 0-2 0-2 0-2 0-2 0-2 0-2 0-2 0-2 0-2 0-2 0-2 0-2 0-2 0-2 0-2 0-2 0-2 0-2 0-2 0-2 0-2 0-2 0-2 0-2 0-2 0-2 0-2 0-2 0-2 0-2 0-2 0-2 0-2 0-2 0-2 0-2 0-2 0-2 0-2 0-2 0-2 0-2 0-2 0-2 0-2 0-2 0-2 0-2 0-2 0-2 0-2 0-2 0-2 0-2 0-2 0-2 0-2 0-2 0-2 0-2 0-2 0-2 0-2 0-2 0-2 0-2 0-2 0-2 0-2 0-2 
0-2 0-2 0-2 0-2 0-2 0-2 0-2 0-2 0-2 0-2 0-2 0-2 0-2 0-2 0-2 0-2 0-2 0-2 0-2 0-2 0-2 0-2 0-2 0-2 0-2 0-2 0-2 0-2 0-2 0-2 0-2 0-2 0-2 0-2 0-2 0-2 0-2 0-2 0-2 0-2 0-2 0-2 0-2 0-2 0-2 0-2 0-2 0-2 0-2 0-2 0-2 0-2 0-2 0-2 0-2 0-2 0-2 0-2 0-2 0-2 0-2 0-2 0-2 0-2 0-2 0-2 0-2 0-2 0-2 0-2 0-2 0-2 0-2 0-2 0-2 0-2 88-3 88-3 88-3 88-3 88-3 88-3 88-3 88-3 88-3 162-3 162-3 162-3 162-3 162-3 162-3 162-3 162-3 128-0 128-0 128-0 128-0 128-0 128-0 128-0 128-0 179-0 179-0 37-3 37-3 37-3 37-3 37-3 136-3 136-3 136-3 136-3 136-3 136-3 136-3 136-3 136-3 136-3 134-3 134-3 134-3 134-3 134-3 134-3 134-3 38-3 38-3 90-0 90-0 90-0 90-0 90-0 90-0 90-0 90-0 89-0 11-0 11-0 11-0 11-0 11-0 11-0 12-3 12-3 12-3 12-3 12-3 0-2 0-2 0-2 0-2 0-2 0-2 0-2 0-2 0-2 0-2 0-2 0-2 0-2 0-2 0-2 0-2 0-2 0-2 0-2 0-2 0-2 0-2 0-2 0-2 0-2 0-2 0-2 0-2 0-2 0-2 0-2 0-2 0-2 0-2 0-2 0-2 0-2 0-2 0-2 0-2 0-2 0-2 0-2 0-2 0-2 0-2 0-2 0-2 0-2 0-2 0-2 0-2 0-2 0-2 0-2 0-2 0-2 0-2 0-2 0-2 0-2 0-2 0-2 0-2 0-2 0-2 0-2 0-2 0-2 0-2 
0-2 0-2 0-2 0-2 0-2 0-2 0-2 0-2 0-2 0-2 0-2 0-2 0-2 0-2 0-2 0-2 0-2 0-2 0-2 0-2 0-2 0-2 0-2 0-2 0-2 0-2 0-2 0-2 0-2 0-2 0-2 0-2 0-2 0-2 0-2 0-2 0-2 0-2 0-2 0-2 0-2 0-2 0-2 0-2 0-2 0-2 0-2 0-2 0-2 0-2 0-2 0-2 0-2 0-2 0-2 0-2 0-2 0-2 0-2 0-2 0-2 0-2 0-2 0-2 0-2 0-2 0-2 0-2 0-2 0-2 0-2 0-2 0-2 0-2 0-2 0-2 88-3 88-3 88-3 88-3 88-3 88-3 88-3 88-3 88-3 162-3 162-3 162-3 162-3 162-3 162-3 162-3 162-3 128-0 128-0 128-0 128-0 128-0 113-3 179-0 128-0 179-0 37-3 37-3 37-3 37-3 37-3 37-3 37-3 37-3 136-3 136-3 136-3 136-3 136-3 136-3 14-3 14-3 134-3 134-3 15-0 134-3 134-3 134-3 134-3 38-3 38-3 90-0 90-0 90-0 90-0 90-0 90-0 89-0 89-0 89-0 89-0 11-0 11-0 11-0 11-0 11-0 11-0 12-3 12-3 12-3 12-3 0-2 0-2 0-2 0-2 0-2 0-2 0-2 0-2 0-2 0-2 0-2 0-2 0-2 0-2 0-2 0-2 0-2 0-2 0-2 0-2 0-2 0-2 0-2 0-2 0-2 0-2 0-2 0-2 0-2 0-2 0-2 0-2 0-2 0-2 0-2 0-2 0-2 0-2 0-2 0-2 0-2 0-2 0-2 0-2 0-2 0-2 0-2 0-2 0-2 0-2 0-2 0-2 0-2 0-2 0-2 0-2 0-2 0-2 0-2 0-2 0-2 0-2 0-2 0-2 0-2 0-2 0-2 0-2 0-2 0-2 
0-2 0-2 0-2 0-2 0-2 0-2 0-2 0-2 0-2 0-2 0-2 0-2 0-2 0-2 0-2 0-2 0-2 0-2 0-2 0-2 0-2 0-2 0-2 0-2 0-2 0-2 0-2 0-2 0-2 0-2 0-2 0-2 0-2 0-2 0-2 0-2 0-2 0-2 0-2 0-2 0-2 0-2 0-2 0-2 0-2 0-2 0-2 0-2 0-2 0-2 0-2 0-2 0-2 0-2 0-2 0-2 0-2 0-2 0-2 0-2 0-2 0-2 0-2 0-2 0-2 0-2 0-2 0-2 0-2 0-2 0-2 0-2 0-2 0-2 0-2 133-3 88-3 88-3 88-3 88-3 88-3 88-3 88-3 88-3 88-3 162-3 162-3 162-3 162-3 162-3 162-3 162-3 128-0 128-0 128-0 128-0 113-3 113-3 113-3 179-0 179-0 179-0 37-3 37-3 37-3 37-3 37-3 37-3 37-3 37-3 37-3 37-3 37-3 136-3 136-3 14-3 14-3 14-3 134-3 14-3 15-0 15-0 134-3 38-3 38-3 38-3 38-3 90-0 90-0 90-0 90-0 90-0 90-0 89-0 89-0 89-0 89-0 89-0 89-0 11-0 11-0 11-0 11-0 12-3 12-3 12-3 12-3 12-3 12-3 12-3 12-3 167-3 167-3 0-2 0-2 0-2 0-2 0-2 0-2 0-2 0-2 0-2 0-2 0-2 0-2 0-2 0-2 0-2 0-2 0-2 0-2 0-2 0-2 0-2 0-2 0-2 0-2 0-2 0-2 0-2 0-2 0-2 0-2 0-2 0-2 0-2 0-2 0-2 0-2 0-2 0-2 0-2 0-2 0-2 0-2 0-2 0-2 0-2 0-2 0-2 0-2 0-2 0-2 0-2 0-2 0-2 0-2 0-2 0-2 0-2 0-2 0-2 0-2 0-2 0-2 0-2 0-2 
0-2 0-2 0-2 0-2 0-2 0-2 0-2 0-2 0-2 0-2 0-2 0-2 0-2 0-2 0-2 0-2 0-2 0-2 0-2 0-2 0-2 0-2 0-2 0-2 0-2 0-2 0-2 0-2 0-2 0-2 0-2 0-2 0-2 0-2 0-2 0-2 0-2 0-2 0-2 0-2 0-2 0-2 0-2 0-2 0-2 0-2 0-2 0-2 0-2 0-2 0-2 0-2 0-2 0-2 0-2 0-2 0-2 0-2 0-2 0-2 0-2 0-2 0-2 0-2 0-2 0-2 0-2 0-2 0-2 0-2 0-2 0-2 0-2 0-2 133-3 133-3 133-3 88-3 133-3 88-3 88-3 69-0 69-0 88-3 88-3 162-3 162-3 162-3 162-3 162-3 162-3 128-0 128-0 128-0 128-0 128-0 128-0 113-3 113-3 179-0 179-0 179-0 37-3 37-3 37-3 37-3 37-3 37-3 37-3 37-3 207-0 207-0 207-0 207-0 14-3 14-3 14-3 14-3 14-3 14-3 14-3 15-0 15-0 15-0 38-3 38-3 38-3 90-0 38-3 90-0 90-0 90-0 90-0 89-0 89-0 89-0 89-0 89-0 89-0 89-0 11-0 11-0 11-0 12-3 12-3 12-3 12-3 12-3 12-3 12-3 12-3 167-3 167-3 167-3 167-3 167-3 167-3 0-2 0-2 0-2 0-2 0-2 0-2 0-2 0-2 0-2 0-2 0-2 0-2 0-2 0-2 0-2 0-2 0-2 0-2 0-2 0-2 0-2 0-2 0-2 0-2 0-2 0-2 0-2 0-2 0-2 0-2 0-2 0-2 0-2 0-2 0-2 0-2 0-2 0-2 0-2 0-2 0-2 0-2 0-2 0-2 0-2 0-2 0-2 0-2 0-2 0-2 0-2 0-2 0-2 0-2 0-2 0-2 0-2 0-2 0-2 0-2 
0-2 0-2 0-2 0-2 0-2 0-2 0-2 0-2 0-2 0-2 0-2 0-2 0-2 0-2 0-2 0-2 0-2 0-2 0-2 0-2 0-2 0-2 0-2 0-2 0-2 0-2 0-2 0-2 0-2 0-2 0-2 0-2 0-2 0-2 0-2 0-2 0-2 0-2 0-2 0-2 0-2 0-2 0-2 0-2 0-2 0-2 0-2 0-2 0-2 0-2 0-2 0-2 0-2 0-2 0-2 0-2 0-2 0-2 0-2 0-2 0-2 0-2 0-2 0-2 0-2 0-2 0-2 0-2 0-2 0-2 0-2 0-2 0-2 114-3 133-3 133-3 133-3 133-3 133-3 88-3 88-3 69-0 69-0 88-3 88-3 88-3 69-0 162-3 162-3 162-3 42-3 128-0 128-0 128-0 128-0 128-0 128-0 128-0 113-3 179-0 179-0 179-0 179-0 179-0 37-3 37-3 70-0 70-0 70-0 207-0 207-0 207-0 207-0 207-0 14-3 14-3 14-3 14-3 14-3 14-3 15-0 15-0 15-0 15-0 38-3 38-3 38-3 38-3 38-3 38-3 38-3 89-0 89-0 89-0 89-0 89-0 89-0 89-0 89-0 11-0 11-0 11-0 11-0 12-3 12-3 12-3 12-3 12-3 12-3 12-3 12-3 167-3 167-3 167-3 167-3 167-3 167-3 0-2 0-2 0-2 0-2 0-2 0-2 0-2 0-2 0-2 0-2 0-2 0-2 0-2 0-2 0-2 0-2 0-2 0-2 0-2 0-2 0-2 0-2 0-2 0-2 0-2 0-2 0-2 0-2 0-2 0-2 0-2 0-2 0-2 0-2 0-2 0-2 0-2 0-2 0-2 0-2 0-2 0-2 0-2 0-2 0-2 0-2 0-2 0-2 0-2 0-2 0-2 0-2 0-2 0-2 0-2 0-2 0-2 0-2 0-2 0-2 
0-2 0-2 0-2 0-2 0-2 0-2 0-2 0-2 0-2 0-2 0-2 0-2 0-2 0-2 0-2 0-2 0-2 0-2 0-2 0-2 0-2 0-2 0-2 0-2 0-2 0-2 0-2 0-2 0-2 0-2 0-2 0-2 0-2 0-2 0-2 0-2 0-2 0-2 0-2 0-2 0-2 0-2 0-2 0-2 0-2 0-2 0-2 0-2 0-2 0-2 0-2 0-2 0-2 0-2 0-2 0-2 0-2 0-2 0-2 0-2 0-2 0-2 0-2 108-3 108-3 108-3 108-3 108-3 108-3 108-3 108-3 108-3 114-3 114-3 114-3 133-3 133-3 133-3 88-3 88-3 133-3 69-0 69-0 69-0 69-0 69-0 69-0 69-0 69-0 69-0 42-3 113-3 113-3 113-3 113-3 113-3 113-3 113-3 113-3 113-3 179-0 179-0 179-0 179-0 179-0 179-0 70-0 70-0 70-0 70-0 207-0 207-0 207-0 207-0 207-0 14-3 14-3 14-3 14-3 14-3 15-0 15-0 15-0 15-0 38-3 38-3 38-3 38-3 38-3 38-3 89-0 89-0 89-0 89-0 89-0 89-0 89-0 89-0 89-0 11-0 11-0 11-0 12-3 12-3 12-3 12-3 12-3 12-3 198-3 12-3 12-3 167-3 167-3 167-3 167-3 167-3 167-3 0-2 0-2 0-2 0-2 0-2 0-2 0-2 0-2 0-2 0-2 0-2 0-2 0-2 0-2 0-2 0-2 0-2 0-2 0-2 0-2 0-2 0-2 0-2 0-2 0-2 0-2 0-2 0-2 0-2 0-2 0-2 0-2 0-2 0-2 0-2 0-2 0-2 0-2 0-2 0-2 0-2 0-2 0-2 0-2 0-2 0-2 0-2 0-2 0-2 0-2 0-2 0-2 0-2 0-2 0-2 0-2 0-2 0-2 0-2 0-2 
0-2 0-2 0-2 0-2 0-2 0-2 0-2 0-2 0-2 0-2 0-2 0-2 0-2 0-2 0-2 0-2 0-2 0-2 0-2 0-2 0-2 0-2 0-2 0-2 0-2 0-2 0-2 0-2 0-2 0-2 0-2 0-2 0-2 0-2 0-2 0-2 0-2 0-2 0-2 0-2 0-2 0-2 0-2 0-2 0-2 0-2 0-2 0-2 0-2 0-2 0-2 0-2 0-2 0-2 0-2 0-2 0-2 0-2 0-2 0-2 0-2 0-2 108-3 108-3 108-3 108-3 108-3 108-3 108-3 108-3 108-3 114-3 114-3 114-3 114-3 114-3 133-3 133-3 133-3 133-3 133-3 69-0 69-0 69-0 69-0 69-0 69-0 132-3 132-3 132-3 42-3 113-3 113-3 113-3 113-3 113-3 113-3 113-3 113-3 113-3 179-0 179-0 179-0 179-0 179-0 179-0 70-0 70-0 70-0 70-0 207-0 207-0 207-0 207-0 14-3 14-3 14-3 14-3 14-3 14-3 14-3 15-0 15-0 15-0 38-3 38-3 38-3 38-3 38-3 38-3 38-3 96-0 89-0 89-0 89-0 89-0 89-0 89-0 97-3 97-3 11-0 97-3 97-3 97-3 97-3 97-3 97-3 198-3 198-3 86-0 86-0 86-0 167-3 167-3 167-3 167-3 167-3 167-3 0-2 0-2 0-2 0-2 0-2 0-2 0-2 0-2 0-2 0-2 0-2 0-2 0-2 0-2 0-2 0-2 0-2 0-2 0-2 0-2 0-2 0-2 0-2 0-2 0-2 0-2 0-2 0-2 0-2 0-2 0-2 0-2 0-2 0-2 0-2 0-2 0-2 0-2 0-2 0-2 0-2 0-2 0-2 0-2 0-2 0-2 0-2 0-2 0-2 0-2 0-2 0-2 0-2 0-2 0-2 0-2 0-2 0-2 0-2 
0-2 0-2 0-2 0-2 0-2 0-2 0-2 0-2 0-2 0-2 0-2 0-2 0-2 0-2 0-2 0-2 0-2 0-2 0-2 0-2 0-2 0-2 0-2 0-2 0-2 0-2 0-2 0-2 0-2 0-2 0-2 0-2 0-2 0-2 0-2 0-2 0-2 0-2 0-2 0-2 0-2 0-2 0-2 0-2 0-2 0-2 0-2 0-2 0-2 0-2 0-2 0-2 0-2 0-2 0-2 0-2 0-2 0-2 0-2 0-2 0-2 0-2 108-3 108-3 108-3 108-3 108-3 108-3 108-3 108-3 114-3 114-3 114-3 114-3 114-3 114-3 16-3 16-3 133-3 133-3 133-3 133-3 133-3 69-0 69-0 69-0 69-0 132-3 132-3 132-3 42-3 42-3 113-3 113-3 113-3 113-3 113-3 113-3 113-3 113-3 113-3 179-0 179-0 179-0 179-0 179-0 179-0 70-0 70-0 70-0 207-0 207-0 207-0 211-0 211-0 14-3 211-0 14-3 14-3 14-3 14-3 15-0 15-0 15-0 38-3 96-0 38-3 38-3 96-0 38-3 96-0 96-0 96-0 96-0 96-0 96-0 97-3 97-3 97-3 97-3 97-3 97-3 92-0 92-0 97-3 97-3 198-3 198-3 198-3 86-0 86-0 86-0 167-3 167-3 167-3 167-3 167-3 167-3 167-3 17-0 0-2 0-2 0-2 0-2 0-2 0-2 0-2 0-2 0-2 0-2 0-2 0-2 0-2 0-2 0-2 0-2 0-2 0-2 0-2 0-2 0-2 0-2 0-2 0-2 0-2 0-2 0-2 0-2 0-2 0-2 0-2 0-2 0-2 0-2 0-2 0-2 0-2 0-2 0-2 0-2 0-2 0-2 0-2 0-2 0-2 0-2 0-2 0-2 0-2 0-2 0-2 0-2 0-2 0-2 0-2 0-2 0-2 
0-2 0-2 0-2 0-2 0-2 0-2 0-2 0-2 0-2 0-2 0-2 0-2 0-2 0-2 0-2 0-2 0-2 0-2 0-2 0-2 0-2 0-2 0-2 0-2 0-2 0-2 0-2 0-2 0-2 0-2 0-2 0-2 0-2 0-2 0-2 0-2 0-2 0-2 0-2 0-2 0-2 0-2 0-2 0-2 0-2 0-2 0-2 0-2 0-2 0-2 0-2 0-2 0-2 0-2 0-2 0-2 0-2 0-2 0-2 0-2 0-2 0-2 226-3 108-3 108-3 108-3 108-3 62-0 108-3 114-3 114-3 114-3 114-3 114-3 114-3 16-3 16-3 16-3 133-3 133-3 133-3 133-3 69-0 69-0 69-0 69-0 69-0 132-3 132-3 132-3 132-3 42-3 113-3 113-3 113-3 10-3 10-3 10-3 10-3 137-3 179-0 179-0 179-0 179-0 179-0 179-0 70-0 70-0 70-0 207-0 207-0 207-0 207-0 211-0 211-0 211-0 211-0 166-0 14-3 15-0 15-0 15-0 15-0 15-0 15-0 96-0 96-0 96-0 96-0 96-0 96-0 96-0 224-0 96-0 96-0 96-0 59-3 97-3 97-3 97-3 97-3 97-3 92-0 92-0 97-3 198-3 198-3 198-3 86-0 86-0 86-0 86-0 167-3 167-3 167-3 167-3 17-0 17-0 17-0 17-0 0-2 0-2 0-2 0-2 0-2 0-2 0-2 0-2 0-2 0-2 0-2 0-2 0-2 0-2 0-2 0-2 0-2 0-2 0-2 0-2 0-2 0-2 0-2 0-2 0-2 0-2 0-2 0-2 0-2 0-2 0-2 0-2 0-2 0-2 0-2 0-2 0-2 0-2 0-2 0-2 0-2 0-2 0-2 0-2 0-2 0-2 0-2 0-2 0-2 0-2 0-2 0-2 0-2 0-2 0-2 0-2 0-2 
0-2 0-2 0-2 0-2 0-2 0-2 0-2 0-2 0-2 0-2 0-2 0-2 0-2 0-2 0-2 0-2 0-2 0-2 0-2 0-2 0-2 0-2 0-2 0-2 0-2 0-2 0-2 0-2 0-2 0-2 0-2 0-2 0-2 0-2 0-2 0-2 0-2 0-2 0-2 0-2 0-2 0-2 0-2 0-2 0-2 0-2 0-2 0-2 0-2 0-2 0-2 0-2 0-2 0-2 0-2 0-2 0-2 0-2 0-2 0-2 0-2 0-2 226-3 226-3 108-3 62-0 62-0 62-0 114-3 114-3 114-3 114-3 114-3 114-3 114-3 16-3 16-3 16-3 16-3 133-3 133-3 133-3 133-3 69-0 69-0 69-0 69-0 132-3 132-3 132-3 132-3 42-3 113-3 113-3 113-3 10-3 10-3 10-3 10-3 137-3 137-3 137-3 137-3 137-3 137-3 137-3 70-0 70-0 70-0 70-0 207-0 207-0 207-0 211-0 211-0 211-0 166-0 166-0 166-0 166-0 166-0 15-0 15-0 15-0 15-0 96-0 96-0 96-0 96-0 96-0 96-0 96-0 224-0 96-0 96-0 96-0 59-3 97-3 97-3 97-3 97-3 97-3 92-0 92-0 198-3 198-3 198-3 198-3 86-0 86-0 86-0 86-0 167-3 17-0 17-0 17-0 17-0 17-0 17-0 17-0 17-0 17-0 17-0 0-2 0-2 0-2 0-2 0-2 0-2 0-2 0-2 0-2 0-2 0-2 0-2 0-2 0-2 0-2 0-2 0-2 0-2 0-2 0-2 0-2 0-2 0-2 0-2 0-2 0-2 0-2 0-2 0-2 0-2 0-2 0-2 0-2 0-2 0-2 0-2 0-2 0-2 0-2 0-2 0-2 0-2 0-2 0-2 0-2 0-2 0-2 0-2 0-2 0-2 0-2 0-2 0-2 0-2 
0-2 0-2 0-2 0-2 0-2 0-2 0-2 0-2 0-2 0-2 0-2 0-2 0-2 0-2 0-2 0-2 0-2 0-2 0-2 0-2 0-2 0-2 0-2 0-2 0-2 0-2 0-2 0-2 0-2 0-2 0-2 0-2 0-2 0-2 0-2 0-2 0-2 0-2 0-2 0-2 0-2 0-2 0-2 0-2 0-2 0-2 0-2 0-2 0-2 0-2 0-2 0-2 0-2 0-2 0-2 0-2 0-2 0-2 0-2 0-2 226-3 226-3 226-3 108-3 108-3 62-0 62-0 62-0 62-0 62-0 114-3 114-3 114-3 114-3 114-3 16-3 16-3 16-3 16-3 133-3 133-3 16-3 16-3 69-0 132-3 69-0 69-0 132-3 132-3 132-3 132-3 42-3 42-3 42-3 42-3 10-3 10-3 10-3 10-3 10-3 137-3 137-3 137-3 137-3 137-3 70-0 70-0 70-0 70-0 70-0 207-0 207-0 207-0 211-0 211-0 211-0 211-0 166-0 166-0 166-0 166-0 15-0 15-0 15-0 15-0 96-0 96-0 96-0 96-0 96-0 96-0 96-0 224-0 224-0 224-0 224-0 59-3 97-3 97-3 97-3 97-3 97-3 92-0 92-0 92-0 198-3 198-3 198-3 198-3 86-0 86-0 86-0 167-3 17-0 17-0 17-0 17-0 17-0 17-0 17-0 17-0 246-0 246-0 246-0 0-2 0-2 0-2 0-2 0-2 0-2 0-2 0-2 0-2 0-2 0-2 0-2 0-2 0-2 0-2 0-2 0-2 0-2 0-2 0-2 0-2 0-2 0-2 0-2 0-2 0-2 0-2 0-2 0-2 0-2 0-2 0-2 0-2 0-2 0-2 0-2 0-2 0-2 0-2 0-2 0-2 0-2 0-2 0-2 0-2 0-2 0-2 0-2 0-2 0-2 0-2 0-2 0-2 
0-2 0-2 0-2 0-2 0-2 0-2 0-2 0-2 0-2 0-2 0-2 0-2 0-2 0-2 0-2 0-2 0-2 0-2 0-2 0-2 0-2 0-2 0-2 0-2 0-2 0-2 0-2 0-2 0-2 0-2 0-2 0-2 0-2 0-2 0-2 0-2 0-2 0-2 0-2 0-2 0-2 0-2 0-2 0-2 0-2 0-2 0-2 0-2 0-2 0-2 0-2 0-2 0-2 0-2 0-2 0-2 0-2 0-2 57-0 57-0 226-3 226-3 226-3 108-3 108-3 62-0 62-0 62-0 62-0 62-0 62-0 114-3 114-3 114-3 114-3 16-3 16-3 16-3 133-3 133-3 133-3 16-3 16-3 132-3 132-3 132-3 132-3 132-3 132-3 132-3 132-3 42-3 42-3 42-3 42-3 10-3 10-3 10-3 10-3 10-3 137-3 137-3 137-3 137-3 70-0 70-0 70-0 70-0 70-0 70-0 207-0 207-0 207-0 207-0 211-0 211-0 211-0 166-0 166-0 166-0 166-0 166-0 166-0 15-0 15-0 96-0 96-0 96-0 96-0 96-0 224-0 224-0 224-0 224-0 224-0 224-0 59-3 59-3 59-3 97-3 97-3 97-3 97-3 92-0 92-0 198-3 198-3 198-3 86-0 86-0 86-0 86-0 86-0 86-0 17-0 86-0 17-0 17-0 17-0 17-0 17-0 246-0 246-0 246-0 246-0 246-0 246-0 220-0 220-0 220-0 220-0 220-0 0-2 0-2 0-2 0-2 0-2 0-2 0-2 0-2 0-2 0-2 0-2 0-2 0-2 0-2 0-2 0-2 0-2 0-2 0-2 0-2 0-2 0-2 0-2 0-2 0-2 0-2 0-2 0-2 0-2 0-2 0-2 0-2 0-2 0-2 0-2 0-2 0-2 0-2 0-2 0-2 0-2 0-2 0-2 0-2 0-2 
0-2 0-2 0-2 0-2 0-2 0-2 0-2 0-2 0-2 0-2 0-2 0-2 0-2 0-2 0-2 0-2 0-2 0-2 0-2 0-2 0-2 0-2 0-2 0-2 0-2 0-2 0-2 0-2 0-2 0-2 0-2 0-2 0-2 0-2 0-2 0-2 0-2 0-2 0-2 0-2 0-2 0-2 0-2 0-2 0-2 0-2 0-2 0-2 0-2 0-2 0-2 0-2 0-2 0-2 0-2 57-0 57-0 57-0 57-0 57-0 226-3 226-3 226-3 226-3 226-3 226-3 62-0 62-0 62-0 62-0 62-0 131-0 131-0 131-0 131-0 16-3 16-3 16-3 16-3 133-3 16-3 16-3 16-3 132-3 132-3 132-3 132-3 42-3 42-3 42-3 42-3 42-3 42-3 42-3 42-3 10-3 10-3 10-3 10-3 10-3 137-3 137-3 137-3 137-3 70-0 70-0 70-0 70-0 207-0 207-0 207-0 207-0 211-0 211-0 211-0 188-3 166-0 166-0 166-0 166-0 166-0 166-0 166-0 166-0 393-3 393-3 393-3 393-3 393-3 393-3 393-3 224-0 224-0 224-0 224-0 59-3 59-3 59-3 59-3 59-3 59-3 59-3 92-0 92-0 92-0 198-3 198-3 198-3 86-0 86-0 86-0 86-0 86-0 86-0 86-0 86-0 17-0 17-0 17-0 17-0 17-0 246-0 246-0 246-0 246-0 246-0 220-0 220-0 220-0 220-0 220-0 220-0 0-2 0-2 0-2 0-2 0-2 0-2 0-2 0-2 0-2 0-2 0-2 0-2 0-2 0-2 0-2 0-2 0-2 0-2 0-2 0-2 0-2 0-2 0-2 0-2 0-2 0-2 0-2 0-2 0-2 0-2 0-2 0-2 0-2 0-2 0-2 0-2 0-2 0-2 0-2 0-2 0-2 0-2 0-2 0-2 0-2 
0-2 0-2 0-2 0-2 0-2 0-2 0-2 0-2 0-2 0-2 0-2 0-2 0-2 0-2 0-2 0-2 0-2 0-2 0-2 0-2 0-2 0-2 0-2 0-2 0-2 0-2 0-2 0-2 0-2 0-2 0-2 0-2 0-2 0-2 0-2 0-2 0-2 0-2 0-2 0-2 0-2 0-2 0-2 0-2 0-2 0-2 0-2 0-2 0-2 0-2 0-2 0-2 0-2 57-0 57-0 57-0 57-0 57-0 57-0 57-0 226-3 226-3 226-3 226-3 226-3 226-3 62-0 62-0 62-0 62-0 62-0 131-0 131-0 131-0 131-0 16-3 16-3 16-3 16-3 16-3 16-3 16-3 16-3 132-3 132-3 132-3 132-3 132-3 132-3 42-3 42-3 42-3 42-3 42-3 10-3 10-3 10-3 10-3 10-3 137-3 137-3 137-3 137-3 137-3 13-0 70-0 13-0 70-0 207-0 207-0 211-0 211-0 211-0 211-0 211-0 188-3 188-3 166-0 166-0 166-0 166-0 166-0 166-0 166-0 166-0 393-3 393-3 393-3 393-3 393-3 393-3 224-0 224-0 224-0 224-0 59-3 59-3 59-3 59-3 59-3 59-3 92-0 92-0 92-0 92-0 198-3 198-3 198-3 198-3 86-0 86-0 86-0 86-0 86-0 174-3 174-3 17-0 17-0 17-0 17-0 17-0 174-3 174-3 174-3 246-0 246-0 220-0 220-0 220-0 220-0 220-0 220-0 0-2 0-2 0-2 0-2 0-2 0-2 0-2 0-2 0-2 0-2 0-2 0-2 0-2 0-2 0-2 0-2 0-2 0-2 0-2 0-2 0-2 0-2 0-2 0-2 0-2 0-2 0-2 0-2 0-2 0-2 0-2 0-2 0-2 0-2 0-2 0-2 0-2 0-2 0-2 0-2 0-2 0-2 0-2 0-2 0-2 
0-2 0-2 0-2 0-2 0-2 0-2 0-2 0-2 0-2 0-2 0-2 0-2 0-2 0-2 0-2 0-2 0-2 0-2 0-2 0-2 0-2 0-2 0-2 0-2 0-2 0-2 0-2 0-2 0-2 0-2 0-2 0-2 0-2 0-2 0-2 0-2 0-2 0-2 0-2 0-2 0-2 0-2 0-2 0-2 0-2 0-2 0-2 0-2 0-2 0-2 0-2 82-0 82-0 57-0 57-0 57-0 57-0 57-0 57-0 57-0 57-0 226-3 226-3 226-3 226-3 62-0 62-0 62-0 62-0 131-0 131-0 131-0 131-0 131-0 109-0 16-3 16-3 16-3 16-3 135-0 135-0 135-0 16-3 16-3 209-0 209-0 209-0 132-3 132-3 132-3 42-3 42-3 42-3 42-3 10-3 10-3 10-3 10-3 10-3 137-3 137-3 137-3 137-3 137-3 13-0 13-0 13-0 13-0 210-3 210-3 210-3 211-0 211-0 211-0 211-0 188-3 188-3 166-0 166-0 166-0 166-0 166-0 166-0 166-0 166-0 393-3 393-3 393-3 393-3 393-3 393-3 224-0 224-0 224-0 224-0 59-3 59-3 59-3 59-3 59-3 59-3 92-0 92-0 92-0 92-0 198-3 198-3 198-3 198-3 86-0 174-3 174-3 174-3 174-3 174-3 174-3 174-3 17-0 17-0 17-0 174-3 174-3 174-3 246-0 246-0 246-0 220-0 220-0 220-0 220-0 220-0 220-0 0-2 0-2 0-2 0-2 0-2 0-2 0-2 0-2 0-2 0-2 0-2 0-2 0-2 0-2 0-2 0-2 0-2 0-2 0-2 0-2 0-2 0-2 0-2 0-2 0-2 0-2 0-2 0-2 0-2 0-2 0-2 0-2 0-2 0-2 0-2 0-2 0-2 0-2 0-2 0-2 0-2 0-2 0-2 0-2 0-2 
0-2 0-2 0-2 0-2 0-2 0-2 0-2 0-2 0-2 0-2 0-2 0-2 0-2 0-2 0-2 0-2 0-2 0-2 0-2 0-2 0-2 0-2 0-2 0-2 0-2 0-2 0-2 0-2 0-2 0-2 0-2 0-2 0-2 0-2 0-2 0-2 0-2 0-2 0-2 0-2 0-2 0-2 0-2 0-2 0-2 0-2 0-2 0-2 0-2 34-3 34-3 82-0 82-0 57-0 57-0 57-0 57-0 57-0 57-0 57-0 57-0 57-0 226-3 226-3 226-3 62-0 131-0 131-0 131-0 131-0 131-0 131-0 131-0 131-0 109-0 109-0 135-0 135-0 135-0 135-0 135-0 135-0 135-0 16-3 209-0 209-0 209-0 209-0 209-0 209-0 42-3 42-3 42-3 42-3 203-3 10-3 10-3 137-3 137-3 137-3 137-3 137-3 205-3 137-3 13-0 13-0 13-0 13-0 210-3 210-3 210-3 211-0 211-0 211-0 211-0 188-3 188-3 188-3 188-3 188-3 166-0 166-0 165-3 166-0 393-3 393-3 393-3 393-3 393-3 393-3 141-3 224-0 224-0 224-0 224-0 224-0 224-0 59-3 59-3 59-3 59-3 92-0 92-0 92-0 92-0 198-3 198-3 198-3 198-3 198-3 198-3 174-3 174-3 174-3 174-3 174-3 174-3 174-3 174-3 174-3 174-3 174-3 246-0 246-0 246-0 246-0 246-0 220-0 220-0 220-0 220-0 220-0 220-0 0-2 0-2 0-2 0-2 0-2 0-2 0-2 0-2 0-2 0-2 0-2 0-2 0-2 0-2 0-2 0-2 0-2 0-2 0-2 0-2 0-2 0-2 0-2 0-2 0-2 0-2 0-2 0-2 0-2 0-2 0-2 0-2 0-2 0-2 0-2 0-2 0-2 0-2 0-2 0-2 0-2 0-2 0-2 0-2 
0-2 0-2 0-2 0-2 0-2 0-2 0-2 0-2 0-2 0-2 0-2 0-2 0-2 0-2 0-2 0-2 0-2 0-2 0-2 0-2 0-2 0-2 0-2 0-2 0-2 0-2 0-2 0-2 0-2 0-2 0-2 0-2 0-2 0-2 0-2 0-2 0-2 0-2 0-2 0-2 0-2 0-2 0-2 0-2 0-2 0-2 0-2 0-2 0-2 34-3 34-3 82-0 82-0 82-0 57-0 57-0 57-0 57-0 57-0 57-0 57-0 57-0 226-3 226-3 62-0 62-0 62-0 131-0 131-0 131-0 131-0 131-0 131-0 131-0 109-0 109-0 135-0 135-0 135-0 135-0 135-0 135-0 135-0 209-0 209-0 209-0 209-0 209-0 209-0 209-0 209-0 203-3 203-3 203-3 203-3 10-3 10-3 137-3 137-3 137-3 137-3 205-3 205-3 205-3 205-3 13-0 13-0 210-3 210-3 210-3 210-3 211-0 188-3 188-3 188-3 188-3 188-3 188-3 165-3 165-3 165-3 165-3 165-3 165-3 393-3 393-3 393-3 393-3 393-3 393-3 141-3 141-3 141-3 224-0 224-0 224-0 224-0 59-3 59-3 59-3 92-0 92-0 92-0 92-0 92-0 140-3 140-3 140-3 140-3 198-3 140-3 140-3 123-0 123-0 123-0 123-0 174-3 174-3 174-3 246-0 246-0 246-0 246-0 246-0 246-0 220-0 220-0 220-0 220-0 220-0 225-3 225-3 225-3 225-3 225-3 0-2 0-2 0-2 0-2 0-2 0-2 0-2 0-2 0-2 0-2 0-2 0-2 0-2 0-2 0-2 0-2 0-2 0-2 0-2 0-2 0-2 0-2 0-2 0-2 0-2 0-2 0-2 0-2 0-2 0-2 0-2 0-2 0-2 0-2 0-2 0-2 0-2 0-2 0-2 0-2 0-2 0-2 
0-2 0-2 0-2 0-2 0-2 0-2 0-2 0-2 0-2 0-2 0-2 0-2 0-2 0-2 0-2 0-2 0-2 0-2 0-2 0-2 0-2 0-2 0-2 0-2 0-2 0-2 0-2 0-2 0-2 0-2 0-2 0-2 0-2 0-2 0-2 0-2 0-2 0-2 0-2 0-2 0-2 0-2 0-2 0-2 0-2 0-2 0-2 0-2 34-3 34-3 34-3 82-0 82-0 82-0 82-0 82-0 57-0 57-0 82-0 82-0 82-0 226-3 226-3 226-3 62-0 62-0 62-0 131-0 131-0 131-0 131-0 131-0 109-0 131-0 109-0 109-0 135-0 135-0 135-0 135-0 135-0 135-0 135-0 209-0 209-0 209-0 209-0 209-0 209-0 209-0 209-0 203-3 203-3 203-3 203-3 203-3 203-3 203-3 203-3 137-3 205-3 205-3 205-3 205-3 13-0 13-0 13-0 210-3 210-3 210-3 210-3 211-0 188-3 188-3 188-3 188-3 188-3 188-3 165-3 165-3 165-3 165-3 165-3 165-3 141-3 141-3 393-3 393-3 393-3 393-3 393-3 141-3 224-0 224-0 224-0 224-0 59-3 59-3 59-3 59-3 92-0 92-0 92-0 92-0 140-3 140-3 140-3 140-3 140-3 140-3 140-3 123-0 123-0 123-0 123-0 123-0 123-0 174-3 174-3 246-0 246-0 246-0 246-0 246-0 246-0 220-0 220-0 220-0 220-0 220-0 225-3 225-3 225-3 225-3 225-3 0-2 0-2 0-2 0-2 0-2 0-2 0-2 0-2 0-2 0-2 0-2 0-2 0-2 0-2 0-2 0-2 0-2 0-2 0-2 0-2 0-2 0-2 0-2 0-2 0-2 0-2 0-2 0-2 0-2 0-2 0-2 0-2 0-2 0-2 0-2 0-2 0-2 0-2 0-2 0-2 0-2 0-2 
0-2 0-2 0-2 0-2 0-2 0-2 0-2 0-2 0-2 0-2 0-2 0-2 0-2 0-2 0-2 0-2 0-2 0-2 0-2 0-2 0-2 0-2 0-2 0-2 0-2 0-2 0-2 0-2 0-2 0-2 0-2 0-2 0-2 0-2 0-2 0-2 0-2 0-2 0-2 0-2 0-2 0-2 0-2 0-2 0-2 0-2 34-3 34-3 34-3 34-3 34-3 82-0 82-0 82-0 82-0 82-0 82-0 82-0 82-0 82-0 82-0 226-3 226-3 226-3 62-0 62-0 62-0 131-0 131-0 109-0 109-0 109-0 109-0 109-0 109-0 109-0 135-0 135-0 32-3 32-3 32-3 135-0 135-0 135-0 84-0 84-0 209-0 209-0 209-0 209-0 209-0 84-0 203-3 203-3 203-3 203-3 203-3 203-3 203-3 137-3 205-3 205-3 205-3 205-3 13-0 13-0 210-3 210-3 210-3 210-3 210-3 211-0 211-0 188-3 188-3 188-3 188-3 188-3 165-3 165-3 165-3 165-3 165-3 165-3 165-3 141-3 141-3 141-3 393-3 393-3 393-3 141-3 141-3 224-0 224-0 59-3 59-3 59-3 59-3 59-3 92-0 92-0 92-0 92-0 140-3 140-3 140-3 140-3 140-3 140-3 140-3 123-0 123-0 123-0 123-0 123-0 123-0 174-3 174-3 174-3 246-0 246-0 246-0 246-0 295-0 295-0 295-0 295-0 225-3 225-3 225-3 225-3 225-3 225-3 225-3 0-2 0-2 0-2 0-2 0-2 0-2 0-2 0-2 0-2 0-2 0-2 0-2 0-2 0-2 0-2 0-2 0-2 0-2 0-2 0-2 0-2 0-2 0-2 0-2 0-2 0-2 0-2 0-2 0-2 0-2 0-2 0-2 0-2 0-2 0-2 0-2 0-2 0-2 0-2 0-2 0-2 0-2 
0-2 0-2 0-2 0-2 0-2 0-2 0-2 0-2 0-2 0-2 0-2 0-2 0-2 0-2 0-2 0-2 0-2 0-2 0-2 0-2 0-2 0-2 0-2 0-2 0-2 0-2 0-2 0-2 0-2 0-2 0-2 0-2 0-2 0-2 0-2 0-2 0-2 0-2 0-2 0-2 0-2 0-2 0-2 0-2 0-2 0-2 34-3 34-3 55-0 34-3 34-3 82-0 82-0 82-0 82-0 82-0 82-0 82-0 82-0 228-0 226-3 226-3 226-3 226-3 226-3 131-0 131-0 131-0 109-0 109-0 109-0 109-0 109-0 109-0 109-0 109-0 135-0 135-0 32-3 32-3 32-3 32-3 135-0 135-0 84-0 84-0 209-0 209-0 209-0 209-0 209-0 84-0 203-3 203-3 203-3 203-3 203-3 203-3 203-3 205-3 205-3 205-3 205-3 205-3 13-0 13-0 13-0 210-3 210-3 210-3 210-3 210-3 188-3 188-3 188-3 188-3 188-3 161-3 161-3 165-3 165-3 165-3 165-3 165-3 165-3 141-3 141-3 141-3 393-3 393-3 141-3 141-3 141-3 141-3 141-3 141-3 122-3 59-3 94-3 94-3 92-0 140-3 140-3 140-3 140-3 140-3 140-3 140-3 123-0 123-0 140-3 123-0 123-0 123-0 123-0 123-0 123-0 174-3 320-0 320-0 295-0 295-0 295-0 295-0 295-0 295-0 295-0 295-0 225-3 300-3 300-3 225-3 225-3 225-3 225-3 225-3 0-2 0-2 0-2 0-2 0-2 0-2 0-2 0-2 0-2 0-2 0-2 0-2 0-2 0-2 0-2 0-2 0-2 0-2 0-2 0-2 0-2 0-2 0-2 0-2 0-2 0-2 0-2 0-2 0-2 0-2 0-2 0-2 0-2 0-2 0-2 0-2 0-2 0-2 0-2 0-2 0-2 
0-2 0-2 0-2 0-2 0-2 0-2 0-2 0-2 0-2 0-2 0-2 0-2 0-2 0-2 0-2 0-2 0-2 0-2 0-2 0-2 0-2 0-2 0-2 0-2 0-2 0-2 0-2 0-2 0-2 0-2 0-2 0-2 0-2 0-2 0-2 0-2 0-2 0-2 0-2 0-2 0-2 0-2 0-2 0-2 0-2 0-2 34-3 34-3 55-0 55-0 34-3 82-0 82-0 82-0 82-0 82-0 228-0 228-0 228-0 228-0 226-3 228-0 228-0 226-3 226-3 131-0 131-0 131-0 109-0 109-0 109-0 109-0 32-3 32-3 32-3 32-3 135-0 32-3 32-3 32-3 32-3 44-3 135-0 135-0 84-0 84-0 84-0 84-0 84-0 84-0 84-0 84-0 203-3 203-3 203-3 203-3 203-3 203-3 93-0 93-0 205-3 205-3 205-3 205-3 205-3 13-0 13-0 210-3 210-3 210-3 210-3 210-3 188-3 188-3 188-3 188-3 188-3 161-3 161-3 165-3 165-3 165-3 165-3 165-3 165-3 141-3 141-3 141-3 141-3 141-3 141-3 141-3 141-3 141-3 122-3 122-3 122-3 122-3 122-3 94-3 140-3 140-3 140-3 140-3 140-3 140-3 140-3 123-0 123-0 123-0 123-0 123-0 320-0 123-0 123-0 123-0 123-0 320-0 320-0 320-0 295-0 295-0 295-0 295-0 295-0 295-0 295-0 295-0 300-3 300-3 300-3 300-3 300-3 225-3 225-3 225-3 0-2 0-2 0-2 0-2 0-2 0-2 0-2 0-2 0-2 0-2 0-2 0-2 0-2 0-2 0-2 0-2 0-2 0-2 0-2 0-2 0-2 0-2 0-2 0-2 0-2 0-2 0-2 0-2 0-2 0-2 0-2 0-2 0-2 0-2 0-2 0-2 0-2 0-2 0-2 0-2 0-2 
0-2 0-2 0-2 0-2 0-2 0-2 0-2 0-2 0-2 0-2 0-2 0-2 0-2 0-2 0-2 0-2 0-2 0-2 0-2 0-2 0-2 0-2 0-2 0-2 0-2 0-2 0-2 0-2 0-2 0-2 0-2 0-2 0-2 0-2 0-2 0-2 0-2 0-2 0-2 0-2 0-2 0-2 0-2 0-2 34-3 34-3 34-3 34-3 55-0 55-0 55-0 55-0 55-0 82-0 107-3 82-0 228-0 107-3 228-0 228-0 228-0 228-0 228-0 228-0 228-0 228-0 228-0 228-0 109-0 109-0 109-0 109-0 32-3 32-3 32-3 32-3 32-3 32-3 32-3 32-3 32-3 44-3 44-3 84-0 84-0 84-0 84-0 84-0 84-0 84-0 84-0 84-0 84-0 84-0 203-3 203-3 93-0 93-0 93-0 93-0 205-3 205-3 205-3 205-3 205-3 13-0 13-0 210-3 266-3 210-3 210-3 210-3 210-3 161-3 161-3 188-3 161-3 161-3 161-3 161-3 165-3 165-3 165-3 165-3 165-3 165-3 248-0 141-3 141-3 141-3 141-3 141-3 141-3 122-3 122-3 122-3 122-3 122-3 122-3 94-3 94-3 94-3 94-3 94-3 94-3 140-3 140-3 67-0 123-0 123-0 123-0 66-0 320-0 320-0 320-0 320-0 320-0 320-0 320-0 320-0 295-0 295-0 320-0 295-0 295-0 295-0 295-0 295-0 295-0 295-0 300-3 300-3 300-3 225-3 225-3 39-3 39-3 0-2 0-2 0-2 0-2 0-2 0-2 0-2 0-2 0-2 0-2 0-2 0-2 0-2 0-2 0-2 0-2 0-2 0-2 0-2 0-2 0-2 0-2 0-2 0-2 0-2 0-2 0-2 0-2 0-2 0-2 0-2 0-2 0-2 0-2 0-2 0-2 0-2 0-2 0-2 0-2 
0-2 0-2 0-2 0-2 0-2 0-2 0-2 0-2 0-2 0-2 0-2 0-2 0-2 0-2 0-2 0-2 0-2 0-2 0-2 0-2 0-2 0-2 0-2 0-2 0-2 0-2 0-2 0-2 0-2 0-2 0-2 0-2 0-2 0-2 0-2 0-2 0-2 0-2 0-2 0-2 0-2 0-2 0-2 0-2 34-3 34-3 34-3 34-3 55-0 55-0 55-0 55-0 107-3 107-3 107-3 82-0 228-0 107-3 107-3 107-3 228-0 228-0 228-0 228-0 228-0 228-0 228-0 278-3 109-0 109-0 109-0 32-3 32-3 32-3 208-0 208-0 32-3 32-3 32-3 32-3 32-3 44-3 44-3 44-3 84-0 84-0 84-0 84-0 84-0 84-0 84-0 84-0 84-0 84-0 203-3 203-3 93-0 93-0 93-0 93-0 205-3 205-3 205-3 205-3 205-3 13-0 13-0 13-0 266-3 266-3 210-3 210-3 210-3 161-3 161-3 161-3 161-3 161-3 161-3 161-3 165-3 165-3 248-0 165-3 248-0 165-3 248-0 248-0 141-3 141-3 81-3 81-3 81-3 122-3 122-3 122-3 122-3 122-3 122-3 122-3 94-3 94-3 94-3 94-3 94-3 140-3 67-0 67-0 67-0 123-0 123-0 66-0 66-0 66-0 66-0 66-0 66-0 320-0 66-0 320-0 320-0 320-0 320-0 320-0 295-0 295-0 295-0 295-0 295-0 300-3 300-3 300-3 300-3 225-3 225-3 39-3 39-3 39-3 39-3 0-2 0-2 0-2 0-2 0-2 0-2 0-2 0-2 0-2 0-2 0-2 0-2 0-2 0-2 0-2 0-2 0-2 0-2 0-2 0-2 0-2 0-2 0-2 0-2 0-2 0-2 0-2 0-2 0-2 0-2 0-2 0-2 0-2 0-2 0-2 0-2 0-2 0-2 
0-2 0-2 0-2 0-2 0-2 0-2 0-2 0-2 0-2 0-2 0-2 0-2 0-2 0-2 0-2 0-2 0-2 0-2 0-2 0-2 0-2 0-2 0-2 0-2 0-2 0-2 0-2 0-2 0-2 0-2 0-2 0-2 0-2 0-2 0-2 0-2 0-2 0-2 0-2 0-2 0-2 0-2 326-3 34-3 34-3 34-3 34-3 34-3 55-0 55-0 55-0 55-0 107-3 232-3 107-3 107-3 107-3 107-3 107-3 107-3 228-0 228-0 228-0 228-0 228-0 278-3 278-3 278-3 109-0 109-0 109-0 208-0 32-3 208-0 208-0 208-0 208-0 177-0 32-3 44-3 44-3 44-3 44-3 44-3 84-0 84-0 481-0 481-0 481-0 481-0 84-0 84-0 84-0 84-0 93-0 93-0 93-0 93-0 93-0 93-0 205-3 205-3 205-3 205-3 13-0 13-0 13-0 13-0 266-3 161-3 161-3 161-3 161-3 161-3 161-3 161-3 161-3 161-3 161-3 161-3 248-0 248-0 248-0 248-0 248-0 248-0 248-0 248-0 248-0 248-0 81-3 81-3 81-3 122-3 122-3 122-3 122-3 122-3 122-3 94-3 94-3 94-3 94-3 94-3 94-3 67-0 67-0 67-0 67-0 66-0 66-0 66-0 66-0 66-0 66-0 66-0 66-0 66-0 66-0 320-0 320-0 320-0 320-0 320-0 295-0 295-0 295-0 295-0 300-3 300-3 300-3 225-3 225-3 225-3 225-3 39-3 39-3 39-3 39-3 39-3 0-2 0-2 0-2 0-2 0-2 0-2 0-2 0-2 0-2 0-2 0-2 0-2 0-2 0-2 0-2 0-2 0-2 0-2 0-2 0-2 0-2 0-2 0-2 0-2 0-2 0-2 0-2 0-2 0-2 0-2 0-2 0-2 0-2 0-2 0-2 0-2 0-2 
0-2 0-2 0-2 0-2 0-2 0-2 0-2 0-2 0-2 0-2 0-2 0-2 0-2 0-2 0-2 0-2 0-2 0-2 0-2 0-2 0-2 0-2 0-2 0-2 0-2 0-2 0-2 0-2 0-2 0-2 0-2 0-2 0-2 0-2 0-2 0-2 0-2 0-2 0-2 0-2 0-2 0-2 326-3 34-3 34-3 34-3 34-3 34-3 55-0 55-0 55-0 55-0 232-3 232-3 107-3 107-3 107-3 107-3 107-3 107-3 228-0 228-0 228-0 228-0 278-3 278-3 278-3 208-0 208-0 208-0 109-0 208-0 208-0 208-0 177-0 177-0 177-0 177-0 177-0 177-0 44-3 44-3 44-3 44-3 44-3 481-0 481-0 481-0 481-0 481-0 84-0 227-0 227-0 227-0 227-0 227-0 93-0 93-0 93-0 93-0 205-3 205-3 205-3 13-0 13-0 266-3 266-3 266-3 266-3 266-3 266-3 161-3 161-3 161-3 161-3 161-3 311-3 311-3 311-3 311-3 248-0 248-0 248-0 248-0 248-0 248-0 248-0 248-0 248-0 248-0 81-3 81-3 81-3 122-3 122-3 122-3 122-3 122-3 122-3 94-3 94-3 94-3 94-3 94-3 94-3 94-3 67-0 67-0 67-0 67-0 66-0 66-0 66-0 66-0 66-0 66-0 66-0 171-3 171-3 320-0 320-0 320-0 320-0 320-0 298-0 298-0 298-0 298-0 300-3 300-3 225-3 225-3 225-3 225-3 225-3 39-3 39-3 39-3 39-3 39-3 0-2 0-2 0-2 0-2 0-2 0-2 0-2 0-2 0-2 0-2 0-2 0-2 0-2 0-2 0-2 0-2 0-2 0-2 0-2 0-2 0-2 0-2 0-2 0-2 0-2 0-2 0-2 0-2 0-2 0-2 0-2 0-2 0-2 0-2 0-2 0-2 0-2 
0-2 0-2 0-2 0-2 0-2 0-2 0-2 0-2 0-2 0-2 0-2 0-2 0-2 0-2 0-2 0-2 0-2 0-2 0-2 0-2 0-2 0-2 0-2 0-2 0-2 0-2 0-2 0-2 0-2 0-2 0-2 0-2 0-2 0-2 0-2 0-2 0-2 0-2 0-2 0-2 0-2 0-2 326-3 326-3 34-3 326-3 34-3 55-0 55-0 55-0 55-0 55-0 232-3 107-3 107-3 107-3 107-3 107-3 107-3 107-3 228-0 228-0 228-0 228-0 278-3 278-3 278-3 278-3 278-3 208-0 208-0 208-0 208-0 208-0 177-0 177-0 177-0 177-0 177-0 177-0 44-3 44-3 44-3 44-3 481-0 481-0 481-0 481-0 481-0 481-0 227-0 227-0 227-0 227-0 227-0 227-0 227-0 93-0 93-0 93-0 93-0 93-0 93-0 13-0 13-0 71-3 71-3 266-3 266-3 266-3 266-3 161-3 161-3 161-3 161-3 311-3 311-3 311-3 311-3 248-0 248-0 248-0 248-0 248-0 248-0 248-0 248-0 248-0 81-3 81-3 81-3 81-3 81-3 81-3 122-3 122-3 122-3 122-3 94-3 94-3 94-3 94-3 94-3 94-3 94-3 94-3 94-3 67-0 67-0 67-0 67-0 66-0 66-0 66-0 66-0 66-0 66-0 171-3 171-3 320-0 320-0 320-0 320-0 320-0 298-0 298-0 298-0 298-0 298-0 300-3 300-3 300-3 225-3 39-3 39-3 39-3 39-3 39-3 39-3 39-3 0-2 0-2 0-2 0-2 0-2 0-2 0-2 0-2 0-2 0-2 0-2 0-2 0-2 0-2 0-2 0-2 0-2 0-2 0-2 0-2 0-2 0-2 0-2 0-2 0-2 0-2 0-2 0-2 0-2 0-2 0-2 0-2 0-2 0-2 0-2 0-2 0-2 
0-2 0-2 0-2 0-2 0-2 0-2 0-2 0-2 0-2 0-2 0-2 0-2 0-2 0-2 0-2 0-2 0-2 0-2 0-2 0-2 0-2 0-2 0-2 0-2 0-2 0-2 0-2 0-2 0-2 0-2 0-2 0-2 0-2 0-2 0-2 0-2 0-2 0-2 0-2 0-2 0-2 0-2 326-3 326-3 326-3 326-3 55-0 55-0 55-0 55-0 55-0 232-3 232-3 232-3 107-3 107-3 107-3 107-3 107-3 228-0 228-0 228-0 329-0 329-0 278-3 278-3 278-3 278-3 278-3 278-3 208-0 208-0 208-0 208-0 177-0 177-0 177-0 177-0 177-0 177-0 44-3 44-3 44-3 44-3 481-0 481-0 481-0 481-0 481-0 481-0 481-0 227-0 227-0 227-0 227-0 227-0 227-0 93-0 93-0 93-0 93-0 93-0 93-0 13-0 13-0 71-3 71-3 266-3 266-3 266-3 266-3 266-3 161-3 161-3 161-3 311-3 311-3 335-3 335-3 248-0 335-3 335-3 335-3 335-3 335-3 335-3 248-0 248-0 81-3 81-3 81-3 81-3 81-3 81-3 81-3 122-3 122-3 122-3 94-3 94-3 94-3 139-3 139-3 139-3 139-3 94-3 94-3 67-0 67-0 67-0 67-0 66-0 66-0 66-0 66-0 171-3 171-3 171-3 171-3 171-3 171-3 171-3 171-3 320-0 298-0 298-0 298-0 298-0 298-0 300-3 300-3 300-3 300-3 39-3 39-3 39-3 39-3 39-3 39-3 39-3 39-3 0-2 0-2 0-2 0-2 0-2 0-2 0-2 0-2 0-2 0-2 0-2 0-2 0-2 0-2 0-2 0-2 0-2 0-2 0-2 0-2 0-2 0-2 0-2 0-2 0-2 0-2 0-2 0-2 0-2 0-2 0-2 0-2 0-2 0-2 0-2 0-2 
0-2 0-2 0-2 0-2 0-2 0-2 0-2 0-2 0-2 0-2 0-2 0-2 0-2 0-2 0-2 0-2 0-2 0-2 0-2 0-2 0-2 0-2 0-2 0-2 0-2 0-2 0-2 0-2 0-2 0-2 0-2 0-2 0-2 0-2 0-2 0-2 0-2 0-2 0-2 0-2 326-3 326-3 326-3 326-3 326-3 326-3 55-0 55-0 55-0 55-0 55-0 55-0 55-0 232-3 107-3 355-0 107-3 107-3 107-3 228-0 228-0 355-0 355-0 329-0 278-3 278-3 278-3 278-3 278-3 278-3 208-0 208-0 208-0 208-0 208-0 177-0 177-0 177-0 177-0 35-3 35-3 35-3 44-3 44-3 481-0 481-0 481-0 481-0 481-0 481-0 481-0 481-0 227-0 227-0 261-0 261-0 227-0 93-0 93-0 93-0 93-0 93-0 93-0 71-3 13-0 71-3 71-3 266-3 266-3 266-3 266-3 266-3 266-3 266-3 311-3 311-3 311-3 335-3 335-3 335-3 335-3 335-3 335-3 335-3 335-3 335-3 248-0 81-3 81-3 81-3 81-3 81-3 81-3 81-3 81-3 196-3 196-3 196-3 196-3 94-3 94-3 139-3 139-3 139-3 139-3 139-3 139-3 67-0 67-0 67-0 67-0 66-0 66-0 66-0 66-0 171-3 171-3 171-3 171-3 171-3 171-3 171-3 171-3 320-0 298-0 298-0 298-0 298-0 298-0 300-3 300-3 300-3 300-3 300-3 39-3 39-3 39-3 39-3 39-3 250-0 250-0 250-0 0-2 0-2 0-2 0-2 0-2 0-2 0-2 0-2 0-2 0-2 0-2 0-2 0-2 0-2 0-2 0-2 0-2 0-2 0-2 0-2 0-2 0-2 0-2 0-2 0-2 0-2 0-2 0-2 0-2 0-2 0-2 0-2 0-2 0-2 0-2 
0-2 0-2 0-2 0-2 0-2 0-2 0-2 0-2 0-2 0-2 0-2 0-2 0-2 0-2 0-2 0-2 0-2 0-2 0-2 0-2 0-2 0-2 0-2 0-2 0-2 0-2 0-2 0-2 0-2 0-2 0-2 0-2 0-2 0-2 0-2 0-2 0-2 0-2 0-2 0-2 326-3 326-3 326-3 326-3 326-3 326-3 55-0 279-0 279-0 279-0 279-0 55-0 232-3 232-3 355-0 355-0 107-3 107-3 355-0 355-0 355-0 355-0 355-0 329-0 329-0 329-0 329-0 278-3 278-3 278-3 208-0 208-0 208-0 190-3 190-3 177-0 177-0 177-0 177-0 35-3 35-3 35-3 44-3 44-3 481-0 481-0 481-0 85-3 481-0 481-0 481-0 227-0 227-0 227-0 261-0 261-0 261-0 261-0 93-0 93-0 93-0 261-0 261-0 71-3 71-3 71-3 71-3 266-3 266-3 266-3 266-3 266-3 266-3 311-3 311-3 311-3 240-0 335-3 335-3 335-3 335-3 335-3 335-3 335-3 335-3 335-3 248-0 81-3 81-3 81-3 81-3 81-3 81-3 81-3 196-3 196-3 196-3 196-3 196-3 94-3 291-3 139-3 139-3 139-3 139-3 67-0 67-0 67-0 67-0 67-0 67-0 66-0 66-0 171-3 171-3 171-3 171-3 171-3 171-3 171-3 110-3 110-3 110-3 110-3 298-0 298-0 298-0 298-0 298-0 298-0 300-3 300-3 300-3 300-3 250-0 39-3 39-3 250-0 250-0 250-0 250-0 250-0 0-2 0-2 0-2 0-2 0-2 0-2 0-2 0-2 0-2 0-2 0-2 0-2 0-2 0-2 0-2 0-2 0-2 0-2 0-2 0-2 0-2 0-2 0-2 0-2 0-2 0-2 0-2 0-2 0-2 0-2 0-2 0-2 0-2 0-2 0-2 
0-2 0-2 0-2 0-2 0-2 0-2 0-2 0-2 0-2 0-2 0-2 0-2 0-2 0-2 0-2 0-2 0-2 0-2 0-2 0-2 0-2 0-2 0-2 0-2 0-2 0-2 0-2 0-2 0-2 0-2 0-2 0-2 0-2 0-2 0-2 0-2 0-2 0-2 0-2 326-3 326-3 326-3 326-3 326-3 326-3 326-3 326-3 326-3 279-0 279-0 279-0 279-0 232-3 232-3 232-3 355-0 355-0 355-0 355-0 355-0 355-0 329-0 329-0 329-0 329-0 278-3 278-3 278-3 278-3 278-3 208-0 208-0 208-0 190-3 190-3 177-0 177-0 177-0 177-0 35-3 35-3 35-3 44-3 44-3 44-3 481-0 481-0 85-3 85-3 481-0 481-0 227-0 227-0 227-0 261-0 261-0 261-0 261-0 261-0 261-0 261-0 261-0 261-0 71-3 159-3 71-3 71-3 266-3 266-3 266-3 266-3 311-3 311-3 311-3 311-3 311-3 240-0 335-3 240-0 335-3 335-3 335-3 335-3 335-3 335-3 335-3 335-3 81-3 81-3 81-3 119-0 119-0 81-3 119-0 196-3 196-3 196-3 196-3 196-3 196-3 291-3 139-3 139-3 139-3 139-3 67-0 67-0 67-0 67-0 67-0 67-0 66-0 66-0 66-0 171-3 171-3 171-3 171-3 171-3 110-3 110-3 110-3 110-3 110-3 110-3 298-0 298-0 298-0 298-0 298-0 300-3 300-3 300-3 300-3 250-0 39-3 250-0 250-0 250-0 250-0 250-0 250-0 0-2 0-2 0-2 0-2 0-2 0-2 0-2 0-2 0-2 0-2 0-2 0-2 0-2 0-2 0-2 0-2 0-2 0-2 0-2 0-2 0-2 0-2 0-2 0-2 0-2 0-2 0-2 0-2 0-2 0-2 0-2 0-2 0-2 0-2 0-2 
0-2 0-2 0-2 0-2 0-2 0-2 0-2 0-2 0-2 0-2 0-2 0-2 0-2 0-2 0-2 0-2 0-2 0-2 0-2 0-2 0-2 0-2 0-2 0-2 0-2 0-2 0-2 0-2 0-2 0-2 0-2 0-2 0-2 0-2 0-2 0-2 0-2 0-2 0-2 129-0 129-0 326-3 326-3 326-3 326-3 326-3 326-3 326-3 279-0 279-0 279-0 232-3 232-3 232-3 232-3 355-0 355-0 355-0 355-0 355-0 355-0 329-0 329-0 329-0 329-0 278-3 278-3 278-3 278-3 278-3 208-0 208-0 190-3 190-3 190-3 190-3 177-0 177-0 177-0 35-3 35-3 44-3 44-3 44-3 44-3 44-3 44-3 44-3 85-3 85-3 85-3 227-0 227-0 227-0 261-0 261-0 261-0 261-0 261-0 261-0 261-0 261-0 261-0 71-3 159-3 159-3 159-3 266-3 159-3 159-3 266-3 266-3 311-3 311-3 311-3 311-3 240-0 240-0 240-0 240-0 240-0 145-0 335-3 145-0 145-0 145-0 145-0 119-0 119-0 119-0 119-0 119-0 119-0 119-0 196-3 196-3 196-3 196-3 196-3 196-3 291-3 291-3 139-3 120-0 139-3 139-3 139-3 139-3 67-0 67-0 272-0 272-0 66-0 171-3 171-3 344-3 171-3 171-3 110-3 110-3 110-3 110-3 110-3 110-3 298-0 298-0 298-0 298-0 298-0 289-0 289-0 289-0 274-3 274-3 250-0 250-0 250-0 250-0 250-0 250-0 250-0 250-0 250-0 0-2 0-2 0-2 0-2 0-2 0-2 0-2 0-2 0-2 0-2 0-2 0-2 0-2 0-2 0-2 0-2 0-2 0-2 0-2 0-2 0-2 0-2 0-2 0-2 0-2 0-2 0-2 0-2 0-2 0-2 0-2 0-2 0-2 0-2 
0-2 0-2 0-2 0-2 0-2 0-2 0-2 0-2 0-2 0-2 0-2 0-2 0-2 0-2 0-2 0-2 0-2 0-2 0-2 0-2 0-2 0-2 0-2 0-2 0-2 0-2 0-2 0-2 0-2 0-2 0-2 0-2 0-2 0-2 0-2 0-2 0-2 0-2 0-2 129-0 129-0 129-0 129-0 326-3 326-3 326-3 279-0 279-0 279-0 232-3 232-3 232-3 232-3 232-3 232-3 232-3 355-0 355-0 329-0 329-0 329-0 329-0 329-0 329-0 329-0 329-0 104-0 104-0 104-0 208-0 208-0 190-3 190-3 190-3 190-3 190-3 177-0 35-3 35-3 35-3 35-3 44-3 35-3 35-3 44-3 85-3 85-3 85-3 85-3 85-3 85-3 85-3 227-0 227-0 227-0 227-0 261-0 261-0 261-0 261-0 261-0 261-0 71-3 71-3 159-3 159-3 159-3 159-3 159-3 159-3 159-3 159-3 311-3 311-3 311-3 311-3 240-0 240-0 240-0 240-0 240-0 145-0 145-0 145-0 145-0 145-0 145-0 119-0 119-0 119-0 119-0 119-0 119-0 196-3 196-3 196-3 196-3 196-3 196-3 196-3 291-3 291-3 291-3 120-0 139-3 139-3 139-3 139-3 67-0 272-0 272-0 272-0 272-0 171-3 344-3 344-3 171-3 171-3 110-3 110-3 110-3 110-3 110-3 110-3 298-0 298-0 298-0 298-0 289-0 289-0 289-0 289-0 274-3 274-3 274-3 274-3 274-3 250-0 250-0 250-0 250-0 250-0 250-0 0-2 0-2 0-2 0-2 0-2 0-2 0-2 0-2 0-2 0-2 0-2 0-2 0-2 0-2 0-2 0-2 0-2 0-2 0-2 0-2 0-2 0-2 0-2 0-2 0-2 0-2 0-2 0-2 0-2 0-2 0-2 0-2 0-2 0-2 
0-2 0-2 0-2 0-2 0-2 0-2 0-2 0-2 0-2 0-2 0-2 0-2 0-2 0-2 0-2 0-2 0-2 0-2 0-2 0-2 0-2 0-2 0-2 0-2 0-2 0-2 0-2 0-2 0-2 0-2 0-2 0-2 0-2 0-2 0-2 0-2 0-2 0-2 0-2 129-0 129-0 129-0 129-0 326-3 279-0 279-0 279-0 279-0 279-0 232-3 232-3 232-3 232-3 232-3 355-0 355-0 355-0 355-0 153-3 329-0 329-0 329-0 329-0 329-0 329-0 329-0 104-0 104-0 79-3 208-0 190-3 190-3 190-3 190-3 190-3 177-0 177-0 177-0 35-3 35-3 35-3 44-3 35-3 35-3 35-3 35-3 85-3 85-3 85-3 85-3 85-3 85-3 85-3 227-0 227-0 56-0 56-0 261-0 261-0 261-0 261-0 71-3 71-3 71-3 159-3 159-3 159-3 159-3 159-3 159-3 159-3 159-3 159-3 311-3 311-3 311-3 240-0 240-0 240-0 240-0 145-0 145-0 145-0 145-0 145-0 119-0 119-0 119-0 119-0 119-0 119-0 119-0 119-0 119-0 119-0 196-3 196-3 196-3 196-3 196-3 291-3 291-3 291-3 120-0 120-0 120-0 139-3 139-3 139-3 272-0 272-0 272-0 344-3 344-3 344-3 344-3 344-3 344-3 344-3 110-3 110-3 110-3 110-3 60-3 60-3 289-0 289-0 289-0 289-0 289-0 289-0 289-0 274-3 274-3 274-3 274-3 274-3 274-3 274-3 250-0 250-0 250-0 250-0 250-0 0-2 0-2 0-2 0-2 0-2 0-2 0-2 0-2 0-2 0-2 0-2 0-2 0-2 0-2 0-2 0-2 0-2 0-2 0-2 0-2 0-2 0-2 0-2 0-2 0-2 0-2 0-2 0-2 0-2 0-2 0-2 0-2 0-2 
0-2 0-2 0-2 0-2 0-2 0-2 0-2 0-2 0-2 0-2 0-2 0-2 0-2 0-2 0-2 0-2 0-2 0-2 0-2 0-2 0-2 0-2 0-2 0-2 0-2 0-2 0-2 0-2 0-2 0-2 0-2 0-2 0-2 0-2 0-2 0-2 0-2 0-2 0-2 129-0 129-0 129-0 129-0 129-0 279-0 279-0 279-0 279-0 279-0 232-3 232-3 232-3 232-3 232-3 355-0 355-0 355-0 355-0 153-3 329-0 329-0 329-0 329-0 329-0 329-0 329-0 104-0 79-3 79-3 208-0 190-3 190-3 190-3 190-3 190-3 190-3 190-3 190-3 35-3 35-3 35-3 35-3 35-3 35-3 35-3 35-3 85-3 85-3 85-3 85-3 85-3 85-3 227-0 227-0 227-0 61-3 56-0 261-0 261-0 261-0 261-0 71-3 71-3 71-3 71-3 159-3 159-3 159-3 159-3 159-3 159-3 159-3 311-3 311-3 311-3 311-3 240-0 240-0 240-0 240-0 145-0 145-0 145-0 145-0 119-0 119-0 119-0 119-0 119-0 119-0 119-0 119-0 41-3 41-3 196-3 196-3 196-3 196-3 196-3 291-3 291-3 291-3 291-3 120-0 120-0 120-0 139-3 139-3 139-3 272-0 272-0 272-0 272-0 344-3 344-3 344-3 344-3 344-3 344-3 110-3 110-3 110-3 110-3 60-3 60-3 289-0 289-0 289-0 289-0 289-0 289-0 289-0 289-0 274-3 274-3 274-3 274-3 274-3 274-3 274-3 250-0 250-0 250-0 250-0 0-2 0-2 0-2 0-2 0-2 0-2 0-2 0-2 0-2 0-2 0-2 0-2 0-2 0-2 0-2 0-2 0-2 0-2 0-2 0-2 0-2 0-2 0-2 0-2 0-2 0-2 0-2 0-2 0-2 0-2 0-2 0-2 0-2 
0-2 0-2 0-2 0-2 0-2 0-2 0-2 0-2 0-2 0-2 0-2 0-2 0-2 0-2 0-2 0-2 0-2 0-2 0-2 0-2 0-2 0-2 0-2 0-2 0-2 0-2 0-2 0-2 0-2 0-2 0-2 0-2 0-2 0-2 0-2 0-2 0-2 0-2 0-2 129-0 129-0 129-0 129-0 129-0 279-0 279-0 279-0 279-0 279-0 279-0 232-3 232-3 232-3 232-3 355-0 355-0 355-0 153-3 153-3 153-3 153-3 329-0 329-0 329-0 329-0 329-0 104-0 79-3 79-3 79-3 79-3 190-3 190-3 190-3 190-3 190-3 190-3 190-3 190-3 190-3 35-3 35-3 35-3 35-3 35-3 257-0 257-0 257-0 85-3 85-3 85-3 85-3 61-3 61-3 61-3 61-3 56-0 56-0 56-0 56-0 71-3 71-3 71-3 71-3 71-3 159-3 159-3 159-3 159-3 159-3 239-3 159-3 159-3 240-0 311-3 311-3 311-3 240-0 240-0 145-0 145-0 145-0 145-0 145-0 119-0 119-0 187-3 119-0 41-3 41-3 41-3 41-3 41-3 41-3 196-3 196-3 291-3 291-3 196-3 291-3 291-3 120-0 120-0 120-0 120-0 120-0 139-3 139-3 139-3 272-0 272-0 272-0 344-3 344-3 344-3 344-3 110-3 110-3 110-3 110-3 110-3 110-3 110-3 60-3 60-3 289-0 289-0 289-0 289-0 289-0 289-0 289-0 274-3 274-3 274-3 274-3 274-3 274-3 274-3 274-3 274-3 250-0 250-0 250-0 0-2 0-2 0-2 0-2 0-2 0-2 0-2 0-2 0-2 0-2 0-2 0-2 0-2 0-2 0-2 0-2 0-2 0-2 0-2 0-2 0-2 0-2 0-2 0-2 0-2 0-2 0-2 0-2 0-2 0-2 0-2 0-2 0-2 
0-2 0-2 0-2 0-2 0-2 0-2 0-2 0-2 0-2 0-2 0-2 0-2 0-2 0-2 0-2 0-2 0-2 0-2 0-2 0-2 0-2 0-2 0-2 0-2 0-2 0-2 0-2 0-2 0-2 0-2 0-2 0-2 0-2 0-2 0-2 0-2 0-2 0-2 0-2 129-0 129-0 129-0 129-0 279-0 279-0 279-0 279-0 279-0 279-0 153-3 153-3 232-3 232-3 232-3 355-0 355-0 153-3 153-3 153-3 153-3 153-3 104-0 104-0 104-0 104-0 104-0 104-0 104-0 79-3 79-3 79-3 79-3 190-3 190-3 190-3 190-3 83-0 83-0 190-3 33-3 257-0 257-0 35-3 35-3 35-3 257-0 257-0 85-3 85-3 85-3 85-3 61-3 61-3 61-3 56-0 56-0 56-0 56-0 56-0 56-0 71-3 71-3 71-3 71-3 71-3 239-3 239-3 159-3 239-3 239-3 239-3 159-3 159-3 240-0 240-0 240-0 240-0 240-0 240-0 145-0 145-0 145-0 145-0 187-3 187-3 187-3 187-3 187-3 187-3 41-3 41-3 41-3 41-3 41-3 291-3 291-3 291-3 291-3 291-3 291-3 291-3 291-3 120-0 120-0 120-0 120-0 120-0 139-3 139-3 272-0 272-0 272-0 344-3 344-3 344-3 344-3 344-3 344-3 110-3 110-3 110-3 110-3 110-3 60-3 60-3 289-0 289-0 289-0 289-0 289-0 289-0 289-0 274-3 143-3 143-3 274-3 274-3 274-3 274-3 274-3 172-3 172-3 172-3 172-3 172-3 0-2 0-2 0-2 0-2 0-2 0-2 0-2 0-2 0-2 0-2 0-2 0-2 0-2 0-2 0-2 0-2 0-2 0-2 0-2 0-2 0-2 0-2 0-2 0-2 0-2 0-2 0-2 0-2 0-2 0-2 0-2 0-2 
0-2 0-2 0-2 0-2 0-2 0-2 0-2 0-2 0-2 0-2 0-2 0-2 0-2 0-2 0-2 0-2 0-2 0-2 0-2 0-2 0-2 0-2 0-2 0-2 0-2 0-2 0-2 0-2 0-2 0-2 0-2 0-2 0-2 0-2 0-2 0-2 0-2 0-2 0-2 129-0 129-0 129-0 129-0 129-0 180-3 180-3 180-3 279-0 153-3 153-3 153-3 153-3 153-3 153-3 153-3 355-0 153-3 153-3 153-3 153-3 104-0 104-0 104-0 104-0 104-0 104-0 104-0 104-0 79-3 79-3 79-3 79-3 79-3 79-3 79-3 79-3 79-3 83-0 83-0 33-3 33-3 257-0 35-3 257-0 257-0 257-0 257-0 257-0 85-3 85-3 61-3 61-3 61-3 61-3 56-0 56-0 56-0 56-0 56-0 56-0 71-3 71-3 71-3 71-3 71-3 239-3 239-3 239-3 239-3 239-3 239-3 239-3 239-3 239-3 240-0 240-0 240-0 64-0 64-0 145-0 145-0 145-0 145-0 187-3 187-3 187-3 187-3 187-3 41-3 41-3 65-0 65-0 41-3 41-3 291-3 291-3 291-3 291-3 291-3 291-3 291-3 291-3 120-0 120-0 120-0 120-0 120-0 120-0 120-0 272-0 272-0 272-0 272-0 272-0 344-3 344-3 344-3 344-3 344-3 60-3 60-3 60-3 110-3 60-3 60-3 289-0 289-0 289-0 143-3 143-3 143-3 143-3 143-3 143-3 143-3 143-3 143-3 143-3 274-3 274-3 172-3 172-3 172-3 172-3 172-3 0-2 0-2 0-2 0-2 0-2 0-2 0-2 0-2 0-2 0-2 0-2 0-2 0-2 0-2 0-2 0-2 0-2 0-2 0-2 0-2 0-2 0-2 0-2 0-2 0-2 0-2 0-2 0-2 0-2 0-2 0-2 0-2 
0-2 0-2 0-2 0-2 0-2 0-2 0-2 0-2 0-2 0-2 0-2 0-2 0-2 0-2 0-2 0-2 0-2 0-2 0-2 0-2 0-2 0-2 0-2 0-2 0-2 0-2 0-2 0-2 0-2 0-2 0-2 0-2 0-2 0-2 0-2 0-2 0-2 0-2 0-2 129-0 129-0 129-0 129-0 129-0 180-3 180-3 180-3 180-3 180-3 180-3 180-3 153-3 153-3 153-3 153-3 355-0 153-3 153-3 277-3 277-3 104-0 104-0 104-0 104-0 104-0 104-0 104-0 104-0 79-3 79-3 79-3 79-3 79-3 79-3 79-3 79-3 79-3 83-0 83-0 83-0 33-3 257-0 257-0 257-0 257-0 257-0 257-0 257-0 111-3 85-3 85-3 85-3 61-3 61-3 56-0 56-0 56-0 56-0 56-0 56-0 56-0 56-0 236-3 239-3 239-3 239-3 239-3 239-3 239-3 239-3 239-3 239-3 239-3 239-3 240-0 240-0 240-0 64-0 64-0 145-0 64-0 145-0 145-0 187-3 187-3 187-3 187-3 187-3 41-3 41-3 65-0 65-0 65-0 41-3 65-0 65-0 291-3 291-3 291-3 68-3 68-3 68-3 68-3 120-0 120-0 120-0 120-0 193-0 193-0 193-0 272-0 272-0 272-0 272-0 272-0 272-0 344-3 344-3 344-3 60-3 60-3 60-3 60-3 60-3 60-3 60-3 60-3 60-3 143-3 60-3 143-3 143-3 143-3 143-3 143-3 143-3 143-3 143-3 274-3 274-3 172-3 172-3 172-3 172-3 172-3 0-2 0-2 0-2 0-2 0-2 0-2 0-2 0-2 0-2 0-2 0-2 0-2 0-2 0-2 0-2 0-2 0-2 0-2 0-2 0-2 0-2 0-2 0-2 0-2 0-2 0-2 0-2 0-2 0-2 0-2 0-2 0-2 
0-2 0-2 0-2 0-2 0-2 0-2 0-2 0-2 0-2 0-2 0-2 0-2 0-2 0-2 0-2 0-2 0-2 0-2 0-2 0-2 0-2 0-2 0-2 0-2 0-2 0-2 0-2 0-2 0-2 0-2 0-2 0-2 0-2 0-2 0-2 0-2 0-2 206-3 206-3 206-3 206-3 129-0 129-0 129-0 180-3 180-3 180-3 180-3 180-3 180-3 180-3 153-3 153-3 153-3 153-3 153-3 153-3 153-3 277-3 277-3 104-0 104-0 104-0 104-0 104-0 380-0 380-0 380-0 380-0 380-0 79-3 79-3 79-3 79-3 79-3 79-3 83-0 83-0 83-0 83-0 33-3 257-0 257-0 257-0 257-0 257-0 257-0 257-0 111-3 111-3 61-3 61-3 61-3 61-3 61-3 56-0 236-3 236-3 236-3 236-3 56-0 56-0 236-3 236-3 236-3 239-3 239-3 236-3 239-3 239-3 63-0 63-0 239-3 239-3 64-0 64-0 240-0 64-0 64-0 64-0 64-0 215-0 145-0 187-3 187-3 187-3 187-3 187-3 41-3 41-3 41-3 65-0 65-0 65-0 65-0 65-0 65-0 291-3 68-3 68-3 68-3 68-3 120-0 120-0 120-0 120-0 120-0 193-0 193-0 193-0 193-0 272-0 272-0 272-0 272-0 272-0 272-0 344-3 344-3 344-3 60-3 60-3 60-3 60-3 60-3 60-3 60-3 60-3 60-3 60-3 173-3 173-3 173-3 173-3 143-3 143-3 143-3 143-3 143-3 143-3 172-3 172-3 172-3 172-3 172-3 0-2 0-2 0-2 0-2 0-2 0-2 0-2 0-2 0-2 0-2 0-2 0-2 0-2 0-2 0-2 0-2 0-2 0-2 0-2 0-2 0-2 0-2 0-2 0-2 0-2 0-2 0-2 0-2 0-2 0-2 0-2 0-2 
0-2 0-2 0-2 0-2 0-2 0-2 0-2 0-2 0-2 0-2 0-2 0-2 0-2 0-2 0-2 0-2 0-2 0-2 0-2 0-2 0-2 0-2 0-2 0-2 0-2 0-2 0-2 0-2 0-2 0-2 0-2 0-2 0-2 0-2 0-2 0-2 0-2 206-3 206-3 206-3 206-3 129-0 129-0 129-0 180-3 180-3 180-3 180-3 180-3 180-3 180-3 112-0 112-0 112-0 153-3 153-3 153-3 277-3 277-3 277-3 104-0 277-3 277-3 104-0 104-0 380-0 380-0 380-0 380-0 380-0 79-3 79-3 79-3 380-0 79-3 79-3 83-0 83-0 83-0 33-3 33-3 257-0 257-0 306-3 306-3 257-0 257-0 257-0 111-3 111-3 61-3 61-3 61-3 61-3 61-3 56-0 236-3 236-3 236-3 236-3 236-3 236-3 236-3 236-3 236-3 236-3 236-3 236-3 239-3 63-0 63-0 63-0 239-3 239-3 64-0 64-0 64-0 64-0 64-0 64-0 64-0 215-0 145-0 145-0 187-3 187-3 187-3 187-3 41-3 41-3 41-3 65-0 65-0 65-0 65-0 65-0 65-0 65-0 68-3 68-3 68-3 68-3 120-0 120-0 120-0 193-0 193-0 193-0 193-0 193-0 341-3 341-3 341-3 341-3 272-0 341-3 272-0 344-3 344-3 60-3 60-3 60-3 275-0 275-0 275-0 275-0 275-0 60-3 60-3 60-3 173-3 173-3 173-3 173-3 143-3 143-3 143-3 143-3 143-3 143-3 172-3 172-3 172-3 172-3 172-3 172-3 0-2 0-2 0-2 0-2 0-2 0-2 0-2 0-2 0-2 0-2 0-2 0-2 0-2 0-2 0-2 0-2 0-2 0-2 0-2 0-2 0-2 0-2 0-2 0-2 0-2 0-2 0-2 0-2 0-2 0-2 0-2 
0-2 0-2 0-2 0-2 0-2 0-2 0-2 0-2 0-2 0-2 0-2 0-2 0-2 0-2 0-2 0-2 0-2 0-2 0-2 0-2 0-2 0-2 0-2 0-2 0-2 0-2 0-2 0-2 0-2 0-2 0-2 0-2 0-2 0-2 0-2 0-2 0-2 206-3 206-3 206-3 206-3 206-3 206-3 206-3 206-3 235-0 180-3 180-3 180-3 180-3 180-3 112-0 112-0 112-0 256-0 277-3 277-3 277-3 277-3 277-3 277-3 277-3 277-3 104-0 380-0 380-0 380-0 380-0 380-0 380-0 380-0 380-0 380-0 380-0 83-0 83-0 83-0 33-3 33-3 33-3 33-3 257-0 257-0 257-0 306-3 306-3 257-0 257-0 111-3 111-3 61-3 61-3 61-3 61-3 56-0 56-0 236-3 236-3 236-3 236-3 236-3 236-3 236-3 236-3 236-3 236-3 63-0 236-3 63-0 63-0 63-0 63-0 239-3 64-0 64-0 64-0 64-0 64-0 64-0 64-0 215-0 215-0 215-0 145-0 187-3 187-3 187-3 187-3 41-3 41-3 41-3 65-0 65-0 65-0 65-0 65-0 65-0 68-3 68-3 68-3 68-3 68-3 68-3 193-0 193-0 193-0 193-0 193-0 193-0 193-0 341-3 341-3 341-3 341-3 341-3 341-3 341-3 341-3 344-3 60-3 275-0 275-0 275-0 275-0 275-0 275-0 275-0 60-3 173-3 173-3 173-3 173-3 173-3 173-3 143-3 143-3 143-3 143-3 143-3 143-3 172-3 172-3 172-3 172-3 172-3 172-3 0-2 0-2 0-2 0-2 0-2 0-2 0-2 0-2 0-2 0-2 0-2 0-2 0-2 0-2 0-2 0-2 0-2 0-2 0-2 0-2 0-2 0-2 0-2 0-2 0-2 0-2 0-2 0-2 0-2 0-2 0-2 
0-2 0-2 0-2 0-2 0-2 0-2 0-2 0-2 0-2 0-2 0-2 0-2 0-2 0-2 0-2 0-2 0-2 0-2 0-2 0-2 0-2 0-2 0-2 0-2 0-2 0-2 0-2 0-2 0-2 0-2 0-2 0-2 0-2 0-2 0-2 0-2 0-2 206-3 206-3 206-3 206-3 206-3 206-3 206-3 206-3 235-0 235-0 235-0 180-3 180-3 180-3 112-0 254-3 112-0 256-0 256-0 256-0 256-0 277-3 277-3 277-3 277-3 277-3 380-0 380-0 280-0 380-0 380-0 380-0 380-0 380-0 380-0 380-0 380-0 83-0 83-0 83-0 33-3 33-3 33-3 33-3 257-0 257-0 257-0 306-3 160-0 111-3 111-3 111-3 61-3 61-3 61-3 111-3 61-3 61-3 56-0 236-3 236-3 138-3 236-3 288-0 288-0 236-3 63-0 63-0 63-0 63-0 236-3 63-0 63-0 63-0 63-0 63-0 64-0 64-0 64-0 64-0 64-0 64-0 64-0 215-0 215-0 215-0 187-3 187-3 187-3 187-3 187-3 41-3 41-3 41-3 186-3 65-0 65-0 65-0 65-0 65-0 68-3 68-3 68-3 68-3 68-3 68-3 193-0 193-0 193-0 193-0 341-3 341-3 341-3 341-3 341-3 269-3 341-3 341-3 341-3 341-3 341-3 275-0 275-0 275-0 275-0 275-0 275-0 275-0 275-0 275-0 60-3 173-3 173-3 173-3 173-3 173-3 173-3 143-3 173-3 173-3 173-3 173-3 173-3 172-3 172-3 172-3 172-3 172-3 172-3 0-2 0-2 0-2 0-2 0-2 0-2 0-2 0-2 0-2 0-2 0-2 0-2 0-2 0-2 0-2 0-2 0-2 0-2 0-2 0-2 0-2 0-2 0-2 0-2 0-2 0-2 0-2 0-2 0-2 0-2 0-2 
0-2 0-2 0-2 0-2 0-2 0-2 0-2 0-2 0-2 0-2 0-2 0-2 0-2 0-2 0-2 0-2 0-2 0-2 0-2 0-2 0-2 0-2 0-2 0-2 0-2 0-2 0-2 0-2 0-2 0-2 0-2 0-2 0-2 0-2 0-2 0-2 0-2 206-3 206-3 206-3 206-3 206-3 206-3 235-0 235-0 235-0 235-0 235-0 180-3 180-3 180-3 112-0 254-3 256-0 256-0 256-0 256-0 256-0 256-0 277-3 277-3 277-3 277-3 280-0 280-0 280-0 280-0 280-0 380-0 380-0 380-0 380-0 380-0 83-0 83-0 83-0 83-0 33-3 33-3 33-3 33-3 33-3 306-3 306-3 306-3 160-0 111-3 111-3 111-3 111-3 111-3 111-3 111-3 61-3 61-3 138-3 236-3 138-3 138-3 138-3 288-0 288-0 63-0 63-0 63-0 63-0 63-0 63-0 63-0 63-0 63-0 63-0 63-0 371-3 371-3 371-3 64-0 64-0 64-0 64-0 215-0 215-0 215-0 187-3 186-3 187-3 187-3 187-3 41-3 41-3 41-3 186-3 186-3 186-3 65-0 65-0 65-0 68-3 68-3 68-3 68-3 68-3 68-3 193-0 193-0 193-0 193-0 193-0 341-3 341-3 341-3 269-3 269-3 341-3 341-3 341-3 341-3 269-3 275-0 275-0 275-0 275-0 275-0 275-0 275-0 275-0 275-0 60-3 275-0 173-3 173-3 173-3 173-3 173-3 173-3 173-3 173-3 249-3 249-3 173-3 249-3 249-3 249-3 249-3 172-3 249-3 0-2 0-2 0-2 0-2 0-2 0-2 0-2 0-2 0-2 0-2 0-2 0-2 0-2 0-2 0-2 0-2 0-2 0-2 0-2 0-2 0-2 0-2 0-2 0-2 0-2 0-2 0-2 0-2 0-2 0-2 0-2 
0-2 0-2 0-2 0-2 0-2 0-2 0-2 0-2 0-2 0-2 0-2 0-2 0-2 0-2 0-2 0-2 0-2 0-2 0-2 0-2 0-2 0-2 0-2 0-2 0-2 0-2 0-2 0-2 0-2 0-2 0-2 0-2 0-2 0-2 0-2 0-2 0-2 206-3 206-3 206-3 206-3 80-3 235-0 235-0 235-0 235-0 235-0 235-0 180-3 180-3 112-0 112-0 254-3 256-0 256-0 256-0 256-0 256-0 256-0 256-0 277-3 277-3 280-0 280-0 280-0 280-0 280-0 280-0 280-0 380-0 380-0 380-0 380-0 83-0 83-0 33-3 83-0 33-3 306-3 306-3 306-3 306-3 306-3 306-3 306-3 160-0 160-0 111-3 160-0 160-0 111-3 111-3 111-3 61-3 138-3 138-3 138-3 138-3 138-3 288-0 288-0 288-0 63-0 63-0 288-0 63-0 63-0 63-0 63-0 63-0 63-0 371-3 371-3 371-3 371-3 371-3 371-3 64-0 215-0 215-0 215-0 215-0 215-0 215-0 186-3 186-3 187-3 187-3 41-3 186-3 186-3 186-3 186-3 186-3 65-0 65-0 65-0 68-3 68-3 68-3 268-3 268-3 268-3 191-0 191-0 193-0 193-0 193-0 341-3 341-3 341-3 269-3 269-3 269-3 269-3 269-3 269-3 269-3 275-0 275-0 275-0 195-0 195-0 195-0 195-0 195-0 275-0 275-0 275-0 219-3 173-3 173-3 173-3 219-3 219-3 369-3 369-3 369-3 249-3 249-3 249-3 249-3 249-3 249-3 249-3 249-3 0-2 0-2 0-2 0-2 0-2 0-2 0-2 0-2 0-2 0-2 0-2 0-2 0-2 0-2 0-2 0-2 0-2 0-2 0-2 0-2 0-2 0-2 0-2 0-2 0-2 0-2 0-2 0-2 0-2 0-2 0-2 
0-2 0-2 0-2 0-2 0-2 0-2 0-2 0-2 0-2 0-2 0-2 0-2 0-2 0-2 0-2 0-2 0-2 0-2 0-2 0-2 0-2 0-2 0-2 0-2 0-2 0-2 0-2 0-2 0-2 0-2 0-2 0-2 0-2 0-2 0-2 0-2 80-3 206-3 80-3 80-3 80-3 80-3 235-0 235-0 235-0 235-0 235-0 235-0 180-3 112-0 112-0 112-0 254-3 256-0 256-0 256-0 256-0 256-0 256-0 256-0 256-0 277-3 277-3 277-3 280-0 280-0 280-0 280-0 280-0 83-0 83-0 380-0 83-0 83-0 33-3 33-3 33-3 33-3 306-3 306-3 306-3 306-3 306-3 306-3 160-0 160-0 160-0 111-3 160-0 160-0 111-3 111-3 111-3 111-3 138-3 138-3 138-3 138-3 288-0 288-0 288-0 288-0 288-0 63-0 288-0 63-0 288-0 242-3 242-3 242-3 242-3 371-3 371-3 371-3 371-3 371-3 215-0 215-0 215-0 215-0 215-0 215-0 215-0 215-0 186-3 186-3 186-3 186-3 186-3 186-3 345-0 186-3 186-3 186-3 186-3 65-0 65-0 68-3 68-3 268-3 268-3 268-3 268-3 191-0 191-0 191-0 193-0 193-0 341-3 341-3 269-3 269-3 269-3 269-3 269-3 269-3 269-3 269-3 95-0 275-0 275-0 275-0 195-0 195-0 195-0 195-0 219-3 219-3 219-3 219-3 219-3 219-3 219-3 219-3 369-3 369-3 369-3 369-3 249-3 249-3 249-3 249-3 249-3 249-3 249-3 249-3 0-2 0-2 0-2 0-2 0-2 0-2 0-2 0-2 0-2 0-2 0-2 0-2 0-2 0-2 0-2 0-2 0-2 0-2 0-2 0-2 0-2 0-2 0-2 0-2 0-2 0-2 0-2 0-2 0-2 0-2 0-2 
0-2 0-2 0-2 0-2 0-2 0-2 0-2 0-2 0-2 0-2 0-2 0-2 0-2 0-2 0-2 0-2 0-2 0-2 0-2 0-2 0-2 0-2 0-2 0-2 0-2 0-2 0-2 0-2 0-2 0-2 0-2 0-2 0-2 0-2 0-2 0-2 80-3 80-3 80-3 80-3 235-0 235-0 235-0 235-0 235-0 235-0 235-0 235-0 180-3 112-0 112-0 254-3 254-3 256-0 256-0 256-0 256-0 256-0 256-0 256-0 256-0 277-3 277-3 342-3 280-0 280-0 280-0 280-0 280-0 83-0 83-0 83-0 83-0 33-3 33-3 33-3 306-3 306-3 306-3 306-3 306-3 306-3 160-0 160-0 160-0 160-0 160-0 111-3 160-0 245-3 111-3 111-3 111-3 111-3 138-3 138-3 138-3 138-3 288-0 288-0 288-0 288-0 288-0 288-0 288-0 288-0 288-0 242-3 242-3 242-3 242-3 371-3 371-3 371-3 371-3 371-3 215-0 215-0 215-0 215-0 215-0 215-0 215-0 215-0 186-3 186-3 186-3 186-3 186-3 186-3 345-0 186-3 186-3 186-3 186-3 65-0 268-3 268-3 68-3 268-3 268-3 191-0 191-0 191-0 191-0 191-0 193-0 341-3 341-3 192-3 192-3 269-3 269-3 269-3 269-3 269-3 269-3 269-3 95-0 95-0 195-0 195-0 195-0 195-0 195-0 195-0 195-0 219-3 219-3 219-3 219-3 219-3 219-3 219-3 369-3 369-3 369-3 369-3 369-3 249-3 249-3 249-3 249-3 249-3 249-3 249-3 0-2 0-2 0-2 0-2 0-2 0-2 0-2 0-2 0-2 0-2 0-2 0-2 0-2 0-2 0-2 0-2 0-2 0-2 0-2 0-2 0-2 0-2 0-2 0-2 0-2 0-2 0-2 0-2 0-2 0-2 0-2 
0-2 0-2 0-2 0-2 0-2 0-2 0-2 0-2 0-2 0-2 0-2 0-2 0-2 0-2 0-2 0-2 0-2 0-2 0-2 0-2 0-2 0-2 0-2 0-2 0-2 0-2 0-2 0-2 0-2 0-2 0-2 0-2 0-2 0-2 0-2 0-2 80-3 80-3 80-3 80-3 235-0 235-0 235-0 112-0 112-0 112-0 112-0 235-0 180-3 112-0 112-0 254-3 254-3 254-3 254-3 254-3 256-0 256-0 256-0 254-3 256-0 277-3 342-3 342-3 342-3 280-0 280-0 280-0 280-0 280-0 280-0 83-0 83-0 33-3 33-3 33-3 33-3 306-3 306-3 306-3 306-3 306-3 160-0 160-0 160-0 160-0 160-0 160-0 160-0 245-3 111-3 111-3 111-3 111-3 138-3 138-3 138-3 138-3 138-3 288-0 288-0 288-0 242-3 242-3 242-3 242-3 242-3 242-3 242-3 242-3 242-3 371-3 371-3 371-3 371-3 371-3 215-0 215-0 40-0 538-3 538-3 215-0 215-0 538-3 186-3 186-3 538-3 538-3 186-3 186-3 345-0 345-0 345-0 345-0 345-0 268-3 268-3 268-3 68-3 268-3 268-3 191-0 191-0 191-0 191-0 191-0 341-3 341-3 341-3 192-3 192-3 192-3 269-3 269-3 269-3 269-3 269-3 95-0 95-0 95-0 195-0 195-0 195-0 195-0 195-0 195-0 219-3 219-3 219-3 219-3 219-3 219-3 219-3 219-3 369-3 369-3 369-3 369-3 369-3 369-3 369-3 369-3 249-3 249-3 249-3 249-3 249-3 0-2 0-2 0-2 0-2 0-2 0-2 0-2 0-2 0-2 0-2 0-2 0-2 0-2 0-2 0-2 0-2 0-2 0-2 0-2 0-2 0-2 0-2 0-2 0-2 0-2 0-2 0-2 0-2 0-2 0-2 
0-2 0-2 0-2 0-2 0-2 0-2 0-2 0-2 0-2 0-2 0-2 0-2 0-2 0-2 0-2 0-2 0-2 0-2 0-2 0-2 0-2 0-2 0-2 0-2 0-2 0-2 0-2 0-2 0-2 0-2 0-2 0-2 0-2 0-2 0-2 0-2 80-3 80-3 80-3 80-3 235-0 235-0 235-0 112-0 112-0 112-0 112-0 112-0 112-0 112-0 112-0 254-3 254-3 254-3 254-3 254-3 254-3 254-3 254-3 254-3 256-0 342-3 342-3 342-3 342-3 280-0 280-0 280-0 280-0 280-0 83-0 83-0 83-0 185-3 185-3 155-0 33-3 155-0 155-0 306-3 306-3 306-3 160-0 160-0 160-0 160-0 160-0 245-3 245-3 245-3 245-3 111-3 111-3 111-3 138-3 138-3 138-3 138-3 138-3 288-0 288-0 288-0 242-3 242-3 242-3 242-3 242-3 242-3 242-3 242-3 242-3 371-3 371-3 371-3 371-3 371-3 215-0 40-0 40-0 40-0 538-3 538-3 538-3 538-3 538-3 538-3 538-3 538-3 538-3 142-3 345-0 345-0 345-0 345-0 345-0 268-3 268-3 268-3 68-3 68-3 268-3 268-3 191-0 191-0 191-0 191-0 191-0 191-0 192-3 192-3 192-3 192-3 192-3 269-3 269-3 269-3 269-3 95-0 95-0 95-0 95-0 195-0 195-0 195-0 195-0 219-3 219-3 219-3 219-3 219-3 219-3 219-3 219-3 219-3 369-3 369-3 369-3 369-3 369-3 369-3 369-3 271-3 271-3 271-3 249-3 249-3 249-3 0-2 0-2 0-2 0-2 0-2 0-2 0-2 0-2 0-2 0-2 0-2 0-2 0-2 0-2 0-2 0-2 0-2 0-2 0-2 0-2 0-2 0-2 0-2 0-2 0-2 0-2 0-2 0-2 0-2 0-2 
0-2 0-2 0-2 0-2 0-2 0-2 0-2 0-2 0-2 0-2 0-2 0-2 0-2 0-2 0-2 0-2 0-2 0-2 0-2 0-2 0-2 0-2 0-2 0-2 0-2 0-2 0-2 0-2 0-2 0-2 0-2 0-2 0-2 0-2 0-2 0-2 80-3 80-3 80-3 80-3 80-3 235-0 235-0 235-0 112-0 112-0 252-3 252-3 112-0 112-0 112-0 112-0 112-0 254-3 254-3 254-3 254-3 254-3 254-3 254-3 254-3 342-3 342-3 342-3 342-3 280-0 280-0 280-0 280-0 280-0 280-0 280-0 185-3 185-3 185-3 155-0 33-3 33-3 155-0 155-0 306-3 306-3 160-0 160-0 160-0 160-0 160-0 245-3 245-3 111-3 111-3 111-3 138-3 138-3 138-3 138-3 138-3 138-3 138-3 288-0 288-0 288-0 242-3 242-3 242-3 242-3 242-3 242-3 242-3 242-3 242-3 103-0 103-0 371-3 371-3 371-3 40-0 40-0 40-0 538-3 538-3 538-3 538-3 538-3 538-3 538-3 538-3 538-3 142-3 142-3 345-0 345-0 345-0 345-0 345-0 345-0 268-3 268-3 268-3 268-3 268-3 268-3 191-0 191-0 191-0 191-0 191-0 191-0 192-3 192-3 192-3 192-3 192-3 269-3 192-3 269-3 192-3 192-3 95-0 95-0 95-0 195-0 195-0 195-0 195-0 219-3 219-3 219-3 219-3 146-0 219-3 219-3 146-0 369-3 369-3 369-3 369-3 369-3 369-3 369-3 369-3 271-3 271-3 271-3 271-3 249-3 249-3 0-2 0-2 0-2 0-2 0-2 0-2 0-2 0-2 0-2 0-2 0-2 0-2 0-2 0-2 0-2 0-2 0-2 0-2 0-2 0-2 0-2 0-2 0-2 0-2 0-2 0-2 0-2 0-2 0-2 0-2 
0-2 0-2 0-2 0-2 0-2 0-2 0-2 0-2 0-2 0-2 0-2 0-2 0-2 0-2 0-2 0-2 0-2 0-2 0-2 0-2 0-2 0-2 0-2 0-2 0-2 0-2 0-2 0-2 0-2 0-2 0-2 0-2 0-2 0-2 0-2 80-3 80-3 80-3 80-3 252-3 80-3 235-0 235-0 252-3 252-3 252-3 252-3 252-3 252-3 178-0 178-0 154-3 154-3 154-3 254-3 254-3 254-3 254-3 342-3 342-3 342-3 342-3 342-3 342-3 342-3 280-0 185-3 185-3 185-3 185-3 280-0 185-3 185-3 185-3 185-3 155-0 155-0 155-0 155-0 155-0 306-3 306-3 160-0 160-0 160-0 245-3 245-3 245-3 245-3 245-3 245-3 138-3 138-3 9-0 9-0 138-3 138-3 138-3 288-0 288-0 288-0 288-0 242-3 152-3 152-3 242-3 242-3 242-3 242-3 103-0 103-0 103-0 103-0 371-3 371-3 371-3 40-0 40-0 538-3 538-3 538-3 538-3 538-3 538-3 538-3 538-3 538-3 142-3 142-3 345-0 345-0 345-0 345-0 345-0 345-0 345-0 268-3 268-3 268-3 268-3 268-3 268-3 191-0 191-0 191-0 191-0 191-0 191-0 192-3 192-3 192-3 192-3 192-3 192-3 192-3 192-3 192-3 95-0 95-0 95-0 95-0 195-0 195-0 195-0 195-0 146-0 146-0 219-3 219-3 146-0 146-0 146-0 146-0 146-0 369-3 299-3 299-3 299-3 369-3 369-3 369-3 271-3 271-3 271-3 271-3 271-3 271-3 0-2 0-2 0-2 0-2 0-2 0-2 0-2 0-2 0-2 0-2 0-2 0-2 0-2 0-2 0-2 0-2 0-2 0-2 0-2 0-2 0-2 0-2 0-2 0-2 0-2 0-2 0-2 0-2 0-2 0-2 
0-2 0-2 0-2 0-2 0-2 0-2 0-2 0-2 0-2 0-2 0-2 0-2 0-2 0-2 0-2 0-2 0-2 0-2 0-2 0-2 0-2 0-2 0-2 0-2 0-2 0-2 0-2 0-2 0-2 0-2 0-2 0-2 0-2 0-2 0-2 80-3 80-3 80-3 80-3 252-3 252-3 252-3 235-0 252-3 178-0 178-0 178-0 178-0 178-0 178-0 178-0 154-3 154-3 154-3 154-3 154-3 254-3 254-3 342-3 342-3 342-3 342-3 342-3 342-3 342-3 185-3 185-3 185-3 185-3 185-3 185-3 185-3 185-3 185-3 185-3 155-0 155-0 155-0 155-0 155-0 306-3 306-3 263-0 263-0 160-0 160-0 245-3 245-3 245-3 245-3 245-3 138-3 9-0 9-0 9-0 9-0 9-0 9-0 288-0 288-0 288-0 288-0 152-3 152-3 152-3 242-3 106-0 106-0 106-0 103-0 103-0 103-0 103-0 103-0 103-0 371-3 371-3 40-0 538-3 538-3 538-3 538-3 538-3 142-3 142-3 142-3 142-3 142-3 142-3 345-0 345-0 345-0 345-0 345-0 345-0 268-3 268-3 268-3 268-3 118-0 118-0 118-0 191-0 118-0 191-0 118-0 189-3 192-3 192-3 192-3 192-3 170-0 192-3 192-3 192-3 192-3 95-0 95-0 95-0 95-0 195-0 195-0 195-0 195-0 195-0 146-0 146-0 146-0 146-0 146-0 146-0 146-0 146-0 146-0 299-3 299-3 299-3 299-3 299-3 299-3 369-3 271-3 271-3 271-3 271-3 271-3 271-3 0-2 0-2 0-2 0-2 0-2 0-2 0-2 0-2 0-2 0-2 0-2 0-2 0-2 0-2 0-2 0-2 0-2 0-2 0-2 0-2 0-2 0-2 0-2 0-2 0-2 0-2 0-2 0-2 0-2 0-2 
0-2 0-2 0-2 0-2 0-2 0-2 0-2 0-2 0-2 0-2 0-2 0-2 0-2 0-2 0-2 0-2 0-2 0-2 0-2 0-2 0-2 0-2 0-2 0-2 0-2 0-2 0-2 0-2 0-2 0-2 0-2 0-2 0-2 0-2 0-2 80-3 80-3 80-3 80-3 252-3 252-3 252-3 252-3 252-3 178-0 178-0 178-0 178-0 178-0 178-0 154-3 154-3 154-3 154-3 154-3 154-3 254-3 254-3 254-3 342-3 342-3 342-3 342-3 342-3 342-3 185-3 105-0 105-0 105-0 105-0 185-3 185-3 185-3 185-3 185-3 155-0 155-0 155-0 155-0 155-0 155-0 155-0 263-0 263-0 263-0 263-0 245-3 245-3 245-3 245-3 245-3 9-0 9-0 9-0 9-0 9-0 9-0 152-3 152-3 288-0 152-3 152-3 152-3 152-3 152-3 152-3 106-0 106-0 106-0 103-0 103-0 103-0 103-0 103-0 103-0 103-0 371-3 40-0 40-0 40-0 40-0 538-3 142-3 142-3 142-3 142-3 142-3 142-3 142-3 345-0 345-0 345-0 362-3 345-0 241-0 241-0 241-0 241-0 268-3 118-0 118-0 118-0 118-0 118-0 118-0 118-0 189-3 189-3 192-3 192-3 192-3 170-0 95-0 95-0 95-0 95-0 95-0 95-0 95-0 95-0 195-0 43-0 195-0 146-0 146-0 146-0 146-0 146-0 146-0 146-0 146-0 146-0 325-0 299-3 299-3 299-3 299-3 299-3 299-3 299-3 299-3 271-3 271-3 271-3 271-3 271-3 271-3 0-2 0-2 0-2 0-2 0-2 0-2 0-2 0-2 0-2 0-2 0-2 0-2 0-2 0-2 0-2 0-2 0-2 0-2 0-2 0-2 0-2 0-2 0-2 0-2 0-2 0-2 0-2 0-2 0-2 0-2 
0-2 0-2 0-2 0-2 0-2 0-2 0-2 0-2 0-2 0-2 0-2 0-2 0-2 0-2 0-2 0-2 0-2 0-2 0-2 0-2 0-2 0-2 0-2 0-2 0-2 0-2 0-2 0-2 0-2 0-2 0-2 0-2 0-2 0-2 0-2 80-3 80-3 252-3 252-3 252-3 252-3 252-3 252-3 252-3 178-0 178-0 178-0 178-0 178-0 178-0 178-0 154-3 154-3 154-3 154-3 154-3 154-3 154-3 254-3 342-3 342-3 342-3 105-0 105-0 105-0 105-0 105-0 312-0 105-0 105-0 185-3 185-3 185-3 185-3 185-3 185-3 155-0 155-0 155-0 155-0 155-0 155-0 263-0 263-0 263-0 263-0 245-3 245-3 245-3 245-3 245-3 9-0 9-0 9-0 9-0 9-0 9-0 152-3 152-3 152-3 152-3 152-3 152-3 152-3 152-3 106-0 106-0 106-0 106-0 106-0 106-0 103-0 103-0 103-0 103-0 103-0 103-0 40-0 40-0 40-0 40-0 142-3 142-3 142-3 142-3 142-3 362-3 142-3 142-3 362-3 362-3 362-3 362-3 241-0 241-0 241-0 241-0 118-0 118-0 118-0 118-0 118-0 118-0 118-0 118-0 118-0 189-3 189-3 189-3 189-3 170-0 170-0 170-0 170-0 170-0 170-0 374-3 95-0 95-0 374-3 195-0 43-0 43-0 146-0 146-0 146-0 146-0 146-0 146-0 146-0 146-0 146-0 325-0 325-0 325-0 299-3 299-3 299-3 299-3 299-3 299-3 299-3 271-3 271-3 271-3 271-3 271-3 0-2 0-2 0-2 0-2 0-2 0-2 0-2 0-2 0-2 0-2 0-2 0-2 0-2 0-2 0-2 0-2 0-2 0-2 0-2 0-2 0-2 0-2 0-2 0-2 0-2 0-2 0-2 0-2 0-2 0-2 
0-2 0-2 0-2 0-2 0-2 0-2 0-2 0-2 0-2 0-2 0-2 0-2 0-2 0-2 0-2 0-2 0-2 0-2 0-2 0-2 0-2 0-2 0-2 0-2 0-2 0-2 0-2 0-2 0-2 0-2 0-2 0-2 0-2 0-2 0-2 237-3 237-3 252-3 252-3 252-3 252-3 252-3 252-3 252-3 252-3 178-0 378-3 378-3 378-3 378-3 178-0 378-3 378-3 378-3 154-3 87-3 154-3 154-3 154-3 154-3 154-3 105-0 105-0 105-0 105-0 105-0 312-0 312-0 105-0 105-0 185-3 185-3 185-3 185-3 155-0 155-0 155-0 155-0 155-0 155-0 155-0 263-0 263-0 263-0 263-0 263-0 263-0 245-3 245-3 245-3 245-3 245-3 9-0 9-0 9-0 9-0 9-0 9-0 152-3 247-3 152-3 152-3 152-3 152-3 152-3 106-0 106-0 106-0 106-0 106-0 103-0 103-0 103-0 103-0 103-0 40-0 103-0 40-0 40-0 40-0 40-0 142-3 142-3 142-3 142-3 142-3 362-3 142-3 142-3 362-3 362-3 362-3 362-3 241-0 241-0 241-0 118-0 118-0 118-0 118-0 118-0 118-0 118-0 118-0 118-0 189-3 189-3 189-3 189-3 189-3 170-0 170-0 170-0 170-0 170-0 374-3 374-3 95-0 95-0 374-3 43-0 43-0 43-0 43-0 43-0 146-0 146-0 43-0 43-0 146-0 146-0 325-0 325-0 325-0 325-0 299-3 299-3 299-3 299-3 299-3 299-3 199-0 199-0 199-0 271-3 271-3 271-3 0-2 0-2 0-2 0-2 0-2 0-2 0-2 0-2 0-2 0-2 0-2 0-2 0-2 0-2 0-2 0-2 0-2 0-2 0-2 0-2 0-2 0-2 0-2 0-2 0-2 0-2 0-2 0-2 0-2 0-2 
0-2 0-2 0-2 0-2 0-2 0-2 0-2 0-2 0-2 0-2 0-2 0-2 0-2 0-2 0-2 0-2 0-2 0-2 0-2 0-2 0-2 0-2 0-2 0-2 0-2 0-2 0-2 0-2 0-2 0-2 0-2 0-2 0-2 0-2 237-3 237-3 237-3 237-3 237-3 252-3 252-3 252-3 252-3 252-3 252-3 178-0 378-3 378-3 378-3 378-3 378-3 378-3 378-3 378-3 87-3 87-3 154-3 154-3 154-3 154-3 154-3 105-0 105-0 105-0 105-0 312-0 312-0 312-0 312-0 312-0 185-3 185-3 185-3 185-3 185-3 310-3 155-0 155-0 155-0 155-0 155-0 263-0 263-0 263-0 263-0 263-0 263-0 245-3 245-3 245-3 245-3 245-3 9-0 9-0 9-0 9-0 9-0 247-3 247-3 247-3 152-3 152-3 152-3 152-3 152-3 106-0 106-0 106-0 106-0 106-0 106-0 103-0 103-0 103-0 103-0 40-0 40-0 40-0 40-0 40-0 40-0 40-0 40-0 142-3 142-3 142-3 362-3 362-3 362-3 362-3 362-3 362-3 362-3 241-0 241-0 241-0 241-0 241-0 118-0 118-0 118-0 118-0 118-0 118-0 189-3 189-3 189-3 189-3 170-0 170-0 170-0 170-0 170-0 170-0 170-0 374-3 374-3 374-3 374-3 374-3 43-0 43-0 43-0 43-0 43-0 43-0 43-0 43-0 43-0 43-0 43-0 325-0 325-0 325-0 325-0 299-3 299-3 299-3 299-3 299-3 199-0 199-0 199-0 199-0 271-3 271-3 271-3 0-2 0-2 0-2 0-2 0-2 0-2 0-2 0-2 0-2 0-2 0-2 0-2 0-2 0-2 0-2 0-2 0-2 0-2 0-2 0-2 0-2 0-2 0-2 0-2 0-2 0-2 0-2 0-2 0-2 0-2 
0-2 0-2 0-2 0-2 0-2 0-2 0-2 0-2 0-2 0-2 0-2 0-2 0-2 0-2 0-2 0-2 0-2 0-2 0-2 0-2 0-2 0-2 0-2 0-2 0-2 0-2 0-2 0-2 0-2 0-2 0-2 0-2 0-2 0-2 237-3 237-3 237-3 237-3 237-3 301-0 301-0 301-0 301-0 178-0 178-0 178-0 178-0 378-3 378-3 378-3 378-3 378-3 378-3 87-3 87-3 87-3 87-3 154-3 154-3 154-3 105-0 105-0 105-0 105-0 312-0 312-0 312-0 312-0 312-0 312-0 312-0 312-0 310-3 310-3 310-3 310-3 310-3 310-3 310-3 310-3 263-0 263-0 263-0 263-0 263-0 263-0 255-3 255-3 255-3 255-3 245-3 9-0 9-0 9-0 9-0 9-0 9-0 247-3 247-3 247-3 247-3 247-3 247-3 152-3 152-3 106-0 234-3 234-3 106-0 106-0 106-0 103-0 103-0 103-0 40-0 40-0 40-0 40-0 40-0 339-0 121-3 121-3 121-3 142-3 142-3 142-3 362-3 362-3 362-3 362-3 362-3 362-3 241-0 241-0 241-0 241-0 241-0 241-0 118-0 118-0 118-0 293-0 293-0 293-0 189-3 189-3 189-3 189-3 170-0 170-0 170-0 170-0 170-0 170-0 170-0 374-3 374-3 374-3 374-3 374-3 374-3 374-3 43-0 43-0 43-0 43-0 43-0 43-0 222-3 222-3 43-0 325-0 325-0 325-0 325-0 299-3 299-3 443-0 299-3 299-3 299-3 199-0 199-0 199-0 199-0 199-0 271-3 0-2 0-2 0-2 0-2 0-2 0-2 0-2 0-2 0-2 0-2 0-2 0-2 0-2 0-2 0-2 0-2 0-2 0-2 0-2 0-2 0-2 0-2 0-2 0-2 0-2 0-2 0-2 0-2 0-2 0-2 
0-2 0-2 0-2 0-2 0-2 0-2 0-2 0-2 0-2 0-2 0-2 0-2 0-2 0-2 0-2 0-2 0-2 0-2 0-2 0-2 0-2 0-2 0-2 0-2 0-2 0-2 0-2 0-2 0-2 0-2 0-2 0-2 0-2 0-2 237-3 237-3 237-3 237-3 237-3 301-0 301-0 301-0 301-0 178-0 178-0 178-0 178-0 178-0 378-3 378-3 378-3 378-3 378-3 87-3 87-3 87-3 87-3 154-3 105-0 105-0 105-0 105-0 105-0 105-0 312-0 312-0 312-0 312-0 312-0 312-0 312-0 312-0 310-3 310-3 310-3 310-3 310-3 310-3 310-3 310-3 263-0 263-0 263-0 263-0 263-0 263-0 255-3 255-3 255-3 255-3 255-3 436-0 363-0 9-0 9-0 363-0 363-0 363-0 247-3 247-3 247-3 247-3 247-3 152-3 152-3 234-3 234-3 234-3 234-3 106-0 106-0 106-0 106-0 106-0 106-0 40-0 40-0 339-0 339-0 339-0 121-3 121-3 121-3 121-3 121-3 142-3 362-3 362-3 362-3 362-3 362-3 362-3 241-0 241-0 241-0 241-0 241-0 241-0 293-0 293-0 293-0 293-0 293-0 293-0 189-3 189-3 189-3 189-3 170-0 170-0 170-0 350-3 170-0 170-0 170-0 374-3 374-3 374-3 374-3 374-3 374-3 374-3 374-3 374-3 43-0 43-0 222-3 222-3 222-3 222-3 222-3 325-0 325-0 325-0 325-0 443-0 443-0 443-0 443-0 199-0 199-0 199-0 199-0 199-0 199-0 199-0 199-0 0-2 0-2 0-2 0-2 0-2 0-2 0-2 0-2 0-2 0-2 0-2 0-2 0-2 0-2 0-2 0-2 0-2 0-2 0-2 0-2 0-2 0-2 0-2 0-2 0-2 0-2 0-2 0-2 0-2 0-2 
0-2 0-2 0-2 0-2 0-2 0-2 0-2 0-2 0-2 0-2 0-2 0-2 0-2 0-2 0-2 0-2 0-2 0-2 0-2 0-2 0-2 0-2 0-2 0-2 0-2 0-2 0-2 0-2 0-2 0-2 0-2 0-2 0-2 0-2 237-3 237-3 237-3 237-3 237-3 301-0 301-0 301-0 301-0 301-0 301-0 301-0 178-0 178-0 378-3 378-3 378-3 378-3 378-3 87-3 87-3 87-3 87-3 87-3 87-3 105-0 105-0 105-0 105-0 312-0 312-0 312-0 312-0 312-0 312-0 312-0 312-0 157-0 157-0 157-0 310-3 310-3 310-3 310-3 310-3 255-3 255-3 255-3 255-3 263-0 263-0 255-3 255-3 255-3 255-3 255-3 255-3 436-0 363-0 363-0 363-0 363-0 363-0 363-0 247-3 247-3 247-3 247-3 247-3 152-3 234-3 234-3 234-3 234-3 234-3 234-3 234-3 106-0 106-0 106-0 339-0 40-0 40-0 339-0 339-0 339-0 339-0 121-3 121-3 121-3 121-3 121-3 121-3 362-3 362-3 362-3 362-3 362-3 241-0 241-0 241-0 241-0 293-0 293-0 293-0 293-0 293-0 293-0 293-0 189-3 189-3 350-3 350-3 350-3 350-3 170-0 350-3 350-3 170-0 170-0 170-0 374-3 374-3 374-3 374-3 374-3 374-3 374-3 374-3 43-0 43-0 222-3 222-3 163-3 163-3 222-3 222-3 325-0 325-0 325-0 325-0 443-0 443-0 443-0 443-0 443-0 443-0 199-0 199-0 199-0 199-0 199-0 199-0 0-2 0-2 0-2 0-2 0-2 0-2 0-2 0-2 0-2 0-2 0-2 0-2 0-2 0-2 0-2 0-2 0-2 0-2 0-2 0-2 0-2 0-2 0-2 0-2 0-2 0-2 0-2 0-2 0-2 0-2 
0-2 0-2 0-2 0-2 0-2 0-2 0-2 0-2 0-2 0-2 0-2 0-2 0-2 0-2 0-2 0-2 0-2 0-2 0-2 0-2 0-2 0-2 0-2 0-2 0-2 0-2 0-2 0-2 0-2 0-2 0-2 0-2 0-2 0-2 237-3 237-3 237-3 237-3 237-3 301-0 301-0 301-0 301-0 301-0 301-0 301-0 178-0 178-0 378-3 378-3 378-3 378-3 378-3 233-3 87-3 87-3 87-3 87-3 202-3 202-3 202-3 202-3 105-0 105-0 312-0 312-0 312-0 312-0 312-0 312-0 312-0 157-0 157-0 157-0 310-3 310-3 310-3 310-3 310-3 255-3 255-3 255-3 255-3 255-3 255-3 255-3 255-3 436-0 436-0 436-0 436-0 436-0 363-0 363-0 363-0 363-0 363-0 363-0 247-3 247-3 247-3 247-3 247-3 234-3 234-3 234-3 234-3 234-3 234-3 234-3 234-3 234-3 339-0 339-0 339-0 339-0 339-0 339-0 339-0 339-0 339-0 121-3 121-3 121-3 121-3 121-3 121-3 121-3 362-3 362-3 362-3 362-3 362-3 241-0 241-0 241-0 293-0 293-0 293-0 293-0 293-0 293-0 293-0 189-3 189-3 189-3 350-3 350-3 350-3 350-3 350-3 350-3 170-0 170-0 91-3 374-3 374-3 197-3 197-3 197-3 197-3 374-3 374-3 43-0 43-0 222-3 222-3 222-3 163-3 222-3 325-0 325-0 325-0 325-0 325-0 443-0 443-0 443-0 443-0 443-0 443-0 199-0 199-0 199-0 199-0 199-0 218-3 0-2 0-2 0-2 0-2 0-2 0-2 0-2 0-2 0-2 0-2 0-2 0-2 0-2 0-2 0-2 0-2 0-2 0-2 0-2 0-2 0-2 0-2 0-2 0-2 0-2 0-2 0-2 0-2 0-2 0-2 
0-2 0-2 0-2 0-2 0-2 0-2 0-2 0-2 0-2 0-2 0-2 0-2 0-2 0-2 0-2 0-2 0-2 0-2 0-2 0-2 0-2 0-2 0-2 0-2 0-2 0-2 0-2 0-2 0-2 0-2 0-2 0-2 0-2 0-2 237-3 237-3 237-3 237-3 237-3 301-0 301-0 301-0 301-0 301-0 301-0 301-0 178-0 178-0 428-0 233-3 378-3 233-3 233-3 233-3 87-3 87-3 202-3 202-3 202-3 202-3 202-3 202-3 105-0 105-0 105-0 331-3 312-0 312-0 157-0 157-0 157-0 157-0 157-0 157-0 310-3 310-3 310-3 310-3 310-3 310-3 310-3 238-0 255-3 255-3 255-3 255-3 255-3 436-0 436-0 436-0 436-0 436-0 363-0 363-0 363-0 363-0 363-0 363-0 363-0 363-0 247-3 247-3 247-3 247-3 234-3 234-3 234-3 234-3 234-3 234-3 234-3 234-3 339-0 339-0 339-0 292-0 339-0 339-0 339-0 339-0 339-0 121-3 262-0 121-3 121-3 121-3 121-3 121-3 362-3 362-3 362-3 362-3 241-0 241-0 414-3 414-3 293-0 293-0 293-0 293-0 293-0 293-0 293-0 189-3 189-3 189-3 350-3 350-3 350-3 350-3 350-3 350-3 91-3 91-3 91-3 91-3 197-3 197-3 197-3 197-3 197-3 374-3 374-3 43-0 43-0 222-3 222-3 222-3 163-3 163-3 163-3 325-0 325-0 325-0 325-0 443-0 443-0 443-0 443-0 443-0 443-0 199-0 199-0 199-0 218-3 218-3 218-3 0-2 0-2 0-2 0-2 0-2 0-2 0-2 0-2 0-2 0-2 0-2 0-2 0-2 0-2 0-2 0-2 0-2 0-2 0-2 0-2 0-2 0-2 0-2 0-2 0-2 0-2 0-2 0-2 0-2 0-2 
0-2 0-2 0-2 0-2 0-2 0-2 0-2 0-2 0-2 0-2 0-2 0-2 0-2 0-2 0-2 0-2 0-2 0-2 0-2 0-2 0-2 0-2 0-2 0-2 0-2 0-2 0-2 0-2 0-2 0-2 0-2 0-2 0-2 0-2 237-3 237-3 237-3 237-3 237-3 301-0 301-0 301-0 301-0 301-0 301-0 301-0 428-0 428-0 428-0 233-3 233-3 233-3 233-3 233-3 233-3 87-3 202-3 202-3 202-3 202-3 202-3 202-3 202-3 202-3 331-3 331-3 331-3 331-3 331-3 157-0 157-0 157-0 157-0 157-0 412-3 412-3 412-3 310-3 310-3 310-3 238-0 238-0 238-0 255-3 255-3 255-3 255-3 436-0 436-0 436-0 436-0 436-0 363-0 363-0 363-0 363-0 363-0 363-0 363-0 363-0 247-3 247-3 247-3 247-3 247-3 234-3 234-3 234-3 234-3 234-3 234-3 339-0 339-0 339-0 292-0 292-0 339-0 339-0 339-0 339-0 262-0 262-0 262-0 262-0 262-0 121-3 121-3 121-3 121-3 121-3 121-3 414-3 414-3 414-3 414-3 414-3 293-0 293-0 293-0 293-0 293-0 293-0 293-0 293-0 189-3 189-3 350-3 350-3 350-3 350-3 350-3 350-3 91-3 91-3 91-3 91-3 197-3 197-3 197-3 197-3 197-3 197-3 43-0 43-0 222-3 222-3 222-3 163-3 163-3 163-3 163-3 325-0 325-0 325-0 325-0 443-0 443-0 443-0 443-0 443-0 443-0 199-0 218-3 218-3 218-3 218-3 218-3 218-3 0-2 0-2 0-2 0-2 0-2 0-2 0-2 0-2 0-2 0-2 0-2 0-2 0-2 0-2 0-2 0-2 0-2 0-2 0-2 0-2 0-2 0-2 0-2 0-2 0-2 0-2 0-2 0-2 0-2 
0-2 0-2 0-2 0-2 0-2 0-2 0-2 0-2 0-2 0-2 0-2 0-2 0-2 0-2 0-2 0-2 0-2 0-2 0-2 0-2 0-2 0-2 0-2 0-2 0-2 0-2 0-2 0-2 0-2 0-2 0-2 0-2 0-2 0-2 237-3 377-3 237-3 237-3 301-0 301-0 229-0 229-0 229-0 229-0 428-0 428-0 428-0 428-0 233-3 233-3 233-3 233-3 233-3 233-3 233-3 87-3 87-3 202-3 202-3 202-3 202-3 202-3 202-3 202-3 331-3 331-3 331-3 331-3 331-3 157-0 157-0 157-0 157-0 157-0 412-3 412-3 412-3 310-3 238-0 238-0 238-0 238-0 238-0 238-0 238-0 255-3 255-3 436-0 436-0 436-0 436-0 436-0 436-0 363-0 436-0 436-0 363-0 363-0 363-0 182-3 182-3 247-3 247-3 247-3 247-3 321-0 234-3 234-3 234-3 321-0 339-0 339-0 321-0 321-0 292-0 292-0 339-0 339-0 339-0 262-0 262-0 262-0 262-0 262-0 262-0 121-3 121-3 121-3 121-3 121-3 267-0 267-0 267-0 414-3 414-3 414-3 414-3 414-3 414-3 213-0 213-0 213-0 189-3 189-3 189-3 189-3 189-3 350-3 350-3 350-3 350-3 350-3 91-3 91-3 197-3 197-3 197-3 197-3 197-3 197-3 197-3 197-3 43-0 43-0 222-3 222-3 222-3 163-3 163-3 163-3 163-3 325-0 325-0 325-0 443-0 443-0 443-0 443-0 443-0 443-0 218-3 218-3 218-3 218-3 218-3 218-3 218-3 218-3 0-2 0-2 0-2 0-2 0-2 0-2 0-2 0-2 0-2 0-2 0-2 0-2 0-2 0-2 0-2 0-2 0-2 0-2 0-2 0-2 0-2 0-2 0-2 0-2 0-2 0-2 0-2 0-2 0-2 
0-2 0-2 0-2 0-2 0-2 0-2 0-2 0-2 0-2 0-2 0-2 0-2 0-2 0-2 0-2 0-2 0-2 0-2 0-2 0-2 0-2 0-2 0-2 0-2 0-2 0-2 0-2 0-2 0-2 0-2 0-2 0-2 0-2 0-2 237-3 377-3 237-3 229-0 229-0 229-0 229-0 229-0 229-0 229-0 428-0 428-0 428-0 428-0 428-0 233-3 233-3 233-3 233-3 87-3 87-3 87-3 87-3 202-3 202-3 202-3 202-3 202-3 331-3 202-3 331-3 331-3 331-3 331-3 331-3 331-3 157-0 157-0 157-0 157-0 412-3 412-3 412-3 412-3 238-0 238-0 238-0 238-0 238-0 238-0 238-0 255-3 238-0 436-0 436-0 436-0 436-0 436-0 436-0 436-0 436-0 436-0 363-0 363-0 182-3 182-3 182-3 247-3 247-3 247-3 321-0 321-0 321-0 321-0 321-0 321-0 321-0 321-0 321-0 321-0 292-0 292-0 292-0 262-0 262-0 262-0 262-0 262-0 262-0 262-0 121-3 121-3 121-3 121-3 121-3 121-3 267-0 267-0 414-3 414-3 414-3 414-3 414-3 414-3 414-3 213-0 213-0 213-0 213-0 213-0 213-0 213-0 213-0 350-3 350-3 350-3 350-3 350-3 350-3 91-3 197-3 197-3 197-3 197-3 197-3 197-3 197-3 222-3 222-3 222-3 222-3 448-3 448-3 163-3 163-3 163-3 163-3 163-3 163-3 163-3 443-0 443-0 443-0 443-0 399-0 218-3 218-3 218-3 218-3 218-3 218-3 218-3 218-3 218-3 0-2 0-2 0-2 0-2 0-2 0-2 0-2 0-2 0-2 0-2 0-2 0-2 0-2 0-2 0-2 0-2 0-2 0-2 0-2 0-2 0-2 0-2 0-2 0-2 0-2 0-2 0-2 0-2 0-2 
0-2 0-2 0-2 0-2 0-2 0-2 0-2 0-2 0-2 0-2 0-2 0-2 0-2 0-2 0-2 0-2 0-2 0-2 0-2 0-2 0-2 0-2 0-2 0-2 0-2 0-2 0-2 0-2 0-2 0-2 0-2 0-2 0-2 0-2 377-3 377-3 237-3 229-0 229-0 229-0 229-0 229-0 229-0 229-0 428-0 428-0 428-0 428-0 428-0 233-3 233-3 233-3 233-3 233-3 87-3 87-3 87-3 202-3 202-3 202-3 202-3 331-3 331-3 331-3 331-3 331-3 331-3 331-3 157-0 157-0 157-0 157-0 157-0 412-3 412-3 412-3 412-3 412-3 412-3 238-0 238-0 238-0 238-0 238-0 238-0 238-0 238-0 436-0 436-0 365-0 365-0 365-0 365-0 365-0 365-0 365-0 365-0 363-0 182-3 182-3 182-3 182-3 182-3 247-3 321-0 321-0 321-0 321-0 321-0 321-0 321-0 321-0 321-0 321-0 292-0 292-0 292-0 262-0 262-0 262-0 262-0 262-0 262-0 262-0 262-0 267-0 267-0 267-0 267-0 267-0 267-0 267-0 313-3 414-3 414-3 414-3 414-3 414-3 414-3 213-0 213-0 213-0 213-0 213-0 213-0 213-0 213-0 213-0 350-3 350-3 350-3 91-3 91-3 91-3 197-3 197-3 91-3 197-3 91-3 197-3 197-3 222-3 222-3 448-3 448-3 448-3 448-3 163-3 163-3 163-3 163-3 163-3 163-3 163-3 163-3 399-0 399-0 399-0 399-0 218-3 218-3 218-3 218-3 218-3 218-3 273-0 218-3 218-3 0-2 0-2 0-2 0-2 0-2 0-2 0-2 0-2 0-2 0-2 0-2 0-2 0-2 0-2 0-2 0-2 0-2 0-2 0-2 0-2 0-2 0-2 0-2 0-2 0-2 0-2 0-2 0-2 0-2 
0-2 0-2 0-2 0-2 0-2 0-2 0-2 0-2 0-2 0-2 0-2 0-2 0-2 0-2 0-2 0-2 0-2 0-2 0-2 0-2 0-2 0-2 0-2 0-2 0-2 0-2 0-2 0-2 0-2 0-2 0-2 0-2 0-2 0-2 377-3 377-3 377-3 377-3 229-0 229-0 229-0 229-0 229-0 229-0 428-0 428-0 428-0 428-0 428-0 233-3 233-3 233-3 233-3 233-3 376-0 87-3 87-3 202-3 202-3 202-3 331-3 331-3 331-3 331-3 331-3 331-3 331-3 157-0 157-0 157-0 157-0 157-0 157-0 412-3 412-3 412-3 412-3 412-3 412-3 238-0 238-0 238-0 238-0 238-0 238-0 238-0 436-0 436-0 365-0 365-0 365-0 365-0 365-0 365-0 365-0 365-0 365-0 365-0 182-3 182-3 182-3 182-3 182-3 321-0 321-0 321-0 321-0 321-0 321-0 321-0 321-0 321-0 321-0 321-0 292-0 292-0 292-0 262-0 262-0 262-0 262-0 262-0 262-0 262-0 262-0 169-0 267-0 267-0 267-0 267-0 267-0 313-3 313-3 313-3 414-3 414-3 414-3 414-3 213-0 213-0 213-0 213-0 213-0 213-0 213-0 213-0 213-0 213-0 350-3 424-0 424-0 91-3 91-3 91-3 91-3 91-3 91-3 91-3 91-3 197-3 197-3 197-3 222-3 222-3 448-3 448-3 448-3 448-3 163-3 163-3 163-3 448-3 163-3 163-3 163-3 163-3 399-0 399-0 399-0 218-3 218-3 399-0 273-0 273-0 273-0 273-0 218-3 218-3 273-0 0-2 0-2 0-2 0-2 0-2 0-2 0-2 0-2 0-2 0-2 0-2 0-2 0-2 0-2 0-2 0-2 0-2 0-2 0-2 0-2 0-2 0-2 0-2 0-2 0-2 0-2 0-2 0-2 
0-2 0-2 0-2 0-2 0-2 0-2 0-2 0-2 0-2 0-2 0-2 0-2 0-2 0-2 0-2 0-2 0-2 0-2 0-2 0-2 0-2 0-2 0-2 0-2 0-2 0-2 0-2 0-2 0-2 0-2 0-2 0-2 0-2 0-2 377-3 377-3 377-3 377-3 229-0 229-0 229-0 229-0 229-0 229-0 428-0 428-0 428-0 181-3 428-0 428-0 428-0 233-3 233-3 376-0 376-0 87-3 87-3 202-3 202-3 202-3 330-0 331-3 331-3 331-3 330-0 231-0 231-0 231-0 231-0 231-0 157-0 157-0 412-3 412-3 412-3 412-3 412-3 412-3 158-3 238-0 238-0 238-0 238-0 238-0 238-0 238-0 436-0 436-0 365-0 365-0 365-0 365-0 365-0 365-0 365-0 365-0 182-3 182-3 182-3 182-3 182-3 182-3 182-3 258-0 258-0 258-0 168-3 168-3 168-3 321-0 321-0 321-0 321-0 321-0 292-0 292-0 292-0 292-0 292-0 262-0 262-0 262-0 262-0 262-0 262-0 169-0 267-0 267-0 267-0 313-3 313-3 313-3 313-3 313-3 313-3 414-3 414-3 414-3 414-3 313-3 213-0 213-0 213-0 213-0 213-0 349-3 213-0 213-0 424-0 424-0 424-0 424-0 91-3 91-3 91-3 91-3 91-3 91-3 265-3 265-3 222-3 222-3 222-3 222-3 448-3 448-3 448-3 448-3 448-3 448-3 448-3 448-3 448-3 163-3 163-3 163-3 399-0 399-0 399-0 399-0 399-0 399-0 273-0 273-0 273-0 273-0 218-3 218-3 273-0 0-2 0-2 0-2 0-2 0-2 0-2 0-2 0-2 0-2 0-2 0-2 0-2 0-2 0-2 0-2 0-2 0-2 0-2 0-2 0-2 0-2 0-2 0-2 0-2 0-2 0-2 0-2 0-2 
0-2 0-2 0-2 0-2 0-2 0-2 0-2 0-2 0-2 0-2 0-2 0-2 0-2 0-2 0-2 0-2 0-2 0-2 0-2 0-2 0-2 0-2 0-2 0-2 0-2 0-2 0-2 0-2 0-2 0-2 0-2 0-2 0-2 0-2 0-2 377-3 377-3 377-3 229-0 229-0 229-0 229-0 229-0 428-0 428-0 428-0 181-3 181-3 428-0 428-0 428-0 233-3 233-3 376-0 376-0 376-0 330-0 330-0 330-0 330-0 330-0 331-3 331-3 330-0 330-0 231-0 231-0 231-0 231-0 231-0 231-0 157-0 412-3 412-3 412-3 412-3 412-3 158-3 158-3 158-3 158-3 158-3 158-3 158-3 158-3 264-3 264-3 264-3 264-3 365-0 365-0 365-0 365-0 365-0 365-0 365-0 182-3 182-3 296-3 182-3 182-3 182-3 182-3 258-0 258-0 258-0 168-3 168-3 168-3 168-3 168-3 168-3 168-3 321-0 292-0 292-0 292-0 292-0 292-0 292-0 169-0 169-0 169-0 169-0 169-0 169-0 267-0 267-0 313-3 313-3 313-3 313-3 313-3 313-3 313-3 414-3 414-3 313-3 313-3 313-3 313-3 349-3 349-3 349-3 349-3 349-3 349-3 349-3 424-0 424-0 424-0 424-0 91-3 91-3 91-3 91-3 91-3 91-3 265-3 265-3 265-3 265-3 222-3 222-3 222-3 448-3 448-3 448-3 448-3 448-3 448-3 448-3 448-3 448-3 448-3 399-0 399-0 399-0 399-0 399-0 399-0 399-0 273-0 273-0 273-0 273-0 273-0 273-0 273-0 0-2 0-2 0-2 0-2 0-2 0-2 0-2 0-2 0-2 0-2 0-2 0-2 0-2 0-2 0-2 0-2 0-2 0-2 0-2 0-2 0-2 0-2 0-2 0-2 0-2 0-2 0-2 0-2 
0-2 0-2 0-2 0-2 0-2 0-2 0-2 0-2 0-2 0-2 0-2 0-2 0-2 0-2 0-2 0-2 0-2 0-2 0-2 0-2 0-2 0-2 0-2 0-2 0-2 0-2 0-2 0-2 0-2 0-2 0-2 0-2 0-2 0-2 0-2 377-3 377-3 377-3 229-0 229-0 229-0 229-0 229-0 229-0 428-0 181-3 181-3 181-3 181-3 428-0 181-3 233-3 233-3 376-0 376-0 376-0 376-0 376-0 330-0 330-0 330-0 331-3 331-3 330-0 231-0 231-0 231-0 231-0 231-0 231-0 231-0 231-0 231-0 412-3 412-3 412-3 412-3 158-3 158-3 158-3 158-3 158-3 158-3 158-3 158-3 158-3 264-3 264-3 264-3 264-3 365-0 365-0 264-3 264-3 365-0 365-0 182-3 182-3 296-3 182-3 182-3 182-3 258-0 258-0 258-0 168-3 168-3 168-3 168-3 168-3 168-3 168-3 168-3 270-0 292-0 292-0 292-0 292-0 292-0 292-0 292-0 169-0 169-0 169-0 169-0 169-0 169-0 267-0 267-0 267-0 267-0 267-0 313-3 313-3 313-3 414-3 414-3 313-3 313-3 313-3 313-3 349-3 349-3 349-3 349-3 349-3 349-3 349-3 424-0 424-0 424-0 424-0 322-3 322-3 322-3 322-3 91-3 91-3 265-3 265-3 265-3 265-3 265-3 222-3 222-3 448-3 448-3 340-3 340-3 448-3 448-3 448-3 448-3 448-3 448-3 399-0 399-0 399-0 399-0 399-0 399-0 399-0 148-3 148-3 273-0 273-0 273-0 273-0 273-0 0-2 0-2 0-2 0-2 0-2 0-2 0-2 0-2 0-2 0-2 0-2 0-2 0-2 0-2 0-2 0-2 0-2 0-2 0-2 0-2 0-2 0-2 0-2 0-2 0-2 0-2 0-2 0-2 
0-2 0-2 0-2 0-2 0-2 0-2 0-2 0-2 0-2 0-2 0-2 0-2 0-2 0-2 0-2 0-2 0-2 0-2 0-2 0-2 0-2 0-2 0-2 0-2 0-2 0-2 0-2 0-2 0-2 0-2 0-2 0-2 0-2 0-2 0-2 377-3 377-3 377-3 229-0 303-3 303-3 303-3 428-0 428-0 428-0 181-3 181-3 181-3 181-3 181-3 181-3 181-3 233-3 376-0 376-0 376-0 376-0 376-0 330-0 330-0 330-0 330-0 330-0 330-0 231-0 231-0 231-0 231-0 231-0 231-0 231-0 231-0 231-0 412-3 412-3 412-3 412-3 389-3 158-3 158-3 158-3 216-0 216-0 216-0 216-0 264-3 264-3 264-3 264-3 264-3 264-3 264-3 264-3 264-3 264-3 264-3 182-3 296-3 296-3 182-3 258-0 258-0 258-0 258-0 258-0 168-3 168-3 168-3 168-3 168-3 168-3 168-3 270-0 270-0 292-0 292-0 292-0 292-0 58-0 58-0 58-0 58-0 169-0 169-0 169-0 169-0 169-0 267-0 267-0 267-0 267-0 267-0 313-3 313-3 313-3 313-3 313-3 313-3 313-3 349-3 349-3 349-3 349-3 349-3 349-3 349-3 349-3 424-0 424-0 424-0 424-0 424-0 322-3 322-3 322-3 322-3 366-3 366-3 366-3 265-3 265-3 265-3 265-3 222-3 222-3 448-3 448-3 340-3 340-3 340-3 340-3 340-3 340-3 474-3 474-3 474-3 474-3 474-3 399-0 399-0 399-0 399-0 399-0 148-3 273-0 273-0 273-0 273-0 273-0 0-2 0-2 0-2 0-2 0-2 0-2 0-2 0-2 0-2 0-2 0-2 0-2 0-2 0-2 0-2 0-2 0-2 0-2 0-2 0-2 0-2 0-2 0-2 0-2 0-2 0-2 0-2 0-2 
0-2 0-2 0-2 0-2 0-2 0-2 0-2 0-2 0-2 0-2 0-2 0-2 0-2 0-2 0-2 0-2 0-2 0-2 0-2 0-2 0-2 0-2 0-2 0-2 0-2 0-2 0-2 0-2 0-2 0-2 0-2 0-2 0-2 0-2 377-3 377-3 377-3 377-3 303-3 303-3 303-3 303-3 303-3 303-3 303-3 181-3 181-3 181-3 181-3 181-3 181-3 376-0 376-0 376-0 376-0 376-0 354-3 354-3 330-0 330-0 330-0 330-0 330-0 330-0 330-0 231-0 231-0 231-0 231-0 231-0 231-0 231-0 231-0 389-3 389-3 389-3 389-3 389-3 158-3 158-3 158-3 216-0 216-0 216-0 216-0 216-0 264-3 264-3 264-3 264-3 264-3 264-3 264-3 264-3 264-3 264-3 182-3 296-3 296-3 296-3 258-0 258-0 258-0 258-0 258-0 168-3 168-3 168-3 168-3 168-3 168-3 270-0 270-0 270-0 270-0 292-0 292-0 292-0 58-0 58-0 270-0 58-0 169-0 169-0 169-0 169-0 169-0 267-0 267-0 267-0 267-0 267-0 318-3 318-3 313-3 313-3 313-3 313-3 313-3 349-3 349-3 349-3 349-3 349-3 349-3 349-3 349-3 424-0 424-0 424-0 424-0 424-0 322-3 322-3 322-3 322-3 366-3 366-3 366-3 366-3 366-3 265-3 265-3 265-3 265-3 265-3 340-3 340-3 340-3 340-3 340-3 340-3 474-3 474-3 474-3 474-3 474-3 474-3 399-0 399-0 399-0 399-0 399-0 148-3 148-3 273-0 273-0 273-0 273-0 0-2 0-2 0-2 0-2 0-2 0-2 0-2 0-2 0-2 0-2 0-2 0-2 0-2 0-2 0-2 0-2 0-2 0-2 0-2 0-2 0-2 0-2 0-2 0-2 0-2 0-2 0-2 0-2 
0-2 0-2 0-2 0-2 0-2 0-2 0-2 0-2 0-2 0-2 0-2 0-2 0-2 0-2 0-2 0-2 0-2 0-2 0-2 0-2 0-2 0-2 0-2 0-2 0-2 0-2 0-2 0-2 0-2 0-2 0-2 0-2 0-2 0-2 377-3 377-3 377-3 377-3 303-3 303-3 303-3 303-3 303-3 303-3 303-3 181-3 181-3 181-3 181-3 181-3 376-0 376-0 376-0 376-0 376-0 376-0 354-3 354-3 330-0 330-0 330-0 330-0 330-0 330-0 330-0 201-0 201-0 201-0 201-0 201-0 201-0 389-3 389-3 389-3 389-3 389-3 389-3 389-3 158-3 158-3 158-3 216-0 216-0 216-0 216-0 469-0 469-0 469-0 264-3 264-3 264-3 264-3 336-3 336-3 336-3 336-3 182-3 296-3 296-3 296-3 258-0 258-0 258-0 258-0 258-0 258-0 168-3 168-3 168-3 305-0 270-0 270-0 270-0 270-0 270-0 270-0 270-0 270-0 270-0 270-0 270-0 58-0 169-0 169-0 169-0 169-0 169-0 169-0 267-0 267-0 267-0 267-0 318-3 318-3 318-3 318-3 318-3 318-3 349-3 349-3 244-0 349-3 244-0 244-0 244-0 244-0 424-0 424-0 424-0 424-0 322-3 322-3 322-3 322-3 322-3 322-3 366-3 366-3 366-3 366-3 366-3 366-3 265-3 265-3 265-3 265-3 265-3 340-3 340-3 340-3 340-3 340-3 474-3 474-3 474-3 474-3 394-0 394-0 394-0 394-0 394-0 399-0 399-0 148-3 148-3 273-0 273-0 273-0 273-0 0-2 0-2 0-2 0-2 0-2 0-2 0-2 0-2 0-2 0-2 0-2 0-2 0-2 0-2 0-2 0-2 0-2 0-2 0-2 0-2 0-2 0-2 0-2 0-2 0-2 0-2 0-2 0-2 
0-2 0-2 0-2 0-2 0-2 0-2 0-2 0-2 0-2 0-2 0-2 0-2 0-2 0-2 0-2 0-2 0-2 0-2 0-2 0-2 0-2 0-2 0-2 0-2 0-2 0-2 0-2 0-2 0-2 0-2 0-2 0-2 0-2 0-2 377-3 377-3 377-3 377-3 282-0 303-3 303-3 303-3 303-3 303-3 303-3 303-3 181-3 181-3 181-3 181-3 181-3 376-0 376-0 376-0 376-0 376-0 354-3 354-3 354-3 330-0 354-3 354-3 330-0 330-0 201-0 201-0 201-0 201-0 201-0 201-0 201-0 201-0 389-3 389-3 389-3 389-3 389-3 158-3 158-3 158-3 158-3 158-3 216-0 216-0 469-0 469-0 469-0 469-0 264-3 264-3 264-3 264-3 336-3 336-3 336-3 336-3 336-3 336-3 296-3 296-3 296-3 296-3 296-3 258-0 258-0 258-0 258-0 168-3 168-3 305-0 270-0 270-0 270-0 270-0 270-0 270-0 270-0 270-0 270-0 270-0 58-0 58-0 169-0 169-0 169-0 169-0 169-0 489-3 489-3 489-3 489-3 489-3 318-3 318-3 318-3 318-3 318-3 318-3 349-3 349-3 244-0 244-0 244-0 244-0 244-0 424-0 424-0 424-0 424-0 424-0 322-3 322-3 322-3 322-3 322-3 322-3 322-3 366-3 366-3 366-3 366-3 366-3 265-3 265-3 265-3 265-3 340-3 340-3 340-3 340-3 340-3 474-3 474-3 474-3 474-3 474-3 394-0 394-0 394-0 394-0 394-0 394-0 399-0 148-3 148-3 273-0 273-0 273-0 273-0 0-2 0-2 0-2 0-2 0-2 0-2 0-2 0-2 0-2 0-2 0-2 0-2 0-2 0-2 0-2 0-2 0-2 0-2 0-2 0-2 0-2 0-2 0-2 0-2 0-2 0-2 0-2 0-2 
0-2 0-2 0-2 0-2 0-2 0-2 0-2 0-2 0-2 0-2 0-2 0-2 0-2 0-2 0-2 0-2 0-2 0-2 0-2 0-2 0-2 0-2 0-2 0-2 0-2 0-2 0-2 0-2 0-2 0-2 0-2 0-2 0-2 0-2 377-3 377-3 377-3 282-0 282-0 303-3 303-3 303-3 303-3 303-3 303-3 303-3 204-0 181-3 181-3 181-3 181-3 181-3 376-0 376-0 376-0 376-0 376-0 354-3 354-3 330-0 354-3 354-3 330-0 201-0 201-0 201-0 201-0 201-0 201-0 201-0 201-0 201-0 389-3 389-3 389-3 389-3 389-3 389-3 389-3 158-3 158-3 158-3 216-0 469-0 469-0 469-0 469-0 469-0 264-3 264-3 336-3 336-3 336-3 336-3 336-3 336-3 336-3 336-3 296-3 296-3 296-3 296-3 296-3 258-0 258-0 258-0 258-0 305-0 305-0 305-0 270-0 270-0 270-0 270-0 270-0 270-0 270-0 270-0 270-0 58-0 58-0 58-0 58-0 58-0 58-0 58-0 58-0 489-3 489-3 489-3 489-3 489-3 318-3 318-3 318-3 318-3 318-3 318-3 318-3 318-3 244-0 244-0 244-0 244-0 117-3 116-0 424-0 424-0 424-0 424-0 322-3 322-3 322-3 322-3 322-3 348-3 348-3 348-3 366-3 366-3 366-3 366-3 265-3 265-3 265-3 265-3 194-0 340-3 340-3 340-3 340-3 474-3 474-3 474-3 474-3 474-3 394-0 394-0 394-0 394-0 394-0 394-0 394-0 148-3 148-3 148-3 148-3 148-3 148-3 0-2 0-2 0-2 0-2 0-2 0-2 0-2 0-2 0-2 0-2 0-2 0-2 0-2 0-2 0-2 0-2 0-2 0-2 0-2 0-2 0-2 0-2 0-2 0-2 0-2 0-2 0-2 0-2 
0-2 0-2 0-2 0-2 0-2 0-2 0-2 0-2 0-2 0-2 0-2 0-2 0-2 0-2 0-2 0-2 0-2 0-2 0-2 0-2 0-2 0-2 0-2 0-2 0-2 0-2 0-2 0-2 0-2 0-2 0-2 0-2 0-2 0-2 377-3 377-3 377-3 282-0 282-0 282-0 282-0 204-0 303-3 303-3 303-3 303-3 204-0 181-3 204-0 204-0 204-0 181-3 181-3 230-3 376-0 354-3 354-3 354-3 354-3 330-0 354-3 354-3 330-0 201-0 201-0 201-0 201-0 201-0 201-0 201-0 201-0 259-3 389-3 389-3 389-3 389-3 389-3 389-3 389-3 158-3 158-3 158-3 216-0 469-0 469-0 469-0 469-0 469-0 264-3 469-0 469-0 336-3 336-3 336-3 336-3 336-3 336-3 336-3 336-3 296-3 296-3 296-3 296-3 296-3 258-0 258-0 258-0 164-0 164-0 305-0 305-0 305-0 270-0 270-0 36-3 270-0 58-0 58-0 58-0 58-0 58-0 58-0 58-0 489-3 489-3 489-3 489-3 489-3 489-3 489-3 318-3 318-3 318-3 334-0 318-3 318-3 318-3 318-3 244-0 244-0 244-0 244-0 244-0 117-3 117-3 116-0 116-0 116-0 116-0 424-0 424-0 322-3 322-3 322-3 348-3 348-3 348-3 348-3 366-3 366-3 366-3 366-3 366-3 265-3 194-0 194-0 194-0 340-3 340-3 340-3 340-3 474-3 474-3 474-3 474-3 474-3 394-0 394-0 394-0 394-0 394-0 394-0 394-0 221-0 221-0 148-3 148-3 148-3 148-3 0-2 0-2 0-2 0-2 0-2 0-2 0-2 0-2 0-2 0-2 0-2 0-2 0-2 0-2 0-2 0-2 0-2 0-2 0-2 0-2 0-2 0-2 0-2 0-2 0-2 0-2 0-2 0-2 
0-2 0-2 0-2 0-2 0-2 0-2 0-2 0-2 0-2 0-2 0-2 0-2 0-2 0-2 0-2 0-2 0-2 0-2 0-2 0-2 0-2 0-2 0-2 0-2 0-2 0-2 0-2 0-2 0-2 0-2 0-2 0-2 0-2 0-2 282-0 282-0 282-0 282-0 282-0 282-0 282-0 204-0 204-0 303-3 303-3 204-0 204-0 204-0 204-0 204-0 204-0 204-0 204-0 230-3 230-3 230-3 230-3 354-3 354-3 354-3 354-3 354-3 354-3 354-3 201-0 201-0 201-0 259-3 259-3 201-0 201-0 259-3 259-3 389-3 389-3 389-3 389-3 389-3 389-3 216-0 216-0 216-0 216-0 469-0 469-0 469-0 469-0 469-0 469-0 469-0 469-0 469-0 336-3 469-0 336-3 336-3 336-3 336-3 409-0 409-0 296-3 296-3 296-3 296-3 258-0 258-0 258-0 164-0 164-0 164-0 305-0 305-0 36-3 36-3 36-3 36-3 58-0 58-0 58-0 58-0 58-0 58-0 58-0 489-3 489-3 489-3 489-3 489-3 489-3 489-3 318-3 318-3 334-0 334-0 334-0 318-3 244-0 244-0 244-0 244-0 244-0 244-0 244-0 117-3 116-0 116-0 116-0 116-0 116-0 116-0 424-0 322-3 322-3 322-3 348-3 348-3 348-3 348-3 348-3 366-3 366-3 366-3 366-3 194-0 194-0 194-0 194-0 340-3 194-0 340-3 340-3 474-3 474-3 474-3 474-3 474-3 394-0 394-0 394-0 394-0 394-0 394-0 221-0 221-0 148-3 148-3 148-3 148-3 148-3 0-2 0-2 0-2 0-2 0-2 0-2 0-2 0-2 0-2 0-2 0-2 0-2 0-2 0-2 0-2 0-2 0-2 0-2 0-2 0-2 0-2 0-2 0-2 0-2 0-2 0-2 0-2 0-2 
0-2 0-2 0-2 0-2 0-2 0-2 0-2 0-2 0-2 0-2 0-2 0-2 0-2 0-2 0-2 0-2 0-2 0-2 0-2 0-2 0-2 0-2 0-2 0-2 0-2 0-2 0-2 0-2 0-2 0-2 0-2 0-2 0-2 0-2 282-0 282-0 282-0 282-0 282-0 282-0 282-0 204-0 204-0 204-0 204-0 204-0 204-0 204-0 204-0 204-0 230-3 230-3 230-3 230-3 230-3 230-3 285-3 285-3 285-3 354-3 354-3 354-3 354-3 354-3 201-0 201-0 201-0 259-3 259-3 201-0 259-3 259-3 259-3 389-3 389-3 389-3 216-0 216-0 216-0 216-0 216-0 216-0 216-0 469-0 469-0 469-0 469-0 469-0 469-0 469-0 469-0 469-0 469-0 469-0 336-3 336-3 336-3 336-3 409-0 409-0 308-0 296-3 296-3 296-3 296-3 258-0 164-0 164-0 164-0 164-0 305-0 305-0 36-3 36-3 36-3 36-3 36-3 36-3 36-3 58-0 58-0 58-0 58-0 489-3 489-3 489-3 489-3 489-3 489-3 418-3 318-3 318-3 334-0 334-0 334-0 334-0 244-0 244-0 244-0 244-0 244-0 244-0 244-0 117-3 116-0 116-0 116-0 116-0 116-0 116-0 116-0 322-3 322-3 348-3 348-3 348-3 348-3 348-3 348-3 366-3 366-3 366-3 366-3 194-0 194-0 194-0 194-0 340-3 194-0 194-0 194-0 474-3 474-3 449-3 474-3 394-0 394-0 394-0 394-0 394-0 394-0 394-0 221-0 221-0 148-3 148-3 148-3 0-2 0-2 0-2 0-2 0-2 0-2 0-2 0-2 0-2 0-2 0-2 0-2 0-2 0-2 0-2 0-2 0-2 0-2 0-2 0-2 0-2 0-2 0-2 0-2 0-2 0-2 0-2 0-2 0-2 0-2 
0-2 0-2 0-2 0-2 0-2 0-2 0-2 0-2 0-2 0-2 0-2 0-2 0-2 0-2 0-2 0-2 0-2 0-2 0-2 0-2 0-2 0-2 0-2 0-2 0-2 0-2 0-2 0-2 0-2 0-2 0-2 0-2 0-2 0-2 282-0 282-0 282-0 282-0 282-0 282-0 352-0 352-0 352-0 204-0 204-0 204-0 204-0 204-0 204-0 230-3 230-3 230-3 230-3 230-3 230-3 230-3 285-3 285-3 285-3 285-3 285-3 354-3 354-3 354-3 259-3 259-3 259-3 259-3 259-3 259-3 259-3 259-3 259-3 260-3 260-3 260-3 216-0 216-0 216-0 216-0 216-0 216-0 388-0 388-0 388-0 388-0 388-0 388-0 388-0 439-3 439-3 469-0 409-0 409-0 409-0 336-3 409-0 409-0 409-0 409-0 308-0 296-3 296-3 296-3 296-3 258-0 164-0 164-0 164-0 164-0 305-0 36-3 36-3 36-3 36-3 36-3 36-3 36-3 36-3 36-3 58-0 58-0 58-0 489-3 489-3 489-3 489-3 489-3 489-3 418-3 418-3 418-3 334-0 334-0 334-0 334-0 334-0 334-0 244-0 244-0 244-0 244-0 244-0 117-3 116-0 116-0 116-0 116-0 116-0 116-0 116-0 322-3 348-3 348-3 348-3 348-3 348-3 348-3 348-3 366-3 348-3 348-3 347-3 194-0 194-0 194-0 194-0 194-0 194-0 194-0 194-0 474-3 474-3 449-3 474-3 474-3 474-3 394-0 394-0 394-0 221-0 221-0 221-0 148-3 148-3 148-3 148-3 0-2 0-2 0-2 0-2 0-2 0-2 0-2 0-2 0-2 0-2 0-2 0-2 0-2 0-2 0-2 0-2 0-2 0-2 0-2 0-2 0-2 0-2 0-2 0-2 0-2 0-2 0-2 0-2 0-2 0-2 
0-2 0-2 0-2 0-2 0-2 0-2 0-2 0-2 0-2 0-2 0-2 0-2 0-2 0-2 0-2 0-2 0-2 0-2 0-2 0-2 0-2 0-2 0-2 0-2 0-2 0-2 0-2 0-2 0-2 0-2 0-2 0-2 0-2 0-2 282-0 282-0 282-0 282-0 282-0 282-0 352-0 352-0 352-0 204-0 204-0 204-0 204-0 204-0 204-0 230-3 230-3 230-3 230-3 230-3 230-3 285-3 285-3 285-3 285-3 285-3 354-3 354-3 354-3 354-3 259-3 259-3 259-3 259-3 259-3 259-3 259-3 259-3 259-3 259-3 260-3 260-3 216-0 216-0 216-0 216-0 216-0 216-0 388-0 388-0 388-0 388-0 388-0 388-0 388-0 439-3 439-3 409-0 409-0 409-0 409-0 409-0 409-0 409-0 409-0 409-0 308-0 308-0 296-3 296-3 296-3 164-0 164-0 164-0 164-0 164-0 305-0 305-0 36-3 36-3 36-3 36-3 36-3 36-3 36-3 36-3 337-0 337-0 337-0 337-0 489-3 418-3 418-3 418-3 418-3 418-3 418-3 418-3 418-3 334-0 334-0 334-0 334-0 334-0 334-0 244-0 244-0 244-0 244-0 117-3 116-0 116-0 116-0 116-0 116-0 116-0 116-0 322-3 348-3 214-3 348-3 348-3 348-3 348-3 348-3 348-3 348-3 347-3 347-3 347-3 194-0 194-0 194-0 194-0 194-0 194-0 194-0 474-3 474-3 449-3 449-3 449-3 449-3 449-3 394-0 221-0 221-0 221-0 221-0 148-3 148-3 148-3 148-3 0-2 0-2 0-2 0-2 0-2 0-2 0-2 0-2 0-2 0-2 0-2 0-2 0-2 0-2 0-2 0-2 0-2 0-2 0-2 0-2 0-2 0-2 0-2 0-2 0-2 0-2 0-2 0-2 0-2 0-2 
0-2 0-2 0-2 0-2 0-2 0-2 0-2 0-2 0-2 0-2 0-2 0-2 0-2 0-2 0-2 0-2 0-2 0-2 0-2 0-2 0-2 0-2 0-2 0-2 0-2 0-2 0-2 0-2 0-2 0-2 0-2 0-2 0-2 0-2 282-0 282-0 282-0 352-0 352-0 352-0 352-0 352-0 352-0 356-3 204-0 204-0 356-3 356-3 204-0 230-3 230-3 230-3 230-3 230-3 230-3 285-3 285-3 285-3 285-3 285-3 354-3 354-3 354-3 253-3 253-3 259-3 259-3 259-3 130-3 130-3 259-3 259-3 259-3 259-3 260-3 260-3 260-3 260-3 260-3 260-3 260-3 388-0 388-0 388-0 388-0 388-0 388-0 388-0 388-0 439-3 439-3 439-3 409-0 409-0 409-0 409-0 409-0 409-0 308-0 308-0 308-0 308-0 308-0 308-0 296-3 296-3 164-0 164-0 164-0 164-0 305-0 305-0 36-3 36-3 36-3 36-3 36-3 36-3 36-3 36-3 36-3 337-0 337-0 337-0 337-0 418-3 418-3 418-3 418-3 418-3 418-3 418-3 334-0 334-0 334-0 334-0 334-0 334-0 334-0 117-3 117-3 117-3 117-3 117-3 117-3 117-3 116-0 116-0 116-0 116-0 116-0 214-3 214-3 214-3 214-3 348-3 348-3 348-3 347-3 347-3 348-3 347-3 347-3 347-3 194-0 194-0 194-0 194-0 194-0 194-0 449-3 449-3 449-3 449-3 449-3 449-3 221-0 221-0 221-0 221-0 221-0 221-0 221-0 221-0 221-0 221-0 148-3 0-2 0-2 0-2 0-2 0-2 0-2 0-2 0-2 0-2 0-2 0-2 0-2 0-2 0-2 0-2 0-2 0-2 0-2 0-2 0-2 0-2 0-2 0-2 0-2 0-2 0-2 0-2 0-2 0-2 0-2 
0-2 0-2 0-2 0-2 0-2 0-2 0-2 0-2 0-2 0-2 0-2 0-2 0-2 0-2 0-2 0-2 0-2 0-2 0-2 0-2 0-2 0-2 0-2 0-2 0-2 0-2 0-2 0-2 0-2 0-2 0-2 0-2 0-2 0-2 282-0 282-0 352-0 352-0 352-0 352-0 352-0 356-3 356-3 356-3 356-3 356-3 356-3 356-3 356-3 230-3 230-3 230-3 230-3 230-3 230-3 285-3 285-3 285-3 285-3 285-3 285-3 285-3 253-3 253-3 253-3 253-3 259-3 130-3 130-3 130-3 130-3 130-3 130-3 333-3 333-3 260-3 260-3 260-3 260-3 260-3 260-3 260-3 388-0 388-0 388-0 388-0 388-0 439-3 439-3 439-3 439-3 439-3 439-3 409-0 409-0 409-0 409-0 308-0 308-0 308-0 308-0 308-0 308-0 308-0 164-0 164-0 164-0 164-0 164-0 305-0 305-0 305-0 36-3 36-3 36-3 36-3 36-3 337-0 337-0 337-0 337-0 337-0 337-0 337-0 337-0 418-3 418-3 418-3 418-3 418-3 418-3 418-3 418-3 334-0 334-0 334-0 334-0 334-0 334-0 117-3 117-3 117-3 117-3 117-3 117-3 117-3 116-0 116-0 116-0 214-3 214-3 214-3 214-3 214-3 214-3 214-3 214-3 214-3 214-3 347-3 347-3 347-3 347-3 347-3 194-0 194-0 323-0 323-0 323-0 323-0 449-3 449-3 449-3 449-3 449-3 449-3 449-3 400-0 221-0 400-0 221-0 221-0 221-0 221-0 221-0 221-0 0-2 0-2 0-2 0-2 0-2 0-2 0-2 0-2 0-2 0-2 0-2 0-2 0-2 0-2 0-2 0-2 0-2 0-2 0-2 0-2 0-2 0-2 0-2 0-2 0-2 0-2 0-2 0-2 0-2 0-2 0-2 
0-2 0-2 0-2 0-2 0-2 0-2 0-2 0-2 0-2 0-2 0-2 0-2 0-2 0-2 0-2 0-2 0-2 0-2 0-2 0-2 0-2 0-2 0-2 0-2 0-2 0-2 0-2 0-2 0-2 0-2 0-2 0-2 0-2 0-2 282-0 282-0 352-0 352-0 352-0 352-0 352-0 352-0 356-3 356-3 356-3 356-3 356-3 356-3 401-0 401-0 401-0 230-3 230-3 230-3 230-3 285-3 285-3 285-3 285-3 285-3 285-3 253-3 253-3 253-3 253-3 253-3 253-3 130-3 130-3 130-3 130-3 130-3 333-3 333-3 333-3 333-3 333-3 260-3 260-3 260-3 260-3 388-0 388-0 388-0 388-0 439-3 439-3 439-3 439-3 439-3 439-3 409-0 409-0 409-0 409-0 409-0 409-0 409-0 308-0 308-0 308-0 308-0 308-0 308-0 164-0 164-0 164-0 164-0 164-0 305-0 305-0 305-0 305-0 305-0 305-0 305-0 36-3 337-0 337-0 337-0 337-0 337-0 337-0 337-0 337-0 418-3 418-3 418-3 418-3 418-3 418-3 497-0 497-0 497-0 334-0 334-0 334-0 334-0 117-3 117-3 117-3 117-3 117-3 117-3 117-3 545-0 545-0 545-0 545-0 214-3 214-3 214-3 214-3 214-3 214-3 214-3 214-3 214-3 214-3 347-3 347-3 347-3 347-3 347-3 347-3 323-0 323-0 323-0 323-0 323-0 449-3 449-3 449-3 449-3 449-3 449-3 449-3 400-0 400-0 400-0 400-0 400-0 221-0 221-0 221-0 221-0 0-2 0-2 0-2 0-2 0-2 0-2 0-2 0-2 0-2 0-2 0-2 0-2 0-2 0-2 0-2 0-2 0-2 0-2 0-2 0-2 0-2 0-2 0-2 0-2 0-2 0-2 0-2 0-2 0-2 0-2 0-2 
0-2 0-2 0-2 0-2 0-2 0-2 0-2 0-2 0-2 0-2 0-2 0-2 0-2 0-2 0-2 0-2 0-2 0-2 0-2 0-2 0-2 0-2 0-2 0-2 0-2 0-2 0-2 0-2 0-2 0-2 0-2 0-2 0-2 0-2 251-0 251-0 251-0 352-0 352-0 352-0 352-0 352-0 352-0 356-3 356-3 356-3 356-3 356-3 401-0 401-0 401-0 401-0 401-0 401-0 285-3 285-3 285-3 285-3 285-3 285-3 253-3 253-3 253-3 253-3 253-3 253-3 253-3 130-3 130-3 130-3 130-3 333-3 333-3 333-3 333-3 333-3 260-3 260-3 260-3 260-3 260-3 388-0 388-0 388-0 388-0 217-3 439-3 439-3 439-3 439-3 439-3 439-3 283-0 409-0 409-0 409-0 409-0 283-0 308-0 308-0 308-0 308-0 308-0 308-0 164-0 164-0 164-0 305-0 305-0 305-0 447-0 568-3 568-3 305-0 305-0 305-0 337-0 337-0 337-0 337-0 337-0 337-0 368-3 368-3 337-0 418-3 418-3 418-3 418-3 418-3 418-3 497-0 497-0 497-0 497-0 334-0 334-0 334-0 117-3 117-3 117-3 117-3 117-3 117-3 545-0 545-0 545-0 545-0 545-0 545-0 214-3 214-3 214-3 214-3 214-3 214-3 214-3 214-3 347-3 347-3 347-3 347-3 347-3 347-3 323-0 323-0 323-0 323-0 323-0 323-0 323-0 323-0 323-0 449-3 449-3 449-3 449-3 449-3 400-0 400-0 400-0 400-0 400-0 221-0 221-0 221-0 0-2 0-2 0-2 0-2 0-2 0-2 0-2 0-2 0-2 0-2 0-2 0-2 0-2 0-2 0-2 0-2 0-2 0-2 0-2 0-2 0-2 0-2 0-2 0-2 0-2 0-2 0-2 0-2 0-2 0-2 0-2 
0-2 0-2 0-2 0-2 0-2 0-2 0-2 0-2 0-2 0-2 0-2 0-2 0-2 0-2 0-2 0-2 0-2 0-2 0-2 0-2 0-2 0-2 0-2 0-2 0-2 0-2 0-2 0-2 0-2 0-2 0-2 0-2 0-2 0-2 251-0 251-0 251-0 251-0 352-0 352-0 352-0 352-0 352-0 352-0 352-0 352-0 356-3 356-3 356-3 356-3 356-3 401-0 401-0 401-0 285-3 285-3 285-3 285-3 285-3 402-3 402-3 402-3 253-3 253-3 253-3 253-3 253-3 130-3 130-3 130-3 130-3 130-3 130-3 333-3 333-3 333-3 260-3 260-3 260-3 260-3 260-3 217-3 217-3 217-3 217-3 217-3 439-3 439-3 439-3 439-3 439-3 439-3 283-0 283-0 283-0 283-0 283-0 283-0 283-0 283-0 308-0 308-0 308-0 308-0 164-0 164-0 164-0 164-0 447-0 447-0 447-0 568-3 568-3 305-0 305-0 337-0 337-0 337-0 337-0 337-0 337-0 368-3 368-3 368-3 337-0 115-3 115-3 115-3 497-0 497-0 497-0 497-0 497-0 497-0 497-0 497-0 497-0 497-0 497-0 497-0 117-3 117-3 117-3 545-0 545-0 545-0 545-0 545-0 545-0 545-0 214-3 214-3 214-3 214-3 324-3 324-3 324-3 324-3 347-3 347-3 347-3 347-3 347-3 323-0 323-0 323-0 323-0 323-0 323-0 323-0 317-3 317-3 323-0 449-3 449-3 449-3 400-0 400-0 400-0 400-0 400-0 400-0 400-0 221-0 221-0 221-0 0-2 0-2 0-2 0-2 0-2 0-2 0-2 0-2 0-2 0-2 0-2 0-2 0-2 0-2 0-2 0-2 0-2 0-2 0-2 0-2 0-2 0-2 0-2 0-2 0-2 0-2 0-2 0-2 0-2 0-2 0-2 
0-2 0-2 0-2 0-2 0-2 0-2 0-2 0-2 0-2 0-2 0-2 0-2 0-2 0-2 0-2 0-2 0-2 0-2 0-2 0-2 0-2 0-2 0-2 0-2 0-2 0-2 0-2 0-2 0-2 0-2 0-2 0-2 0-2 0-2 251-0 251-0 251-0 251-0 251-0 352-0 352-0 352-0 352-0 352-0 356-3 356-3 356-3 356-3 356-3 356-3 401-0 401-0 401-0 402-3 402-3 402-3 402-3 402-3 402-3 402-3 402-3 402-3 402-3 253-3 253-3 253-3 253-3 253-3 130-3 130-3 130-3 130-3 130-3 333-3 333-3 333-3 260-3 260-3 260-3 260-3 514-0 514-0 217-3 217-3 217-3 217-3 217-3 439-3 439-3 439-3 439-3 439-3 283-0 283-0 283-0 283-0 283-0 283-0 283-0 308-0 308-0 308-0 308-0 184-3 184-3 184-3 164-0 447-0 447-0 447-0 447-0 568-3 568-3 305-0 305-0 337-0 337-0 337-0 337-0 337-0 368-3 368-3 368-3 364-3 364-3 364-3 115-3 115-3 115-3 115-3 497-0 497-0 497-0 497-0 497-0 497-0 497-0 497-0 290-3 290-3 117-3 117-3 290-3 290-3 545-0 545-0 545-0 545-0 545-0 545-0 545-0 214-3 214-3 324-3 324-3 324-3 324-3 324-3 324-3 324-3 347-3 347-3 323-0 323-0 323-0 323-0 323-0 323-0 323-0 323-0 317-3 317-3 317-3 449-3 449-3 449-3 400-0 400-0 400-0 400-0 400-0 400-0 400-0 400-0 400-0 0-2 0-2 0-2 0-2 0-2 0-2 0-2 0-2 0-2 0-2 0-2 0-2 0-2 0-2 0-2 0-2 0-2 0-2 0-2 0-2 0-2 0-2 0-2 0-2 0-2 0-2 0-2 0-2 0-2 0-2 0-2 0-2 
0-2 0-2 0-2 0-2 0-2 0-2 0-2 0-2 0-2 0-2 0-2 0-2 0-2 0-2 0-2 0-2 0-2 0-2 0-2 0-2 0-2 0-2 0-2 0-2 0-2 0-2 0-2 0-2 0-2 0-2 0-2 0-2 0-2 0-2 251-0 251-0 251-0 251-0 251-0 352-0 352-0 307-3 307-3 307-3 307-3 307-3 356-3 356-3 356-3 356-3 401-0 401-0 401-0 402-3 402-3 402-3 327-0 327-0 327-0 402-3 402-3 402-3 402-3 402-3 402-3 253-3 253-3 253-3 130-3 130-3 130-3 130-3 130-3 333-3 333-3 333-3 333-3 333-3 260-3 260-3 514-0 514-0 217-3 217-3 217-3 217-3 217-3 217-3 439-3 439-3 283-0 283-0 283-0 283-0 283-0 283-0 283-0 283-0 283-0 283-0 283-0 308-0 308-0 184-3 184-3 447-0 447-0 447-0 447-0 447-0 447-0 568-3 568-3 305-0 305-0 568-3 568-3 337-0 337-0 368-3 368-3 368-3 368-3 364-3 364-3 364-3 364-3 115-3 115-3 115-3 115-3 497-0 497-0 115-3 461-3 461-3 497-0 497-0 290-3 290-3 290-3 117-3 290-3 290-3 290-3 290-3 545-0 545-0 545-0 545-0 462-3 462-3 462-3 462-3 324-3 324-3 324-3 324-3 324-3 324-3 324-3 347-3 347-3 347-3 317-3 323-0 323-0 323-0 323-0 317-3 317-3 566-3 566-3 566-3 449-3 449-3 400-0 400-0 400-0 400-0 400-0 400-0 400-0 400-0 400-0 0-2 0-2 0-2 0-2 0-2 0-2 0-2 0-2 0-2 0-2 0-2 0-2 0-2 0-2 0-2 0-2 0-2 0-2 0-2 0-2 0-2 0-2 0-2 0-2 0-2 0-2 0-2 0-2 0-2 0-2 0-2 0-2 
0-2 0-2 0-2 0-2 0-2 0-2 0-2 0-2 0-2 0-2 0-2 0-2 0-2 0-2 0-2 0-2 0-2 0-2 0-2 0-2 0-2 0-2 0-2 0-2 0-2 0-2 0-2 0-2 0-2 0-2 0-2 0-2 0-2 0-2 251-0 251-0 251-0 251-0 251-0 251-0 251-0 307-3 307-3 307-3 307-3 307-3 356-3 307-3 356-3 401-0 401-0 401-0 401-0 402-3 402-3 327-0 327-0 327-0 327-0 286-0 286-0 402-3 402-3 402-3 402-3 503-3 253-3 253-3 130-3 130-3 333-3 333-3 333-3 333-3 514-0 333-3 333-3 514-0 260-3 260-3 514-0 514-0 514-0 217-3 217-3 217-3 217-3 217-3 217-3 283-0 283-0 283-0 283-0 283-0 283-0 283-0 283-0 283-0 184-3 184-3 184-3 184-3 184-3 184-3 447-0 447-0 447-0 447-0 447-0 447-0 447-0 568-3 568-3 568-3 568-3 568-3 568-3 568-3 568-3 568-3 368-3 368-3 368-3 364-3 364-3 364-3 364-3 115-3 115-3 115-3 115-3 115-3 115-3 115-3 461-3 497-0 497-0 497-0 290-3 290-3 290-3 290-3 290-3 290-3 290-3 290-3 290-3 545-0 545-0 545-0 462-3 462-3 462-3 462-3 324-3 462-3 324-3 324-3 324-3 324-3 324-3 347-3 347-3 347-3 317-3 317-3 317-3 317-3 317-3 317-3 317-3 566-3 566-3 566-3 566-3 375-3 375-3 375-3 375-3 375-3 375-3 375-3 375-3 375-3 375-3 0-2 0-2 0-2 0-2 0-2 0-2 0-2 0-2 0-2 0-2 0-2 0-2 0-2 0-2 0-2 0-2 0-2 0-2 0-2 0-2 0-2 0-2 0-2 0-2 0-2 0-2 0-2 0-2 0-2 0-2 0-2 0-2 
0-2 0-2 0-2 0-2 0-2 0-2 0-2 0-2 0-2 0-2 0-2 0-2 0-2 0-2 0-2 0-2 0-2 0-2 0-2 0-2 0-2 0-2 0-2 0-2 0-2 0-2 0-2 0-2 0-2 0-2 0-2 0-2 0-2 0-2 251-0 251-0 251-0 251-0 251-0 307-3 307-3 307-3 307-3 307-3 307-3 307-3 307-3 307-3 307-3 401-0 401-0 401-0 401-0 327-0 327-0 327-0 327-0 327-0 327-0 286-0 286-0 402-3 402-3 402-3 402-3 503-3 503-3 253-3 130-3 130-3 333-3 333-3 333-3 333-3 514-0 514-0 514-0 514-0 260-3 260-3 514-0 514-0 514-0 217-3 217-3 217-3 217-3 217-3 217-3 332-3 332-3 332-3 332-3 332-3 332-3 332-3 332-3 332-3 184-3 184-3 184-3 184-3 184-3 184-3 447-0 447-0 447-0 447-0 447-0 447-0 447-0 447-0 360-0 360-0 568-3 568-3 568-3 568-3 568-3 568-3 368-3 368-3 368-3 364-3 364-3 364-3 364-3 115-3 115-3 115-3 115-3 115-3 115-3 115-3 461-3 497-0 243-3 497-0 290-3 290-3 290-3 290-3 290-3 290-3 290-3 290-3 545-0 545-0 545-0 545-0 462-3 462-3 462-3 462-3 462-3 462-3 324-3 324-3 324-3 324-3 324-3 324-3 473-0 473-0 317-3 317-3 317-3 317-3 317-3 317-3 317-3 566-3 566-3 566-3 566-3 566-3 566-3 375-3 375-3 375-3 375-3 375-3 375-3 375-3 375-3 0-2 0-2 0-2 0-2 0-2 0-2 0-2 0-2 0-2 0-2 0-2 0-2 0-2 0-2 0-2 0-2 0-2 0-2 0-2 0-2 0-2 0-2 0-2 0-2 0-2 0-2 0-2 0-2 0-2 0-2 0-2 0-2 
0-2 0-2 0-2 0-2 0-2 0-2 0-2 0-2 0-2 0-2 0-2 0-2 0-2 0-2 0-2 0-2 0-2 0-2 0-2 0-2 0-2 0-2 0-2 0-2 0-2 0-2 0-2 0-2 0-2 0-2 0-2 0-2 0-2 0-2 0-2 251-0 251-0 251-0 251-0 307-3 307-3 307-3 307-3 307-3 307-3 307-3 307-3 307-3 307-3 401-0 401-0 401-0 401-0 327-0 327-0 327-0 327-0 327-0 286-0 286-0 286-0 402-3 402-3 402-3 402-3 402-3 503-3 503-3 503-3 130-3 130-3 503-3 333-3 333-3 479-3 514-0 514-0 514-0 514-0 514-0 514-0 514-0 514-0 514-0 514-0 217-3 217-3 217-3 217-3 332-3 332-3 332-3 332-3 332-3 332-3 332-3 332-3 332-3 332-3 184-3 184-3 470-3 447-0 447-0 447-0 447-0 447-0 447-0 447-0 447-0 360-0 360-0 360-0 360-0 360-0 360-0 568-3 568-3 568-3 568-3 368-3 368-3 368-3 364-3 364-3 364-3 364-3 364-3 115-3 115-3 115-3 115-3 115-3 115-3 461-3 497-0 243-3 497-0 243-3 243-3 290-3 290-3 290-3 290-3 290-3 290-3 545-0 545-0 545-0 545-0 462-3 462-3 462-3 462-3 462-3 462-3 324-3 324-3 324-3 324-3 324-3 324-3 473-0 473-0 317-3 317-3 317-3 317-3 317-3 317-3 317-3 566-3 566-3 566-3 566-3 566-3 375-3 375-3 375-3 375-3 375-3 375-3 375-3 0-2 0-2 0-2 0-2 0-2 0-2 0-2 0-2 0-2 0-2 0-2 0-2 0-2 0-2 0-2 0-2 0-2 0-2 0-2 0-2 0-2 0-2 0-2 0-2 0-2 0-2 0-2 0-2 0-2 0-2 0-2 0-2 0-2 0-2 
0-2 0-2 0-2 0-2 0-2 0-2 0-2 0-2 0-2 0-2 0-2 0-2 0-2 0-2 0-2 0-2 0-2 0-2 0-2 0-2 0-2 0-2 0-2 0-2 0-2 0-2 0-2 0-2 0-2 0-2 0-2 0-2 0-2 0-2 0-2 251-0 357-0 251-0 251-0 307-3 307-3 307-3 307-3 357-0 307-3 307-3 307-3 307-3 183-0 401-0 401-0 401-0 327-0 327-0 327-0 327-0 327-0 286-0 286-0 286-0 286-0 286-0 286-0 286-0 286-0 503-3 503-3 503-3 503-3 503-3 503-3 503-3 333-3 479-3 479-3 514-0 514-0 514-0 514-0 514-0 514-0 514-0 514-0 514-0 514-0 217-3 217-3 217-3 217-3 332-3 332-3 332-3 332-3 332-3 332-3 332-3 184-3 184-3 184-3 184-3 470-3 470-3 470-3 470-3 470-3 353-3 447-0 447-0 447-0 447-0 360-0 360-0 360-0 360-0 360-0 568-3 568-3 568-3 568-3 568-3 368-3 368-3 368-3 364-3 364-3 364-3 364-3 364-3 115-3 115-3 115-3 115-3 115-3 461-3 461-3 461-3 243-3 243-3 243-3 243-3 290-3 290-3 290-3 290-3 290-3 290-3 545-0 462-3 462-3 462-3 462-3 462-3 462-3 462-3 462-3 462-3 462-3 473-0 324-3 473-0 324-3 324-3 473-0 473-0 317-3 317-3 317-3 317-3 317-3 566-3 566-3 566-3 566-3 566-3 566-3 566-3 375-3 375-3 375-3 375-3 375-3 375-3 375-3 0-2 0-2 0-2 0-2 0-2 0-2 0-2 0-2 0-2 0-2 0-2 0-2 0-2 0-2 0-2 0-2 0-2 0-2 0-2 0-2 0-2 0-2 0-2 0-2 0-2 0-2 0-2 0-2 0-2 0-2 0-2 0-2 0-2 0-2 
0-2 0-2 0-2 0-2 0-2 0-2 0-2 0-2 0-2 0-2 0-2 0-2 0-2 0-2 0-2 0-2 0-2 0-2 0-2 0-2 0-2 0-2 0-2 0-2 0-2 0-2 0-2 0-2 0-2 0-2 0-2 0-2 0-2 0-2 0-2 357-0 357-0 357-0 357-0 357-0 357-0 357-0 357-0 357-0 357-0 183-0 183-0 183-0 183-0 183-0 401-0 401-0 401-0 327-0 327-0 327-0 327-0 286-0 286-0 286-0 286-0 286-0 286-0 286-0 286-0 286-0 503-3 503-3 503-3 503-3 503-3 503-3 333-3 503-3 479-3 514-0 514-0 514-0 328-0 328-0 514-0 328-0 328-0 328-0 217-3 217-3 217-3 453-3 453-3 332-3 332-3 332-3 332-3 332-3 332-3 184-3 184-3 184-3 470-3 470-3 470-3 470-3 470-3 470-3 470-3 353-3 447-0 447-0 360-0 360-0 360-0 360-0 360-0 360-0 568-3 568-3 568-3 568-3 568-3 568-3 368-3 368-3 368-3 364-3 364-3 364-3 461-3 364-3 364-3 364-3 364-3 461-3 115-3 115-3 461-3 461-3 461-3 243-3 243-3 243-3 243-3 372-3 372-3 372-3 372-3 372-3 372-3 372-3 372-3 462-3 462-3 462-3 495-3 495-3 462-3 462-3 473-0 473-0 473-0 473-0 473-0 324-3 473-0 473-0 473-0 317-3 317-3 147-0 317-3 566-3 566-3 566-3 566-3 566-3 566-3 566-3 319-3 375-3 375-3 375-3 375-3 375-3 0-2 0-2 0-2 0-2 0-2 0-2 0-2 0-2 0-2 0-2 0-2 0-2 0-2 0-2 0-2 0-2 0-2 0-2 0-2 0-2 0-2 0-2 0-2 0-2 0-2 0-2 0-2 0-2 0-2 0-2 0-2 0-2 0-2 0-2 0-2 
0-2 0-2 0-2 0-2 0-2 0-2 0-2 0-2 0-2 0-2 0-2 0-2 0-2 0-2 0-2 0-2 0-2 0-2 0-2 0-2 0-2 0-2 0-2 0-2 0-2 0-2 0-2 0-2 0-2 0-2 0-2 0-2 0-2 0-2 0-2 357-0 357-0 357-0 357-0 357-0 357-0 357-0 357-0 357-0 357-0 183-0 183-0 183-0 183-0 183-0 401-0 401-0 401-0 327-0 327-0 327-0 327-0 286-0 286-0 286-0 286-0 286-0 427-3 286-0 286-0 286-0 503-3 503-3 503-3 503-3 503-3 503-3 503-3 503-3 479-3 479-3 514-0 328-0 328-0 328-0 328-0 328-0 328-0 328-0 328-0 328-0 328-0 328-0 453-3 453-3 332-3 332-3 332-3 332-3 332-3 184-3 184-3 184-3 470-3 470-3 470-3 470-3 470-3 470-3 470-3 353-3 353-3 353-3 520-3 520-3 360-0 360-0 360-0 360-0 360-0 360-0 360-0 368-3 368-3 368-3 368-3 368-3 368-3 368-3 364-3 364-3 461-3 364-3 364-3 461-3 461-3 461-3 461-3 461-3 461-3 461-3 461-3 243-3 243-3 243-3 372-3 372-3 372-3 372-3 372-3 372-3 372-3 372-3 372-3 495-3 495-3 495-3 495-3 462-3 462-3 462-3 473-0 473-0 473-0 473-0 473-0 473-0 473-0 473-0 473-0 473-0 147-0 147-0 147-0 147-0 147-0 566-3 566-3 566-3 566-3 566-3 319-3 319-3 375-3 319-3 319-3 319-3 0-2 0-2 0-2 0-2 0-2 0-2 0-2 0-2 0-2 0-2 0-2 0-2 0-2 0-2 0-2 0-2 0-2 0-2 0-2 0-2 0-2 0-2 0-2 0-2 0-2 0-2 0-2 0-2 0-2 0-2 0-2 0-2 0-2 0-2 0-2 
0-2 0-2 0-2 0-2 0-2 0-2 0-2 0-2 0-2 0-2 0-2 0-2 0-2 0-2 0-2 0-2 0-2 0-2 0-2 0-2 0-2 0-2 0-2 0-2 0-2 0-2 0-2 0-2 0-2 0-2 0-2 0-2 0-2 0-2 0-2 357-0 357-0 357-0 357-0 357-0 357-0 357-0 357-0 357-0 357-0 183-0 183-0 183-0 183-0 183-0 482-3 482-3 401-0 482-3 327-0 327-0 327-0 286-0 286-0 286-0 427-3 427-3 427-3 559-3 286-0 286-0 503-3 503-3 503-3 503-3 503-3 503-3 503-3 503-3 479-3 479-3 479-3 302-0 302-0 328-0 328-0 328-0 328-0 328-0 328-0 328-0 453-3 453-3 453-3 453-3 453-3 453-3 453-3 184-3 184-3 184-3 184-3 470-3 470-3 470-3 470-3 470-3 470-3 470-3 470-3 353-3 353-3 520-3 520-3 520-3 520-3 360-0 360-0 360-0 360-0 360-0 368-3 368-3 368-3 368-3 563-3 563-3 563-3 563-3 563-3 364-3 461-3 461-3 461-3 461-3 461-3 461-3 461-3 461-3 461-3 243-3 243-3 243-3 243-3 243-3 372-3 372-3 372-3 372-3 372-3 372-3 372-3 372-3 495-3 495-3 495-3 495-3 495-3 495-3 462-3 462-3 473-0 473-0 473-0 473-0 473-0 473-0 473-0 421-3 421-3 421-3 147-0 147-0 147-0 147-0 147-0 147-0 566-3 566-3 319-3 319-3 319-3 319-3 319-3 319-3 319-3 319-3 0-2 0-2 0-2 0-2 0-2 0-2 0-2 0-2 0-2 0-2 0-2 0-2 0-2 0-2 0-2 0-2 0-2 0-2 0-2 0-2 0-2 0-2 0-2 0-2 0-2 0-2 0-2 0-2 0-2 0-2 0-2 0-2 0-2 0-2 0-2 
0-2 0-2 0-2 0-2 0-2 0-2 0-2 0-2 0-2 0-2 0-2 0-2 0-2 0-2 0-2 0-2 0-2 0-2 0-2 0-2 0-2 0-2 0-2 0-2 0-2 0-2 0-2 0-2 0-2 0-2 0-2 0-2 0-2 0-2 0-2 357-0 357-0 506-0 506-0 357-0 357-0 357-0 357-0 506-0 183-0 183-0 183-0 183-0 482-3 482-3 482-3 482-3 482-3 482-3 327-0 327-0 327-0 286-0 427-3 427-3 427-3 427-3 559-3 559-3 559-3 559-3 503-3 503-3 503-3 559-3 559-3 559-3 503-3 503-3 479-3 479-3 479-3 302-0 302-0 328-0 328-0 328-0 328-0 328-0 328-0 328-0 453-3 453-3 453-3 453-3 453-3 453-3 453-3 184-3 184-3 184-3 437-3 470-3 470-3 470-3 470-3 470-3 470-3 470-3 353-3 353-3 353-3 353-3 520-3 520-3 520-3 360-0 360-0 360-0 360-0 360-0 360-0 368-3 368-3 368-3 563-3 563-3 563-3 563-3 563-3 413-0 413-0 413-0 413-0 461-3 461-3 461-3 461-3 461-3 461-3 243-3 243-3 243-3 243-3 243-3 243-3 243-3 372-3 372-3 372-3 372-3 372-3 372-3 495-3 495-3 495-3 495-3 495-3 495-3 417-3 462-3 417-3 421-3 421-3 473-0 473-0 473-0 473-0 421-3 421-3 421-3 147-0 147-0 147-0 147-0 147-0 147-0 147-0 147-0 319-3 319-3 319-3 319-3 319-3 319-3 319-3 319-3 0-2 0-2 0-2 0-2 0-2 0-2 0-2 0-2 0-2 0-2 0-2 0-2 0-2 0-2 0-2 0-2 0-2 0-2 0-2 0-2 0-2 0-2 0-2 0-2 0-2 0-2 0-2 0-2 0-2 0-2 0-2 0-2 0-2 0-2 0-2 
0-2 0-2 0-2 0-2 0-2 0-2 0-2 0-2 0-2 0-2 0-2 0-2 0-2 0-2 0-2 0-2 0-2 0-2 0-2 0-2 0-2 0-2 0-2 0-2 0-2 0-2 0-2 0-2 0-2 0-2 0-2 0-2 0-2 0-2 0-2 506-0 506-0 506-0 506-0 506-0 506-0 506-0 357-0 506-0 183-0 183-0 183-0 183-0 183-0 482-3 482-3 482-3 482-3 482-3 482-3 482-3 482-3 427-3 427-3 427-3 427-3 427-3 427-3 427-3 559-3 559-3 559-3 559-3 559-3 559-3 559-3 559-3 503-3 479-3 479-3 302-0 302-0 302-0 302-0 328-0 328-0 328-0 328-0 328-0 328-0 453-3 453-3 453-3 453-3 453-3 453-3 558-0 558-0 437-3 184-3 184-3 437-3 470-3 470-3 470-3 470-3 353-3 353-3 353-3 353-3 353-3 353-3 353-3 520-3 520-3 520-3 520-3 467-3 467-3 467-3 360-0 467-3 563-3 563-3 563-3 563-3 563-3 563-3 563-3 563-3 413-0 413-0 413-0 413-0 461-3 461-3 461-3 461-3 461-3 243-3 243-3 243-3 243-3 570-0 570-0 243-3 372-3 372-3 372-3 372-3 372-3 372-3 372-3 495-3 495-3 495-3 495-3 495-3 417-3 417-3 417-3 417-3 417-3 421-3 421-3 421-3 421-3 473-0 421-3 421-3 421-3 421-3 147-0 147-0 147-0 147-0 147-0 147-0 147-0 147-0 147-0 319-3 319-3 319-3 319-3 319-3 319-3 0-2 0-2 0-2 0-2 0-2 0-2 0-2 0-2 0-2 0-2 0-2 0-2 0-2 0-2 0-2 0-2 0-2 0-2 0-2 0-2 0-2 0-2 0-2 0-2 0-2 0-2 0-2 0-2 0-2 0-2 0-2 0-2 0-2 0-2 0-2 
0-2 0-2 0-2 0-2 0-2 0-2 0-2 0-2 0-2 0-2 0-2 0-2 0-2 0-2 0-2 0-2 0-2 0-2 0-2 0-2 0-2 0-2 0-2 0-2 0-2 0-2 0-2 0-2 0-2 0-2 0-2 0-2 0-2 0-2 0-2 506-0 506-0 506-0 506-0 506-0 506-0 506-0 506-0 506-0 183-0 183-0 183-0 183-0 183-0 183-0 183-0 482-3 482-3 482-3 482-3 482-3 482-3 482-3 427-3 427-3 427-3 427-3 427-3 427-3 427-3 427-3 427-3 559-3 559-3 559-3 559-3 559-3 479-3 479-3 479-3 479-3 302-0 302-0 302-0 302-0 302-0 543-3 453-3 453-3 453-3 453-3 453-3 453-3 453-3 453-3 453-3 558-0 558-0 437-3 437-3 437-3 437-3 437-3 437-3 437-3 353-3 353-3 353-3 353-3 353-3 353-3 353-3 520-3 520-3 520-3 520-3 520-3 467-3 467-3 467-3 467-3 467-3 467-3 563-3 563-3 467-3 563-3 563-3 563-3 563-3 563-3 563-3 413-0 413-0 461-3 461-3 243-3 243-3 243-3 243-3 243-3 243-3 570-0 570-0 570-0 570-0 570-0 570-0 570-0 372-3 372-3 372-3 495-3 495-3 495-3 495-3 495-3 495-3 417-3 417-3 417-3 417-3 417-3 417-3 421-3 421-3 421-3 421-3 421-3 421-3 421-3 421-3 421-3 392-0 392-0 392-0 147-0 147-0 147-0 147-0 147-0 319-3 319-3 223-3 319-3 319-3 319-3 0-2 0-2 0-2 0-2 0-2 0-2 0-2 0-2 0-2 0-2 0-2 0-2 0-2 0-2 0-2 0-2 0-2 0-2 0-2 0-2 0-2 0-2 0-2 0-2 0-2 0-2 0-2 0-2 0-2 0-2 0-2 0-2 0-2 0-2 0-2 
0-2 0-2 0-2 0-2 0-2 0-2 0-2 0-2 0-2 0-2 0-2 0-2 0-2 0-2 0-2 0-2 0-2 0-2 0-2 0-2 0-2 0-2 0-2 0-2 0-2 0-2 0-2 0-2 0-2 0-2 0-2 0-2 0-2 0-2 0-2 506-0 506-0 506-0 506-0 506-0 506-0 506-0 506-0 506-0 183-0 183-0 183-0 183-0 183-0 156-0 156-0 482-3 482-3 482-3 482-3 482-3 482-3 482-3 482-3 482-3 427-3 427-3 427-3 427-3 427-3 427-3 427-3 559-3 559-3 559-3 559-3 559-3 479-3 479-3 479-3 479-3 479-3 302-0 302-0 302-0 302-0 543-3 453-3 453-3 453-3 453-3 453-3 453-3 453-3 543-3 543-3 543-3 558-0 437-3 437-3 437-3 437-3 437-3 437-3 437-3 353-3 353-3 353-3 353-3 353-3 353-3 353-3 520-3 520-3 520-3 520-3 520-3 467-3 467-3 467-3 467-3 467-3 467-3 467-3 467-3 467-3 563-3 563-3 563-3 563-3 413-0 413-0 413-0 413-0 591-3 591-3 591-3 591-3 591-3 591-3 570-0 570-0 570-0 570-0 570-0 444-0 570-0 570-0 570-0 570-0 372-3 372-3 495-3 495-3 495-3 495-3 495-3 417-3 417-3 417-3 417-3 417-3 417-3 460-3 460-3 421-3 421-3 421-3 421-3 421-3 421-3 421-3 367-3 392-0 392-0 392-0 147-0 147-0 147-0 223-3 223-3 223-3 223-3 223-3 319-3 319-3 319-3 0-2 0-2 0-2 0-2 0-2 0-2 0-2 0-2 0-2 0-2 0-2 0-2 0-2 0-2 0-2 0-2 0-2 0-2 0-2 0-2 0-2 0-2 0-2 0-2 0-2 0-2 0-2 0-2 0-2 0-2 0-2 0-2 0-2 0-2 0-2 
0-2 0-2 0-2 0-2 0-2 0-2 0-2 0-2 0-2 0-2 0-2 0-2 0-2 0-2 0-2 0-2 0-2 0-2 0-2 0-2 0-2 0-2 0-2 0-2 0-2 0-2 0-2 0-2 0-2 0-2 0-2 0-2 0-2 0-2 0-2 532-0 532-0 532-0 506-0 506-0 506-0 506-0 506-0 506-0 183-0 183-0 478-3 478-3 156-0 156-0 156-0 156-0 482-3 156-0 482-3 482-3 482-3 482-3 379-0 482-3 379-0 427-3 427-3 427-3 427-3 427-3 427-3 559-3 559-3 559-3 559-3 479-3 479-3 479-3 479-3 480-0 302-0 302-0 302-0 302-0 302-0 543-3 543-3 453-3 543-3 543-3 543-3 543-3 543-3 543-3 543-3 558-0 558-0 437-3 437-3 437-3 437-3 437-3 437-3 437-3 353-3 353-3 353-3 353-3 353-3 353-3 353-3 520-3 520-3 520-3 520-3 423-3 423-3 467-3 467-3 467-3 467-3 467-3 467-3 467-3 467-3 467-3 563-3 563-3 563-3 413-0 413-0 413-0 413-0 591-3 591-3 591-3 591-3 591-3 570-0 570-0 570-0 570-0 570-0 444-0 444-0 570-0 570-0 570-0 570-0 570-0 570-0 343-0 495-3 495-3 523-0 417-3 417-3 417-3 417-3 417-3 417-3 417-3 460-3 460-3 421-3 421-3 421-3 421-3 297-3 421-3 421-3 367-3 392-0 392-0 392-0 392-0 147-0 223-3 223-3 223-3 223-3 223-3 223-3 398-3 319-3 319-3 0-2 0-2 0-2 0-2 0-2 0-2 0-2 0-2 0-2 0-2 0-2 0-2 0-2 0-2 0-2 0-2 0-2 0-2 0-2 0-2 0-2 0-2 0-2 0-2 0-2 0-2 0-2 0-2 0-2 0-2 0-2 0-2 0-2 0-2 0-2 
0-2 0-2 0-2 0-2 0-2 0-2 0-2 0-2 0-2 0-2 0-2 0-2 0-2 0-2 0-2 0-2 0-2 0-2 0-2 0-2 0-2 0-2 0-2 0-2 0-2 0-2 0-2 0-2 0-2 0-2 0-2 0-2 0-2 0-2 0-2 532-0 532-0 532-0 532-0 506-0 506-0 532-0 506-0 506-0 478-3 478-3 478-3 478-3 156-0 156-0 156-0 156-0 156-0 156-0 379-0 482-3 482-3 379-0 379-0 379-0 379-0 427-3 427-3 427-3 415-0 427-3 427-3 559-3 559-3 559-3 559-3 406-3 479-3 479-3 479-3 480-0 302-0 302-0 302-0 302-0 543-3 543-3 543-3 543-3 543-3 543-3 543-3 543-3 543-3 543-3 543-3 558-0 558-0 437-3 437-3 437-3 437-3 437-3 437-3 437-3 437-3 437-3 437-3 437-3 437-3 353-3 358-0 520-3 520-3 520-3 423-3 423-3 423-3 423-3 467-3 423-3 467-3 467-3 467-3 467-3 467-3 467-3 563-3 413-0 413-0 413-0 413-0 413-0 413-0 591-3 591-3 591-3 591-3 591-3 591-3 591-3 570-0 570-0 570-0 444-0 444-0 444-0 444-0 570-0 570-0 343-0 343-0 343-0 343-0 343-0 523-0 523-0 523-0 523-0 417-3 417-3 417-3 460-3 460-3 460-3 460-3 421-3 421-3 297-3 297-3 297-3 367-3 367-3 392-0 392-0 392-0 392-0 392-0 223-3 223-3 223-3 223-3 223-3 223-3 398-3 398-3 398-3 0-2 0-2 0-2 0-2 0-2 0-2 0-2 0-2 0-2 0-2 0-2 0-2 0-2 0-2 0-2 0-2 0-2 0-2 0-2 0-2 0-2 0-2 0-2 0-2 0-2 0-2 0-2 0-2 0-2 0-2 0-2 0-2 0-2 0-2 0-2 
0-2 0-2 0-2 0-2 0-2 0-2 0-2 0-2 0-2 0-2 0-2 0-2 0-2 0-2 0-2 0-2 0-2 0-2 0-2 0-2 0-2 0-2 0-2 0-2 0-2 0-2 0-2 0-2 0-2 0-2 0-2 0-2 0-2 0-2 0-2 532-0 532-0 532-0 532-0 532-0 532-0 532-0 478-3 478-3 478-3 478-3 478-3 156-0 156-0 156-0 156-0 156-0 156-0 156-0 379-0 379-0 482-3 379-0 379-0 379-0 415-0 415-0 415-0 415-0 415-0 427-3 427-3 559-3 406-3 406-3 406-3 406-3 479-3 479-3 479-3 480-0 302-0 302-0 302-0 302-0 302-0 543-3 543-3 543-3 543-3 543-3 543-3 543-3 543-3 543-3 543-3 558-0 558-0 558-0 558-0 410-0 410-0 410-0 410-0 437-3 437-3 437-3 437-3 437-3 358-0 358-0 358-0 358-0 358-0 520-3 520-3 423-3 423-3 423-3 423-3 423-3 423-3 423-3 423-3 423-3 467-3 467-3 563-3 413-0 413-0 413-0 413-0 413-0 591-3 591-3 591-3 591-3 591-3 591-3 591-3 570-0 570-0 444-0 444-0 444-0 444-0 444-0 343-0 343-0 343-0 343-0 343-0 343-0 343-0 523-0 523-0 523-0 523-0 417-3 417-3 417-3 417-3 460-3 460-3 460-3 297-3 297-3 297-3 297-3 297-3 297-3 367-3 367-3 367-3 367-3 367-3 392-0 392-0 223-3 223-3 223-3 223-3 223-3 398-3 398-3 398-3 398-3 0-2 0-2 0-2 0-2 0-2 0-2 0-2 0-2 0-2 0-2 0-2 0-2 0-2 0-2 0-2 0-2 0-2 0-2 0-2 0-2 0-2 0-2 0-2 0-2 0-2 0-2 0-2 0-2 0-2 0-2 0-2 0-2 0-2 0-2 0-2 
0-2 0-2 0-2 0-2 0-2 0-2 0-2 0-2 0-2 0-2 0-2 0-2 0-2 0-2 0-2 0-2 0-2 0-2 0-2 0-2 0-2 0-2 0-2 0-2 0-2 0-2 0-2 0-2 0-2 0-2 0-2 0-2 0-2 0-2 0-2 532-0 532-0 532-0 532-0 532-0 532-0 532-0 532-0 532-0 478-3 478-3 478-3 478-3 156-0 156-0 156-0 156-0 156-0 156-0 379-0 379-0 379-0 379-0 379-0 379-0 415-0 415-0 415-0 415-0 415-0 415-0 415-0 415-0 406-3 406-3 406-3 406-3 479-3 479-3 479-3 480-0 302-0 302-0 302-0 302-0 302-0 543-3 543-3 543-3 543-3 543-3 543-3 314-0 314-0 314-0 558-0 558-0 558-0 558-0 558-0 558-0 410-0 410-0 410-0 410-0 410-0 410-0 410-0 358-0 358-0 358-0 358-0 358-0 358-0 520-3 520-3 423-3 423-3 423-3 423-3 423-3 423-3 491-0 423-3 423-3 467-3 467-3 563-3 413-0 413-0 413-0 413-0 413-0 591-3 591-3 591-3 591-3 591-3 591-3 591-3 570-0 570-0 444-0 444-0 444-0 444-0 444-0 343-0 343-0 343-0 343-0 343-0 343-0 523-0 523-0 523-0 523-0 523-0 523-0 417-3 417-3 417-3 417-3 460-3 460-3 297-3 297-3 297-3 297-3 297-3 367-3 367-3 367-3 392-0 392-0 392-0 392-0 392-0 392-0 223-3 398-3 398-3 398-3 398-3 398-3 398-3 398-3 0-2 0-2 0-2 0-2 0-2 0-2 0-2 0-2 0-2 0-2 0-2 0-2 0-2 0-2 0-2 0-2 0-2 0-2 0-2 0-2 0-2 0-2 0-2 0-2 0-2 0-2 0-2 0-2 0-2 0-2 0-2 0-2 0-2 0-2 0-2 
0-2 0-2 0-2 0-2 0-2 0-2 0-2 0-2 0-2 0-2 0-2 0-2 0-2 0-2 0-2 0-2 0-2 0-2 0-2 0-2 0-2 0-2 0-2 0-2 0-2 0-2 0-2 0-2 0-2 0-2 0-2 0-2 0-2 0-2 0-2 532-0 532-0 532-0 532-0 532-0 532-0 532-0 532-0 532-0 478-3 478-3 478-3 478-3 156-0 156-0 156-0 156-0 156-0 156-0 379-0 379-0 379-0 379-0 379-0 379-0 379-0 415-0 415-0 415-0 415-0 415-0 415-0 406-3 406-3 406-3 406-3 406-3 479-3 479-3 480-0 480-0 480-0 302-0 302-0 480-0 302-0 381-0 381-0 381-0 381-0 314-0 314-0 314-0 314-0 314-0 558-0 558-0 558-0 558-0 558-0 558-0 558-0 410-0 410-0 410-0 410-0 410-0 410-0 358-0 358-0 358-0 358-0 358-0 358-0 520-3 520-3 423-3 423-3 423-3 423-3 423-3 423-3 491-0 491-0 491-0 563-3 563-3 563-3 563-3 413-0 413-0 413-0 536-0 591-3 591-3 591-3 591-3 591-3 591-3 591-3 294-3 570-0 444-0 444-0 444-0 444-0 444-0 343-0 343-0 343-0 343-0 343-0 523-0 523-0 523-0 523-0 523-0 523-0 523-0 523-0 417-3 460-3 460-3 460-3 460-3 297-3 297-3 297-3 297-3 297-3 297-3 367-3 367-3 392-0 392-0 392-0 392-0 392-0 392-0 223-3 223-3 398-3 398-3 398-3 398-3 398-3 398-3 0-2 0-2 0-2 0-2 0-2 0-2 0-2 0-2 0-2 0-2 0-2 0-2 0-2 0-2 0-2 0-2 0-2 0-2 0-2 0-2 0-2 0-2 0-2 0-2 0-2 0-2 0-2 0-2 0-2 0-2 0-2 0-2 0-2 0-2 0-2 
0-2 0-2 0-2 0-2 0-2 0-2 0-2 0-2 0-2 0-2 0-2 0-2 0-2 0-2 0-2 0-2 0-2 0-2 0-2 0-2 0-2 0-2 0-2 0-2 0-2 0-2 0-2 0-2 0-2 0-2 0-2 0-2 0-2 0-2 0-2 532-0 532-0 532-0 532-0 532-0 532-0 478-3 478-3 478-3 478-3 478-3 478-3 156-0 156-0 156-0 156-0 156-0 156-0 156-0 452-3 379-0 379-0 379-0 379-0 379-0 281-0 415-0 415-0 415-0 415-0 415-0 406-3 406-3 406-3 406-3 406-3 406-3 480-0 480-0 480-0 480-0 480-0 480-0 480-0 480-0 381-0 381-0 381-0 381-0 314-0 314-0 314-0 314-0 314-0 314-0 558-0 558-0 558-0 558-0 558-0 558-0 558-0 410-0 410-0 410-0 410-0 410-0 358-0 358-0 358-0 358-0 358-0 358-0 615-3 615-3 615-3 615-3 423-3 423-3 423-3 423-3 423-3 491-0 491-0 491-0 491-0 563-3 563-3 536-0 413-0 413-0 413-0 536-0 536-0 294-3 294-3 294-3 294-3 294-3 294-3 294-3 294-3 444-0 444-0 444-0 444-0 444-0 444-0 343-0 343-0 343-0 343-0 523-0 523-0 523-0 523-0 523-0 523-0 523-0 523-0 523-0 460-3 460-3 460-3 460-3 297-3 297-3 297-3 297-3 297-3 297-3 297-3 367-3 392-0 392-0 392-0 392-0 392-0 392-0 223-3 223-3 398-3 398-3 398-3 398-3 398-3 398-3 0-2 0-2 0-2 0-2 0-2 0-2 0-2 0-2 0-2 0-2 0-2 0-2 0-2 0-2 0-2 0-2 0-2 0-2 0-2 0-2 0-2 0-2 0-2 0-2 0-2 0-2 0-2 0-2 0-2 0-2 0-2 0-2 0-2 0-2 0-2 
0-2 0-2 0-2 0-2 0-2 0-2 0-2 0-2 0-2 0-2 0-2 0-2 0-2 0-2 0-2 0-2 0-2 0-2 0-2 0-2 0-2 0-2 0-2 0-2 0-2 0-2 0-2 0-2 0-2 0-2 0-2 0-2 0-2 0-2 0-2 383-0 383-0 532-0 383-0 383-0 383-0 478-3 478-3 478-3 478-3 478-3 478-3 452-3 452-3 452-3 452-3 452-3 156-0 452-3 452-3 379-0 379-0 379-0 379-0 281-0 281-0 415-0 415-0 406-3 406-3 406-3 406-3 406-3 406-3 406-3 406-3 406-3 406-3 480-0 480-0 480-0 480-0 480-0 480-0 480-0 381-0 381-0 381-0 314-0 314-0 314-0 314-0 314-0 314-0 314-0 314-0 558-0 558-0 558-0 558-0 558-0 410-0 410-0 410-0 410-0 410-0 410-0 358-0 358-0 358-0 358-0 358-0 358-0 615-3 615-3 615-3 615-3 615-3 423-3 423-3 423-3 423-3 491-0 491-0 491-0 491-0 491-0 563-3 536-0 413-0 413-0 536-0 536-0 536-0 294-3 294-3 294-3 294-3 294-3 294-3 294-3 294-3 444-0 444-0 444-0 444-0 444-0 444-0 343-0 343-0 343-0 343-0 523-0 523-0 523-0 523-0 523-0 434-3 434-3 434-3 460-3 460-3 460-3 460-3 460-3 297-3 297-3 297-3 297-3 297-3 367-3 367-3 367-3 367-3 392-0 392-0 392-0 392-0 223-3 223-3 223-3 398-3 398-3 398-3 398-3 398-3 346-0 0-2 0-2 0-2 0-2 0-2 0-2 0-2 0-2 0-2 0-2 0-2 0-2 0-2 0-2 0-2 0-2 0-2 0-2 0-2 0-2 0-2 0-2 0-2 0-2 0-2 0-2 0-2 0-2 0-2 0-2 0-2 0-2 0-2 0-2 0-2 
0-2 0-2 0-2 0-2 0-2 0-2 0-2 0-2 0-2 0-2 0-2 0-2 0-2 0-2 0-2 0-2 0-2 0-2 0-2 0-2 0-2 0-2 0-2 0-2 0-2 0-2 0-2 0-2 0-2 0-2 0-2 0-2 0-2 0-2 0-2 383-0 383-0 383-0 383-0 383-0 383-0 478-3 478-3 478-3 478-3 478-3 478-3 452-3 452-3 452-3 452-3 452-3 452-3 452-3 452-3 379-0 379-0 379-0 281-0 281-0 281-0 281-0 415-0 406-3 415-0 415-0 406-3 406-3 406-3 406-3 406-3 480-0 480-0 480-0 480-0 480-0 381-0 480-0 480-0 381-0 381-0 381-0 381-0 314-0 314-0 314-0 314-0 314-0 314-0 314-0 314-0 314-0 459-3 558-0 558-0 459-3 410-0 410-0 410-0 410-0 410-0 410-0 358-0 358-0 358-0 358-0 358-0 615-3 615-3 615-3 615-3 615-3 615-3 615-3 463-3 463-3 463-3 491-0 491-0 491-0 491-0 491-0 536-0 536-0 536-0 413-0 536-0 536-0 536-0 294-3 144-0 144-0 294-3 294-3 294-3 294-3 294-3 444-0 444-0 444-0 444-0 444-0 343-0 343-0 343-0 343-0 343-0 343-0 564-3 564-3 523-0 523-0 523-0 434-3 434-3 460-3 460-3 460-3 460-3 460-3 297-3 297-3 297-3 297-3 297-3 367-3 367-3 367-3 367-3 571-0 571-0 571-0 571-0 223-3 223-3 223-3 398-3 398-3 398-3 346-0 346-0 346-0 0-2 0-2 0-2 0-2 0-2 0-2 0-2 0-2 0-2 0-2 0-2 0-2 0-2 0-2 0-2 0-2 0-2 0-2 0-2 0-2 0-2 0-2 0-2 0-2 0-2 0-2 0-2 0-2 0-2 0-2 0-2 0-2 0-2 0-2 0-2 
0-2 0-2 0-2 0-2 0-2 0-2 0-2 0-2 0-2 0-2 0-2 0-2 0-2 0-2 0-2 0-2 0-2 0-2 0-2 0-2 0-2 0-2 0-2 0-2 0-2 0-2 0-2 0-2 0-2 0-2 0-2 0-2 0-2 0-2 0-2 383-0 383-0 383-0 383-0 383-0 383-0 383-0 383-0 478-3 478-3 276-0 478-3 452-3 452-3 452-3 452-3 452-3 452-3 452-3 452-3 379-0 379-0 281-0 281-0 281-0 281-0 281-0 415-0 415-0 415-0 415-0 415-0 309-0 309-0 309-0 309-0 480-0 480-0 480-0 480-0 480-0 381-0 381-0 381-0 381-0 381-0 381-0 381-0 381-0 284-3 314-0 314-0 314-0 314-0 314-0 314-0 459-3 459-3 459-3 558-0 459-3 459-3 410-0 410-0 382-0 382-0 382-0 382-0 382-0 358-0 358-0 358-0 615-3 615-3 615-3 615-3 615-3 615-3 615-3 463-3 463-3 463-3 491-0 491-0 491-0 491-0 491-0 536-0 536-0 536-0 536-0 536-0 536-0 536-0 536-0 144-0 144-0 144-0 294-3 294-3 294-3 294-3 294-3 294-3 445-3 445-3 445-3 343-0 343-0 445-3 564-3 564-3 564-3 564-3 564-3 434-3 434-3 434-3 434-3 434-3 434-3 460-3 460-3 460-3 370-0 370-0 297-3 297-3 297-3 297-3 367-3 367-3 367-3 367-3 367-3 571-0 571-0 571-0 223-3 223-3 223-3 398-3 398-3 398-3 346-0 346-0 0-2 0-2 0-2 0-2 0-2 0-2 0-2 0-2 0-2 0-2 0-2 0-2 0-2 0-2 0-2 0-2 0-2 0-2 0-2 0-2 0-2 0-2 0-2 0-2 0-2 0-2 0-2 0-2 0-2 0-2 0-2 0-2 0-2 0-2 0-2 0-2 
0-2 0-2 0-2 0-2 0-2 0-2 0-2 0-2 0-2 0-2 0-2 0-2 0-2 0-2 0-2 0-2 0-2 0-2 0-2 0-2 0-2 0-2 0-2 0-2 0-2 0-2 0-2 0-2 0-2 0-2 0-2 0-2 0-2 0-2 0-2 383-0 383-0 383-0 383-0 383-0 383-0 383-0 383-0 276-0 276-0 276-0 478-3 452-3 452-3 452-3 452-3 452-3 507-3 507-3 507-3 507-3 281-0 281-0 281-0 281-0 281-0 281-0 281-0 415-0 415-0 415-0 309-0 309-0 309-0 309-0 309-0 309-0 480-0 480-0 284-3 480-0 381-0 381-0 381-0 381-0 381-0 381-0 284-3 284-3 284-3 459-3 459-3 459-3 459-3 314-0 314-0 459-3 459-3 459-3 459-3 459-3 459-3 459-3 410-0 382-0 382-0 382-0 382-0 382-0 382-0 382-0 615-3 615-3 615-3 615-3 615-3 615-3 615-3 615-3 463-3 463-3 463-3 491-0 491-0 491-0 491-0 491-0 536-0 536-0 536-0 536-0 536-0 536-0 536-0 144-0 144-0 144-0 144-0 294-3 294-3 294-3 294-3 294-3 294-3 445-3 445-3 445-3 445-3 445-3 445-3 445-3 564-3 564-3 564-3 564-3 564-3 434-3 434-3 434-3 434-3 434-3 460-3 460-3 460-3 370-0 370-0 370-0 370-0 370-0 397-0 367-3 367-3 367-3 367-3 367-3 571-0 571-0 571-0 571-0 571-0 571-0 571-0 571-0 398-3 346-0 346-0 0-2 0-2 0-2 0-2 0-2 0-2 0-2 0-2 0-2 0-2 0-2 0-2 0-2 0-2 0-2 0-2 0-2 0-2 0-2 0-2 0-2 0-2 0-2 0-2 0-2 0-2 0-2 0-2 0-2 0-2 0-2 0-2 0-2 0-2 0-2 0-2 
0-2 0-2 0-2 0-2 0-2 0-2 0-2 0-2 0-2 0-2 0-2 0-2 0-2 0-2 0-2 0-2 0-2 0-2 0-2 0-2 0-2 0-2 0-2 0-2 0-2 0-2 0-2 0-2 0-2 0-2 0-2 0-2 0-2 0-2 0-2 0-2 383-0 383-0 383-0 383-0 383-0 383-0 276-0 276-0 276-0 276-0 478-3 452-3 452-3 452-3 452-3 452-3 507-3 507-3 430-3 430-3 281-0 281-0 281-0 281-0 309-0 281-0 281-0 415-0 415-0 415-0 309-0 309-0 309-0 309-0 309-0 309-0 561-0 561-0 284-3 284-3 381-0 381-0 381-0 381-0 381-0 381-0 284-3 284-3 284-3 459-3 459-3 459-3 459-3 459-3 459-3 459-3 459-3 359-3 359-3 359-3 359-3 359-3 410-0 410-0 382-0 382-0 382-0 382-0 382-0 382-0 615-3 615-3 441-3 615-3 615-3 615-3 441-3 441-3 441-3 463-3 463-3 463-3 491-0 491-0 491-0 491-0 536-0 536-0 536-0 536-0 536-0 536-0 536-0 144-0 144-0 144-0 144-0 294-3 294-3 294-3 294-3 294-3 294-3 445-3 445-3 445-3 445-3 445-3 445-3 445-3 445-3 564-3 564-3 564-3 564-3 434-3 434-3 434-3 434-3 434-3 460-3 460-3 370-0 370-0 370-0 370-0 370-0 370-0 397-0 397-0 367-3 367-3 367-3 367-3 571-0 571-0 571-0 571-0 571-0 571-0 571-0 571-0 346-0 346-0 0-2 0-2 0-2 0-2 0-2 0-2 0-2 0-2 0-2 0-2 0-2 0-2 0-2 0-2 0-2 0-2 0-2 0-2 0-2 0-2 0-2 0-2 0-2 0-2 0-2 0-2 0-2 0-2 0-2 0-2 0-2 0-2 0-2 0-2 0-2 0-2 0-2 
0-2 0-2 0-2 0-2 0-2 0-2 0-2 0-2 0-2 0-2 0-2 0-2 0-2 0-2 0-2 0-2 0-2 0-2 0-2 0-2 0-2 0-2 0-2 0-2 0-2 0-2 0-2 0-2 0-2 0-2 0-2 0-2 0-2 0-2 0-2 0-2 383-0 383-0 383-0 383-0 383-0 383-0 276-0 276-0 276-0 452-3 452-3 452-3 507-3 507-3 507-3 507-3 507-3 507-3 507-3 430-3 281-0 281-0 281-0 281-0 309-0 309-0 309-0 309-0 309-0 309-0 309-0 309-0 309-0 309-0 309-0 309-0 561-0 561-0 561-0 284-3 284-3 284-3 284-3 381-0 381-0 381-0 284-3 284-3 284-3 284-3 407-3 407-3 459-3 459-3 459-3 459-3 459-3 359-3 359-3 359-3 359-3 359-3 359-3 359-3 382-0 382-0 382-0 382-0 382-0 441-3 615-3 441-3 441-3 441-3 615-3 441-3 441-3 441-3 441-3 463-3 463-3 463-3 491-0 491-0 491-0 491-0 491-0 536-0 494-0 494-0 494-0 144-0 144-0 144-0 144-0 144-0 144-0 144-0 294-3 144-0 144-0 144-0 445-3 445-3 445-3 445-3 445-3 445-3 445-3 445-3 445-3 564-3 564-3 564-3 434-3 434-3 434-3 434-3 434-3 434-3 434-3 434-3 370-0 370-0 370-0 370-0 370-0 370-0 370-0 397-0 367-3 367-3 367-3 571-0 571-0 571-0 571-0 571-0 571-0 571-0 571-0 346-0 346-0 346-0 0-2 0-2 0-2 0-2 0-2 0-2 0-2 0-2 0-2 0-2 0-2 0-2 0-2 0-2 0-2 0-2 0-2 0-2 0-2 0-2 0-2 0-2 0-2 0-2 0-2 0-2 0-2 0-2 0-2 0-2 0-2 0-2 0-2 0-2 0-2 0-2 0-2 
0-2 0-2 0-2 0-2 0-2 0-2 0-2 0-2 0-2 0-2 0-2 0-2 0-2 0-2 0-2 0-2 0-2 0-2 0-2 0-2 0-2 0-2 0-2 0-2 0-2 0-2 0-2 0-2 0-2 0-2 0-2 0-2 0-2 0-2 0-2 0-2 383-0 383-0 276-0 276-0 276-0 276-0 276-0 276-0 276-0 452-3 452-3 452-3 452-3 507-3 507-3 507-3 507-3 507-3 507-3 430-3 281-0 281-0 281-0 281-0 309-0 609-0 609-0 609-0 609-0 609-0 609-0 309-0 309-0 309-0 561-0 561-0 561-0 561-0 561-0 284-3 284-3 284-3 284-3 284-3 284-3 284-3 284-3 284-3 407-3 407-3 407-3 459-3 459-3 459-3 459-3 459-3 459-3 359-3 359-3 359-3 359-3 359-3 359-3 359-3 359-3 382-0 382-0 382-0 382-0 441-3 441-3 441-3 441-3 441-3 441-3 441-3 441-3 441-3 441-3 463-3 463-3 463-3 491-0 491-0 494-0 494-0 536-0 536-0 494-0 494-0 494-0 144-0 144-0 144-0 144-0 144-0 144-0 144-0 144-0 144-0 144-0 144-0 144-0 144-0 445-3 445-3 445-3 445-3 445-3 445-3 564-3 564-3 564-3 564-3 434-3 434-3 434-3 434-3 434-3 434-3 434-3 434-3 370-0 370-0 370-0 370-0 397-0 397-0 397-0 397-0 397-0 397-0 571-0 571-0 571-0 571-0 346-0 346-0 571-0 571-0 346-0 346-0 346-0 346-0 0-2 0-2 0-2 0-2 0-2 0-2 0-2 0-2 0-2 0-2 0-2 0-2 0-2 0-2 0-2 0-2 0-2 0-2 0-2 0-2 0-2 0-2 0-2 0-2 0-2 0-2 0-2 0-2 0-2 0-2 0-2 0-2 0-2 0-2 0-2 0-2 0-2 
0-2 0-2 0-2 0-2 0-2 0-2 0-2 0-2 0-2 0-2 0-2 0-2 0-2 0-2 0-2 0-2 0-2 0-2 0-2 0-2 0-2 0-2 0-2 0-2 0-2 0-2 0-2 0-2 0-2 0-2 0-2 0-2 0-2 0-2 0-2 0-2 0-2 0-2 276-0 276-0 276-0 276-0 276-0 276-0 276-0 276-0 276-0 276-0 452-3 507-3 507-3 507-3 507-3 507-3 430-3 430-3 430-3 430-3 281-0 281-0 309-0 609-0 609-0 609-0 609-0 609-0 609-0 609-0 309-0 309-0 561-0 561-0 561-0 561-0 561-0 561-0 284-3 284-3 284-3 284-3 284-3 284-3 284-3 407-3 407-3 407-3 407-3 407-3 407-3 407-3 459-3 403-0 403-0 359-3 359-3 359-3 359-3 359-3 359-3 359-3 359-3 382-0 382-0 382-0 441-3 441-3 441-3 441-3 212-3 441-3 441-3 441-3 441-3 441-3 441-3 463-3 463-3 463-3 463-3 494-0 494-0 494-0 494-0 494-0 494-0 494-0 494-0 494-0 494-0 494-0 494-0 494-0 594-3 594-3 594-3 594-3 144-0 144-0 144-0 445-3 445-3 445-3 483-0 445-3 445-3 483-0 564-3 564-3 564-3 522-0 522-0 522-0 522-0 492-0 434-3 434-3 434-3 434-3 370-0 370-0 370-0 397-0 397-0 397-0 397-0 397-0 397-0 397-0 571-0 571-0 571-0 571-0 346-0 346-0 346-0 346-0 346-0 346-0 346-0 0-2 0-2 0-2 0-2 0-2 0-2 0-2 0-2 0-2 0-2 0-2 0-2 0-2 0-2 0-2 0-2 0-2 0-2 0-2 0-2 0-2 0-2 0-2 0-2 0-2 0-2 0-2 0-2 0-2 0-2 0-2 0-2 0-2 0-2 0-2 0-2 0-2 0-2 
0-2 0-2 0-2 0-2 0-2 0-2 0-2 0-2 0-2 0-2 0-2 0-2 0-2 0-2 0-2 0-2 0-2 0-2 0-2 0-2 0-2 0-2 0-2 0-2 0-2 0-2 0-2 0-2 0-2 0-2 0-2 0-2 0-2 0-2 0-2 0-2 0-2 0-2 0-2 276-0 276-0 276-0 276-0 276-0 276-0 276-0 276-0 276-0 452-3 452-3 507-3 507-3 507-3 507-3 430-3 430-3 430-3 430-3 430-3 281-0 281-0 609-0 609-0 609-0 609-0 609-0 609-0 609-0 384-3 309-0 561-0 561-0 561-0 561-0 561-0 561-0 561-0 561-0 284-3 284-3 284-3 284-3 407-3 407-3 407-3 407-3 407-3 407-3 407-3 407-3 403-0 403-0 403-0 359-3 359-3 359-3 359-3 359-3 359-3 359-3 562-3 382-0 382-0 382-0 441-3 441-3 212-3 212-3 212-3 431-3 441-3 431-3 463-3 441-3 463-3 463-3 438-3 463-3 494-0 494-0 494-0 494-0 494-0 494-0 494-0 494-0 494-0 373-0 373-0 373-0 373-0 594-3 594-3 594-3 594-3 594-3 483-0 483-0 483-0 445-3 483-0 445-3 483-0 483-0 483-0 483-0 564-3 564-3 564-3 564-3 522-0 522-0 522-0 492-0 492-0 434-3 370-0 370-0 370-0 370-0 370-0 397-0 397-0 397-0 397-0 397-0 397-0 316-0 316-0 316-0 316-0 487-3 346-0 346-0 346-0 346-0 346-0 346-0 0-2 0-2 0-2 0-2 0-2 0-2 0-2 0-2 0-2 0-2 0-2 0-2 0-2 0-2 0-2 0-2 0-2 0-2 0-2 0-2 0-2 0-2 0-2 0-2 0-2 0-2 0-2 0-2 0-2 0-2 0-2 0-2 0-2 0-2 0-2 0-2 0-2 0-2 0-2 
0-2 0-2 0-2 0-2 0-2 0-2 0-2 0-2 0-2 0-2 0-2 0-2 0-2 0-2 0-2 0-2 0-2 0-2 0-2 0-2 0-2 0-2 0-2 0-2 0-2 0-2 0-2 0-2 0-2 0-2 0-2 0-2 0-2 0-2 0-2 0-2 0-2 0-2 0-2 510-0 510-0 276-0 276-0 276-0 276-0 276-0 276-0 510-0 507-3 507-3 507-3 507-3 507-3 507-3 430-3 430-3 430-3 430-3 430-3 281-0 281-0 609-0 609-0 609-0 609-0 609-0 609-0 384-3 384-3 309-0 384-3 384-3 561-0 561-0 561-0 561-0 561-0 561-0 284-3 516-0 516-0 284-3 407-3 407-3 407-3 407-3 407-3 407-3 403-0 403-0 403-0 403-0 403-0 359-3 359-3 403-0 562-3 562-3 562-3 562-3 562-3 562-3 382-0 382-0 212-3 212-3 212-3 212-3 431-3 431-3 431-3 431-3 463-3 463-3 463-3 463-3 438-3 438-3 494-0 494-0 494-0 494-0 494-0 494-0 494-0 494-0 494-0 373-0 373-0 373-0 373-0 373-0 594-3 594-3 594-3 594-3 483-0 483-0 483-0 483-0 483-0 483-0 483-0 483-0 564-3 564-3 564-3 522-0 522-0 522-0 522-0 522-0 492-0 492-0 546-0 546-0 546-0 370-0 370-0 370-0 370-0 397-0 397-0 397-0 397-0 316-0 316-0 316-0 316-0 316-0 316-0 487-3 346-0 346-0 346-0 346-0 346-0 346-0 0-2 0-2 0-2 0-2 0-2 0-2 0-2 0-2 0-2 0-2 0-2 0-2 0-2 0-2 0-2 0-2 0-2 0-2 0-2 0-2 0-2 0-2 0-2 0-2 0-2 0-2 0-2 0-2 0-2 0-2 0-2 0-2 0-2 0-2 0-2 0-2 0-2 0-2 0-2 
0-2 0-2 0-2 0-2 0-2 0-2 0-2 0-2 0-2 0-2 0-2 0-2 0-2 0-2 0-2 0-2 0-2 0-2 0-2 0-2 0-2 0-2 0-2 0-2 0-2 0-2 0-2 0-2 0-2 0-2 0-2 0-2 0-2 0-2 0-2 0-2 0-2 0-2 0-2 510-0 510-0 510-0 510-0 510-0 510-0 510-0 510-0 510-0 304-0 507-3 507-3 507-3 507-3 507-3 430-3 430-3 430-3 430-3 430-3 429-0 429-0 429-0 609-0 609-0 609-0 609-0 609-0 384-3 384-3 384-3 384-3 384-3 561-0 516-0 561-0 561-0 561-0 561-0 516-0 516-0 516-0 516-0 407-3 407-3 407-3 407-3 407-3 407-3 403-0 403-0 403-0 403-0 403-0 403-0 403-0 403-0 562-3 562-3 562-3 562-3 562-3 562-3 382-0 382-0 212-3 212-3 212-3 212-3 212-3 431-3 431-3 431-3 463-3 463-3 463-3 463-3 438-3 438-3 408-3 408-3 408-3 408-3 408-3 408-3 373-0 373-0 373-0 373-0 373-0 373-0 373-0 373-0 594-3 594-3 594-3 594-3 594-3 594-3 483-0 483-0 483-0 422-3 422-3 422-3 564-3 564-3 564-3 564-3 522-0 522-0 522-0 522-0 492-0 546-0 546-0 546-0 546-0 546-0 370-0 370-0 546-0 546-0 397-0 397-0 397-0 397-0 397-0 397-0 316-0 487-3 487-3 487-3 487-3 487-3 346-0 487-3 487-3 0-2 0-2 0-2 0-2 0-2 0-2 0-2 0-2 0-2 0-2 0-2 0-2 0-2 0-2 0-2 0-2 0-2 0-2 0-2 0-2 0-2 0-2 0-2 0-2 0-2 0-2 0-2 0-2 0-2 0-2 0-2 0-2 0-2 0-2 0-2 0-2 0-2 0-2 0-2 0-2 
0-2 0-2 0-2 0-2 0-2 0-2 0-2 0-2 0-2 0-2 0-2 0-2 0-2 0-2 0-2 0-2 0-2 0-2 0-2 0-2 0-2 0-2 0-2 0-2 0-2 0-2 0-2 0-2 0-2 0-2 0-2 0-2 0-2 0-2 0-2 0-2 0-2 0-2 0-2 510-0 510-0 510-0 510-0 510-0 510-0 510-0 510-0 510-0 304-0 304-0 304-0 304-0 304-0 304-0 430-3 430-3 430-3 430-3 430-3 429-0 429-0 429-0 609-0 609-0 384-3 384-3 609-0 384-3 384-3 384-3 384-3 384-3 561-0 516-0 561-0 561-0 561-0 516-0 516-0 516-0 516-0 516-0 407-3 407-3 407-3 407-3 407-3 407-3 403-0 403-0 403-0 403-0 403-0 403-0 403-0 403-0 403-0 562-3 562-3 562-3 562-3 562-3 496-0 212-3 212-3 212-3 212-3 212-3 212-3 431-3 431-3 431-3 463-3 438-3 463-3 463-3 438-3 438-3 408-3 408-3 408-3 408-3 408-3 408-3 408-3 373-0 373-0 373-0 373-0 373-0 373-0 373-0 373-0 594-3 594-3 483-0 483-0 483-0 483-0 483-0 483-0 422-3 422-3 422-3 564-3 564-3 522-0 522-0 522-0 522-0 522-0 522-0 492-0 546-0 546-0 546-0 546-0 546-0 546-0 546-0 546-0 546-0 397-0 397-0 397-0 316-0 316-0 316-0 316-0 487-3 487-3 487-3 487-3 487-3 487-3 487-3 487-3 0-2 0-2 0-2 0-2 0-2 0-2 0-2 0-2 0-2 0-2 0-2 0-2 0-2 0-2 0-2 0-2 0-2 0-2 0-2 0-2 0-2 0-2 0-2 0-2 0-2 0-2 0-2 0-2 0-2 0-2 0-2 0-2 0-2 0-2 0-2 0-2 0-2 0-2 0-2 0-2 
0-2 0-2 0-2 0-2 0-2 0-2 0-2 0-2 0-2 0-2 0-2 0-2 0-2 0-2 0-2 0-2 0-2 0-2 0-2 0-2 0-2 0-2 0-2 0-2 0-2 0-2 0-2 0-2 0-2 0-2 0-2 0-2 0-2 0-2 0-2 0-2 0-2 0-2 0-2 510-0 510-0 510-0 510-0 510-0 510-0 510-0 404-3 510-0 304-0 304-0 304-0 304-0 304-0 304-0 304-0 304-0 430-3 430-3 430-3 429-0 429-0 429-0 429-0 609-0 384-3 384-3 384-3 384-3 384-3 384-3 384-3 516-0 516-0 516-0 561-0 561-0 516-0 516-0 516-0 516-0 516-0 516-0 516-0 516-0 407-3 407-3 407-3 403-0 403-0 403-0 403-0 403-0 403-0 488-0 403-0 403-0 562-3 562-3 562-3 562-3 496-0 496-0 496-0 212-3 212-3 212-3 212-3 212-3 212-3 431-3 431-3 438-3 438-3 438-3 463-3 463-3 463-3 438-3 438-3 408-3 408-3 408-3 408-3 408-3 408-3 373-0 373-0 373-0 373-0 373-0 373-0 594-3 594-3 594-3 594-3 594-3 594-3 483-0 483-0 483-0 483-0 422-3 422-3 422-3 422-3 422-3 522-0 522-0 522-0 492-0 492-0 492-0 492-0 546-0 546-0 546-0 546-0 546-0 546-0 546-0 446-3 446-3 446-3 316-0 397-0 316-0 316-0 316-0 316-0 487-3 487-3 487-3 487-3 487-3 487-3 487-3 487-3 0-2 0-2 0-2 0-2 0-2 0-2 0-2 0-2 0-2 0-2 0-2 0-2 0-2 0-2 0-2 0-2 0-2 0-2 0-2 0-2 0-2 0-2 0-2 0-2 0-2 0-2 0-2 0-2 0-2 0-2 0-2 0-2 0-2 0-2 0-2 0-2 0-2 0-2 0-2 0-2 
0-2 0-2 0-2 0-2 0-2 0-2 0-2 0-2 0-2 0-2 0-2 0-2 0-2 0-2 0-2 0-2 0-2 0-2 0-2 0-2 0-2 0-2 0-2 0-2 0-2 0-2 0-2 0-2 0-2 0-2 0-2 0-2 0-2 0-2 0-2 0-2 0-2 0-2 0-2 510-0 510-0 510-0 510-0 510-0 510-0 510-0 404-3 510-0 510-0 304-0 304-0 304-0 304-0 304-0 304-0 304-0 430-3 430-3 430-3 429-0 429-0 429-0 429-0 384-3 384-3 384-3 384-3 384-3 557-0 557-0 557-0 516-0 516-0 516-0 516-0 516-0 516-0 535-3 535-3 535-3 535-3 516-0 516-0 516-0 516-0 515-0 515-0 488-0 488-0 488-0 488-0 488-0 488-0 488-0 403-0 403-0 562-3 562-3 562-3 496-0 496-0 496-0 496-0 496-0 496-0 212-3 212-3 212-3 431-3 431-3 431-3 431-3 438-3 438-3 438-3 438-3 438-3 438-3 438-3 408-3 408-3 408-3 408-3 408-3 408-3 373-0 373-0 373-0 373-0 373-0 373-0 594-3 594-3 594-3 594-3 594-3 594-3 483-0 483-0 483-0 483-0 422-3 422-3 422-3 422-3 422-3 522-0 522-0 522-0 492-0 492-0 492-0 492-0 546-0 546-0 546-0 546-0 546-0 546-0 446-3 446-3 446-3 316-0 316-0 316-0 316-0 316-0 316-0 316-0 472-0 472-0 472-0 487-3 487-3 487-3 0-2 0-2 0-2 0-2 0-2 0-2 0-2 0-2 0-2 0-2 0-2 0-2 0-2 0-2 0-2 0-2 0-2 0-2 0-2 0-2 0-2 0-2 0-2 0-2 0-2 0-2 0-2 0-2 0-2 0-2 0-2 0-2 0-2 0-2 0-2 0-2 0-2 0-2 0-2 0-2 0-2 0-2 
0-2 0-2 0-2 0-2 0-2 0-2 0-2 0-2 0-2 0-2 0-2 0-2 0-2 0-2 0-2 0-2 0-2 0-2 0-2 0-2 0-2 0-2 0-2 0-2 0-2 0-2 0-2 0-2 0-2 0-2 0-2 0-2 0-2 0-2 0-2 0-2 0-2 0-2 0-2 510-0 510-0 404-3 404-3 510-0 404-3 404-3 404-3 404-3 404-3 304-0 304-0 304-0 304-0 505-3 505-3 304-0 430-3 430-3 429-0 429-0 429-0 429-0 429-0 384-3 384-3 557-0 384-3 384-3 384-3 557-0 557-0 557-0 516-0 535-3 535-3 535-3 535-3 535-3 535-3 535-3 535-3 516-0 516-0 515-0 515-0 515-0 515-0 488-0 488-0 488-0 488-0 488-0 488-0 488-0 562-3 562-3 562-3 562-3 562-3 496-0 496-0 496-0 496-0 496-0 496-0 212-3 212-3 431-3 431-3 431-3 431-3 431-3 438-3 438-3 438-3 438-3 438-3 438-3 408-3 408-3 408-3 408-3 408-3 408-3 411-0 411-0 411-0 373-0 588-0 588-0 588-0 588-0 588-0 588-0 594-3 594-3 594-3 594-3 594-3 483-0 483-0 422-3 422-3 422-3 422-3 422-3 522-0 522-0 522-0 492-0 492-0 492-0 492-0 546-0 546-0 546-0 446-3 446-3 446-3 446-3 446-3 446-3 316-0 316-0 316-0 316-0 472-0 316-0 472-0 472-0 487-3 487-3 487-3 487-3 487-3 0-2 0-2 0-2 0-2 0-2 0-2 0-2 0-2 0-2 0-2 0-2 0-2 0-2 0-2 0-2 0-2 0-2 0-2 0-2 0-2 0-2 0-2 0-2 0-2 0-2 0-2 0-2 0-2 0-2 0-2 0-2 0-2 0-2 0-2 0-2 0-2 0-2 0-2 0-2 0-2 0-2 0-2 
0-2 0-2 0-2 0-2 0-2 0-2 0-2 0-2 0-2 0-2 0-2 0-2 0-2 0-2 0-2 0-2 0-2 0-2 0-2 0-2 0-2 0-2 0-2 0-2 0-2 0-2 0-2 0-2 0-2 0-2 0-2 0-2 0-2 0-2 0-2 0-2 0-2 0-2 0-2 0-2 0-2 0-2 404-3 404-3 404-3 404-3 404-3 404-3 404-3 304-0 304-0 304-0 505-3 505-3 505-3 304-0 430-3 430-3 429-0 429-0 429-0 429-0 429-0 429-0 384-3 557-0 557-0 384-3 384-3 557-0 557-0 557-0 535-3 535-3 535-3 535-3 535-3 535-3 535-3 515-0 515-0 515-0 515-0 515-0 515-0 515-0 515-0 515-0 488-0 488-0 488-0 488-0 488-0 488-0 562-3 562-3 562-3 496-0 496-0 496-0 496-0 496-0 212-3 212-3 212-3 212-3 431-3 431-3 431-3 431-3 431-3 431-3 438-3 438-3 438-3 438-3 438-3 438-3 408-3 408-3 408-3 408-3 408-3 411-0 411-0 411-0 411-0 588-0 588-0 588-0 588-0 588-0 588-0 588-0 419-3 419-3 419-3 419-3 419-3 483-0 483-0 422-3 422-3 422-3 422-3 422-3 522-0 522-0 522-0 492-0 492-0 492-0 492-0 546-0 546-0 446-3 446-3 446-3 446-3 446-3 446-3 446-3 446-3 316-0 316-0 316-0 472-0 472-0 472-0 472-0 472-0 472-0 487-3 487-3 487-3 0-2 0-2 0-2 0-2 0-2 0-2 0-2 0-2 0-2 0-2 0-2 0-2 0-2 0-2 0-2 0-2 0-2 0-2 0-2 0-2 0-2 0-2 0-2 0-2 0-2 0-2 0-2 0-2 0-2 0-2 0-2 0-2 0-2 0-2 0-2 0-2 0-2 0-2 0-2 0-2 0-2 0-2 
0-2 0-2 0-2 0-2 0-2 0-2 0-2 0-2 0-2 0-2 0-2 0-2 0-2 0-2 0-2 0-2 0-2 0-2 0-2 0-2 0-2 0-2 0-2 0-2 0-2 0-2 0-2 0-2 0-2 0-2 0-2 0-2 0-2 0-2 0-2 0-2 0-2 0-2 0-2 0-2 0-2 0-2 404-3 404-3 404-3 404-3 404-3 404-3 304-0 304-0 304-0 304-0 505-3 505-3 405-0 304-0 429-0 429-0 429-0 429-0 429-0 429-0 429-0 429-0 557-0 557-0 557-0 557-0 557-0 557-0 534-0 557-0 535-3 535-3 535-3 535-3 535-3 535-3 535-3 515-0 515-0 515-0 515-0 515-0 515-0 515-0 515-0 515-0 488-0 488-0 488-0 488-0 590-3 562-3 562-3 586-0 586-0 496-0 496-0 496-0 496-0 496-0 212-3 212-3 212-3 431-3 431-3 584-3 431-3 431-3 431-3 431-3 438-3 438-3 438-3 438-3 338-0 438-3 438-3 408-3 408-3 408-3 411-0 411-0 411-0 411-0 411-0 588-0 588-0 588-0 588-0 588-0 588-0 588-0 588-0 419-3 419-3 419-3 419-3 416-3 416-3 416-3 422-3 422-3 422-3 422-3 422-3 522-0 522-0 522-0 522-0 492-0 492-0 492-0 446-3 446-3 446-3 425-3 446-3 446-3 446-3 446-3 396-0 396-0 316-0 316-0 472-0 472-0 472-0 472-0 472-0 472-0 487-3 487-3 487-3 0-2 0-2 0-2 0-2 0-2 0-2 0-2 0-2 0-2 0-2 0-2 0-2 0-2 0-2 0-2 0-2 0-2 0-2 0-2 0-2 0-2 0-2 0-2 0-2 0-2 0-2 0-2 0-2 0-2 0-2 0-2 0-2 0-2 0-2 0-2 0-2 0-2 0-2 0-2 0-2 0-2 0-2 
0-2 0-2 0-2 0-2 0-2 0-2 0-2 0-2 0-2 0-2 0-2 0-2 0-2 0-2 0-2 0-2 0-2 0-2 0-2 0-2 0-2 0-2 0-2 0-2 0-2 0-2 0-2 0-2 0-2 0-2 0-2 0-2 0-2 0-2 0-2 0-2 0-2 0-2 0-2 0-2 0-2 0-2 404-3 404-3 404-3 404-3 404-3 404-3 304-0 304-0 304-0 304-0 505-3 505-3 405-0 429-0 429-0 429-0 429-0 429-0 454-3 454-3 454-3 454-3 557-0 557-0 557-0 557-0 557-0 557-0 534-0 557-0 535-3 535-3 535-3 535-3 535-3 535-3 535-3 612-0 515-0 515-0 515-0 515-0 515-0 515-0 515-0 488-0 488-0 488-0 590-3 590-3 590-3 586-0 586-0 586-0 586-0 496-0 496-0 496-0 496-0 496-0 496-0 496-0 212-3 212-3 584-3 584-3 431-3 431-3 584-3 584-3 584-3 338-0 338-0 338-0 338-0 338-0 438-3 541-3 411-0 411-0 411-0 411-0 411-0 411-0 411-0 588-0 588-0 588-0 588-0 588-0 588-0 588-0 588-0 419-3 419-3 419-3 419-3 416-3 416-3 416-3 422-3 422-3 422-3 422-3 422-3 466-0 522-0 522-0 466-0 492-0 492-0 446-3 446-3 446-3 425-3 425-3 446-3 446-3 446-3 446-3 396-0 396-0 396-0 316-0 472-0 396-0 472-0 472-0 472-0 472-0 472-0 472-0 472-0 0-2 0-2 0-2 0-2 0-2 0-2 0-2 0-2 0-2 0-2 0-2 0-2 0-2 0-2 0-2 0-2 0-2 0-2 0-2 0-2 0-2 0-2 0-2 0-2 0-2 0-2 0-2 0-2 0-2 0-2 0-2 0-2 0-2 0-2 0-2 0-2 0-2 0-2 0-2 0-2 0-2 0-2 
0-2 0-2 0-2 0-2 0-2 0-2 0-2 0-2 0-2 0-2 0-2 0-2 0-2 0-2 0-2 0-2 0-2 0-2 0-2 0-2 0-2 0-2 0-2 0-2 0-2 0-2 0-2 0-2 0-2 0-2 0-2 0-2 0-2 0-2 0-2 0-2 0-2 0-2 0-2 0-2 0-2 0-2 404-3 404-3 404-3 404-3 404-3 404-3 304-0 505-3 505-3 505-3 505-3 505-3 405-0 429-0 429-0 454-3 429-0 429-0 454-3 454-3 454-3 557-0 557-0 557-0 557-0 557-0 557-0 557-0 534-0 534-0 535-3 535-3 535-3 535-3 535-3 535-3 612-0 612-0 612-0 515-0 515-0 515-0 515-0 488-0 488-0 488-0 488-0 488-0 590-3 590-3 590-3 590-3 590-3 586-0 586-0 496-0 496-0 496-0 496-0 496-0 565-0 565-0 565-0 212-3 584-3 584-3 584-3 584-3 584-3 338-0 338-0 338-0 338-0 338-0 338-0 338-0 541-3 541-3 541-3 541-3 541-3 411-0 411-0 411-0 411-0 411-0 588-0 588-0 588-0 588-0 588-0 588-0 419-3 419-3 419-3 419-3 419-3 416-3 416-3 416-3 416-3 416-3 422-3 422-3 422-3 466-0 522-0 466-0 466-0 492-0 492-0 446-3 446-3 446-3 425-3 425-3 425-3 425-3 425-3 425-3 425-3 396-0 396-0 396-0 396-0 396-0 472-0 472-0 472-0 472-0 472-0 472-0 472-0 0-2 0-2 0-2 0-2 0-2 0-2 0-2 0-2 0-2 0-2 0-2 0-2 0-2 0-2 0-2 0-2 0-2 0-2 0-2 0-2 0-2 0-2 0-2 0-2 0-2 0-2 0-2 0-2 0-2 0-2 0-2 0-2 0-2 0-2 0-2 0-2 0-2 0-2 0-2 0-2 0-2 0-2 
0-2 0-2 0-2 0-2 0-2 0-2 0-2 0-2 0-2 0-2 0-2 0-2 0-2 0-2 0-2 0-2 0-2 0-2 0-2 0-2 0-2 0-2 0-2 0-2 0-2 0-2 0-2 0-2 0-2 0-2 0-2 0-2 0-2 0-2 0-2 0-2 0-2 0-2 0-2 0-2 0-2 0-2 404-3 404-3 456-0 404-3 404-3 404-3 505-3 505-3 505-3 505-3 505-3 505-3 405-0 405-0 454-3 454-3 454-3 454-3 454-3 454-3 454-3 557-0 557-0 557-0 557-0 557-0 534-0 534-0 534-0 534-0 612-0 612-0 535-3 612-0 612-0 612-0 612-0 612-0 515-0 515-0 515-0 515-0 488-0 488-0 488-0 351-0 351-0 351-0 590-3 590-3 590-3 590-3 590-3 586-0 586-0 586-0 586-0 496-0 496-0 496-0 565-0 565-0 565-0 565-0 584-3 584-3 584-3 584-3 584-3 584-3 338-0 338-0 338-0 338-0 338-0 338-0 541-3 541-3 541-3 541-3 541-3 411-0 411-0 411-0 411-0 411-0 411-0 588-0 588-0 588-0 569-0 569-0 569-0 419-3 419-3 419-3 419-3 416-3 416-3 416-3 416-3 416-3 422-3 422-3 422-3 466-0 466-0 466-0 492-0 492-0 492-0 446-3 446-3 466-0 425-3 425-3 425-3 425-3 425-3 425-3 396-0 396-0 396-0 396-0 396-0 396-0 396-0 396-0 472-0 472-0 472-0 472-0 472-0 0-2 0-2 0-2 0-2 0-2 0-2 0-2 0-2 0-2 0-2 0-2 0-2 0-2 0-2 0-2 0-2 0-2 0-2 0-2 0-2 0-2 0-2 0-2 0-2 0-2 0-2 0-2 0-2 0-2 0-2 0-2 0-2 0-2 0-2 0-2 0-2 0-2 0-2 0-2 0-2 0-2 0-2 
0-2 0-2 0-2 0-2 0-2 0-2 0-2 0-2 0-2 0-2 0-2 0-2 0-2 0-2 0-2 0-2 0-2 0-2 0-2 0-2 0-2 0-2 0-2 0-2 0-2 0-2 0-2 0-2 0-2 0-2 0-2 0-2 0-2 0-2 0-2 0-2 0-2 0-2 0-2 0-2 0-2 0-2 404-3 404-3 456-0 456-0 456-0 456-0 505-3 505-3 505-3 505-3 505-3 505-3 405-0 405-0 454-3 454-3 454-3 454-3 454-3 454-3 454-3 454-3 454-3 385-0 385-0 557-0 534-0 534-0 534-0 534-0 534-0 612-0 612-0 612-0 612-0 612-0 612-0 458-3 515-0 515-0 515-0 351-0 351-0 488-0 488-0 351-0 351-0 590-3 590-3 590-3 590-3 590-3 586-0 586-0 586-0 586-0 586-0 496-0 565-0 565-0 565-0 565-0 584-3 584-3 584-3 584-3 584-3 584-3 584-3 584-3 338-0 338-0 338-0 338-0 541-3 541-3 541-3 541-3 541-3 541-3 541-3 541-3 508-0 411-0 411-0 411-0 411-0 411-0 588-0 588-0 569-0 569-0 419-3 419-3 419-3 419-3 419-3 416-3 416-3 416-3 416-3 416-3 416-3 422-3 422-3 466-0 466-0 466-0 466-0 492-0 492-0 466-0 466-0 466-0 425-3 425-3 425-3 425-3 440-3 440-3 440-3 440-3 440-3 396-0 396-0 396-0 396-0 396-0 472-0 472-0 472-0 472-0 0-2 0-2 0-2 0-2 0-2 0-2 0-2 0-2 0-2 0-2 0-2 0-2 0-2 0-2 0-2 0-2 0-2 0-2 0-2 0-2 0-2 0-2 0-2 0-2 0-2 0-2 0-2 0-2 0-2 0-2 0-2 0-2 0-2 0-2 0-2 0-2 0-2 0-2 0-2 0-2 0-2 0-2 0-2 
0-2 0-2 0-2 0-2 0-2 0-2 0-2 0-2 0-2 0-2 0-2 0-2 0-2 0-2 0-2 0-2 0-2 0-2 0-2 0-2 0-2 0-2 0-2 0-2 0-2 0-2 0-2 0-2 0-2 0-2 0-2 0-2 0-2 0-2 0-2 0-2 0-2 0-2 0-2 0-2 0-2 0-2 404-3 404-3 456-0 456-0 456-0 456-0 505-3 505-3 505-3 505-3 505-3 505-3 405-0 405-0 454-3 454-3 454-3 454-3 454-3 454-3 454-3 454-3 385-0 385-0 385-0 385-0 534-0 534-0 534-0 534-0 612-0 612-0 612-0 612-0 612-0 612-0 612-0 458-3 458-3 515-0 351-0 351-0 351-0 488-0 488-0 351-0 351-0 351-0 590-3 590-3 590-3 590-3 590-3 586-0 586-0 586-0 586-0 586-0 586-0 586-0 565-0 565-0 584-3 584-3 584-3 584-3 584-3 584-3 584-3 338-0 338-0 338-0 338-0 338-0 541-3 541-3 541-3 541-3 541-3 541-3 541-3 508-0 508-0 411-0 411-0 442-3 442-3 442-3 442-3 442-3 569-0 569-0 419-3 419-3 419-3 419-3 419-3 416-3 416-3 416-3 416-3 416-3 416-3 422-3 422-3 466-0 466-0 466-0 466-0 466-0 466-0 466-0 466-0 466-0 425-3 425-3 425-3 425-3 440-3 440-3 440-3 440-3 440-3 396-0 396-0 396-0 396-0 396-0 396-0 396-0 396-0 0-2 0-2 0-2 0-2 0-2 0-2 0-2 0-2 0-2 0-2 0-2 0-2 0-2 0-2 0-2 0-2 0-2 0-2 0-2 0-2 0-2 0-2 0-2 0-2 0-2 0-2 0-2 0-2 0-2 0-2 0-2 0-2 0-2 0-2 0-2 0-2 0-2 0-2 0-2 0-2 0-2 0-2 0-2 0-2 
0-2 0-2 0-2 0-2 0-2 0-2 0-2 0-2 0-2 0-2 0-2 0-2 0-2 0-2 0-2 0-2 0-2 0-2 0-2 0-2 0-2 0-2 0-2 0-2 0-2 0-2 0-2 0-2 0-2 0-2 0-2 0-2 0-2 0-2 0-2 0-2 0-2 0-2 0-2 0-2 0-2 0-2 404-3 456-0 456-0 456-0 456-0 456-0 456-0 505-3 505-3 505-3 505-3 505-3 405-0 405-0 405-0 405-0 454-3 454-3 454-3 454-3 454-3 385-0 385-0 385-0 385-0 534-0 534-0 534-0 534-0 534-0 612-0 612-0 612-0 612-0 612-0 509-0 612-0 458-3 458-3 515-0 351-0 351-0 351-0 351-0 351-0 351-0 351-0 590-3 590-3 590-3 590-3 590-3 590-3 586-0 586-0 586-0 586-0 586-0 586-0 565-0 565-0 565-0 565-0 584-3 486-3 584-3 584-3 584-3 584-3 584-3 584-3 338-0 338-0 338-0 541-3 541-3 541-3 541-3 541-3 541-3 541-3 508-0 508-0 411-0 442-3 442-3 442-3 442-3 442-3 569-0 569-0 569-0 419-3 419-3 419-3 419-3 419-3 416-3 517-0 517-0 517-0 416-3 416-3 416-3 416-3 466-0 466-0 471-3 471-3 471-3 425-3 466-0 466-0 425-3 425-3 425-3 425-3 440-3 440-3 440-3 440-3 440-3 440-3 396-0 396-0 396-0 396-0 396-0 396-0 396-0 0-2 0-2 0-2 0-2 0-2 0-2 0-2 0-2 0-2 0-2 0-2 0-2 0-2 0-2 0-2 0-2 0-2 0-2 0-2 0-2 0-2 0-2 0-2 0-2 0-2 0-2 0-2 0-2 0-2 0-2 0-2 0-2 0-2 0-2 0-2 0-2 0-2 0-2 0-2 0-2 0-2 0-2 0-2 0-2 0-2 
0-2 0-2 0-2 0-2 0-2 0-2 0-2 0-2 0-2 0-2 0-2 0-2 0-2 0-2 0-2 0-2 0-2 0-2 0-2 0-2 0-2 0-2 0-2 0-2 0-2 0-2 0-2 0-2 0-2 0-2 0-2 0-2 0-2 0-2 0-2 0-2 0-2 0-2 0-2 0-2 0-2 0-2 0-2 0-2 456-0 456-0 456-0 456-0 587-0 587-0 505-3 505-3 587-0 405-0 405-0 405-0 405-0 405-0 385-0 385-0 454-3 385-0 385-0 385-0 385-0 385-0 385-0 534-0 534-0 534-0 534-0 612-0 612-0 612-0 612-0 509-0 509-0 509-0 509-0 458-3 458-3 458-3 351-0 351-0 351-0 351-0 351-0 351-0 351-0 590-3 590-3 590-3 590-3 590-3 590-3 586-0 586-0 586-0 586-0 586-0 586-0 565-0 565-0 565-0 565-0 565-0 486-3 486-3 584-3 486-3 338-0 338-0 338-0 338-0 338-0 338-0 512-3 541-3 541-3 541-3 541-3 541-3 508-0 508-0 508-0 508-0 442-3 442-3 442-3 442-3 569-0 569-0 569-0 569-0 569-0 569-0 569-0 517-0 517-0 416-3 517-0 517-0 517-0 416-3 416-3 416-3 466-0 466-0 471-3 471-3 471-3 471-3 425-3 425-3 425-3 425-3 425-3 425-3 440-3 440-3 440-3 440-3 440-3 440-3 440-3 440-3 396-0 395-0 395-0 395-0 395-0 0-2 0-2 0-2 0-2 0-2 0-2 0-2 0-2 0-2 0-2 0-2 0-2 0-2 0-2 0-2 0-2 0-2 0-2 0-2 0-2 0-2 0-2 0-2 0-2 0-2 0-2 0-2 0-2 0-2 0-2 0-2 0-2 0-2 0-2 0-2 0-2 0-2 0-2 0-2 0-2 0-2 0-2 0-2 0-2 0-2 0-2 
0-2 0-2 0-2 0-2 0-2 0-2 0-2 0-2 0-2 0-2 0-2 0-2 0-2 0-2 0-2 0-2 0-2 0-2 0-2 0-2 0-2 0-2 0-2 0-2 0-2 0-2 0-2 0-2 0-2 0-2 0-2 0-2 0-2 0-2 0-2 0-2 0-2 0-2 0-2 0-2 0-2 0-2 0-2 0-2 456-0 456-0 456-0 456-0 587-0 587-0 505-3 587-0 587-0 587-0 405-0 405-0 405-0 405-0 385-0 385-0 385-0 385-0 385-0 385-0 385-0 534-0 534-0 534-0 534-0 534-0 560-3 560-3 560-3 612-0 612-0 509-0 509-0 509-0 509-0 458-3 458-3 458-3 351-0 351-0 351-0 351-0 351-0 351-0 504-0 590-3 590-3 287-3 287-3 287-3 586-0 586-0 586-0 586-0 586-0 586-0 565-0 565-0 565-0 565-0 565-0 486-3 486-3 486-3 486-3 486-3 486-3 338-0 338-0 512-3 512-3 512-3 512-3 512-3 541-3 541-3 512-3 512-3 508-0 508-0 508-0 508-0 442-3 442-3 442-3 442-3 442-3 569-0 569-0 569-0 569-0 569-0 569-0 517-0 517-0 517-0 517-0 517-0 517-0 517-0 593-3 466-0 466-0 466-0 466-0 471-3 471-3 471-3 425-3 425-3 425-3 425-3 440-3 440-3 440-3 440-3 440-3 440-3 440-3 440-3 440-3 395-0 395-0 395-0 395-0 395-0 395-0 0-2 0-2 0-2 0-2 0-2 0-2 0-2 0-2 0-2 0-2 0-2 0-2 0-2 0-2 0-2 0-2 0-2 0-2 0-2 0-2 0-2 0-2 0-2 0-2 0-2 0-2 0-2 0-2 0-2 0-2 0-2 0-2 0-2 0-2 0-2 0-2 0-2 0-2 0-2 0-2 0-2 0-2 0-2 0-2 0-2 0-2 
0-2 0-2 0-2 0-2 0-2 0-2 0-2 0-2 0-2 0-2 0-2 0-2 0-2 0-2 0-2 0-2 0-2 0-2 0-2 0-2 0-2 0-2 0-2 0-2 0-2 0-2 0-2 0-2 0-2 0-2 0-2 0-2 0-2 0-2 0-2 0-2 0-2 0-2 0-2 0-2 0-2 0-2 0-2 0-2 456-0 456-0 456-0 456-0 456-0 587-0 505-3 587-0 587-0 587-0 405-0 405-0 405-0 405-0 385-0 385-0 385-0 385-0 385-0 385-0 385-0 534-0 534-0 534-0 534-0 560-3 560-3 560-3 560-3 560-3 612-0 509-0 509-0 509-0 509-0 458-3 458-3 458-3 351-0 351-0 351-0 504-0 351-0 351-0 504-0 504-0 590-3 287-3 287-3 287-3 586-0 586-0 565-0 565-0 565-0 565-0 565-0 565-0 565-0 565-0 565-0 486-3 486-3 486-3 486-3 486-3 486-3 486-3 338-0 512-3 512-3 512-3 512-3 512-3 512-3 512-3 512-3 508-0 508-0 508-0 508-0 508-0 442-3 442-3 442-3 442-3 442-3 569-0 569-0 569-0 569-0 569-0 569-0 517-0 517-0 517-0 517-0 517-0 517-0 517-0 593-3 593-3 466-0 466-0 593-3 593-3 471-3 471-3 471-3 425-3 425-3 425-3 440-3 440-3 613-0 567-0 440-3 440-3 440-3 440-3 440-3 395-0 395-0 395-0 395-0 395-0 395-0 0-2 0-2 0-2 0-2 0-2 0-2 0-2 0-2 0-2 0-2 0-2 0-2 0-2 0-2 0-2 0-2 0-2 0-2 0-2 0-2 0-2 0-2 0-2 0-2 0-2 0-2 0-2 0-2 0-2 0-2 0-2 0-2 0-2 0-2 0-2 0-2 0-2 0-2 0-2 0-2 0-2 0-2 0-2 0-2 0-2 0-2 
0-2 0-2 0-2 0-2 0-2 0-2 0-2 0-2 0-2 0-2 0-2 0-2 0-2 0-2 0-2 0-2 0-2 0-2 0-2 0-2 0-2 0-2 0-2 0-2 0-2 0-2 0-2 0-2 0-2 0-2 0-2 0-2 0-2 0-2 0-2 0-2 0-2 0-2 0-2 0-2 0-2 0-2 0-2 0-2 456-0 456-0 456-0 456-0 587-0 587-0 587-0 587-0 587-0 587-0 405-0 405-0 405-0 405-0 405-0 385-0 385-0 385-0 457-0 457-0 457-0 457-0 457-0 457-0 457-0 560-3 560-3 560-3 560-3 560-3 560-3 509-0 509-0 509-0 509-0 458-3 458-3 458-3 458-3 458-3 458-3 504-0 504-0 504-0 504-0 504-0 590-3 287-3 287-3 287-3 287-3 287-3 565-0 565-0 565-0 565-0 565-0 486-3 486-3 486-3 486-3 486-3 486-3 486-3 486-3 486-3 486-3 486-3 486-3 486-3 486-3 512-3 512-3 512-3 512-3 512-3 508-0 508-0 508-0 508-0 508-0 508-0 442-3 442-3 442-3 442-3 442-3 569-0 569-0 569-0 569-0 569-0 569-0 517-0 517-0 517-0 517-0 517-0 517-0 517-0 593-3 593-3 593-3 466-0 593-3 593-3 471-3 471-3 613-0 613-0 613-0 613-0 613-0 613-0 613-0 567-0 567-0 440-3 440-3 567-0 567-0 567-0 395-0 395-0 395-0 395-0 395-0 0-2 0-2 0-2 0-2 0-2 0-2 0-2 0-2 0-2 0-2 0-2 0-2 0-2 0-2 0-2 0-2 0-2 0-2 0-2 0-2 0-2 0-2 0-2 0-2 0-2 0-2 0-2 0-2 0-2 0-2 0-2 0-2 0-2 0-2 0-2 0-2 0-2 0-2 0-2 0-2 0-2 0-2 0-2 0-2 0-2 0-2 
0-2 0-2 0-2 0-2 0-2 0-2 0-2 0-2 0-2 0-2 0-2 0-2 0-2 0-2 0-2 0-2 0-2 0-2 0-2 0-2 0-2 0-2 0-2 0-2 0-2 0-2 0-2 0-2 0-2 0-2 0-2 0-2 0-2 0-2 0-2 0-2 0-2 0-2 0-2 0-2 0-2 0-2 0-2 0-2 456-0 456-0 456-0 587-0 587-0 587-0 587-0 587-0 587-0 587-0 405-0 405-0 405-0 405-0 385-0 385-0 385-0 385-0 457-0 457-0 457-0 457-0 457-0 457-0 457-0 560-3 560-3 560-3 560-3 560-3 560-3 560-3 509-0 509-0 509-0 509-0 509-0 509-0 509-0 458-3 458-3 458-3 504-0 504-0 504-0 504-0 504-0 287-3 287-3 287-3 287-3 287-3 287-3 565-0 565-0 315-3 315-3 315-3 315-3 315-3 315-3 486-3 486-3 486-3 486-3 486-3 486-3 589-0 589-0 589-0 589-0 589-0 589-0 512-3 512-3 512-3 508-0 508-0 508-0 508-0 508-0 508-0 508-0 442-3 442-3 442-3 442-3 569-0 569-0 569-0 569-0 569-0 569-0 517-0 517-0 517-0 517-0 593-3 593-3 593-3 593-3 593-3 593-3 593-3 593-3 593-3 471-3 471-3 613-0 613-0 613-0 613-0 613-0 613-0 613-0 567-0 567-0 567-0 567-0 567-0 567-0 395-0 395-0 395-0 395-0 395-0 395-0 0-2 0-2 0-2 0-2 0-2 0-2 0-2 0-2 0-2 0-2 0-2 0-2 0-2 0-2 0-2 0-2 0-2 0-2 0-2 0-2 0-2 0-2 0-2 0-2 0-2 0-2 0-2 0-2 0-2 0-2 0-2 0-2 0-2 0-2 0-2 0-2 0-2 0-2 0-2 0-2 0-2 0-2 0-2 0-2 0-2 0-2 
0-2 0-2 0-2 0-2 0-2 0-2 0-2 0-2 0-2 0-2 0-2 0-2 0-2 0-2 0-2 0-2 0-2 0-2 0-2 0-2 0-2 0-2 0-2 0-2 0-2 0-2 0-2 0-2 0-2 0-2 0-2 0-2 0-2 0-2 0-2 0-2 0-2 0-2 0-2 0-2 0-2 0-2 0-2 0-2 456-0 456-0 456-0 587-0 587-0 587-0 587-0 587-0 587-0 587-0 405-0 485-0 485-0 485-0 531-3 531-3 385-0 385-0 531-3 531-3 457-0 457-0 457-0 457-0 457-0 457-0 457-0 560-3 560-3 560-3 560-3 560-3 509-0 509-0 509-0 509-0 509-0 509-0 509-0 458-3 458-3 504-0 504-0 504-0 504-0 504-0 504-0 504-0 287-3 287-3 287-3 287-3 287-3 315-3 315-3 315-3 315-3 315-3 315-3 556-3 315-3 315-3 486-3 486-3 589-0 589-0 486-3 589-0 589-0 589-0 589-0 589-0 589-0 512-3 512-3 512-3 508-0 508-0 508-0 508-0 508-0 508-0 508-0 442-3 442-3 442-3 442-3 465-0 465-0 465-0 493-3 493-3 493-3 517-0 517-0 517-0 517-0 593-3 593-3 593-3 593-3 593-3 593-3 593-3 593-3 471-3 471-3 613-0 613-0 613-0 613-0 613-0 613-0 613-0 613-0 567-0 567-0 567-0 567-0 567-0 567-0 395-0 395-0 395-0 395-0 395-0 395-0 0-2 0-2 0-2 0-2 0-2 0-2 0-2 0-2 0-2 0-2 0-2 0-2 0-2 0-2 0-2 0-2 0-2 0-2 0-2 0-2 0-2 0-2 0-2 0-2 0-2 0-2 0-2 0-2 0-2 0-2 0-2 0-2 0-2 0-2 0-2 0-2 0-2 0-2 0-2 0-2 0-2 0-2 0-2 0-2 0-2 0-2 
0-2 0-2 0-2 0-2 0-2 0-2 0-2 0-2 0-2 0-2 0-2 0-2 0-2 0-2 0-2 0-2 0-2 0-2 0-2 0-2 0-2 0-2 0-2 0-2 0-2 0-2 0-2 0-2 0-2 0-2 0-2 0-2 0-2 0-2 0-2 0-2 0-2 0-2 0-2 0-2 0-2 0-2 0-2 0-2 456-0 456-0 456-0 587-0 587-0 587-0 587-0 587-0 361-0 361-0 405-0 405-0 485-0 485-0 531-3 531-3 531-3 531-3 531-3 457-0 457-0 457-0 457-0 457-0 457-0 457-0 457-0 457-0 560-3 560-3 560-3 560-3 560-3 585-0 509-0 509-0 509-0 509-0 509-0 458-3 504-0 504-0 504-0 504-0 504-0 504-0 504-0 287-3 287-3 287-3 287-3 287-3 287-3 315-3 315-3 315-3 315-3 315-3 315-3 556-3 556-3 556-3 556-3 556-3 589-0 589-0 589-0 589-0 589-0 589-0 589-0 589-0 512-3 512-3 512-3 512-3 455-0 455-0 455-0 455-0 508-0 508-0 455-0 455-0 442-3 465-0 465-0 465-0 493-3 493-3 493-3 493-3 493-3 493-3 493-3 493-3 517-0 493-3 593-3 493-3 593-3 593-3 593-3 593-3 593-3 471-3 471-3 471-3 471-3 613-0 613-0 613-0 613-0 613-0 613-0 613-0 567-0 567-0 567-0 567-0 567-0 567-0 395-0 395-0 395-0 395-0 0-2 0-2 0-2 0-2 0-2 0-2 0-2 0-2 0-2 0-2 0-2 0-2 0-2 0-2 0-2 0-2 0-2 0-2 0-2 0-2 0-2 0-2 0-2 0-2 0-2 0-2 0-2 0-2 0-2 0-2 0-2 0-2 0-2 0-2 0-2 0-2 0-2 0-2 0-2 0-2 0-2 0-2 0-2 0-2 0-2 0-2 0-2 
0-2 0-2 0-2 0-2 0-2 0-2 0-2 0-2 0-2 0-2 0-2 0-2 0-2 0-2 0-2 0-2 0-2 0-2 0-2 0-2 0-2 0-2 0-2 0-2 0-2 0-2 0-2 0-2 0-2 0-2 0-2 0-2 0-2 0-2 0-2 0-2 0-2 0-2 0-2 0-2 0-2 0-2 0-2 0-2 0-2 0-2 456-0 456-0 456-0 587-0 587-0 361-0 361-0 485-0 485-0 485-0 485-0 485-0 485-0 531-3 531-3 531-3 531-3 457-0 457-0 457-0 457-0 529-3 529-3 457-0 457-0 457-0 560-3 560-3 560-3 560-3 560-3 585-0 585-0 585-0 585-0 509-0 458-3 458-3 464-0 464-0 504-0 504-0 504-0 504-0 504-0 287-3 287-3 287-3 287-3 287-3 287-3 315-3 315-3 315-3 315-3 315-3 315-3 556-3 556-3 556-3 556-3 556-3 556-3 556-3 556-3 511-3 511-3 589-0 589-0 589-0 512-3 512-3 512-3 512-3 455-0 455-0 455-0 455-0 455-0 455-0 455-0 455-0 617-0 617-0 465-0 465-0 465-0 493-3 493-3 493-3 493-3 493-3 420-0 493-3 493-3 493-3 493-3 493-3 493-3 593-3 593-3 593-3 471-3 471-3 471-3 471-3 471-3 390-3 613-0 613-0 613-0 613-0 613-0 613-0 567-0 567-0 567-0 567-0 567-0 547-0 547-0 547-0 395-0 395-0 0-2 0-2 0-2 0-2 0-2 0-2 0-2 0-2 0-2 0-2 0-2 0-2 0-2 0-2 0-2 0-2 0-2 0-2 0-2 0-2 0-2 0-2 0-2 0-2 0-2 0-2 0-2 0-2 0-2 0-2 0-2 0-2 0-2 0-2 0-2 0-2 0-2 0-2 0-2 0-2 0-2 0-2 0-2 0-2 0-2 0-2 0-2 
0-2 0-2 0-2 0-2 0-2 0-2 0-2 0-2 0-2 0-2 0-2 0-2 0-2 0-2 0-2 0-2 0-2 0-2 0-2 0-2 0-2 0-2 0-2 0-2 0-2 0-2 0-2 0-2 0-2 0-2 0-2 0-2 0-2 0-2 0-2 0-2 0-2 0-2 0-2 0-2 0-2 0-2 0-2 0-2 0-2 0-2 361-0 361-0 361-0 361-0 587-0 361-0 361-0 485-0 485-0 485-0 485-0 485-0 531-3 531-3 531-3 531-3 457-0 457-0 457-0 530-0 530-0 529-3 529-3 529-3 529-3 529-3 560-3 560-3 529-3 529-3 529-3 585-0 585-0 585-0 585-0 458-3 458-3 458-3 464-0 464-0 464-0 464-0 464-0 504-0 504-0 287-3 287-3 555-0 287-3 287-3 287-3 592-3 592-3 315-3 315-3 315-3 315-3 315-3 556-3 556-3 556-3 556-3 556-3 556-3 556-3 511-3 511-3 511-3 589-0 589-0 589-0 512-3 512-3 512-3 455-0 455-0 455-0 455-0 455-0 455-0 617-0 617-0 617-0 617-0 465-0 465-0 465-0 465-0 493-3 493-3 493-3 493-3 420-0 420-0 420-0 493-3 493-3 493-3 493-3 593-3 593-3 593-3 471-3 471-3 471-3 471-3 471-3 390-3 613-0 613-0 613-0 390-3 567-0 567-0 567-0 567-0 547-0 547-0 547-0 547-0 547-0 547-0 547-0 547-0 0-2 0-2 0-2 0-2 0-2 0-2 0-2 0-2 0-2 0-2 0-2 0-2 0-2 0-2 0-2 0-2 0-2 0-2 0-2 0-2 0-2 0-2 0-2 0-2 0-2 0-2 0-2 0-2 0-2 0-2 0-2 0-2 0-2 0-2 0-2 0-2 0-2 0-2 0-2 0-2 0-2 0-2 0-2 0-2 0-2 0-2 0-2 
0-2 0-2 0-2 0-2 0-2 0-2 0-2 0-2 0-2 0-2 0-2 0-2 0-2 0-2 0-2 0-2 0-2 0-2 0-2 0-2 0-2 0-2 0-2 0-2 0-2 0-2 0-2 0-2 0-2 0-2 0-2 0-2 0-2 0-2 0-2 0-2 0-2 0-2 0-2 0-2 0-2 0-2 0-2 0-2 0-2 0-2 361-0 361-0 361-0 361-0 361-0 361-0 361-0 361-0 361-0 485-0 485-0 485-0 531-3 531-3 531-3 531-3 531-3 531-3 530-0 530-0 530-0 530-0 529-3 529-3 529-3 529-3 560-3 560-3 529-3 529-3 529-3 529-3 585-0 585-0 585-0 458-3 458-3 458-3 458-3 464-0 464-0 464-0 464-0 464-0 464-0 555-0 555-0 555-0 287-3 287-3 287-3 592-3 592-3 315-3 315-3 315-3 315-3 315-3 556-3 556-3 556-3 556-3 556-3 556-3 556-3 511-3 511-3 511-3 589-0 511-3 589-0 589-0 589-0 589-0 455-0 455-0 455-0 455-0 455-0 455-0 617-0 617-0 617-0 617-0 465-0 465-0 465-0 465-0 420-0 493-3 493-3 420-0 420-0 420-0 544-3 544-3 493-3 544-3 544-3 544-3 518-3 593-3 593-3 471-3 471-3 471-3 471-3 390-3 613-0 390-3 390-3 390-3 567-0 567-0 567-0 567-0 547-0 547-0 547-0 547-0 547-0 547-0 547-0 547-0 0-2 0-2 0-2 0-2 0-2 0-2 0-2 0-2 0-2 0-2 0-2 0-2 0-2 0-2 0-2 0-2 0-2 0-2 0-2 0-2 0-2 0-2 0-2 0-2 0-2 0-2 0-2 0-2 0-2 0-2 0-2 0-2 0-2 0-2 0-2 0-2 0-2 0-2 0-2 0-2 0-2 0-2 0-2 0-2 0-2 0-2 0-2 
0-2 0-2 0-2 0-2 0-2 0-2 0-2 0-2 0-2 0-2 0-2 0-2 0-2 0-2 0-2 0-2 0-2 0-2 0-2 0-2 0-2 0-2 0-2 0-2 0-2 0-2 0-2 0-2 0-2 0-2 0-2 0-2 0-2 0-2 0-2 0-2 0-2 0-2 0-2 0-2 0-2 0-2 0-2 0-2 0-2 0-2 361-0 361-0 361-0 361-0 361-0 361-0 361-0 361-0 485-0 485-0 485-0 485-0 531-3 531-3 531-3 531-3 531-3 531-3 530-0 530-0 530-0 530-0 529-3 529-3 529-3 529-3 529-3 560-3 529-3 529-3 529-3 529-3 585-0 585-0 585-0 585-0 458-3 464-0 464-0 464-0 464-0 464-0 464-0 464-0 464-0 555-0 555-0 555-0 555-0 555-0 592-3 592-3 592-3 592-3 592-3 315-3 315-3 315-3 556-3 556-3 556-3 556-3 556-3 556-3 511-3 511-3 511-3 511-3 511-3 511-3 589-0 589-0 589-0 589-0 455-0 455-0 455-0 455-0 455-0 455-0 617-0 617-0 617-0 617-0 465-0 465-0 465-0 465-0 420-0 420-0 420-0 420-0 420-0 420-0 544-3 544-3 544-3 544-3 544-3 544-3 518-3 518-3 518-3 518-3 390-3 471-3 471-3 390-3 390-3 390-3 390-3 390-3 390-3 547-0 547-0 567-0 547-0 547-0 547-0 468-3 468-3 468-3 468-3 468-3 0-2 0-2 0-2 0-2 0-2 0-2 0-2 0-2 0-2 0-2 0-2 0-2 0-2 0-2 0-2 0-2 0-2 0-2 0-2 0-2 0-2 0-2 0-2 0-2 0-2 0-2 0-2 0-2 0-2 0-2 0-2 0-2 0-2 0-2 0-2 0-2 0-2 0-2 0-2 0-2 0-2 0-2 0-2 0-2 0-2 0-2 0-2 
0-2 0-2 0-2 0-2 0-2 0-2 0-2 0-2 0-2 0-2 0-2 0-2 0-2 0-2 0-2 0-2 0-2 0-2 0-2 0-2 0-2 0-2 0-2 0-2 0-2 0-2 0-2 0-2 0-2 0-2 0-2 0-2 0-2 0-2 0-2 0-2 0-2 0-2 0-2 0-2 0-2 0-2 0-2 0-2 0-2 0-2 0-2 0-2 0-2 361-0 361-0 361-0 361-0 361-0 361-0 485-0 485-0 485-0 531-3 531-3 531-3 531-3 531-3 531-3 530-0 530-0 530-0 530-0 529-3 529-3 386-0 386-0 529-3 529-3 529-3 529-3 529-3 529-3 585-0 585-0 585-0 585-0 585-0 585-0 464-0 464-0 464-0 464-0 464-0 464-0 555-0 555-0 555-0 555-0 555-0 555-0 592-3 592-3 592-3 592-3 592-3 592-3 592-3 542-0 542-0 556-3 556-3 556-3 556-3 556-3 511-3 511-3 511-3 511-3 511-3 511-3 511-3 582-0 582-0 582-0 455-0 582-0 455-0 455-0 455-0 455-0 617-0 617-0 617-0 617-0 465-0 465-0 465-0 465-0 420-0 420-0 420-0 420-0 420-0 420-0 544-3 544-3 544-3 544-3 544-3 518-3 518-3 518-3 518-3 390-3 390-3 390-3 390-3 390-3 435-0 390-3 390-3 390-3 390-3 547-0 547-0 547-0 547-0 547-0 468-3 468-3 468-3 468-3 468-3 468-3 0-2 0-2 0-2 0-2 0-2 0-2 0-2 0-2 0-2 0-2 0-2 0-2 0-2 0-2 0-2 0-2 0-2 0-2 0-2 0-2 0-2 0-2 0-2 0-2 0-2 0-2 0-2 0-2 0-2 0-2 0-2 0-2 0-2 0-2 0-2 0-2 0-2 0-2 0-2 0-2 0-2 0-2 0-2 0-2 0-2 0-2 0-2 
0-2 0-2 0-2 0-2 0-2 0-2 0-2 0-2 0-2 0-2 0-2 0-2 0-2 0-2 0-2 0-2 0-2 0-2 0-2 0-2 0-2 0-2 0-2 0-2 0-2 0-2 0-2 0-2 0-2 0-2 0-2 0-2 0-2 0-2 0-2 0-2 0-2 0-2 0-2 0-2 0-2 0-2 0-2 0-2 0-2 0-2 0-2 0-2 0-2 0-2 0-2 361-0 361-0 361-0 485-0 485-0 485-0 485-0 485-0 530-0 530-0 530-0 530-0 530-0 530-0 530-0 530-0 530-0 386-0 386-0 386-0 386-0 386-0 529-3 529-3 529-3 529-3 529-3 585-0 585-0 585-0 585-0 585-0 585-0 432-3 432-3 464-0 464-0 464-0 464-0 555-0 555-0 555-0 555-0 555-0 555-0 592-3 592-3 592-3 592-3 592-3 592-3 592-3 542-0 542-0 542-0 542-0 542-0 556-3 391-3 511-3 511-3 511-3 511-3 511-3 511-3 511-3 582-0 582-0 582-0 582-0 582-0 455-0 617-0 617-0 617-0 617-0 617-0 617-0 617-0 465-0 465-0 465-0 465-0 420-0 420-0 420-0 420-0 420-0 420-0 544-3 544-3 544-3 544-3 544-3 518-3 518-3 518-3 390-3 390-3 390-3 390-3 390-3 390-3 435-0 390-3 390-3 390-3 390-3 390-3 547-0 547-0 547-0 547-0 468-3 468-3 468-3 468-3 468-3 468-3 0-2 0-2 0-2 0-2 0-2 0-2 0-2 0-2 0-2 0-2 0-2 0-2 0-2 0-2 0-2 0-2 0-2 0-2 0-2 0-2 0-2 0-2 0-2 0-2 0-2 0-2 0-2 0-2 0-2 0-2 0-2 0-2 0-2 0-2 0-2 0-2 0-2 0-2 0-2 0-2 0-2 0-2 0-2 0-2 0-2 0-2 0-2 
0-2 0-2 0-2 0-2 0-2 0-2 0-2 0-2 0-2 0-2 0-2 0-2 0-2 0-2 0-2 0-2 0-2 0-2 0-2 0-2 0-2 0-2 0-2 0-2 0-2 0-2 0-2 0-2 0-2 0-2 0-2 0-2 0-2 0-2 0-2 0-2 0-2 0-2 0-2 0-2 0-2 0-2 0-2 0-2 0-2 0-2 0-2 0-2 0-2 0-2 0-2 0-2 0-2 361-0 361-0 485-0 485-0 485-0 485-0 530-0 530-0 530-0 530-0 530-0 530-0 530-0 386-0 386-0 386-0 386-0 386-0 386-0 386-0 386-0 529-3 529-3 529-3 585-0 585-0 585-0 585-0 585-0 585-0 585-0 432-3 464-0 464-0 464-0 464-0 555-0 555-0 555-0 555-0 555-0 555-0 555-0 592-3 592-3 592-3 592-3 592-3 592-3 592-3 542-0 542-0 542-0 542-0 542-0 391-3 391-3 391-3 511-3 511-3 511-3 511-3 511-3 582-0 582-0 582-0 582-0 582-0 582-0 617-0 617-0 617-0 617-0 617-0 617-0 617-0 465-0 465-0 465-0 484-3 465-0 420-0 420-0 420-0 420-0 420-0 420-0 544-3 544-3 544-3 544-3 544-3 518-3 518-3 518-3 518-3 518-3 390-3 390-3 518-3 435-0 435-0 390-3 390-3 390-3 390-3 390-3 547-0 547-0 547-0 547-0 468-3 468-3 468-3 468-3 468-3 468-3 0-2 0-2 0-2 0-2 0-2 0-2 0-2 0-2 0-2 0-2 0-2 0-2 0-2 0-2 0-2 0-2 0-2 0-2 0-2 0-2 0-2 0-2 0-2 0-2 0-2 0-2 0-2 0-2 0-2 0-2 0-2 0-2 0-2 0-2 0-2 0-2 0-2 0-2 0-2 0-2 0-2 0-2 0-2 0-2 0-2 0-2 0-2 
0-2 0-2 0-2 0-2 0-2 0-2 0-2 0-2 0-2 0-2 0-2 0-2 0-2 0-2 0-2 0-2 0-2 0-2 0-2 0-2 0-2 0-2 0-2 0-2 0-2 0-2 0-2 0-2 0-2 0-2 0-2 0-2 0-2 0-2 0-2 0-2 0-2 0-2 0-2 0-2 0-2 0-2 0-2 0-2 0-2 0-2 0-2 0-2 0-2 0-2 0-2 0-2 0-2 0-2 0-2 0-2 0-2 485-0 485-0 530-0 530-0 530-0 530-0 530-0 530-0 530-0 386-0 386-0 386-0 386-0 386-0 386-0 386-0 386-0 386-0 583-0 583-0 583-0 583-0 583-0 585-0 585-0 585-0 432-3 432-3 432-3 432-3 432-3 432-3 555-0 432-3 432-3 432-3 555-0 555-0 555-0 592-3 592-3 592-3 592-3 592-3 592-3 592-3 542-0 542-0 542-0 542-0 542-0 391-3 391-3 391-3 511-3 511-3 511-3 610-0 582-0 582-0 582-0 582-0 582-0 582-0 582-0 617-0 616-3 617-0 617-0 617-0 617-0 617-0 465-0 465-0 465-0 484-3 484-3 420-0 420-0 484-3 484-3 420-0 420-0 544-3 544-3 544-3 544-3 544-3 518-3 518-3 518-3 518-3 518-3 518-3 518-3 518-3 518-3 435-0 435-0 435-0 435-0 490-3 490-3 490-3 490-3 468-3 468-3 468-3 468-3 468-3 468-3 468-3 0-2 0-2 0-2 0-2 0-2 0-2 0-2 0-2 0-2 0-2 0-2 0-2 0-2 0-2 0-2 0-2 0-2 0-2 0-2 0-2 0-2 0-2 0-2 0-2 0-2 0-2 0-2 0-2 0-2 0-2 0-2 0-2 0-2 0-2 0-2 0-2 0-2 0-2 0-2 0-2 0-2 0-2 0-2 0-2 0-2 0-2 0-2 0-2 
0-2 0-2 0-2 0-2 0-2 0-2 0-2 0-2 0-2 0-2 0-2 0-2 0-2 0-2 0-2 0-2 0-2 0-2 0-2 0-2 0-2 0-2 0-2 0-2 0-2 0-2 0-2 0-2 0-2 0-2 0-2 0-2 0-2 0-2 0-2 0-2 0-2 0-2 0-2 0-2 0-2 0-2 0-2 0-2 0-2 0-2 0-2 0-2 0-2 0-2 0-2 0-2 0-2 0-2 0-2 0-2 0-2 485-0 485-0 530-0 530-0 530-0 530-0 530-0 530-0 530-0 386-0 386-0 386-0 386-0 386-0 386-0 386-0 583-0 583-0 583-0 583-0 583-0 583-0 583-0 585-0 432-3 432-3 432-3 432-3 432-3 432-3 432-3 432-3 555-0 432-3 432-3 555-0 555-0 555-0 555-0 433-3 542-0 542-0 592-3 542-0 542-0 542-0 542-0 542-0 542-0 542-0 391-3 391-3 391-3 391-3 391-3 391-3 610-0 610-0 582-0 582-0 582-0 582-0 582-0 582-0 582-0 616-3 616-3 539-0 617-0 617-0 617-0 617-0 465-0 465-0 465-0 484-3 484-3 484-3 484-3 484-3 484-3 540-3 540-3 544-3 544-3 540-3 540-3 544-3 544-3 518-3 518-3 518-3 518-3 518-3 518-3 518-3 435-0 435-0 435-0 435-0 435-0 490-3 490-3 490-3 490-3 468-3 468-3 468-3 468-3 468-3 468-3 468-3 0-2 0-2 0-2 0-2 0-2 0-2 0-2 0-2 0-2 0-2 0-2 0-2 0-2 0-2 0-2 0-2 0-2 0-2 0-2 0-2 0-2 0-2 0-2 0-2 0-2 0-2 0-2 0-2 0-2 0-2 0-2 0-2 0-2 0-2 0-2 0-2 0-2 0-2 0-2 0-2 0-2 0-2 0-2 0-2 0-2 0-2 0-2 0-2 
0-2 0-2 0-2 0-2 0-2 0-2 0-2 0-2 0-2 0-2 0-2 0-2 0-2 0-2 0-2 0-2 0-2 0-2 0-2 0-2 0-2 0-2 0-2 0-2 0-2 0-2 0-2 0-2 0-2 0-2 0-2 0-2 0-2 0-2 0-2 0-2 0-2 0-2 0-2 0-2 0-2 0-2 0-2 0-2 0-2 0-2 0-2 0-2 0-2 0-2 0-2 0-2 0-2 0-2 0-2 0-2 0-2 0-2 0-2 0-2 0-2 0-2 0-2 0-2 0-2 386-0 386-0 386-0 386-0 386-0 386-0 386-0 386-0 583-0 583-0 583-0 583-0 583-0 583-0 583-0 583-0 432-3 432-3 432-3 432-3 432-3 432-3 432-3 432-3 432-3 432-3 432-3 433-3 555-0 555-0 433-3 433-3 542-0 542-0 542-0 542-0 542-0 542-0 513-3 542-0 542-0 542-0 391-3 391-3 391-3 391-3 391-3 391-3 610-0 610-0 610-0 610-0 582-0 582-0 582-0 582-0 582-0 616-3 539-0 539-0 539-0 539-0 539-0 539-0 539-0 539-0 465-0 484-3 484-3 484-3 484-3 484-3 484-3 540-3 544-3 544-3 544-3 540-3 540-3 540-3 518-3 518-3 518-3 435-0 435-0 435-0 435-0 435-0 435-0 435-0 490-3 490-3 435-0 490-3 490-3 490-3 490-3 468-3 490-3 468-3 468-3 0-2 0-2 0-2 0-2 0-2 0-2 0-2 0-2 0-2 0-2 0-2 0-2 0-2 0-2 0-2 0-2 0-2 0-2 0-2 0-2 0-2 0-2 0-2 0-2 0-2 0-2 0-2 0-2 0-2 0-2 0-2 0-2 0-2 0-2 0-2 0-2 0-2 0-2 0-2 0-2 0-2 0-2 0-2 0-2 0-2 0-2 0-2 0-2 0-2 0-2 0-2 
0-2 0-2 0-2 0-2 0-2 0-2 0-2 0-2 0-2 0-2 0-2 0-2 0-2 0-2 0-2 0-2 0-2 0-2 0-2 0-2 0-2 0-2 0-2 0-2 0-2 0-2 0-2 0-2 0-2 0-2 0-2 0-2 0-2 0-2 0-2 0-2 0-2 0-2 0-2 0-2 0-2 0-2 0-2 0-2 0-2 0-2 0-2 0-2 0-2 0-2 0-2 0-2 0-2 0-2 0-2 0-2 0-2 0-2 0-2 0-2 0-2 0-2 0-2 0-2 0-2 0-2 0-2 0-2 0-2 0-2 0-2 0-2 0-2 583-0 583-0 583-0 583-0 583-0 583-0 583-0 583-0 583-0 533-3 533-3 533-3 432-3 533-3 432-3 432-3 433-3 433-3 433-3 433-3 433-3 433-3 433-3 611-3 611-3 611-3 611-3 513-3 513-3 513-3 513-3 542-0 542-0 542-0 542-0 391-3 391-3 391-3 610-0 610-0 610-0 610-0 610-0 610-0 582-0 582-0 616-3 582-0 582-0 616-3 539-0 539-0 539-0 539-0 539-0 539-0 539-0 539-0 484-3 484-3 484-3 484-3 484-3 484-3 484-3 540-3 544-3 540-3 540-3 540-3 540-3 540-3 498-3 498-3 435-0 435-0 435-0 435-0 435-0 435-0 435-0 435-0 490-3 490-3 435-0 435-0 490-3 490-3 490-3 490-3 490-3 0-2 0-2 0-2 0-2 0-2 0-2 0-2 0-2 0-2 0-2 0-2 0-2 0-2 0-2 0-2 0-2 0-2 0-2 0-2 0-2 0-2 0-2 0-2 0-2 0-2 0-2 0-2 0-2 0-2 0-2 0-2 0-2 0-2 0-2 0-2 0-2 0-2 0-2 0-2 0-2 0-2 0-2 0-2 0-2 0-2 0-2 0-2 0-2 0-2 0-2 0-2 0-2 0-2 
0-2 0-2 0-2 0-2 0-2 0-2 0-2 0-2 0-2 0-2 0-2 0-2 0-2 0-2 0-2 0-2 0-2 0-2 0-2 0-2 0-2 0-2 0-2 0-2 0-2 0-2 0-2 0-2 0-2 0-2 0-2 0-2 0-2 0-2 0-2 0-2 0-2 0-2 0-2 0-2 0-2 0-2 0-2 0-2 0-2 0-2 0-2 0-2 0-2 0-2 0-2 0-2 0-2 0-2 0-2 0-2 0-2 0-2 0-2 0-2 0-2 0-2 0-2 0-2 0-2 0-2 0-2 0-2 0-2 0-2 0-2 0-2 0-2 583-0 583-0 583-0 583-0 583-0 533-3 533-3 533-3 533-3 533-3 533-3 533-3 533-3 533-3 533-3 432-3 433-3 433-3 433-3 433-3 433-3 433-3 433-3 611-3 611-3 611-3 611-3 513-3 513-3 513-3 513-3 513-3 513-3 391-3 391-3 391-3 391-3 391-3 610-0 610-0 610-0 610-0 610-0 582-0 582-0 616-3 616-3 616-3 582-0 616-3 539-0 539-0 539-0 539-0 539-0 539-0 539-0 539-0 484-3 484-3 484-3 484-3 484-3 484-3 484-3 540-3 540-3 540-3 540-3 540-3 498-3 540-3 498-3 498-3 435-0 435-0 435-0 435-0 519-0 519-0 519-0 519-0 490-3 490-3 490-3 490-3 490-3 490-3 490-3 490-3 490-3 0-2 0-2 0-2 0-2 0-2 0-2 0-2 0-2 0-2 0-2 0-2 0-2 0-2 0-2 0-2 0-2 0-2 0-2 0-2 0-2 0-2 0-2 0-2 0-2 0-2 0-2 0-2 0-2 0-2 0-2 0-2 0-2 0-2 0-2 0-2 0-2 0-2 0-2 0-2 0-2 0-2 0-2 0-2 0-2 0-2 0-2 0-2 0-2 0-2 0-2 0-2 0-2 0-2 
0-2 0-2 0-2 0-2 0-2 0-2 0-2 0-2 0-2 0-2 0-2 0-2 0-2 0-2 0-2 0-2 0-2 0-2 0-2 0-2 0-2 0-2 0-2 0-2 0-2 0-2 0-2 0-2 0-2 0-2 0-2 0-2 0-2 0-2 0-2 0-2 0-2 0-2 0-2 0-2 0-2 0-2 0-2 0-2 0-2 0-2 0-2 0-2 0-2 0-2 0-2 0-2 0-2 0-2 0-2 0-2 0-2 0-2 0-2 0-2 0-2 0-2 0-2 0-2 0-2 0-2 0-2 0-2 0-2 0-2 0-2 0-2 0-2 0-2 583-0 583-0 583-0 533-3 533-3 533-3 533-3 533-3 533-3 533-3 533-3 533-3 533-3 533-3 433-3 433-3 433-3 433-3 433-3 433-3 611-3 433-3 611-3 611-3 611-3 611-3 611-3 513-3 513-3 513-3 513-3 513-3 391-3 391-3 391-3 391-3 391-3 610-0 610-0 610-0 610-0 610-0 616-3 616-3 616-3 616-3 616-3 616-3 616-3 539-0 539-0 539-0 539-0 539-0 539-0 539-0 484-3 484-3 484-3 484-3 540-3 540-3 540-3 540-3 540-3 540-3 540-3 540-3 540-3 498-3 498-3 498-3 498-3 498-3 435-0 435-0 519-0 519-0 519-0 519-0 519-0 490-3 490-3 490-3 490-3 490-3 490-3 490-3 490-3 490-3 0-2 0-2 0-2 0-2 0-2 0-2 0-2 0-2 0-2 0-2 0-2 0-2 0-2 0-2 0-2 0-2 0-2 0-2 0-2 0-2 0-2 0-2 0-2 0-2 0-2 0-2 0-2 0-2 0-2 0-2 0-2 0-2 0-2 0-2 0-2 0-2 0-2 0-2 0-2 0-2 0-2 0-2 0-2 0-2 0-2 0-2 0-2 0-2 0-2 0-2 0-2 0-2 0-2 
0-2 0-2 0-2 0-2 0-2 0-2 0-2 0-2 0-2 0-2 0-2 0-2 0-2 0-2 0-2 0-2 0-2 0-2 0-2 0-2 0-2 0-2 0-2 0-2 0-2 0-2 0-2 0-2 0-2 0-2 0-2 0-2 0-2 0-2 0-2 0-2 0-2 0-2 0-2 0-2 0-2 0-2 0-2 0-2 0-2 0-2 0-2 0-2 0-2 0-2 0-2 0-2 0-2 0-2 0-2 0-2 0-2 0-2 0-2 0-2 0-2 0-2 0-2 0-2 0-2 0-2 0-2 0-2 0-2 0-2 0-2 0-2 0-2 0-2 0-2 0-2 583-0 533-3 533-3 533-3 533-3 533-3 533-3 533-3 533-3 533-3 533-3 533-3 533-3 533-3 433-3 433-3 433-3 433-3 611-3 611-3 611-3 611-3 611-3 611-3 611-3 513-3 513-3 513-3 513-3 513-3 391-3 391-3 391-3 391-3 391-3 610-0 610-0 610-0 610-0 610-0 616-3 616-3 616-3 616-3 616-3 616-3 537-0 537-0 539-0 539-0 539-0 539-0 539-0 614-3 614-3 484-3 484-3 484-3 521-0 540-3 540-3 540-3 540-3 540-3 540-3 540-3 540-3 540-3 498-3 498-3 498-3 519-0 519-0 435-0 519-0 519-0 519-0 519-0 519-0 519-0 519-0 519-0 519-0 519-0 490-3 490-3 0-2 0-2 0-2 0-2 0-2 0-2 0-2 0-2 0-2 0-2 0-2 0-2 0-2 0-2 0-2 0-2 0-2 0-2 0-2 0-2 0-2 0-2 0-2 0-2 0-2 0-2 0-2 0-2 0-2 0-2 0-2 0-2 0-2 0-2 0-2 0-2 0-2 0-2 0-2 0-2 0-2 0-2 0-2 0-2 0-2 0-2 0-2 0-2 0-2 0-2 0-2 0-2 0-2 0-2 0-2 
0-2 0-2 0-2 0-2 0-2 0-2 0-2 0-2 0-2 0-2 0-2 0-2 0-2 0-2 0-2 0-2 0-2 0-2 0-2 0-2 0-2 0-2 0-2 0-2 0-2 0-2 0-2 0-2 0-2 0-2 0-2 0-2 0-2 0-2 0-2 0-2 0-2 0-2 0-2 0-2 0-2 0-2 0-2 0-2 0-2 0-2 0-2 0-2 0-2 0-2 0-2 0-2 0-2 0-2 0-2 0-2 0-2 0-2 0-2 0-2 0-2 0-2 0-2 0-2 0-2 0-2 0-2 0-2 0-2 0-2 0-2 0-2 0-2 0-2 0-2 0-2 0-2 0-2 533-3 0-2 0-2 0-2 0-2 0-2 0-2 0-2 0-2 0-2 0-2 0-2 433-3 433-3 433-3 433-3 611-3 611-3 611-3 611-3 611-3 611-3 611-3 513-3 513-3 513-3 513-3 513-3 513-3 513-3 513-3 513-3 610-0 610-0 610-0 610-0 610-0 616-3 616-3 616-3 537-0 616-3 616-3 537-0 537-0 537-0 537-0 537-0 539-0 539-0 614-3 614-3 521-0 521-0 521-0 521-0 521-0 540-3 521-0 540-3 540-3 521-0 498-3 498-3 498-3 498-3 498-3 498-3 498-3 498-3 519-0 519-0 519-0 519-0 519-0 519-0 519-0 519-0 519-0 519-0 0-2 0-2 0-2 0-2 0-2 0-2 0-2 0-2 0-2 0-2 0-2 0-2 0-2 0-2 0-2 0-2 0-2 0-2 0-2 0-2 0-2 0-2 0-2 0-2 0-2 0-2 0-2 0-2 0-2 0-2 0-2 0-2 0-2 0-2 0-2 0-2 0-2 0-2 0-2 0-2 0-2 0-2 0-2 0-2 0-2 0-2 0-2 0-2 0-2 0-2 0-2 0-2 0-2 0-2 0-2 0-2 0-2 0-2 0-2 
0-2 0-2 0-2 0-2 0-2 0-2 0-2 0-2 0-2 0-2 0-2 0-2 0-2 0-2 0-2 0-2 0-2 0-2 0-2 0-2 0-2 0-2 0-2 0-2 0-2 0-2 0-2 0-2 0-2 0-2 0-2 0-2 0-2 0-2 0-2 0-2 0-2 0-2 0-2 0-2 0-2 0-2 0-2 0-2 0-2 0-2 0-2 0-2 0-2 0-2 0-2 0-2 0-2 0-2 0-2 0-2 0-2 0-2 0-2 0-2 0-2 0-2 0-2 0-2 0-2 0-2 0-2 0-2 0-2 0-2 0-2 0-2 0-2 0-2 0-2 0-2 0-2 0-2 0-2 0-2 0-2 0-2 0-2 0-2 0-2 0-2 0-2 0-2 0-2 0-2 0-2 433-3 433-3 433-3 611-3 611-3 611-3 611-3 611-3 611-3 611-3 513-3 513-3 513-3 513-3 513-3 513-3 387-0 387-0 387-0 610-0 610-0 610-0 387-0 387-0 616-3 616-3 616-3 537-0 537-0 537-0 537-0 537-0 537-0 537-0 537-0 537-0 614-3 614-3 614-3 521-0 521-0 521-0 521-0 521-0 521-0 521-0 540-3 521-0 521-0 498-3 498-3 498-3 498-3 498-3 498-3 498-3 498-3 519-0 519-0 519-0 519-0 0-2 0-2 0-2 0-2 0-2 0-2 0-2 0-2 0-2 0-2 0-2 0-2 0-2 0-2 0-2 0-2 0-2 0-2 0-2 0-2 0-2 0-2 0-2 0-2 0-2 0-2 0-2 0-2 0-2 0-2 0-2 0-2 0-2 0-2 0-2 0-2 0-2 0-2 0-2 0-2 0-2 0-2 0-2 0-2 0-2 0-2 0-2 0-2 0-2 0-2 0-2 0-2 0-2 0-2 0-2 0-2 0-2 0-2 0-2 0-2 0-2 0-2 0-2 0-2 0-2 
0-2 0-2 0-2 0-2 0-2 0-2 0-2 0-2 0-2 0-2 0-2 0-2 0-2 0-2 0-2 0-2 0-2 0-2 0-2 0-2 0-2 0-2 0-2 0-2 0-2 0-2 0-2 0-2 0-2 0-2 0-2 0-2 0-2 0-2 0-2 0-2 0-2 0-2 0-2 0-2 0-2 0-2 0-2 0-2 0-2 0-2 0-2 0-2 0-2 0-2 0-2 0-2 0-2 0-2 0-2 0-2 0-2 0-2 0-2 0-2 0-2 0-2 0-2 0-2 0-2 0-2 0-2 0-2 0-2 0-2 0-2 0-2 0-2 0-2 0-2 0-2 0-2 0-2 0-2 0-2 0-2 0-2 0-2 0-2 0-2 0-2 0-2 0-2 0-2 0-2 0-2 0-2 0-2 0-2 0-2 0-2 611-3 611-3 611-3 611-3 611-3 513-3 513-3 513-3 387-0 387-0 387-0 387-0 387-0 387-0 387-0 387-0 387-0 387-0 387-0 616-3 616-3 616-3 537-0 537-0 537-0 537-0 537-0 537-0 537-0 537-0 614-3 614-3 614-3 614-3 614-3 521-0 521-0 521-0 521-0 521-0 521-0 521-0 521-0 521-0 498-3 498-3 498-3 498-3 498-3 498-3 498-3 498-3 519-0 519-0 519-0 519-0 0-2 0-2 0-2 0-2 0-2 0-2 0-2 0-2 0-2 0-2 0-2 0-2 0-2 0-2 0-2 0-2 0-2 0-2 0-2 0-2 0-2 0-2 0-2 0-2 0-2 0-2 0-2 0-2 0-2 0-2 0-2 0-2 0-2 0-2 0-2 0-2 0-2 0-2 0-2 0-2 0-2 0-2 0-2 0-2 0-2 0-2 0-2 0-2 0-2 0-2 0-2 0-2 0-2 0-2 0-2 0-2 0-2 0-2 0-2 0-2 0-2 0-2 0-2 0-2 0-2 
0-2 0-2 0-2 0-2 0-2 0-2 0-2 0-2 0-2 0-2 0-2 0-2 0-2 0-2 0-2 0-2 0-2 0-2 0-2 0-2 0-2 0-2 0-2 0-2 0-2 0-2 0-2 0-2 0-2 0-2 0-2 0-2 0-2 0-2 0-2 0-2 0-2 0-2 0-2 0-2 0-2 0-2 0-2 0-2 0-2 0-2 0-2 0-2 0-2 0-2 0-2 0-2 0-2 0-2 0-2 0-2 0-2 0-2 0-2 0-2 0-2 0-2 0-2 0-2 0-2 0-2 0-2 0-2 0-2 0-2 0-2 0-2 0-2 0-2 0-2 0-2 0-2 0-2 0-2 0-2 0-2 0-2 0-2 0-2 0-2 0-2 0-2 0-2 0-2 0-2 0-2 0-2 0-2 0-2 0-2 0-2 0-2 0-2 0-2 0-2 0-2 0-2 0-2 0-2 387-0 387-0 387-0 387-0 387-0 387-0 387-0 387-0 387-0 387-0 387-0 616-3 616-3 616-3 616-3 537-0 537-0 537-0 537-0 537-0 537-0 614-3 614-3 614-3 614-3 614-3 614-3 614-3 614-3 521-0 521-0 521-0 521-0 521-0 521-0 521-0 498-3 498-3 498-3 498-3 0-2 0-2 0-2 0-2 0-2 0-2 0-2 0-2 0-2 0-2 0-2 0-2 0-2 0-2 0-2 0-2 0-2 0-2 0-2 0-2 0-2 0-2 0-2 0-2 0-2 0-2 0-2 0-2 0-2 0-2 0-2 0-2 0-2 0-2 0-2 0-2 0-2 0-2 0-2 0-2 0-2 0-2 0-2 0-2 0-2 0-2 0-2 0-2 0-2 0-2 0-2 0-2 0-2 0-2 0-2 0-2 0-2 0-2 0-2 0-2 0-2 0-2 0-2 0-2 0-2 0-2 0-2 0-2 0-2 0-2 0-2 0-2 0-2 
0-2 0-2 0-2 0-2 0-2 0-2 0-2 0-2 0-2 0-2 0-2 0-2 0-2 0-2 0-2 0-2 0-2 0-2 0-2 0-2 0-2 0-2 0-2 0-2 0-2 0-2 0-2 0-2 0-2 0-2 0-2 0-2 0-2 0-2 0-2 0-2 0-2 0-2 0-2 0-2 0-2 0-2 0-2 0-2 0-2 0-2 0-2 0-2 0-2 0-2 0-2 0-2 0-2 0-2 0-2 0-2 0-2 0-2 0-2 0-2 0-2 0-2 0-2 0-2 0-2 0-2 0-2 0-2 0-2 0-2 0-2 0-2 0-2 0-2 0-2 0-2 0-2 0-2 0-2 0-2 0-2 0-2 0-2 0-2 0-2 0-2 0-2 0-2 0-2 0-2 0-2 0-2 0-2 0-2 0-2 0-2 0-2 0-2 0-2 0-2 0-2 0-2 0-2 0-2 387-0 387-0 387-0 387-0 387-0 387-0 387-0 387-0 387-0 387-0 387-0 387-0 616-3 616-3 537-0 537-0 537-0 537-0 537-0 537-0 537-0 614-3 614-3 614-3 614-3 614-3 614-3 614-3 614-3 521-0 521-0 521-0 521-0 521-0 0-2 0-2 0-2 0-2 0-2 0-2 0-2 0-2 0-2 0-2 0-2 0-2 0-2 0-2 0-2 0-2 0-2 0-2 0-2 0-2 0-2 0-2 0-2 0-2 0-2 0-2 0-2 0-2 0-2 0-2 0-2 0-2 0-2 0-2 0-2 0-2 0-2 0-2 0-2 0-2 0-2 0-2 0-2 0-2 0-2 0-2 0-2 0-2 0-2 0-2 0-2 0-2 0-2 0-2 0-2 0-2 0-2 0-2 0-2 0-2 0-2 0-2 0-2 0-2 0-2 0-2 0-2 0-2 0-2 0-2 0-2 0-2 0-2 0-2 0-2 0-2 0-2 0-2 0-2 
0-2 0-2 0-2 0-2 0-2 0-2 0-2 0-2 0-2 0-2 0-2 0-2 0-2 0-2 0-2 0-2 0-2 0-2 0-2 0-2 0-2 0-2 0-2 0-2 0-2 0-2 0-2 0-2 0-2 0-2 0-2 0-2 0-2 0-2 0-2 0-2 0-2 0-2 0-2 0-2 0-2 0-2 0-2 0-2 0-2 0-2 0-2 0-2 0-2 0-2 0-2 0-2 0-2 0-2 0-2 0-2 0-2 0-2 0-2 0-2 0-2 0-2 0-2 0-2 0-2 0-2 0-2 0-2 0-2 0-2 0-2 0-2 0-2 0-2 0-2 0-2 0-2 0-2 0-2 0-2 0-2 0-2 0-2 0-2 0-2 0-2 0-2 0-2 0-2 0-2 0-2 0-2 0-2 0-2 0-2 0-2 0-2 0-2 0-2 0-2 0-2 0-2 0-2 0-2 0-2 0-2 0-2 0-2 0-2 0-2 0-2 0-2 0-2 0-2 0-2 0-2 0-2 0-2 0-2 0-2 0-2 537-0 537-0 537-0 537-0 614-3 614-3 614-3 614-3 614-3 614-3 614-3 0-2 0-2 0-2 0-2 0-2 0-2 0-2 0-2 0-2 0-2 0-2 0-2 0-2 0-2 0-2 0-2 0-2 0-2 0-2 0-2 0-2 0-2 0-2 0-2 0-2 0-2 0-2 0-2 0-2 0-2 0-2 0-2 0-2 0-2 0-2 0-2 0-2 0-2 0-2 0-2 0-2 0-2 0-2 0-2 0-2 0-2 0-2 0-2 0-2 0-2 0-2 0-2 0-2 0-2 0-2 0-2 0-2 0-2 0-2 0-2 0-2 0-2 0-2 0-2 0-2 0-2 0-2 0-2 0-2 0-2 0-2 0-2 0-2 0-2 0-2 0-2 0-2 0-2 0-2 0-2 0-2 0-2 0-2 0-2 0-2 
0-2 0-2 0-2 0-2 0-2 0-2 0-2 0-2 0-2 0-2 0-2 0-2 0-2 0-2 0-2 0-2 0-2 0-2 0-2 0-2 0-2 0-2 0-2 0-2 0-2 0-2 0-2 0-2 0-2 0-2 0-2 0-2 0-2 0-2 0-2 0-2 0-2 0-2 0-2 0-2 0-2 0-2 0-2 0-2 0-2 0-2 0-2 0-2 0-2 0-2 0-2 0-2 0-2 0-2 0-2 0-2 0-2 0-2 0-2 0-2 0-2 0-2 0-2 0-2 0-2 0-2 0-2 0-2 0-2 0-2 0-2 0-2 0-2 0-2 0-2 0-2 0-2 0-2 0-2 0-2 0-2 0-2 0-2 0-2 0-2 0-2 0-2 0-2 0-2 0-2 0-2 0-2 0-2 0-2 0-2 0-2 0-2 0-2 0-2 0-2 0-2 0-2 0-2 0-2 0-2 0-2 0-2 0-2 0-2 0-2 0-2 0-2 0-2 0-2 0-2 0-2 0-2 0-2 0-2 0-2 0-2 0-2 0-2 0-2 0-2 0-2 0-2 0-2 0-2 0-2 0-2 0-2 0-2 0-2 0-2 0-2 0-2 0-2 0-2 0-2 0-2 0-2 0-2 0-2 0-2 0-2 0-2 0-2 0-2 0-2 0-2 0-2 0-2 0-2 0-2 0-2 0-2 0-2 0-2 0-2 0-2 0-2 0-2 0-2 0-2 0-2 0-2 0-2 0-2 0-2 0-2 0-2 0-2 0-2 0-2 0-2 0-2 0-2 0-2 0-2 0-2 0-2 0-2 0-2 0-2 0-2 0-2 0-2 0-2 0-2 0-2 0-2 0-2 0-2 0-2 0-2 0-2 0-2 0-2 0-2 0-2 0-2 0-2 0-2 0-2 0-2 0-2 0-2 0-2 0-2 0-2 0-2 0-2 0-2 0-2 0-2 0-2 
0-2 0-2 0-2 0-2 0-2 0-2 0-2 0-2 0-2 0-2 0-2 0-2 0-2 0-2 0-2 0-2 0-2 0-2 0-2 0-2 0-2 0-2 0-2 0-2 0-2 0-2 0-2 0-2 0-2 0-2 0-2 0-2 0-2 0-2 0-2 0-2 0-2 0-2 0-2 0-2 0-2 0-2 0-2 0-2 0-2 0-2 0-2 0-2 0-2 0-2 0-2 0-2 0-2 0-2 0-2 0-2 0-2 0-2 0-2 0-2 0-2 0-2 0-2 0-2 0-2 0-2 0-2 0-2 0-2 0-2 0-2 0-2 0-2 0-2 0-2 0-2 0-2 0-2 0-2 0-2 0-2 0-2 0-2 0-2 0-2 0-2 0-2 0-2 0-2 0-2 0-2 0-2 0-2 0-2 0-2 0-2 0-2 0-2 0-2 0-2 0-2 0-2 0-2 0-2 0-2 0-2 0-2 0-2 0-2 0-2 0-2 0-2 0-2 0-2 0-2 0-2 0-2 0-2 0-2 0-2 0-2 0-2 0-2 0-2 0-2 0-2 0-2 0-2 0-2 0-2 0-2 0-2 0-2 0-2 0-2 0-2 0-2 0-2 0-2 0-2 0-2 0-2 0-2 0-2 0-2 0-2 0-2 0-2 0-2 0-2 0-2 0-2 0-2 0-2 0-2 0-2 0-2 0-2 0-2 0-2 0-2 0-2 0-2 0-2 0-2 0-2 0-2 0-2 0-2 0-2 0-2 0-2 0-2 0-2 0-2 0-2 0-2 0-2 0-2 0-2 0-2 0-2 0-2 0-2 0-2 0-2 0-2 0-2 0-2 0-2 0-2 0-2 0-2 0-2 0-2 0-2 0-2 0-2 0-2 0-2 0-2 0-2 0-2 0-2 0-2 0-2 0-2 0-2 0-2 0-2 0-2 0-2 0-2 0-2 0-2 0-2 0-2 
0-2 0-2 0-2 0-2 0-2 0-2 0-2 0-2 0-2 0-2 0-2 0-2 0-2 0-2 0-2 0-2 0-2 0-2 0-2 0-2 0-2 0-2 0-2 0-2 0-2 0-2 0-2 0-2 0-2 0-2 0-2 0-2 0-2 0-2 0-2 0-2 0-2 0-2 0-2 0-2 0-2 0-2 0-2 0-2 0-2 0-2 0-2 0-2 0-2 0-2 0-2 0-2 0-2 0-2 0-2 0-2 0-2 0-2 0-2 0-2 0-2 0-2 0-2 0-2 0-2 0-2 0-2 0-2 0-2 0-2 0-2 0-2 0-2 0-2 0-2 0-2 0-2 0-2 0-2 0-2 0-2 0-2 0-2 0-2 0-2 0-2 0-2 0-2 0-2 0-2 0-2 0-2 0-2 0-2 0-2 0-2 0-2 0-2 0-2 0-2 0-2 0-2 0-2 0-2 0-2 0-2 0-2 0-2 0-2 0-2 0-2 0-2 0-2 0-2 0-2 0-2 0-2 0-2 0-2 0-2 0-2 0-2 0-2 0-2 0-2 0-2 0-2 0-2 0-2 0-2 0-2 0-2 0-2 0-2 0-2 0-2 0-2 0-2 0-2 0-2 0-2 0-2 0-2 0-2 0-2 0-2 0-2 0-2 0-2 0-2 0-2 0-2 0-2 0-2 0-2 0-2 0-2 0-2 0-2 0-2 0-2 0-2 0-2 0-2 0-2 0-2 0-2 0-2 0-2 0-2 0-2 0-2 0-2 0-2 0-2 0-2 0-2 0-2 0-2 0-2 0-2 0-2 0-2 0-2 0-2 0-2 0-2 0-2 0-2 0-2 0-2 0-2 0-2 0-2 0-2 0-2 0-2 0-2 0-2 0-2 0-2 0-2 0-2 0-2 0-2 0-2 0-2 0-2 0-2 0-2 0-2 0-2 0-2 0-2 0-2 0-2 0-2 
0-2 0-2 0-2 0-2 0-2 0-2 0-2 0-2 0-2 0-2 0-2 0-2 0-2 0-2 0-2 0-2 0-2 0-2 0-2 0-2 0-2 0-2 0-2 0-2 0-2 0-2 0-2 0-2 0-2 0-2 0-2 0-2 0-2 0-2 0-2 0-2 0-2 0-2 0-2 0-2 0-2 0-2 0-2 0-2 0-2 0-2 0-2 0-2 0-2 0-2 0-2 0-2 0-2 0-2 0-2 0-2 0-2 0-2 0-2 0-2 0-2 0-2 0-2 0-2 0-2 0-2 0-2 0-2 0-2 0-2 0-2 0-2 0-2 0-2 0-2 0-2 0-2 0-2 0-2 0-2 0-2 0-2 0-2 0-2 0-2 0-2 0-2 0-2 0-2 0-2 0-2 0-2 0-2 0-2 0-2 0-2 0-2 0-2 0-2 0-2 0-2 0-2 0-2 0-2 0-2 0-2 0-2 0-2 0-2 0-2 0-2 0-2 0-2 0-2 0-2 0-2 0-2 0-2 0-2 0-2 0-2 0-2 0-2 0-2 0-2 0-2 0-2 0-2 0-2 0-2 0-2 0-2 0-2 0-2 0-2 0-2 0-2 0-2 0-2 0-2 0-2 0-2 0-2 0-2 0-2 0-2 0-2 0-2 0-2 0-2 0-2 0-2 0-2 0-2 0-2 0-2 0-2 0-2 0-2 0-2 0-2 0-2 0-2 0-2 0-2 0-2 0-2 0-2 0-2 0-2 0-2 0-2 0-2 0-2 0-2 0-2 0-2 0-2 0-2 0-2 0-2 0-2 0-2 0-2 0-2 0-2 0-2 0-2 0-2 0-2 0-2 0-2 0-2 0-2 0-2 0-2 0-2 0-2 0-2 0-2 0-2 0-2 0-2 0-2 0-2 0-2 0-2 0-2 0-2 0-2 0-2 0-2 0-2 0-2 0-2 0-2 0-2 
0-2 0-2 0-2 0-2 0-2 0-2 0-2 0-2 0-2 0-2 0-2 0-2 0-2 0-2 0-2 0-2 0-2 0-2 0-2 0-2 0-2 0-2 0-2 0-2 0-2 0-2 0-2 0-2 0-2 0-2 0-2 0-2 0-2 0-2 0-2 0-2 0-2 0-2 0-2 0-2 0-2 0-2 0-2 0-2 0-2 0-2 0-2 0-2 0-2 0-2 0-2 0-2 0-2 0-2 0-2 0-2 0-2 0-2 0-2 0-2 0-2 0-2 0-2 0-2 0-2 0-2 0-2 0-2 0-2 0-2 0-2 0-2 0-2 0-2 0-2 0-2 0-2 0-2 0-2 0-2 0-2 0-2 0-2 0-2 0-2 0-2 0-2 0-2 0-2 0-2 0-2 0-2 0-2 0-2 0-2 0-2 0-2 0-2 0-2 0-2 0-2 0-2 0-2 0-2 0-2 0-2 0-2 0-2 0-2 0-2 0-2 0-2 0-2 0-2 0-2 0-2 0-2 0-2 0-2 0-2 0-2 0-2 0-2 0-2 0-2 0-2 0-2 0-2 0-2 0-2 0-2 0-2 0-2 0-2 0-2 0-2 0-2 0-2 0-2 0-2 0-2 0-2 0-2 0-2 0-2 0-2 0-2 0-2 0-2 0-2 0-2 0-2 0-2 0-2 0-2 0-2 0-2 0-2 0-2 0-2 0-2 0-2 0-2 0-2 0-2 0-2 0-2 0-2 0-2 0-2 0-2 0-2 0-2 0-2 0-2 0-2 0-2 0-2 0-2 0-2 0-2 0-2 0-2 0-2 0-2 0-2 0-2 0-2 0-2 0-2 0-2 0-2 0-2 0-2 0-2 0-2 0-2 0-2 0-2 0-2 0-2 0-2 0-2 0-2 0-2 0-2 0-2 0-2 0-2 0-2 0-2 0-2 0-2 0-2 0-2 0-2 0-2 
0-2 0-2 0-2 0-2 0-2 0-2 0-2 0-2 0-2 0-2 0-2 0-2 0-2 0-2 0-2 0-2 0-2 0-2 0-2 0-2 0-2 0-2 0-2 0-2 0-2 0-2 0-2 0-2 0-2 0-2 0-2 0-2 0-2 0-2 0-2 0-2 0-2 0-2 0-2 0-2 0-2 0-2 0-2 0-2 0-2 0-2 0-2 0-2 0-2 0-2 0-2 0-2 0-2 0-2 0-2 0-2 0-2 0-2 0-2 0-2 0-2 0-2 0-2 0-2 0-2 0-2 0-2 0-2 0-2 0-2 0-2 0-2 0-2 0-2 0-2 0-2 0-2 0-2 0-2 0-2 0-2 0-2 0-2 0-2 0-2 0-2 0-2 0-2 0-2 0-2 0-2 0-2 0-2 0-2 0-2 0-2 0-2 0-2 0-2 0-2 0-2 0-2 0-2 0-2 0-2 0-2 0-2 0-2 0-2 0-2 0-2 0-2 0-2 0-2 0-2 0-2 0-2 0-2 0-2 0-2 0-2 0-2 0-2 0-2 0-2 0-2 0-2 0-2 0-2 0-2 0-2 0-2 0-2 0-2 0-2 0-2 0-2 0-2 0-2 0-2 0-2 0-2 0-2 0-2 0-2 0-2 0-2 0-2 0-2 0-2 0-2 0-2 0-2 0-2 0-2 0-2 0-2 0-2 0-2 0-2 0-2 0-2 0-2 0-2 0-2 0-2 0-2 0-2 0-2 0-2 0-2 0-2 0-2 0-2 0-2 0-2 0-2 0-2 0-2 0-2 0-2 0-2 0-2 0-2 0-2 0-2 0-2 0-2 0-2 0-2 0-2 0-2 0-2 0-2 0-2 0-2 0-2 0-2 0-2 0-2 0-2 0-2 0-2 0-2 0-2 0-2 0-2 0-2 0-2 0-2 0-2 0-2 0-2 0-2 0-2 0-2 0-2 
0-2 0-2 0-2 0-2 0-2 0-2 0-2 0-2 0-2 0-2 0-2 0-2 0-2 0-2 0-2 0-2 0-2 0-2 0-2 0-2 0-2 0-2 0-2 0-2 0-2 0-2 0-2 0-2 0-2 0-2 0-2 0-2 0-2 0-2 0-2 0-2 0-2 0-2 0-2 0-2 0-2 0-2 0-2 0-2 0-2 0-2 0-2 0-2 0-2 0-2 0-2 0-2 0-2 0-2 0-2 0-2 0-2 0-2 0-2 0-2 0-2 0-2 0-2 0-2 0-2 0-2 0-2 0-2 0-2 0-2 0-2 0-2 0-2 0-2 0-2 0-2 0-2 0-2 0-2 0-2 0-2 0-2 0-2 0-2 0-2 0-2 0-2 0-2 0-2 0-2 0-2 0-2 0-2 0-2 0-2 0-2 0-2 0-2 0-2 0-2 0-2 0-2 0-2 0-2 0-2 0-2 0-2 0-2 0-2 0-2 0-2 0-2 0-2 0-2 0-2 0-2 0-2 0-2 0-2 0-2 0-2 0-2 0-2 0-2 0-2 0-2 0-2 0-2 0-2 0-2 0-2 0-2 0-2 0-2 0-2 0-2 0-2 0-2 0-2 0-2 0-2 0-2 0-2 0-2 0-2 0-2 0-2 0-2 0-2 0-2 0-2 0-2 0-2 0-2 0-2 0-2 0-2 0-2 0-2 0-2 0-2 0-2 0-2 0-2 0-2 0-2 0-2 0-2 0-2 0-2 0-2 0-2 0-2 0-2 0-2 0-2 0-2 0-2 0-2 0-2 0-2 0-2 0-2 0-2 0-2 0-2 0-2 0-2 0-2 0-2 0-2 0-2 0-2 0-2 0-2 0-2 0-2 0-2 0-2 0-2 0-2 0-2 0-2 0-2 0-2 0-2 0-2 0-2 0-2 0-2 0-2 0-2 0-2 0-2 0-2 0-2 0-2 
0-2 0-2 0-2 0-2 0-2 0-2 0-2 0-2 0-2 0-2 0-2 0-2 0-2 0-2 0-2 0-2 0-2 0-2 0-2 0-2 0-2 0-2 0-2 0-2 0-2 0-2 0-2 0-2 0-2 0-2 0-2 0-2 0-2 0-2 0-2 0-2 0-2 0-2 0-2 0-2 0-2 0-2 0-2 0-2 0-2 0-2 0-2 0-2 0-2 0-2 0-2 0-2 0-2 0-2 0-2 0-2 0-2 0-2 0-2 0-2 0-2 0-2 0-2 0-2 0-2 0-2 0-2 0-2 0-2 0-2 0-2 0-2 0-2 0-2 0-2 0-2 0-2 0-2 0-2 0-2 0-2 0-2 0-2 0-2 0-2 0-2 0-2 0-2 0-2 0-2 0-2 0-2 0-2 0-2 0-2 0-2 0-2 0-2 0-2 0-2 0-2 0-2 0-2 0-2 0-2 0-2 0-2 0-2 0-2 0-2 0-2 0-2 0-2 0-2 0-2 0-2 0-2 0-2 0-2 0-2 0-2 0-2 0-2 0-2 0-2 0-2 0-2 0-2 0-2 0-2 0-2 0-2 0-2 0-2 0-2 0-2 0-2 0-2 0-2 0-2 0-2 0-2 0-2 0-2 0-2 0-2 0-2 0-2 0-2 0-2 0-2 0-2 0-2 0-2 0-2 0-2 0-2 0-2 0-2 0-2 0-2 0-2 0-2 0-2 0-2 0-2 0-2 0-2 0-2 0-2 0-2 0-2 0-2 0-2 0-2 0-2 0-2 0-2 0-2 0-2 0-2 0-2 0-2 0-2 0-2 0-2 0-2 0-2 0-2 0-2 0-2 0-2 0-2 0-2 0-2 0-2 0-2 0-2 0-2 0-2 0-2 0-2 0-2 0-2 0-2 0-2 0-2 0-2 0-2 0-2 0-2 0-2 0-2 0-2 0-2 0-2 0-2 
0-2 0-2 0-2 0-2 0-2 0-2 0-2 0-2 0-2 0-2 0-2 0-2 0-2 0-2 0-2 0-2 0-2 0-2 0-2 0-2 0-2 0-2 0-2 0-2 0-2 0-2 0-2 0-2 0-2 0-2 0-2 0-2 0-2 0-2 0-2 0-2 0-2 0-2 0-2 0-2 0-2 0-2 0-2 0-2 0-2 0-2 0-2 0-2 0-2 0-2 0-2 0-2 0-2 0-2 0-2 0-2 0-2 0-2 0-2 0-2 0-2 0-2 0-2 0-2 0-2 0-2 0-2 0-2 0-2 0-2 0-2 0-2 0-2 0-2 0-2 0-2 0-2 0-2 0-2 0-2 0-2 0-2 0-2 0-2 0-2 0-2 0-2 0-2 0-2 0-2 0-2 0-2 0-2 0-2 0-2 0-2 0-2 0-2 0-2 0-2 0-2 0-2 0-2 0-2 0-2 0-2 0-2 0-2 0-2 0-2 0-2 0-2 0-2 0-2 0-2 0-2 0-2 0-2 0-2 0-2 0-2 0-2 0-2 0-2 0-2 0-2 0-2 0-2 0-2 0-2 0-2 0-2 0-2 0-2 0-2 0-2 0-2 0-2 0-2 0-2 0-2 0-2 0-2 0-2 0-2 0-2 0-2 0-2 0-2 0-2 0-2 0-2 0-2 0-2 0-2 0-2 0-2 0-2 0-2 0-2 0-2 0-2 0-2 0-2 0-2 0-2 0-2 0-2 0-2 0-2 0-2 0-2 0-2 0-2 0-2 0-2 0-2 0-2 0-2 0-2 0-2 0-2 0-2 0-2 0-2 0-2 0-2 0-2 0-2 0-2 0-2 0-2 0-2 0-2 0-2 0-2 0-2 0-2 0-2 0-2 0-2 0-2 0-2 0-2 0-2 0-2 0-2 0-2 0-2 0-2 0-2 0-2 0-2 0-2 0-2 0-2 0-2 
0-2 0-2 0-2 0-2 0-2 0-2 0-2 0-2 0-2 0-2 0-2 0-2 0-2 0-2 0-2 0-2 0-2 0-2 0-2 0-2 0-2 0-2 0-2 0-2 0-2 0-2 0-2 0-2 0-2 0-2 0-2 0-2 0-2 0-2 0-2 0-2 0-2 0-2 0-2 0-2 0-2 0-2 0-2 0-2 0-2 0-2 0-2 0-2 0-2 0-2 0-2 0-2 0-2 0-2 0-2 0-2 0-2 0-2 0-2 0-2 0-2 0-2 0-2 0-2 0-2 0-2 0-2 0-2 0-2 0-2 0-2 0-2 0-2 0-2 0-2 0-2 0-2 0-2 0-2 0-2 0-2 0-2 0-2 0-2 0-2 0-2 0-2 0-2 0-2 0-2 0-2 0-2 0-2 0-2 0-2 0-2 0-2 0-2 0-2 0-2 0-2 0-2 0-2 0-2 0-2 0-2 0-2 0-2 0-2 0-2 0-2 0-2 0-2 0-2 0-2 0-2 0-2 0-2 0-2 0-2 0-2 0-2 0-2 0-2 0-2 0-2 0-2 0-2 0-2 0-2 0-2 0-2 0-2 0-2 0-2 0-2 0-2 0-2 0-2 0-2 0-2 0-2 0-2 0-2 0-2 0-2 0-2 0-2 0-2 0-2 0-2 0-2 0-2 0-2 0-2 0-2 0-2 0-2 0-2 0-2 0-2 0-2 0-2 0-2 0-2 0-2 0-2 0-2 0-2 0-2 0-2 0-2 0-2 0-2 0-2 0-2 0-2 0-2 0-2 0-2 0-2 0-2 0-2 0-2 0-2 0-2 0-2 0-2 0-2 0-2 0-2 0-2 0-2 0-2 0-2 0-2 0-2 0-2 0-2 0-2 0-2 0-2 0-2 0-2 0-2 0-2 0-2 0-2 0-2 0-2 0-2 0-2 0-2 0-2 0-2 0-2 0-2 
0-2 0-2 0-2 0-2 0-2 0-2 0-2 0-2 0-2 0-2 0-2 0-2 0-2 0-2 0-2 0-2 0-2 0-2 0-2 0-2 0-2 0-2 0-2 0-2 0-2 0-2 0-2 0-2 0-2 0-2 0-2 0-2 0-2 0-2 0-2 0-2 0-2 0-2 0-2 0-2 0-2 0-2 0-2 0-2 0-2 0-2 0-2 0-2 0-2 0-2 0-2 0-2 0-2 0-2 0-2 0-2 0-2 0-2 0-2 0-2 0-2 0-2 0-2 0-2 0-2 0-2 0-2 0-2 0-2 0-2 0-2 0-2 0-2 0-2 0-2 0-2 0-2 0-2 0-2 0-2 0-2 0-2 0-2 0-2 0-2 0-2 0-2 0-2 0-2 0-2 0-2 0-2 0-2 0-2 0-2 0-2 0-2 0-2 0-2 0-2 0-2 0-2 0-2 0-2 0-2 0-2 0-2 0-2 0-2 0-2 0-2 0-2 0-2 0-2 0-2 0-2 0-2 0-2 0-2 0-2 0-2 0-2 0-2 0-2 0-2 0-2 0-2 0-2 0-2 0-2 0-2 0-2 0-2 0-2 0-2 0-2 0-2 0-2 0-2 0-2 0-2 0-2 0-2 0-2 0-2 0-2 0-2 0-2 0-2 0-2 0-2 0-2 0-2 0-2 0-2 0-2 0-2 0-2 0-2 0-2 0-2 0-2 0-2 0-2 0-2 0-2 0-2 0-2 0-2 0-2 0-2 0-2 0-2 0-2 0-2 0-2 0-2 0-2 0-2 0-2 0-2 0-2 0-2 0-2 0-2 0-2 0-2 0-2 0-2 0-2 0-2 0-2 0-2 0-2 0-2 0-2 0-2 0-2 0-2 0-2 0-2 0-2 0-2 0-2 0-2 0-2 0-2 0-2 0-2 0-2 0-2 0-2 0-2 0-2 0-2 0-2 0-2 
0-2 0-2 0-2 0-2 0-2 0-2 0-2 0-2 0-2 0-2 0-2 0-2 0-2 0-2 0-2 0-2 0-2 0-2 0-2 0-2 0-2 0-2 0-2 0-2 0-2 0-2 0-2 0-2 0-2 0-2 0-2 0-2 0-2 0-2 0-2 0-2 0-2 0-2 0-2 0-2 0-2 0-2 0-2 0-2 0-2 0-2 0-2 0-2 0-2 0-2 0-2 0-2 0-2 0-2 0-2 0-2 0-2 0-2 0-2 0-2 0-2 0-2 0-2 0-2 0-2 0-2 0-2 0-2 0-2 0-2 0-2 0-2 0-2 0-2 0-2 0-2 0-2 0-2 0-2 0-2 0-2 0-2 0-2 0-2 0-2 0-2 0-2 0-2 0-2 0-2 0-2 0-2 0-2 0-2 0-2 0-2 0-2 0-2 0-2 0-2 0-2 0-2 0-2 0-2 0-2 0-2 0-2 0-2 0-2 0-2 0-2 0-2 0-2 0-2 0-2 0-2 0-2 0-2 0-2 0-2 0-2 0-2 0-2 0-2 0-2 0-2 0-2 0-2 0-2 0-2 0-2 0-2 0-2 0-2 0-2 0-2 0-2 0-2 0-2 0-2 0-2 0-2 0-2 0-2 0-2 0-2 0-2 0-2 0-2 0-2 0-2 0-2 0-2 0-2 0-2 0-2 0-2 0-2 0-2 0-2 0-2 0-2 0-2 0-2 0-2 0-2 0-2 0-2 0-2 0-2 0-2 0-2 0-2 0-2 0-2 0-2 0-2 0-2 0-2 0-2 0-2 0-2 0-2 0-2 0-2 0-2 0-2 0-2 0-2 0-2 0-2 0-2 0-2 0-2 0-2 0-2 0-2 0-2 0-2 0-2 0-2 0-2 0-2 0-2 0-2 0-2 0-2 0-2 0-2 0-2 0-2 0-2 0-2 0-2 0-2 0-2 0-2 
0-2 0-2 0-2 0-2 0-2 0-2 0-2 0-2 0-2 0-2 0-2 0-2 0-2 0-2 0-2 0-2 0-2 0-2 0-2 0-2 0-2 0-2 0-2 0-2 0-2 0-2 0-2 0-2 0-2 0-2 0-2 0-2 0-2 0-2 0-2 0-2 0-2 0-2 0-2 0-2 0-2 0-2 0-2 0-2 0-2 0-2 0-2 0-2 0-2 0-2 0-2 0-2 0-2 0-2 0-2 0-2 0-2 0-2 0-2 0-2 0-2 0-2 0-2 0-2 0-2 0-2 0-2 0-2 0-2 0-2 0-2 0-2 0-2 0-2 0-2 0-2 0-2 0-2 0-2 0-2 0-2 0-2 0-2 0-2 0-2 0-2 0-2 0-2 0-2 0-2 0-2 0-2 0-2 0-2 0-2 0-2 0-2 0-2 0-2 0-2 0-2 0-2 0-2 0-2 0-2 0-2 0-2 0-2 0-2 0-2 0-2 0-2 0-2 0-2 0-2 0-2 0-2 0-2 0-2 0-2 0-2 0-2 0-2 0-2 0-2 0-2 0-2 0-2 0-2 0-2 0-2 0-2 0-2 0-2 0-2 0-2 0-2 0-2 0-2 0-2 0-2 0-2 0-2 0-2 0-2 0-2 0-2 0-2 0-2 0-2 0-2 0-2 0-2 0-2 0-2 0-2 0-2 0-2 0-2 0-2 0-2 0-2 0-2 0-2 0-2 0-2 0-2 0-2 0-2 0-2 0-2 0-2 0-2 0-2 0-2 0-2 0-2 0-2 0-2 0-2 0-2 0-2 0-2 0-2 0-2 0-2 0-2 0-2 0-2 0-2 0-2 0-2 0-2 0-2 0-2 0-2 0-2 0-2 0-2 0-2 0-2 0-2 0-2 0-2 0-2 0-2 0-2 0-2 0-2 0-2 0-2 0-2 0-2 0-2 0-2 0-2 0-2 
0-2 0-2 0-2 0-2 0-2 0-2 0-2 0-2 0-2 0-2 0-2 0-2 0-2 0-2 0-2 0-2 0-2 0-2 0-2 0-2 0-2 0-2 0-2 0-2 0-2 0-2 0-2 0-2 0-2 0-2 0-2 0-2 0-2 0-2 0-2 0-2 0-2 0-2 0-2 0-2 0-2 0-2 0-2 0-2 0-2 0-2 0-2 0-2 0-2 0-2 0-2 0-2 0-2 0-2 0-2 0-2 0-2 0-2 0-2 0-2 0-2 0-2 0-2 0-2 0-2 0-2 0-2 0-2 0-2 0-2 0-2 0-2 0-2 0-2 0-2 0-2 0-2 0-2 0-2 0-2 0-2 0-2 0-2 0-2 0-2 0-2 0-2 0-2 0-2 0-2 0-2 0-2 0-2 0-2 0-2 0-2 0-2 0-2 0-2 0-2 0-2 0-2 0-2 0-2 0-2 0-2 0-2 0-2 0-2 0-2 0-2 0-2 0-2 0-2 0-2 0-2 0-2 0-2 0-2 0-2 0-2 0-2 0-2 0-2 0-2 0-2 0-2 0-2 0-2 0-2 0-2 0-2 0-2 0-2 0-2 0-2 0-2 0-2 0-2 0-2 0-2 0-2 0-2 0-2 0-2 0-2 0-2 0-2 0-2 0-2 0-2 0-2 0-2 0-2 0-2 0-2 0-2 0-2 0-2 0-2 0-2 0-2 0-2 0-2 0-2 0-2 0-2 0-2 0-2 0-2 0-2 0-2 0-2 0-2 0-2 0-2 0-2 0-2 0-2 0-2 0-2 0-2 0-2 0-2 0-2 0-2 0-2 0-2 0-2 0-2 0-2 0-2 0-2 0-2 0-2 0-2 0-2 0-2 0-2 0-2 0-2 0-2 0-2 0-2 0-2 0-2 0-2 0-2 0-2 0-2 0-2 0-2 0-2 0-2 0-2 0-2 0-2 
0-2 0-2 0-2 0-2 0-2 0-2 0-2 0-2 0-2 0-2 0-2 0-2 0-2 0-2 0-2 0-2 0-2 0-2 0-2 0-2 0-2 0-2 0-2 0-2 0-2 0-2 0-2 0-2 0-2 0-2 0-2 0-2 0-2 0-2 0-2 0-2 0-2 0-2 0-2 0-2 0-2 0-2 0-2 0-2 0-2 0-2 0-2 0-2 0-2 0-2 0-2 0-2 0-2 0-2 0-2 0-2 0-2 0-2 0-2 0-2 0-2 0-2 0-2 0-2 0-2 0-2 0-2 0-2 0-2 0-2 0-2 0-2 0-2 0-2 0-2 0-2 0-2 0-2 0-2 0-2 0-2 0-2 0-2 0-2 0-2 0-2 0-2 0-2 0-2 0-2 0-2 0-2 0-2 0-2 0-2 0-2 0-2 0-2 0-2 0-2 0-2 0-2 0-2 0-2 0-2 0-2 0-2 0-2 0-2 0-2 0-2 0-2 0-2 0-2 0-2 0-2 0-2 0-2 0-2 0-2 0-2 0-2 0-2 0-2 0-2 0-2 0-2 0-2 0-2 0-2 0-2 0-2 0-2 0-2 0-2 0-2 0-2 0-2 0-2 0-2 0-2 0-2 0-2 0-2 0-2 0-2 0-2 0-2 0-2 0-2 0-2 0-2 0-2 0-2 0-2 0-2 0-2 0-2 0-2 0-2 0-2 0-2 0-2 0-2 0-2 0-2 0-2 0-2 0-2 0-2 0-2 0-2 0-2 0-2 0-2 0-2 0-2 0-2 0-2 0-2 0-2 0-2 0-2 0-2 0-2 0-2 0-2 0-2 0-2 0-2 0-2 0-2 0-2 0-2 0-2 0-2 0-2 0-2 0-2 0-2 0-2 0-2 0-2 0-2 0-2 0-2 0-2 0-2 0-2 0-2 0-2 0-2 0-2 0-2 0-2 0-2 0-2 
0-2 0-2 0-2 0-2 0-2 0-2 0-2 0-2 0-2 0-2 0-2 0-2 0-2 0-2 0-2 0-2 0-2 0-2 0-2 0-2 0-2 0-2 0-2 0-2 0-2 0-2 0-2 0-2 0-2 0-2 0-2 0-2 0-2 0-2 0-2 0-2 0-2 0-2 0-2 0-2 0-2 0-2 0-2 0-2 0-2 0-2 0-2 0-2 0-2 0-2 0-2 0-2 0-2 0-2 0-2 0-2 0-2 0-2 0-2 0-2 0-2 0-2 0-2 0-2 0-2 0-2 0-2 0-2 0-2 0-2 0-2 0-2 0-2 0-2 0-2 0-2 0-2 0-2 0-2 0-2 0-2 0-2 0-2 0-2 0-2 0-2 0-2 0-2 0-2 0-2 0-2 0-2 0-2 0-2 0-2 0-2 0-2 0-2 0-2 0-2 0-2 0-2 0-2 0-2 0-2 0-2 0-2 0-2 0-2 0-2 0-2 0-2 0-2 0-2 0-2 0-2 0-2 0-2 0-2 0-2 0-2 0-2 0-2 0-2 0-2 0-2 0-2 0-2 0-2 0-2 0-2 0-2 0-2 0-2 0-2 0-2 0-2 0-2 0-2 0-2 0-2 0-2 0-2 0-2 0-2 0-2 0-2 0-2 0-2 0-2 0-2 0-2 0-2 0-2 0-2 0-2 0-2 0-2 0-2 0-2 0-2 0-2 0-2 0-2 0-2 0-2 0-2 0-2 0-2 0-2 0-2 0-2 0-2 0-2 0-2 0-2 0-2 0-2 0-2 0-2 0-2 0-2 0-2 0-2 0-2 0-2 0-2 0-2 0-2 0-2 0-2 0-2 0-2 0-2 0-2 0-2 0-2 0-2 0-2 0-2 0-2 0-2 0-2 0-2 0-2 0-2 0-2 0-2 0-2 0-2 0-2 0-2 0-2 0-2 0-2 0-2 0-2 
0-2 0-2 0-2 0-2 0-2 0-2 0-2 0-2 0-2 0-2 0-2 0-2 0-2 0-2 0-2 0-2 0-2 0-2 0-2 0-2 0-2 0-2 0-2 0-2 0-2 0-2 0-2 0-2 0-2 0-2 0-2 0-2 0-2 0-2 0-2 0-2 0-2 0-2 0-2 0-2 0-2 0-2 0-2 0-2 0-2 0-2 0-2 0-2 0-2 0-2 0-2 0-2 0-2 0-2 0-2 0-2 0-2 0-2 0-2 0-2 0-2 0-2 0-2 0-2 0-2 0-2 0-2 0-2 0-2 0-2 0-2 0-2 0-2 0-2 0-2 0-2 0-2 0-2 0-2 0-2 0-2 0-2 0-2 0-2 0-2 0-2 0-2 0-2 0-2 0-2 0-2 0-2 0-2 0-2 0-2 0-2 0-2 0-2 0-2 0-2 0-2 0-2 0-2 0-2 0-2 0-2 0-2 0-2 0-2 0-2 0-2 0-2 0-2 0-2 0-2 0-2 0-2 0-2 0-2 0-2 0-2 0-2 0-2 0-2 0-2 0-2 0-2 0-2 0-2 0-2 0-2 0-2 0-2 0-2 0-2 0-2 0-2 0-2 0-2 0-2 0-2 0-2 0-2 0-2 0-2 0-2 0-2 0-2 0-2 0-2 0-2 0-2 0-2 0-2 0-2 0-2 0-2 0-2 0-2 0-2 0-2 0-2 0-2 0-2 0-2 0-2 0-2 0-2 0-2 0-2 0-2 0-2 0-2 0-2 0-2 0-2 0-2 0-2 0-2 0-2 0-2 0-2 0-2 0-2 0-2 0-2 0-2 0-2 0-2 0-2 0-2 0-2 0-2 0-2 0-2 0-2 0-2 0-2 0-2 0-2 0-2 0-2 0-2 0-2 0-2 0-2 0-2 0-2 0-2 0-2 0-2 0-2 0-2 0-2 0-2 0-2 0-2 
0-2 0-2 0-2 0-2 0-2 0-2 0-2 0-2 0-2 0-2 0-2 0-2 0-2 0-2 0-2 0-2 0-2 0-2 0-2 0-2 0-2 0-2 0-2 0-2 0-2 0-2 0-2 0-2 0-2 0-2 0-2 0-2 0-2 0-2 0-2 0-2 0-2 0-2 0-2 0-2 0-2 0-2 0-2 0-2 0-2 0-2 0-2 0-2 0-2 0-2 0-2 0-2 0-2 0-2 0-2 0-2 0-2 0-2 0-2 0-2 0-2 0-2 0-2 0-2 0-2 0-2 0-2 0-2 0-2 0-2 0-2 0-2 0-2 0-2 0-2 0-2 0-2 0-2 0-2 0-2 0-2 0-2 0-2 0-2 0-2 0-2 0-2 0-2 0-2 0-2 0-2 0-2 0-2 0-2 0-2 0-2 0-2 0-2 0-2 0-2 0-2 0-2 0-2 0-2 0-2 0-2 0-2 0-2 0-2 0-2 0-2 0-2 0-2 0-2 0-2 0-2 0-2 0-2 0-2 0-2 0-2 0-2 0-2 0-2 0-2 0-2 0-2 0-2 0-2 0-2 0-2 0-2 0-2 0-2 0-2 0-2 0-2 0-2 0-2 0-2 0-2 0-2 0-2 0-2 0-2 0-2 0-2 0-2 0-2 0-2 0-2 0-2 0-2 0-2 0-2 0-2 0-2 0-2 0-2 0-2 0-2 0-2 0-2 0-2 0-2 0-2 0-2 0-2 0-2 0-2 0-2 0-2 0-2 0-2 0-2 0-2 0-2 0-2 0-2 0-2 0-2 0-2 0-2 0-2 0-2 0-2 0-2 0-2 0-2 0-2 0-2 0-2 0-2 0-2 0-2 0-2 0-2 0-2 0-2 0-2 0-2 0-2 0-2 0-2 0-2 0-2 0-2 0-2 0-2 0-2 0-2 0-2 0-2 0-2 0-2 0-2 0-2 
0-2 0-2 0-2 0-2 0-2 0-2 0-2 0-2 0-2 0-2 0-2 0-2 0-2 0-2 0-2 0-2 0-2 0-2 0-2 0-2 0-2 0-2 0-2 0-2 0-2 0-2 0-2 0-2 0-2 0-2 0-2 0-2 0-2 0-2 0-2 0-2 0-2 0-2 0-2 0-2 0-2 0-2 0-2 0-2 0-2 0-2 0-2 0-2 0-2 0-2 0-2 0-2 0-2 0-2 0-2 0-2 0-2 0-2 0-2 0-2 0-2 0-2 0-2 0-2 0-2 0-2 0-2 0-2 0-2 0-2 0-2 0-2 0-2 0-2 0-2 0-2 0-2 0-2 0-2 0-2 0-2 0-2 0-2 0-2 0-2 0-2 0-2 0-2 0-2 0-2 0-2 0-2 0-2 0-2 0-2 0-2 0-2 0-2 0-2 0-2 0-2 0-2 0-2 0-2 0-2 0-2 0-2 0-2 0-2 0-2 0-2 0-2 0-2 0-2 0-2 0-2 0-2 0-2 0-2 0-2 0-2 0-2 0-2 0-2 0-2 0-2 0-2 0-2 0-2 0-2 0-2 0-2 0-2 0-2 0-2 0-2 0-2 0-2 0-2 0-2 0-2 0-2 0-2 0-2 0-2 0-2 0-2 0-2 0-2 0-2 0-2 0-2 0-2 0-2 0-2 0-2 0-2 0-2 0-2 0-2 0-2 0-2 0-2 0-2 0-2 0-2 0-2 0-2 0-2 0-2 0-2 0-2 0-2 0-2 0-2 0-2 0-2 0-2 0-2 0-2 0-2 0-2 0-2 0-2 0-2 0-2 0-2 0-2 0-2 0-2 0-2 0-2 0-2 0-2 0-2 0-2 0-2 0-2 0-2 0-2 0-2 0-2 0-2 0-2 0-2 0-2 0-2 0-2 0-2 0-2 0-2 0-2 0-2 0-2 0-2 0-2 0-2 
0-2 0-2 0-2 0-2 0-2 0-2 0-2 0-2 0-2 0-2 0-2 0-2 0-2 0-2 0-2 0-2 0-2 0-2 0-2 0-2 0-2 0-2 0-2 0-2 0-2 0-2 0-2 0-2 0-2 0-2 0-2 0-2 0-2 0-2 0-2 0-2 0-2 0-2 0-2 0-2 0-2 0-2 0-2 0-2 0-2 0-2 0-2 0-2 0-2 0-2 0-2 0-2 0-2 0-2 0-2 0-2 0-2 0-2 0-2 0-2 0-2 0-2 0-2 0-2 0-2 0-2 0-2 0-2 0-2 0-2 0-2 0-2 0-2 0-2 0-2 0-2 0-2 0-2 0-2 0-2 0-2 0-2 0-2 0-2 0-2 0-2 0-2 0-2 0-2 0-2 0-2 0-2 0-2 0-2 0-2 0-2 0-2 0-2 0-2 0-2 0-2 0-2 0-2 0-2 0-2 0-2 0-2 0-2 0-2 0-2 0-2 0-2 0-2 0-2 0-2 0-2 0-2 0-2 0-2 0-2 0-2 0-2 0-2 0-2 0-2 0-2 0-2 0-2 0-2 0-2 0-2 0-2 0-2 0-2 0-2 0-2 0-2 0-2 0-2 0-2 0-2 0-2 0-2 0-2 0-2 0-2 0-2 0-2 0-2 0-2 0-2 0-2 0-2 0-2 0-2 0-2 0-2 0-2 0-2 0-2 0-2 0-2 0-2 0-2 0-2 0-2 0-2 0-2 0-2 0-2 0-2 0-2 0-2 0-2 0-2 0-2 0-2 0-2 0-2 0-2 0-2 0-2 0-2 0-2 0-2 0-2 0-2 0-2 0-2 0-2 0-2 0-2 0-2 0-2 0-2 0-2 0-2 0-2 0-2 0-2 0-2 0-2 0-2 0-2 0-2 0-2 0-2 0-2 0-2 0-2 0-2 0-2 0-2 0-2 0-2 0-2 0-2 
0-2 0-2 0-2 0-2 0-2 0-2 0-2 0-2 0-2 0-2 0-2 0-2 0-2 0-2 0-2 0-2 0-2 0-2 0-2 0-2 0-2 0-2 0-2 0-2 0-2 0-2 0-2 0-2 0-2 0-2 0-2 0-2 0-2 0-2 0-2 0-2 0-2 0-2 0-2 0-2 0-2 0-2 0-2 0-2 0-2 0-2 0-2 0-2 0-2 0-2 0-2 0-2 0-2 0-2 0-2 0-2 0-2 0-2 0-2 0-2 0-2 0-2 0-2 0-2 0-2 0-2 0-2 0-2 0-2 0-2 0-2 0-2 0-2 0-2 0-2 0-2 0-2 0-2 0-2 0-2 0-2 0-2 0-2 0-2 0-2 0-2 0-2 0-2 0-2 0-2 0-2 0-2 0-2 0-2 0-2 0-2 0-2 0-2 0-2 0-2 0-2 0-2 0-2 0-2 0-2 0-2 0-2 0-2 0-2 0-2 0-2 0-2 0-2 0-2 0-2 0-2 0-2 0-2 0-2 0-2 0-2 0-2 0-2 0-2 0-2 0-2 0-2 0-2 0-2 0-2 0-2 0-2 0-2 0-2 0-2 0-2 0-2 0-2 0-2 0-2 0-2 0-2 0-2 0-2 0-2 0-2 0-2 0-2 0-2 0-2 0-2 0-2 0-2 0-2 0-2 0-2 0-2 0-2 0-2 0-2 0-2 0-2 0-2 0-2 0-2 0-2 0-2 0-2 0-2 0-2 0-2 0-2 0-2 0-2 0-2 0-2 0-2 0-2 0-2 0-2 0-2 0-2 0-2 0-2 0-2 0-2 0-2 0-2 0-2 0-2 0-2 0-2 0-2 0-2 0-2 0-2 0-2 0-2 0-2 0-2 0-2 0-2 0-2 0-2 0-2 0-2 0-2 0-2 0-2 0-2 0-2 0-2 0-2 0-2 0-2 0-2 0-2 
0-2 0-2 0-2 0-2 0-2 0-2 0-2 0-2 0-2 0-2 0-2 0-2 0-2 0-2 0-2 0-2 0-2 0-2 0-2 0-2 0-2 0-2 0-2 0-2 0-2 0-2 0-2 0-2 0-2 0-2 0-2 0-2 0-2 0-2 0-2 0-2 0-2 0-2 0-2 0-2 0-2 0-2 0-2 0-2 0-2 0-2 0-2 0-2 0-2 0-2 0-2 0-2 0-2 0-2 0-2 0-2 0-2 0-2 0-2 0-2 0-2 0-2 0-2 0-2 0-2 0-2 0-2 0-2 0-2 0-2 0-2 0-2 0-2 0-2 0-2 0-2 0-2 0-2 0-2 0-2 0-2 0-2 0-2 0-2 0-2 0-2 0-2 0-2 0-2 0-2 0-2 0-2 0-2 0-2 0-2 0-2 0-2 0-2 0-2 0-2 0-2 0-2 0-2 0-2 0-2 0-2 0-2 0-2 0-2 0-2 0-2 0-2 0-2 0-2 0-2 0-2 0-2 0-2 0-2 0-2 0-2 0-2 0-2 0-2 0-2 0-2 0-2 0-2 0-2 0-2 0-2 0-2 0-2 0-2 0-2 0-2 0-2 0-2 0-2 0-2 0-2 0-2 0-2 0-2 0-2 0-2 0-2 0-2 0-2 0-2 0-2 0-2 0-2 0-2 0-2 0-2 0-2 0-2 0-2 0-2 0-2 0-2 0-2 0-2 0-2 0-2 0-2 0-2 0-2 0-2 0-2 0-2 0-2 0-2 0-2 0-2 0-2 0-2 0-2 0-2 0-2 0-2 0-2 0-2 0-2 0-2 0-2 0-2 0-2 0-2 0-2 0-2 0-2 0-2 0-2 0-2 0-2 0-2 0-2 0-2 0-2 0-2 0-2 0-2 0-2 0-2 0-2 0-2 0-2 0-2 0-2 0-2 0-2 0-2 0-2 0-2 0-2 
0-2 0-2 0-2 0-2 0-2 0-2 0-2 0-2 0-2 0-2 0-2 0-2 0-2 0-2 0-2 0-2 0-2 0-2 0-2 0-2 0-2 0-2 0-2 0-2 0-2 0-2 0-2 0-2 0-2 0-2 0-2 0-2 0-2 0-2 0-2 0-2 0-2 0-2 0-2 0-2 0-2 0-2 0-2 0-2 0-2 0-2 0-2 0-2 0-2 0-2 0-2 0-2 0-2 0-2 0-2 0-2 0-2 0-2 0-2 0-2 0-2 0-2 0-2 0-2 0-2 0-2 0-2 0-2 0-2 0-2 0-2 0-2 0-2 0-2 0-2 0-2 0-2 0-2 0-2 0-2 0-2 0-2 0-2 0-2 0-2 0-2 0-2 0-2 0-2 0-2 0-2 0-2 0-2 0-2 0-2 0-2 0-2 0-2 0-2 0-2 0-2 0-2 0-2 0-2 0-2 0-2 0-2 0-2 0-2 0-2 0-2 0-2 0-2 0-2 0-2 0-2 0-2 0-2 0-2 0-2 0-2 0-2 0-2 0-2 0-2 0-2 0-2 0-2 0-2 0-2 0-2 0-2 0-2 0-2 0-2 0-2 0-2 0-2 0-2 0-2 0-2 0-2 0-2 0-2 0-2 0-2 0-2 0-2 0-2 0-2 0-2 0-2 0-2 0-2 0-2 0-2 0-2 0-2 0-2 0-2 0-2 0-2 0-2 0-2 0-2 0-2 0-2 0-2 0-2 0-2 0-2 0-2 0-2 0-2 0-2 0-2 0-2 0-2 0-2 0-2 0-2 0-2 0-2 0-2 0-2 0-2 0-2 0-2 0-2 0-2 0-2 0-2 0-2 0-2 0-2 0-2 0-2 0-2 0-2 0-2 0-2 0-2 0-2 0-2 0-2 0-2 0-2 0-2 0-2 0-2 0-2 0-2 0-2 0-2 0-2 0-2 0-2 
0-2 0-2 0-2 0-2 0-2 0-2 0-2 0-2 0-2 0-2 0-2 0-2 0-2 0-2 0-2 0-2 0-2 0-2 0-2 0-2 0-2 0-2 0-2 0-2 0-2 0-2 0-2 0-2 0-2 0-2 0-2 0-2 0-2 0-2 0-2 0-2 0-2 0-2 0-2 0-2 0-2 0-2 0-2 0-2 0-2 0-2 0-2 0-2 0-2 0-2 0-2 0-2 0-2 0-2 0-2 0-2 0-2 0-2 0-2 0-2 0-2 0-2 0-2 0-2 0-2 0-2 0-2 0-2 0-2 0-2 0-2 0-2 0-2 0-2 0-2 0-2 0-2 0-2 0-2 0-2 0-2 0-2 0-2 0-2 0-2 0-2 0-2 0-2 0-2 0-2 0-2 0-2 0-2 0-2 0-2 0-2 0-2 0-2 0-2 0-2 0-2 0-2 0-2 0-2 0-2 0-2 0-2 0-2 0-2 0-2 0-2 0-2 0-2 0-2 0-2 0-2 0-2 0-2 0-2 0-2 0-2 0-2 0-2 0-2 0-2 0-2 0-2 0-2 0-2 0-2 0-2 0-2 0-2 0-2 0-2 0-2 0-2 0-2 0-2 0-2 0-2 0-2 0-2 0-2 0-2 0-2 0-2 0-2 0-2 0-2 0-2 0-2 0-2 0-2 0-2 0-2 0-2 0-2 0-2 0-2 0-2 0-2 0-2 0-2 0-2 0-2 0-2 0-2 0-2 0-2 0-2 0-2 0-2 0-2 0-2 0-2 0-2 0-2 0-2 0-2 0-2 0-2 0-2 0-2 0-2 0-2 0-2 0-2 0-2 0-2 0-2 0-2 0-2 0-2 0-2 0-2 0-2 0-2 0-2 0-2 0-2 0-2 0-2 0-2 0-2 0-2 0-2 0-2 0-2 0-2 0-2 0-2 0-2 0-2 0-2 0-2 0-2 
0-2 0-2 0-2 0-2 0-2 0-2 0-2 0-2 0-2 0-2 0-2 0-2 0-2 0-2 0-2 0-2 0-2 0-2 0-2 0-2 0-2 0-2 0-2 0-2 0-2 0-2 0-2 0-2 0-2 0-2 0-2 0-2 0-2 0-2 0-2 0-2 0-2 0-2 0-2 0-2 0-2 0-2 0-2 0-2 0-2 0-2 0-2 0-2 0-2 0-2 0-2 0-2 0-2 0-2 0-2 0-2 0-2 0-2 0-2 0-2 0-2 0-2 0-2 0-2 0-2 0-2 0-2 0-2 0-2 0-2 0-2 0-2 0-2 0-2 0-2 0-2 0-2 0-2 0-2 0-2 0-2 0-2 0-2 0-2 0-2 0-2 0-2 0-2 0-2 0-2 0-2 0-2 0-2 0-2 0-2 0-2 0-2 0-2 0-2 0-2 0-2 0-2 0-2 0-2 0-2 0-2 0-2 0-2 0-2 0-2 0-2 0-2 0-2 0-2 0-2 0-2 0-2 0-2 0-2 0-2 0-2 0-2 0-2 0-2 0-2 0-2 0-2 0-2 0-2 0-2 0-2 0-2 0-2 0-2 0-2 0-2 0-2 0-2 0-2 0-2 0-2 0-2 0-2 0-2 0-2 0-2 0-2 0-2 0-2 0-2 0-2 0-2 0-2 0-2 0-2 0-2 0-2 0-2 0-2 0-2 0-2 0-2 0-2 0-2 0-2 0-2 0-2 0-2 0-2 0-2 0-2 0-2 0-2 0-2 0-2 0-2 0-2 0-2 0-2 0-2 0-2 0-2 0-2 0-2 0-2 0-2 0-2 0-2 0-2 0-2 0-2 0-2 0-2 0-2 0-2 0-2 0-2 0-2 0-2 0-2 0-2 0-2 0-2 0-2 0-2 0-2 0-2 0-2 0-2 0-2 0-2 0-2 0-2 0-2 0-2 0-2 0-2 
0-2 0-2 0-2 0-2 0-2 0-2 0-2 0-2 0-2 0-2 0-2 0-2 0-2 0-2 0-2 0-2 0-2 0-2 0-2 0-2 0-2 0-2 0-2 0-2 0-2 0-2 0-2 0-2 0-2 0-2 0-2 0-2 0-2 0-2 0-2 0-2 0-2 0-2 0-2 0-2 0-2 0-2 0-2 0-2 0-2 0-2 0-2 0-2 0-2 0-2 0-2 0-2 0-2 0-2 0-2 0-2 0-2 0-2 0-2 0-2 0-2 0-2 0-2 0-2 0-2 0-2 0-2 0-2 0-2 0-2 0-2 0-2 0-2 0-2 0-2 0-2 0-2 0-2 0-2 0-2 0-2 0-2 0-2 0-2 0-2 0-2 0-2 0-2 0-2 0-2 0-2 0-2 0-2 0-2 0-2 0-2 0-2 0-2 0-2 0-2 0-2 0-2 0-2 0-2 0-2 0-2 0-2 0-2 0-2 0-2 0-2 0-2 0-2 0-2 0-2 0-2 0-2 0-2 0-2 0-2 0-2 0-2 0-2 0-2 0-2 0-2 0-2 0-2 0-2 0-2 0-2 0-2 0-2 0-2 0-2 0-2 0-2 0-2 0-2 0-2 0-2 0-2 0-2 0-2 0-2 0-2 0-2 0-2 0-2 0-2 0-2 0-2 0-2 0-2 0-2 0-2 0-2 0-2 0-2 0-2 0-2 0-2 0-2 0-2 0-2 0-2 0-2 0-2 0-2 0-2 0-2 0-2 0-2 0-2 0-2 0-2 0-2 0-2 0-2 0-2 0-2 0-2 0-2 0-2 0-2 0-2 0-2 0-2 0-2 0-2 0-2 0-2 0-2 0-2 0-2 0-2 0-2 0-2 0-2 0-2 0-2 0-2 0-2 0-2 0-2 0-2 0-2 0-2 0-2 0-2 0-2 0-2 0-2 0-2 0-2 0-2 0-2 
0-2 0-2 0-2 0-2 0-2 0-2 0-2 0-2 0-2 0-2 0-2 0-2 0-2 0-2 0-2 0-2 0-2 0-2 0-2 0-2 0-2 0-2 0-2 0-2 0-2 0-2 0-2 0-2 0-2 0-2 0-2 0-2 0-2 0-2 0-2 0-2 0-2 0-2 0-2 0-2 0-2 0-2 0-2 0-2 0-2 0-2 0-2 0-2 0-2 0-2 0-2 0-2 0-2 0-2 0-2 0-2 0-2 0-2 0-2 0-2 0-2 0-2 0-2 0-2 0-2 0-2 0-2 0-2 0-2 0-2 0-2 0-2 0-2 0-2 0-2 0-2 0-2 0-2 0-2 0-2 0-2 0-2 0-2 0-2 0-2 0-2 0-2 0-2 0-2 0-2 0-2 0-2 0-2 0-2 0-2 0-2 0-2 0-2 0-2 0-2 0-2 0-2 0-2 0-2 0-2 0-2 0-2 0-2 0-2 0-2 0-2 0-2 0-2 0-2 0-2 0-2 0-2 0-2 0-2 0-2 0-2 0-2 0-2 0-2 0-2 0-2 0-2 0-2 0-2 0-2 0-2 0-2 0-2 0-2 0-2 0-2 0-2 0-2 0-2 0-2 0-2 0-2 0-2 0-2 0-2 0-2 0-2 0-2 0-2 0-2 0-2 0-2 0-2 0-2 0-2 0-2 0-2 0-2 0-2 0-2 0-2 0-2 0-2 0-2 0-2 0-2 0-2 0-2 0-2 0-2 0-2 0-2 0-2 0-2 0-2 0-2 0-2 0-2 0-2 0-2 0-2 0-2 0-2 0-2 0-2 0-2 0-2 0-2 0-2 0-2 0-2 0-2 0-2 0-2 0-2 0-2 0-2 0-2 0-2 0-2 0-2 0-2 0-2 0-2 0-2 0-2 0-2 0-2 0-2 0-2 0-2 0-2 0-2 0-2 0-2 0-2 0-2 
0-2 0-2 0-2 0-2 0-2 0-2 0-2 0-2 0-2 0-2 0-2 0-2 0-2 0-2 0-2 0-2 0-2 0-2 0-2 0-2 0-2 0-2 0-2 0-2 0-2 0-2 0-2 0-2 0-2 0-2 0-2 0-2 0-2 0-2 0-2 0-2 0-2 0-2 0-2 0-2 0-2 0-2 0-2 0-2 0-2 0-2 0-2 0-2 0-2 0-2 0-2 0-2 0-2 0-2 0-2 0-2 0-2 0-2 0-2 0-2 0-2 0-2 0-2 0-2 0-2 0-2 0-2 0-2 0-2 0-2 0-2 0-2 0-2 0-2 0-2 0-2 0-2 0-2 0-2 0-2 0-2 0-2 0-2 0-2 0-2 0-2 0-2 0-2 0-2 0-2 0-2 0-2 0-2 0-2 0-2 0-2 0-2 0-2 0-2 0-2 0-2 0-2 0-2 0-2 0-2 0-2 0-2 0-2 0-2 0-2 0-2 0-2 0-2 0-2 0-2 0-2 0-2 0-2 0-2 0-2 0-2 0-2 0-2 0-2 0-2 0-2 0-2 0-2 0-2 0-2 0-2 0-2 0-2 0-2 0-2 0-2 0-2 0-2 0-2 0-2 0-2 0-2 0-2 0-2 0-2 0-2 0-2 0-2 0-2 0-2 0-2 0-2 0-2 0-2 0-2 0-2 0-2 0-2 0-2 0-2 0-2 0-2 0-2 0-2 0-2 0-2 0-2 0-2 0-2 0-2 0-2 0-2 0-2 0-2 0-2 0-2 0-2 0-2 0-2 0-2 0-2 0-2 0-2 0-2 0-2 0-2 0-2 0-2 0-2 0-2 0-2 0-2 0-2 0-2 0-2 0-2 0-2 0-2 0-2 0-2 0-2 0-2 0-2 0-2 0-2 0-2 0-2 0-2 0-2 0-2 0-2 0-2 0-2 0-2 0-2 0-2 0-2 
0-2 0-2 0-2 0-2 0-2 0-2 0-2 0-2 0-2 0-2 0-2 0-2 0-2 0-2 0-2 0-2 0-2 0-2 0-2 0-2 0-2 0-2 0-2 0-2 0-2 0-2 0-2 0-2 0-2 0-2 0-2 0-2 0-2 0-2 0-2 0-2 0-2 0-2 0-2 0-2 0-2 0-2 0-2 0-2 0-2 0-2 0-2 0-2 0-2 0-2 0-2 0-2 0-2 0-2 0-2 0-2 0-2 0-2 0-2 0-2 0-2 0-2 0-2 0-2 0-2 0-2 0-2 0-2 0-2 0-2 0-2 0-2 0-2 0-2 0-2 0-2 0-2 0-2 0-2 0-2 0-2 0-2 0-2 0-2 0-2 0-2 0-2 0-2 0-2 0-2 0-2 0-2 0-2 0-2 0-2 0-2 0-2 0-2 0-2 0-2 0-2 0-2 0-2 0-2 0-2 0-2 0-2 0-2 0-2 0-2 0-2 0-2 0-2 0-2 0-2 0-2 0-2 0-2 0-2 0-2 0-2 0-2 0-2 0-2 0-2 0-2 0-2 0-2 0-2 0-2 0-2 0-2 0-2 0-2 0-2 0-2 0-2 0-2 0-2 0-2 0-2 0-2 0-2 0-2 0-2 0-2 0-2 0-2 0-2 0-2 0-2 0-2 0-2 0-2 0-2 0-2 0-2 0-2 0-2 0-2 0-2 0-2 0-2 0-2 0-2 0-2 0-2 0-2 0-2 0-2 0-2 0-2 0-2 0-2 0-2 0-2 0-2 0-2 0-2 0-2 0-2 0-2 0-2 0-2 0-2 0-2 0-2 0-2 0-2 0-2 0-2 0-2 0-2 0-2 0-2 0-2 0-2 0-2 0-2 0-2 0-2 0-2 0-2 0-2 0-2 0-2 0-2 0-2 0-2 0-2 0-2 0-2 0-2 0-2 0-2 0-2 0-2 
0-2 0-2 0-2 0-2 0-2 0-2 0-2 0-2 0-2 0-2 0-2 0-2 0-2 0-2 0-2 0-2 0-2 0-2 0-2 0-2 0-2 0-2 0-2 0-2 0-2 0-2 0-2 0-2 0-2 0-2 0-2 0-2 0-2 0-2 0-2 0-2 0-2 0-2 0-2 0-2 0-2 0-2 0-2 0-2 0-2 0-2 0-2 0-2 0-2 0-2 0-2 0-2 0-2 0-2 0-2 0-2 0-2 0-2 0-2 0-2 0-2 0-2 0-2 0-2 0-2 0-2 0-2 0-2 0-2 0-2 0-2 0-2 0-2 0-2 0-2 0-2 0-2 0-2 0-2 0-2 0-2 0-2 0-2 0-2 0-2 0-2 0-2 0-2 0-2 0-2 0-2 0-2 0-2 0-2 0-2 0-2 0-2 0-2 0-2 0-2 0-2 0-2 0-2 0-2 0-2 0-2 0-2 0-2 0-2 0-2 0-2 0-2 0-2 0-2 0-2 0-2 0-2 0-2 0-2 0-2 0-2 0-2 0-2 0-2 0-2 0-2 0-2 0-2 0-2 0-2 0-2 0-2 0-2 0-2 0-2 0-2 0-2 0-2 0-2 0-2 0-2 0-2 0-2 0-2 0-2 0-2 0-2 0-2 0-2 0-2 0-2 0-2 0-2 0-2 0-2 0-2 0-2 0-2 0-2 0-2 0-2 0-2 0-2 0-2 0-2 0-2 0-2 0-2 0-2 0-2 0-2 0-2 0-2 0-2 0-2 0-2 0-2 0-2 0-2 0-2 0-2 0-2 0-2 0-2 0-2 0-2 0-2 0-2 0-2 0-2 0-2 0-2 0-2 0-2 0-2 0-2 0-2 0-2 0-2 0-2 0-2 0-2 0-2 0-2 0-2 0-2 0-2 0-2 0-2 0-2 0-2 0-2 0-2 0-2 0-2 0-2 0-2 
0-2 0-2 0-2 0-2 0-2 0-2 0-2 0-2 0-2 0-2 0-2 0-2 0-2 0-2 0-2 0-2 0-2 0-2 0-2 0-2 0-2 0-2 0-2 0-2 0-2 0-2 0-2 0-2 0-2 0-2 0-2 0-2 0-2 0-2 0-2 0-2 0-2 0-2 0-2 0-2 0-2 0-2 0-2 0-2 0-2 0-2 0-2 0-2 0-2 0-2 0-2 0-2 0-2 0-2 0-2 0-2 0-2 0-2 0-2 0-2 0-2 0-2 0-2 0-2 0-2 0-2 0-2 0-2 0-2 0-2 0-2 0-2 0-2 0-2 0-2 0-2 0-2 0-2 0-2 0-2 0-2 0-2 0-2 0-2 0-2 0-2 0-2 0-2 0-2 0-2 0-2 0-2 0-2 0-2 0-2 0-2 0-2 0-2 0-2 0-2 0-2 0-2 0-2 0-2 0-2 0-2 0-2 0-2 0-2 0-2 0-2 0-2 0-2 0-2 0-2 0-2 0-2 0-2 0-2 0-2 0-2 0-2 0-2 0-2 0-2 0-2 0-2 0-2 0-2 0-2 0-2 0-2 0-2 0-2 0-2 0-2 0-2 0-2 0-2 0-2 0-2 0-2 0-2 0-2 0-2 0-2 0-2 0-2 0-2 0-2 0-2 0-2 0-2 0-2 0-2 0-2 0-2 0-2 0-2 0-2 0-2 0-2 0-2 0-2 0-2 0-2 0-2 0-2 0-2 0-2 0-2 0-2 0-2 0-2 0-2 0-2 0-2 0-2 0-2 0-2 0-2 0-2 0-2 0-2 0-2 0-2 0-2 0-2 0-2 0-2 0-2 0-2 0-2 0-2 0-2 0-2 0-2 0-2 0-2 0-2 0-2 0-2 0-2 0-2 0-2 0-2 0-2 0-2 0-2 0-2 0-2 0-2 0-2 0-2 0-2 0-2 0-2 
