# Supplementary material for: Sorting at embryonic boundaries requires high heterotypic interfacial tension
Source: Nat Commun. 2017 Jul 31;8:157. doi: 10.1038/s41467-017-00146-x (PMC5537356; doi:10.1038/s41467-017-00146-x)
Supplement: Supplementary file 2 — Supplementary Software 1 [file 41467_2017_146_MOESM2_ESM.zip › PottsModel/ExecutablePottsModel/mtx/RandomC.txt]

0-2 0-2 0-2 0-2 0-2 0-2 0-2 0-2 0-2 0-2 0-2 0-2 0-2 0-2 0-2 0-2 0-2 0-2 0-2 0-2 0-2 0-2 0-2 0-2 0-2 0-2 0-2 0-2 0-2 0-2 0-2 0-2 0-2 0-2 0-2 0-2 0-2 0-2 0-2 0-2 0-2 0-2 0-2 0-2 0-2 0-2 0-2 0-2 0-2 0-2 0-2 0-2 0-2 0-2 0-2 0-2 0-2 0-2 0-2 0-2 0-2 0-2 0-2 0-2 0-2 0-2 0-2 0-2 0-2 0-2 0-2 0-2 0-2 0-2 0-2 0-2 0-2 0-2 0-2 0-2 0-2 0-2 0-2 0-2 0-2 0-2 0-2 0-2 0-2 0-2 0-2 0-2 0-2 0-2 0-2 0-2 0-2 0-2 0-2 0-2 0-2 0-2 0-2 0-2 0-2 0-2 0-2 0-2 0-2 0-2 0-2 0-2 0-2 0-2 0-2 0-2 0-2 0-2 0-2 0-2 0-2 0-2 0-2 0-2 0-2 0-2 0-2 0-2 0-2 0-2 0-2 0-2 0-2 0-2 0-2 0-2 0-2 0-2 0-2 0-2 0-2 0-2 0-2 0-2 0-2 0-2 0-2 0-2 0-2 0-2 0-2 0-2 0-2 0-2 0-2 0-2 0-2 0-2 0-2 0-2 0-2 0-2 0-2 0-2 0-2 0-2 0-2 0-2 0-2 0-2 0-2 0-2 0-2 0-2 0-2 0-2 0-2 0-2 0-2 0-2 0-2 0-2 0-2 0-2 0-2 0-2 0-2 0-2 0-2 0-2 0-2 0-2 0-2 0-2 0-2 0-2 0-2 0-2 0-2 0-2 0-2 0-2 0-2 0-2 0-2 0-2 0-2 0-2 0-2 0-2 0-2 0-2 0-2 0-2 0-2 0-2 0-2 
0-2 0-2 0-2 0-2 0-2 0-2 0-2 0-2 0-2 0-2 0-2 0-2 0-2 0-2 0-2 0-2 0-2 0-2 0-2 0-2 0-2 0-2 0-2 0-2 0-2 0-2 0-2 0-2 0-2 0-2 0-2 0-2 0-2 0-2 0-2 0-2 0-2 0-2 0-2 0-2 0-2 0-2 0-2 0-2 0-2 0-2 0-2 0-2 0-2 0-2 0-2 0-2 0-2 0-2 0-2 0-2 0-2 0-2 0-2 0-2 0-2 0-2 0-2 0-2 0-2 0-2 0-2 0-2 0-2 0-2 0-2 0-2 0-2 0-2 0-2 0-2 0-2 0-2 0-2 0-2 0-2 0-2 0-2 0-2 0-2 0-2 0-2 0-2 0-2 0-2 0-2 0-2 0-2 0-2 0-2 0-2 0-2 0-2 0-2 0-2 0-2 0-2 0-2 0-2 0-2 0-2 0-2 0-2 0-2 0-2 0-2 0-2 0-2 0-2 0-2 0-2 0-2 0-2 0-2 0-2 0-2 0-2 0-2 0-2 0-2 0-2 0-2 0-2 0-2 0-2 0-2 0-2 0-2 0-2 0-2 0-2 0-2 0-2 0-2 0-2 0-2 0-2 0-2 0-2 0-2 0-2 0-2 0-2 0-2 0-2 0-2 0-2 0-2 0-2 0-2 0-2 0-2 0-2 0-2 0-2 0-2 0-2 0-2 0-2 0-2 0-2 0-2 0-2 0-2 0-2 0-2 0-2 0-2 0-2 0-2 0-2 0-2 0-2 0-2 0-2 0-2 0-2 0-2 0-2 0-2 0-2 0-2 0-2 0-2 0-2 0-2 0-2 0-2 0-2 0-2 0-2 0-2 0-2 0-2 0-2 0-2 0-2 0-2 0-2 0-2 0-2 0-2 0-2 0-2 0-2 0-2 0-2 0-2 0-2 0-2 0-2 0-2 
0-2 0-2 0-2 0-2 0-2 0-2 0-2 0-2 0-2 0-2 0-2 0-2 0-2 0-2 0-2 0-2 0-2 0-2 0-2 0-2 0-2 0-2 0-2 0-2 0-2 0-2 0-2 0-2 0-2 0-2 0-2 0-2 0-2 0-2 0-2 0-2 0-2 0-2 0-2 0-2 0-2 0-2 0-2 0-2 0-2 0-2 0-2 0-2 0-2 0-2 0-2 0-2 0-2 0-2 0-2 0-2 0-2 0-2 0-2 0-2 0-2 0-2 0-2 0-2 0-2 0-2 0-2 0-2 0-2 0-2 0-2 0-2 0-2 0-2 0-2 0-2 0-2 0-2 0-2 0-2 0-2 0-2 0-2 0-2 0-2 0-2 0-2 0-2 0-2 0-2 0-2 0-2 0-2 0-2 0-2 0-2 0-2 0-2 0-2 0-2 0-2 0-2 0-2 0-2 0-2 0-2 0-2 0-2 0-2 0-2 0-2 0-2 0-2 0-2 0-2 0-2 0-2 0-2 0-2 0-2 0-2 0-2 0-2 0-2 0-2 0-2 0-2 0-2 0-2 0-2 0-2 0-2 0-2 0-2 0-2 0-2 0-2 0-2 0-2 0-2 0-2 0-2 0-2 0-2 0-2 0-2 0-2 0-2 0-2 0-2 0-2 0-2 0-2 0-2 0-2 0-2 0-2 0-2 0-2 0-2 0-2 0-2 0-2 0-2 0-2 0-2 0-2 0-2 0-2 0-2 0-2 0-2 0-2 0-2 0-2 0-2 0-2 0-2 0-2 0-2 0-2 0-2 0-2 0-2 0-2 0-2 0-2 0-2 0-2 0-2 0-2 0-2 0-2 0-2 0-2 0-2 0-2 0-2 0-2 0-2 0-2 0-2 0-2 0-2 0-2 0-2 0-2 0-2 0-2 0-2 0-2 0-2 0-2 0-2 0-2 0-2 0-2 
0-2 0-2 0-2 0-2 0-2 0-2 0-2 0-2 0-2 0-2 0-2 0-2 0-2 0-2 0-2 0-2 0-2 0-2 0-2 0-2 0-2 0-2 0-2 0-2 0-2 0-2 0-2 0-2 0-2 0-2 0-2 0-2 0-2 0-2 0-2 0-2 0-2 0-2 0-2 0-2 0-2 0-2 0-2 0-2 0-2 0-2 0-2 0-2 0-2 0-2 0-2 0-2 0-2 0-2 0-2 0-2 0-2 0-2 0-2 0-2 0-2 0-2 0-2 0-2 0-2 0-2 0-2 0-2 0-2 0-2 0-2 0-2 0-2 0-2 0-2 0-2 0-2 0-2 0-2 0-2 0-2 0-2 0-2 0-2 0-2 0-2 0-2 0-2 0-2 0-2 0-2 0-2 0-2 0-2 0-2 0-2 0-2 0-2 0-2 0-2 0-2 0-2 0-2 0-2 0-2 0-2 0-2 0-2 0-2 0-2 0-2 0-2 0-2 0-2 0-2 0-2 0-2 0-2 0-2 0-2 0-2 0-2 0-2 0-2 0-2 0-2 0-2 0-2 0-2 0-2 0-2 0-2 0-2 0-2 0-2 0-2 0-2 0-2 0-2 0-2 0-2 0-2 0-2 0-2 0-2 0-2 0-2 0-2 0-2 0-2 0-2 0-2 0-2 0-2 0-2 0-2 0-2 0-2 0-2 0-2 0-2 0-2 0-2 0-2 0-2 0-2 0-2 0-2 0-2 0-2 0-2 0-2 0-2 0-2 0-2 0-2 0-2 0-2 0-2 0-2 0-2 0-2 0-2 0-2 0-2 0-2 0-2 0-2 0-2 0-2 0-2 0-2 0-2 0-2 0-2 0-2 0-2 0-2 0-2 0-2 0-2 0-2 0-2 0-2 0-2 0-2 0-2 0-2 0-2 0-2 0-2 0-2 0-2 0-2 0-2 0-2 0-2 
0-2 0-2 0-2 0-2 0-2 0-2 0-2 0-2 0-2 0-2 0-2 0-2 0-2 0-2 0-2 0-2 0-2 0-2 0-2 0-2 0-2 0-2 0-2 0-2 0-2 0-2 0-2 0-2 0-2 0-2 0-2 0-2 0-2 0-2 0-2 0-2 0-2 0-2 0-2 0-2 0-2 0-2 0-2 0-2 0-2 0-2 0-2 0-2 0-2 0-2 0-2 0-2 0-2 0-2 0-2 0-2 0-2 0-2 0-2 0-2 0-2 0-2 0-2 0-2 0-2 0-2 0-2 0-2 0-2 0-2 0-2 0-2 0-2 0-2 0-2 0-2 0-2 0-2 0-2 0-2 0-2 0-2 0-2 0-2 0-2 0-2 0-2 0-2 0-2 0-2 0-2 0-2 0-2 0-2 0-2 0-2 0-2 0-2 0-2 0-2 0-2 0-2 0-2 0-2 0-2 0-2 0-2 0-2 0-2 0-2 0-2 0-2 0-2 0-2 0-2 0-2 0-2 0-2 0-2 0-2 0-2 0-2 0-2 0-2 0-2 0-2 0-2 0-2 0-2 0-2 0-2 0-2 0-2 0-2 0-2 0-2 0-2 0-2 0-2 0-2 0-2 0-2 0-2 0-2 0-2 0-2 0-2 0-2 0-2 0-2 0-2 0-2 0-2 0-2 0-2 0-2 0-2 0-2 0-2 0-2 0-2 0-2 0-2 0-2 0-2 0-2 0-2 0-2 0-2 0-2 0-2 0-2 0-2 0-2 0-2 0-2 0-2 0-2 0-2 0-2 0-2 0-2 0-2 0-2 0-2 0-2 0-2 0-2 0-2 0-2 0-2 0-2 0-2 0-2 0-2 0-2 0-2 0-2 0-2 0-2 0-2 0-2 0-2 0-2 0-2 0-2 0-2 0-2 0-2 0-2 0-2 0-2 0-2 0-2 0-2 0-2 0-2 
0-2 0-2 0-2 0-2 0-2 0-2 0-2 0-2 0-2 0-2 0-2 0-2 0-2 0-2 0-2 0-2 0-2 0-2 0-2 0-2 0-2 0-2 0-2 0-2 0-2 0-2 0-2 0-2 0-2 0-2 0-2 0-2 0-2 0-2 0-2 0-2 0-2 0-2 0-2 0-2 0-2 0-2 0-2 0-2 0-2 0-2 0-2 0-2 0-2 0-2 0-2 0-2 0-2 0-2 0-2 0-2 0-2 0-2 0-2 0-2 0-2 0-2 0-2 0-2 0-2 0-2 0-2 0-2 0-2 0-2 0-2 0-2 0-2 0-2 0-2 0-2 0-2 0-2 0-2 0-2 0-2 0-2 0-2 0-2 0-2 0-2 0-2 0-2 0-2 0-2 0-2 0-2 0-2 0-2 0-2 0-2 0-2 0-2 0-2 0-2 0-2 0-2 0-2 0-2 0-2 0-2 0-2 0-2 0-2 0-2 0-2 0-2 0-2 0-2 0-2 0-2 0-2 0-2 0-2 0-2 0-2 0-2 0-2 0-2 0-2 0-2 0-2 0-2 0-2 0-2 0-2 0-2 0-2 0-2 0-2 0-2 0-2 0-2 0-2 0-2 0-2 0-2 0-2 0-2 0-2 0-2 0-2 0-2 0-2 0-2 0-2 0-2 0-2 0-2 0-2 0-2 0-2 0-2 0-2 0-2 0-2 0-2 0-2 0-2 0-2 0-2 0-2 0-2 0-2 0-2 0-2 0-2 0-2 0-2 0-2 0-2 0-2 0-2 0-2 0-2 0-2 0-2 0-2 0-2 0-2 0-2 0-2 0-2 0-2 0-2 0-2 0-2 0-2 0-2 0-2 0-2 0-2 0-2 0-2 0-2 0-2 0-2 0-2 0-2 0-2 0-2 0-2 0-2 0-2 0-2 0-2 0-2 0-2 0-2 0-2 0-2 0-2 
0-2 0-2 0-2 0-2 0-2 0-2 0-2 0-2 0-2 0-2 0-2 0-2 0-2 0-2 0-2 0-2 0-2 0-2 0-2 0-2 0-2 0-2 0-2 0-2 0-2 0-2 0-2 0-2 0-2 0-2 0-2 0-2 0-2 0-2 0-2 0-2 0-2 0-2 0-2 0-2 0-2 0-2 0-2 0-2 0-2 0-2 0-2 0-2 0-2 0-2 0-2 0-2 0-2 0-2 0-2 0-2 0-2 0-2 0-2 0-2 0-2 0-2 0-2 0-2 0-2 0-2 0-2 0-2 0-2 0-2 0-2 0-2 0-2 0-2 0-2 0-2 0-2 0-2 0-2 0-2 0-2 0-2 0-2 0-2 0-2 0-2 0-2 0-2 0-2 0-2 0-2 0-2 0-2 0-2 0-2 0-2 0-2 0-2 0-2 0-2 0-2 0-2 0-2 0-2 0-2 0-2 0-2 0-2 0-2 0-2 0-2 0-2 0-2 0-2 0-2 0-2 0-2 0-2 0-2 0-2 0-2 0-2 0-2 0-2 0-2 0-2 0-2 0-2 0-2 0-2 0-2 0-2 0-2 0-2 0-2 0-2 0-2 0-2 0-2 0-2 0-2 0-2 0-2 0-2 0-2 0-2 0-2 0-2 0-2 0-2 0-2 0-2 0-2 0-2 0-2 0-2 0-2 0-2 0-2 0-2 0-2 0-2 0-2 0-2 0-2 0-2 0-2 0-2 0-2 0-2 0-2 0-2 0-2 0-2 0-2 0-2 0-2 0-2 0-2 0-2 0-2 0-2 0-2 0-2 0-2 0-2 0-2 0-2 0-2 0-2 0-2 0-2 0-2 0-2 0-2 0-2 0-2 0-2 0-2 0-2 0-2 0-2 0-2 0-2 0-2 0-2 0-2 0-2 0-2 0-2 0-2 0-2 0-2 0-2 0-2 0-2 0-2 
0-2 0-2 0-2 0-2 0-2 0-2 0-2 0-2 0-2 0-2 0-2 0-2 0-2 0-2 0-2 0-2 0-2 0-2 0-2 0-2 0-2 0-2 0-2 0-2 0-2 0-2 0-2 0-2 0-2 0-2 0-2 0-2 0-2 0-2 0-2 0-2 0-2 0-2 0-2 0-2 0-2 0-2 0-2 0-2 0-2 0-2 0-2 0-2 0-2 0-2 0-2 0-2 0-2 0-2 0-2 0-2 0-2 0-2 0-2 0-2 0-2 0-2 0-2 0-2 0-2 0-2 0-2 0-2 0-2 0-2 0-2 0-2 0-2 0-2 0-2 0-2 0-2 0-2 0-2 0-2 0-2 0-2 0-2 0-2 0-2 0-2 0-2 0-2 0-2 0-2 0-2 0-2 0-2 0-2 0-2 0-2 0-2 0-2 0-2 0-2 0-2 0-2 0-2 0-2 0-2 0-2 0-2 0-2 0-2 0-2 0-2 0-2 0-2 0-2 0-2 0-2 0-2 0-2 0-2 0-2 0-2 0-2 0-2 0-2 0-2 0-2 0-2 0-2 0-2 0-2 0-2 0-2 0-2 0-2 0-2 0-2 0-2 0-2 0-2 0-2 0-2 0-2 0-2 0-2 0-2 0-2 0-2 0-2 0-2 0-2 0-2 0-2 0-2 0-2 0-2 0-2 0-2 0-2 0-2 0-2 0-2 0-2 0-2 0-2 0-2 0-2 0-2 0-2 0-2 0-2 0-2 0-2 0-2 0-2 0-2 0-2 0-2 0-2 0-2 0-2 0-2 0-2 0-2 0-2 0-2 0-2 0-2 0-2 0-2 0-2 0-2 0-2 0-2 0-2 0-2 0-2 0-2 0-2 0-2 0-2 0-2 0-2 0-2 0-2 0-2 0-2 0-2 0-2 0-2 0-2 0-2 0-2 0-2 0-2 0-2 0-2 0-2 
0-2 0-2 0-2 0-2 0-2 0-2 0-2 0-2 0-2 0-2 0-2 0-2 0-2 0-2 0-2 0-2 0-2 0-2 0-2 0-2 0-2 0-2 0-2 0-2 0-2 0-2 0-2 0-2 0-2 0-2 0-2 0-2 0-2 0-2 0-2 0-2 0-2 0-2 0-2 0-2 0-2 0-2 0-2 0-2 0-2 0-2 0-2 0-2 0-2 0-2 0-2 0-2 0-2 0-2 0-2 0-2 0-2 0-2 0-2 0-2 0-2 0-2 0-2 0-2 0-2 0-2 0-2 0-2 0-2 0-2 0-2 0-2 0-2 0-2 0-2 0-2 0-2 0-2 0-2 0-2 0-2 0-2 0-2 0-2 0-2 0-2 0-2 0-2 0-2 0-2 0-2 0-2 0-2 0-2 0-2 0-2 0-2 0-2 0-2 0-2 0-2 0-2 0-2 0-2 0-2 0-2 0-2 0-2 0-2 0-2 0-2 0-2 0-2 0-2 0-2 0-2 0-2 0-2 0-2 0-2 0-2 0-2 0-2 0-2 0-2 0-2 0-2 0-2 0-2 0-2 0-2 0-2 0-2 0-2 0-2 0-2 0-2 0-2 0-2 0-2 0-2 0-2 0-2 0-2 0-2 0-2 0-2 0-2 0-2 0-2 0-2 0-2 0-2 0-2 0-2 0-2 0-2 0-2 0-2 0-2 0-2 0-2 0-2 0-2 0-2 0-2 0-2 0-2 0-2 0-2 0-2 0-2 0-2 0-2 0-2 0-2 0-2 0-2 0-2 0-2 0-2 0-2 0-2 0-2 0-2 0-2 0-2 0-2 0-2 0-2 0-2 0-2 0-2 0-2 0-2 0-2 0-2 0-2 0-2 0-2 0-2 0-2 0-2 0-2 0-2 0-2 0-2 0-2 0-2 0-2 0-2 0-2 0-2 0-2 0-2 0-2 0-2 
0-2 0-2 0-2 0-2 0-2 0-2 0-2 0-2 0-2 0-2 0-2 0-2 0-2 0-2 0-2 0-2 0-2 0-2 0-2 0-2 0-2 0-2 0-2 0-2 0-2 0-2 0-2 0-2 0-2 0-2 0-2 0-2 0-2 0-2 0-2 0-2 0-2 0-2 0-2 0-2 0-2 0-2 0-2 0-2 0-2 0-2 0-2 0-2 0-2 0-2 0-2 0-2 0-2 0-2 0-2 0-2 0-2 0-2 0-2 0-2 0-2 0-2 0-2 0-2 0-2 0-2 0-2 0-2 0-2 0-2 0-2 0-2 0-2 0-2 0-2 0-2 0-2 0-2 0-2 0-2 0-2 0-2 0-2 0-2 0-2 0-2 0-2 0-2 0-2 0-2 0-2 0-2 0-2 0-2 0-2 0-2 0-2 0-2 0-2 0-2 0-2 0-2 0-2 0-2 0-2 0-2 0-2 0-2 0-2 0-2 0-2 0-2 0-2 0-2 0-2 0-2 0-2 0-2 0-2 0-2 0-2 0-2 0-2 0-2 0-2 0-2 0-2 0-2 0-2 0-2 0-2 0-2 0-2 0-2 0-2 0-2 0-2 0-2 0-2 0-2 0-2 0-2 0-2 0-2 0-2 0-2 0-2 0-2 0-2 0-2 0-2 0-2 0-2 0-2 0-2 0-2 0-2 0-2 0-2 0-2 0-2 0-2 0-2 0-2 0-2 0-2 0-2 0-2 0-2 0-2 0-2 0-2 0-2 0-2 0-2 0-2 0-2 0-2 0-2 0-2 0-2 0-2 0-2 0-2 0-2 0-2 0-2 0-2 0-2 0-2 0-2 0-2 0-2 0-2 0-2 0-2 0-2 0-2 0-2 0-2 0-2 0-2 0-2 0-2 0-2 0-2 0-2 0-2 0-2 0-2 0-2 0-2 0-2 0-2 0-2 0-2 0-2 
0-2 0-2 0-2 0-2 0-2 0-2 0-2 0-2 0-2 0-2 0-2 0-2 0-2 0-2 0-2 0-2 0-2 0-2 0-2 0-2 0-2 0-2 0-2 0-2 0-2 0-2 0-2 0-2 0-2 0-2 0-2 0-2 0-2 0-2 0-2 0-2 0-2 0-2 0-2 0-2 0-2 0-2 0-2 0-2 0-2 0-2 0-2 0-2 0-2 0-2 0-2 0-2 0-2 0-2 0-2 0-2 0-2 0-2 0-2 0-2 0-2 0-2 0-2 0-2 0-2 0-2 0-2 0-2 0-2 0-2 0-2 0-2 0-2 0-2 0-2 0-2 0-2 0-2 0-2 0-2 0-2 0-2 0-2 0-2 0-2 0-2 0-2 0-2 0-2 0-2 0-2 0-2 0-2 0-2 0-2 0-2 0-2 0-2 0-2 0-2 0-2 0-2 0-2 0-2 0-2 0-2 0-2 0-2 0-2 0-2 0-2 0-2 0-2 0-2 0-2 0-2 0-2 0-2 0-2 0-2 0-2 0-2 0-2 0-2 0-2 0-2 0-2 0-2 0-2 0-2 0-2 0-2 0-2 0-2 0-2 0-2 0-2 0-2 0-2 0-2 0-2 0-2 0-2 0-2 0-2 0-2 0-2 0-2 0-2 0-2 0-2 0-2 0-2 0-2 0-2 0-2 0-2 0-2 0-2 0-2 0-2 0-2 0-2 0-2 0-2 0-2 0-2 0-2 0-2 0-2 0-2 0-2 0-2 0-2 0-2 0-2 0-2 0-2 0-2 0-2 0-2 0-2 0-2 0-2 0-2 0-2 0-2 0-2 0-2 0-2 0-2 0-2 0-2 0-2 0-2 0-2 0-2 0-2 0-2 0-2 0-2 0-2 0-2 0-2 0-2 0-2 0-2 0-2 0-2 0-2 0-2 0-2 0-2 0-2 0-2 0-2 0-2 
0-2 0-2 0-2 0-2 0-2 0-2 0-2 0-2 0-2 0-2 0-2 0-2 0-2 0-2 0-2 0-2 0-2 0-2 0-2 0-2 0-2 0-2 0-2 0-2 0-2 0-2 0-2 0-2 0-2 0-2 0-2 0-2 0-2 0-2 0-2 0-2 0-2 0-2 0-2 0-2 0-2 0-2 0-2 0-2 0-2 0-2 0-2 0-2 0-2 0-2 0-2 0-2 0-2 0-2 0-2 0-2 0-2 0-2 0-2 0-2 0-2 0-2 0-2 0-2 0-2 0-2 0-2 0-2 0-2 0-2 0-2 0-2 0-2 0-2 0-2 0-2 0-2 0-2 0-2 0-2 0-2 0-2 0-2 0-2 0-2 0-2 0-2 0-2 0-2 0-2 0-2 0-2 0-2 0-2 0-2 0-2 0-2 0-2 0-2 0-2 0-2 0-2 0-2 0-2 0-2 0-2 0-2 0-2 0-2 0-2 0-2 0-2 0-2 0-2 0-2 0-2 0-2 0-2 0-2 0-2 0-2 0-2 0-2 0-2 0-2 0-2 0-2 0-2 0-2 0-2 0-2 0-2 0-2 0-2 0-2 0-2 0-2 0-2 0-2 0-2 0-2 0-2 0-2 0-2 0-2 0-2 0-2 0-2 0-2 0-2 0-2 0-2 0-2 0-2 0-2 0-2 0-2 0-2 0-2 0-2 0-2 0-2 0-2 0-2 0-2 0-2 0-2 0-2 0-2 0-2 0-2 0-2 0-2 0-2 0-2 0-2 0-2 0-2 0-2 0-2 0-2 0-2 0-2 0-2 0-2 0-2 0-2 0-2 0-2 0-2 0-2 0-2 0-2 0-2 0-2 0-2 0-2 0-2 0-2 0-2 0-2 0-2 0-2 0-2 0-2 0-2 0-2 0-2 0-2 0-2 0-2 0-2 0-2 0-2 0-2 0-2 0-2 
0-2 0-2 0-2 0-2 0-2 0-2 0-2 0-2 0-2 0-2 0-2 0-2 0-2 0-2 0-2 0-2 0-2 0-2 0-2 0-2 0-2 0-2 0-2 0-2 0-2 0-2 0-2 0-2 0-2 0-2 0-2 0-2 0-2 0-2 0-2 0-2 0-2 0-2 0-2 0-2 0-2 0-2 0-2 0-2 0-2 0-2 0-2 0-2 0-2 0-2 0-2 0-2 0-2 0-2 0-2 0-2 0-2 0-2 0-2 0-2 0-2 0-2 0-2 0-2 0-2 0-2 0-2 0-2 0-2 0-2 0-2 0-2 0-2 0-2 0-2 0-2 0-2 0-2 0-2 0-2 0-2 0-2 0-2 0-2 0-2 0-2 0-2 0-2 0-2 0-2 0-2 0-2 0-2 0-2 0-2 0-2 0-2 0-2 0-2 0-2 0-2 0-2 0-2 0-2 0-2 0-2 0-2 0-2 0-2 0-2 0-2 0-2 0-2 0-2 0-2 0-2 0-2 0-2 0-2 0-2 0-2 0-2 0-2 0-2 0-2 0-2 0-2 0-2 0-2 0-2 0-2 0-2 0-2 0-2 0-2 0-2 0-2 0-2 0-2 0-2 0-2 0-2 0-2 0-2 0-2 0-2 0-2 0-2 0-2 0-2 0-2 0-2 0-2 0-2 0-2 0-2 0-2 0-2 0-2 0-2 0-2 0-2 0-2 0-2 0-2 0-2 0-2 0-2 0-2 0-2 0-2 0-2 0-2 0-2 0-2 0-2 0-2 0-2 0-2 0-2 0-2 0-2 0-2 0-2 0-2 0-2 0-2 0-2 0-2 0-2 0-2 0-2 0-2 0-2 0-2 0-2 0-2 0-2 0-2 0-2 0-2 0-2 0-2 0-2 0-2 0-2 0-2 0-2 0-2 0-2 0-2 0-2 0-2 0-2 0-2 0-2 0-2 
0-2 0-2 0-2 0-2 0-2 0-2 0-2 0-2 0-2 0-2 0-2 0-2 0-2 0-2 0-2 0-2 0-2 0-2 0-2 0-2 0-2 0-2 0-2 0-2 0-2 0-2 0-2 0-2 0-2 0-2 0-2 0-2 0-2 0-2 0-2 0-2 0-2 0-2 0-2 0-2 0-2 0-2 0-2 0-2 0-2 0-2 0-2 0-2 0-2 0-2 0-2 0-2 0-2 0-2 0-2 0-2 0-2 0-2 0-2 0-2 0-2 0-2 0-2 0-2 0-2 0-2 0-2 0-2 0-2 0-2 0-2 0-2 0-2 0-2 0-2 0-2 0-2 0-2 0-2 0-2 0-2 0-2 0-2 0-2 0-2 0-2 0-2 0-2 0-2 0-2 0-2 0-2 0-2 0-2 0-2 0-2 0-2 0-2 0-2 0-2 0-2 0-2 0-2 0-2 0-2 0-2 0-2 0-2 0-2 0-2 0-2 0-2 0-2 0-2 0-2 0-2 0-2 0-2 0-2 0-2 0-2 0-2 0-2 0-2 0-2 0-2 0-2 0-2 0-2 0-2 0-2 0-2 0-2 0-2 0-2 0-2 0-2 0-2 0-2 0-2 0-2 0-2 0-2 0-2 0-2 0-2 0-2 0-2 0-2 0-2 0-2 0-2 0-2 0-2 0-2 0-2 0-2 0-2 0-2 0-2 0-2 0-2 0-2 0-2 0-2 0-2 0-2 0-2 0-2 0-2 0-2 0-2 0-2 0-2 0-2 0-2 0-2 0-2 0-2 0-2 0-2 0-2 0-2 0-2 0-2 0-2 0-2 0-2 0-2 0-2 0-2 0-2 0-2 0-2 0-2 0-2 0-2 0-2 0-2 0-2 0-2 0-2 0-2 0-2 0-2 0-2 0-2 0-2 0-2 0-2 0-2 0-2 0-2 0-2 0-2 0-2 0-2 
0-2 0-2 0-2 0-2 0-2 0-2 0-2 0-2 0-2 0-2 0-2 0-2 0-2 0-2 0-2 0-2 0-2 0-2 0-2 0-2 0-2 0-2 0-2 0-2 0-2 0-2 0-2 0-2 0-2 0-2 0-2 0-2 0-2 0-2 0-2 0-2 0-2 0-2 0-2 0-2 0-2 0-2 0-2 0-2 0-2 0-2 0-2 0-2 0-2 0-2 0-2 0-2 0-2 0-2 0-2 0-2 0-2 0-2 0-2 0-2 0-2 0-2 0-2 0-2 0-2 0-2 0-2 0-2 0-2 0-2 0-2 0-2 0-2 0-2 0-2 0-2 0-2 0-2 0-2 0-2 0-2 0-2 0-2 0-2 0-2 0-2 0-2 0-2 0-2 0-2 0-2 0-2 0-2 0-2 0-2 0-2 0-2 0-2 0-2 0-2 0-2 0-2 0-2 0-2 0-2 0-2 0-2 0-2 0-2 0-2 0-2 0-2 0-2 0-2 0-2 0-2 0-2 0-2 0-2 0-2 0-2 0-2 0-2 0-2 0-2 0-2 0-2 0-2 0-2 0-2 0-2 0-2 0-2 0-2 0-2 0-2 0-2 0-2 0-2 0-2 0-2 0-2 0-2 0-2 0-2 0-2 0-2 0-2 0-2 0-2 0-2 0-2 0-2 0-2 0-2 0-2 0-2 0-2 0-2 0-2 0-2 0-2 0-2 0-2 0-2 0-2 0-2 0-2 0-2 0-2 0-2 0-2 0-2 0-2 0-2 0-2 0-2 0-2 0-2 0-2 0-2 0-2 0-2 0-2 0-2 0-2 0-2 0-2 0-2 0-2 0-2 0-2 0-2 0-2 0-2 0-2 0-2 0-2 0-2 0-2 0-2 0-2 0-2 0-2 0-2 0-2 0-2 0-2 0-2 0-2 0-2 0-2 0-2 0-2 0-2 0-2 0-2 
0-2 0-2 0-2 0-2 0-2 0-2 0-2 0-2 0-2 0-2 0-2 0-2 0-2 0-2 0-2 0-2 0-2 0-2 0-2 0-2 0-2 0-2 0-2 0-2 0-2 0-2 0-2 0-2 0-2 0-2 0-2 0-2 0-2 0-2 0-2 0-2 0-2 0-2 0-2 0-2 0-2 0-2 0-2 0-2 0-2 0-2 0-2 0-2 0-2 0-2 0-2 0-2 0-2 0-2 0-2 0-2 0-2 0-2 0-2 0-2 0-2 0-2 0-2 0-2 0-2 0-2 0-2 0-2 0-2 0-2 0-2 0-2 0-2 0-2 0-2 0-2 0-2 0-2 0-2 0-2 0-2 0-2 0-2 0-2 0-2 0-2 0-2 0-2 0-2 0-2 0-2 0-2 0-2 0-2 0-2 0-2 0-2 0-2 0-2 0-2 0-2 0-2 0-2 0-2 0-2 0-2 0-2 0-2 0-2 0-2 0-2 0-2 0-2 0-2 0-2 0-2 0-2 0-2 0-2 0-2 0-2 0-2 0-2 0-2 0-2 0-2 0-2 0-2 0-2 0-2 0-2 0-2 0-2 0-2 0-2 0-2 0-2 0-2 0-2 0-2 0-2 0-2 0-2 0-2 0-2 0-2 0-2 0-2 0-2 0-2 0-2 0-2 0-2 0-2 0-2 0-2 0-2 0-2 0-2 0-2 0-2 0-2 0-2 0-2 0-2 0-2 0-2 0-2 0-2 0-2 0-2 0-2 0-2 0-2 0-2 0-2 0-2 0-2 0-2 0-2 0-2 0-2 0-2 0-2 0-2 0-2 0-2 0-2 0-2 0-2 0-2 0-2 0-2 0-2 0-2 0-2 0-2 0-2 0-2 0-2 0-2 0-2 0-2 0-2 0-2 0-2 0-2 0-2 0-2 0-2 0-2 0-2 0-2 0-2 0-2 0-2 0-2 
0-2 0-2 0-2 0-2 0-2 0-2 0-2 0-2 0-2 0-2 0-2 0-2 0-2 0-2 0-2 0-2 0-2 0-2 0-2 0-2 0-2 0-2 0-2 0-2 0-2 0-2 0-2 0-2 0-2 0-2 0-2 0-2 0-2 0-2 0-2 0-2 0-2 0-2 0-2 0-2 0-2 0-2 0-2 0-2 0-2 0-2 0-2 0-2 0-2 0-2 0-2 0-2 0-2 0-2 0-2 0-2 0-2 0-2 0-2 0-2 0-2 0-2 0-2 0-2 0-2 0-2 0-2 0-2 0-2 0-2 0-2 0-2 0-2 0-2 0-2 0-2 0-2 0-2 0-2 0-2 0-2 0-2 0-2 0-2 0-2 0-2 0-2 0-2 0-2 0-2 0-2 0-2 0-2 0-2 0-2 0-2 0-2 0-2 0-2 0-2 0-2 0-2 0-2 0-2 0-2 0-2 0-2 0-2 0-2 0-2 0-2 0-2 0-2 0-2 0-2 0-2 0-2 0-2 0-2 0-2 0-2 0-2 0-2 0-2 0-2 0-2 0-2 0-2 0-2 0-2 0-2 0-2 0-2 0-2 0-2 0-2 0-2 0-2 0-2 0-2 0-2 0-2 0-2 0-2 0-2 0-2 0-2 0-2 0-2 0-2 0-2 0-2 0-2 0-2 0-2 0-2 0-2 0-2 0-2 0-2 0-2 0-2 0-2 0-2 0-2 0-2 0-2 0-2 0-2 0-2 0-2 0-2 0-2 0-2 0-2 0-2 0-2 0-2 0-2 0-2 0-2 0-2 0-2 0-2 0-2 0-2 0-2 0-2 0-2 0-2 0-2 0-2 0-2 0-2 0-2 0-2 0-2 0-2 0-2 0-2 0-2 0-2 0-2 0-2 0-2 0-2 0-2 0-2 0-2 0-2 0-2 0-2 0-2 0-2 0-2 0-2 0-2 
0-2 0-2 0-2 0-2 0-2 0-2 0-2 0-2 0-2 0-2 0-2 0-2 0-2 0-2 0-2 0-2 0-2 0-2 0-2 0-2 0-2 0-2 0-2 0-2 0-2 0-2 0-2 0-2 0-2 0-2 0-2 0-2 0-2 0-2 0-2 0-2 0-2 0-2 0-2 0-2 0-2 0-2 0-2 0-2 0-2 0-2 0-2 0-2 0-2 0-2 0-2 0-2 0-2 0-2 0-2 0-2 0-2 0-2 0-2 0-2 0-2 0-2 0-2 0-2 0-2 0-2 0-2 0-2 0-2 0-2 0-2 0-2 0-2 0-2 0-2 0-2 0-2 0-2 0-2 0-2 0-2 0-2 0-2 0-2 0-2 0-2 0-2 0-2 0-2 0-2 0-2 0-2 0-2 0-2 0-2 0-2 0-2 0-2 0-2 0-2 0-2 0-2 0-2 0-2 0-2 0-2 0-2 0-2 0-2 0-2 0-2 0-2 0-2 0-2 0-2 0-2 0-2 0-2 0-2 0-2 0-2 0-2 0-2 0-2 0-2 0-2 0-2 0-2 0-2 0-2 0-2 0-2 0-2 0-2 0-2 0-2 0-2 0-2 0-2 0-2 0-2 0-2 0-2 0-2 0-2 0-2 0-2 0-2 0-2 0-2 0-2 0-2 0-2 0-2 0-2 0-2 0-2 0-2 0-2 0-2 0-2 0-2 0-2 0-2 0-2 0-2 0-2 0-2 0-2 0-2 0-2 0-2 0-2 0-2 0-2 0-2 0-2 0-2 0-2 0-2 0-2 0-2 0-2 0-2 0-2 0-2 0-2 0-2 0-2 0-2 0-2 0-2 0-2 0-2 0-2 0-2 0-2 0-2 0-2 0-2 0-2 0-2 0-2 0-2 0-2 0-2 0-2 0-2 0-2 0-2 0-2 0-2 0-2 0-2 0-2 0-2 0-2 
0-2 0-2 0-2 0-2 0-2 0-2 0-2 0-2 0-2 0-2 0-2 0-2 0-2 0-2 0-2 0-2 0-2 0-2 0-2 0-2 0-2 0-2 0-2 0-2 0-2 0-2 0-2 0-2 0-2 0-2 0-2 0-2 0-2 0-2 0-2 0-2 0-2 0-2 0-2 0-2 0-2 0-2 0-2 0-2 0-2 0-2 0-2 0-2 0-2 0-2 0-2 0-2 0-2 0-2 0-2 0-2 0-2 0-2 0-2 0-2 0-2 0-2 0-2 0-2 0-2 0-2 0-2 0-2 0-2 0-2 0-2 0-2 0-2 0-2 0-2 0-2 0-2 0-2 0-2 0-2 0-2 0-2 0-2 0-2 0-2 0-2 0-2 0-2 0-2 0-2 0-2 0-2 0-2 0-2 0-2 0-2 0-2 0-2 0-2 0-2 0-2 0-2 0-2 0-2 0-2 0-2 0-2 0-2 0-2 0-2 0-2 0-2 0-2 0-2 0-2 0-2 0-2 0-2 0-2 0-2 0-2 0-2 0-2 0-2 0-2 0-2 0-2 0-2 0-2 0-2 0-2 0-2 0-2 0-2 0-2 0-2 0-2 0-2 0-2 0-2 0-2 0-2 0-2 0-2 0-2 0-2 0-2 0-2 0-2 0-2 0-2 0-2 0-2 0-2 0-2 0-2 0-2 0-2 0-2 0-2 0-2 0-2 0-2 0-2 0-2 0-2 0-2 0-2 0-2 0-2 0-2 0-2 0-2 0-2 0-2 0-2 0-2 0-2 0-2 0-2 0-2 0-2 0-2 0-2 0-2 0-2 0-2 0-2 0-2 0-2 0-2 0-2 0-2 0-2 0-2 0-2 0-2 0-2 0-2 0-2 0-2 0-2 0-2 0-2 0-2 0-2 0-2 0-2 0-2 0-2 0-2 0-2 0-2 0-2 0-2 0-2 0-2 
0-2 0-2 0-2 0-2 0-2 0-2 0-2 0-2 0-2 0-2 0-2 0-2 0-2 0-2 0-2 0-2 0-2 0-2 0-2 0-2 0-2 0-2 0-2 0-2 0-2 0-2 0-2 0-2 0-2 0-2 0-2 0-2 0-2 0-2 0-2 0-2 0-2 0-2 0-2 0-2 0-2 0-2 0-2 0-2 0-2 0-2 0-2 0-2 0-2 0-2 0-2 0-2 0-2 0-2 0-2 0-2 0-2 0-2 0-2 0-2 0-2 0-2 0-2 0-2 0-2 0-2 0-2 0-2 0-2 0-2 0-2 0-2 0-2 0-2 0-2 0-2 0-2 0-2 0-2 0-2 0-2 0-2 0-2 0-2 0-2 0-2 0-2 0-2 0-2 0-2 0-2 0-2 0-2 0-2 0-2 0-2 0-2 0-2 0-2 0-2 0-2 0-2 0-2 0-2 0-2 0-2 0-2 0-2 0-2 0-2 0-2 0-2 0-2 0-2 0-2 0-2 0-2 0-2 0-2 0-2 0-2 0-2 0-2 0-2 0-2 0-2 0-2 0-2 0-2 0-2 0-2 0-2 0-2 0-2 0-2 0-2 0-2 0-2 0-2 0-2 0-2 0-2 0-2 0-2 0-2 0-2 0-2 0-2 0-2 0-2 0-2 0-2 0-2 0-2 0-2 0-2 0-2 0-2 0-2 0-2 0-2 0-2 0-2 0-2 0-2 0-2 0-2 0-2 0-2 0-2 0-2 0-2 0-2 0-2 0-2 0-2 0-2 0-2 0-2 0-2 0-2 0-2 0-2 0-2 0-2 0-2 0-2 0-2 0-2 0-2 0-2 0-2 0-2 0-2 0-2 0-2 0-2 0-2 0-2 0-2 0-2 0-2 0-2 0-2 0-2 0-2 0-2 0-2 0-2 0-2 0-2 0-2 0-2 0-2 0-2 0-2 0-2 
0-2 0-2 0-2 0-2 0-2 0-2 0-2 0-2 0-2 0-2 0-2 0-2 0-2 0-2 0-2 0-2 0-2 0-2 0-2 0-2 0-2 0-2 0-2 0-2 0-2 0-2 0-2 0-2 0-2 0-2 0-2 0-2 0-2 0-2 0-2 0-2 0-2 0-2 0-2 0-2 0-2 0-2 0-2 0-2 0-2 0-2 0-2 0-2 0-2 0-2 0-2 0-2 0-2 0-2 0-2 0-2 0-2 0-2 0-2 0-2 0-2 0-2 0-2 0-2 0-2 0-2 0-2 0-2 0-2 0-2 0-2 0-2 0-2 0-2 0-2 0-2 0-2 0-2 0-2 0-2 0-2 0-2 0-2 0-2 0-2 0-2 0-2 0-2 0-2 0-2 0-2 0-2 0-2 0-2 0-2 0-2 0-2 0-2 0-2 0-2 0-2 0-2 0-2 0-2 0-2 0-2 0-2 0-2 0-2 0-2 0-2 0-2 0-2 0-2 0-2 0-2 0-2 0-2 0-2 0-2 0-2 0-2 0-2 0-2 0-2 0-2 0-2 0-2 0-2 0-2 0-2 0-2 0-2 0-2 0-2 0-2 0-2 0-2 0-2 0-2 0-2 0-2 0-2 0-2 0-2 0-2 0-2 0-2 0-2 0-2 0-2 0-2 0-2 0-2 0-2 0-2 0-2 0-2 0-2 0-2 0-2 0-2 0-2 0-2 0-2 0-2 0-2 0-2 0-2 0-2 0-2 0-2 0-2 0-2 0-2 0-2 0-2 0-2 0-2 0-2 0-2 0-2 0-2 0-2 0-2 0-2 0-2 0-2 0-2 0-2 0-2 0-2 0-2 0-2 0-2 0-2 0-2 0-2 0-2 0-2 0-2 0-2 0-2 0-2 0-2 0-2 0-2 0-2 0-2 0-2 0-2 0-2 0-2 0-2 0-2 0-2 0-2 
0-2 0-2 0-2 0-2 0-2 0-2 0-2 0-2 0-2 0-2 0-2 0-2 0-2 0-2 0-2 0-2 0-2 0-2 0-2 0-2 0-2 0-2 0-2 0-2 0-2 0-2 0-2 0-2 0-2 0-2 0-2 0-2 0-2 0-2 0-2 0-2 0-2 0-2 0-2 0-2 0-2 0-2 0-2 0-2 0-2 0-2 0-2 0-2 0-2 0-2 0-2 0-2 0-2 0-2 0-2 0-2 0-2 0-2 0-2 0-2 0-2 0-2 0-2 0-2 0-2 0-2 0-2 0-2 0-2 0-2 0-2 0-2 0-2 0-2 0-2 0-2 0-2 0-2 0-2 0-2 0-2 0-2 0-2 0-2 0-2 0-2 0-2 0-2 0-2 0-2 0-2 0-2 0-2 0-2 0-2 0-2 0-2 0-2 0-2 0-2 0-2 0-2 0-2 0-2 0-2 0-2 0-2 0-2 0-2 0-2 0-2 0-2 0-2 0-2 0-2 0-2 0-2 0-2 0-2 0-2 0-2 0-2 0-2 0-2 0-2 0-2 0-2 0-2 0-2 0-2 0-2 0-2 0-2 0-2 0-2 0-2 0-2 0-2 0-2 0-2 0-2 0-2 0-2 0-2 0-2 0-2 0-2 0-2 0-2 0-2 0-2 0-2 0-2 0-2 0-2 0-2 0-2 0-2 0-2 0-2 0-2 0-2 0-2 0-2 0-2 0-2 0-2 0-2 0-2 0-2 0-2 0-2 0-2 0-2 0-2 0-2 0-2 0-2 0-2 0-2 0-2 0-2 0-2 0-2 0-2 0-2 0-2 0-2 0-2 0-2 0-2 0-2 0-2 0-2 0-2 0-2 0-2 0-2 0-2 0-2 0-2 0-2 0-2 0-2 0-2 0-2 0-2 0-2 0-2 0-2 0-2 0-2 0-2 0-2 0-2 0-2 0-2 
0-2 0-2 0-2 0-2 0-2 0-2 0-2 0-2 0-2 0-2 0-2 0-2 0-2 0-2 0-2 0-2 0-2 0-2 0-2 0-2 0-2 0-2 0-2 0-2 0-2 0-2 0-2 0-2 0-2 0-2 0-2 0-2 0-2 0-2 0-2 0-2 0-2 0-2 0-2 0-2 0-2 0-2 0-2 0-2 0-2 0-2 0-2 0-2 0-2 0-2 0-2 0-2 0-2 0-2 0-2 0-2 0-2 0-2 0-2 0-2 0-2 0-2 0-2 0-2 0-2 0-2 0-2 0-2 0-2 0-2 0-2 0-2 0-2 0-2 0-2 0-2 0-2 0-2 0-2 0-2 0-2 0-2 0-2 0-2 0-2 0-2 0-2 0-2 0-2 0-2 0-2 0-2 0-2 0-2 0-2 0-2 0-2 0-2 0-2 0-2 0-2 0-2 0-2 0-2 0-2 0-2 0-2 0-2 0-2 0-2 0-2 0-2 0-2 0-2 0-2 0-2 0-2 0-2 0-2 0-2 0-2 0-2 0-2 0-2 0-2 0-2 0-2 0-2 0-2 0-2 0-2 0-2 0-2 0-2 0-2 0-2 0-2 0-2 0-2 0-2 0-2 0-2 0-2 0-2 0-2 0-2 0-2 0-2 0-2 0-2 0-2 0-2 0-2 0-2 0-2 0-2 0-2 0-2 0-2 0-2 0-2 0-2 0-2 0-2 0-2 0-2 0-2 0-2 0-2 0-2 0-2 0-2 0-2 0-2 0-2 0-2 0-2 0-2 0-2 0-2 0-2 0-2 0-2 0-2 0-2 0-2 0-2 0-2 0-2 0-2 0-2 0-2 0-2 0-2 0-2 0-2 0-2 0-2 0-2 0-2 0-2 0-2 0-2 0-2 0-2 0-2 0-2 0-2 0-2 0-2 0-2 0-2 0-2 0-2 0-2 0-2 0-2 
0-2 0-2 0-2 0-2 0-2 0-2 0-2 0-2 0-2 0-2 0-2 0-2 0-2 0-2 0-2 0-2 0-2 0-2 0-2 0-2 0-2 0-2 0-2 0-2 0-2 0-2 0-2 0-2 0-2 0-2 0-2 0-2 0-2 0-2 0-2 0-2 0-2 0-2 0-2 0-2 0-2 0-2 0-2 0-2 0-2 0-2 0-2 0-2 0-2 0-2 0-2 0-2 0-2 0-2 0-2 0-2 0-2 0-2 0-2 0-2 0-2 0-2 0-2 0-2 0-2 0-2 0-2 0-2 0-2 0-2 0-2 0-2 0-2 0-2 0-2 0-2 0-2 0-2 0-2 0-2 0-2 0-2 0-2 0-2 0-2 0-2 0-2 0-2 0-2 0-2 0-2 0-2 0-2 0-2 0-2 0-2 0-2 0-2 0-2 0-2 0-2 0-2 0-2 0-2 0-2 0-2 0-2 0-2 0-2 0-2 0-2 0-2 0-2 0-2 0-2 0-2 0-2 0-2 0-2 0-2 0-2 0-2 0-2 0-2 0-2 0-2 0-2 0-2 0-2 0-2 0-2 0-2 0-2 0-2 0-2 0-2 0-2 0-2 0-2 0-2 0-2 0-2 0-2 0-2 0-2 0-2 0-2 0-2 0-2 0-2 0-2 0-2 0-2 0-2 0-2 0-2 0-2 0-2 0-2 0-2 0-2 0-2 0-2 0-2 0-2 0-2 0-2 0-2 0-2 0-2 0-2 0-2 0-2 0-2 0-2 0-2 0-2 0-2 0-2 0-2 0-2 0-2 0-2 0-2 0-2 0-2 0-2 0-2 0-2 0-2 0-2 0-2 0-2 0-2 0-2 0-2 0-2 0-2 0-2 0-2 0-2 0-2 0-2 0-2 0-2 0-2 0-2 0-2 0-2 0-2 0-2 0-2 0-2 0-2 0-2 0-2 0-2 
0-2 0-2 0-2 0-2 0-2 0-2 0-2 0-2 0-2 0-2 0-2 0-2 0-2 0-2 0-2 0-2 0-2 0-2 0-2 0-2 0-2 0-2 0-2 0-2 0-2 0-2 0-2 0-2 0-2 0-2 0-2 0-2 0-2 0-2 0-2 0-2 0-2 0-2 0-2 0-2 0-2 0-2 0-2 0-2 0-2 0-2 0-2 0-2 0-2 0-2 0-2 0-2 0-2 0-2 0-2 0-2 0-2 0-2 0-2 0-2 0-2 0-2 0-2 0-2 0-2 0-2 0-2 0-2 0-2 0-2 0-2 0-2 0-2 0-2 0-2 0-2 0-2 0-2 0-2 0-2 0-2 0-2 0-2 0-2 0-2 0-2 0-2 0-2 0-2 0-2 0-2 0-2 0-2 0-2 0-2 0-2 0-2 0-2 0-2 0-2 0-2 0-2 0-2 0-2 0-2 0-2 0-2 0-2 0-2 0-2 0-2 0-2 0-2 0-2 0-2 0-2 0-2 0-2 0-2 0-2 0-2 0-2 0-2 0-2 0-2 0-2 0-2 0-2 0-2 0-2 0-2 0-2 0-2 0-2 0-2 0-2 0-2 0-2 0-2 0-2 0-2 0-2 0-2 0-2 0-2 0-2 0-2 0-2 0-2 0-2 0-2 0-2 0-2 0-2 0-2 0-2 0-2 0-2 0-2 0-2 0-2 0-2 0-2 0-2 0-2 0-2 0-2 0-2 0-2 0-2 0-2 0-2 0-2 0-2 0-2 0-2 0-2 0-2 0-2 0-2 0-2 0-2 0-2 0-2 0-2 0-2 0-2 0-2 0-2 0-2 0-2 0-2 0-2 0-2 0-2 0-2 0-2 0-2 0-2 0-2 0-2 0-2 0-2 0-2 0-2 0-2 0-2 0-2 0-2 0-2 0-2 0-2 0-2 0-2 0-2 0-2 0-2 
0-2 0-2 0-2 0-2 0-2 0-2 0-2 0-2 0-2 0-2 0-2 0-2 0-2 0-2 0-2 0-2 0-2 0-2 0-2 0-2 0-2 0-2 0-2 0-2 0-2 0-2 0-2 0-2 0-2 0-2 0-2 0-2 0-2 0-2 0-2 0-2 0-2 0-2 0-2 0-2 0-2 0-2 0-2 0-2 0-2 0-2 0-2 0-2 0-2 0-2 0-2 0-2 0-2 0-2 0-2 0-2 0-2 0-2 0-2 0-2 0-2 0-2 0-2 0-2 0-2 0-2 0-2 0-2 0-2 0-2 0-2 0-2 0-2 0-2 0-2 0-2 0-2 0-2 0-2 0-2 0-2 0-2 0-2 0-2 0-2 0-2 0-2 0-2 0-2 0-2 0-2 0-2 0-2 0-2 0-2 0-2 0-2 0-2 0-2 0-2 0-2 0-2 0-2 0-2 0-2 0-2 0-2 0-2 0-2 0-2 0-2 0-2 0-2 0-2 0-2 0-2 0-2 0-2 0-2 0-2 0-2 0-2 0-2 0-2 0-2 0-2 0-2 0-2 0-2 0-2 0-2 0-2 0-2 0-2 0-2 0-2 0-2 0-2 0-2 0-2 0-2 0-2 0-2 0-2 0-2 0-2 0-2 0-2 0-2 0-2 0-2 0-2 0-2 0-2 0-2 0-2 0-2 0-2 0-2 0-2 0-2 0-2 0-2 0-2 0-2 0-2 0-2 0-2 0-2 0-2 0-2 0-2 0-2 0-2 0-2 0-2 0-2 0-2 0-2 0-2 0-2 0-2 0-2 0-2 0-2 0-2 0-2 0-2 0-2 0-2 0-2 0-2 0-2 0-2 0-2 0-2 0-2 0-2 0-2 0-2 0-2 0-2 0-2 0-2 0-2 0-2 0-2 0-2 0-2 0-2 0-2 0-2 0-2 0-2 0-2 0-2 0-2 
0-2 0-2 0-2 0-2 0-2 0-2 0-2 0-2 0-2 0-2 0-2 0-2 0-2 0-2 0-2 0-2 0-2 0-2 0-2 0-2 0-2 0-2 0-2 0-2 0-2 0-2 0-2 0-2 0-2 0-2 0-2 0-2 0-2 0-2 0-2 0-2 0-2 0-2 0-2 0-2 0-2 0-2 0-2 0-2 0-2 0-2 0-2 0-2 0-2 0-2 0-2 0-2 0-2 0-2 0-2 0-2 0-2 0-2 0-2 0-2 0-2 0-2 0-2 0-2 0-2 0-2 0-2 0-2 0-2 0-2 0-2 0-2 0-2 0-2 0-2 0-2 0-2 0-2 0-2 0-2 0-2 0-2 0-2 0-2 0-2 0-2 0-2 0-2 0-2 0-2 0-2 0-2 0-2 0-2 0-2 0-2 0-2 0-2 0-2 0-2 0-2 0-2 0-2 0-2 0-2 0-2 0-2 0-2 0-2 0-2 0-2 0-2 0-2 0-2 0-2 0-2 0-2 0-2 0-2 0-2 0-2 0-2 0-2 0-2 0-2 0-2 0-2 0-2 0-2 0-2 0-2 0-2 0-2 0-2 0-2 0-2 0-2 0-2 0-2 0-2 0-2 0-2 0-2 0-2 0-2 0-2 0-2 0-2 0-2 0-2 0-2 0-2 0-2 0-2 0-2 0-2 0-2 0-2 0-2 0-2 0-2 0-2 0-2 0-2 0-2 0-2 0-2 0-2 0-2 0-2 0-2 0-2 0-2 0-2 0-2 0-2 0-2 0-2 0-2 0-2 0-2 0-2 0-2 0-2 0-2 0-2 0-2 0-2 0-2 0-2 0-2 0-2 0-2 0-2 0-2 0-2 0-2 0-2 0-2 0-2 0-2 0-2 0-2 0-2 0-2 0-2 0-2 0-2 0-2 0-2 0-2 0-2 0-2 0-2 0-2 0-2 0-2 
0-2 0-2 0-2 0-2 0-2 0-2 0-2 0-2 0-2 0-2 0-2 0-2 0-2 0-2 0-2 0-2 0-2 0-2 0-2 0-2 0-2 0-2 0-2 0-2 0-2 0-2 0-2 0-2 0-2 0-2 0-2 0-2 0-2 0-2 0-2 0-2 0-2 0-2 0-2 0-2 0-2 0-2 0-2 0-2 0-2 0-2 0-2 0-2 0-2 0-2 0-2 0-2 0-2 0-2 0-2 0-2 0-2 0-2 0-2 0-2 0-2 0-2 0-2 0-2 0-2 0-2 0-2 0-2 0-2 0-2 0-2 0-2 0-2 0-2 0-2 0-2 0-2 0-2 0-2 0-2 0-2 0-2 0-2 0-2 0-2 0-2 0-2 0-2 0-2 0-2 0-2 0-2 0-2 0-2 0-2 0-2 0-2 0-2 0-2 0-2 0-2 0-2 0-2 0-2 0-2 0-2 0-2 0-2 0-2 0-2 0-2 0-2 0-2 0-2 0-2 0-2 0-2 0-2 0-2 0-2 0-2 0-2 0-2 0-2 0-2 0-2 0-2 0-2 0-2 0-2 0-2 0-2 0-2 0-2 0-2 0-2 0-2 0-2 0-2 0-2 0-2 0-2 0-2 0-2 0-2 0-2 0-2 0-2 0-2 0-2 0-2 0-2 0-2 0-2 0-2 0-2 0-2 0-2 0-2 0-2 0-2 0-2 0-2 0-2 0-2 0-2 0-2 0-2 0-2 0-2 0-2 0-2 0-2 0-2 0-2 0-2 0-2 0-2 0-2 0-2 0-2 0-2 0-2 0-2 0-2 0-2 0-2 0-2 0-2 0-2 0-2 0-2 0-2 0-2 0-2 0-2 0-2 0-2 0-2 0-2 0-2 0-2 0-2 0-2 0-2 0-2 0-2 0-2 0-2 0-2 0-2 0-2 0-2 0-2 0-2 0-2 0-2 
0-2 0-2 0-2 0-2 0-2 0-2 0-2 0-2 0-2 0-2 0-2 0-2 0-2 0-2 0-2 0-2 0-2 0-2 0-2 0-2 0-2 0-2 0-2 0-2 0-2 0-2 0-2 0-2 0-2 0-2 0-2 0-2 0-2 0-2 0-2 0-2 0-2 0-2 0-2 0-2 0-2 0-2 0-2 0-2 0-2 0-2 0-2 0-2 0-2 0-2 0-2 0-2 0-2 0-2 0-2 0-2 0-2 0-2 0-2 0-2 0-2 0-2 0-2 0-2 0-2 0-2 0-2 0-2 0-2 0-2 0-2 0-2 0-2 0-2 0-2 0-2 0-2 0-2 0-2 0-2 0-2 0-2 0-2 0-2 0-2 0-2 0-2 0-2 0-2 0-2 0-2 0-2 0-2 0-2 0-2 0-2 0-2 0-2 0-2 0-2 0-2 0-2 0-2 0-2 0-2 0-2 0-2 0-2 0-2 0-2 0-2 0-2 0-2 0-2 0-2 0-2 0-2 0-2 0-2 0-2 0-2 0-2 0-2 0-2 0-2 0-2 0-2 0-2 0-2 0-2 0-2 0-2 0-2 0-2 0-2 0-2 0-2 0-2 0-2 0-2 0-2 0-2 0-2 0-2 0-2 0-2 0-2 0-2 0-2 0-2 0-2 0-2 0-2 0-2 0-2 0-2 0-2 0-2 0-2 0-2 0-2 0-2 0-2 0-2 0-2 0-2 0-2 0-2 0-2 0-2 0-2 0-2 0-2 0-2 0-2 0-2 0-2 0-2 0-2 0-2 0-2 0-2 0-2 0-2 0-2 0-2 0-2 0-2 0-2 0-2 0-2 0-2 0-2 0-2 0-2 0-2 0-2 0-2 0-2 0-2 0-2 0-2 0-2 0-2 0-2 0-2 0-2 0-2 0-2 0-2 0-2 0-2 0-2 0-2 0-2 0-2 0-2 
0-2 0-2 0-2 0-2 0-2 0-2 0-2 0-2 0-2 0-2 0-2 0-2 0-2 0-2 0-2 0-2 0-2 0-2 0-2 0-2 0-2 0-2 0-2 0-2 0-2 0-2 0-2 0-2 0-2 0-2 0-2 0-2 0-2 0-2 0-2 0-2 0-2 0-2 0-2 0-2 0-2 0-2 0-2 0-2 0-2 0-2 0-2 0-2 0-2 0-2 0-2 0-2 0-2 0-2 0-2 0-2 0-2 0-2 0-2 0-2 0-2 0-2 0-2 0-2 0-2 0-2 0-2 0-2 0-2 0-2 0-2 0-2 0-2 0-2 0-2 0-2 0-2 0-2 0-2 0-2 0-2 0-2 0-2 0-2 0-2 0-2 0-2 0-2 0-2 0-2 0-2 0-2 0-2 0-2 0-2 0-2 0-2 0-2 0-2 0-2 0-2 0-2 0-2 0-2 0-2 0-2 0-2 0-2 0-2 0-2 0-2 0-2 0-2 0-2 0-2 0-2 0-2 0-2 0-2 0-2 0-2 0-2 0-2 0-2 0-2 0-2 0-2 0-2 0-2 0-2 0-2 0-2 0-2 0-2 0-2 0-2 0-2 0-2 0-2 0-2 0-2 0-2 0-2 0-2 0-2 0-2 0-2 0-2 0-2 0-2 0-2 0-2 0-2 0-2 0-2 0-2 0-2 0-2 0-2 0-2 0-2 0-2 0-2 0-2 0-2 0-2 0-2 0-2 0-2 0-2 0-2 0-2 0-2 0-2 0-2 0-2 0-2 0-2 0-2 0-2 0-2 0-2 0-2 0-2 0-2 0-2 0-2 0-2 0-2 0-2 0-2 0-2 0-2 0-2 0-2 0-2 0-2 0-2 0-2 0-2 0-2 0-2 0-2 0-2 0-2 0-2 0-2 0-2 0-2 0-2 0-2 0-2 0-2 0-2 0-2 0-2 0-2 
0-2 0-2 0-2 0-2 0-2 0-2 0-2 0-2 0-2 0-2 0-2 0-2 0-2 0-2 0-2 0-2 0-2 0-2 0-2 0-2 0-2 0-2 0-2 0-2 0-2 0-2 0-2 0-2 0-2 0-2 0-2 0-2 0-2 0-2 0-2 0-2 0-2 0-2 0-2 0-2 0-2 0-2 0-2 0-2 0-2 0-2 0-2 0-2 0-2 0-2 0-2 0-2 0-2 0-2 0-2 0-2 0-2 0-2 0-2 0-2 0-2 0-2 0-2 0-2 0-2 0-2 0-2 0-2 0-2 0-2 0-2 0-2 0-2 0-2 0-2 0-2 0-2 0-2 0-2 0-2 0-2 0-2 0-2 0-2 0-2 0-2 0-2 0-2 0-2 0-2 0-2 0-2 0-2 0-2 0-2 0-2 0-2 0-2 0-2 0-2 0-2 0-2 0-2 0-2 0-2 0-2 0-2 0-2 0-2 0-2 0-2 0-2 0-2 0-2 0-2 0-2 0-2 0-2 0-2 0-2 0-2 0-2 0-2 0-2 0-2 0-2 0-2 0-2 0-2 0-2 0-2 0-2 0-2 0-2 0-2 0-2 0-2 0-2 0-2 0-2 0-2 0-2 0-2 0-2 0-2 0-2 0-2 0-2 0-2 0-2 0-2 0-2 0-2 0-2 0-2 0-2 0-2 0-2 0-2 0-2 0-2 0-2 0-2 0-2 0-2 0-2 0-2 0-2 0-2 0-2 0-2 0-2 0-2 0-2 0-2 0-2 0-2 0-2 0-2 0-2 0-2 0-2 0-2 0-2 0-2 0-2 0-2 0-2 0-2 0-2 0-2 0-2 0-2 0-2 0-2 0-2 0-2 0-2 0-2 0-2 0-2 0-2 0-2 0-2 0-2 0-2 0-2 0-2 0-2 0-2 0-2 0-2 0-2 0-2 0-2 0-2 0-2 
0-2 0-2 0-2 0-2 0-2 0-2 0-2 0-2 0-2 0-2 0-2 0-2 0-2 0-2 0-2 0-2 0-2 0-2 0-2 0-2 0-2 0-2 0-2 0-2 0-2 0-2 0-2 0-2 0-2 0-2 0-2 0-2 0-2 0-2 0-2 0-2 0-2 0-2 0-2 0-2 0-2 0-2 0-2 0-2 0-2 0-2 0-2 0-2 0-2 0-2 0-2 0-2 0-2 0-2 0-2 0-2 0-2 0-2 0-2 0-2 0-2 0-2 0-2 0-2 0-2 0-2 0-2 0-2 0-2 0-2 0-2 0-2 0-2 0-2 0-2 0-2 0-2 0-2 0-2 0-2 0-2 0-2 0-2 0-2 0-2 0-2 0-2 0-2 0-2 0-2 0-2 0-2 0-2 0-2 0-2 0-2 0-2 0-2 0-2 0-2 0-2 0-2 0-2 0-2 0-2 0-2 0-2 0-2 0-2 0-2 0-2 0-2 0-2 0-2 0-2 0-2 0-2 0-2 0-2 0-2 0-2 0-2 0-2 0-2 0-2 134-0 134-0 134-0 134-0 134-0 134-0 90-0 90-0 90-0 0-2 0-2 0-2 0-2 0-2 0-2 0-2 0-2 0-2 0-2 0-2 0-2 0-2 0-2 0-2 0-2 0-2 0-2 0-2 0-2 0-2 0-2 0-2 0-2 0-2 0-2 0-2 0-2 0-2 0-2 0-2 0-2 0-2 0-2 0-2 0-2 0-2 0-2 0-2 0-2 0-2 0-2 0-2 0-2 0-2 0-2 0-2 0-2 0-2 0-2 0-2 0-2 0-2 0-2 0-2 0-2 0-2 0-2 0-2 0-2 0-2 0-2 0-2 0-2 0-2 0-2 0-2 0-2 0-2 0-2 0-2 0-2 0-2 0-2 0-2 0-2 0-2 0-2 0-2 0-2 0-2 0-2 0-2 
0-2 0-2 0-2 0-2 0-2 0-2 0-2 0-2 0-2 0-2 0-2 0-2 0-2 0-2 0-2 0-2 0-2 0-2 0-2 0-2 0-2 0-2 0-2 0-2 0-2 0-2 0-2 0-2 0-2 0-2 0-2 0-2 0-2 0-2 0-2 0-2 0-2 0-2 0-2 0-2 0-2 0-2 0-2 0-2 0-2 0-2 0-2 0-2 0-2 0-2 0-2 0-2 0-2 0-2 0-2 0-2 0-2 0-2 0-2 0-2 0-2 0-2 0-2 0-2 0-2 0-2 0-2 0-2 0-2 0-2 0-2 0-2 0-2 0-2 0-2 0-2 0-2 0-2 0-2 0-2 0-2 0-2 0-2 0-2 0-2 0-2 0-2 0-2 0-2 0-2 0-2 0-2 0-2 0-2 0-2 0-2 0-2 0-2 0-2 0-2 0-2 0-2 0-2 0-2 0-2 0-2 0-2 0-2 0-2 136-0 136-0 136-0 136-0 136-0 136-0 136-0 136-0 136-0 134-0 134-0 134-0 134-0 134-0 134-0 134-0 134-0 134-0 134-0 134-0 134-0 134-0 90-0 90-0 90-0 11-3 11-3 11-3 0-2 0-2 0-2 0-2 0-2 0-2 0-2 0-2 0-2 0-2 0-2 0-2 0-2 0-2 0-2 0-2 0-2 0-2 0-2 0-2 0-2 0-2 0-2 0-2 0-2 0-2 0-2 0-2 0-2 0-2 0-2 0-2 0-2 0-2 0-2 0-2 0-2 0-2 0-2 0-2 0-2 0-2 0-2 0-2 0-2 0-2 0-2 0-2 0-2 0-2 0-2 0-2 0-2 0-2 0-2 0-2 0-2 0-2 0-2 0-2 0-2 0-2 0-2 0-2 0-2 0-2 0-2 0-2 0-2 0-2 0-2 0-2 0-2 0-2 0-2 0-2 0-2 0-2 0-2 0-2 
0-2 0-2 0-2 0-2 0-2 0-2 0-2 0-2 0-2 0-2 0-2 0-2 0-2 0-2 0-2 0-2 0-2 0-2 0-2 0-2 0-2 0-2 0-2 0-2 0-2 0-2 0-2 0-2 0-2 0-2 0-2 0-2 0-2 0-2 0-2 0-2 0-2 0-2 0-2 0-2 0-2 0-2 0-2 0-2 0-2 0-2 0-2 0-2 0-2 0-2 0-2 0-2 0-2 0-2 0-2 0-2 0-2 0-2 0-2 0-2 0-2 0-2 0-2 0-2 0-2 0-2 0-2 0-2 0-2 0-2 0-2 0-2 0-2 0-2 0-2 0-2 0-2 0-2 0-2 0-2 0-2 0-2 0-2 0-2 0-2 0-2 0-2 162-3 162-3 162-3 162-3 162-3 162-3 128-3 128-3 128-3 128-3 128-3 128-3 128-3 128-3 179-3 37-3 37-3 37-3 37-3 37-3 37-3 136-0 136-0 136-0 136-0 136-0 136-0 136-0 136-0 136-0 136-0 136-0 134-0 134-0 134-0 134-0 134-0 38-3 38-3 90-0 90-0 90-0 90-0 90-0 90-0 90-0 90-0 90-0 11-3 11-3 11-3 11-3 11-3 11-3 11-3 11-3 11-3 12-0 12-0 12-0 0-2 0-2 0-2 0-2 0-2 0-2 0-2 0-2 0-2 0-2 0-2 0-2 0-2 0-2 0-2 0-2 0-2 0-2 0-2 0-2 0-2 0-2 0-2 0-2 0-2 0-2 0-2 0-2 0-2 0-2 0-2 0-2 0-2 0-2 0-2 0-2 0-2 0-2 0-2 0-2 0-2 0-2 0-2 0-2 0-2 0-2 0-2 0-2 0-2 0-2 0-2 0-2 0-2 0-2 0-2 0-2 0-2 0-2 0-2 0-2 0-2 0-2 0-2 0-2 0-2 0-2 0-2 0-2 0-2 0-2 
0-2 0-2 0-2 0-2 0-2 0-2 0-2 0-2 0-2 0-2 0-2 0-2 0-2 0-2 0-2 0-2 0-2 0-2 0-2 0-2 0-2 0-2 0-2 0-2 0-2 0-2 0-2 0-2 0-2 0-2 0-2 0-2 0-2 0-2 0-2 0-2 0-2 0-2 0-2 0-2 0-2 0-2 0-2 0-2 0-2 0-2 0-2 0-2 0-2 0-2 0-2 0-2 0-2 0-2 0-2 0-2 0-2 0-2 0-2 0-2 0-2 0-2 0-2 0-2 0-2 0-2 0-2 0-2 0-2 0-2 0-2 0-2 0-2 0-2 0-2 0-2 88-0 88-0 88-0 88-0 88-0 88-0 88-0 88-0 88-0 162-3 162-3 162-3 162-3 162-3 162-3 162-3 162-3 128-3 128-3 128-3 128-3 128-3 128-3 128-3 128-3 179-3 179-3 37-3 37-3 37-3 37-3 37-3 136-0 136-0 136-0 136-0 136-0 136-0 136-0 136-0 136-0 136-0 134-0 134-0 134-0 134-0 134-0 134-0 134-0 38-3 38-3 90-0 90-0 90-0 90-0 90-0 90-0 90-0 90-0 89-0 11-3 11-3 11-3 11-3 11-3 11-3 12-0 12-0 12-0 12-0 12-0 0-2 0-2 0-2 0-2 0-2 0-2 0-2 0-2 0-2 0-2 0-2 0-2 0-2 0-2 0-2 0-2 0-2 0-2 0-2 0-2 0-2 0-2 0-2 0-2 0-2 0-2 0-2 0-2 0-2 0-2 0-2 0-2 0-2 0-2 0-2 0-2 0-2 0-2 0-2 0-2 0-2 0-2 0-2 0-2 0-2 0-2 0-2 0-2 0-2 0-2 0-2 0-2 0-2 0-2 0-2 0-2 0-2 0-2 0-2 0-2 0-2 0-2 0-2 0-2 0-2 0-2 0-2 0-2 0-2 0-2 
0-2 0-2 0-2 0-2 0-2 0-2 0-2 0-2 0-2 0-2 0-2 0-2 0-2 0-2 0-2 0-2 0-2 0-2 0-2 0-2 0-2 0-2 0-2 0-2 0-2 0-2 0-2 0-2 0-2 0-2 0-2 0-2 0-2 0-2 0-2 0-2 0-2 0-2 0-2 0-2 0-2 0-2 0-2 0-2 0-2 0-2 0-2 0-2 0-2 0-2 0-2 0-2 0-2 0-2 0-2 0-2 0-2 0-2 0-2 0-2 0-2 0-2 0-2 0-2 0-2 0-2 0-2 0-2 0-2 0-2 0-2 0-2 0-2 0-2 0-2 0-2 88-0 88-0 88-0 88-0 88-0 88-0 88-0 88-0 88-0 162-3 162-3 162-3 162-3 162-3 162-3 162-3 162-3 128-3 128-3 128-3 128-3 128-3 113-3 179-3 128-3 179-3 37-3 37-3 37-3 37-3 37-3 37-3 37-3 37-3 136-0 136-0 136-0 136-0 136-0 136-0 14-0 14-0 134-0 134-0 15-3 134-0 134-0 134-0 134-0 38-3 38-3 90-0 90-0 90-0 90-0 90-0 90-0 89-0 89-0 89-0 89-0 11-3 11-3 11-3 11-3 11-3 11-3 12-0 12-0 12-0 12-0 0-2 0-2 0-2 0-2 0-2 0-2 0-2 0-2 0-2 0-2 0-2 0-2 0-2 0-2 0-2 0-2 0-2 0-2 0-2 0-2 0-2 0-2 0-2 0-2 0-2 0-2 0-2 0-2 0-2 0-2 0-2 0-2 0-2 0-2 0-2 0-2 0-2 0-2 0-2 0-2 0-2 0-2 0-2 0-2 0-2 0-2 0-2 0-2 0-2 0-2 0-2 0-2 0-2 0-2 0-2 0-2 0-2 0-2 0-2 0-2 0-2 0-2 0-2 0-2 0-2 0-2 0-2 0-2 0-2 0-2 
0-2 0-2 0-2 0-2 0-2 0-2 0-2 0-2 0-2 0-2 0-2 0-2 0-2 0-2 0-2 0-2 0-2 0-2 0-2 0-2 0-2 0-2 0-2 0-2 0-2 0-2 0-2 0-2 0-2 0-2 0-2 0-2 0-2 0-2 0-2 0-2 0-2 0-2 0-2 0-2 0-2 0-2 0-2 0-2 0-2 0-2 0-2 0-2 0-2 0-2 0-2 0-2 0-2 0-2 0-2 0-2 0-2 0-2 0-2 0-2 0-2 0-2 0-2 0-2 0-2 0-2 0-2 0-2 0-2 0-2 0-2 0-2 0-2 0-2 0-2 133-3 88-0 88-0 88-0 88-0 88-0 88-0 88-0 88-0 88-0 162-3 162-3 162-3 162-3 162-3 162-3 162-3 128-3 128-3 128-3 128-3 113-3 113-3 113-3 179-3 179-3 179-3 37-3 37-3 37-3 37-3 37-3 37-3 37-3 37-3 37-3 37-3 37-3 136-0 136-0 14-0 14-0 14-0 134-0 14-0 15-3 15-3 134-0 38-3 38-3 38-3 38-3 90-0 90-0 90-0 90-0 90-0 90-0 89-0 89-0 89-0 89-0 89-0 89-0 11-3 11-3 11-3 11-3 12-0 12-0 12-0 12-0 12-0 12-0 12-0 12-0 167-3 167-3 0-2 0-2 0-2 0-2 0-2 0-2 0-2 0-2 0-2 0-2 0-2 0-2 0-2 0-2 0-2 0-2 0-2 0-2 0-2 0-2 0-2 0-2 0-2 0-2 0-2 0-2 0-2 0-2 0-2 0-2 0-2 0-2 0-2 0-2 0-2 0-2 0-2 0-2 0-2 0-2 0-2 0-2 0-2 0-2 0-2 0-2 0-2 0-2 0-2 0-2 0-2 0-2 0-2 0-2 0-2 0-2 0-2 0-2 0-2 0-2 0-2 0-2 0-2 0-2 
0-2 0-2 0-2 0-2 0-2 0-2 0-2 0-2 0-2 0-2 0-2 0-2 0-2 0-2 0-2 0-2 0-2 0-2 0-2 0-2 0-2 0-2 0-2 0-2 0-2 0-2 0-2 0-2 0-2 0-2 0-2 0-2 0-2 0-2 0-2 0-2 0-2 0-2 0-2 0-2 0-2 0-2 0-2 0-2 0-2 0-2 0-2 0-2 0-2 0-2 0-2 0-2 0-2 0-2 0-2 0-2 0-2 0-2 0-2 0-2 0-2 0-2 0-2 0-2 0-2 0-2 0-2 0-2 0-2 0-2 0-2 0-2 0-2 0-2 133-3 133-3 133-3 88-0 133-3 88-0 88-0 69-0 69-0 88-0 88-0 162-3 162-3 162-3 162-3 162-3 162-3 128-3 128-3 128-3 128-3 128-3 128-3 113-3 113-3 179-3 179-3 179-3 37-3 37-3 37-3 37-3 37-3 37-3 37-3 37-3 207-3 207-3 207-3 207-3 14-0 14-0 14-0 14-0 14-0 14-0 14-0 15-3 15-3 15-3 38-3 38-3 38-3 90-0 38-3 90-0 90-0 90-0 90-0 89-0 89-0 89-0 89-0 89-0 89-0 89-0 11-3 11-3 11-3 12-0 12-0 12-0 12-0 12-0 12-0 12-0 12-0 167-3 167-3 167-3 167-3 167-3 167-3 0-2 0-2 0-2 0-2 0-2 0-2 0-2 0-2 0-2 0-2 0-2 0-2 0-2 0-2 0-2 0-2 0-2 0-2 0-2 0-2 0-2 0-2 0-2 0-2 0-2 0-2 0-2 0-2 0-2 0-2 0-2 0-2 0-2 0-2 0-2 0-2 0-2 0-2 0-2 0-2 0-2 0-2 0-2 0-2 0-2 0-2 0-2 0-2 0-2 0-2 0-2 0-2 0-2 0-2 0-2 0-2 0-2 0-2 0-2 0-2 
0-2 0-2 0-2 0-2 0-2 0-2 0-2 0-2 0-2 0-2 0-2 0-2 0-2 0-2 0-2 0-2 0-2 0-2 0-2 0-2 0-2 0-2 0-2 0-2 0-2 0-2 0-2 0-2 0-2 0-2 0-2 0-2 0-2 0-2 0-2 0-2 0-2 0-2 0-2 0-2 0-2 0-2 0-2 0-2 0-2 0-2 0-2 0-2 0-2 0-2 0-2 0-2 0-2 0-2 0-2 0-2 0-2 0-2 0-2 0-2 0-2 0-2 0-2 0-2 0-2 0-2 0-2 0-2 0-2 0-2 0-2 0-2 0-2 114-0 133-3 133-3 133-3 133-3 133-3 88-0 88-0 69-0 69-0 88-0 88-0 88-0 69-0 162-3 162-3 162-3 42-3 128-3 128-3 128-3 128-3 128-3 128-3 128-3 113-3 179-3 179-3 179-3 179-3 179-3 37-3 37-3 70-0 70-0 70-0 207-3 207-3 207-3 207-3 207-3 14-0 14-0 14-0 14-0 14-0 14-0 15-3 15-3 15-3 15-3 38-3 38-3 38-3 38-3 38-3 38-3 38-3 89-0 89-0 89-0 89-0 89-0 89-0 89-0 89-0 11-3 11-3 11-3 11-3 12-0 12-0 12-0 12-0 12-0 12-0 12-0 12-0 167-3 167-3 167-3 167-3 167-3 167-3 0-2 0-2 0-2 0-2 0-2 0-2 0-2 0-2 0-2 0-2 0-2 0-2 0-2 0-2 0-2 0-2 0-2 0-2 0-2 0-2 0-2 0-2 0-2 0-2 0-2 0-2 0-2 0-2 0-2 0-2 0-2 0-2 0-2 0-2 0-2 0-2 0-2 0-2 0-2 0-2 0-2 0-2 0-2 0-2 0-2 0-2 0-2 0-2 0-2 0-2 0-2 0-2 0-2 0-2 0-2 0-2 0-2 0-2 0-2 0-2 
0-2 0-2 0-2 0-2 0-2 0-2 0-2 0-2 0-2 0-2 0-2 0-2 0-2 0-2 0-2 0-2 0-2 0-2 0-2 0-2 0-2 0-2 0-2 0-2 0-2 0-2 0-2 0-2 0-2 0-2 0-2 0-2 0-2 0-2 0-2 0-2 0-2 0-2 0-2 0-2 0-2 0-2 0-2 0-2 0-2 0-2 0-2 0-2 0-2 0-2 0-2 0-2 0-2 0-2 0-2 0-2 0-2 0-2 0-2 0-2 0-2 0-2 0-2 108-0 108-0 108-0 108-0 108-0 108-0 108-0 108-0 108-0 114-0 114-0 114-0 133-3 133-3 133-3 88-0 88-0 133-3 69-0 69-0 69-0 69-0 69-0 69-0 69-0 69-0 69-0 42-3 113-3 113-3 113-3 113-3 113-3 113-3 113-3 113-3 113-3 179-3 179-3 179-3 179-3 179-3 179-3 70-0 70-0 70-0 70-0 207-3 207-3 207-3 207-3 207-3 14-0 14-0 14-0 14-0 14-0 15-3 15-3 15-3 15-3 38-3 38-3 38-3 38-3 38-3 38-3 89-0 89-0 89-0 89-0 89-0 89-0 89-0 89-0 89-0 11-3 11-3 11-3 12-0 12-0 12-0 12-0 12-0 12-0 198-0 12-0 12-0 167-3 167-3 167-3 167-3 167-3 167-3 0-2 0-2 0-2 0-2 0-2 0-2 0-2 0-2 0-2 0-2 0-2 0-2 0-2 0-2 0-2 0-2 0-2 0-2 0-2 0-2 0-2 0-2 0-2 0-2 0-2 0-2 0-2 0-2 0-2 0-2 0-2 0-2 0-2 0-2 0-2 0-2 0-2 0-2 0-2 0-2 0-2 0-2 0-2 0-2 0-2 0-2 0-2 0-2 0-2 0-2 0-2 0-2 0-2 0-2 0-2 0-2 0-2 0-2 0-2 0-2 
0-2 0-2 0-2 0-2 0-2 0-2 0-2 0-2 0-2 0-2 0-2 0-2 0-2 0-2 0-2 0-2 0-2 0-2 0-2 0-2 0-2 0-2 0-2 0-2 0-2 0-2 0-2 0-2 0-2 0-2 0-2 0-2 0-2 0-2 0-2 0-2 0-2 0-2 0-2 0-2 0-2 0-2 0-2 0-2 0-2 0-2 0-2 0-2 0-2 0-2 0-2 0-2 0-2 0-2 0-2 0-2 0-2 0-2 0-2 0-2 0-2 0-2 108-0 108-0 108-0 108-0 108-0 108-0 108-0 108-0 108-0 114-0 114-0 114-0 114-0 114-0 133-3 133-3 133-3 133-3 133-3 69-0 69-0 69-0 69-0 69-0 69-0 132-3 132-3 132-3 42-3 113-3 113-3 113-3 113-3 113-3 113-3 113-3 113-3 113-3 179-3 179-3 179-3 179-3 179-3 179-3 70-0 70-0 70-0 70-0 207-3 207-3 207-3 207-3 14-0 14-0 14-0 14-0 14-0 14-0 14-0 15-3 15-3 15-3 38-3 38-3 38-3 38-3 38-3 38-3 38-3 96-3 89-0 89-0 89-0 89-0 89-0 89-0 97-3 97-3 11-3 97-3 97-3 97-3 97-3 97-3 97-3 198-0 198-0 86-3 86-3 86-3 167-3 167-3 167-3 167-3 167-3 167-3 0-2 0-2 0-2 0-2 0-2 0-2 0-2 0-2 0-2 0-2 0-2 0-2 0-2 0-2 0-2 0-2 0-2 0-2 0-2 0-2 0-2 0-2 0-2 0-2 0-2 0-2 0-2 0-2 0-2 0-2 0-2 0-2 0-2 0-2 0-2 0-2 0-2 0-2 0-2 0-2 0-2 0-2 0-2 0-2 0-2 0-2 0-2 0-2 0-2 0-2 0-2 0-2 0-2 0-2 0-2 0-2 0-2 0-2 0-2 
0-2 0-2 0-2 0-2 0-2 0-2 0-2 0-2 0-2 0-2 0-2 0-2 0-2 0-2 0-2 0-2 0-2 0-2 0-2 0-2 0-2 0-2 0-2 0-2 0-2 0-2 0-2 0-2 0-2 0-2 0-2 0-2 0-2 0-2 0-2 0-2 0-2 0-2 0-2 0-2 0-2 0-2 0-2 0-2 0-2 0-2 0-2 0-2 0-2 0-2 0-2 0-2 0-2 0-2 0-2 0-2 0-2 0-2 0-2 0-2 0-2 0-2 108-0 108-0 108-0 108-0 108-0 108-0 108-0 108-0 114-0 114-0 114-0 114-0 114-0 114-0 16-0 16-0 133-3 133-3 133-3 133-3 133-3 69-0 69-0 69-0 69-0 132-3 132-3 132-3 42-3 42-3 113-3 113-3 113-3 113-3 113-3 113-3 113-3 113-3 113-3 179-3 179-3 179-3 179-3 179-3 179-3 70-0 70-0 70-0 207-3 207-3 207-3 211-3 211-3 14-0 211-3 14-0 14-0 14-0 14-0 15-3 15-3 15-3 38-3 96-3 38-3 38-3 96-3 38-3 96-3 96-3 96-3 96-3 96-3 96-3 97-3 97-3 97-3 97-3 97-3 97-3 92-3 92-3 97-3 97-3 198-0 198-0 198-0 86-3 86-3 86-3 167-3 167-3 167-3 167-3 167-3 167-3 167-3 17-3 0-2 0-2 0-2 0-2 0-2 0-2 0-2 0-2 0-2 0-2 0-2 0-2 0-2 0-2 0-2 0-2 0-2 0-2 0-2 0-2 0-2 0-2 0-2 0-2 0-2 0-2 0-2 0-2 0-2 0-2 0-2 0-2 0-2 0-2 0-2 0-2 0-2 0-2 0-2 0-2 0-2 0-2 0-2 0-2 0-2 0-2 0-2 0-2 0-2 0-2 0-2 0-2 0-2 0-2 0-2 0-2 0-2 
0-2 0-2 0-2 0-2 0-2 0-2 0-2 0-2 0-2 0-2 0-2 0-2 0-2 0-2 0-2 0-2 0-2 0-2 0-2 0-2 0-2 0-2 0-2 0-2 0-2 0-2 0-2 0-2 0-2 0-2 0-2 0-2 0-2 0-2 0-2 0-2 0-2 0-2 0-2 0-2 0-2 0-2 0-2 0-2 0-2 0-2 0-2 0-2 0-2 0-2 0-2 0-2 0-2 0-2 0-2 0-2 0-2 0-2 0-2 0-2 0-2 0-2 226-0 108-0 108-0 108-0 108-0 62-3 108-0 114-0 114-0 114-0 114-0 114-0 114-0 16-0 16-0 16-0 133-3 133-3 133-3 133-3 69-0 69-0 69-0 69-0 69-0 132-3 132-3 132-3 132-3 42-3 113-3 113-3 113-3 10-0 10-0 10-0 10-0 137-3 179-3 179-3 179-3 179-3 179-3 179-3 70-0 70-0 70-0 207-3 207-3 207-3 207-3 211-3 211-3 211-3 211-3 166-0 14-0 15-3 15-3 15-3 15-3 15-3 15-3 96-3 96-3 96-3 96-3 96-3 96-3 96-3 224-3 96-3 96-3 96-3 59-0 97-3 97-3 97-3 97-3 97-3 92-3 92-3 97-3 198-0 198-0 198-0 86-3 86-3 86-3 86-3 167-3 167-3 167-3 167-3 17-3 17-3 17-3 17-3 0-2 0-2 0-2 0-2 0-2 0-2 0-2 0-2 0-2 0-2 0-2 0-2 0-2 0-2 0-2 0-2 0-2 0-2 0-2 0-2 0-2 0-2 0-2 0-2 0-2 0-2 0-2 0-2 0-2 0-2 0-2 0-2 0-2 0-2 0-2 0-2 0-2 0-2 0-2 0-2 0-2 0-2 0-2 0-2 0-2 0-2 0-2 0-2 0-2 0-2 0-2 0-2 0-2 0-2 0-2 0-2 0-2 
0-2 0-2 0-2 0-2 0-2 0-2 0-2 0-2 0-2 0-2 0-2 0-2 0-2 0-2 0-2 0-2 0-2 0-2 0-2 0-2 0-2 0-2 0-2 0-2 0-2 0-2 0-2 0-2 0-2 0-2 0-2 0-2 0-2 0-2 0-2 0-2 0-2 0-2 0-2 0-2 0-2 0-2 0-2 0-2 0-2 0-2 0-2 0-2 0-2 0-2 0-2 0-2 0-2 0-2 0-2 0-2 0-2 0-2 0-2 0-2 0-2 0-2 226-0 226-0 108-0 62-3 62-3 62-3 114-0 114-0 114-0 114-0 114-0 114-0 114-0 16-0 16-0 16-0 16-0 133-3 133-3 133-3 133-3 69-0 69-0 69-0 69-0 132-3 132-3 132-3 132-3 42-3 113-3 113-3 113-3 10-0 10-0 10-0 10-0 137-3 137-3 137-3 137-3 137-3 137-3 137-3 70-0 70-0 70-0 70-0 207-3 207-3 207-3 211-3 211-3 211-3 166-0 166-0 166-0 166-0 166-0 15-3 15-3 15-3 15-3 96-3 96-3 96-3 96-3 96-3 96-3 96-3 224-3 96-3 96-3 96-3 59-0 97-3 97-3 97-3 97-3 97-3 92-3 92-3 198-0 198-0 198-0 198-0 86-3 86-3 86-3 86-3 167-3 17-3 17-3 17-3 17-3 17-3 17-3 17-3 17-3 17-3 17-3 0-2 0-2 0-2 0-2 0-2 0-2 0-2 0-2 0-2 0-2 0-2 0-2 0-2 0-2 0-2 0-2 0-2 0-2 0-2 0-2 0-2 0-2 0-2 0-2 0-2 0-2 0-2 0-2 0-2 0-2 0-2 0-2 0-2 0-2 0-2 0-2 0-2 0-2 0-2 0-2 0-2 0-2 0-2 0-2 0-2 0-2 0-2 0-2 0-2 0-2 0-2 0-2 0-2 0-2 
0-2 0-2 0-2 0-2 0-2 0-2 0-2 0-2 0-2 0-2 0-2 0-2 0-2 0-2 0-2 0-2 0-2 0-2 0-2 0-2 0-2 0-2 0-2 0-2 0-2 0-2 0-2 0-2 0-2 0-2 0-2 0-2 0-2 0-2 0-2 0-2 0-2 0-2 0-2 0-2 0-2 0-2 0-2 0-2 0-2 0-2 0-2 0-2 0-2 0-2 0-2 0-2 0-2 0-2 0-2 0-2 0-2 0-2 0-2 0-2 226-0 226-0 226-0 108-0 108-0 62-3 62-3 62-3 62-3 62-3 114-0 114-0 114-0 114-0 114-0 16-0 16-0 16-0 16-0 133-3 133-3 16-0 16-0 69-0 132-3 69-0 69-0 132-3 132-3 132-3 132-3 42-3 42-3 42-3 42-3 10-0 10-0 10-0 10-0 10-0 137-3 137-3 137-3 137-3 137-3 70-0 70-0 70-0 70-0 70-0 207-3 207-3 207-3 211-3 211-3 211-3 211-3 166-0 166-0 166-0 166-0 15-3 15-3 15-3 15-3 96-3 96-3 96-3 96-3 96-3 96-3 96-3 224-3 224-3 224-3 224-3 59-0 97-3 97-3 97-3 97-3 97-3 92-3 92-3 92-3 198-0 198-0 198-0 198-0 86-3 86-3 86-3 167-3 17-3 17-3 17-3 17-3 17-3 17-3 17-3 17-3 246-0 246-0 246-0 0-2 0-2 0-2 0-2 0-2 0-2 0-2 0-2 0-2 0-2 0-2 0-2 0-2 0-2 0-2 0-2 0-2 0-2 0-2 0-2 0-2 0-2 0-2 0-2 0-2 0-2 0-2 0-2 0-2 0-2 0-2 0-2 0-2 0-2 0-2 0-2 0-2 0-2 0-2 0-2 0-2 0-2 0-2 0-2 0-2 0-2 0-2 0-2 0-2 0-2 0-2 0-2 0-2 
0-2 0-2 0-2 0-2 0-2 0-2 0-2 0-2 0-2 0-2 0-2 0-2 0-2 0-2 0-2 0-2 0-2 0-2 0-2 0-2 0-2 0-2 0-2 0-2 0-2 0-2 0-2 0-2 0-2 0-2 0-2 0-2 0-2 0-2 0-2 0-2 0-2 0-2 0-2 0-2 0-2 0-2 0-2 0-2 0-2 0-2 0-2 0-2 0-2 0-2 0-2 0-2 0-2 0-2 0-2 0-2 0-2 0-2 57-0 57-0 226-0 226-0 226-0 108-0 108-0 62-3 62-3 62-3 62-3 62-3 62-3 114-0 114-0 114-0 114-0 16-0 16-0 16-0 133-3 133-3 133-3 16-0 16-0 132-3 132-3 132-3 132-3 132-3 132-3 132-3 132-3 42-3 42-3 42-3 42-3 10-0 10-0 10-0 10-0 10-0 137-3 137-3 137-3 137-3 70-0 70-0 70-0 70-0 70-0 70-0 207-3 207-3 207-3 207-3 211-3 211-3 211-3 166-0 166-0 166-0 166-0 166-0 166-0 15-3 15-3 96-3 96-3 96-3 96-3 96-3 224-3 224-3 224-3 224-3 224-3 224-3 59-0 59-0 59-0 97-3 97-3 97-3 97-3 92-3 92-3 198-0 198-0 198-0 86-3 86-3 86-3 86-3 86-3 86-3 17-3 86-3 17-3 17-3 17-3 17-3 17-3 246-0 246-0 246-0 246-0 246-0 246-0 220-0 220-0 220-0 220-0 220-0 0-2 0-2 0-2 0-2 0-2 0-2 0-2 0-2 0-2 0-2 0-2 0-2 0-2 0-2 0-2 0-2 0-2 0-2 0-2 0-2 0-2 0-2 0-2 0-2 0-2 0-2 0-2 0-2 0-2 0-2 0-2 0-2 0-2 0-2 0-2 0-2 0-2 0-2 0-2 0-2 0-2 0-2 0-2 0-2 0-2 
0-2 0-2 0-2 0-2 0-2 0-2 0-2 0-2 0-2 0-2 0-2 0-2 0-2 0-2 0-2 0-2 0-2 0-2 0-2 0-2 0-2 0-2 0-2 0-2 0-2 0-2 0-2 0-2 0-2 0-2 0-2 0-2 0-2 0-2 0-2 0-2 0-2 0-2 0-2 0-2 0-2 0-2 0-2 0-2 0-2 0-2 0-2 0-2 0-2 0-2 0-2 0-2 0-2 0-2 0-2 57-0 57-0 57-0 57-0 57-0 226-0 226-0 226-0 226-0 226-0 226-0 62-3 62-3 62-3 62-3 62-3 131-0 131-0 131-0 131-0 16-0 16-0 16-0 16-0 133-3 16-0 16-0 16-0 132-3 132-3 132-3 132-3 42-3 42-3 42-3 42-3 42-3 42-3 42-3 42-3 10-0 10-0 10-0 10-0 10-0 137-3 137-3 137-3 137-3 70-0 70-0 70-0 70-0 207-3 207-3 207-3 207-3 211-3 211-3 211-3 188-3 166-0 166-0 166-0 166-0 166-0 166-0 166-0 166-0 393-0 393-0 393-0 393-0 393-0 393-0 393-0 224-3 224-3 224-3 224-3 59-0 59-0 59-0 59-0 59-0 59-0 59-0 92-3 92-3 92-3 198-0 198-0 198-0 86-3 86-3 86-3 86-3 86-3 86-3 86-3 86-3 17-3 17-3 17-3 17-3 17-3 246-0 246-0 246-0 246-0 246-0 220-0 220-0 220-0 220-0 220-0 220-0 0-2 0-2 0-2 0-2 0-2 0-2 0-2 0-2 0-2 0-2 0-2 0-2 0-2 0-2 0-2 0-2 0-2 0-2 0-2 0-2 0-2 0-2 0-2 0-2 0-2 0-2 0-2 0-2 0-2 0-2 0-2 0-2 0-2 0-2 0-2 0-2 0-2 0-2 0-2 0-2 0-2 0-2 0-2 0-2 0-2 
0-2 0-2 0-2 0-2 0-2 0-2 0-2 0-2 0-2 0-2 0-2 0-2 0-2 0-2 0-2 0-2 0-2 0-2 0-2 0-2 0-2 0-2 0-2 0-2 0-2 0-2 0-2 0-2 0-2 0-2 0-2 0-2 0-2 0-2 0-2 0-2 0-2 0-2 0-2 0-2 0-2 0-2 0-2 0-2 0-2 0-2 0-2 0-2 0-2 0-2 0-2 0-2 0-2 57-0 57-0 57-0 57-0 57-0 57-0 57-0 226-0 226-0 226-0 226-0 226-0 226-0 62-3 62-3 62-3 62-3 62-3 131-0 131-0 131-0 131-0 16-0 16-0 16-0 16-0 16-0 16-0 16-0 16-0 132-3 132-3 132-3 132-3 132-3 132-3 42-3 42-3 42-3 42-3 42-3 10-0 10-0 10-0 10-0 10-0 137-3 137-3 137-3 137-3 137-3 13-3 70-0 13-3 70-0 207-3 207-3 211-3 211-3 211-3 211-3 211-3 188-3 188-3 166-0 166-0 166-0 166-0 166-0 166-0 166-0 166-0 393-0 393-0 393-0 393-0 393-0 393-0 224-3 224-3 224-3 224-3 59-0 59-0 59-0 59-0 59-0 59-0 92-3 92-3 92-3 92-3 198-0 198-0 198-0 198-0 86-3 86-3 86-3 86-3 86-3 174-0 174-0 17-3 17-3 17-3 17-3 17-3 174-0 174-0 174-0 246-0 246-0 220-0 220-0 220-0 220-0 220-0 220-0 0-2 0-2 0-2 0-2 0-2 0-2 0-2 0-2 0-2 0-2 0-2 0-2 0-2 0-2 0-2 0-2 0-2 0-2 0-2 0-2 0-2 0-2 0-2 0-2 0-2 0-2 0-2 0-2 0-2 0-2 0-2 0-2 0-2 0-2 0-2 0-2 0-2 0-2 0-2 0-2 0-2 0-2 0-2 0-2 0-2 
0-2 0-2 0-2 0-2 0-2 0-2 0-2 0-2 0-2 0-2 0-2 0-2 0-2 0-2 0-2 0-2 0-2 0-2 0-2 0-2 0-2 0-2 0-2 0-2 0-2 0-2 0-2 0-2 0-2 0-2 0-2 0-2 0-2 0-2 0-2 0-2 0-2 0-2 0-2 0-2 0-2 0-2 0-2 0-2 0-2 0-2 0-2 0-2 0-2 0-2 0-2 82-0 82-0 57-0 57-0 57-0 57-0 57-0 57-0 57-0 57-0 226-0 226-0 226-0 226-0 62-3 62-3 62-3 62-3 131-0 131-0 131-0 131-0 131-0 109-3 16-0 16-0 16-0 16-0 135-3 135-3 135-3 16-0 16-0 209-0 209-0 209-0 132-3 132-3 132-3 42-3 42-3 42-3 42-3 10-0 10-0 10-0 10-0 10-0 137-3 137-3 137-3 137-3 137-3 13-3 13-3 13-3 13-3 210-3 210-3 210-3 211-3 211-3 211-3 211-3 188-3 188-3 166-0 166-0 166-0 166-0 166-0 166-0 166-0 166-0 393-0 393-0 393-0 393-0 393-0 393-0 224-3 224-3 224-3 224-3 59-0 59-0 59-0 59-0 59-0 59-0 92-3 92-3 92-3 92-3 198-0 198-0 198-0 198-0 86-3 174-0 174-0 174-0 174-0 174-0 174-0 174-0 17-3 17-3 17-3 174-0 174-0 174-0 246-0 246-0 246-0 220-0 220-0 220-0 220-0 220-0 220-0 0-2 0-2 0-2 0-2 0-2 0-2 0-2 0-2 0-2 0-2 0-2 0-2 0-2 0-2 0-2 0-2 0-2 0-2 0-2 0-2 0-2 0-2 0-2 0-2 0-2 0-2 0-2 0-2 0-2 0-2 0-2 0-2 0-2 0-2 0-2 0-2 0-2 0-2 0-2 0-2 0-2 0-2 0-2 0-2 0-2 
0-2 0-2 0-2 0-2 0-2 0-2 0-2 0-2 0-2 0-2 0-2 0-2 0-2 0-2 0-2 0-2 0-2 0-2 0-2 0-2 0-2 0-2 0-2 0-2 0-2 0-2 0-2 0-2 0-2 0-2 0-2 0-2 0-2 0-2 0-2 0-2 0-2 0-2 0-2 0-2 0-2 0-2 0-2 0-2 0-2 0-2 0-2 0-2 0-2 34-0 34-0 82-0 82-0 57-0 57-0 57-0 57-0 57-0 57-0 57-0 57-0 57-0 226-0 226-0 226-0 62-3 131-0 131-0 131-0 131-0 131-0 131-0 131-0 131-0 109-3 109-3 135-3 135-3 135-3 135-3 135-3 135-3 135-3 16-0 209-0 209-0 209-0 209-0 209-0 209-0 42-3 42-3 42-3 42-3 203-3 10-0 10-0 137-3 137-3 137-3 137-3 137-3 205-0 137-3 13-3 13-3 13-3 13-3 210-3 210-3 210-3 211-3 211-3 211-3 211-3 188-3 188-3 188-3 188-3 188-3 166-0 166-0 165-3 166-0 393-0 393-0 393-0 393-0 393-0 393-0 141-0 224-3 224-3 224-3 224-3 224-3 224-3 59-0 59-0 59-0 59-0 92-3 92-3 92-3 92-3 198-0 198-0 198-0 198-0 198-0 198-0 174-0 174-0 174-0 174-0 174-0 174-0 174-0 174-0 174-0 174-0 174-0 246-0 246-0 246-0 246-0 246-0 220-0 220-0 220-0 220-0 220-0 220-0 0-2 0-2 0-2 0-2 0-2 0-2 0-2 0-2 0-2 0-2 0-2 0-2 0-2 0-2 0-2 0-2 0-2 0-2 0-2 0-2 0-2 0-2 0-2 0-2 0-2 0-2 0-2 0-2 0-2 0-2 0-2 0-2 0-2 0-2 0-2 0-2 0-2 0-2 0-2 0-2 0-2 0-2 0-2 0-2 
0-2 0-2 0-2 0-2 0-2 0-2 0-2 0-2 0-2 0-2 0-2 0-2 0-2 0-2 0-2 0-2 0-2 0-2 0-2 0-2 0-2 0-2 0-2 0-2 0-2 0-2 0-2 0-2 0-2 0-2 0-2 0-2 0-2 0-2 0-2 0-2 0-2 0-2 0-2 0-2 0-2 0-2 0-2 0-2 0-2 0-2 0-2 0-2 0-2 34-0 34-0 82-0 82-0 82-0 57-0 57-0 57-0 57-0 57-0 57-0 57-0 57-0 226-0 226-0 62-3 62-3 62-3 131-0 131-0 131-0 131-0 131-0 131-0 131-0 109-3 109-3 135-3 135-3 135-3 135-3 135-3 135-3 135-3 209-0 209-0 209-0 209-0 209-0 209-0 209-0 209-0 203-3 203-3 203-3 203-3 10-0 10-0 137-3 137-3 137-3 137-3 205-0 205-0 205-0 205-0 13-3 13-3 210-3 210-3 210-3 210-3 211-3 188-3 188-3 188-3 188-3 188-3 188-3 165-3 165-3 165-3 165-3 165-3 165-3 393-0 393-0 393-0 393-0 393-0 393-0 141-0 141-0 141-0 224-3 224-3 224-3 224-3 59-0 59-0 59-0 92-3 92-3 92-3 92-3 92-3 140-0 140-0 140-0 140-0 198-0 140-0 140-0 123-3 123-3 123-3 123-3 174-0 174-0 174-0 246-0 246-0 246-0 246-0 246-0 246-0 220-0 220-0 220-0 220-0 220-0 225-3 225-3 225-3 225-3 225-3 0-2 0-2 0-2 0-2 0-2 0-2 0-2 0-2 0-2 0-2 0-2 0-2 0-2 0-2 0-2 0-2 0-2 0-2 0-2 0-2 0-2 0-2 0-2 0-2 0-2 0-2 0-2 0-2 0-2 0-2 0-2 0-2 0-2 0-2 0-2 0-2 0-2 0-2 0-2 0-2 0-2 0-2 
0-2 0-2 0-2 0-2 0-2 0-2 0-2 0-2 0-2 0-2 0-2 0-2 0-2 0-2 0-2 0-2 0-2 0-2 0-2 0-2 0-2 0-2 0-2 0-2 0-2 0-2 0-2 0-2 0-2 0-2 0-2 0-2 0-2 0-2 0-2 0-2 0-2 0-2 0-2 0-2 0-2 0-2 0-2 0-2 0-2 0-2 0-2 0-2 34-0 34-0 34-0 82-0 82-0 82-0 82-0 82-0 57-0 57-0 82-0 82-0 82-0 226-0 226-0 226-0 62-3 62-3 62-3 131-0 131-0 131-0 131-0 131-0 109-3 131-0 109-3 109-3 135-3 135-3 135-3 135-3 135-3 135-3 135-3 209-0 209-0 209-0 209-0 209-0 209-0 209-0 209-0 203-3 203-3 203-3 203-3 203-3 203-3 203-3 203-3 137-3 205-0 205-0 205-0 205-0 13-3 13-3 13-3 210-3 210-3 210-3 210-3 211-3 188-3 188-3 188-3 188-3 188-3 188-3 165-3 165-3 165-3 165-3 165-3 165-3 141-0 141-0 393-0 393-0 393-0 393-0 393-0 141-0 224-3 224-3 224-3 224-3 59-0 59-0 59-0 59-0 92-3 92-3 92-3 92-3 140-0 140-0 140-0 140-0 140-0 140-0 140-0 123-3 123-3 123-3 123-3 123-3 123-3 174-0 174-0 246-0 246-0 246-0 246-0 246-0 246-0 220-0 220-0 220-0 220-0 220-0 225-3 225-3 225-3 225-3 225-3 0-2 0-2 0-2 0-2 0-2 0-2 0-2 0-2 0-2 0-2 0-2 0-2 0-2 0-2 0-2 0-2 0-2 0-2 0-2 0-2 0-2 0-2 0-2 0-2 0-2 0-2 0-2 0-2 0-2 0-2 0-2 0-2 0-2 0-2 0-2 0-2 0-2 0-2 0-2 0-2 0-2 0-2 
0-2 0-2 0-2 0-2 0-2 0-2 0-2 0-2 0-2 0-2 0-2 0-2 0-2 0-2 0-2 0-2 0-2 0-2 0-2 0-2 0-2 0-2 0-2 0-2 0-2 0-2 0-2 0-2 0-2 0-2 0-2 0-2 0-2 0-2 0-2 0-2 0-2 0-2 0-2 0-2 0-2 0-2 0-2 0-2 0-2 0-2 34-0 34-0 34-0 34-0 34-0 82-0 82-0 82-0 82-0 82-0 82-0 82-0 82-0 82-0 82-0 226-0 226-0 226-0 62-3 62-3 62-3 131-0 131-0 109-3 109-3 109-3 109-3 109-3 109-3 109-3 135-3 135-3 32-0 32-0 32-0 135-3 135-3 135-3 84-0 84-0 209-0 209-0 209-0 209-0 209-0 84-0 203-3 203-3 203-3 203-3 203-3 203-3 203-3 137-3 205-0 205-0 205-0 205-0 13-3 13-3 210-3 210-3 210-3 210-3 210-3 211-3 211-3 188-3 188-3 188-3 188-3 188-3 165-3 165-3 165-3 165-3 165-3 165-3 165-3 141-0 141-0 141-0 393-0 393-0 393-0 141-0 141-0 224-3 224-3 59-0 59-0 59-0 59-0 59-0 92-3 92-3 92-3 92-3 140-0 140-0 140-0 140-0 140-0 140-0 140-0 123-3 123-3 123-3 123-3 123-3 123-3 174-0 174-0 174-0 246-0 246-0 246-0 246-0 295-0 295-0 295-0 295-0 225-3 225-3 225-3 225-3 225-3 225-3 225-3 0-2 0-2 0-2 0-2 0-2 0-2 0-2 0-2 0-2 0-2 0-2 0-2 0-2 0-2 0-2 0-2 0-2 0-2 0-2 0-2 0-2 0-2 0-2 0-2 0-2 0-2 0-2 0-2 0-2 0-2 0-2 0-2 0-2 0-2 0-2 0-2 0-2 0-2 0-2 0-2 0-2 0-2 
0-2 0-2 0-2 0-2 0-2 0-2 0-2 0-2 0-2 0-2 0-2 0-2 0-2 0-2 0-2 0-2 0-2 0-2 0-2 0-2 0-2 0-2 0-2 0-2 0-2 0-2 0-2 0-2 0-2 0-2 0-2 0-2 0-2 0-2 0-2 0-2 0-2 0-2 0-2 0-2 0-2 0-2 0-2 0-2 0-2 0-2 34-0 34-0 55-3 34-0 34-0 82-0 82-0 82-0 82-0 82-0 82-0 82-0 82-0 228-0 226-0 226-0 226-0 226-0 226-0 131-0 131-0 131-0 109-3 109-3 109-3 109-3 109-3 109-3 109-3 109-3 135-3 135-3 32-0 32-0 32-0 32-0 135-3 135-3 84-0 84-0 209-0 209-0 209-0 209-0 209-0 84-0 203-3 203-3 203-3 203-3 203-3 203-3 203-3 205-0 205-0 205-0 205-0 205-0 13-3 13-3 13-3 210-3 210-3 210-3 210-3 210-3 188-3 188-3 188-3 188-3 188-3 161-3 161-3 165-3 165-3 165-3 165-3 165-3 165-3 141-0 141-0 141-0 393-0 393-0 141-0 141-0 141-0 141-0 141-0 141-0 122-0 59-0 94-3 94-3 92-3 140-0 140-0 140-0 140-0 140-0 140-0 140-0 123-3 123-3 140-0 123-3 123-3 123-3 123-3 123-3 123-3 174-0 320-0 320-0 295-0 295-0 295-0 295-0 295-0 295-0 295-0 295-0 225-3 300-3 300-3 225-3 225-3 225-3 225-3 225-3 0-2 0-2 0-2 0-2 0-2 0-2 0-2 0-2 0-2 0-2 0-2 0-2 0-2 0-2 0-2 0-2 0-2 0-2 0-2 0-2 0-2 0-2 0-2 0-2 0-2 0-2 0-2 0-2 0-2 0-2 0-2 0-2 0-2 0-2 0-2 0-2 0-2 0-2 0-2 0-2 0-2 
0-2 0-2 0-2 0-2 0-2 0-2 0-2 0-2 0-2 0-2 0-2 0-2 0-2 0-2 0-2 0-2 0-2 0-2 0-2 0-2 0-2 0-2 0-2 0-2 0-2 0-2 0-2 0-2 0-2 0-2 0-2 0-2 0-2 0-2 0-2 0-2 0-2 0-2 0-2 0-2 0-2 0-2 0-2 0-2 0-2 0-2 34-0 34-0 55-3 55-3 34-0 82-0 82-0 82-0 82-0 82-0 228-0 228-0 228-0 228-0 226-0 228-0 228-0 226-0 226-0 131-0 131-0 131-0 109-3 109-3 109-3 109-3 32-0 32-0 32-0 32-0 135-3 32-0 32-0 32-0 32-0 44-3 135-3 135-3 84-0 84-0 84-0 84-0 84-0 84-0 84-0 84-0 203-3 203-3 203-3 203-3 203-3 203-3 93-3 93-3 205-0 205-0 205-0 205-0 205-0 13-3 13-3 210-3 210-3 210-3 210-3 210-3 188-3 188-3 188-3 188-3 188-3 161-3 161-3 165-3 165-3 165-3 165-3 165-3 165-3 141-0 141-0 141-0 141-0 141-0 141-0 141-0 141-0 141-0 122-0 122-0 122-0 122-0 122-0 94-3 140-0 140-0 140-0 140-0 140-0 140-0 140-0 123-3 123-3 123-3 123-3 123-3 320-0 123-3 123-3 123-3 123-3 320-0 320-0 320-0 295-0 295-0 295-0 295-0 295-0 295-0 295-0 295-0 300-3 300-3 300-3 300-3 300-3 225-3 225-3 225-3 0-2 0-2 0-2 0-2 0-2 0-2 0-2 0-2 0-2 0-2 0-2 0-2 0-2 0-2 0-2 0-2 0-2 0-2 0-2 0-2 0-2 0-2 0-2 0-2 0-2 0-2 0-2 0-2 0-2 0-2 0-2 0-2 0-2 0-2 0-2 0-2 0-2 0-2 0-2 0-2 0-2 
0-2 0-2 0-2 0-2 0-2 0-2 0-2 0-2 0-2 0-2 0-2 0-2 0-2 0-2 0-2 0-2 0-2 0-2 0-2 0-2 0-2 0-2 0-2 0-2 0-2 0-2 0-2 0-2 0-2 0-2 0-2 0-2 0-2 0-2 0-2 0-2 0-2 0-2 0-2 0-2 0-2 0-2 0-2 0-2 34-0 34-0 34-0 34-0 55-3 55-3 55-3 55-3 55-3 82-0 107-0 82-0 228-0 107-0 228-0 228-0 228-0 228-0 228-0 228-0 228-0 228-0 228-0 228-0 109-3 109-3 109-3 109-3 32-0 32-0 32-0 32-0 32-0 32-0 32-0 32-0 32-0 44-3 44-3 84-0 84-0 84-0 84-0 84-0 84-0 84-0 84-0 84-0 84-0 84-0 203-3 203-3 93-3 93-3 93-3 93-3 205-0 205-0 205-0 205-0 205-0 13-3 13-3 210-3 266-0 210-3 210-3 210-3 210-3 161-3 161-3 188-3 161-3 161-3 161-3 161-3 165-3 165-3 165-3 165-3 165-3 165-3 248-0 141-0 141-0 141-0 141-0 141-0 141-0 122-0 122-0 122-0 122-0 122-0 122-0 94-3 94-3 94-3 94-3 94-3 94-3 140-0 140-0 67-0 123-3 123-3 123-3 66-3 320-0 320-0 320-0 320-0 320-0 320-0 320-0 320-0 295-0 295-0 320-0 295-0 295-0 295-0 295-0 295-0 295-0 295-0 300-3 300-3 300-3 225-3 225-3 39-0 39-0 0-2 0-2 0-2 0-2 0-2 0-2 0-2 0-2 0-2 0-2 0-2 0-2 0-2 0-2 0-2 0-2 0-2 0-2 0-2 0-2 0-2 0-2 0-2 0-2 0-2 0-2 0-2 0-2 0-2 0-2 0-2 0-2 0-2 0-2 0-2 0-2 0-2 0-2 0-2 0-2 
0-2 0-2 0-2 0-2 0-2 0-2 0-2 0-2 0-2 0-2 0-2 0-2 0-2 0-2 0-2 0-2 0-2 0-2 0-2 0-2 0-2 0-2 0-2 0-2 0-2 0-2 0-2 0-2 0-2 0-2 0-2 0-2 0-2 0-2 0-2 0-2 0-2 0-2 0-2 0-2 0-2 0-2 0-2 0-2 34-0 34-0 34-0 34-0 55-3 55-3 55-3 55-3 107-0 107-0 107-0 82-0 228-0 107-0 107-0 107-0 228-0 228-0 228-0 228-0 228-0 228-0 228-0 278-0 109-3 109-3 109-3 32-0 32-0 32-0 208-0 208-0 32-0 32-0 32-0 32-0 32-0 44-3 44-3 44-3 84-0 84-0 84-0 84-0 84-0 84-0 84-0 84-0 84-0 84-0 203-3 203-3 93-3 93-3 93-3 93-3 205-0 205-0 205-0 205-0 205-0 13-3 13-3 13-3 266-0 266-0 210-3 210-3 210-3 161-3 161-3 161-3 161-3 161-3 161-3 161-3 165-3 165-3 248-0 165-3 248-0 165-3 248-0 248-0 141-0 141-0 81-3 81-3 81-3 122-0 122-0 122-0 122-0 122-0 122-0 122-0 94-3 94-3 94-3 94-3 94-3 140-0 67-0 67-0 67-0 123-3 123-3 66-3 66-3 66-3 66-3 66-3 66-3 320-0 66-3 320-0 320-0 320-0 320-0 320-0 295-0 295-0 295-0 295-0 295-0 300-3 300-3 300-3 300-3 225-3 225-3 39-0 39-0 39-0 39-0 0-2 0-2 0-2 0-2 0-2 0-2 0-2 0-2 0-2 0-2 0-2 0-2 0-2 0-2 0-2 0-2 0-2 0-2 0-2 0-2 0-2 0-2 0-2 0-2 0-2 0-2 0-2 0-2 0-2 0-2 0-2 0-2 0-2 0-2 0-2 0-2 0-2 0-2 
0-2 0-2 0-2 0-2 0-2 0-2 0-2 0-2 0-2 0-2 0-2 0-2 0-2 0-2 0-2 0-2 0-2 0-2 0-2 0-2 0-2 0-2 0-2 0-2 0-2 0-2 0-2 0-2 0-2 0-2 0-2 0-2 0-2 0-2 0-2 0-2 0-2 0-2 0-2 0-2 0-2 0-2 326-3 34-0 34-0 34-0 34-0 34-0 55-3 55-3 55-3 55-3 107-0 232-0 107-0 107-0 107-0 107-0 107-0 107-0 228-0 228-0 228-0 228-0 228-0 278-0 278-0 278-0 109-3 109-3 109-3 208-0 32-0 208-0 208-0 208-0 208-0 177-3 32-0 44-3 44-3 44-3 44-3 44-3 84-0 84-0 481-0 481-0 481-0 481-0 84-0 84-0 84-0 84-0 93-3 93-3 93-3 93-3 93-3 93-3 205-0 205-0 205-0 205-0 13-3 13-3 13-3 13-3 266-0 161-3 161-3 161-3 161-3 161-3 161-3 161-3 161-3 161-3 161-3 161-3 248-0 248-0 248-0 248-0 248-0 248-0 248-0 248-0 248-0 248-0 81-3 81-3 81-3 122-0 122-0 122-0 122-0 122-0 122-0 94-3 94-3 94-3 94-3 94-3 94-3 67-0 67-0 67-0 67-0 66-3 66-3 66-3 66-3 66-3 66-3 66-3 66-3 66-3 66-3 320-0 320-0 320-0 320-0 320-0 295-0 295-0 295-0 295-0 300-3 300-3 300-3 225-3 225-3 225-3 225-3 39-0 39-0 39-0 39-0 39-0 0-2 0-2 0-2 0-2 0-2 0-2 0-2 0-2 0-2 0-2 0-2 0-2 0-2 0-2 0-2 0-2 0-2 0-2 0-2 0-2 0-2 0-2 0-2 0-2 0-2 0-2 0-2 0-2 0-2 0-2 0-2 0-2 0-2 0-2 0-2 0-2 0-2 
0-2 0-2 0-2 0-2 0-2 0-2 0-2 0-2 0-2 0-2 0-2 0-2 0-2 0-2 0-2 0-2 0-2 0-2 0-2 0-2 0-2 0-2 0-2 0-2 0-2 0-2 0-2 0-2 0-2 0-2 0-2 0-2 0-2 0-2 0-2 0-2 0-2 0-2 0-2 0-2 0-2 0-2 326-3 34-0 34-0 34-0 34-0 34-0 55-3 55-3 55-3 55-3 232-0 232-0 107-0 107-0 107-0 107-0 107-0 107-0 228-0 228-0 228-0 228-0 278-0 278-0 278-0 208-0 208-0 208-0 109-3 208-0 208-0 208-0 177-3 177-3 177-3 177-3 177-3 177-3 44-3 44-3 44-3 44-3 44-3 481-0 481-0 481-0 481-0 481-0 84-0 227-3 227-3 227-3 227-3 227-3 93-3 93-3 93-3 93-3 205-0 205-0 205-0 13-3 13-3 266-0 266-0 266-0 266-0 266-0 266-0 161-3 161-3 161-3 161-3 161-3 311-0 311-0 311-0 311-0 248-0 248-0 248-0 248-0 248-0 248-0 248-0 248-0 248-0 248-0 81-3 81-3 81-3 122-0 122-0 122-0 122-0 122-0 122-0 94-3 94-3 94-3 94-3 94-3 94-3 94-3 67-0 67-0 67-0 67-0 66-3 66-3 66-3 66-3 66-3 66-3 66-3 171-3 171-3 320-0 320-0 320-0 320-0 320-0 298-3 298-3 298-3 298-3 300-3 300-3 225-3 225-3 225-3 225-3 225-3 39-0 39-0 39-0 39-0 39-0 0-2 0-2 0-2 0-2 0-2 0-2 0-2 0-2 0-2 0-2 0-2 0-2 0-2 0-2 0-2 0-2 0-2 0-2 0-2 0-2 0-2 0-2 0-2 0-2 0-2 0-2 0-2 0-2 0-2 0-2 0-2 0-2 0-2 0-2 0-2 0-2 0-2 
0-2 0-2 0-2 0-2 0-2 0-2 0-2 0-2 0-2 0-2 0-2 0-2 0-2 0-2 0-2 0-2 0-2 0-2 0-2 0-2 0-2 0-2 0-2 0-2 0-2 0-2 0-2 0-2 0-2 0-2 0-2 0-2 0-2 0-2 0-2 0-2 0-2 0-2 0-2 0-2 0-2 0-2 326-3 326-3 34-0 326-3 34-0 55-3 55-3 55-3 55-3 55-3 232-0 107-0 107-0 107-0 107-0 107-0 107-0 107-0 228-0 228-0 228-0 228-0 278-0 278-0 278-0 278-0 278-0 208-0 208-0 208-0 208-0 208-0 177-3 177-3 177-3 177-3 177-3 177-3 44-3 44-3 44-3 44-3 481-0 481-0 481-0 481-0 481-0 481-0 227-3 227-3 227-3 227-3 227-3 227-3 227-3 93-3 93-3 93-3 93-3 93-3 93-3 13-3 13-3 71-3 71-3 266-0 266-0 266-0 266-0 161-3 161-3 161-3 161-3 311-0 311-0 311-0 311-0 248-0 248-0 248-0 248-0 248-0 248-0 248-0 248-0 248-0 81-3 81-3 81-3 81-3 81-3 81-3 122-0 122-0 122-0 122-0 94-3 94-3 94-3 94-3 94-3 94-3 94-3 94-3 94-3 67-0 67-0 67-0 67-0 66-3 66-3 66-3 66-3 66-3 66-3 171-3 171-3 320-0 320-0 320-0 320-0 320-0 298-3 298-3 298-3 298-3 298-3 300-3 300-3 300-3 225-3 39-0 39-0 39-0 39-0 39-0 39-0 39-0 0-2 0-2 0-2 0-2 0-2 0-2 0-2 0-2 0-2 0-2 0-2 0-2 0-2 0-2 0-2 0-2 0-2 0-2 0-2 0-2 0-2 0-2 0-2 0-2 0-2 0-2 0-2 0-2 0-2 0-2 0-2 0-2 0-2 0-2 0-2 0-2 0-2 
0-2 0-2 0-2 0-2 0-2 0-2 0-2 0-2 0-2 0-2 0-2 0-2 0-2 0-2 0-2 0-2 0-2 0-2 0-2 0-2 0-2 0-2 0-2 0-2 0-2 0-2 0-2 0-2 0-2 0-2 0-2 0-2 0-2 0-2 0-2 0-2 0-2 0-2 0-2 0-2 0-2 0-2 326-3 326-3 326-3 326-3 55-3 55-3 55-3 55-3 55-3 232-0 232-0 232-0 107-0 107-0 107-0 107-0 107-0 228-0 228-0 228-0 329-0 329-0 278-0 278-0 278-0 278-0 278-0 278-0 208-0 208-0 208-0 208-0 177-3 177-3 177-3 177-3 177-3 177-3 44-3 44-3 44-3 44-3 481-0 481-0 481-0 481-0 481-0 481-0 481-0 227-3 227-3 227-3 227-3 227-3 227-3 93-3 93-3 93-3 93-3 93-3 93-3 13-3 13-3 71-3 71-3 266-0 266-0 266-0 266-0 266-0 161-3 161-3 161-3 311-0 311-0 335-0 335-0 248-0 335-0 335-0 335-0 335-0 335-0 335-0 248-0 248-0 81-3 81-3 81-3 81-3 81-3 81-3 81-3 122-0 122-0 122-0 94-3 94-3 94-3 139-0 139-0 139-0 139-0 94-3 94-3 67-0 67-0 67-0 67-0 66-3 66-3 66-3 66-3 171-3 171-3 171-3 171-3 171-3 171-3 171-3 171-3 320-0 298-3 298-3 298-3 298-3 298-3 300-3 300-3 300-3 300-3 39-0 39-0 39-0 39-0 39-0 39-0 39-0 39-0 0-2 0-2 0-2 0-2 0-2 0-2 0-2 0-2 0-2 0-2 0-2 0-2 0-2 0-2 0-2 0-2 0-2 0-2 0-2 0-2 0-2 0-2 0-2 0-2 0-2 0-2 0-2 0-2 0-2 0-2 0-2 0-2 0-2 0-2 0-2 0-2 
0-2 0-2 0-2 0-2 0-2 0-2 0-2 0-2 0-2 0-2 0-2 0-2 0-2 0-2 0-2 0-2 0-2 0-2 0-2 0-2 0-2 0-2 0-2 0-2 0-2 0-2 0-2 0-2 0-2 0-2 0-2 0-2 0-2 0-2 0-2 0-2 0-2 0-2 0-2 0-2 326-3 326-3 326-3 326-3 326-3 326-3 55-3 55-3 55-3 55-3 55-3 55-3 55-3 232-0 107-0 355-0 107-0 107-0 107-0 228-0 228-0 355-0 355-0 329-0 278-0 278-0 278-0 278-0 278-0 278-0 208-0 208-0 208-0 208-0 208-0 177-3 177-3 177-3 177-3 35-3 35-3 35-3 44-3 44-3 481-0 481-0 481-0 481-0 481-0 481-0 481-0 481-0 227-3 227-3 261-3 261-3 227-3 93-3 93-3 93-3 93-3 93-3 93-3 71-3 13-3 71-3 71-3 266-0 266-0 266-0 266-0 266-0 266-0 266-0 311-0 311-0 311-0 335-0 335-0 335-0 335-0 335-0 335-0 335-0 335-0 335-0 248-0 81-3 81-3 81-3 81-3 81-3 81-3 81-3 81-3 196-0 196-0 196-0 196-0 94-3 94-3 139-0 139-0 139-0 139-0 139-0 139-0 67-0 67-0 67-0 67-0 66-3 66-3 66-3 66-3 171-3 171-3 171-3 171-3 171-3 171-3 171-3 171-3 320-0 298-3 298-3 298-3 298-3 298-3 300-3 300-3 300-3 300-3 300-3 39-0 39-0 39-0 39-0 39-0 250-0 250-0 250-0 0-2 0-2 0-2 0-2 0-2 0-2 0-2 0-2 0-2 0-2 0-2 0-2 0-2 0-2 0-2 0-2 0-2 0-2 0-2 0-2 0-2 0-2 0-2 0-2 0-2 0-2 0-2 0-2 0-2 0-2 0-2 0-2 0-2 0-2 0-2 
0-2 0-2 0-2 0-2 0-2 0-2 0-2 0-2 0-2 0-2 0-2 0-2 0-2 0-2 0-2 0-2 0-2 0-2 0-2 0-2 0-2 0-2 0-2 0-2 0-2 0-2 0-2 0-2 0-2 0-2 0-2 0-2 0-2 0-2 0-2 0-2 0-2 0-2 0-2 0-2 326-3 326-3 326-3 326-3 326-3 326-3 55-3 279-3 279-3 279-3 279-3 55-3 232-0 232-0 355-0 355-0 107-0 107-0 355-0 355-0 355-0 355-0 355-0 329-0 329-0 329-0 329-0 278-0 278-0 278-0 208-0 208-0 208-0 190-0 190-0 177-3 177-3 177-3 177-3 35-3 35-3 35-3 44-3 44-3 481-0 481-0 481-0 85-0 481-0 481-0 481-0 227-3 227-3 227-3 261-3 261-3 261-3 261-3 93-3 93-3 93-3 261-3 261-3 71-3 71-3 71-3 71-3 266-0 266-0 266-0 266-0 266-0 266-0 311-0 311-0 311-0 240-0 335-0 335-0 335-0 335-0 335-0 335-0 335-0 335-0 335-0 248-0 81-3 81-3 81-3 81-3 81-3 81-3 81-3 196-0 196-0 196-0 196-0 196-0 94-3 291-3 139-0 139-0 139-0 139-0 67-0 67-0 67-0 67-0 67-0 67-0 66-3 66-3 171-3 171-3 171-3 171-3 171-3 171-3 171-3 110-3 110-3 110-3 110-3 298-3 298-3 298-3 298-3 298-3 298-3 300-3 300-3 300-3 300-3 250-0 39-0 39-0 250-0 250-0 250-0 250-0 250-0 0-2 0-2 0-2 0-2 0-2 0-2 0-2 0-2 0-2 0-2 0-2 0-2 0-2 0-2 0-2 0-2 0-2 0-2 0-2 0-2 0-2 0-2 0-2 0-2 0-2 0-2 0-2 0-2 0-2 0-2 0-2 0-2 0-2 0-2 0-2 
0-2 0-2 0-2 0-2 0-2 0-2 0-2 0-2 0-2 0-2 0-2 0-2 0-2 0-2 0-2 0-2 0-2 0-2 0-2 0-2 0-2 0-2 0-2 0-2 0-2 0-2 0-2 0-2 0-2 0-2 0-2 0-2 0-2 0-2 0-2 0-2 0-2 0-2 0-2 326-3 326-3 326-3 326-3 326-3 326-3 326-3 326-3 326-3 279-3 279-3 279-3 279-3 232-0 232-0 232-0 355-0 355-0 355-0 355-0 355-0 355-0 329-0 329-0 329-0 329-0 278-0 278-0 278-0 278-0 278-0 208-0 208-0 208-0 190-0 190-0 177-3 177-3 177-3 177-3 35-3 35-3 35-3 44-3 44-3 44-3 481-0 481-0 85-0 85-0 481-0 481-0 227-3 227-3 227-3 261-3 261-3 261-3 261-3 261-3 261-3 261-3 261-3 261-3 71-3 159-0 71-3 71-3 266-0 266-0 266-0 266-0 311-0 311-0 311-0 311-0 311-0 240-0 335-0 240-0 335-0 335-0 335-0 335-0 335-0 335-0 335-0 335-0 81-3 81-3 81-3 119-0 119-0 81-3 119-0 196-0 196-0 196-0 196-0 196-0 196-0 291-3 139-0 139-0 139-0 139-0 67-0 67-0 67-0 67-0 67-0 67-0 66-3 66-3 66-3 171-3 171-3 171-3 171-3 171-3 110-3 110-3 110-3 110-3 110-3 110-3 298-3 298-3 298-3 298-3 298-3 300-3 300-3 300-3 300-3 250-0 39-0 250-0 250-0 250-0 250-0 250-0 250-0 0-2 0-2 0-2 0-2 0-2 0-2 0-2 0-2 0-2 0-2 0-2 0-2 0-2 0-2 0-2 0-2 0-2 0-2 0-2 0-2 0-2 0-2 0-2 0-2 0-2 0-2 0-2 0-2 0-2 0-2 0-2 0-2 0-2 0-2 0-2 
0-2 0-2 0-2 0-2 0-2 0-2 0-2 0-2 0-2 0-2 0-2 0-2 0-2 0-2 0-2 0-2 0-2 0-2 0-2 0-2 0-2 0-2 0-2 0-2 0-2 0-2 0-2 0-2 0-2 0-2 0-2 0-2 0-2 0-2 0-2 0-2 0-2 0-2 0-2 129-0 129-0 326-3 326-3 326-3 326-3 326-3 326-3 326-3 279-3 279-3 279-3 232-0 232-0 232-0 232-0 355-0 355-0 355-0 355-0 355-0 355-0 329-0 329-0 329-0 329-0 278-0 278-0 278-0 278-0 278-0 208-0 208-0 190-0 190-0 190-0 190-0 177-3 177-3 177-3 35-3 35-3 44-3 44-3 44-3 44-3 44-3 44-3 44-3 85-0 85-0 85-0 227-3 227-3 227-3 261-3 261-3 261-3 261-3 261-3 261-3 261-3 261-3 261-3 71-3 159-0 159-0 159-0 266-0 159-0 159-0 266-0 266-0 311-0 311-0 311-0 311-0 240-0 240-0 240-0 240-0 240-0 145-0 335-0 145-0 145-0 145-0 145-0 119-0 119-0 119-0 119-0 119-0 119-0 119-0 196-0 196-0 196-0 196-0 196-0 196-0 291-3 291-3 139-0 120-0 139-0 139-0 139-0 139-0 67-0 67-0 272-0 272-0 66-3 171-3 171-3 344-0 171-3 171-3 110-3 110-3 110-3 110-3 110-3 110-3 298-3 298-3 298-3 298-3 298-3 289-0 289-0 289-0 274-0 274-0 250-0 250-0 250-0 250-0 250-0 250-0 250-0 250-0 250-0 0-2 0-2 0-2 0-2 0-2 0-2 0-2 0-2 0-2 0-2 0-2 0-2 0-2 0-2 0-2 0-2 0-2 0-2 0-2 0-2 0-2 0-2 0-2 0-2 0-2 0-2 0-2 0-2 0-2 0-2 0-2 0-2 0-2 0-2 
0-2 0-2 0-2 0-2 0-2 0-2 0-2 0-2 0-2 0-2 0-2 0-2 0-2 0-2 0-2 0-2 0-2 0-2 0-2 0-2 0-2 0-2 0-2 0-2 0-2 0-2 0-2 0-2 0-2 0-2 0-2 0-2 0-2 0-2 0-2 0-2 0-2 0-2 0-2 129-0 129-0 129-0 129-0 326-3 326-3 326-3 279-3 279-3 279-3 232-0 232-0 232-0 232-0 232-0 232-0 232-0 355-0 355-0 329-0 329-0 329-0 329-0 329-0 329-0 329-0 329-0 104-0 104-0 104-0 208-0 208-0 190-0 190-0 190-0 190-0 190-0 177-3 35-3 35-3 35-3 35-3 44-3 35-3 35-3 44-3 85-0 85-0 85-0 85-0 85-0 85-0 85-0 227-3 227-3 227-3 227-3 261-3 261-3 261-3 261-3 261-3 261-3 71-3 71-3 159-0 159-0 159-0 159-0 159-0 159-0 159-0 159-0 311-0 311-0 311-0 311-0 240-0 240-0 240-0 240-0 240-0 145-0 145-0 145-0 145-0 145-0 145-0 119-0 119-0 119-0 119-0 119-0 119-0 196-0 196-0 196-0 196-0 196-0 196-0 196-0 291-3 291-3 291-3 120-0 139-0 139-0 139-0 139-0 67-0 272-0 272-0 272-0 272-0 171-3 344-0 344-0 171-3 171-3 110-3 110-3 110-3 110-3 110-3 110-3 298-3 298-3 298-3 298-3 289-0 289-0 289-0 289-0 274-0 274-0 274-0 274-0 274-0 250-0 250-0 250-0 250-0 250-0 250-0 0-2 0-2 0-2 0-2 0-2 0-2 0-2 0-2 0-2 0-2 0-2 0-2 0-2 0-2 0-2 0-2 0-2 0-2 0-2 0-2 0-2 0-2 0-2 0-2 0-2 0-2 0-2 0-2 0-2 0-2 0-2 0-2 0-2 0-2 
0-2 0-2 0-2 0-2 0-2 0-2 0-2 0-2 0-2 0-2 0-2 0-2 0-2 0-2 0-2 0-2 0-2 0-2 0-2 0-2 0-2 0-2 0-2 0-2 0-2 0-2 0-2 0-2 0-2 0-2 0-2 0-2 0-2 0-2 0-2 0-2 0-2 0-2 0-2 129-0 129-0 129-0 129-0 326-3 279-3 279-3 279-3 279-3 279-3 232-0 232-0 232-0 232-0 232-0 355-0 355-0 355-0 355-0 153-0 329-0 329-0 329-0 329-0 329-0 329-0 329-0 104-0 104-0 79-0 208-0 190-0 190-0 190-0 190-0 190-0 177-3 177-3 177-3 35-3 35-3 35-3 44-3 35-3 35-3 35-3 35-3 85-0 85-0 85-0 85-0 85-0 85-0 85-0 227-3 227-3 56-3 56-3 261-3 261-3 261-3 261-3 71-3 71-3 71-3 159-0 159-0 159-0 159-0 159-0 159-0 159-0 159-0 159-0 311-0 311-0 311-0 240-0 240-0 240-0 240-0 145-0 145-0 145-0 145-0 145-0 119-0 119-0 119-0 119-0 119-0 119-0 119-0 119-0 119-0 119-0 196-0 196-0 196-0 196-0 196-0 291-3 291-3 291-3 120-0 120-0 120-0 139-0 139-0 139-0 272-0 272-0 272-0 344-0 344-0 344-0 344-0 344-0 344-0 344-0 110-3 110-3 110-3 110-3 60-3 60-3 289-0 289-0 289-0 289-0 289-0 289-0 289-0 274-0 274-0 274-0 274-0 274-0 274-0 274-0 250-0 250-0 250-0 250-0 250-0 0-2 0-2 0-2 0-2 0-2 0-2 0-2 0-2 0-2 0-2 0-2 0-2 0-2 0-2 0-2 0-2 0-2 0-2 0-2 0-2 0-2 0-2 0-2 0-2 0-2 0-2 0-2 0-2 0-2 0-2 0-2 0-2 0-2 
0-2 0-2 0-2 0-2 0-2 0-2 0-2 0-2 0-2 0-2 0-2 0-2 0-2 0-2 0-2 0-2 0-2 0-2 0-2 0-2 0-2 0-2 0-2 0-2 0-2 0-2 0-2 0-2 0-2 0-2 0-2 0-2 0-2 0-2 0-2 0-2 0-2 0-2 0-2 129-0 129-0 129-0 129-0 129-0 279-3 279-3 279-3 279-3 279-3 232-0 232-0 232-0 232-0 232-0 355-0 355-0 355-0 355-0 153-0 329-0 329-0 329-0 329-0 329-0 329-0 329-0 104-0 79-0 79-0 208-0 190-0 190-0 190-0 190-0 190-0 190-0 190-0 190-0 35-3 35-3 35-3 35-3 35-3 35-3 35-3 35-3 85-0 85-0 85-0 85-0 85-0 85-0 227-3 227-3 227-3 61-3 56-3 261-3 261-3 261-3 261-3 71-3 71-3 71-3 71-3 159-0 159-0 159-0 159-0 159-0 159-0 159-0 311-0 311-0 311-0 311-0 240-0 240-0 240-0 240-0 145-0 145-0 145-0 145-0 119-0 119-0 119-0 119-0 119-0 119-0 119-0 119-0 41-3 41-3 196-0 196-0 196-0 196-0 196-0 291-3 291-3 291-3 291-3 120-0 120-0 120-0 139-0 139-0 139-0 272-0 272-0 272-0 272-0 344-0 344-0 344-0 344-0 344-0 344-0 110-3 110-3 110-3 110-3 60-3 60-3 289-0 289-0 289-0 289-0 289-0 289-0 289-0 289-0 274-0 274-0 274-0 274-0 274-0 274-0 274-0 250-0 250-0 250-0 250-0 0-2 0-2 0-2 0-2 0-2 0-2 0-2 0-2 0-2 0-2 0-2 0-2 0-2 0-2 0-2 0-2 0-2 0-2 0-2 0-2 0-2 0-2 0-2 0-2 0-2 0-2 0-2 0-2 0-2 0-2 0-2 0-2 0-2 
0-2 0-2 0-2 0-2 0-2 0-2 0-2 0-2 0-2 0-2 0-2 0-2 0-2 0-2 0-2 0-2 0-2 0-2 0-2 0-2 0-2 0-2 0-2 0-2 0-2 0-2 0-2 0-2 0-2 0-2 0-2 0-2 0-2 0-2 0-2 0-2 0-2 0-2 0-2 129-0 129-0 129-0 129-0 129-0 279-3 279-3 279-3 279-3 279-3 279-3 232-0 232-0 232-0 232-0 355-0 355-0 355-0 153-0 153-0 153-0 153-0 329-0 329-0 329-0 329-0 329-0 104-0 79-0 79-0 79-0 79-0 190-0 190-0 190-0 190-0 190-0 190-0 190-0 190-0 190-0 35-3 35-3 35-3 35-3 35-3 257-3 257-3 257-3 85-0 85-0 85-0 85-0 61-3 61-3 61-3 61-3 56-3 56-3 56-3 56-3 71-3 71-3 71-3 71-3 71-3 159-0 159-0 159-0 159-0 159-0 239-3 159-0 159-0 240-0 311-0 311-0 311-0 240-0 240-0 145-0 145-0 145-0 145-0 145-0 119-0 119-0 187-3 119-0 41-3 41-3 41-3 41-3 41-3 41-3 196-0 196-0 291-3 291-3 196-0 291-3 291-3 120-0 120-0 120-0 120-0 120-0 139-0 139-0 139-0 272-0 272-0 272-0 344-0 344-0 344-0 344-0 110-3 110-3 110-3 110-3 110-3 110-3 110-3 60-3 60-3 289-0 289-0 289-0 289-0 289-0 289-0 289-0 274-0 274-0 274-0 274-0 274-0 274-0 274-0 274-0 274-0 250-0 250-0 250-0 0-2 0-2 0-2 0-2 0-2 0-2 0-2 0-2 0-2 0-2 0-2 0-2 0-2 0-2 0-2 0-2 0-2 0-2 0-2 0-2 0-2 0-2 0-2 0-2 0-2 0-2 0-2 0-2 0-2 0-2 0-2 0-2 0-2 
0-2 0-2 0-2 0-2 0-2 0-2 0-2 0-2 0-2 0-2 0-2 0-2 0-2 0-2 0-2 0-2 0-2 0-2 0-2 0-2 0-2 0-2 0-2 0-2 0-2 0-2 0-2 0-2 0-2 0-2 0-2 0-2 0-2 0-2 0-2 0-2 0-2 0-2 0-2 129-0 129-0 129-0 129-0 279-3 279-3 279-3 279-3 279-3 279-3 153-0 153-0 232-0 232-0 232-0 355-0 355-0 153-0 153-0 153-0 153-0 153-0 104-0 104-0 104-0 104-0 104-0 104-0 104-0 79-0 79-0 79-0 79-0 190-0 190-0 190-0 190-0 83-0 83-0 190-0 33-0 257-3 257-3 35-3 35-3 35-3 257-3 257-3 85-0 85-0 85-0 85-0 61-3 61-3 61-3 56-3 56-3 56-3 56-3 56-3 56-3 71-3 71-3 71-3 71-3 71-3 239-3 239-3 159-0 239-3 239-3 239-3 159-0 159-0 240-0 240-0 240-0 240-0 240-0 240-0 145-0 145-0 145-0 145-0 187-3 187-3 187-3 187-3 187-3 187-3 41-3 41-3 41-3 41-3 41-3 291-3 291-3 291-3 291-3 291-3 291-3 291-3 291-3 120-0 120-0 120-0 120-0 120-0 139-0 139-0 272-0 272-0 272-0 344-0 344-0 344-0 344-0 344-0 344-0 110-3 110-3 110-3 110-3 110-3 60-3 60-3 289-0 289-0 289-0 289-0 289-0 289-0 289-0 274-0 143-3 143-3 274-0 274-0 274-0 274-0 274-0 172-3 172-3 172-3 172-3 172-3 0-2 0-2 0-2 0-2 0-2 0-2 0-2 0-2 0-2 0-2 0-2 0-2 0-2 0-2 0-2 0-2 0-2 0-2 0-2 0-2 0-2 0-2 0-2 0-2 0-2 0-2 0-2 0-2 0-2 0-2 0-2 0-2 
0-2 0-2 0-2 0-2 0-2 0-2 0-2 0-2 0-2 0-2 0-2 0-2 0-2 0-2 0-2 0-2 0-2 0-2 0-2 0-2 0-2 0-2 0-2 0-2 0-2 0-2 0-2 0-2 0-2 0-2 0-2 0-2 0-2 0-2 0-2 0-2 0-2 0-2 0-2 129-0 129-0 129-0 129-0 129-0 180-3 180-3 180-3 279-3 153-0 153-0 153-0 153-0 153-0 153-0 153-0 355-0 153-0 153-0 153-0 153-0 104-0 104-0 104-0 104-0 104-0 104-0 104-0 104-0 79-0 79-0 79-0 79-0 79-0 79-0 79-0 79-0 79-0 83-0 83-0 33-0 33-0 257-3 35-3 257-3 257-3 257-3 257-3 257-3 85-0 85-0 61-3 61-3 61-3 61-3 56-3 56-3 56-3 56-3 56-3 56-3 71-3 71-3 71-3 71-3 71-3 239-3 239-3 239-3 239-3 239-3 239-3 239-3 239-3 239-3 240-0 240-0 240-0 64-3 64-3 145-0 145-0 145-0 145-0 187-3 187-3 187-3 187-3 187-3 41-3 41-3 65-3 65-3 41-3 41-3 291-3 291-3 291-3 291-3 291-3 291-3 291-3 291-3 120-0 120-0 120-0 120-0 120-0 120-0 120-0 272-0 272-0 272-0 272-0 272-0 344-0 344-0 344-0 344-0 344-0 60-3 60-3 60-3 110-3 60-3 60-3 289-0 289-0 289-0 143-3 143-3 143-3 143-3 143-3 143-3 143-3 143-3 143-3 143-3 274-0 274-0 172-3 172-3 172-3 172-3 172-3 0-2 0-2 0-2 0-2 0-2 0-2 0-2 0-2 0-2 0-2 0-2 0-2 0-2 0-2 0-2 0-2 0-2 0-2 0-2 0-2 0-2 0-2 0-2 0-2 0-2 0-2 0-2 0-2 0-2 0-2 0-2 0-2 
0-2 0-2 0-2 0-2 0-2 0-2 0-2 0-2 0-2 0-2 0-2 0-2 0-2 0-2 0-2 0-2 0-2 0-2 0-2 0-2 0-2 0-2 0-2 0-2 0-2 0-2 0-2 0-2 0-2 0-2 0-2 0-2 0-2 0-2 0-2 0-2 0-2 0-2 0-2 129-0 129-0 129-0 129-0 129-0 180-3 180-3 180-3 180-3 180-3 180-3 180-3 153-0 153-0 153-0 153-0 355-0 153-0 153-0 277-3 277-3 104-0 104-0 104-0 104-0 104-0 104-0 104-0 104-0 79-0 79-0 79-0 79-0 79-0 79-0 79-0 79-0 79-0 83-0 83-0 83-0 33-0 257-3 257-3 257-3 257-3 257-3 257-3 257-3 111-3 85-0 85-0 85-0 61-3 61-3 56-3 56-3 56-3 56-3 56-3 56-3 56-3 56-3 236-0 239-3 239-3 239-3 239-3 239-3 239-3 239-3 239-3 239-3 239-3 239-3 240-0 240-0 240-0 64-3 64-3 145-0 64-3 145-0 145-0 187-3 187-3 187-3 187-3 187-3 41-3 41-3 65-3 65-3 65-3 41-3 65-3 65-3 291-3 291-3 291-3 68-0 68-0 68-0 68-0 120-0 120-0 120-0 120-0 193-3 193-3 193-3 272-0 272-0 272-0 272-0 272-0 272-0 344-0 344-0 344-0 60-3 60-3 60-3 60-3 60-3 60-3 60-3 60-3 60-3 143-3 60-3 143-3 143-3 143-3 143-3 143-3 143-3 143-3 143-3 274-0 274-0 172-3 172-3 172-3 172-3 172-3 0-2 0-2 0-2 0-2 0-2 0-2 0-2 0-2 0-2 0-2 0-2 0-2 0-2 0-2 0-2 0-2 0-2 0-2 0-2 0-2 0-2 0-2 0-2 0-2 0-2 0-2 0-2 0-2 0-2 0-2 0-2 0-2 
0-2 0-2 0-2 0-2 0-2 0-2 0-2 0-2 0-2 0-2 0-2 0-2 0-2 0-2 0-2 0-2 0-2 0-2 0-2 0-2 0-2 0-2 0-2 0-2 0-2 0-2 0-2 0-2 0-2 0-2 0-2 0-2 0-2 0-2 0-2 0-2 0-2 206-3 206-3 206-3 206-3 129-0 129-0 129-0 180-3 180-3 180-3 180-3 180-3 180-3 180-3 153-0 153-0 153-0 153-0 153-0 153-0 153-0 277-3 277-3 104-0 104-0 104-0 104-0 104-0 380-3 380-3 380-3 380-3 380-3 79-0 79-0 79-0 79-0 79-0 79-0 83-0 83-0 83-0 83-0 33-0 257-3 257-3 257-3 257-3 257-3 257-3 257-3 111-3 111-3 61-3 61-3 61-3 61-3 61-3 56-3 236-0 236-0 236-0 236-0 56-3 56-3 236-0 236-0 236-0 239-3 239-3 236-0 239-3 239-3 63-3 63-3 239-3 239-3 64-3 64-3 240-0 64-3 64-3 64-3 64-3 215-0 145-0 187-3 187-3 187-3 187-3 187-3 41-3 41-3 41-3 65-3 65-3 65-3 65-3 65-3 65-3 291-3 68-0 68-0 68-0 68-0 120-0 120-0 120-0 120-0 120-0 193-3 193-3 193-3 193-3 272-0 272-0 272-0 272-0 272-0 272-0 344-0 344-0 344-0 60-3 60-3 60-3 60-3 60-3 60-3 60-3 60-3 60-3 60-3 173-3 173-3 173-3 173-3 143-3 143-3 143-3 143-3 143-3 143-3 172-3 172-3 172-3 172-3 172-3 0-2 0-2 0-2 0-2 0-2 0-2 0-2 0-2 0-2 0-2 0-2 0-2 0-2 0-2 0-2 0-2 0-2 0-2 0-2 0-2 0-2 0-2 0-2 0-2 0-2 0-2 0-2 0-2 0-2 0-2 0-2 0-2 
0-2 0-2 0-2 0-2 0-2 0-2 0-2 0-2 0-2 0-2 0-2 0-2 0-2 0-2 0-2 0-2 0-2 0-2 0-2 0-2 0-2 0-2 0-2 0-2 0-2 0-2 0-2 0-2 0-2 0-2 0-2 0-2 0-2 0-2 0-2 0-2 0-2 206-3 206-3 206-3 206-3 129-0 129-0 129-0 180-3 180-3 180-3 180-3 180-3 180-3 180-3 112-0 112-0 112-0 153-0 153-0 153-0 277-3 277-3 277-3 104-0 277-3 277-3 104-0 104-0 380-3 380-3 380-3 380-3 380-3 79-0 79-0 79-0 380-3 79-0 79-0 83-0 83-0 83-0 33-0 33-0 257-3 257-3 306-3 306-3 257-3 257-3 257-3 111-3 111-3 61-3 61-3 61-3 61-3 61-3 56-3 236-0 236-0 236-0 236-0 236-0 236-0 236-0 236-0 236-0 236-0 236-0 236-0 239-3 63-3 63-3 63-3 239-3 239-3 64-3 64-3 64-3 64-3 64-3 64-3 64-3 215-0 145-0 145-0 187-3 187-3 187-3 187-3 41-3 41-3 41-3 65-3 65-3 65-3 65-3 65-3 65-3 65-3 68-0 68-0 68-0 68-0 120-0 120-0 120-0 193-3 193-3 193-3 193-3 193-3 341-3 341-3 341-3 341-3 272-0 341-3 272-0 344-0 344-0 60-3 60-3 60-3 275-3 275-3 275-3 275-3 275-3 60-3 60-3 60-3 173-3 173-3 173-3 173-3 143-3 143-3 143-3 143-3 143-3 143-3 172-3 172-3 172-3 172-3 172-3 172-3 0-2 0-2 0-2 0-2 0-2 0-2 0-2 0-2 0-2 0-2 0-2 0-2 0-2 0-2 0-2 0-2 0-2 0-2 0-2 0-2 0-2 0-2 0-2 0-2 0-2 0-2 0-2 0-2 0-2 0-2 0-2 
0-2 0-2 0-2 0-2 0-2 0-2 0-2 0-2 0-2 0-2 0-2 0-2 0-2 0-2 0-2 0-2 0-2 0-2 0-2 0-2 0-2 0-2 0-2 0-2 0-2 0-2 0-2 0-2 0-2 0-2 0-2 0-2 0-2 0-2 0-2 0-2 0-2 206-3 206-3 206-3 206-3 206-3 206-3 206-3 206-3 235-0 180-3 180-3 180-3 180-3 180-3 112-0 112-0 112-0 256-3 277-3 277-3 277-3 277-3 277-3 277-3 277-3 277-3 104-0 380-3 380-3 380-3 380-3 380-3 380-3 380-3 380-3 380-3 380-3 83-0 83-0 83-0 33-0 33-0 33-0 33-0 257-3 257-3 257-3 306-3 306-3 257-3 257-3 111-3 111-3 61-3 61-3 61-3 61-3 56-3 56-3 236-0 236-0 236-0 236-0 236-0 236-0 236-0 236-0 236-0 236-0 63-3 236-0 63-3 63-3 63-3 63-3 239-3 64-3 64-3 64-3 64-3 64-3 64-3 64-3 215-0 215-0 215-0 145-0 187-3 187-3 187-3 187-3 41-3 41-3 41-3 65-3 65-3 65-3 65-3 65-3 65-3 68-0 68-0 68-0 68-0 68-0 68-0 193-3 193-3 193-3 193-3 193-3 193-3 193-3 341-3 341-3 341-3 341-3 341-3 341-3 341-3 341-3 344-0 60-3 275-3 275-3 275-3 275-3 275-3 275-3 275-3 60-3 173-3 173-3 173-3 173-3 173-3 173-3 143-3 143-3 143-3 143-3 143-3 143-3 172-3 172-3 172-3 172-3 172-3 172-3 0-2 0-2 0-2 0-2 0-2 0-2 0-2 0-2 0-2 0-2 0-2 0-2 0-2 0-2 0-2 0-2 0-2 0-2 0-2 0-2 0-2 0-2 0-2 0-2 0-2 0-2 0-2 0-2 0-2 0-2 0-2 
0-2 0-2 0-2 0-2 0-2 0-2 0-2 0-2 0-2 0-2 0-2 0-2 0-2 0-2 0-2 0-2 0-2 0-2 0-2 0-2 0-2 0-2 0-2 0-2 0-2 0-2 0-2 0-2 0-2 0-2 0-2 0-2 0-2 0-2 0-2 0-2 0-2 206-3 206-3 206-3 206-3 206-3 206-3 206-3 206-3 235-0 235-0 235-0 180-3 180-3 180-3 112-0 254-0 112-0 256-3 256-3 256-3 256-3 277-3 277-3 277-3 277-3 277-3 380-3 380-3 280-0 380-3 380-3 380-3 380-3 380-3 380-3 380-3 380-3 83-0 83-0 83-0 33-0 33-0 33-0 33-0 257-3 257-3 257-3 306-3 160-0 111-3 111-3 111-3 61-3 61-3 61-3 111-3 61-3 61-3 56-3 236-0 236-0 138-3 236-0 288-0 288-0 236-0 63-3 63-3 63-3 63-3 236-0 63-3 63-3 63-3 63-3 63-3 64-3 64-3 64-3 64-3 64-3 64-3 64-3 215-0 215-0 215-0 187-3 187-3 187-3 187-3 187-3 41-3 41-3 41-3 186-3 65-3 65-3 65-3 65-3 65-3 68-0 68-0 68-0 68-0 68-0 68-0 193-3 193-3 193-3 193-3 341-3 341-3 341-3 341-3 341-3 269-3 341-3 341-3 341-3 341-3 341-3 275-3 275-3 275-3 275-3 275-3 275-3 275-3 275-3 275-3 60-3 173-3 173-3 173-3 173-3 173-3 173-3 143-3 173-3 173-3 173-3 173-3 173-3 172-3 172-3 172-3 172-3 172-3 172-3 0-2 0-2 0-2 0-2 0-2 0-2 0-2 0-2 0-2 0-2 0-2 0-2 0-2 0-2 0-2 0-2 0-2 0-2 0-2 0-2 0-2 0-2 0-2 0-2 0-2 0-2 0-2 0-2 0-2 0-2 0-2 
0-2 0-2 0-2 0-2 0-2 0-2 0-2 0-2 0-2 0-2 0-2 0-2 0-2 0-2 0-2 0-2 0-2 0-2 0-2 0-2 0-2 0-2 0-2 0-2 0-2 0-2 0-2 0-2 0-2 0-2 0-2 0-2 0-2 0-2 0-2 0-2 0-2 206-3 206-3 206-3 206-3 206-3 206-3 235-0 235-0 235-0 235-0 235-0 180-3 180-3 180-3 112-0 254-0 256-3 256-3 256-3 256-3 256-3 256-3 277-3 277-3 277-3 277-3 280-0 280-0 280-0 280-0 280-0 380-3 380-3 380-3 380-3 380-3 83-0 83-0 83-0 83-0 33-0 33-0 33-0 33-0 33-0 306-3 306-3 306-3 160-0 111-3 111-3 111-3 111-3 111-3 111-3 111-3 61-3 61-3 138-3 236-0 138-3 138-3 138-3 288-0 288-0 63-3 63-3 63-3 63-3 63-3 63-3 63-3 63-3 63-3 63-3 63-3 371-0 371-0 371-0 64-3 64-3 64-3 64-3 215-0 215-0 215-0 187-3 186-3 187-3 187-3 187-3 41-3 41-3 41-3 186-3 186-3 186-3 65-3 65-3 65-3 68-0 68-0 68-0 68-0 68-0 68-0 193-3 193-3 193-3 193-3 193-3 341-3 341-3 341-3 269-3 269-3 341-3 341-3 341-3 341-3 269-3 275-3 275-3 275-3 275-3 275-3 275-3 275-3 275-3 275-3 60-3 275-3 173-3 173-3 173-3 173-3 173-3 173-3 173-3 173-3 249-0 249-0 173-3 249-0 249-0 249-0 249-0 172-3 249-0 0-2 0-2 0-2 0-2 0-2 0-2 0-2 0-2 0-2 0-2 0-2 0-2 0-2 0-2 0-2 0-2 0-2 0-2 0-2 0-2 0-2 0-2 0-2 0-2 0-2 0-2 0-2 0-2 0-2 0-2 0-2 
0-2 0-2 0-2 0-2 0-2 0-2 0-2 0-2 0-2 0-2 0-2 0-2 0-2 0-2 0-2 0-2 0-2 0-2 0-2 0-2 0-2 0-2 0-2 0-2 0-2 0-2 0-2 0-2 0-2 0-2 0-2 0-2 0-2 0-2 0-2 0-2 0-2 206-3 206-3 206-3 206-3 80-0 235-0 235-0 235-0 235-0 235-0 235-0 180-3 180-3 112-0 112-0 254-0 256-3 256-3 256-3 256-3 256-3 256-3 256-3 277-3 277-3 280-0 280-0 280-0 280-0 280-0 280-0 280-0 380-3 380-3 380-3 380-3 83-0 83-0 33-0 83-0 33-0 306-3 306-3 306-3 306-3 306-3 306-3 306-3 160-0 160-0 111-3 160-0 160-0 111-3 111-3 111-3 61-3 138-3 138-3 138-3 138-3 138-3 288-0 288-0 288-0 63-3 63-3 288-0 63-3 63-3 63-3 63-3 63-3 63-3 371-0 371-0 371-0 371-0 371-0 371-0 64-3 215-0 215-0 215-0 215-0 215-0 215-0 186-3 186-3 187-3 187-3 41-3 186-3 186-3 186-3 186-3 186-3 65-3 65-3 65-3 68-0 68-0 68-0 268-0 268-0 268-0 191-3 191-3 193-3 193-3 193-3 341-3 341-3 341-3 269-3 269-3 269-3 269-3 269-3 269-3 269-3 275-3 275-3 275-3 195-3 195-3 195-3 195-3 195-3 275-3 275-3 275-3 219-0 173-3 173-3 173-3 219-0 219-0 369-3 369-3 369-3 249-0 249-0 249-0 249-0 249-0 249-0 249-0 249-0 0-2 0-2 0-2 0-2 0-2 0-2 0-2 0-2 0-2 0-2 0-2 0-2 0-2 0-2 0-2 0-2 0-2 0-2 0-2 0-2 0-2 0-2 0-2 0-2 0-2 0-2 0-2 0-2 0-2 0-2 0-2 
0-2 0-2 0-2 0-2 0-2 0-2 0-2 0-2 0-2 0-2 0-2 0-2 0-2 0-2 0-2 0-2 0-2 0-2 0-2 0-2 0-2 0-2 0-2 0-2 0-2 0-2 0-2 0-2 0-2 0-2 0-2 0-2 0-2 0-2 0-2 0-2 80-0 206-3 80-0 80-0 80-0 80-0 235-0 235-0 235-0 235-0 235-0 235-0 180-3 112-0 112-0 112-0 254-0 256-3 256-3 256-3 256-3 256-3 256-3 256-3 256-3 277-3 277-3 277-3 280-0 280-0 280-0 280-0 280-0 83-0 83-0 380-3 83-0 83-0 33-0 33-0 33-0 33-0 306-3 306-3 306-3 306-3 306-3 306-3 160-0 160-0 160-0 111-3 160-0 160-0 111-3 111-3 111-3 111-3 138-3 138-3 138-3 138-3 288-0 288-0 288-0 288-0 288-0 63-3 288-0 63-3 288-0 242-3 242-3 242-3 242-3 371-0 371-0 371-0 371-0 371-0 215-0 215-0 215-0 215-0 215-0 215-0 215-0 215-0 186-3 186-3 186-3 186-3 186-3 186-3 345-3 186-3 186-3 186-3 186-3 65-3 65-3 68-0 68-0 268-0 268-0 268-0 268-0 191-3 191-3 191-3 193-3 193-3 341-3 341-3 269-3 269-3 269-3 269-3 269-3 269-3 269-3 269-3 95-0 275-3 275-3 275-3 195-3 195-3 195-3 195-3 219-0 219-0 219-0 219-0 219-0 219-0 219-0 219-0 369-3 369-3 369-3 369-3 249-0 249-0 249-0 249-0 249-0 249-0 249-0 249-0 0-2 0-2 0-2 0-2 0-2 0-2 0-2 0-2 0-2 0-2 0-2 0-2 0-2 0-2 0-2 0-2 0-2 0-2 0-2 0-2 0-2 0-2 0-2 0-2 0-2 0-2 0-2 0-2 0-2 0-2 0-2 
0-2 0-2 0-2 0-2 0-2 0-2 0-2 0-2 0-2 0-2 0-2 0-2 0-2 0-2 0-2 0-2 0-2 0-2 0-2 0-2 0-2 0-2 0-2 0-2 0-2 0-2 0-2 0-2 0-2 0-2 0-2 0-2 0-2 0-2 0-2 0-2 80-0 80-0 80-0 80-0 235-0 235-0 235-0 235-0 235-0 235-0 235-0 235-0 180-3 112-0 112-0 254-0 254-0 256-3 256-3 256-3 256-3 256-3 256-3 256-3 256-3 277-3 277-3 342-0 280-0 280-0 280-0 280-0 280-0 83-0 83-0 83-0 83-0 33-0 33-0 33-0 306-3 306-3 306-3 306-3 306-3 306-3 160-0 160-0 160-0 160-0 160-0 111-3 160-0 245-0 111-3 111-3 111-3 111-3 138-3 138-3 138-3 138-3 288-0 288-0 288-0 288-0 288-0 288-0 288-0 288-0 288-0 242-3 242-3 242-3 242-3 371-0 371-0 371-0 371-0 371-0 215-0 215-0 215-0 215-0 215-0 215-0 215-0 215-0 186-3 186-3 186-3 186-3 186-3 186-3 345-3 186-3 186-3 186-3 186-3 65-3 268-0 268-0 68-0 268-0 268-0 191-3 191-3 191-3 191-3 191-3 193-3 341-3 341-3 192-3 192-3 269-3 269-3 269-3 269-3 269-3 269-3 269-3 95-0 95-0 195-3 195-3 195-3 195-3 195-3 195-3 195-3 219-0 219-0 219-0 219-0 219-0 219-0 219-0 369-3 369-3 369-3 369-3 369-3 249-0 249-0 249-0 249-0 249-0 249-0 249-0 0-2 0-2 0-2 0-2 0-2 0-2 0-2 0-2 0-2 0-2 0-2 0-2 0-2 0-2 0-2 0-2 0-2 0-2 0-2 0-2 0-2 0-2 0-2 0-2 0-2 0-2 0-2 0-2 0-2 0-2 0-2 
0-2 0-2 0-2 0-2 0-2 0-2 0-2 0-2 0-2 0-2 0-2 0-2 0-2 0-2 0-2 0-2 0-2 0-2 0-2 0-2 0-2 0-2 0-2 0-2 0-2 0-2 0-2 0-2 0-2 0-2 0-2 0-2 0-2 0-2 0-2 0-2 80-0 80-0 80-0 80-0 235-0 235-0 235-0 112-0 112-0 112-0 112-0 235-0 180-3 112-0 112-0 254-0 254-0 254-0 254-0 254-0 256-3 256-3 256-3 254-0 256-3 277-3 342-0 342-0 342-0 280-0 280-0 280-0 280-0 280-0 280-0 83-0 83-0 33-0 33-0 33-0 33-0 306-3 306-3 306-3 306-3 306-3 160-0 160-0 160-0 160-0 160-0 160-0 160-0 245-0 111-3 111-3 111-3 111-3 138-3 138-3 138-3 138-3 138-3 288-0 288-0 288-0 242-3 242-3 242-3 242-3 242-3 242-3 242-3 242-3 242-3 371-0 371-0 371-0 371-0 371-0 215-0 215-0 40-0 538-0 538-0 215-0 215-0 538-0 186-3 186-3 538-0 538-0 186-3 186-3 345-3 345-3 345-3 345-3 345-3 268-0 268-0 268-0 68-0 268-0 268-0 191-3 191-3 191-3 191-3 191-3 341-3 341-3 341-3 192-3 192-3 192-3 269-3 269-3 269-3 269-3 269-3 95-0 95-0 95-0 195-3 195-3 195-3 195-3 195-3 195-3 219-0 219-0 219-0 219-0 219-0 219-0 219-0 219-0 369-3 369-3 369-3 369-3 369-3 369-3 369-3 369-3 249-0 249-0 249-0 249-0 249-0 0-2 0-2 0-2 0-2 0-2 0-2 0-2 0-2 0-2 0-2 0-2 0-2 0-2 0-2 0-2 0-2 0-2 0-2 0-2 0-2 0-2 0-2 0-2 0-2 0-2 0-2 0-2 0-2 0-2 0-2 
0-2 0-2 0-2 0-2 0-2 0-2 0-2 0-2 0-2 0-2 0-2 0-2 0-2 0-2 0-2 0-2 0-2 0-2 0-2 0-2 0-2 0-2 0-2 0-2 0-2 0-2 0-2 0-2 0-2 0-2 0-2 0-2 0-2 0-2 0-2 0-2 80-0 80-0 80-0 80-0 235-0 235-0 235-0 112-0 112-0 112-0 112-0 112-0 112-0 112-0 112-0 254-0 254-0 254-0 254-0 254-0 254-0 254-0 254-0 254-0 256-3 342-0 342-0 342-0 342-0 280-0 280-0 280-0 280-0 280-0 83-0 83-0 83-0 185-3 185-3 155-3 33-0 155-3 155-3 306-3 306-3 306-3 160-0 160-0 160-0 160-0 160-0 245-0 245-0 245-0 245-0 111-3 111-3 111-3 138-3 138-3 138-3 138-3 138-3 288-0 288-0 288-0 242-3 242-3 242-3 242-3 242-3 242-3 242-3 242-3 242-3 371-0 371-0 371-0 371-0 371-0 215-0 40-0 40-0 40-0 538-0 538-0 538-0 538-0 538-0 538-0 538-0 538-0 538-0 142-0 345-3 345-3 345-3 345-3 345-3 268-0 268-0 268-0 68-0 68-0 268-0 268-0 191-3 191-3 191-3 191-3 191-3 191-3 192-3 192-3 192-3 192-3 192-3 269-3 269-3 269-3 269-3 95-0 95-0 95-0 95-0 195-3 195-3 195-3 195-3 219-0 219-0 219-0 219-0 219-0 219-0 219-0 219-0 219-0 369-3 369-3 369-3 369-3 369-3 369-3 369-3 271-0 271-0 271-0 249-0 249-0 249-0 0-2 0-2 0-2 0-2 0-2 0-2 0-2 0-2 0-2 0-2 0-2 0-2 0-2 0-2 0-2 0-2 0-2 0-2 0-2 0-2 0-2 0-2 0-2 0-2 0-2 0-2 0-2 0-2 0-2 0-2 
0-2 0-2 0-2 0-2 0-2 0-2 0-2 0-2 0-2 0-2 0-2 0-2 0-2 0-2 0-2 0-2 0-2 0-2 0-2 0-2 0-2 0-2 0-2 0-2 0-2 0-2 0-2 0-2 0-2 0-2 0-2 0-2 0-2 0-2 0-2 0-2 80-0 80-0 80-0 80-0 80-0 235-0 235-0 235-0 112-0 112-0 252-0 252-0 112-0 112-0 112-0 112-0 112-0 254-0 254-0 254-0 254-0 254-0 254-0 254-0 254-0 342-0 342-0 342-0 342-0 280-0 280-0 280-0 280-0 280-0 280-0 280-0 185-3 185-3 185-3 155-3 33-0 33-0 155-3 155-3 306-3 306-3 160-0 160-0 160-0 160-0 160-0 245-0 245-0 111-3 111-3 111-3 138-3 138-3 138-3 138-3 138-3 138-3 138-3 288-0 288-0 288-0 242-3 242-3 242-3 242-3 242-3 242-3 242-3 242-3 242-3 103-0 103-0 371-0 371-0 371-0 40-0 40-0 40-0 538-0 538-0 538-0 538-0 538-0 538-0 538-0 538-0 538-0 142-0 142-0 345-3 345-3 345-3 345-3 345-3 345-3 268-0 268-0 268-0 268-0 268-0 268-0 191-3 191-3 191-3 191-3 191-3 191-3 192-3 192-3 192-3 192-3 192-3 269-3 192-3 269-3 192-3 192-3 95-0 95-0 95-0 195-3 195-3 195-3 195-3 219-0 219-0 219-0 219-0 146-0 219-0 219-0 146-0 369-3 369-3 369-3 369-3 369-3 369-3 369-3 369-3 271-0 271-0 271-0 271-0 249-0 249-0 0-2 0-2 0-2 0-2 0-2 0-2 0-2 0-2 0-2 0-2 0-2 0-2 0-2 0-2 0-2 0-2 0-2 0-2 0-2 0-2 0-2 0-2 0-2 0-2 0-2 0-2 0-2 0-2 0-2 0-2 
0-2 0-2 0-2 0-2 0-2 0-2 0-2 0-2 0-2 0-2 0-2 0-2 0-2 0-2 0-2 0-2 0-2 0-2 0-2 0-2 0-2 0-2 0-2 0-2 0-2 0-2 0-2 0-2 0-2 0-2 0-2 0-2 0-2 0-2 0-2 80-0 80-0 80-0 80-0 252-0 80-0 235-0 235-0 252-0 252-0 252-0 252-0 252-0 252-0 178-0 178-0 154-3 154-3 154-3 254-0 254-0 254-0 254-0 342-0 342-0 342-0 342-0 342-0 342-0 342-0 280-0 185-3 185-3 185-3 185-3 280-0 185-3 185-3 185-3 185-3 155-3 155-3 155-3 155-3 155-3 306-3 306-3 160-0 160-0 160-0 245-0 245-0 245-0 245-0 245-0 245-0 138-3 138-3 9-3 9-3 138-3 138-3 138-3 288-0 288-0 288-0 288-0 242-3 152-3 152-3 242-3 242-3 242-3 242-3 103-0 103-0 103-0 103-0 371-0 371-0 371-0 40-0 40-0 538-0 538-0 538-0 538-0 538-0 538-0 538-0 538-0 538-0 142-0 142-0 345-3 345-3 345-3 345-3 345-3 345-3 345-3 268-0 268-0 268-0 268-0 268-0 268-0 191-3 191-3 191-3 191-3 191-3 191-3 192-3 192-3 192-3 192-3 192-3 192-3 192-3 192-3 192-3 95-0 95-0 95-0 95-0 195-3 195-3 195-3 195-3 146-0 146-0 219-0 219-0 146-0 146-0 146-0 146-0 146-0 369-3 299-0 299-0 299-0 369-3 369-3 369-3 271-0 271-0 271-0 271-0 271-0 271-0 0-2 0-2 0-2 0-2 0-2 0-2 0-2 0-2 0-2 0-2 0-2 0-2 0-2 0-2 0-2 0-2 0-2 0-2 0-2 0-2 0-2 0-2 0-2 0-2 0-2 0-2 0-2 0-2 0-2 0-2 
0-2 0-2 0-2 0-2 0-2 0-2 0-2 0-2 0-2 0-2 0-2 0-2 0-2 0-2 0-2 0-2 0-2 0-2 0-2 0-2 0-2 0-2 0-2 0-2 0-2 0-2 0-2 0-2 0-2 0-2 0-2 0-2 0-2 0-2 0-2 80-0 80-0 80-0 80-0 252-0 252-0 252-0 235-0 252-0 178-0 178-0 178-0 178-0 178-0 178-0 178-0 154-3 154-3 154-3 154-3 154-3 254-0 254-0 342-0 342-0 342-0 342-0 342-0 342-0 342-0 185-3 185-3 185-3 185-3 185-3 185-3 185-3 185-3 185-3 185-3 155-3 155-3 155-3 155-3 155-3 306-3 306-3 263-3 263-3 160-0 160-0 245-0 245-0 245-0 245-0 245-0 138-3 9-3 9-3 9-3 9-3 9-3 9-3 288-0 288-0 288-0 288-0 152-3 152-3 152-3 242-3 106-3 106-3 106-3 103-0 103-0 103-0 103-0 103-0 103-0 371-0 371-0 40-0 538-0 538-0 538-0 538-0 538-0 142-0 142-0 142-0 142-0 142-0 142-0 345-3 345-3 345-3 345-3 345-3 345-3 268-0 268-0 268-0 268-0 118-3 118-3 118-3 191-3 118-3 191-3 118-3 189-3 192-3 192-3 192-3 192-3 170-3 192-3 192-3 192-3 192-3 95-0 95-0 95-0 95-0 195-3 195-3 195-3 195-3 195-3 146-0 146-0 146-0 146-0 146-0 146-0 146-0 146-0 146-0 299-0 299-0 299-0 299-0 299-0 299-0 369-3 271-0 271-0 271-0 271-0 271-0 271-0 0-2 0-2 0-2 0-2 0-2 0-2 0-2 0-2 0-2 0-2 0-2 0-2 0-2 0-2 0-2 0-2 0-2 0-2 0-2 0-2 0-2 0-2 0-2 0-2 0-2 0-2 0-2 0-2 0-2 0-2 
0-2 0-2 0-2 0-2 0-2 0-2 0-2 0-2 0-2 0-2 0-2 0-2 0-2 0-2 0-2 0-2 0-2 0-2 0-2 0-2 0-2 0-2 0-2 0-2 0-2 0-2 0-2 0-2 0-2 0-2 0-2 0-2 0-2 0-2 0-2 80-0 80-0 80-0 80-0 252-0 252-0 252-0 252-0 252-0 178-0 178-0 178-0 178-0 178-0 178-0 154-3 154-3 154-3 154-3 154-3 154-3 254-0 254-0 254-0 342-0 342-0 342-0 342-0 342-0 342-0 185-3 105-0 105-0 105-0 105-0 185-3 185-3 185-3 185-3 185-3 155-3 155-3 155-3 155-3 155-3 155-3 155-3 263-3 263-3 263-3 263-3 245-0 245-0 245-0 245-0 245-0 9-3 9-3 9-3 9-3 9-3 9-3 152-3 152-3 288-0 152-3 152-3 152-3 152-3 152-3 152-3 106-3 106-3 106-3 103-0 103-0 103-0 103-0 103-0 103-0 103-0 371-0 40-0 40-0 40-0 40-0 538-0 142-0 142-0 142-0 142-0 142-0 142-0 142-0 345-3 345-3 345-3 362-3 345-3 241-3 241-3 241-3 241-3 268-0 118-3 118-3 118-3 118-3 118-3 118-3 118-3 189-3 189-3 192-3 192-3 192-3 170-3 95-0 95-0 95-0 95-0 95-0 95-0 95-0 95-0 195-3 43-3 195-3 146-0 146-0 146-0 146-0 146-0 146-0 146-0 146-0 146-0 325-3 299-0 299-0 299-0 299-0 299-0 299-0 299-0 299-0 271-0 271-0 271-0 271-0 271-0 271-0 0-2 0-2 0-2 0-2 0-2 0-2 0-2 0-2 0-2 0-2 0-2 0-2 0-2 0-2 0-2 0-2 0-2 0-2 0-2 0-2 0-2 0-2 0-2 0-2 0-2 0-2 0-2 0-2 0-2 0-2 
0-2 0-2 0-2 0-2 0-2 0-2 0-2 0-2 0-2 0-2 0-2 0-2 0-2 0-2 0-2 0-2 0-2 0-2 0-2 0-2 0-2 0-2 0-2 0-2 0-2 0-2 0-2 0-2 0-2 0-2 0-2 0-2 0-2 0-2 0-2 80-0 80-0 252-0 252-0 252-0 252-0 252-0 252-0 252-0 178-0 178-0 178-0 178-0 178-0 178-0 178-0 154-3 154-3 154-3 154-3 154-3 154-3 154-3 254-0 342-0 342-0 342-0 105-0 105-0 105-0 105-0 105-0 312-0 105-0 105-0 185-3 185-3 185-3 185-3 185-3 185-3 155-3 155-3 155-3 155-3 155-3 155-3 263-3 263-3 263-3 263-3 245-0 245-0 245-0 245-0 245-0 9-3 9-3 9-3 9-3 9-3 9-3 152-3 152-3 152-3 152-3 152-3 152-3 152-3 152-3 106-3 106-3 106-3 106-3 106-3 106-3 103-0 103-0 103-0 103-0 103-0 103-0 40-0 40-0 40-0 40-0 142-0 142-0 142-0 142-0 142-0 362-3 142-0 142-0 362-3 362-3 362-3 362-3 241-3 241-3 241-3 241-3 118-3 118-3 118-3 118-3 118-3 118-3 118-3 118-3 118-3 189-3 189-3 189-3 189-3 170-3 170-3 170-3 170-3 170-3 170-3 374-3 95-0 95-0 374-3 195-3 43-3 43-3 146-0 146-0 146-0 146-0 146-0 146-0 146-0 146-0 146-0 325-3 325-3 325-3 299-0 299-0 299-0 299-0 299-0 299-0 299-0 271-0 271-0 271-0 271-0 271-0 0-2 0-2 0-2 0-2 0-2 0-2 0-2 0-2 0-2 0-2 0-2 0-2 0-2 0-2 0-2 0-2 0-2 0-2 0-2 0-2 0-2 0-2 0-2 0-2 0-2 0-2 0-2 0-2 0-2 0-2 
0-2 0-2 0-2 0-2 0-2 0-2 0-2 0-2 0-2 0-2 0-2 0-2 0-2 0-2 0-2 0-2 0-2 0-2 0-2 0-2 0-2 0-2 0-2 0-2 0-2 0-2 0-2 0-2 0-2 0-2 0-2 0-2 0-2 0-2 0-2 237-3 237-3 252-0 252-0 252-0 252-0 252-0 252-0 252-0 252-0 178-0 378-0 378-0 378-0 378-0 178-0 378-0 378-0 378-0 154-3 87-0 154-3 154-3 154-3 154-3 154-3 105-0 105-0 105-0 105-0 105-0 312-0 312-0 105-0 105-0 185-3 185-3 185-3 185-3 155-3 155-3 155-3 155-3 155-3 155-3 155-3 263-3 263-3 263-3 263-3 263-3 263-3 245-0 245-0 245-0 245-0 245-0 9-3 9-3 9-3 9-3 9-3 9-3 152-3 247-0 152-3 152-3 152-3 152-3 152-3 106-3 106-3 106-3 106-3 106-3 103-0 103-0 103-0 103-0 103-0 40-0 103-0 40-0 40-0 40-0 40-0 142-0 142-0 142-0 142-0 142-0 362-3 142-0 142-0 362-3 362-3 362-3 362-3 241-3 241-3 241-3 118-3 118-3 118-3 118-3 118-3 118-3 118-3 118-3 118-3 189-3 189-3 189-3 189-3 189-3 170-3 170-3 170-3 170-3 170-3 374-3 374-3 95-0 95-0 374-3 43-3 43-3 43-3 43-3 43-3 146-0 146-0 43-3 43-3 146-0 146-0 325-3 325-3 325-3 325-3 299-0 299-0 299-0 299-0 299-0 299-0 199-0 199-0 199-0 271-0 271-0 271-0 0-2 0-2 0-2 0-2 0-2 0-2 0-2 0-2 0-2 0-2 0-2 0-2 0-2 0-2 0-2 0-2 0-2 0-2 0-2 0-2 0-2 0-2 0-2 0-2 0-2 0-2 0-2 0-2 0-2 0-2 
0-2 0-2 0-2 0-2 0-2 0-2 0-2 0-2 0-2 0-2 0-2 0-2 0-2 0-2 0-2 0-2 0-2 0-2 0-2 0-2 0-2 0-2 0-2 0-2 0-2 0-2 0-2 0-2 0-2 0-2 0-2 0-2 0-2 0-2 237-3 237-3 237-3 237-3 237-3 252-0 252-0 252-0 252-0 252-0 252-0 178-0 378-0 378-0 378-0 378-0 378-0 378-0 378-0 378-0 87-0 87-0 154-3 154-3 154-3 154-3 154-3 105-0 105-0 105-0 105-0 312-0 312-0 312-0 312-0 312-0 185-3 185-3 185-3 185-3 185-3 310-0 155-3 155-3 155-3 155-3 155-3 263-3 263-3 263-3 263-3 263-3 263-3 245-0 245-0 245-0 245-0 245-0 9-3 9-3 9-3 9-3 9-3 247-0 247-0 247-0 152-3 152-3 152-3 152-3 152-3 106-3 106-3 106-3 106-3 106-3 106-3 103-0 103-0 103-0 103-0 40-0 40-0 40-0 40-0 40-0 40-0 40-0 40-0 142-0 142-0 142-0 362-3 362-3 362-3 362-3 362-3 362-3 362-3 241-3 241-3 241-3 241-3 241-3 118-3 118-3 118-3 118-3 118-3 118-3 189-3 189-3 189-3 189-3 170-3 170-3 170-3 170-3 170-3 170-3 170-3 374-3 374-3 374-3 374-3 374-3 43-3 43-3 43-3 43-3 43-3 43-3 43-3 43-3 43-3 43-3 43-3 325-3 325-3 325-3 325-3 299-0 299-0 299-0 299-0 299-0 199-0 199-0 199-0 199-0 271-0 271-0 271-0 0-2 0-2 0-2 0-2 0-2 0-2 0-2 0-2 0-2 0-2 0-2 0-2 0-2 0-2 0-2 0-2 0-2 0-2 0-2 0-2 0-2 0-2 0-2 0-2 0-2 0-2 0-2 0-2 0-2 0-2 
0-2 0-2 0-2 0-2 0-2 0-2 0-2 0-2 0-2 0-2 0-2 0-2 0-2 0-2 0-2 0-2 0-2 0-2 0-2 0-2 0-2 0-2 0-2 0-2 0-2 0-2 0-2 0-2 0-2 0-2 0-2 0-2 0-2 0-2 237-3 237-3 237-3 237-3 237-3 301-3 301-3 301-3 301-3 178-0 178-0 178-0 178-0 378-0 378-0 378-0 378-0 378-0 378-0 87-0 87-0 87-0 87-0 154-3 154-3 154-3 105-0 105-0 105-0 105-0 312-0 312-0 312-0 312-0 312-0 312-0 312-0 312-0 310-0 310-0 310-0 310-0 310-0 310-0 310-0 310-0 263-3 263-3 263-3 263-3 263-3 263-3 255-0 255-0 255-0 255-0 245-0 9-3 9-3 9-3 9-3 9-3 9-3 247-0 247-0 247-0 247-0 247-0 247-0 152-3 152-3 106-3 234-3 234-3 106-3 106-3 106-3 103-0 103-0 103-0 40-0 40-0 40-0 40-0 40-0 339-3 121-3 121-3 121-3 142-0 142-0 142-0 362-3 362-3 362-3 362-3 362-3 362-3 241-3 241-3 241-3 241-3 241-3 241-3 118-3 118-3 118-3 293-0 293-0 293-0 189-3 189-3 189-3 189-3 170-3 170-3 170-3 170-3 170-3 170-3 170-3 374-3 374-3 374-3 374-3 374-3 374-3 374-3 43-3 43-3 43-3 43-3 43-3 43-3 222-3 222-3 43-3 325-3 325-3 325-3 325-3 299-0 299-0 443-0 299-0 299-0 299-0 199-0 199-0 199-0 199-0 199-0 271-0 0-2 0-2 0-2 0-2 0-2 0-2 0-2 0-2 0-2 0-2 0-2 0-2 0-2 0-2 0-2 0-2 0-2 0-2 0-2 0-2 0-2 0-2 0-2 0-2 0-2 0-2 0-2 0-2 0-2 0-2 
0-2 0-2 0-2 0-2 0-2 0-2 0-2 0-2 0-2 0-2 0-2 0-2 0-2 0-2 0-2 0-2 0-2 0-2 0-2 0-2 0-2 0-2 0-2 0-2 0-2 0-2 0-2 0-2 0-2 0-2 0-2 0-2 0-2 0-2 237-3 237-3 237-3 237-3 237-3 301-3 301-3 301-3 301-3 178-0 178-0 178-0 178-0 178-0 378-0 378-0 378-0 378-0 378-0 87-0 87-0 87-0 87-0 154-3 105-0 105-0 105-0 105-0 105-0 105-0 312-0 312-0 312-0 312-0 312-0 312-0 312-0 312-0 310-0 310-0 310-0 310-0 310-0 310-0 310-0 310-0 263-3 263-3 263-3 263-3 263-3 263-3 255-0 255-0 255-0 255-0 255-0 436-3 363-0 9-3 9-3 363-0 363-0 363-0 247-0 247-0 247-0 247-0 247-0 152-3 152-3 234-3 234-3 234-3 234-3 106-3 106-3 106-3 106-3 106-3 106-3 40-0 40-0 339-3 339-3 339-3 121-3 121-3 121-3 121-3 121-3 142-0 362-3 362-3 362-3 362-3 362-3 362-3 241-3 241-3 241-3 241-3 241-3 241-3 293-0 293-0 293-0 293-0 293-0 293-0 189-3 189-3 189-3 189-3 170-3 170-3 170-3 350-0 170-3 170-3 170-3 374-3 374-3 374-3 374-3 374-3 374-3 374-3 374-3 374-3 43-3 43-3 222-3 222-3 222-3 222-3 222-3 325-3 325-3 325-3 325-3 443-0 443-0 443-0 443-0 199-0 199-0 199-0 199-0 199-0 199-0 199-0 199-0 0-2 0-2 0-2 0-2 0-2 0-2 0-2 0-2 0-2 0-2 0-2 0-2 0-2 0-2 0-2 0-2 0-2 0-2 0-2 0-2 0-2 0-2 0-2 0-2 0-2 0-2 0-2 0-2 0-2 0-2 
0-2 0-2 0-2 0-2 0-2 0-2 0-2 0-2 0-2 0-2 0-2 0-2 0-2 0-2 0-2 0-2 0-2 0-2 0-2 0-2 0-2 0-2 0-2 0-2 0-2 0-2 0-2 0-2 0-2 0-2 0-2 0-2 0-2 0-2 237-3 237-3 237-3 237-3 237-3 301-3 301-3 301-3 301-3 301-3 301-3 301-3 178-0 178-0 378-0 378-0 378-0 378-0 378-0 87-0 87-0 87-0 87-0 87-0 87-0 105-0 105-0 105-0 105-0 312-0 312-0 312-0 312-0 312-0 312-0 312-0 312-0 157-3 157-3 157-3 310-0 310-0 310-0 310-0 310-0 255-0 255-0 255-0 255-0 263-3 263-3 255-0 255-0 255-0 255-0 255-0 255-0 436-3 363-0 363-0 363-0 363-0 363-0 363-0 247-0 247-0 247-0 247-0 247-0 152-3 234-3 234-3 234-3 234-3 234-3 234-3 234-3 106-3 106-3 106-3 339-3 40-0 40-0 339-3 339-3 339-3 339-3 121-3 121-3 121-3 121-3 121-3 121-3 362-3 362-3 362-3 362-3 362-3 241-3 241-3 241-3 241-3 293-0 293-0 293-0 293-0 293-0 293-0 293-0 189-3 189-3 350-0 350-0 350-0 350-0 170-3 350-0 350-0 170-3 170-3 170-3 374-3 374-3 374-3 374-3 374-3 374-3 374-3 374-3 43-3 43-3 222-3 222-3 163-0 163-0 222-3 222-3 325-3 325-3 325-3 325-3 443-0 443-0 443-0 443-0 443-0 443-0 199-0 199-0 199-0 199-0 199-0 199-0 0-2 0-2 0-2 0-2 0-2 0-2 0-2 0-2 0-2 0-2 0-2 0-2 0-2 0-2 0-2 0-2 0-2 0-2 0-2 0-2 0-2 0-2 0-2 0-2 0-2 0-2 0-2 0-2 0-2 0-2 
0-2 0-2 0-2 0-2 0-2 0-2 0-2 0-2 0-2 0-2 0-2 0-2 0-2 0-2 0-2 0-2 0-2 0-2 0-2 0-2 0-2 0-2 0-2 0-2 0-2 0-2 0-2 0-2 0-2 0-2 0-2 0-2 0-2 0-2 237-3 237-3 237-3 237-3 237-3 301-3 301-3 301-3 301-3 301-3 301-3 301-3 178-0 178-0 378-0 378-0 378-0 378-0 378-0 233-0 87-0 87-0 87-0 87-0 202-3 202-3 202-3 202-3 105-0 105-0 312-0 312-0 312-0 312-0 312-0 312-0 312-0 157-3 157-3 157-3 310-0 310-0 310-0 310-0 310-0 255-0 255-0 255-0 255-0 255-0 255-0 255-0 255-0 436-3 436-3 436-3 436-3 436-3 363-0 363-0 363-0 363-0 363-0 363-0 247-0 247-0 247-0 247-0 247-0 234-3 234-3 234-3 234-3 234-3 234-3 234-3 234-3 234-3 339-3 339-3 339-3 339-3 339-3 339-3 339-3 339-3 339-3 121-3 121-3 121-3 121-3 121-3 121-3 121-3 362-3 362-3 362-3 362-3 362-3 241-3 241-3 241-3 293-0 293-0 293-0 293-0 293-0 293-0 293-0 189-3 189-3 189-3 350-0 350-0 350-0 350-0 350-0 350-0 170-3 170-3 91-0 374-3 374-3 197-3 197-3 197-3 197-3 374-3 374-3 43-3 43-3 222-3 222-3 222-3 163-0 222-3 325-3 325-3 325-3 325-3 325-3 443-0 443-0 443-0 443-0 443-0 443-0 199-0 199-0 199-0 199-0 199-0 218-3 0-2 0-2 0-2 0-2 0-2 0-2 0-2 0-2 0-2 0-2 0-2 0-2 0-2 0-2 0-2 0-2 0-2 0-2 0-2 0-2 0-2 0-2 0-2 0-2 0-2 0-2 0-2 0-2 0-2 0-2 
0-2 0-2 0-2 0-2 0-2 0-2 0-2 0-2 0-2 0-2 0-2 0-2 0-2 0-2 0-2 0-2 0-2 0-2 0-2 0-2 0-2 0-2 0-2 0-2 0-2 0-2 0-2 0-2 0-2 0-2 0-2 0-2 0-2 0-2 237-3 237-3 237-3 237-3 237-3 301-3 301-3 301-3 301-3 301-3 301-3 301-3 178-0 178-0 428-0 233-0 378-0 233-0 233-0 233-0 87-0 87-0 202-3 202-3 202-3 202-3 202-3 202-3 105-0 105-0 105-0 331-3 312-0 312-0 157-3 157-3 157-3 157-3 157-3 157-3 310-0 310-0 310-0 310-0 310-0 310-0 310-0 238-0 255-0 255-0 255-0 255-0 255-0 436-3 436-3 436-3 436-3 436-3 363-0 363-0 363-0 363-0 363-0 363-0 363-0 363-0 247-0 247-0 247-0 247-0 234-3 234-3 234-3 234-3 234-3 234-3 234-3 234-3 339-3 339-3 339-3 292-0 339-3 339-3 339-3 339-3 339-3 121-3 262-3 121-3 121-3 121-3 121-3 121-3 362-3 362-3 362-3 362-3 241-3 241-3 414-0 414-0 293-0 293-0 293-0 293-0 293-0 293-0 293-0 189-3 189-3 189-3 350-0 350-0 350-0 350-0 350-0 350-0 91-0 91-0 91-0 91-0 197-3 197-3 197-3 197-3 197-3 374-3 374-3 43-3 43-3 222-3 222-3 222-3 163-0 163-0 163-0 325-3 325-3 325-3 325-3 443-0 443-0 443-0 443-0 443-0 443-0 199-0 199-0 199-0 218-3 218-3 218-3 0-2 0-2 0-2 0-2 0-2 0-2 0-2 0-2 0-2 0-2 0-2 0-2 0-2 0-2 0-2 0-2 0-2 0-2 0-2 0-2 0-2 0-2 0-2 0-2 0-2 0-2 0-2 0-2 0-2 0-2 
0-2 0-2 0-2 0-2 0-2 0-2 0-2 0-2 0-2 0-2 0-2 0-2 0-2 0-2 0-2 0-2 0-2 0-2 0-2 0-2 0-2 0-2 0-2 0-2 0-2 0-2 0-2 0-2 0-2 0-2 0-2 0-2 0-2 0-2 237-3 237-3 237-3 237-3 237-3 301-3 301-3 301-3 301-3 301-3 301-3 301-3 428-0 428-0 428-0 233-0 233-0 233-0 233-0 233-0 233-0 87-0 202-3 202-3 202-3 202-3 202-3 202-3 202-3 202-3 331-3 331-3 331-3 331-3 331-3 157-3 157-3 157-3 157-3 157-3 412-0 412-0 412-0 310-0 310-0 310-0 238-0 238-0 238-0 255-0 255-0 255-0 255-0 436-3 436-3 436-3 436-3 436-3 363-0 363-0 363-0 363-0 363-0 363-0 363-0 363-0 247-0 247-0 247-0 247-0 247-0 234-3 234-3 234-3 234-3 234-3 234-3 339-3 339-3 339-3 292-0 292-0 339-3 339-3 339-3 339-3 262-3 262-3 262-3 262-3 262-3 121-3 121-3 121-3 121-3 121-3 121-3 414-0 414-0 414-0 414-0 414-0 293-0 293-0 293-0 293-0 293-0 293-0 293-0 293-0 189-3 189-3 350-0 350-0 350-0 350-0 350-0 350-0 91-0 91-0 91-0 91-0 197-3 197-3 197-3 197-3 197-3 197-3 43-3 43-3 222-3 222-3 222-3 163-0 163-0 163-0 163-0 325-3 325-3 325-3 325-3 443-0 443-0 443-0 443-0 443-0 443-0 199-0 218-3 218-3 218-3 218-3 218-3 218-3 0-2 0-2 0-2 0-2 0-2 0-2 0-2 0-2 0-2 0-2 0-2 0-2 0-2 0-2 0-2 0-2 0-2 0-2 0-2 0-2 0-2 0-2 0-2 0-2 0-2 0-2 0-2 0-2 0-2 
0-2 0-2 0-2 0-2 0-2 0-2 0-2 0-2 0-2 0-2 0-2 0-2 0-2 0-2 0-2 0-2 0-2 0-2 0-2 0-2 0-2 0-2 0-2 0-2 0-2 0-2 0-2 0-2 0-2 0-2 0-2 0-2 0-2 0-2 237-3 377-0 237-3 237-3 301-3 301-3 229-3 229-3 229-3 229-3 428-0 428-0 428-0 428-0 233-0 233-0 233-0 233-0 233-0 233-0 233-0 87-0 87-0 202-3 202-3 202-3 202-3 202-3 202-3 202-3 331-3 331-3 331-3 331-3 331-3 157-3 157-3 157-3 157-3 157-3 412-0 412-0 412-0 310-0 238-0 238-0 238-0 238-0 238-0 238-0 238-0 255-0 255-0 436-3 436-3 436-3 436-3 436-3 436-3 363-0 436-3 436-3 363-0 363-0 363-0 182-0 182-0 247-0 247-0 247-0 247-0 321-3 234-3 234-3 234-3 321-3 339-3 339-3 321-3 321-3 292-0 292-0 339-3 339-3 339-3 262-3 262-3 262-3 262-3 262-3 262-3 121-3 121-3 121-3 121-3 121-3 267-0 267-0 267-0 414-0 414-0 414-0 414-0 414-0 414-0 213-0 213-0 213-0 189-3 189-3 189-3 189-3 189-3 350-0 350-0 350-0 350-0 350-0 91-0 91-0 197-3 197-3 197-3 197-3 197-3 197-3 197-3 197-3 43-3 43-3 222-3 222-3 222-3 163-0 163-0 163-0 163-0 325-3 325-3 325-3 443-0 443-0 443-0 443-0 443-0 443-0 218-3 218-3 218-3 218-3 218-3 218-3 218-3 218-3 0-2 0-2 0-2 0-2 0-2 0-2 0-2 0-2 0-2 0-2 0-2 0-2 0-2 0-2 0-2 0-2 0-2 0-2 0-2 0-2 0-2 0-2 0-2 0-2 0-2 0-2 0-2 0-2 0-2 
0-2 0-2 0-2 0-2 0-2 0-2 0-2 0-2 0-2 0-2 0-2 0-2 0-2 0-2 0-2 0-2 0-2 0-2 0-2 0-2 0-2 0-2 0-2 0-2 0-2 0-2 0-2 0-2 0-2 0-2 0-2 0-2 0-2 0-2 237-3 377-0 237-3 229-3 229-3 229-3 229-3 229-3 229-3 229-3 428-0 428-0 428-0 428-0 428-0 233-0 233-0 233-0 233-0 87-0 87-0 87-0 87-0 202-3 202-3 202-3 202-3 202-3 331-3 202-3 331-3 331-3 331-3 331-3 331-3 331-3 157-3 157-3 157-3 157-3 412-0 412-0 412-0 412-0 238-0 238-0 238-0 238-0 238-0 238-0 238-0 255-0 238-0 436-3 436-3 436-3 436-3 436-3 436-3 436-3 436-3 436-3 363-0 363-0 182-0 182-0 182-0 247-0 247-0 247-0 321-3 321-3 321-3 321-3 321-3 321-3 321-3 321-3 321-3 321-3 292-0 292-0 292-0 262-3 262-3 262-3 262-3 262-3 262-3 262-3 121-3 121-3 121-3 121-3 121-3 121-3 267-0 267-0 414-0 414-0 414-0 414-0 414-0 414-0 414-0 213-0 213-0 213-0 213-0 213-0 213-0 213-0 213-0 350-0 350-0 350-0 350-0 350-0 350-0 91-0 197-3 197-3 197-3 197-3 197-3 197-3 197-3 222-3 222-3 222-3 222-3 448-0 448-0 163-0 163-0 163-0 163-0 163-0 163-0 163-0 443-0 443-0 443-0 443-0 399-0 218-3 218-3 218-3 218-3 218-3 218-3 218-3 218-3 218-3 0-2 0-2 0-2 0-2 0-2 0-2 0-2 0-2 0-2 0-2 0-2 0-2 0-2 0-2 0-2 0-2 0-2 0-2 0-2 0-2 0-2 0-2 0-2 0-2 0-2 0-2 0-2 0-2 0-2 
0-2 0-2 0-2 0-2 0-2 0-2 0-2 0-2 0-2 0-2 0-2 0-2 0-2 0-2 0-2 0-2 0-2 0-2 0-2 0-2 0-2 0-2 0-2 0-2 0-2 0-2 0-2 0-2 0-2 0-2 0-2 0-2 0-2 0-2 377-0 377-0 237-3 229-3 229-3 229-3 229-3 229-3 229-3 229-3 428-0 428-0 428-0 428-0 428-0 233-0 233-0 233-0 233-0 233-0 87-0 87-0 87-0 202-3 202-3 202-3 202-3 331-3 331-3 331-3 331-3 331-3 331-3 331-3 157-3 157-3 157-3 157-3 157-3 412-0 412-0 412-0 412-0 412-0 412-0 238-0 238-0 238-0 238-0 238-0 238-0 238-0 238-0 436-3 436-3 365-3 365-3 365-3 365-3 365-3 365-3 365-3 365-3 363-0 182-0 182-0 182-0 182-0 182-0 247-0 321-3 321-3 321-3 321-3 321-3 321-3 321-3 321-3 321-3 321-3 292-0 292-0 292-0 262-3 262-3 262-3 262-3 262-3 262-3 262-3 262-3 267-0 267-0 267-0 267-0 267-0 267-0 267-0 313-3 414-0 414-0 414-0 414-0 414-0 414-0 213-0 213-0 213-0 213-0 213-0 213-0 213-0 213-0 213-0 350-0 350-0 350-0 91-0 91-0 91-0 197-3 197-3 91-0 197-3 91-0 197-3 197-3 222-3 222-3 448-0 448-0 448-0 448-0 163-0 163-0 163-0 163-0 163-0 163-0 163-0 163-0 399-0 399-0 399-0 399-0 218-3 218-3 218-3 218-3 218-3 218-3 273-3 218-3 218-3 0-2 0-2 0-2 0-2 0-2 0-2 0-2 0-2 0-2 0-2 0-2 0-2 0-2 0-2 0-2 0-2 0-2 0-2 0-2 0-2 0-2 0-2 0-2 0-2 0-2 0-2 0-2 0-2 0-2 
0-2 0-2 0-2 0-2 0-2 0-2 0-2 0-2 0-2 0-2 0-2 0-2 0-2 0-2 0-2 0-2 0-2 0-2 0-2 0-2 0-2 0-2 0-2 0-2 0-2 0-2 0-2 0-2 0-2 0-2 0-2 0-2 0-2 0-2 377-0 377-0 377-0 377-0 229-3 229-3 229-3 229-3 229-3 229-3 428-0 428-0 428-0 428-0 428-0 233-0 233-0 233-0 233-0 233-0 376-0 87-0 87-0 202-3 202-3 202-3 331-3 331-3 331-3 331-3 331-3 331-3 331-3 157-3 157-3 157-3 157-3 157-3 157-3 412-0 412-0 412-0 412-0 412-0 412-0 238-0 238-0 238-0 238-0 238-0 238-0 238-0 436-3 436-3 365-3 365-3 365-3 365-3 365-3 365-3 365-3 365-3 365-3 365-3 182-0 182-0 182-0 182-0 182-0 321-3 321-3 321-3 321-3 321-3 321-3 321-3 321-3 321-3 321-3 321-3 292-0 292-0 292-0 262-3 262-3 262-3 262-3 262-3 262-3 262-3 262-3 169-3 267-0 267-0 267-0 267-0 267-0 313-3 313-3 313-3 414-0 414-0 414-0 414-0 213-0 213-0 213-0 213-0 213-0 213-0 213-0 213-0 213-0 213-0 350-0 424-3 424-3 91-0 91-0 91-0 91-0 91-0 91-0 91-0 91-0 197-3 197-3 197-3 222-3 222-3 448-0 448-0 448-0 448-0 163-0 163-0 163-0 448-0 163-0 163-0 163-0 163-0 399-0 399-0 399-0 218-3 218-3 399-0 273-3 273-3 273-3 273-3 218-3 218-3 273-3 0-2 0-2 0-2 0-2 0-2 0-2 0-2 0-2 0-2 0-2 0-2 0-2 0-2 0-2 0-2 0-2 0-2 0-2 0-2 0-2 0-2 0-2 0-2 0-2 0-2 0-2 0-2 0-2 
0-2 0-2 0-2 0-2 0-2 0-2 0-2 0-2 0-2 0-2 0-2 0-2 0-2 0-2 0-2 0-2 0-2 0-2 0-2 0-2 0-2 0-2 0-2 0-2 0-2 0-2 0-2 0-2 0-2 0-2 0-2 0-2 0-2 0-2 377-0 377-0 377-0 377-0 229-3 229-3 229-3 229-3 229-3 229-3 428-0 428-0 428-0 181-0 428-0 428-0 428-0 233-0 233-0 376-0 376-0 87-0 87-0 202-3 202-3 202-3 330-0 331-3 331-3 331-3 330-0 231-3 231-3 231-3 231-3 231-3 157-3 157-3 412-0 412-0 412-0 412-0 412-0 412-0 158-3 238-0 238-0 238-0 238-0 238-0 238-0 238-0 436-3 436-3 365-3 365-3 365-3 365-3 365-3 365-3 365-3 365-3 182-0 182-0 182-0 182-0 182-0 182-0 182-0 258-0 258-0 258-0 168-3 168-3 168-3 321-3 321-3 321-3 321-3 321-3 292-0 292-0 292-0 292-0 292-0 262-3 262-3 262-3 262-3 262-3 262-3 169-3 267-0 267-0 267-0 313-3 313-3 313-3 313-3 313-3 313-3 414-0 414-0 414-0 414-0 313-3 213-0 213-0 213-0 213-0 213-0 349-3 213-0 213-0 424-3 424-3 424-3 424-3 91-0 91-0 91-0 91-0 91-0 91-0 265-0 265-0 222-3 222-3 222-3 222-3 448-0 448-0 448-0 448-0 448-0 448-0 448-0 448-0 448-0 163-0 163-0 163-0 399-0 399-0 399-0 399-0 399-0 399-0 273-3 273-3 273-3 273-3 218-3 218-3 273-3 0-2 0-2 0-2 0-2 0-2 0-2 0-2 0-2 0-2 0-2 0-2 0-2 0-2 0-2 0-2 0-2 0-2 0-2 0-2 0-2 0-2 0-2 0-2 0-2 0-2 0-2 0-2 0-2 
0-2 0-2 0-2 0-2 0-2 0-2 0-2 0-2 0-2 0-2 0-2 0-2 0-2 0-2 0-2 0-2 0-2 0-2 0-2 0-2 0-2 0-2 0-2 0-2 0-2 0-2 0-2 0-2 0-2 0-2 0-2 0-2 0-2 0-2 0-2 377-0 377-0 377-0 229-3 229-3 229-3 229-3 229-3 428-0 428-0 428-0 181-0 181-0 428-0 428-0 428-0 233-0 233-0 376-0 376-0 376-0 330-0 330-0 330-0 330-0 330-0 331-3 331-3 330-0 330-0 231-3 231-3 231-3 231-3 231-3 231-3 157-3 412-0 412-0 412-0 412-0 412-0 158-3 158-3 158-3 158-3 158-3 158-3 158-3 158-3 264-3 264-3 264-3 264-3 365-3 365-3 365-3 365-3 365-3 365-3 365-3 182-0 182-0 296-3 182-0 182-0 182-0 182-0 258-0 258-0 258-0 168-3 168-3 168-3 168-3 168-3 168-3 168-3 321-3 292-0 292-0 292-0 292-0 292-0 292-0 169-3 169-3 169-3 169-3 169-3 169-3 267-0 267-0 313-3 313-3 313-3 313-3 313-3 313-3 313-3 414-0 414-0 313-3 313-3 313-3 313-3 349-3 349-3 349-3 349-3 349-3 349-3 349-3 424-3 424-3 424-3 424-3 91-0 91-0 91-0 91-0 91-0 91-0 265-0 265-0 265-0 265-0 222-3 222-3 222-3 448-0 448-0 448-0 448-0 448-0 448-0 448-0 448-0 448-0 448-0 399-0 399-0 399-0 399-0 399-0 399-0 399-0 273-3 273-3 273-3 273-3 273-3 273-3 273-3 0-2 0-2 0-2 0-2 0-2 0-2 0-2 0-2 0-2 0-2 0-2 0-2 0-2 0-2 0-2 0-2 0-2 0-2 0-2 0-2 0-2 0-2 0-2 0-2 0-2 0-2 0-2 0-2 
0-2 0-2 0-2 0-2 0-2 0-2 0-2 0-2 0-2 0-2 0-2 0-2 0-2 0-2 0-2 0-2 0-2 0-2 0-2 0-2 0-2 0-2 0-2 0-2 0-2 0-2 0-2 0-2 0-2 0-2 0-2 0-2 0-2 0-2 0-2 377-0 377-0 377-0 229-3 229-3 229-3 229-3 229-3 229-3 428-0 181-0 181-0 181-0 181-0 428-0 181-0 233-0 233-0 376-0 376-0 376-0 376-0 376-0 330-0 330-0 330-0 331-3 331-3 330-0 231-3 231-3 231-3 231-3 231-3 231-3 231-3 231-3 231-3 412-0 412-0 412-0 412-0 158-3 158-3 158-3 158-3 158-3 158-3 158-3 158-3 158-3 264-3 264-3 264-3 264-3 365-3 365-3 264-3 264-3 365-3 365-3 182-0 182-0 296-3 182-0 182-0 182-0 258-0 258-0 258-0 168-3 168-3 168-3 168-3 168-3 168-3 168-3 168-3 270-0 292-0 292-0 292-0 292-0 292-0 292-0 292-0 169-3 169-3 169-3 169-3 169-3 169-3 267-0 267-0 267-0 267-0 267-0 313-3 313-3 313-3 414-0 414-0 313-3 313-3 313-3 313-3 349-3 349-3 349-3 349-3 349-3 349-3 349-3 424-3 424-3 424-3 424-3 322-3 322-3 322-3 322-3 91-0 91-0 265-0 265-0 265-0 265-0 265-0 222-3 222-3 448-0 448-0 340-0 340-0 448-0 448-0 448-0 448-0 448-0 448-0 399-0 399-0 399-0 399-0 399-0 399-0 399-0 148-0 148-0 273-3 273-3 273-3 273-3 273-3 0-2 0-2 0-2 0-2 0-2 0-2 0-2 0-2 0-2 0-2 0-2 0-2 0-2 0-2 0-2 0-2 0-2 0-2 0-2 0-2 0-2 0-2 0-2 0-2 0-2 0-2 0-2 0-2 
0-2 0-2 0-2 0-2 0-2 0-2 0-2 0-2 0-2 0-2 0-2 0-2 0-2 0-2 0-2 0-2 0-2 0-2 0-2 0-2 0-2 0-2 0-2 0-2 0-2 0-2 0-2 0-2 0-2 0-2 0-2 0-2 0-2 0-2 0-2 377-0 377-0 377-0 229-3 303-3 303-3 303-3 428-0 428-0 428-0 181-0 181-0 181-0 181-0 181-0 181-0 181-0 233-0 376-0 376-0 376-0 376-0 376-0 330-0 330-0 330-0 330-0 330-0 330-0 231-3 231-3 231-3 231-3 231-3 231-3 231-3 231-3 231-3 412-0 412-0 412-0 412-0 389-3 158-3 158-3 158-3 216-3 216-3 216-3 216-3 264-3 264-3 264-3 264-3 264-3 264-3 264-3 264-3 264-3 264-3 264-3 182-0 296-3 296-3 182-0 258-0 258-0 258-0 258-0 258-0 168-3 168-3 168-3 168-3 168-3 168-3 168-3 270-0 270-0 292-0 292-0 292-0 292-0 58-0 58-0 58-0 58-0 169-3 169-3 169-3 169-3 169-3 267-0 267-0 267-0 267-0 267-0 313-3 313-3 313-3 313-3 313-3 313-3 313-3 349-3 349-3 349-3 349-3 349-3 349-3 349-3 349-3 424-3 424-3 424-3 424-3 424-3 322-3 322-3 322-3 322-3 366-3 366-3 366-3 265-0 265-0 265-0 265-0 222-3 222-3 448-0 448-0 340-0 340-0 340-0 340-0 340-0 340-0 474-0 474-0 474-0 474-0 474-0 399-0 399-0 399-0 399-0 399-0 148-0 273-3 273-3 273-3 273-3 273-3 0-2 0-2 0-2 0-2 0-2 0-2 0-2 0-2 0-2 0-2 0-2 0-2 0-2 0-2 0-2 0-2 0-2 0-2 0-2 0-2 0-2 0-2 0-2 0-2 0-2 0-2 0-2 0-2 
0-2 0-2 0-2 0-2 0-2 0-2 0-2 0-2 0-2 0-2 0-2 0-2 0-2 0-2 0-2 0-2 0-2 0-2 0-2 0-2 0-2 0-2 0-2 0-2 0-2 0-2 0-2 0-2 0-2 0-2 0-2 0-2 0-2 0-2 377-0 377-0 377-0 377-0 303-3 303-3 303-3 303-3 303-3 303-3 303-3 181-0 181-0 181-0 181-0 181-0 181-0 376-0 376-0 376-0 376-0 376-0 354-3 354-3 330-0 330-0 330-0 330-0 330-0 330-0 330-0 231-3 231-3 231-3 231-3 231-3 231-3 231-3 231-3 389-3 389-3 389-3 389-3 389-3 158-3 158-3 158-3 216-3 216-3 216-3 216-3 216-3 264-3 264-3 264-3 264-3 264-3 264-3 264-3 264-3 264-3 264-3 182-0 296-3 296-3 296-3 258-0 258-0 258-0 258-0 258-0 168-3 168-3 168-3 168-3 168-3 168-3 270-0 270-0 270-0 270-0 292-0 292-0 292-0 58-0 58-0 270-0 58-0 169-3 169-3 169-3 169-3 169-3 267-0 267-0 267-0 267-0 267-0 318-0 318-0 313-3 313-3 313-3 313-3 313-3 349-3 349-3 349-3 349-3 349-3 349-3 349-3 349-3 424-3 424-3 424-3 424-3 424-3 322-3 322-3 322-3 322-3 366-3 366-3 366-3 366-3 366-3 265-0 265-0 265-0 265-0 265-0 340-0 340-0 340-0 340-0 340-0 340-0 474-0 474-0 474-0 474-0 474-0 474-0 399-0 399-0 399-0 399-0 399-0 148-0 148-0 273-3 273-3 273-3 273-3 0-2 0-2 0-2 0-2 0-2 0-2 0-2 0-2 0-2 0-2 0-2 0-2 0-2 0-2 0-2 0-2 0-2 0-2 0-2 0-2 0-2 0-2 0-2 0-2 0-2 0-2 0-2 0-2 
0-2 0-2 0-2 0-2 0-2 0-2 0-2 0-2 0-2 0-2 0-2 0-2 0-2 0-2 0-2 0-2 0-2 0-2 0-2 0-2 0-2 0-2 0-2 0-2 0-2 0-2 0-2 0-2 0-2 0-2 0-2 0-2 0-2 0-2 377-0 377-0 377-0 377-0 303-3 303-3 303-3 303-3 303-3 303-3 303-3 181-0 181-0 181-0 181-0 181-0 376-0 376-0 376-0 376-0 376-0 376-0 354-3 354-3 330-0 330-0 330-0 330-0 330-0 330-0 330-0 201-0 201-0 201-0 201-0 201-0 201-0 389-3 389-3 389-3 389-3 389-3 389-3 389-3 158-3 158-3 158-3 216-3 216-3 216-3 216-3 469-3 469-3 469-3 264-3 264-3 264-3 264-3 336-0 336-0 336-0 336-0 182-0 296-3 296-3 296-3 258-0 258-0 258-0 258-0 258-0 258-0 168-3 168-3 168-3 305-0 270-0 270-0 270-0 270-0 270-0 270-0 270-0 270-0 270-0 270-0 270-0 58-0 169-3 169-3 169-3 169-3 169-3 169-3 267-0 267-0 267-0 267-0 318-0 318-0 318-0 318-0 318-0 318-0 349-3 349-3 244-3 349-3 244-3 244-3 244-3 244-3 424-3 424-3 424-3 424-3 322-3 322-3 322-3 322-3 322-3 322-3 366-3 366-3 366-3 366-3 366-3 366-3 265-0 265-0 265-0 265-0 265-0 340-0 340-0 340-0 340-0 340-0 474-0 474-0 474-0 474-0 394-0 394-0 394-0 394-0 394-0 399-0 399-0 148-0 148-0 273-3 273-3 273-3 273-3 0-2 0-2 0-2 0-2 0-2 0-2 0-2 0-2 0-2 0-2 0-2 0-2 0-2 0-2 0-2 0-2 0-2 0-2 0-2 0-2 0-2 0-2 0-2 0-2 0-2 0-2 0-2 0-2 
0-2 0-2 0-2 0-2 0-2 0-2 0-2 0-2 0-2 0-2 0-2 0-2 0-2 0-2 0-2 0-2 0-2 0-2 0-2 0-2 0-2 0-2 0-2 0-2 0-2 0-2 0-2 0-2 0-2 0-2 0-2 0-2 0-2 0-2 377-0 377-0 377-0 377-0 282-0 303-3 303-3 303-3 303-3 303-3 303-3 303-3 181-0 181-0 181-0 181-0 181-0 376-0 376-0 376-0 376-0 376-0 354-3 354-3 354-3 330-0 354-3 354-3 330-0 330-0 201-0 201-0 201-0 201-0 201-0 201-0 201-0 201-0 389-3 389-3 389-3 389-3 389-3 158-3 158-3 158-3 158-3 158-3 216-3 216-3 469-3 469-3 469-3 469-3 264-3 264-3 264-3 264-3 336-0 336-0 336-0 336-0 336-0 336-0 296-3 296-3 296-3 296-3 296-3 258-0 258-0 258-0 258-0 168-3 168-3 305-0 270-0 270-0 270-0 270-0 270-0 270-0 270-0 270-0 270-0 270-0 58-0 58-0 169-3 169-3 169-3 169-3 169-3 489-3 489-3 489-3 489-3 489-3 318-0 318-0 318-0 318-0 318-0 318-0 349-3 349-3 244-3 244-3 244-3 244-3 244-3 424-3 424-3 424-3 424-3 424-3 322-3 322-3 322-3 322-3 322-3 322-3 322-3 366-3 366-3 366-3 366-3 366-3 265-0 265-0 265-0 265-0 340-0 340-0 340-0 340-0 340-0 474-0 474-0 474-0 474-0 474-0 394-0 394-0 394-0 394-0 394-0 394-0 399-0 148-0 148-0 273-3 273-3 273-3 273-3 0-2 0-2 0-2 0-2 0-2 0-2 0-2 0-2 0-2 0-2 0-2 0-2 0-2 0-2 0-2 0-2 0-2 0-2 0-2 0-2 0-2 0-2 0-2 0-2 0-2 0-2 0-2 0-2 
0-2 0-2 0-2 0-2 0-2 0-2 0-2 0-2 0-2 0-2 0-2 0-2 0-2 0-2 0-2 0-2 0-2 0-2 0-2 0-2 0-2 0-2 0-2 0-2 0-2 0-2 0-2 0-2 0-2 0-2 0-2 0-2 0-2 0-2 377-0 377-0 377-0 282-0 282-0 303-3 303-3 303-3 303-3 303-3 303-3 303-3 204-0 181-0 181-0 181-0 181-0 181-0 376-0 376-0 376-0 376-0 376-0 354-3 354-3 330-0 354-3 354-3 330-0 201-0 201-0 201-0 201-0 201-0 201-0 201-0 201-0 201-0 389-3 389-3 389-3 389-3 389-3 389-3 389-3 158-3 158-3 158-3 216-3 469-3 469-3 469-3 469-3 469-3 264-3 264-3 336-0 336-0 336-0 336-0 336-0 336-0 336-0 336-0 296-3 296-3 296-3 296-3 296-3 258-0 258-0 258-0 258-0 305-0 305-0 305-0 270-0 270-0 270-0 270-0 270-0 270-0 270-0 270-0 270-0 58-0 58-0 58-0 58-0 58-0 58-0 58-0 58-0 489-3 489-3 489-3 489-3 489-3 318-0 318-0 318-0 318-0 318-0 318-0 318-0 318-0 244-3 244-3 244-3 244-3 117-0 116-0 424-3 424-3 424-3 424-3 322-3 322-3 322-3 322-3 322-3 348-3 348-3 348-3 366-3 366-3 366-3 366-3 265-0 265-0 265-0 265-0 194-0 340-0 340-0 340-0 340-0 474-0 474-0 474-0 474-0 474-0 394-0 394-0 394-0 394-0 394-0 394-0 394-0 148-0 148-0 148-0 148-0 148-0 148-0 0-2 0-2 0-2 0-2 0-2 0-2 0-2 0-2 0-2 0-2 0-2 0-2 0-2 0-2 0-2 0-2 0-2 0-2 0-2 0-2 0-2 0-2 0-2 0-2 0-2 0-2 0-2 0-2 
0-2 0-2 0-2 0-2 0-2 0-2 0-2 0-2 0-2 0-2 0-2 0-2 0-2 0-2 0-2 0-2 0-2 0-2 0-2 0-2 0-2 0-2 0-2 0-2 0-2 0-2 0-2 0-2 0-2 0-2 0-2 0-2 0-2 0-2 377-0 377-0 377-0 282-0 282-0 282-0 282-0 204-0 303-3 303-3 303-3 303-3 204-0 181-0 204-0 204-0 204-0 181-0 181-0 230-0 376-0 354-3 354-3 354-3 354-3 330-0 354-3 354-3 330-0 201-0 201-0 201-0 201-0 201-0 201-0 201-0 201-0 259-3 389-3 389-3 389-3 389-3 389-3 389-3 389-3 158-3 158-3 158-3 216-3 469-3 469-3 469-3 469-3 469-3 264-3 469-3 469-3 336-0 336-0 336-0 336-0 336-0 336-0 336-0 336-0 296-3 296-3 296-3 296-3 296-3 258-0 258-0 258-0 164-3 164-3 305-0 305-0 305-0 270-0 270-0 36-3 270-0 58-0 58-0 58-0 58-0 58-0 58-0 58-0 489-3 489-3 489-3 489-3 489-3 489-3 489-3 318-0 318-0 318-0 334-0 318-0 318-0 318-0 318-0 244-3 244-3 244-3 244-3 244-3 117-0 117-0 116-0 116-0 116-0 116-0 424-3 424-3 322-3 322-3 322-3 348-3 348-3 348-3 348-3 366-3 366-3 366-3 366-3 366-3 265-0 194-0 194-0 194-0 340-0 340-0 340-0 340-0 474-0 474-0 474-0 474-0 474-0 394-0 394-0 394-0 394-0 394-0 394-0 394-0 221-0 221-0 148-0 148-0 148-0 148-0 0-2 0-2 0-2 0-2 0-2 0-2 0-2 0-2 0-2 0-2 0-2 0-2 0-2 0-2 0-2 0-2 0-2 0-2 0-2 0-2 0-2 0-2 0-2 0-2 0-2 0-2 0-2 0-2 
0-2 0-2 0-2 0-2 0-2 0-2 0-2 0-2 0-2 0-2 0-2 0-2 0-2 0-2 0-2 0-2 0-2 0-2 0-2 0-2 0-2 0-2 0-2 0-2 0-2 0-2 0-2 0-2 0-2 0-2 0-2 0-2 0-2 0-2 282-0 282-0 282-0 282-0 282-0 282-0 282-0 204-0 204-0 303-3 303-3 204-0 204-0 204-0 204-0 204-0 204-0 204-0 204-0 230-0 230-0 230-0 230-0 354-3 354-3 354-3 354-3 354-3 354-3 354-3 201-0 201-0 201-0 259-3 259-3 201-0 201-0 259-3 259-3 389-3 389-3 389-3 389-3 389-3 389-3 216-3 216-3 216-3 216-3 469-3 469-3 469-3 469-3 469-3 469-3 469-3 469-3 469-3 336-0 469-3 336-0 336-0 336-0 336-0 409-0 409-0 296-3 296-3 296-3 296-3 258-0 258-0 258-0 164-3 164-3 164-3 305-0 305-0 36-3 36-3 36-3 36-3 58-0 58-0 58-0 58-0 58-0 58-0 58-0 489-3 489-3 489-3 489-3 489-3 489-3 489-3 318-0 318-0 334-0 334-0 334-0 318-0 244-3 244-3 244-3 244-3 244-3 244-3 244-3 117-0 116-0 116-0 116-0 116-0 116-0 116-0 424-3 322-3 322-3 322-3 348-3 348-3 348-3 348-3 348-3 366-3 366-3 366-3 366-3 194-0 194-0 194-0 194-0 340-0 194-0 340-0 340-0 474-0 474-0 474-0 474-0 474-0 394-0 394-0 394-0 394-0 394-0 394-0 221-0 221-0 148-0 148-0 148-0 148-0 148-0 0-2 0-2 0-2 0-2 0-2 0-2 0-2 0-2 0-2 0-2 0-2 0-2 0-2 0-2 0-2 0-2 0-2 0-2 0-2 0-2 0-2 0-2 0-2 0-2 0-2 0-2 0-2 0-2 
0-2 0-2 0-2 0-2 0-2 0-2 0-2 0-2 0-2 0-2 0-2 0-2 0-2 0-2 0-2 0-2 0-2 0-2 0-2 0-2 0-2 0-2 0-2 0-2 0-2 0-2 0-2 0-2 0-2 0-2 0-2 0-2 0-2 0-2 282-0 282-0 282-0 282-0 282-0 282-0 282-0 204-0 204-0 204-0 204-0 204-0 204-0 204-0 204-0 204-0 230-0 230-0 230-0 230-0 230-0 230-0 285-0 285-0 285-0 354-3 354-3 354-3 354-3 354-3 201-0 201-0 201-0 259-3 259-3 201-0 259-3 259-3 259-3 389-3 389-3 389-3 216-3 216-3 216-3 216-3 216-3 216-3 216-3 469-3 469-3 469-3 469-3 469-3 469-3 469-3 469-3 469-3 469-3 469-3 336-0 336-0 336-0 336-0 409-0 409-0 308-3 296-3 296-3 296-3 296-3 258-0 164-3 164-3 164-3 164-3 305-0 305-0 36-3 36-3 36-3 36-3 36-3 36-3 36-3 58-0 58-0 58-0 58-0 489-3 489-3 489-3 489-3 489-3 489-3 418-0 318-0 318-0 334-0 334-0 334-0 334-0 244-3 244-3 244-3 244-3 244-3 244-3 244-3 117-0 116-0 116-0 116-0 116-0 116-0 116-0 116-0 322-3 322-3 348-3 348-3 348-3 348-3 348-3 348-3 366-3 366-3 366-3 366-3 194-0 194-0 194-0 194-0 340-0 194-0 194-0 194-0 474-0 474-0 449-3 474-0 394-0 394-0 394-0 394-0 394-0 394-0 394-0 221-0 221-0 148-0 148-0 148-0 0-2 0-2 0-2 0-2 0-2 0-2 0-2 0-2 0-2 0-2 0-2 0-2 0-2 0-2 0-2 0-2 0-2 0-2 0-2 0-2 0-2 0-2 0-2 0-2 0-2 0-2 0-2 0-2 0-2 0-2 
0-2 0-2 0-2 0-2 0-2 0-2 0-2 0-2 0-2 0-2 0-2 0-2 0-2 0-2 0-2 0-2 0-2 0-2 0-2 0-2 0-2 0-2 0-2 0-2 0-2 0-2 0-2 0-2 0-2 0-2 0-2 0-2 0-2 0-2 282-0 282-0 282-0 282-0 282-0 282-0 352-3 352-3 352-3 204-0 204-0 204-0 204-0 204-0 204-0 230-0 230-0 230-0 230-0 230-0 230-0 230-0 285-0 285-0 285-0 285-0 285-0 354-3 354-3 354-3 259-3 259-3 259-3 259-3 259-3 259-3 259-3 259-3 259-3 260-0 260-0 260-0 216-3 216-3 216-3 216-3 216-3 216-3 388-0 388-0 388-0 388-0 388-0 388-0 388-0 439-0 439-0 469-3 409-0 409-0 409-0 336-0 409-0 409-0 409-0 409-0 308-3 296-3 296-3 296-3 296-3 258-0 164-3 164-3 164-3 164-3 305-0 36-3 36-3 36-3 36-3 36-3 36-3 36-3 36-3 36-3 58-0 58-0 58-0 489-3 489-3 489-3 489-3 489-3 489-3 418-0 418-0 418-0 334-0 334-0 334-0 334-0 334-0 334-0 244-3 244-3 244-3 244-3 244-3 117-0 116-0 116-0 116-0 116-0 116-0 116-0 116-0 322-3 348-3 348-3 348-3 348-3 348-3 348-3 348-3 366-3 348-3 348-3 347-3 194-0 194-0 194-0 194-0 194-0 194-0 194-0 194-0 474-0 474-0 449-3 474-0 474-0 474-0 394-0 394-0 394-0 221-0 221-0 221-0 148-0 148-0 148-0 148-0 0-2 0-2 0-2 0-2 0-2 0-2 0-2 0-2 0-2 0-2 0-2 0-2 0-2 0-2 0-2 0-2 0-2 0-2 0-2 0-2 0-2 0-2 0-2 0-2 0-2 0-2 0-2 0-2 0-2 0-2 
0-2 0-2 0-2 0-2 0-2 0-2 0-2 0-2 0-2 0-2 0-2 0-2 0-2 0-2 0-2 0-2 0-2 0-2 0-2 0-2 0-2 0-2 0-2 0-2 0-2 0-2 0-2 0-2 0-2 0-2 0-2 0-2 0-2 0-2 282-0 282-0 282-0 282-0 282-0 282-0 352-3 352-3 352-3 204-0 204-0 204-0 204-0 204-0 204-0 230-0 230-0 230-0 230-0 230-0 230-0 285-0 285-0 285-0 285-0 285-0 354-3 354-3 354-3 354-3 259-3 259-3 259-3 259-3 259-3 259-3 259-3 259-3 259-3 259-3 260-0 260-0 216-3 216-3 216-3 216-3 216-3 216-3 388-0 388-0 388-0 388-0 388-0 388-0 388-0 439-0 439-0 409-0 409-0 409-0 409-0 409-0 409-0 409-0 409-0 409-0 308-3 308-3 296-3 296-3 296-3 164-3 164-3 164-3 164-3 164-3 305-0 305-0 36-3 36-3 36-3 36-3 36-3 36-3 36-3 36-3 337-3 337-3 337-3 337-3 489-3 418-0 418-0 418-0 418-0 418-0 418-0 418-0 418-0 334-0 334-0 334-0 334-0 334-0 334-0 244-3 244-3 244-3 244-3 117-0 116-0 116-0 116-0 116-0 116-0 116-0 116-0 322-3 348-3 214-3 348-3 348-3 348-3 348-3 348-3 348-3 348-3 347-3 347-3 347-3 194-0 194-0 194-0 194-0 194-0 194-0 194-0 474-0 474-0 449-3 449-3 449-3 449-3 449-3 394-0 221-0 221-0 221-0 221-0 148-0 148-0 148-0 148-0 0-2 0-2 0-2 0-2 0-2 0-2 0-2 0-2 0-2 0-2 0-2 0-2 0-2 0-2 0-2 0-2 0-2 0-2 0-2 0-2 0-2 0-2 0-2 0-2 0-2 0-2 0-2 0-2 0-2 0-2 
0-2 0-2 0-2 0-2 0-2 0-2 0-2 0-2 0-2 0-2 0-2 0-2 0-2 0-2 0-2 0-2 0-2 0-2 0-2 0-2 0-2 0-2 0-2 0-2 0-2 0-2 0-2 0-2 0-2 0-2 0-2 0-2 0-2 0-2 282-0 282-0 282-0 352-3 352-3 352-3 352-3 352-3 352-3 356-0 204-0 204-0 356-0 356-0 204-0 230-0 230-0 230-0 230-0 230-0 230-0 285-0 285-0 285-0 285-0 285-0 354-3 354-3 354-3 253-3 253-3 259-3 259-3 259-3 130-0 130-0 259-3 259-3 259-3 259-3 260-0 260-0 260-0 260-0 260-0 260-0 260-0 388-0 388-0 388-0 388-0 388-0 388-0 388-0 388-0 439-0 439-0 439-0 409-0 409-0 409-0 409-0 409-0 409-0 308-3 308-3 308-3 308-3 308-3 308-3 296-3 296-3 164-3 164-3 164-3 164-3 305-0 305-0 36-3 36-3 36-3 36-3 36-3 36-3 36-3 36-3 36-3 337-3 337-3 337-3 337-3 418-0 418-0 418-0 418-0 418-0 418-0 418-0 334-0 334-0 334-0 334-0 334-0 334-0 334-0 117-0 117-0 117-0 117-0 117-0 117-0 117-0 116-0 116-0 116-0 116-0 116-0 214-3 214-3 214-3 214-3 348-3 348-3 348-3 347-3 347-3 348-3 347-3 347-3 347-3 194-0 194-0 194-0 194-0 194-0 194-0 449-3 449-3 449-3 449-3 449-3 449-3 221-0 221-0 221-0 221-0 221-0 221-0 221-0 221-0 221-0 221-0 148-0 0-2 0-2 0-2 0-2 0-2 0-2 0-2 0-2 0-2 0-2 0-2 0-2 0-2 0-2 0-2 0-2 0-2 0-2 0-2 0-2 0-2 0-2 0-2 0-2 0-2 0-2 0-2 0-2 0-2 0-2 
0-2 0-2 0-2 0-2 0-2 0-2 0-2 0-2 0-2 0-2 0-2 0-2 0-2 0-2 0-2 0-2 0-2 0-2 0-2 0-2 0-2 0-2 0-2 0-2 0-2 0-2 0-2 0-2 0-2 0-2 0-2 0-2 0-2 0-2 282-0 282-0 352-3 352-3 352-3 352-3 352-3 356-0 356-0 356-0 356-0 356-0 356-0 356-0 356-0 230-0 230-0 230-0 230-0 230-0 230-0 285-0 285-0 285-0 285-0 285-0 285-0 285-0 253-3 253-3 253-3 253-3 259-3 130-0 130-0 130-0 130-0 130-0 130-0 333-0 333-0 260-0 260-0 260-0 260-0 260-0 260-0 260-0 388-0 388-0 388-0 388-0 388-0 439-0 439-0 439-0 439-0 439-0 439-0 409-0 409-0 409-0 409-0 308-3 308-3 308-3 308-3 308-3 308-3 308-3 164-3 164-3 164-3 164-3 164-3 305-0 305-0 305-0 36-3 36-3 36-3 36-3 36-3 337-3 337-3 337-3 337-3 337-3 337-3 337-3 337-3 418-0 418-0 418-0 418-0 418-0 418-0 418-0 418-0 334-0 334-0 334-0 334-0 334-0 334-0 117-0 117-0 117-0 117-0 117-0 117-0 117-0 116-0 116-0 116-0 214-3 214-3 214-3 214-3 214-3 214-3 214-3 214-3 214-3 214-3 347-3 347-3 347-3 347-3 347-3 194-0 194-0 323-0 323-0 323-0 323-0 449-3 449-3 449-3 449-3 449-3 449-3 449-3 400-0 221-0 400-0 221-0 221-0 221-0 221-0 221-0 221-0 0-2 0-2 0-2 0-2 0-2 0-2 0-2 0-2 0-2 0-2 0-2 0-2 0-2 0-2 0-2 0-2 0-2 0-2 0-2 0-2 0-2 0-2 0-2 0-2 0-2 0-2 0-2 0-2 0-2 0-2 0-2 
0-2 0-2 0-2 0-2 0-2 0-2 0-2 0-2 0-2 0-2 0-2 0-2 0-2 0-2 0-2 0-2 0-2 0-2 0-2 0-2 0-2 0-2 0-2 0-2 0-2 0-2 0-2 0-2 0-2 0-2 0-2 0-2 0-2 0-2 282-0 282-0 352-3 352-3 352-3 352-3 352-3 352-3 356-0 356-0 356-0 356-0 356-0 356-0 401-0 401-0 401-0 230-0 230-0 230-0 230-0 285-0 285-0 285-0 285-0 285-0 285-0 253-3 253-3 253-3 253-3 253-3 253-3 130-0 130-0 130-0 130-0 130-0 333-0 333-0 333-0 333-0 333-0 260-0 260-0 260-0 260-0 388-0 388-0 388-0 388-0 439-0 439-0 439-0 439-0 439-0 439-0 409-0 409-0 409-0 409-0 409-0 409-0 409-0 308-3 308-3 308-3 308-3 308-3 308-3 164-3 164-3 164-3 164-3 164-3 305-0 305-0 305-0 305-0 305-0 305-0 305-0 36-3 337-3 337-3 337-3 337-3 337-3 337-3 337-3 337-3 418-0 418-0 418-0 418-0 418-0 418-0 497-3 497-3 497-3 334-0 334-0 334-0 334-0 117-0 117-0 117-0 117-0 117-0 117-0 117-0 545-3 545-3 545-3 545-3 214-3 214-3 214-3 214-3 214-3 214-3 214-3 214-3 214-3 214-3 347-3 347-3 347-3 347-3 347-3 347-3 323-0 323-0 323-0 323-0 323-0 449-3 449-3 449-3 449-3 449-3 449-3 449-3 400-0 400-0 400-0 400-0 400-0 221-0 221-0 221-0 221-0 0-2 0-2 0-2 0-2 0-2 0-2 0-2 0-2 0-2 0-2 0-2 0-2 0-2 0-2 0-2 0-2 0-2 0-2 0-2 0-2 0-2 0-2 0-2 0-2 0-2 0-2 0-2 0-2 0-2 0-2 0-2 
0-2 0-2 0-2 0-2 0-2 0-2 0-2 0-2 0-2 0-2 0-2 0-2 0-2 0-2 0-2 0-2 0-2 0-2 0-2 0-2 0-2 0-2 0-2 0-2 0-2 0-2 0-2 0-2 0-2 0-2 0-2 0-2 0-2 0-2 251-3 251-3 251-3 352-3 352-3 352-3 352-3 352-3 352-3 356-0 356-0 356-0 356-0 356-0 401-0 401-0 401-0 401-0 401-0 401-0 285-0 285-0 285-0 285-0 285-0 285-0 253-3 253-3 253-3 253-3 253-3 253-3 253-3 130-0 130-0 130-0 130-0 333-0 333-0 333-0 333-0 333-0 260-0 260-0 260-0 260-0 260-0 388-0 388-0 388-0 388-0 217-0 439-0 439-0 439-0 439-0 439-0 439-0 283-3 409-0 409-0 409-0 409-0 283-3 308-3 308-3 308-3 308-3 308-3 308-3 164-3 164-3 164-3 305-0 305-0 305-0 447-3 568-3 568-3 305-0 305-0 305-0 337-3 337-3 337-3 337-3 337-3 337-3 368-3 368-3 337-3 418-0 418-0 418-0 418-0 418-0 418-0 497-3 497-3 497-3 497-3 334-0 334-0 334-0 117-0 117-0 117-0 117-0 117-0 117-0 545-3 545-3 545-3 545-3 545-3 545-3 214-3 214-3 214-3 214-3 214-3 214-3 214-3 214-3 347-3 347-3 347-3 347-3 347-3 347-3 323-0 323-0 323-0 323-0 323-0 323-0 323-0 323-0 323-0 449-3 449-3 449-3 449-3 449-3 400-0 400-0 400-0 400-0 400-0 221-0 221-0 221-0 0-2 0-2 0-2 0-2 0-2 0-2 0-2 0-2 0-2 0-2 0-2 0-2 0-2 0-2 0-2 0-2 0-2 0-2 0-2 0-2 0-2 0-2 0-2 0-2 0-2 0-2 0-2 0-2 0-2 0-2 0-2 
0-2 0-2 0-2 0-2 0-2 0-2 0-2 0-2 0-2 0-2 0-2 0-2 0-2 0-2 0-2 0-2 0-2 0-2 0-2 0-2 0-2 0-2 0-2 0-2 0-2 0-2 0-2 0-2 0-2 0-2 0-2 0-2 0-2 0-2 251-3 251-3 251-3 251-3 352-3 352-3 352-3 352-3 352-3 352-3 352-3 352-3 356-0 356-0 356-0 356-0 356-0 401-0 401-0 401-0 285-0 285-0 285-0 285-0 285-0 402-0 402-0 402-0 253-3 253-3 253-3 253-3 253-3 130-0 130-0 130-0 130-0 130-0 130-0 333-0 333-0 333-0 260-0 260-0 260-0 260-0 260-0 217-0 217-0 217-0 217-0 217-0 439-0 439-0 439-0 439-0 439-0 439-0 283-3 283-3 283-3 283-3 283-3 283-3 283-3 283-3 308-3 308-3 308-3 308-3 164-3 164-3 164-3 164-3 447-3 447-3 447-3 568-3 568-3 305-0 305-0 337-3 337-3 337-3 337-3 337-3 337-3 368-3 368-3 368-3 337-3 115-3 115-3 115-3 497-3 497-3 497-3 497-3 497-3 497-3 497-3 497-3 497-3 497-3 497-3 497-3 117-0 117-0 117-0 545-3 545-3 545-3 545-3 545-3 545-3 545-3 214-3 214-3 214-3 214-3 324-0 324-0 324-0 324-0 347-3 347-3 347-3 347-3 347-3 323-0 323-0 323-0 323-0 323-0 323-0 323-0 317-3 317-3 323-0 449-3 449-3 449-3 400-0 400-0 400-0 400-0 400-0 400-0 400-0 221-0 221-0 221-0 0-2 0-2 0-2 0-2 0-2 0-2 0-2 0-2 0-2 0-2 0-2 0-2 0-2 0-2 0-2 0-2 0-2 0-2 0-2 0-2 0-2 0-2 0-2 0-2 0-2 0-2 0-2 0-2 0-2 0-2 0-2 
0-2 0-2 0-2 0-2 0-2 0-2 0-2 0-2 0-2 0-2 0-2 0-2 0-2 0-2 0-2 0-2 0-2 0-2 0-2 0-2 0-2 0-2 0-2 0-2 0-2 0-2 0-2 0-2 0-2 0-2 0-2 0-2 0-2 0-2 251-3 251-3 251-3 251-3 251-3 352-3 352-3 352-3 352-3 352-3 356-0 356-0 356-0 356-0 356-0 356-0 401-0 401-0 401-0 402-0 402-0 402-0 402-0 402-0 402-0 402-0 402-0 402-0 402-0 253-3 253-3 253-3 253-3 253-3 130-0 130-0 130-0 130-0 130-0 333-0 333-0 333-0 260-0 260-0 260-0 260-0 514-0 514-0 217-0 217-0 217-0 217-0 217-0 439-0 439-0 439-0 439-0 439-0 283-3 283-3 283-3 283-3 283-3 283-3 283-3 308-3 308-3 308-3 308-3 184-0 184-0 184-0 164-3 447-3 447-3 447-3 447-3 568-3 568-3 305-0 305-0 337-3 337-3 337-3 337-3 337-3 368-3 368-3 368-3 364-0 364-0 364-0 115-3 115-3 115-3 115-3 497-3 497-3 497-3 497-3 497-3 497-3 497-3 497-3 290-3 290-3 117-0 117-0 290-3 290-3 545-3 545-3 545-3 545-3 545-3 545-3 545-3 214-3 214-3 324-0 324-0 324-0 324-0 324-0 324-0 324-0 347-3 347-3 323-0 323-0 323-0 323-0 323-0 323-0 323-0 323-0 317-3 317-3 317-3 449-3 449-3 449-3 400-0 400-0 400-0 400-0 400-0 400-0 400-0 400-0 400-0 0-2 0-2 0-2 0-2 0-2 0-2 0-2 0-2 0-2 0-2 0-2 0-2 0-2 0-2 0-2 0-2 0-2 0-2 0-2 0-2 0-2 0-2 0-2 0-2 0-2 0-2 0-2 0-2 0-2 0-2 0-2 0-2 
0-2 0-2 0-2 0-2 0-2 0-2 0-2 0-2 0-2 0-2 0-2 0-2 0-2 0-2 0-2 0-2 0-2 0-2 0-2 0-2 0-2 0-2 0-2 0-2 0-2 0-2 0-2 0-2 0-2 0-2 0-2 0-2 0-2 0-2 251-3 251-3 251-3 251-3 251-3 352-3 352-3 307-3 307-3 307-3 307-3 307-3 356-0 356-0 356-0 356-0 401-0 401-0 401-0 402-0 402-0 402-0 327-0 327-0 327-0 402-0 402-0 402-0 402-0 402-0 402-0 253-3 253-3 253-3 130-0 130-0 130-0 130-0 130-0 333-0 333-0 333-0 333-0 333-0 260-0 260-0 514-0 514-0 217-0 217-0 217-0 217-0 217-0 217-0 439-0 439-0 283-3 283-3 283-3 283-3 283-3 283-3 283-3 283-3 283-3 283-3 283-3 308-3 308-3 184-0 184-0 447-3 447-3 447-3 447-3 447-3 447-3 568-3 568-3 305-0 305-0 568-3 568-3 337-3 337-3 368-3 368-3 368-3 368-3 364-0 364-0 364-0 364-0 115-3 115-3 115-3 115-3 497-3 497-3 115-3 461-3 461-3 497-3 497-3 290-3 290-3 290-3 117-0 290-3 290-3 290-3 290-3 545-3 545-3 545-3 545-3 462-3 462-3 462-3 462-3 324-0 324-0 324-0 324-0 324-0 324-0 324-0 347-3 347-3 347-3 317-3 323-0 323-0 323-0 323-0 317-3 317-3 566-3 566-3 566-3 449-3 449-3 400-0 400-0 400-0 400-0 400-0 400-0 400-0 400-0 400-0 0-2 0-2 0-2 0-2 0-2 0-2 0-2 0-2 0-2 0-2 0-2 0-2 0-2 0-2 0-2 0-2 0-2 0-2 0-2 0-2 0-2 0-2 0-2 0-2 0-2 0-2 0-2 0-2 0-2 0-2 0-2 0-2 
0-2 0-2 0-2 0-2 0-2 0-2 0-2 0-2 0-2 0-2 0-2 0-2 0-2 0-2 0-2 0-2 0-2 0-2 0-2 0-2 0-2 0-2 0-2 0-2 0-2 0-2 0-2 0-2 0-2 0-2 0-2 0-2 0-2 0-2 251-3 251-3 251-3 251-3 251-3 251-3 251-3 307-3 307-3 307-3 307-3 307-3 356-0 307-3 356-0 401-0 401-0 401-0 401-0 402-0 402-0 327-0 327-0 327-0 327-0 286-3 286-3 402-0 402-0 402-0 402-0 503-0 253-3 253-3 130-0 130-0 333-0 333-0 333-0 333-0 514-0 333-0 333-0 514-0 260-0 260-0 514-0 514-0 514-0 217-0 217-0 217-0 217-0 217-0 217-0 283-3 283-3 283-3 283-3 283-3 283-3 283-3 283-3 283-3 184-0 184-0 184-0 184-0 184-0 184-0 447-3 447-3 447-3 447-3 447-3 447-3 447-3 568-3 568-3 568-3 568-3 568-3 568-3 568-3 568-3 568-3 368-3 368-3 368-3 364-0 364-0 364-0 364-0 115-3 115-3 115-3 115-3 115-3 115-3 115-3 461-3 497-3 497-3 497-3 290-3 290-3 290-3 290-3 290-3 290-3 290-3 290-3 290-3 545-3 545-3 545-3 462-3 462-3 462-3 462-3 324-0 462-3 324-0 324-0 324-0 324-0 324-0 347-3 347-3 347-3 317-3 317-3 317-3 317-3 317-3 317-3 317-3 566-3 566-3 566-3 566-3 375-3 375-3 375-3 375-3 375-3 375-3 375-3 375-3 375-3 375-3 0-2 0-2 0-2 0-2 0-2 0-2 0-2 0-2 0-2 0-2 0-2 0-2 0-2 0-2 0-2 0-2 0-2 0-2 0-2 0-2 0-2 0-2 0-2 0-2 0-2 0-2 0-2 0-2 0-2 0-2 0-2 0-2 
0-2 0-2 0-2 0-2 0-2 0-2 0-2 0-2 0-2 0-2 0-2 0-2 0-2 0-2 0-2 0-2 0-2 0-2 0-2 0-2 0-2 0-2 0-2 0-2 0-2 0-2 0-2 0-2 0-2 0-2 0-2 0-2 0-2 0-2 251-3 251-3 251-3 251-3 251-3 307-3 307-3 307-3 307-3 307-3 307-3 307-3 307-3 307-3 307-3 401-0 401-0 401-0 401-0 327-0 327-0 327-0 327-0 327-0 327-0 286-3 286-3 402-0 402-0 402-0 402-0 503-0 503-0 253-3 130-0 130-0 333-0 333-0 333-0 333-0 514-0 514-0 514-0 514-0 260-0 260-0 514-0 514-0 514-0 217-0 217-0 217-0 217-0 217-0 217-0 332-3 332-3 332-3 332-3 332-3 332-3 332-3 332-3 332-3 184-0 184-0 184-0 184-0 184-0 184-0 447-3 447-3 447-3 447-3 447-3 447-3 447-3 447-3 360-0 360-0 568-3 568-3 568-3 568-3 568-3 568-3 368-3 368-3 368-3 364-0 364-0 364-0 364-0 115-3 115-3 115-3 115-3 115-3 115-3 115-3 461-3 497-3 243-3 497-3 290-3 290-3 290-3 290-3 290-3 290-3 290-3 290-3 545-3 545-3 545-3 545-3 462-3 462-3 462-3 462-3 462-3 462-3 324-0 324-0 324-0 324-0 324-0 324-0 473-3 473-3 317-3 317-3 317-3 317-3 317-3 317-3 317-3 566-3 566-3 566-3 566-3 566-3 566-3 375-3 375-3 375-3 375-3 375-3 375-3 375-3 375-3 0-2 0-2 0-2 0-2 0-2 0-2 0-2 0-2 0-2 0-2 0-2 0-2 0-2 0-2 0-2 0-2 0-2 0-2 0-2 0-2 0-2 0-2 0-2 0-2 0-2 0-2 0-2 0-2 0-2 0-2 0-2 0-2 
0-2 0-2 0-2 0-2 0-2 0-2 0-2 0-2 0-2 0-2 0-2 0-2 0-2 0-2 0-2 0-2 0-2 0-2 0-2 0-2 0-2 0-2 0-2 0-2 0-2 0-2 0-2 0-2 0-2 0-2 0-2 0-2 0-2 0-2 0-2 251-3 251-3 251-3 251-3 307-3 307-3 307-3 307-3 307-3 307-3 307-3 307-3 307-3 307-3 401-0 401-0 401-0 401-0 327-0 327-0 327-0 327-0 327-0 286-3 286-3 286-3 402-0 402-0 402-0 402-0 402-0 503-0 503-0 503-0 130-0 130-0 503-0 333-0 333-0 479-3 514-0 514-0 514-0 514-0 514-0 514-0 514-0 514-0 514-0 514-0 217-0 217-0 217-0 217-0 332-3 332-3 332-3 332-3 332-3 332-3 332-3 332-3 332-3 332-3 184-0 184-0 470-3 447-3 447-3 447-3 447-3 447-3 447-3 447-3 447-3 360-0 360-0 360-0 360-0 360-0 360-0 568-3 568-3 568-3 568-3 368-3 368-3 368-3 364-0 364-0 364-0 364-0 364-0 115-3 115-3 115-3 115-3 115-3 115-3 461-3 497-3 243-3 497-3 243-3 243-3 290-3 290-3 290-3 290-3 290-3 290-3 545-3 545-3 545-3 545-3 462-3 462-3 462-3 462-3 462-3 462-3 324-0 324-0 324-0 324-0 324-0 324-0 473-3 473-3 317-3 317-3 317-3 317-3 317-3 317-3 317-3 566-3 566-3 566-3 566-3 566-3 375-3 375-3 375-3 375-3 375-3 375-3 375-3 0-2 0-2 0-2 0-2 0-2 0-2 0-2 0-2 0-2 0-2 0-2 0-2 0-2 0-2 0-2 0-2 0-2 0-2 0-2 0-2 0-2 0-2 0-2 0-2 0-2 0-2 0-2 0-2 0-2 0-2 0-2 0-2 0-2 0-2 
0-2 0-2 0-2 0-2 0-2 0-2 0-2 0-2 0-2 0-2 0-2 0-2 0-2 0-2 0-2 0-2 0-2 0-2 0-2 0-2 0-2 0-2 0-2 0-2 0-2 0-2 0-2 0-2 0-2 0-2 0-2 0-2 0-2 0-2 0-2 251-3 357-0 251-3 251-3 307-3 307-3 307-3 307-3 357-0 307-3 307-3 307-3 307-3 183-3 401-0 401-0 401-0 327-0 327-0 327-0 327-0 327-0 286-3 286-3 286-3 286-3 286-3 286-3 286-3 286-3 503-0 503-0 503-0 503-0 503-0 503-0 503-0 333-0 479-3 479-3 514-0 514-0 514-0 514-0 514-0 514-0 514-0 514-0 514-0 514-0 217-0 217-0 217-0 217-0 332-3 332-3 332-3 332-3 332-3 332-3 332-3 184-0 184-0 184-0 184-0 470-3 470-3 470-3 470-3 470-3 353-0 447-3 447-3 447-3 447-3 360-0 360-0 360-0 360-0 360-0 568-3 568-3 568-3 568-3 568-3 368-3 368-3 368-3 364-0 364-0 364-0 364-0 364-0 115-3 115-3 115-3 115-3 115-3 461-3 461-3 461-3 243-3 243-3 243-3 243-3 290-3 290-3 290-3 290-3 290-3 290-3 545-3 462-3 462-3 462-3 462-3 462-3 462-3 462-3 462-3 462-3 462-3 473-3 324-0 473-3 324-0 324-0 473-3 473-3 317-3 317-3 317-3 317-3 317-3 566-3 566-3 566-3 566-3 566-3 566-3 566-3 375-3 375-3 375-3 375-3 375-3 375-3 375-3 0-2 0-2 0-2 0-2 0-2 0-2 0-2 0-2 0-2 0-2 0-2 0-2 0-2 0-2 0-2 0-2 0-2 0-2 0-2 0-2 0-2 0-2 0-2 0-2 0-2 0-2 0-2 0-2 0-2 0-2 0-2 0-2 0-2 0-2 
0-2 0-2 0-2 0-2 0-2 0-2 0-2 0-2 0-2 0-2 0-2 0-2 0-2 0-2 0-2 0-2 0-2 0-2 0-2 0-2 0-2 0-2 0-2 0-2 0-2 0-2 0-2 0-2 0-2 0-2 0-2 0-2 0-2 0-2 0-2 357-0 357-0 357-0 357-0 357-0 357-0 357-0 357-0 357-0 357-0 183-3 183-3 183-3 183-3 183-3 401-0 401-0 401-0 327-0 327-0 327-0 327-0 286-3 286-3 286-3 286-3 286-3 286-3 286-3 286-3 286-3 503-0 503-0 503-0 503-0 503-0 503-0 333-0 503-0 479-3 514-0 514-0 514-0 328-3 328-3 514-0 328-3 328-3 328-3 217-0 217-0 217-0 453-3 453-3 332-3 332-3 332-3 332-3 332-3 332-3 184-0 184-0 184-0 470-3 470-3 470-3 470-3 470-3 470-3 470-3 353-0 447-3 447-3 360-0 360-0 360-0 360-0 360-0 360-0 568-3 568-3 568-3 568-3 568-3 568-3 368-3 368-3 368-3 364-0 364-0 364-0 461-3 364-0 364-0 364-0 364-0 461-3 115-3 115-3 461-3 461-3 461-3 243-3 243-3 243-3 243-3 372-3 372-3 372-3 372-3 372-3 372-3 372-3 372-3 462-3 462-3 462-3 495-0 495-0 462-3 462-3 473-3 473-3 473-3 473-3 473-3 324-0 473-3 473-3 473-3 317-3 317-3 147-0 317-3 566-3 566-3 566-3 566-3 566-3 566-3 566-3 319-3 375-3 375-3 375-3 375-3 375-3 0-2 0-2 0-2 0-2 0-2 0-2 0-2 0-2 0-2 0-2 0-2 0-2 0-2 0-2 0-2 0-2 0-2 0-2 0-2 0-2 0-2 0-2 0-2 0-2 0-2 0-2 0-2 0-2 0-2 0-2 0-2 0-2 0-2 0-2 0-2 
0-2 0-2 0-2 0-2 0-2 0-2 0-2 0-2 0-2 0-2 0-2 0-2 0-2 0-2 0-2 0-2 0-2 0-2 0-2 0-2 0-2 0-2 0-2 0-2 0-2 0-2 0-2 0-2 0-2 0-2 0-2 0-2 0-2 0-2 0-2 357-0 357-0 357-0 357-0 357-0 357-0 357-0 357-0 357-0 357-0 183-3 183-3 183-3 183-3 183-3 401-0 401-0 401-0 327-0 327-0 327-0 327-0 286-3 286-3 286-3 286-3 286-3 427-3 286-3 286-3 286-3 503-0 503-0 503-0 503-0 503-0 503-0 503-0 503-0 479-3 479-3 514-0 328-3 328-3 328-3 328-3 328-3 328-3 328-3 328-3 328-3 328-3 328-3 453-3 453-3 332-3 332-3 332-3 332-3 332-3 184-0 184-0 184-0 470-3 470-3 470-3 470-3 470-3 470-3 470-3 353-0 353-0 353-0 520-0 520-0 360-0 360-0 360-0 360-0 360-0 360-0 360-0 368-3 368-3 368-3 368-3 368-3 368-3 368-3 364-0 364-0 461-3 364-0 364-0 461-3 461-3 461-3 461-3 461-3 461-3 461-3 461-3 243-3 243-3 243-3 372-3 372-3 372-3 372-3 372-3 372-3 372-3 372-3 372-3 495-0 495-0 495-0 495-0 462-3 462-3 462-3 473-3 473-3 473-3 473-3 473-3 473-3 473-3 473-3 473-3 473-3 147-0 147-0 147-0 147-0 147-0 566-3 566-3 566-3 566-3 566-3 319-3 319-3 375-3 319-3 319-3 319-3 0-2 0-2 0-2 0-2 0-2 0-2 0-2 0-2 0-2 0-2 0-2 0-2 0-2 0-2 0-2 0-2 0-2 0-2 0-2 0-2 0-2 0-2 0-2 0-2 0-2 0-2 0-2 0-2 0-2 0-2 0-2 0-2 0-2 0-2 0-2 
0-2 0-2 0-2 0-2 0-2 0-2 0-2 0-2 0-2 0-2 0-2 0-2 0-2 0-2 0-2 0-2 0-2 0-2 0-2 0-2 0-2 0-2 0-2 0-2 0-2 0-2 0-2 0-2 0-2 0-2 0-2 0-2 0-2 0-2 0-2 357-0 357-0 357-0 357-0 357-0 357-0 357-0 357-0 357-0 357-0 183-3 183-3 183-3 183-3 183-3 482-3 482-3 401-0 482-3 327-0 327-0 327-0 286-3 286-3 286-3 427-3 427-3 427-3 559-3 286-3 286-3 503-0 503-0 503-0 503-0 503-0 503-0 503-0 503-0 479-3 479-3 479-3 302-3 302-3 328-3 328-3 328-3 328-3 328-3 328-3 328-3 453-3 453-3 453-3 453-3 453-3 453-3 453-3 184-0 184-0 184-0 184-0 470-3 470-3 470-3 470-3 470-3 470-3 470-3 470-3 353-0 353-0 520-0 520-0 520-0 520-0 360-0 360-0 360-0 360-0 360-0 368-3 368-3 368-3 368-3 563-3 563-3 563-3 563-3 563-3 364-0 461-3 461-3 461-3 461-3 461-3 461-3 461-3 461-3 461-3 243-3 243-3 243-3 243-3 243-3 372-3 372-3 372-3 372-3 372-3 372-3 372-3 372-3 495-0 495-0 495-0 495-0 495-0 495-0 462-3 462-3 473-3 473-3 473-3 473-3 473-3 473-3 473-3 421-3 421-3 421-3 147-0 147-0 147-0 147-0 147-0 147-0 566-3 566-3 319-3 319-3 319-3 319-3 319-3 319-3 319-3 319-3 0-2 0-2 0-2 0-2 0-2 0-2 0-2 0-2 0-2 0-2 0-2 0-2 0-2 0-2 0-2 0-2 0-2 0-2 0-2 0-2 0-2 0-2 0-2 0-2 0-2 0-2 0-2 0-2 0-2 0-2 0-2 0-2 0-2 0-2 0-2 
0-2 0-2 0-2 0-2 0-2 0-2 0-2 0-2 0-2 0-2 0-2 0-2 0-2 0-2 0-2 0-2 0-2 0-2 0-2 0-2 0-2 0-2 0-2 0-2 0-2 0-2 0-2 0-2 0-2 0-2 0-2 0-2 0-2 0-2 0-2 357-0 357-0 506-0 506-0 357-0 357-0 357-0 357-0 506-0 183-3 183-3 183-3 183-3 482-3 482-3 482-3 482-3 482-3 482-3 327-0 327-0 327-0 286-3 427-3 427-3 427-3 427-3 559-3 559-3 559-3 559-3 503-0 503-0 503-0 559-3 559-3 559-3 503-0 503-0 479-3 479-3 479-3 302-3 302-3 328-3 328-3 328-3 328-3 328-3 328-3 328-3 453-3 453-3 453-3 453-3 453-3 453-3 453-3 184-0 184-0 184-0 437-3 470-3 470-3 470-3 470-3 470-3 470-3 470-3 353-0 353-0 353-0 353-0 520-0 520-0 520-0 360-0 360-0 360-0 360-0 360-0 360-0 368-3 368-3 368-3 563-3 563-3 563-3 563-3 563-3 413-0 413-0 413-0 413-0 461-3 461-3 461-3 461-3 461-3 461-3 243-3 243-3 243-3 243-3 243-3 243-3 243-3 372-3 372-3 372-3 372-3 372-3 372-3 495-0 495-0 495-0 495-0 495-0 495-0 417-3 462-3 417-3 421-3 421-3 473-3 473-3 473-3 473-3 421-3 421-3 421-3 147-0 147-0 147-0 147-0 147-0 147-0 147-0 147-0 319-3 319-3 319-3 319-3 319-3 319-3 319-3 319-3 0-2 0-2 0-2 0-2 0-2 0-2 0-2 0-2 0-2 0-2 0-2 0-2 0-2 0-2 0-2 0-2 0-2 0-2 0-2 0-2 0-2 0-2 0-2 0-2 0-2 0-2 0-2 0-2 0-2 0-2 0-2 0-2 0-2 0-2 0-2 
0-2 0-2 0-2 0-2 0-2 0-2 0-2 0-2 0-2 0-2 0-2 0-2 0-2 0-2 0-2 0-2 0-2 0-2 0-2 0-2 0-2 0-2 0-2 0-2 0-2 0-2 0-2 0-2 0-2 0-2 0-2 0-2 0-2 0-2 0-2 506-0 506-0 506-0 506-0 506-0 506-0 506-0 357-0 506-0 183-3 183-3 183-3 183-3 183-3 482-3 482-3 482-3 482-3 482-3 482-3 482-3 482-3 427-3 427-3 427-3 427-3 427-3 427-3 427-3 559-3 559-3 559-3 559-3 559-3 559-3 559-3 559-3 503-0 479-3 479-3 302-3 302-3 302-3 302-3 328-3 328-3 328-3 328-3 328-3 328-3 453-3 453-3 453-3 453-3 453-3 453-3 558-3 558-3 437-3 184-0 184-0 437-3 470-3 470-3 470-3 470-3 353-0 353-0 353-0 353-0 353-0 353-0 353-0 520-0 520-0 520-0 520-0 467-3 467-3 467-3 360-0 467-3 563-3 563-3 563-3 563-3 563-3 563-3 563-3 563-3 413-0 413-0 413-0 413-0 461-3 461-3 461-3 461-3 461-3 243-3 243-3 243-3 243-3 570-3 570-3 243-3 372-3 372-3 372-3 372-3 372-3 372-3 372-3 495-0 495-0 495-0 495-0 495-0 417-3 417-3 417-3 417-3 417-3 421-3 421-3 421-3 421-3 473-3 421-3 421-3 421-3 421-3 147-0 147-0 147-0 147-0 147-0 147-0 147-0 147-0 147-0 319-3 319-3 319-3 319-3 319-3 319-3 0-2 0-2 0-2 0-2 0-2 0-2 0-2 0-2 0-2 0-2 0-2 0-2 0-2 0-2 0-2 0-2 0-2 0-2 0-2 0-2 0-2 0-2 0-2 0-2 0-2 0-2 0-2 0-2 0-2 0-2 0-2 0-2 0-2 0-2 0-2 
0-2 0-2 0-2 0-2 0-2 0-2 0-2 0-2 0-2 0-2 0-2 0-2 0-2 0-2 0-2 0-2 0-2 0-2 0-2 0-2 0-2 0-2 0-2 0-2 0-2 0-2 0-2 0-2 0-2 0-2 0-2 0-2 0-2 0-2 0-2 506-0 506-0 506-0 506-0 506-0 506-0 506-0 506-0 506-0 183-3 183-3 183-3 183-3 183-3 183-3 183-3 482-3 482-3 482-3 482-3 482-3 482-3 482-3 427-3 427-3 427-3 427-3 427-3 427-3 427-3 427-3 427-3 559-3 559-3 559-3 559-3 559-3 479-3 479-3 479-3 479-3 302-3 302-3 302-3 302-3 302-3 543-3 453-3 453-3 453-3 453-3 453-3 453-3 453-3 453-3 453-3 558-3 558-3 437-3 437-3 437-3 437-3 437-3 437-3 437-3 353-0 353-0 353-0 353-0 353-0 353-0 353-0 520-0 520-0 520-0 520-0 520-0 467-3 467-3 467-3 467-3 467-3 467-3 563-3 563-3 467-3 563-3 563-3 563-3 563-3 563-3 563-3 413-0 413-0 461-3 461-3 243-3 243-3 243-3 243-3 243-3 243-3 570-3 570-3 570-3 570-3 570-3 570-3 570-3 372-3 372-3 372-3 495-0 495-0 495-0 495-0 495-0 495-0 417-3 417-3 417-3 417-3 417-3 417-3 421-3 421-3 421-3 421-3 421-3 421-3 421-3 421-3 421-3 392-0 392-0 392-0 147-0 147-0 147-0 147-0 147-0 319-3 319-3 223-0 319-3 319-3 319-3 0-2 0-2 0-2 0-2 0-2 0-2 0-2 0-2 0-2 0-2 0-2 0-2 0-2 0-2 0-2 0-2 0-2 0-2 0-2 0-2 0-2 0-2 0-2 0-2 0-2 0-2 0-2 0-2 0-2 0-2 0-2 0-2 0-2 0-2 0-2 
0-2 0-2 0-2 0-2 0-2 0-2 0-2 0-2 0-2 0-2 0-2 0-2 0-2 0-2 0-2 0-2 0-2 0-2 0-2 0-2 0-2 0-2 0-2 0-2 0-2 0-2 0-2 0-2 0-2 0-2 0-2 0-2 0-2 0-2 0-2 506-0 506-0 506-0 506-0 506-0 506-0 506-0 506-0 506-0 183-3 183-3 183-3 183-3 183-3 156-0 156-0 482-3 482-3 482-3 482-3 482-3 482-3 482-3 482-3 482-3 427-3 427-3 427-3 427-3 427-3 427-3 427-3 559-3 559-3 559-3 559-3 559-3 479-3 479-3 479-3 479-3 479-3 302-3 302-3 302-3 302-3 543-3 453-3 453-3 453-3 453-3 453-3 453-3 453-3 543-3 543-3 543-3 558-3 437-3 437-3 437-3 437-3 437-3 437-3 437-3 353-0 353-0 353-0 353-0 353-0 353-0 353-0 520-0 520-0 520-0 520-0 520-0 467-3 467-3 467-3 467-3 467-3 467-3 467-3 467-3 467-3 563-3 563-3 563-3 563-3 413-0 413-0 413-0 413-0 591-3 591-3 591-3 591-3 591-3 591-3 570-3 570-3 570-3 570-3 570-3 444-3 570-3 570-3 570-3 570-3 372-3 372-3 495-0 495-0 495-0 495-0 495-0 417-3 417-3 417-3 417-3 417-3 417-3 460-0 460-0 421-3 421-3 421-3 421-3 421-3 421-3 421-3 367-3 392-0 392-0 392-0 147-0 147-0 147-0 223-0 223-0 223-0 223-0 223-0 319-3 319-3 319-3 0-2 0-2 0-2 0-2 0-2 0-2 0-2 0-2 0-2 0-2 0-2 0-2 0-2 0-2 0-2 0-2 0-2 0-2 0-2 0-2 0-2 0-2 0-2 0-2 0-2 0-2 0-2 0-2 0-2 0-2 0-2 0-2 0-2 0-2 0-2 
0-2 0-2 0-2 0-2 0-2 0-2 0-2 0-2 0-2 0-2 0-2 0-2 0-2 0-2 0-2 0-2 0-2 0-2 0-2 0-2 0-2 0-2 0-2 0-2 0-2 0-2 0-2 0-2 0-2 0-2 0-2 0-2 0-2 0-2 0-2 532-0 532-0 532-0 506-0 506-0 506-0 506-0 506-0 506-0 183-3 183-3 478-3 478-3 156-0 156-0 156-0 156-0 482-3 156-0 482-3 482-3 482-3 482-3 379-3 482-3 379-3 427-3 427-3 427-3 427-3 427-3 427-3 559-3 559-3 559-3 559-3 479-3 479-3 479-3 479-3 480-3 302-3 302-3 302-3 302-3 302-3 543-3 543-3 453-3 543-3 543-3 543-3 543-3 543-3 543-3 543-3 558-3 558-3 437-3 437-3 437-3 437-3 437-3 437-3 437-3 353-0 353-0 353-0 353-0 353-0 353-0 353-0 520-0 520-0 520-0 520-0 423-0 423-0 467-3 467-3 467-3 467-3 467-3 467-3 467-3 467-3 467-3 563-3 563-3 563-3 413-0 413-0 413-0 413-0 591-3 591-3 591-3 591-3 591-3 570-3 570-3 570-3 570-3 570-3 444-3 444-3 570-3 570-3 570-3 570-3 570-3 570-3 343-0 495-0 495-0 523-3 417-3 417-3 417-3 417-3 417-3 417-3 417-3 460-0 460-0 421-3 421-3 421-3 421-3 297-3 421-3 421-3 367-3 392-0 392-0 392-0 392-0 147-0 223-0 223-0 223-0 223-0 223-0 223-0 398-0 319-3 319-3 0-2 0-2 0-2 0-2 0-2 0-2 0-2 0-2 0-2 0-2 0-2 0-2 0-2 0-2 0-2 0-2 0-2 0-2 0-2 0-2 0-2 0-2 0-2 0-2 0-2 0-2 0-2 0-2 0-2 0-2 0-2 0-2 0-2 0-2 0-2 
0-2 0-2 0-2 0-2 0-2 0-2 0-2 0-2 0-2 0-2 0-2 0-2 0-2 0-2 0-2 0-2 0-2 0-2 0-2 0-2 0-2 0-2 0-2 0-2 0-2 0-2 0-2 0-2 0-2 0-2 0-2 0-2 0-2 0-2 0-2 532-0 532-0 532-0 532-0 506-0 506-0 532-0 506-0 506-0 478-3 478-3 478-3 478-3 156-0 156-0 156-0 156-0 156-0 156-0 379-3 482-3 482-3 379-3 379-3 379-3 379-3 427-3 427-3 427-3 415-3 427-3 427-3 559-3 559-3 559-3 559-3 406-3 479-3 479-3 479-3 480-3 302-3 302-3 302-3 302-3 543-3 543-3 543-3 543-3 543-3 543-3 543-3 543-3 543-3 543-3 543-3 558-3 558-3 437-3 437-3 437-3 437-3 437-3 437-3 437-3 437-3 437-3 437-3 437-3 437-3 353-0 358-0 520-0 520-0 520-0 423-0 423-0 423-0 423-0 467-3 423-0 467-3 467-3 467-3 467-3 467-3 467-3 563-3 413-0 413-0 413-0 413-0 413-0 413-0 591-3 591-3 591-3 591-3 591-3 591-3 591-3 570-3 570-3 570-3 444-3 444-3 444-3 444-3 570-3 570-3 343-0 343-0 343-0 343-0 343-0 523-3 523-3 523-3 523-3 417-3 417-3 417-3 460-0 460-0 460-0 460-0 421-3 421-3 297-3 297-3 297-3 367-3 367-3 392-0 392-0 392-0 392-0 392-0 223-0 223-0 223-0 223-0 223-0 223-0 398-0 398-0 398-0 0-2 0-2 0-2 0-2 0-2 0-2 0-2 0-2 0-2 0-2 0-2 0-2 0-2 0-2 0-2 0-2 0-2 0-2 0-2 0-2 0-2 0-2 0-2 0-2 0-2 0-2 0-2 0-2 0-2 0-2 0-2 0-2 0-2 0-2 0-2 
0-2 0-2 0-2 0-2 0-2 0-2 0-2 0-2 0-2 0-2 0-2 0-2 0-2 0-2 0-2 0-2 0-2 0-2 0-2 0-2 0-2 0-2 0-2 0-2 0-2 0-2 0-2 0-2 0-2 0-2 0-2 0-2 0-2 0-2 0-2 532-0 532-0 532-0 532-0 532-0 532-0 532-0 478-3 478-3 478-3 478-3 478-3 156-0 156-0 156-0 156-0 156-0 156-0 156-0 379-3 379-3 482-3 379-3 379-3 379-3 415-3 415-3 415-3 415-3 415-3 427-3 427-3 559-3 406-3 406-3 406-3 406-3 479-3 479-3 479-3 480-3 302-3 302-3 302-3 302-3 302-3 543-3 543-3 543-3 543-3 543-3 543-3 543-3 543-3 543-3 543-3 558-3 558-3 558-3 558-3 410-0 410-0 410-0 410-0 437-3 437-3 437-3 437-3 437-3 358-0 358-0 358-0 358-0 358-0 520-0 520-0 423-0 423-0 423-0 423-0 423-0 423-0 423-0 423-0 423-0 467-3 467-3 563-3 413-0 413-0 413-0 413-0 413-0 591-3 591-3 591-3 591-3 591-3 591-3 591-3 570-3 570-3 444-3 444-3 444-3 444-3 444-3 343-0 343-0 343-0 343-0 343-0 343-0 343-0 523-3 523-3 523-3 523-3 417-3 417-3 417-3 417-3 460-0 460-0 460-0 297-3 297-3 297-3 297-3 297-3 297-3 367-3 367-3 367-3 367-3 367-3 392-0 392-0 223-0 223-0 223-0 223-0 223-0 398-0 398-0 398-0 398-0 0-2 0-2 0-2 0-2 0-2 0-2 0-2 0-2 0-2 0-2 0-2 0-2 0-2 0-2 0-2 0-2 0-2 0-2 0-2 0-2 0-2 0-2 0-2 0-2 0-2 0-2 0-2 0-2 0-2 0-2 0-2 0-2 0-2 0-2 0-2 
0-2 0-2 0-2 0-2 0-2 0-2 0-2 0-2 0-2 0-2 0-2 0-2 0-2 0-2 0-2 0-2 0-2 0-2 0-2 0-2 0-2 0-2 0-2 0-2 0-2 0-2 0-2 0-2 0-2 0-2 0-2 0-2 0-2 0-2 0-2 532-0 532-0 532-0 532-0 532-0 532-0 532-0 532-0 532-0 478-3 478-3 478-3 478-3 156-0 156-0 156-0 156-0 156-0 156-0 379-3 379-3 379-3 379-3 379-3 379-3 415-3 415-3 415-3 415-3 415-3 415-3 415-3 415-3 406-3 406-3 406-3 406-3 479-3 479-3 479-3 480-3 302-3 302-3 302-3 302-3 302-3 543-3 543-3 543-3 543-3 543-3 543-3 314-3 314-3 314-3 558-3 558-3 558-3 558-3 558-3 558-3 410-0 410-0 410-0 410-0 410-0 410-0 410-0 358-0 358-0 358-0 358-0 358-0 358-0 520-0 520-0 423-0 423-0 423-0 423-0 423-0 423-0 491-0 423-0 423-0 467-3 467-3 563-3 413-0 413-0 413-0 413-0 413-0 591-3 591-3 591-3 591-3 591-3 591-3 591-3 570-3 570-3 444-3 444-3 444-3 444-3 444-3 343-0 343-0 343-0 343-0 343-0 343-0 523-3 523-3 523-3 523-3 523-3 523-3 417-3 417-3 417-3 417-3 460-0 460-0 297-3 297-3 297-3 297-3 297-3 367-3 367-3 367-3 392-0 392-0 392-0 392-0 392-0 392-0 223-0 398-0 398-0 398-0 398-0 398-0 398-0 398-0 0-2 0-2 0-2 0-2 0-2 0-2 0-2 0-2 0-2 0-2 0-2 0-2 0-2 0-2 0-2 0-2 0-2 0-2 0-2 0-2 0-2 0-2 0-2 0-2 0-2 0-2 0-2 0-2 0-2 0-2 0-2 0-2 0-2 0-2 0-2 
0-2 0-2 0-2 0-2 0-2 0-2 0-2 0-2 0-2 0-2 0-2 0-2 0-2 0-2 0-2 0-2 0-2 0-2 0-2 0-2 0-2 0-2 0-2 0-2 0-2 0-2 0-2 0-2 0-2 0-2 0-2 0-2 0-2 0-2 0-2 532-0 532-0 532-0 532-0 532-0 532-0 532-0 532-0 532-0 478-3 478-3 478-3 478-3 156-0 156-0 156-0 156-0 156-0 156-0 379-3 379-3 379-3 379-3 379-3 379-3 379-3 415-3 415-3 415-3 415-3 415-3 415-3 406-3 406-3 406-3 406-3 406-3 479-3 479-3 480-3 480-3 480-3 302-3 302-3 480-3 302-3 381-3 381-3 381-3 381-3 314-3 314-3 314-3 314-3 314-3 558-3 558-3 558-3 558-3 558-3 558-3 558-3 410-0 410-0 410-0 410-0 410-0 410-0 358-0 358-0 358-0 358-0 358-0 358-0 520-0 520-0 423-0 423-0 423-0 423-0 423-0 423-0 491-0 491-0 491-0 563-3 563-3 563-3 563-3 413-0 413-0 413-0 536-3 591-3 591-3 591-3 591-3 591-3 591-3 591-3 294-0 570-3 444-3 444-3 444-3 444-3 444-3 343-0 343-0 343-0 343-0 343-0 523-3 523-3 523-3 523-3 523-3 523-3 523-3 523-3 417-3 460-0 460-0 460-0 460-0 297-3 297-3 297-3 297-3 297-3 297-3 367-3 367-3 392-0 392-0 392-0 392-0 392-0 392-0 223-0 223-0 398-0 398-0 398-0 398-0 398-0 398-0 0-2 0-2 0-2 0-2 0-2 0-2 0-2 0-2 0-2 0-2 0-2 0-2 0-2 0-2 0-2 0-2 0-2 0-2 0-2 0-2 0-2 0-2 0-2 0-2 0-2 0-2 0-2 0-2 0-2 0-2 0-2 0-2 0-2 0-2 0-2 
0-2 0-2 0-2 0-2 0-2 0-2 0-2 0-2 0-2 0-2 0-2 0-2 0-2 0-2 0-2 0-2 0-2 0-2 0-2 0-2 0-2 0-2 0-2 0-2 0-2 0-2 0-2 0-2 0-2 0-2 0-2 0-2 0-2 0-2 0-2 532-0 532-0 532-0 532-0 532-0 532-0 478-3 478-3 478-3 478-3 478-3 478-3 156-0 156-0 156-0 156-0 156-0 156-0 156-0 452-3 379-3 379-3 379-3 379-3 379-3 281-0 415-3 415-3 415-3 415-3 415-3 406-3 406-3 406-3 406-3 406-3 406-3 480-3 480-3 480-3 480-3 480-3 480-3 480-3 480-3 381-3 381-3 381-3 381-3 314-3 314-3 314-3 314-3 314-3 314-3 558-3 558-3 558-3 558-3 558-3 558-3 558-3 410-0 410-0 410-0 410-0 410-0 358-0 358-0 358-0 358-0 358-0 358-0 615-0 615-0 615-0 615-0 423-0 423-0 423-0 423-0 423-0 491-0 491-0 491-0 491-0 563-3 563-3 536-3 413-0 413-0 413-0 536-3 536-3 294-0 294-0 294-0 294-0 294-0 294-0 294-0 294-0 444-3 444-3 444-3 444-3 444-3 444-3 343-0 343-0 343-0 343-0 523-3 523-3 523-3 523-3 523-3 523-3 523-3 523-3 523-3 460-0 460-0 460-0 460-0 297-3 297-3 297-3 297-3 297-3 297-3 297-3 367-3 392-0 392-0 392-0 392-0 392-0 392-0 223-0 223-0 398-0 398-0 398-0 398-0 398-0 398-0 0-2 0-2 0-2 0-2 0-2 0-2 0-2 0-2 0-2 0-2 0-2 0-2 0-2 0-2 0-2 0-2 0-2 0-2 0-2 0-2 0-2 0-2 0-2 0-2 0-2 0-2 0-2 0-2 0-2 0-2 0-2 0-2 0-2 0-2 0-2 
0-2 0-2 0-2 0-2 0-2 0-2 0-2 0-2 0-2 0-2 0-2 0-2 0-2 0-2 0-2 0-2 0-2 0-2 0-2 0-2 0-2 0-2 0-2 0-2 0-2 0-2 0-2 0-2 0-2 0-2 0-2 0-2 0-2 0-2 0-2 383-0 383-0 532-0 383-0 383-0 383-0 478-3 478-3 478-3 478-3 478-3 478-3 452-3 452-3 452-3 452-3 452-3 156-0 452-3 452-3 379-3 379-3 379-3 379-3 281-0 281-0 415-3 415-3 406-3 406-3 406-3 406-3 406-3 406-3 406-3 406-3 406-3 406-3 480-3 480-3 480-3 480-3 480-3 480-3 480-3 381-3 381-3 381-3 314-3 314-3 314-3 314-3 314-3 314-3 314-3 314-3 558-3 558-3 558-3 558-3 558-3 410-0 410-0 410-0 410-0 410-0 410-0 358-0 358-0 358-0 358-0 358-0 358-0 615-0 615-0 615-0 615-0 615-0 423-0 423-0 423-0 423-0 491-0 491-0 491-0 491-0 491-0 563-3 536-3 413-0 413-0 536-3 536-3 536-3 294-0 294-0 294-0 294-0 294-0 294-0 294-0 294-0 444-3 444-3 444-3 444-3 444-3 444-3 343-0 343-0 343-0 343-0 523-3 523-3 523-3 523-3 523-3 434-0 434-0 434-0 460-0 460-0 460-0 460-0 460-0 297-3 297-3 297-3 297-3 297-3 367-3 367-3 367-3 367-3 392-0 392-0 392-0 392-0 223-0 223-0 223-0 398-0 398-0 398-0 398-0 398-0 346-3 0-2 0-2 0-2 0-2 0-2 0-2 0-2 0-2 0-2 0-2 0-2 0-2 0-2 0-2 0-2 0-2 0-2 0-2 0-2 0-2 0-2 0-2 0-2 0-2 0-2 0-2 0-2 0-2 0-2 0-2 0-2 0-2 0-2 0-2 0-2 
0-2 0-2 0-2 0-2 0-2 0-2 0-2 0-2 0-2 0-2 0-2 0-2 0-2 0-2 0-2 0-2 0-2 0-2 0-2 0-2 0-2 0-2 0-2 0-2 0-2 0-2 0-2 0-2 0-2 0-2 0-2 0-2 0-2 0-2 0-2 383-0 383-0 383-0 383-0 383-0 383-0 478-3 478-3 478-3 478-3 478-3 478-3 452-3 452-3 452-3 452-3 452-3 452-3 452-3 452-3 379-3 379-3 379-3 281-0 281-0 281-0 281-0 415-3 406-3 415-3 415-3 406-3 406-3 406-3 406-3 406-3 480-3 480-3 480-3 480-3 480-3 381-3 480-3 480-3 381-3 381-3 381-3 381-3 314-3 314-3 314-3 314-3 314-3 314-3 314-3 314-3 314-3 459-3 558-3 558-3 459-3 410-0 410-0 410-0 410-0 410-0 410-0 358-0 358-0 358-0 358-0 358-0 615-0 615-0 615-0 615-0 615-0 615-0 615-0 463-3 463-3 463-3 491-0 491-0 491-0 491-0 491-0 536-3 536-3 536-3 413-0 536-3 536-3 536-3 294-0 144-3 144-3 294-0 294-0 294-0 294-0 294-0 444-3 444-3 444-3 444-3 444-3 343-0 343-0 343-0 343-0 343-0 343-0 564-3 564-3 523-3 523-3 523-3 434-0 434-0 460-0 460-0 460-0 460-0 460-0 297-3 297-3 297-3 297-3 297-3 367-3 367-3 367-3 367-3 571-0 571-0 571-0 571-0 223-0 223-0 223-0 398-0 398-0 398-0 346-3 346-3 346-3 0-2 0-2 0-2 0-2 0-2 0-2 0-2 0-2 0-2 0-2 0-2 0-2 0-2 0-2 0-2 0-2 0-2 0-2 0-2 0-2 0-2 0-2 0-2 0-2 0-2 0-2 0-2 0-2 0-2 0-2 0-2 0-2 0-2 0-2 0-2 
0-2 0-2 0-2 0-2 0-2 0-2 0-2 0-2 0-2 0-2 0-2 0-2 0-2 0-2 0-2 0-2 0-2 0-2 0-2 0-2 0-2 0-2 0-2 0-2 0-2 0-2 0-2 0-2 0-2 0-2 0-2 0-2 0-2 0-2 0-2 383-0 383-0 383-0 383-0 383-0 383-0 383-0 383-0 478-3 478-3 276-3 478-3 452-3 452-3 452-3 452-3 452-3 452-3 452-3 452-3 379-3 379-3 281-0 281-0 281-0 281-0 281-0 415-3 415-3 415-3 415-3 415-3 309-3 309-3 309-3 309-3 480-3 480-3 480-3 480-3 480-3 381-3 381-3 381-3 381-3 381-3 381-3 381-3 381-3 284-0 314-3 314-3 314-3 314-3 314-3 314-3 459-3 459-3 459-3 558-3 459-3 459-3 410-0 410-0 382-0 382-0 382-0 382-0 382-0 358-0 358-0 358-0 615-0 615-0 615-0 615-0 615-0 615-0 615-0 463-3 463-3 463-3 491-0 491-0 491-0 491-0 491-0 536-3 536-3 536-3 536-3 536-3 536-3 536-3 536-3 144-3 144-3 144-3 294-0 294-0 294-0 294-0 294-0 294-0 445-0 445-0 445-0 343-0 343-0 445-0 564-3 564-3 564-3 564-3 564-3 434-0 434-0 434-0 434-0 434-0 434-0 460-0 460-0 460-0 370-0 370-0 297-3 297-3 297-3 297-3 367-3 367-3 367-3 367-3 367-3 571-0 571-0 571-0 223-0 223-0 223-0 398-0 398-0 398-0 346-3 346-3 0-2 0-2 0-2 0-2 0-2 0-2 0-2 0-2 0-2 0-2 0-2 0-2 0-2 0-2 0-2 0-2 0-2 0-2 0-2 0-2 0-2 0-2 0-2 0-2 0-2 0-2 0-2 0-2 0-2 0-2 0-2 0-2 0-2 0-2 0-2 0-2 
0-2 0-2 0-2 0-2 0-2 0-2 0-2 0-2 0-2 0-2 0-2 0-2 0-2 0-2 0-2 0-2 0-2 0-2 0-2 0-2 0-2 0-2 0-2 0-2 0-2 0-2 0-2 0-2 0-2 0-2 0-2 0-2 0-2 0-2 0-2 383-0 383-0 383-0 383-0 383-0 383-0 383-0 383-0 276-3 276-3 276-3 478-3 452-3 452-3 452-3 452-3 452-3 507-0 507-0 507-0 507-0 281-0 281-0 281-0 281-0 281-0 281-0 281-0 415-3 415-3 415-3 309-3 309-3 309-3 309-3 309-3 309-3 480-3 480-3 284-0 480-3 381-3 381-3 381-3 381-3 381-3 381-3 284-0 284-0 284-0 459-3 459-3 459-3 459-3 314-3 314-3 459-3 459-3 459-3 459-3 459-3 459-3 459-3 410-0 382-0 382-0 382-0 382-0 382-0 382-0 382-0 615-0 615-0 615-0 615-0 615-0 615-0 615-0 615-0 463-3 463-3 463-3 491-0 491-0 491-0 491-0 491-0 536-3 536-3 536-3 536-3 536-3 536-3 536-3 144-3 144-3 144-3 144-3 294-0 294-0 294-0 294-0 294-0 294-0 445-0 445-0 445-0 445-0 445-0 445-0 445-0 564-3 564-3 564-3 564-3 564-3 434-0 434-0 434-0 434-0 434-0 460-0 460-0 460-0 370-0 370-0 370-0 370-0 370-0 397-0 367-3 367-3 367-3 367-3 367-3 571-0 571-0 571-0 571-0 571-0 571-0 571-0 571-0 398-0 346-3 346-3 0-2 0-2 0-2 0-2 0-2 0-2 0-2 0-2 0-2 0-2 0-2 0-2 0-2 0-2 0-2 0-2 0-2 0-2 0-2 0-2 0-2 0-2 0-2 0-2 0-2 0-2 0-2 0-2 0-2 0-2 0-2 0-2 0-2 0-2 0-2 0-2 
0-2 0-2 0-2 0-2 0-2 0-2 0-2 0-2 0-2 0-2 0-2 0-2 0-2 0-2 0-2 0-2 0-2 0-2 0-2 0-2 0-2 0-2 0-2 0-2 0-2 0-2 0-2 0-2 0-2 0-2 0-2 0-2 0-2 0-2 0-2 0-2 383-0 383-0 383-0 383-0 383-0 383-0 276-3 276-3 276-3 276-3 478-3 452-3 452-3 452-3 452-3 452-3 507-0 507-0 430-0 430-0 281-0 281-0 281-0 281-0 309-3 281-0 281-0 415-3 415-3 415-3 309-3 309-3 309-3 309-3 309-3 309-3 561-0 561-0 284-0 284-0 381-3 381-3 381-3 381-3 381-3 381-3 284-0 284-0 284-0 459-3 459-3 459-3 459-3 459-3 459-3 459-3 459-3 359-0 359-0 359-0 359-0 359-0 410-0 410-0 382-0 382-0 382-0 382-0 382-0 382-0 615-0 615-0 441-3 615-0 615-0 615-0 441-3 441-3 441-3 463-3 463-3 463-3 491-0 491-0 491-0 491-0 536-3 536-3 536-3 536-3 536-3 536-3 536-3 144-3 144-3 144-3 144-3 294-0 294-0 294-0 294-0 294-0 294-0 445-0 445-0 445-0 445-0 445-0 445-0 445-0 445-0 564-3 564-3 564-3 564-3 434-0 434-0 434-0 434-0 434-0 460-0 460-0 370-0 370-0 370-0 370-0 370-0 370-0 397-0 397-0 367-3 367-3 367-3 367-3 571-0 571-0 571-0 571-0 571-0 571-0 571-0 571-0 346-3 346-3 0-2 0-2 0-2 0-2 0-2 0-2 0-2 0-2 0-2 0-2 0-2 0-2 0-2 0-2 0-2 0-2 0-2 0-2 0-2 0-2 0-2 0-2 0-2 0-2 0-2 0-2 0-2 0-2 0-2 0-2 0-2 0-2 0-2 0-2 0-2 0-2 0-2 
0-2 0-2 0-2 0-2 0-2 0-2 0-2 0-2 0-2 0-2 0-2 0-2 0-2 0-2 0-2 0-2 0-2 0-2 0-2 0-2 0-2 0-2 0-2 0-2 0-2 0-2 0-2 0-2 0-2 0-2 0-2 0-2 0-2 0-2 0-2 0-2 383-0 383-0 383-0 383-0 383-0 383-0 276-3 276-3 276-3 452-3 452-3 452-3 507-0 507-0 507-0 507-0 507-0 507-0 507-0 430-0 281-0 281-0 281-0 281-0 309-3 309-3 309-3 309-3 309-3 309-3 309-3 309-3 309-3 309-3 309-3 309-3 561-0 561-0 561-0 284-0 284-0 284-0 284-0 381-3 381-3 381-3 284-0 284-0 284-0 284-0 407-3 407-3 459-3 459-3 459-3 459-3 459-3 359-0 359-0 359-0 359-0 359-0 359-0 359-0 382-0 382-0 382-0 382-0 382-0 441-3 615-0 441-3 441-3 441-3 615-0 441-3 441-3 441-3 441-3 463-3 463-3 463-3 491-0 491-0 491-0 491-0 491-0 536-3 494-3 494-3 494-3 144-3 144-3 144-3 144-3 144-3 144-3 144-3 294-0 144-3 144-3 144-3 445-0 445-0 445-0 445-0 445-0 445-0 445-0 445-0 445-0 564-3 564-3 564-3 434-0 434-0 434-0 434-0 434-0 434-0 434-0 434-0 370-0 370-0 370-0 370-0 370-0 370-0 370-0 397-0 367-3 367-3 367-3 571-0 571-0 571-0 571-0 571-0 571-0 571-0 571-0 346-3 346-3 346-3 0-2 0-2 0-2 0-2 0-2 0-2 0-2 0-2 0-2 0-2 0-2 0-2 0-2 0-2 0-2 0-2 0-2 0-2 0-2 0-2 0-2 0-2 0-2 0-2 0-2 0-2 0-2 0-2 0-2 0-2 0-2 0-2 0-2 0-2 0-2 0-2 0-2 
0-2 0-2 0-2 0-2 0-2 0-2 0-2 0-2 0-2 0-2 0-2 0-2 0-2 0-2 0-2 0-2 0-2 0-2 0-2 0-2 0-2 0-2 0-2 0-2 0-2 0-2 0-2 0-2 0-2 0-2 0-2 0-2 0-2 0-2 0-2 0-2 383-0 383-0 276-3 276-3 276-3 276-3 276-3 276-3 276-3 452-3 452-3 452-3 452-3 507-0 507-0 507-0 507-0 507-0 507-0 430-0 281-0 281-0 281-0 281-0 309-3 609-0 609-0 609-0 609-0 609-0 609-0 309-3 309-3 309-3 561-0 561-0 561-0 561-0 561-0 284-0 284-0 284-0 284-0 284-0 284-0 284-0 284-0 284-0 407-3 407-3 407-3 459-3 459-3 459-3 459-3 459-3 459-3 359-0 359-0 359-0 359-0 359-0 359-0 359-0 359-0 382-0 382-0 382-0 382-0 441-3 441-3 441-3 441-3 441-3 441-3 441-3 441-3 441-3 441-3 463-3 463-3 463-3 491-0 491-0 494-3 494-3 536-3 536-3 494-3 494-3 494-3 144-3 144-3 144-3 144-3 144-3 144-3 144-3 144-3 144-3 144-3 144-3 144-3 144-3 445-0 445-0 445-0 445-0 445-0 445-0 564-3 564-3 564-3 564-3 434-0 434-0 434-0 434-0 434-0 434-0 434-0 434-0 370-0 370-0 370-0 370-0 397-0 397-0 397-0 397-0 397-0 397-0 571-0 571-0 571-0 571-0 346-3 346-3 571-0 571-0 346-3 346-3 346-3 346-3 0-2 0-2 0-2 0-2 0-2 0-2 0-2 0-2 0-2 0-2 0-2 0-2 0-2 0-2 0-2 0-2 0-2 0-2 0-2 0-2 0-2 0-2 0-2 0-2 0-2 0-2 0-2 0-2 0-2 0-2 0-2 0-2 0-2 0-2 0-2 0-2 0-2 
0-2 0-2 0-2 0-2 0-2 0-2 0-2 0-2 0-2 0-2 0-2 0-2 0-2 0-2 0-2 0-2 0-2 0-2 0-2 0-2 0-2 0-2 0-2 0-2 0-2 0-2 0-2 0-2 0-2 0-2 0-2 0-2 0-2 0-2 0-2 0-2 0-2 0-2 276-3 276-3 276-3 276-3 276-3 276-3 276-3 276-3 276-3 276-3 452-3 507-0 507-0 507-0 507-0 507-0 430-0 430-0 430-0 430-0 281-0 281-0 309-3 609-0 609-0 609-0 609-0 609-0 609-0 609-0 309-3 309-3 561-0 561-0 561-0 561-0 561-0 561-0 284-0 284-0 284-0 284-0 284-0 284-0 284-0 407-3 407-3 407-3 407-3 407-3 407-3 407-3 459-3 403-0 403-0 359-0 359-0 359-0 359-0 359-0 359-0 359-0 359-0 382-0 382-0 382-0 441-3 441-3 441-3 441-3 212-3 441-3 441-3 441-3 441-3 441-3 441-3 463-3 463-3 463-3 463-3 494-3 494-3 494-3 494-3 494-3 494-3 494-3 494-3 494-3 494-3 494-3 494-3 494-3 594-3 594-3 594-3 594-3 144-3 144-3 144-3 445-0 445-0 445-0 483-3 445-0 445-0 483-3 564-3 564-3 564-3 522-3 522-3 522-3 522-3 492-3 434-0 434-0 434-0 434-0 370-0 370-0 370-0 397-0 397-0 397-0 397-0 397-0 397-0 397-0 571-0 571-0 571-0 571-0 346-3 346-3 346-3 346-3 346-3 346-3 346-3 0-2 0-2 0-2 0-2 0-2 0-2 0-2 0-2 0-2 0-2 0-2 0-2 0-2 0-2 0-2 0-2 0-2 0-2 0-2 0-2 0-2 0-2 0-2 0-2 0-2 0-2 0-2 0-2 0-2 0-2 0-2 0-2 0-2 0-2 0-2 0-2 0-2 0-2 
0-2 0-2 0-2 0-2 0-2 0-2 0-2 0-2 0-2 0-2 0-2 0-2 0-2 0-2 0-2 0-2 0-2 0-2 0-2 0-2 0-2 0-2 0-2 0-2 0-2 0-2 0-2 0-2 0-2 0-2 0-2 0-2 0-2 0-2 0-2 0-2 0-2 0-2 0-2 276-3 276-3 276-3 276-3 276-3 276-3 276-3 276-3 276-3 452-3 452-3 507-0 507-0 507-0 507-0 430-0 430-0 430-0 430-0 430-0 281-0 281-0 609-0 609-0 609-0 609-0 609-0 609-0 609-0 384-0 309-3 561-0 561-0 561-0 561-0 561-0 561-0 561-0 561-0 284-0 284-0 284-0 284-0 407-3 407-3 407-3 407-3 407-3 407-3 407-3 407-3 403-0 403-0 403-0 359-0 359-0 359-0 359-0 359-0 359-0 359-0 562-0 382-0 382-0 382-0 441-3 441-3 212-3 212-3 212-3 431-0 441-3 431-0 463-3 441-3 463-3 463-3 438-3 463-3 494-3 494-3 494-3 494-3 494-3 494-3 494-3 494-3 494-3 373-0 373-0 373-0 373-0 594-3 594-3 594-3 594-3 594-3 483-3 483-3 483-3 445-0 483-3 445-0 483-3 483-3 483-3 483-3 564-3 564-3 564-3 564-3 522-3 522-3 522-3 492-3 492-3 434-0 370-0 370-0 370-0 370-0 370-0 397-0 397-0 397-0 397-0 397-0 397-0 316-0 316-0 316-0 316-0 487-0 346-3 346-3 346-3 346-3 346-3 346-3 0-2 0-2 0-2 0-2 0-2 0-2 0-2 0-2 0-2 0-2 0-2 0-2 0-2 0-2 0-2 0-2 0-2 0-2 0-2 0-2 0-2 0-2 0-2 0-2 0-2 0-2 0-2 0-2 0-2 0-2 0-2 0-2 0-2 0-2 0-2 0-2 0-2 0-2 0-2 
0-2 0-2 0-2 0-2 0-2 0-2 0-2 0-2 0-2 0-2 0-2 0-2 0-2 0-2 0-2 0-2 0-2 0-2 0-2 0-2 0-2 0-2 0-2 0-2 0-2 0-2 0-2 0-2 0-2 0-2 0-2 0-2 0-2 0-2 0-2 0-2 0-2 0-2 0-2 510-3 510-3 276-3 276-3 276-3 276-3 276-3 276-3 510-3 507-0 507-0 507-0 507-0 507-0 507-0 430-0 430-0 430-0 430-0 430-0 281-0 281-0 609-0 609-0 609-0 609-0 609-0 609-0 384-0 384-0 309-3 384-0 384-0 561-0 561-0 561-0 561-0 561-0 561-0 284-0 516-3 516-3 284-0 407-3 407-3 407-3 407-3 407-3 407-3 403-0 403-0 403-0 403-0 403-0 359-0 359-0 403-0 562-0 562-0 562-0 562-0 562-0 562-0 382-0 382-0 212-3 212-3 212-3 212-3 431-0 431-0 431-0 431-0 463-3 463-3 463-3 463-3 438-3 438-3 494-3 494-3 494-3 494-3 494-3 494-3 494-3 494-3 494-3 373-0 373-0 373-0 373-0 373-0 594-3 594-3 594-3 594-3 483-3 483-3 483-3 483-3 483-3 483-3 483-3 483-3 564-3 564-3 564-3 522-3 522-3 522-3 522-3 522-3 492-3 492-3 546-3 546-3 546-3 370-0 370-0 370-0 370-0 397-0 397-0 397-0 397-0 316-0 316-0 316-0 316-0 316-0 316-0 487-0 346-3 346-3 346-3 346-3 346-3 346-3 0-2 0-2 0-2 0-2 0-2 0-2 0-2 0-2 0-2 0-2 0-2 0-2 0-2 0-2 0-2 0-2 0-2 0-2 0-2 0-2 0-2 0-2 0-2 0-2 0-2 0-2 0-2 0-2 0-2 0-2 0-2 0-2 0-2 0-2 0-2 0-2 0-2 0-2 0-2 
0-2 0-2 0-2 0-2 0-2 0-2 0-2 0-2 0-2 0-2 0-2 0-2 0-2 0-2 0-2 0-2 0-2 0-2 0-2 0-2 0-2 0-2 0-2 0-2 0-2 0-2 0-2 0-2 0-2 0-2 0-2 0-2 0-2 0-2 0-2 0-2 0-2 0-2 0-2 510-3 510-3 510-3 510-3 510-3 510-3 510-3 510-3 510-3 304-3 507-0 507-0 507-0 507-0 507-0 430-0 430-0 430-0 430-0 430-0 429-0 429-0 429-0 609-0 609-0 609-0 609-0 609-0 384-0 384-0 384-0 384-0 384-0 561-0 516-3 561-0 561-0 561-0 561-0 516-3 516-3 516-3 516-3 407-3 407-3 407-3 407-3 407-3 407-3 403-0 403-0 403-0 403-0 403-0 403-0 403-0 403-0 562-0 562-0 562-0 562-0 562-0 562-0 382-0 382-0 212-3 212-3 212-3 212-3 212-3 431-0 431-0 431-0 463-3 463-3 463-3 463-3 438-3 438-3 408-0 408-0 408-0 408-0 408-0 408-0 373-0 373-0 373-0 373-0 373-0 373-0 373-0 373-0 594-3 594-3 594-3 594-3 594-3 594-3 483-3 483-3 483-3 422-3 422-3 422-3 564-3 564-3 564-3 564-3 522-3 522-3 522-3 522-3 492-3 546-3 546-3 546-3 546-3 546-3 370-0 370-0 546-3 546-3 397-0 397-0 397-0 397-0 397-0 397-0 316-0 487-0 487-0 487-0 487-0 487-0 346-3 487-0 487-0 0-2 0-2 0-2 0-2 0-2 0-2 0-2 0-2 0-2 0-2 0-2 0-2 0-2 0-2 0-2 0-2 0-2 0-2 0-2 0-2 0-2 0-2 0-2 0-2 0-2 0-2 0-2 0-2 0-2 0-2 0-2 0-2 0-2 0-2 0-2 0-2 0-2 0-2 0-2 0-2 
0-2 0-2 0-2 0-2 0-2 0-2 0-2 0-2 0-2 0-2 0-2 0-2 0-2 0-2 0-2 0-2 0-2 0-2 0-2 0-2 0-2 0-2 0-2 0-2 0-2 0-2 0-2 0-2 0-2 0-2 0-2 0-2 0-2 0-2 0-2 0-2 0-2 0-2 0-2 510-3 510-3 510-3 510-3 510-3 510-3 510-3 510-3 510-3 304-3 304-3 304-3 304-3 304-3 304-3 430-0 430-0 430-0 430-0 430-0 429-0 429-0 429-0 609-0 609-0 384-0 384-0 609-0 384-0 384-0 384-0 384-0 384-0 561-0 516-3 561-0 561-0 561-0 516-3 516-3 516-3 516-3 516-3 407-3 407-3 407-3 407-3 407-3 407-3 403-0 403-0 403-0 403-0 403-0 403-0 403-0 403-0 403-0 562-0 562-0 562-0 562-0 562-0 496-0 212-3 212-3 212-3 212-3 212-3 212-3 431-0 431-0 431-0 463-3 438-3 463-3 463-3 438-3 438-3 408-0 408-0 408-0 408-0 408-0 408-0 408-0 373-0 373-0 373-0 373-0 373-0 373-0 373-0 373-0 594-3 594-3 483-3 483-3 483-3 483-3 483-3 483-3 422-3 422-3 422-3 564-3 564-3 522-3 522-3 522-3 522-3 522-3 522-3 492-3 546-3 546-3 546-3 546-3 546-3 546-3 546-3 546-3 546-3 397-0 397-0 397-0 316-0 316-0 316-0 316-0 487-0 487-0 487-0 487-0 487-0 487-0 487-0 487-0 0-2 0-2 0-2 0-2 0-2 0-2 0-2 0-2 0-2 0-2 0-2 0-2 0-2 0-2 0-2 0-2 0-2 0-2 0-2 0-2 0-2 0-2 0-2 0-2 0-2 0-2 0-2 0-2 0-2 0-2 0-2 0-2 0-2 0-2 0-2 0-2 0-2 0-2 0-2 0-2 
0-2 0-2 0-2 0-2 0-2 0-2 0-2 0-2 0-2 0-2 0-2 0-2 0-2 0-2 0-2 0-2 0-2 0-2 0-2 0-2 0-2 0-2 0-2 0-2 0-2 0-2 0-2 0-2 0-2 0-2 0-2 0-2 0-2 0-2 0-2 0-2 0-2 0-2 0-2 510-3 510-3 510-3 510-3 510-3 510-3 510-3 404-3 510-3 304-3 304-3 304-3 304-3 304-3 304-3 304-3 304-3 430-0 430-0 430-0 429-0 429-0 429-0 429-0 609-0 384-0 384-0 384-0 384-0 384-0 384-0 384-0 516-3 516-3 516-3 561-0 561-0 516-3 516-3 516-3 516-3 516-3 516-3 516-3 516-3 407-3 407-3 407-3 403-0 403-0 403-0 403-0 403-0 403-0 488-3 403-0 403-0 562-0 562-0 562-0 562-0 496-0 496-0 496-0 212-3 212-3 212-3 212-3 212-3 212-3 431-0 431-0 438-3 438-3 438-3 463-3 463-3 463-3 438-3 438-3 408-0 408-0 408-0 408-0 408-0 408-0 373-0 373-0 373-0 373-0 373-0 373-0 594-3 594-3 594-3 594-3 594-3 594-3 483-3 483-3 483-3 483-3 422-3 422-3 422-3 422-3 422-3 522-3 522-3 522-3 492-3 492-3 492-3 492-3 546-3 546-3 546-3 546-3 546-3 546-3 546-3 446-3 446-3 446-3 316-0 397-0 316-0 316-0 316-0 316-0 487-0 487-0 487-0 487-0 487-0 487-0 487-0 487-0 0-2 0-2 0-2 0-2 0-2 0-2 0-2 0-2 0-2 0-2 0-2 0-2 0-2 0-2 0-2 0-2 0-2 0-2 0-2 0-2 0-2 0-2 0-2 0-2 0-2 0-2 0-2 0-2 0-2 0-2 0-2 0-2 0-2 0-2 0-2 0-2 0-2 0-2 0-2 0-2 
0-2 0-2 0-2 0-2 0-2 0-2 0-2 0-2 0-2 0-2 0-2 0-2 0-2 0-2 0-2 0-2 0-2 0-2 0-2 0-2 0-2 0-2 0-2 0-2 0-2 0-2 0-2 0-2 0-2 0-2 0-2 0-2 0-2 0-2 0-2 0-2 0-2 0-2 0-2 510-3 510-3 510-3 510-3 510-3 510-3 510-3 404-3 510-3 510-3 304-3 304-3 304-3 304-3 304-3 304-3 304-3 430-0 430-0 430-0 429-0 429-0 429-0 429-0 384-0 384-0 384-0 384-0 384-0 557-0 557-0 557-0 516-3 516-3 516-3 516-3 516-3 516-3 535-0 535-0 535-0 535-0 516-3 516-3 516-3 516-3 515-3 515-3 488-3 488-3 488-3 488-3 488-3 488-3 488-3 403-0 403-0 562-0 562-0 562-0 496-0 496-0 496-0 496-0 496-0 496-0 212-3 212-3 212-3 431-0 431-0 431-0 431-0 438-3 438-3 438-3 438-3 438-3 438-3 438-3 408-0 408-0 408-0 408-0 408-0 408-0 373-0 373-0 373-0 373-0 373-0 373-0 594-3 594-3 594-3 594-3 594-3 594-3 483-3 483-3 483-3 483-3 422-3 422-3 422-3 422-3 422-3 522-3 522-3 522-3 492-3 492-3 492-3 492-3 546-3 546-3 546-3 546-3 546-3 546-3 446-3 446-3 446-3 316-0 316-0 316-0 316-0 316-0 316-0 316-0 472-3 472-3 472-3 487-0 487-0 487-0 0-2 0-2 0-2 0-2 0-2 0-2 0-2 0-2 0-2 0-2 0-2 0-2 0-2 0-2 0-2 0-2 0-2 0-2 0-2 0-2 0-2 0-2 0-2 0-2 0-2 0-2 0-2 0-2 0-2 0-2 0-2 0-2 0-2 0-2 0-2 0-2 0-2 0-2 0-2 0-2 0-2 0-2 
0-2 0-2 0-2 0-2 0-2 0-2 0-2 0-2 0-2 0-2 0-2 0-2 0-2 0-2 0-2 0-2 0-2 0-2 0-2 0-2 0-2 0-2 0-2 0-2 0-2 0-2 0-2 0-2 0-2 0-2 0-2 0-2 0-2 0-2 0-2 0-2 0-2 0-2 0-2 510-3 510-3 404-3 404-3 510-3 404-3 404-3 404-3 404-3 404-3 304-3 304-3 304-3 304-3 505-0 505-0 304-3 430-0 430-0 429-0 429-0 429-0 429-0 429-0 384-0 384-0 557-0 384-0 384-0 384-0 557-0 557-0 557-0 516-3 535-0 535-0 535-0 535-0 535-0 535-0 535-0 535-0 516-3 516-3 515-3 515-3 515-3 515-3 488-3 488-3 488-3 488-3 488-3 488-3 488-3 562-0 562-0 562-0 562-0 562-0 496-0 496-0 496-0 496-0 496-0 496-0 212-3 212-3 431-0 431-0 431-0 431-0 431-0 438-3 438-3 438-3 438-3 438-3 438-3 408-0 408-0 408-0 408-0 408-0 408-0 411-0 411-0 411-0 373-0 588-3 588-3 588-3 588-3 588-3 588-3 594-3 594-3 594-3 594-3 594-3 483-3 483-3 422-3 422-3 422-3 422-3 422-3 522-3 522-3 522-3 492-3 492-3 492-3 492-3 546-3 546-3 546-3 446-3 446-3 446-3 446-3 446-3 446-3 316-0 316-0 316-0 316-0 472-3 316-0 472-3 472-3 487-0 487-0 487-0 487-0 487-0 0-2 0-2 0-2 0-2 0-2 0-2 0-2 0-2 0-2 0-2 0-2 0-2 0-2 0-2 0-2 0-2 0-2 0-2 0-2 0-2 0-2 0-2 0-2 0-2 0-2 0-2 0-2 0-2 0-2 0-2 0-2 0-2 0-2 0-2 0-2 0-2 0-2 0-2 0-2 0-2 0-2 0-2 
0-2 0-2 0-2 0-2 0-2 0-2 0-2 0-2 0-2 0-2 0-2 0-2 0-2 0-2 0-2 0-2 0-2 0-2 0-2 0-2 0-2 0-2 0-2 0-2 0-2 0-2 0-2 0-2 0-2 0-2 0-2 0-2 0-2 0-2 0-2 0-2 0-2 0-2 0-2 0-2 0-2 0-2 404-3 404-3 404-3 404-3 404-3 404-3 404-3 304-3 304-3 304-3 505-0 505-0 505-0 304-3 430-0 430-0 429-0 429-0 429-0 429-0 429-0 429-0 384-0 557-0 557-0 384-0 384-0 557-0 557-0 557-0 535-0 535-0 535-0 535-0 535-0 535-0 535-0 515-3 515-3 515-3 515-3 515-3 515-3 515-3 515-3 515-3 488-3 488-3 488-3 488-3 488-3 488-3 562-0 562-0 562-0 496-0 496-0 496-0 496-0 496-0 212-3 212-3 212-3 212-3 431-0 431-0 431-0 431-0 431-0 431-0 438-3 438-3 438-3 438-3 438-3 438-3 408-0 408-0 408-0 408-0 408-0 411-0 411-0 411-0 411-0 588-3 588-3 588-3 588-3 588-3 588-3 588-3 419-3 419-3 419-3 419-3 419-3 483-3 483-3 422-3 422-3 422-3 422-3 422-3 522-3 522-3 522-3 492-3 492-3 492-3 492-3 546-3 546-3 446-3 446-3 446-3 446-3 446-3 446-3 446-3 446-3 316-0 316-0 316-0 472-3 472-3 472-3 472-3 472-3 472-3 487-0 487-0 487-0 0-2 0-2 0-2 0-2 0-2 0-2 0-2 0-2 0-2 0-2 0-2 0-2 0-2 0-2 0-2 0-2 0-2 0-2 0-2 0-2 0-2 0-2 0-2 0-2 0-2 0-2 0-2 0-2 0-2 0-2 0-2 0-2 0-2 0-2 0-2 0-2 0-2 0-2 0-2 0-2 0-2 0-2 
0-2 0-2 0-2 0-2 0-2 0-2 0-2 0-2 0-2 0-2 0-2 0-2 0-2 0-2 0-2 0-2 0-2 0-2 0-2 0-2 0-2 0-2 0-2 0-2 0-2 0-2 0-2 0-2 0-2 0-2 0-2 0-2 0-2 0-2 0-2 0-2 0-2 0-2 0-2 0-2 0-2 0-2 404-3 404-3 404-3 404-3 404-3 404-3 304-3 304-3 304-3 304-3 505-0 505-0 405-3 304-3 429-0 429-0 429-0 429-0 429-0 429-0 429-0 429-0 557-0 557-0 557-0 557-0 557-0 557-0 534-3 557-0 535-0 535-0 535-0 535-0 535-0 535-0 535-0 515-3 515-3 515-3 515-3 515-3 515-3 515-3 515-3 515-3 488-3 488-3 488-3 488-3 590-0 562-0 562-0 586-3 586-3 496-0 496-0 496-0 496-0 496-0 212-3 212-3 212-3 431-0 431-0 584-0 431-0 431-0 431-0 431-0 438-3 438-3 438-3 438-3 338-0 438-3 438-3 408-0 408-0 408-0 411-0 411-0 411-0 411-0 411-0 588-3 588-3 588-3 588-3 588-3 588-3 588-3 588-3 419-3 419-3 419-3 419-3 416-0 416-0 416-0 422-3 422-3 422-3 422-3 422-3 522-3 522-3 522-3 522-3 492-3 492-3 492-3 446-3 446-3 446-3 425-0 446-3 446-3 446-3 446-3 396-0 396-0 316-0 316-0 472-3 472-3 472-3 472-3 472-3 472-3 487-0 487-0 487-0 0-2 0-2 0-2 0-2 0-2 0-2 0-2 0-2 0-2 0-2 0-2 0-2 0-2 0-2 0-2 0-2 0-2 0-2 0-2 0-2 0-2 0-2 0-2 0-2 0-2 0-2 0-2 0-2 0-2 0-2 0-2 0-2 0-2 0-2 0-2 0-2 0-2 0-2 0-2 0-2 0-2 0-2 
0-2 0-2 0-2 0-2 0-2 0-2 0-2 0-2 0-2 0-2 0-2 0-2 0-2 0-2 0-2 0-2 0-2 0-2 0-2 0-2 0-2 0-2 0-2 0-2 0-2 0-2 0-2 0-2 0-2 0-2 0-2 0-2 0-2 0-2 0-2 0-2 0-2 0-2 0-2 0-2 0-2 0-2 404-3 404-3 404-3 404-3 404-3 404-3 304-3 304-3 304-3 304-3 505-0 505-0 405-3 429-0 429-0 429-0 429-0 429-0 454-3 454-3 454-3 454-3 557-0 557-0 557-0 557-0 557-0 557-0 534-3 557-0 535-0 535-0 535-0 535-0 535-0 535-0 535-0 612-3 515-3 515-3 515-3 515-3 515-3 515-3 515-3 488-3 488-3 488-3 590-0 590-0 590-0 586-3 586-3 586-3 586-3 496-0 496-0 496-0 496-0 496-0 496-0 496-0 212-3 212-3 584-0 584-0 431-0 431-0 584-0 584-0 584-0 338-0 338-0 338-0 338-0 338-0 438-3 541-0 411-0 411-0 411-0 411-0 411-0 411-0 411-0 588-3 588-3 588-3 588-3 588-3 588-3 588-3 588-3 419-3 419-3 419-3 419-3 416-0 416-0 416-0 422-3 422-3 422-3 422-3 422-3 466-0 522-3 522-3 466-0 492-3 492-3 446-3 446-3 446-3 425-0 425-0 446-3 446-3 446-3 446-3 396-0 396-0 396-0 316-0 472-3 396-0 472-3 472-3 472-3 472-3 472-3 472-3 472-3 0-2 0-2 0-2 0-2 0-2 0-2 0-2 0-2 0-2 0-2 0-2 0-2 0-2 0-2 0-2 0-2 0-2 0-2 0-2 0-2 0-2 0-2 0-2 0-2 0-2 0-2 0-2 0-2 0-2 0-2 0-2 0-2 0-2 0-2 0-2 0-2 0-2 0-2 0-2 0-2 0-2 0-2 
0-2 0-2 0-2 0-2 0-2 0-2 0-2 0-2 0-2 0-2 0-2 0-2 0-2 0-2 0-2 0-2 0-2 0-2 0-2 0-2 0-2 0-2 0-2 0-2 0-2 0-2 0-2 0-2 0-2 0-2 0-2 0-2 0-2 0-2 0-2 0-2 0-2 0-2 0-2 0-2 0-2 0-2 404-3 404-3 404-3 404-3 404-3 404-3 304-3 505-0 505-0 505-0 505-0 505-0 405-3 429-0 429-0 454-3 429-0 429-0 454-3 454-3 454-3 557-0 557-0 557-0 557-0 557-0 557-0 557-0 534-3 534-3 535-0 535-0 535-0 535-0 535-0 535-0 612-3 612-3 612-3 515-3 515-3 515-3 515-3 488-3 488-3 488-3 488-3 488-3 590-0 590-0 590-0 590-0 590-0 586-3 586-3 496-0 496-0 496-0 496-0 496-0 565-3 565-3 565-3 212-3 584-0 584-0 584-0 584-0 584-0 338-0 338-0 338-0 338-0 338-0 338-0 338-0 541-0 541-0 541-0 541-0 541-0 411-0 411-0 411-0 411-0 411-0 588-3 588-3 588-3 588-3 588-3 588-3 419-3 419-3 419-3 419-3 419-3 416-0 416-0 416-0 416-0 416-0 422-3 422-3 422-3 466-0 522-3 466-0 466-0 492-3 492-3 446-3 446-3 446-3 425-0 425-0 425-0 425-0 425-0 425-0 425-0 396-0 396-0 396-0 396-0 396-0 472-3 472-3 472-3 472-3 472-3 472-3 472-3 0-2 0-2 0-2 0-2 0-2 0-2 0-2 0-2 0-2 0-2 0-2 0-2 0-2 0-2 0-2 0-2 0-2 0-2 0-2 0-2 0-2 0-2 0-2 0-2 0-2 0-2 0-2 0-2 0-2 0-2 0-2 0-2 0-2 0-2 0-2 0-2 0-2 0-2 0-2 0-2 0-2 0-2 
0-2 0-2 0-2 0-2 0-2 0-2 0-2 0-2 0-2 0-2 0-2 0-2 0-2 0-2 0-2 0-2 0-2 0-2 0-2 0-2 0-2 0-2 0-2 0-2 0-2 0-2 0-2 0-2 0-2 0-2 0-2 0-2 0-2 0-2 0-2 0-2 0-2 0-2 0-2 0-2 0-2 0-2 404-3 404-3 456-3 404-3 404-3 404-3 505-0 505-0 505-0 505-0 505-0 505-0 405-3 405-3 454-3 454-3 454-3 454-3 454-3 454-3 454-3 557-0 557-0 557-0 557-0 557-0 534-3 534-3 534-3 534-3 612-3 612-3 535-0 612-3 612-3 612-3 612-3 612-3 515-3 515-3 515-3 515-3 488-3 488-3 488-3 351-0 351-0 351-0 590-0 590-0 590-0 590-0 590-0 586-3 586-3 586-3 586-3 496-0 496-0 496-0 565-3 565-3 565-3 565-3 584-0 584-0 584-0 584-0 584-0 584-0 338-0 338-0 338-0 338-0 338-0 338-0 541-0 541-0 541-0 541-0 541-0 411-0 411-0 411-0 411-0 411-0 411-0 588-3 588-3 588-3 569-3 569-3 569-3 419-3 419-3 419-3 419-3 416-0 416-0 416-0 416-0 416-0 422-3 422-3 422-3 466-0 466-0 466-0 492-3 492-3 492-3 446-3 446-3 466-0 425-0 425-0 425-0 425-0 425-0 425-0 396-0 396-0 396-0 396-0 396-0 396-0 396-0 396-0 472-3 472-3 472-3 472-3 472-3 0-2 0-2 0-2 0-2 0-2 0-2 0-2 0-2 0-2 0-2 0-2 0-2 0-2 0-2 0-2 0-2 0-2 0-2 0-2 0-2 0-2 0-2 0-2 0-2 0-2 0-2 0-2 0-2 0-2 0-2 0-2 0-2 0-2 0-2 0-2 0-2 0-2 0-2 0-2 0-2 0-2 0-2 
0-2 0-2 0-2 0-2 0-2 0-2 0-2 0-2 0-2 0-2 0-2 0-2 0-2 0-2 0-2 0-2 0-2 0-2 0-2 0-2 0-2 0-2 0-2 0-2 0-2 0-2 0-2 0-2 0-2 0-2 0-2 0-2 0-2 0-2 0-2 0-2 0-2 0-2 0-2 0-2 0-2 0-2 404-3 404-3 456-3 456-3 456-3 456-3 505-0 505-0 505-0 505-0 505-0 505-0 405-3 405-3 454-3 454-3 454-3 454-3 454-3 454-3 454-3 454-3 454-3 385-0 385-0 557-0 534-3 534-3 534-3 534-3 534-3 612-3 612-3 612-3 612-3 612-3 612-3 458-0 515-3 515-3 515-3 351-0 351-0 488-3 488-3 351-0 351-0 590-0 590-0 590-0 590-0 590-0 586-3 586-3 586-3 586-3 586-3 496-0 565-3 565-3 565-3 565-3 584-0 584-0 584-0 584-0 584-0 584-0 584-0 584-0 338-0 338-0 338-0 338-0 541-0 541-0 541-0 541-0 541-0 541-0 541-0 541-0 508-3 411-0 411-0 411-0 411-0 411-0 588-3 588-3 569-3 569-3 419-3 419-3 419-3 419-3 419-3 416-0 416-0 416-0 416-0 416-0 416-0 422-3 422-3 466-0 466-0 466-0 466-0 492-3 492-3 466-0 466-0 466-0 425-0 425-0 425-0 425-0 440-0 440-0 440-0 440-0 440-0 396-0 396-0 396-0 396-0 396-0 472-3 472-3 472-3 472-3 0-2 0-2 0-2 0-2 0-2 0-2 0-2 0-2 0-2 0-2 0-2 0-2 0-2 0-2 0-2 0-2 0-2 0-2 0-2 0-2 0-2 0-2 0-2 0-2 0-2 0-2 0-2 0-2 0-2 0-2 0-2 0-2 0-2 0-2 0-2 0-2 0-2 0-2 0-2 0-2 0-2 0-2 0-2 
0-2 0-2 0-2 0-2 0-2 0-2 0-2 0-2 0-2 0-2 0-2 0-2 0-2 0-2 0-2 0-2 0-2 0-2 0-2 0-2 0-2 0-2 0-2 0-2 0-2 0-2 0-2 0-2 0-2 0-2 0-2 0-2 0-2 0-2 0-2 0-2 0-2 0-2 0-2 0-2 0-2 0-2 404-3 404-3 456-3 456-3 456-3 456-3 505-0 505-0 505-0 505-0 505-0 505-0 405-3 405-3 454-3 454-3 454-3 454-3 454-3 454-3 454-3 454-3 385-0 385-0 385-0 385-0 534-3 534-3 534-3 534-3 612-3 612-3 612-3 612-3 612-3 612-3 612-3 458-0 458-0 515-3 351-0 351-0 351-0 488-3 488-3 351-0 351-0 351-0 590-0 590-0 590-0 590-0 590-0 586-3 586-3 586-3 586-3 586-3 586-3 586-3 565-3 565-3 584-0 584-0 584-0 584-0 584-0 584-0 584-0 338-0 338-0 338-0 338-0 338-0 541-0 541-0 541-0 541-0 541-0 541-0 541-0 508-3 508-3 411-0 411-0 442-3 442-3 442-3 442-3 442-3 569-3 569-3 419-3 419-3 419-3 419-3 419-3 416-0 416-0 416-0 416-0 416-0 416-0 422-3 422-3 466-0 466-0 466-0 466-0 466-0 466-0 466-0 466-0 466-0 425-0 425-0 425-0 425-0 440-0 440-0 440-0 440-0 440-0 396-0 396-0 396-0 396-0 396-0 396-0 396-0 396-0 0-2 0-2 0-2 0-2 0-2 0-2 0-2 0-2 0-2 0-2 0-2 0-2 0-2 0-2 0-2 0-2 0-2 0-2 0-2 0-2 0-2 0-2 0-2 0-2 0-2 0-2 0-2 0-2 0-2 0-2 0-2 0-2 0-2 0-2 0-2 0-2 0-2 0-2 0-2 0-2 0-2 0-2 0-2 0-2 
0-2 0-2 0-2 0-2 0-2 0-2 0-2 0-2 0-2 0-2 0-2 0-2 0-2 0-2 0-2 0-2 0-2 0-2 0-2 0-2 0-2 0-2 0-2 0-2 0-2 0-2 0-2 0-2 0-2 0-2 0-2 0-2 0-2 0-2 0-2 0-2 0-2 0-2 0-2 0-2 0-2 0-2 404-3 456-3 456-3 456-3 456-3 456-3 456-3 505-0 505-0 505-0 505-0 505-0 405-3 405-3 405-3 405-3 454-3 454-3 454-3 454-3 454-3 385-0 385-0 385-0 385-0 534-3 534-3 534-3 534-3 534-3 612-3 612-3 612-3 612-3 612-3 509-3 612-3 458-0 458-0 515-3 351-0 351-0 351-0 351-0 351-0 351-0 351-0 590-0 590-0 590-0 590-0 590-0 590-0 586-3 586-3 586-3 586-3 586-3 586-3 565-3 565-3 565-3 565-3 584-0 486-3 584-0 584-0 584-0 584-0 584-0 584-0 338-0 338-0 338-0 541-0 541-0 541-0 541-0 541-0 541-0 541-0 508-3 508-3 411-0 442-3 442-3 442-3 442-3 442-3 569-3 569-3 569-3 419-3 419-3 419-3 419-3 419-3 416-0 517-3 517-3 517-3 416-0 416-0 416-0 416-0 466-0 466-0 471-3 471-3 471-3 425-0 466-0 466-0 425-0 425-0 425-0 425-0 440-0 440-0 440-0 440-0 440-0 440-0 396-0 396-0 396-0 396-0 396-0 396-0 396-0 0-2 0-2 0-2 0-2 0-2 0-2 0-2 0-2 0-2 0-2 0-2 0-2 0-2 0-2 0-2 0-2 0-2 0-2 0-2 0-2 0-2 0-2 0-2 0-2 0-2 0-2 0-2 0-2 0-2 0-2 0-2 0-2 0-2 0-2 0-2 0-2 0-2 0-2 0-2 0-2 0-2 0-2 0-2 0-2 0-2 
0-2 0-2 0-2 0-2 0-2 0-2 0-2 0-2 0-2 0-2 0-2 0-2 0-2 0-2 0-2 0-2 0-2 0-2 0-2 0-2 0-2 0-2 0-2 0-2 0-2 0-2 0-2 0-2 0-2 0-2 0-2 0-2 0-2 0-2 0-2 0-2 0-2 0-2 0-2 0-2 0-2 0-2 0-2 0-2 456-3 456-3 456-3 456-3 587-0 587-0 505-0 505-0 587-0 405-3 405-3 405-3 405-3 405-3 385-0 385-0 454-3 385-0 385-0 385-0 385-0 385-0 385-0 534-3 534-3 534-3 534-3 612-3 612-3 612-3 612-3 509-3 509-3 509-3 509-3 458-0 458-0 458-0 351-0 351-0 351-0 351-0 351-0 351-0 351-0 590-0 590-0 590-0 590-0 590-0 590-0 586-3 586-3 586-3 586-3 586-3 586-3 565-3 565-3 565-3 565-3 565-3 486-3 486-3 584-0 486-3 338-0 338-0 338-0 338-0 338-0 338-0 512-0 541-0 541-0 541-0 541-0 541-0 508-3 508-3 508-3 508-3 442-3 442-3 442-3 442-3 569-3 569-3 569-3 569-3 569-3 569-3 569-3 517-3 517-3 416-0 517-3 517-3 517-3 416-0 416-0 416-0 466-0 466-0 471-3 471-3 471-3 471-3 425-0 425-0 425-0 425-0 425-0 425-0 440-0 440-0 440-0 440-0 440-0 440-0 440-0 440-0 396-0 395-0 395-0 395-0 395-0 0-2 0-2 0-2 0-2 0-2 0-2 0-2 0-2 0-2 0-2 0-2 0-2 0-2 0-2 0-2 0-2 0-2 0-2 0-2 0-2 0-2 0-2 0-2 0-2 0-2 0-2 0-2 0-2 0-2 0-2 0-2 0-2 0-2 0-2 0-2 0-2 0-2 0-2 0-2 0-2 0-2 0-2 0-2 0-2 0-2 0-2 
0-2 0-2 0-2 0-2 0-2 0-2 0-2 0-2 0-2 0-2 0-2 0-2 0-2 0-2 0-2 0-2 0-2 0-2 0-2 0-2 0-2 0-2 0-2 0-2 0-2 0-2 0-2 0-2 0-2 0-2 0-2 0-2 0-2 0-2 0-2 0-2 0-2 0-2 0-2 0-2 0-2 0-2 0-2 0-2 456-3 456-3 456-3 456-3 587-0 587-0 505-0 587-0 587-0 587-0 405-3 405-3 405-3 405-3 385-0 385-0 385-0 385-0 385-0 385-0 385-0 534-3 534-3 534-3 534-3 534-3 560-3 560-3 560-3 612-3 612-3 509-3 509-3 509-3 509-3 458-0 458-0 458-0 351-0 351-0 351-0 351-0 351-0 351-0 504-3 590-0 590-0 287-3 287-3 287-3 586-3 586-3 586-3 586-3 586-3 586-3 565-3 565-3 565-3 565-3 565-3 486-3 486-3 486-3 486-3 486-3 486-3 338-0 338-0 512-0 512-0 512-0 512-0 512-0 541-0 541-0 512-0 512-0 508-3 508-3 508-3 508-3 442-3 442-3 442-3 442-3 442-3 569-3 569-3 569-3 569-3 569-3 569-3 517-3 517-3 517-3 517-3 517-3 517-3 517-3 593-0 466-0 466-0 466-0 466-0 471-3 471-3 471-3 425-0 425-0 425-0 425-0 440-0 440-0 440-0 440-0 440-0 440-0 440-0 440-0 440-0 395-0 395-0 395-0 395-0 395-0 395-0 0-2 0-2 0-2 0-2 0-2 0-2 0-2 0-2 0-2 0-2 0-2 0-2 0-2 0-2 0-2 0-2 0-2 0-2 0-2 0-2 0-2 0-2 0-2 0-2 0-2 0-2 0-2 0-2 0-2 0-2 0-2 0-2 0-2 0-2 0-2 0-2 0-2 0-2 0-2 0-2 0-2 0-2 0-2 0-2 0-2 0-2 
0-2 0-2 0-2 0-2 0-2 0-2 0-2 0-2 0-2 0-2 0-2 0-2 0-2 0-2 0-2 0-2 0-2 0-2 0-2 0-2 0-2 0-2 0-2 0-2 0-2 0-2 0-2 0-2 0-2 0-2 0-2 0-2 0-2 0-2 0-2 0-2 0-2 0-2 0-2 0-2 0-2 0-2 0-2 0-2 456-3 456-3 456-3 456-3 456-3 587-0 505-0 587-0 587-0 587-0 405-3 405-3 405-3 405-3 385-0 385-0 385-0 385-0 385-0 385-0 385-0 534-3 534-3 534-3 534-3 560-3 560-3 560-3 560-3 560-3 612-3 509-3 509-3 509-3 509-3 458-0 458-0 458-0 351-0 351-0 351-0 504-3 351-0 351-0 504-3 504-3 590-0 287-3 287-3 287-3 586-3 586-3 565-3 565-3 565-3 565-3 565-3 565-3 565-3 565-3 565-3 486-3 486-3 486-3 486-3 486-3 486-3 486-3 338-0 512-0 512-0 512-0 512-0 512-0 512-0 512-0 512-0 508-3 508-3 508-3 508-3 508-3 442-3 442-3 442-3 442-3 442-3 569-3 569-3 569-3 569-3 569-3 569-3 517-3 517-3 517-3 517-3 517-3 517-3 517-3 593-0 593-0 466-0 466-0 593-0 593-0 471-3 471-3 471-3 425-0 425-0 425-0 440-0 440-0 613-3 567-3 440-0 440-0 440-0 440-0 440-0 395-0 395-0 395-0 395-0 395-0 395-0 0-2 0-2 0-2 0-2 0-2 0-2 0-2 0-2 0-2 0-2 0-2 0-2 0-2 0-2 0-2 0-2 0-2 0-2 0-2 0-2 0-2 0-2 0-2 0-2 0-2 0-2 0-2 0-2 0-2 0-2 0-2 0-2 0-2 0-2 0-2 0-2 0-2 0-2 0-2 0-2 0-2 0-2 0-2 0-2 0-2 0-2 
0-2 0-2 0-2 0-2 0-2 0-2 0-2 0-2 0-2 0-2 0-2 0-2 0-2 0-2 0-2 0-2 0-2 0-2 0-2 0-2 0-2 0-2 0-2 0-2 0-2 0-2 0-2 0-2 0-2 0-2 0-2 0-2 0-2 0-2 0-2 0-2 0-2 0-2 0-2 0-2 0-2 0-2 0-2 0-2 456-3 456-3 456-3 456-3 587-0 587-0 587-0 587-0 587-0 587-0 405-3 405-3 405-3 405-3 405-3 385-0 385-0 385-0 457-3 457-3 457-3 457-3 457-3 457-3 457-3 560-3 560-3 560-3 560-3 560-3 560-3 509-3 509-3 509-3 509-3 458-0 458-0 458-0 458-0 458-0 458-0 504-3 504-3 504-3 504-3 504-3 590-0 287-3 287-3 287-3 287-3 287-3 565-3 565-3 565-3 565-3 565-3 486-3 486-3 486-3 486-3 486-3 486-3 486-3 486-3 486-3 486-3 486-3 486-3 486-3 486-3 512-0 512-0 512-0 512-0 512-0 508-3 508-3 508-3 508-3 508-3 508-3 442-3 442-3 442-3 442-3 442-3 569-3 569-3 569-3 569-3 569-3 569-3 517-3 517-3 517-3 517-3 517-3 517-3 517-3 593-0 593-0 593-0 466-0 593-0 593-0 471-3 471-3 613-3 613-3 613-3 613-3 613-3 613-3 613-3 567-3 567-3 440-0 440-0 567-3 567-3 567-3 395-0 395-0 395-0 395-0 395-0 0-2 0-2 0-2 0-2 0-2 0-2 0-2 0-2 0-2 0-2 0-2 0-2 0-2 0-2 0-2 0-2 0-2 0-2 0-2 0-2 0-2 0-2 0-2 0-2 0-2 0-2 0-2 0-2 0-2 0-2 0-2 0-2 0-2 0-2 0-2 0-2 0-2 0-2 0-2 0-2 0-2 0-2 0-2 0-2 0-2 0-2 
0-2 0-2 0-2 0-2 0-2 0-2 0-2 0-2 0-2 0-2 0-2 0-2 0-2 0-2 0-2 0-2 0-2 0-2 0-2 0-2 0-2 0-2 0-2 0-2 0-2 0-2 0-2 0-2 0-2 0-2 0-2 0-2 0-2 0-2 0-2 0-2 0-2 0-2 0-2 0-2 0-2 0-2 0-2 0-2 456-3 456-3 456-3 587-0 587-0 587-0 587-0 587-0 587-0 587-0 405-3 405-3 405-3 405-3 385-0 385-0 385-0 385-0 457-3 457-3 457-3 457-3 457-3 457-3 457-3 560-3 560-3 560-3 560-3 560-3 560-3 560-3 509-3 509-3 509-3 509-3 509-3 509-3 509-3 458-0 458-0 458-0 504-3 504-3 504-3 504-3 504-3 287-3 287-3 287-3 287-3 287-3 287-3 565-3 565-3 315-3 315-3 315-3 315-3 315-3 315-3 486-3 486-3 486-3 486-3 486-3 486-3 589-0 589-0 589-0 589-0 589-0 589-0 512-0 512-0 512-0 508-3 508-3 508-3 508-3 508-3 508-3 508-3 442-3 442-3 442-3 442-3 569-3 569-3 569-3 569-3 569-3 569-3 517-3 517-3 517-3 517-3 593-0 593-0 593-0 593-0 593-0 593-0 593-0 593-0 593-0 471-3 471-3 613-3 613-3 613-3 613-3 613-3 613-3 613-3 567-3 567-3 567-3 567-3 567-3 567-3 395-0 395-0 395-0 395-0 395-0 395-0 0-2 0-2 0-2 0-2 0-2 0-2 0-2 0-2 0-2 0-2 0-2 0-2 0-2 0-2 0-2 0-2 0-2 0-2 0-2 0-2 0-2 0-2 0-2 0-2 0-2 0-2 0-2 0-2 0-2 0-2 0-2 0-2 0-2 0-2 0-2 0-2 0-2 0-2 0-2 0-2 0-2 0-2 0-2 0-2 0-2 0-2 
0-2 0-2 0-2 0-2 0-2 0-2 0-2 0-2 0-2 0-2 0-2 0-2 0-2 0-2 0-2 0-2 0-2 0-2 0-2 0-2 0-2 0-2 0-2 0-2 0-2 0-2 0-2 0-2 0-2 0-2 0-2 0-2 0-2 0-2 0-2 0-2 0-2 0-2 0-2 0-2 0-2 0-2 0-2 0-2 456-3 456-3 456-3 587-0 587-0 587-0 587-0 587-0 587-0 587-0 405-3 485-0 485-0 485-0 531-0 531-0 385-0 385-0 531-0 531-0 457-3 457-3 457-3 457-3 457-3 457-3 457-3 560-3 560-3 560-3 560-3 560-3 509-3 509-3 509-3 509-3 509-3 509-3 509-3 458-0 458-0 504-3 504-3 504-3 504-3 504-3 504-3 504-3 287-3 287-3 287-3 287-3 287-3 315-3 315-3 315-3 315-3 315-3 315-3 556-0 315-3 315-3 486-3 486-3 589-0 589-0 486-3 589-0 589-0 589-0 589-0 589-0 589-0 512-0 512-0 512-0 508-3 508-3 508-3 508-3 508-3 508-3 508-3 442-3 442-3 442-3 442-3 465-3 465-3 465-3 493-3 493-3 493-3 517-3 517-3 517-3 517-3 593-0 593-0 593-0 593-0 593-0 593-0 593-0 593-0 471-3 471-3 613-3 613-3 613-3 613-3 613-3 613-3 613-3 613-3 567-3 567-3 567-3 567-3 567-3 567-3 395-0 395-0 395-0 395-0 395-0 395-0 0-2 0-2 0-2 0-2 0-2 0-2 0-2 0-2 0-2 0-2 0-2 0-2 0-2 0-2 0-2 0-2 0-2 0-2 0-2 0-2 0-2 0-2 0-2 0-2 0-2 0-2 0-2 0-2 0-2 0-2 0-2 0-2 0-2 0-2 0-2 0-2 0-2 0-2 0-2 0-2 0-2 0-2 0-2 0-2 0-2 0-2 
0-2 0-2 0-2 0-2 0-2 0-2 0-2 0-2 0-2 0-2 0-2 0-2 0-2 0-2 0-2 0-2 0-2 0-2 0-2 0-2 0-2 0-2 0-2 0-2 0-2 0-2 0-2 0-2 0-2 0-2 0-2 0-2 0-2 0-2 0-2 0-2 0-2 0-2 0-2 0-2 0-2 0-2 0-2 0-2 456-3 456-3 456-3 587-0 587-0 587-0 587-0 587-0 361-3 361-3 405-3 405-3 485-0 485-0 531-0 531-0 531-0 531-0 531-0 457-3 457-3 457-3 457-3 457-3 457-3 457-3 457-3 457-3 560-3 560-3 560-3 560-3 560-3 585-0 509-3 509-3 509-3 509-3 509-3 458-0 504-3 504-3 504-3 504-3 504-3 504-3 504-3 287-3 287-3 287-3 287-3 287-3 287-3 315-3 315-3 315-3 315-3 315-3 315-3 556-0 556-0 556-0 556-0 556-0 589-0 589-0 589-0 589-0 589-0 589-0 589-0 589-0 512-0 512-0 512-0 512-0 455-3 455-3 455-3 455-3 508-3 508-3 455-3 455-3 442-3 465-3 465-3 465-3 493-3 493-3 493-3 493-3 493-3 493-3 493-3 493-3 517-3 493-3 593-0 493-3 593-0 593-0 593-0 593-0 593-0 471-3 471-3 471-3 471-3 613-3 613-3 613-3 613-3 613-3 613-3 613-3 567-3 567-3 567-3 567-3 567-3 567-3 395-0 395-0 395-0 395-0 0-2 0-2 0-2 0-2 0-2 0-2 0-2 0-2 0-2 0-2 0-2 0-2 0-2 0-2 0-2 0-2 0-2 0-2 0-2 0-2 0-2 0-2 0-2 0-2 0-2 0-2 0-2 0-2 0-2 0-2 0-2 0-2 0-2 0-2 0-2 0-2 0-2 0-2 0-2 0-2 0-2 0-2 0-2 0-2 0-2 0-2 0-2 
0-2 0-2 0-2 0-2 0-2 0-2 0-2 0-2 0-2 0-2 0-2 0-2 0-2 0-2 0-2 0-2 0-2 0-2 0-2 0-2 0-2 0-2 0-2 0-2 0-2 0-2 0-2 0-2 0-2 0-2 0-2 0-2 0-2 0-2 0-2 0-2 0-2 0-2 0-2 0-2 0-2 0-2 0-2 0-2 0-2 0-2 456-3 456-3 456-3 587-0 587-0 361-3 361-3 485-0 485-0 485-0 485-0 485-0 485-0 531-0 531-0 531-0 531-0 457-3 457-3 457-3 457-3 529-0 529-0 457-3 457-3 457-3 560-3 560-3 560-3 560-3 560-3 585-0 585-0 585-0 585-0 509-3 458-0 458-0 464-3 464-3 504-3 504-3 504-3 504-3 504-3 287-3 287-3 287-3 287-3 287-3 287-3 315-3 315-3 315-3 315-3 315-3 315-3 556-0 556-0 556-0 556-0 556-0 556-0 556-0 556-0 511-3 511-3 589-0 589-0 589-0 512-0 512-0 512-0 512-0 455-3 455-3 455-3 455-3 455-3 455-3 455-3 455-3 617-3 617-3 465-3 465-3 465-3 493-3 493-3 493-3 493-3 493-3 420-0 493-3 493-3 493-3 493-3 493-3 493-3 593-0 593-0 593-0 471-3 471-3 471-3 471-3 471-3 390-3 613-3 613-3 613-3 613-3 613-3 613-3 567-3 567-3 567-3 567-3 567-3 547-0 547-0 547-0 395-0 395-0 0-2 0-2 0-2 0-2 0-2 0-2 0-2 0-2 0-2 0-2 0-2 0-2 0-2 0-2 0-2 0-2 0-2 0-2 0-2 0-2 0-2 0-2 0-2 0-2 0-2 0-2 0-2 0-2 0-2 0-2 0-2 0-2 0-2 0-2 0-2 0-2 0-2 0-2 0-2 0-2 0-2 0-2 0-2 0-2 0-2 0-2 0-2 
0-2 0-2 0-2 0-2 0-2 0-2 0-2 0-2 0-2 0-2 0-2 0-2 0-2 0-2 0-2 0-2 0-2 0-2 0-2 0-2 0-2 0-2 0-2 0-2 0-2 0-2 0-2 0-2 0-2 0-2 0-2 0-2 0-2 0-2 0-2 0-2 0-2 0-2 0-2 0-2 0-2 0-2 0-2 0-2 0-2 0-2 361-3 361-3 361-3 361-3 587-0 361-3 361-3 485-0 485-0 485-0 485-0 485-0 531-0 531-0 531-0 531-0 457-3 457-3 457-3 530-3 530-3 529-0 529-0 529-0 529-0 529-0 560-3 560-3 529-0 529-0 529-0 585-0 585-0 585-0 585-0 458-0 458-0 458-0 464-3 464-3 464-3 464-3 464-3 504-3 504-3 287-3 287-3 555-3 287-3 287-3 287-3 592-0 592-0 315-3 315-3 315-3 315-3 315-3 556-0 556-0 556-0 556-0 556-0 556-0 556-0 511-3 511-3 511-3 589-0 589-0 589-0 512-0 512-0 512-0 455-3 455-3 455-3 455-3 455-3 455-3 617-3 617-3 617-3 617-3 465-3 465-3 465-3 465-3 493-3 493-3 493-3 493-3 420-0 420-0 420-0 493-3 493-3 493-3 493-3 593-0 593-0 593-0 471-3 471-3 471-3 471-3 471-3 390-3 613-3 613-3 613-3 390-3 567-3 567-3 567-3 567-3 547-0 547-0 547-0 547-0 547-0 547-0 547-0 547-0 0-2 0-2 0-2 0-2 0-2 0-2 0-2 0-2 0-2 0-2 0-2 0-2 0-2 0-2 0-2 0-2 0-2 0-2 0-2 0-2 0-2 0-2 0-2 0-2 0-2 0-2 0-2 0-2 0-2 0-2 0-2 0-2 0-2 0-2 0-2 0-2 0-2 0-2 0-2 0-2 0-2 0-2 0-2 0-2 0-2 0-2 0-2 
0-2 0-2 0-2 0-2 0-2 0-2 0-2 0-2 0-2 0-2 0-2 0-2 0-2 0-2 0-2 0-2 0-2 0-2 0-2 0-2 0-2 0-2 0-2 0-2 0-2 0-2 0-2 0-2 0-2 0-2 0-2 0-2 0-2 0-2 0-2 0-2 0-2 0-2 0-2 0-2 0-2 0-2 0-2 0-2 0-2 0-2 361-3 361-3 361-3 361-3 361-3 361-3 361-3 361-3 361-3 485-0 485-0 485-0 531-0 531-0 531-0 531-0 531-0 531-0 530-3 530-3 530-3 530-3 529-0 529-0 529-0 529-0 560-3 560-3 529-0 529-0 529-0 529-0 585-0 585-0 585-0 458-0 458-0 458-0 458-0 464-3 464-3 464-3 464-3 464-3 464-3 555-3 555-3 555-3 287-3 287-3 287-3 592-0 592-0 315-3 315-3 315-3 315-3 315-3 556-0 556-0 556-0 556-0 556-0 556-0 556-0 511-3 511-3 511-3 589-0 511-3 589-0 589-0 589-0 589-0 455-3 455-3 455-3 455-3 455-3 455-3 617-3 617-3 617-3 617-3 465-3 465-3 465-3 465-3 420-0 493-3 493-3 420-0 420-0 420-0 544-3 544-3 493-3 544-3 544-3 544-3 518-3 593-0 593-0 471-3 471-3 471-3 471-3 390-3 613-3 390-3 390-3 390-3 567-3 567-3 567-3 567-3 547-0 547-0 547-0 547-0 547-0 547-0 547-0 547-0 0-2 0-2 0-2 0-2 0-2 0-2 0-2 0-2 0-2 0-2 0-2 0-2 0-2 0-2 0-2 0-2 0-2 0-2 0-2 0-2 0-2 0-2 0-2 0-2 0-2 0-2 0-2 0-2 0-2 0-2 0-2 0-2 0-2 0-2 0-2 0-2 0-2 0-2 0-2 0-2 0-2 0-2 0-2 0-2 0-2 0-2 0-2 
0-2 0-2 0-2 0-2 0-2 0-2 0-2 0-2 0-2 0-2 0-2 0-2 0-2 0-2 0-2 0-2 0-2 0-2 0-2 0-2 0-2 0-2 0-2 0-2 0-2 0-2 0-2 0-2 0-2 0-2 0-2 0-2 0-2 0-2 0-2 0-2 0-2 0-2 0-2 0-2 0-2 0-2 0-2 0-2 0-2 0-2 361-3 361-3 361-3 361-3 361-3 361-3 361-3 361-3 485-0 485-0 485-0 485-0 531-0 531-0 531-0 531-0 531-0 531-0 530-3 530-3 530-3 530-3 529-0 529-0 529-0 529-0 529-0 560-3 529-0 529-0 529-0 529-0 585-0 585-0 585-0 585-0 458-0 464-3 464-3 464-3 464-3 464-3 464-3 464-3 464-3 555-3 555-3 555-3 555-3 555-3 592-0 592-0 592-0 592-0 592-0 315-3 315-3 315-3 556-0 556-0 556-0 556-0 556-0 556-0 511-3 511-3 511-3 511-3 511-3 511-3 589-0 589-0 589-0 589-0 455-3 455-3 455-3 455-3 455-3 455-3 617-3 617-3 617-3 617-3 465-3 465-3 465-3 465-3 420-0 420-0 420-0 420-0 420-0 420-0 544-3 544-3 544-3 544-3 544-3 544-3 518-3 518-3 518-3 518-3 390-3 471-3 471-3 390-3 390-3 390-3 390-3 390-3 390-3 547-0 547-0 567-3 547-0 547-0 547-0 468-0 468-0 468-0 468-0 468-0 0-2 0-2 0-2 0-2 0-2 0-2 0-2 0-2 0-2 0-2 0-2 0-2 0-2 0-2 0-2 0-2 0-2 0-2 0-2 0-2 0-2 0-2 0-2 0-2 0-2 0-2 0-2 0-2 0-2 0-2 0-2 0-2 0-2 0-2 0-2 0-2 0-2 0-2 0-2 0-2 0-2 0-2 0-2 0-2 0-2 0-2 0-2 
0-2 0-2 0-2 0-2 0-2 0-2 0-2 0-2 0-2 0-2 0-2 0-2 0-2 0-2 0-2 0-2 0-2 0-2 0-2 0-2 0-2 0-2 0-2 0-2 0-2 0-2 0-2 0-2 0-2 0-2 0-2 0-2 0-2 0-2 0-2 0-2 0-2 0-2 0-2 0-2 0-2 0-2 0-2 0-2 0-2 0-2 0-2 0-2 0-2 361-3 361-3 361-3 361-3 361-3 361-3 485-0 485-0 485-0 531-0 531-0 531-0 531-0 531-0 531-0 530-3 530-3 530-3 530-3 529-0 529-0 386-3 386-3 529-0 529-0 529-0 529-0 529-0 529-0 585-0 585-0 585-0 585-0 585-0 585-0 464-3 464-3 464-3 464-3 464-3 464-3 555-3 555-3 555-3 555-3 555-3 555-3 592-0 592-0 592-0 592-0 592-0 592-0 592-0 542-3 542-3 556-0 556-0 556-0 556-0 556-0 511-3 511-3 511-3 511-3 511-3 511-3 511-3 582-0 582-0 582-0 455-3 582-0 455-3 455-3 455-3 455-3 617-3 617-3 617-3 617-3 465-3 465-3 465-3 465-3 420-0 420-0 420-0 420-0 420-0 420-0 544-3 544-3 544-3 544-3 544-3 518-3 518-3 518-3 518-3 390-3 390-3 390-3 390-3 390-3 435-0 390-3 390-3 390-3 390-3 547-0 547-0 547-0 547-0 547-0 468-0 468-0 468-0 468-0 468-0 468-0 0-2 0-2 0-2 0-2 0-2 0-2 0-2 0-2 0-2 0-2 0-2 0-2 0-2 0-2 0-2 0-2 0-2 0-2 0-2 0-2 0-2 0-2 0-2 0-2 0-2 0-2 0-2 0-2 0-2 0-2 0-2 0-2 0-2 0-2 0-2 0-2 0-2 0-2 0-2 0-2 0-2 0-2 0-2 0-2 0-2 0-2 0-2 
0-2 0-2 0-2 0-2 0-2 0-2 0-2 0-2 0-2 0-2 0-2 0-2 0-2 0-2 0-2 0-2 0-2 0-2 0-2 0-2 0-2 0-2 0-2 0-2 0-2 0-2 0-2 0-2 0-2 0-2 0-2 0-2 0-2 0-2 0-2 0-2 0-2 0-2 0-2 0-2 0-2 0-2 0-2 0-2 0-2 0-2 0-2 0-2 0-2 0-2 0-2 361-3 361-3 361-3 485-0 485-0 485-0 485-0 485-0 530-3 530-3 530-3 530-3 530-3 530-3 530-3 530-3 530-3 386-3 386-3 386-3 386-3 386-3 529-0 529-0 529-0 529-0 529-0 585-0 585-0 585-0 585-0 585-0 585-0 432-0 432-0 464-3 464-3 464-3 464-3 555-3 555-3 555-3 555-3 555-3 555-3 592-0 592-0 592-0 592-0 592-0 592-0 592-0 542-3 542-3 542-3 542-3 542-3 556-0 391-3 511-3 511-3 511-3 511-3 511-3 511-3 511-3 582-0 582-0 582-0 582-0 582-0 455-3 617-3 617-3 617-3 617-3 617-3 617-3 617-3 465-3 465-3 465-3 465-3 420-0 420-0 420-0 420-0 420-0 420-0 544-3 544-3 544-3 544-3 544-3 518-3 518-3 518-3 390-3 390-3 390-3 390-3 390-3 390-3 435-0 390-3 390-3 390-3 390-3 390-3 547-0 547-0 547-0 547-0 468-0 468-0 468-0 468-0 468-0 468-0 0-2 0-2 0-2 0-2 0-2 0-2 0-2 0-2 0-2 0-2 0-2 0-2 0-2 0-2 0-2 0-2 0-2 0-2 0-2 0-2 0-2 0-2 0-2 0-2 0-2 0-2 0-2 0-2 0-2 0-2 0-2 0-2 0-2 0-2 0-2 0-2 0-2 0-2 0-2 0-2 0-2 0-2 0-2 0-2 0-2 0-2 0-2 
0-2 0-2 0-2 0-2 0-2 0-2 0-2 0-2 0-2 0-2 0-2 0-2 0-2 0-2 0-2 0-2 0-2 0-2 0-2 0-2 0-2 0-2 0-2 0-2 0-2 0-2 0-2 0-2 0-2 0-2 0-2 0-2 0-2 0-2 0-2 0-2 0-2 0-2 0-2 0-2 0-2 0-2 0-2 0-2 0-2 0-2 0-2 0-2 0-2 0-2 0-2 0-2 0-2 361-3 361-3 485-0 485-0 485-0 485-0 530-3 530-3 530-3 530-3 530-3 530-3 530-3 386-3 386-3 386-3 386-3 386-3 386-3 386-3 386-3 529-0 529-0 529-0 585-0 585-0 585-0 585-0 585-0 585-0 585-0 432-0 464-3 464-3 464-3 464-3 555-3 555-3 555-3 555-3 555-3 555-3 555-3 592-0 592-0 592-0 592-0 592-0 592-0 592-0 542-3 542-3 542-3 542-3 542-3 391-3 391-3 391-3 511-3 511-3 511-3 511-3 511-3 582-0 582-0 582-0 582-0 582-0 582-0 617-3 617-3 617-3 617-3 617-3 617-3 617-3 465-3 465-3 465-3 484-0 465-3 420-0 420-0 420-0 420-0 420-0 420-0 544-3 544-3 544-3 544-3 544-3 518-3 518-3 518-3 518-3 518-3 390-3 390-3 518-3 435-0 435-0 390-3 390-3 390-3 390-3 390-3 547-0 547-0 547-0 547-0 468-0 468-0 468-0 468-0 468-0 468-0 0-2 0-2 0-2 0-2 0-2 0-2 0-2 0-2 0-2 0-2 0-2 0-2 0-2 0-2 0-2 0-2 0-2 0-2 0-2 0-2 0-2 0-2 0-2 0-2 0-2 0-2 0-2 0-2 0-2 0-2 0-2 0-2 0-2 0-2 0-2 0-2 0-2 0-2 0-2 0-2 0-2 0-2 0-2 0-2 0-2 0-2 0-2 
0-2 0-2 0-2 0-2 0-2 0-2 0-2 0-2 0-2 0-2 0-2 0-2 0-2 0-2 0-2 0-2 0-2 0-2 0-2 0-2 0-2 0-2 0-2 0-2 0-2 0-2 0-2 0-2 0-2 0-2 0-2 0-2 0-2 0-2 0-2 0-2 0-2 0-2 0-2 0-2 0-2 0-2 0-2 0-2 0-2 0-2 0-2 0-2 0-2 0-2 0-2 0-2 0-2 0-2 0-2 0-2 0-2 485-0 485-0 530-3 530-3 530-3 530-3 530-3 530-3 530-3 386-3 386-3 386-3 386-3 386-3 386-3 386-3 386-3 386-3 583-3 583-3 583-3 583-3 583-3 585-0 585-0 585-0 432-0 432-0 432-0 432-0 432-0 432-0 555-3 432-0 432-0 432-0 555-3 555-3 555-3 592-0 592-0 592-0 592-0 592-0 592-0 592-0 542-3 542-3 542-3 542-3 542-3 391-3 391-3 391-3 511-3 511-3 511-3 610-3 582-0 582-0 582-0 582-0 582-0 582-0 582-0 617-3 616-3 617-3 617-3 617-3 617-3 617-3 465-3 465-3 465-3 484-0 484-0 420-0 420-0 484-0 484-0 420-0 420-0 544-3 544-3 544-3 544-3 544-3 518-3 518-3 518-3 518-3 518-3 518-3 518-3 518-3 518-3 435-0 435-0 435-0 435-0 490-3 490-3 490-3 490-3 468-0 468-0 468-0 468-0 468-0 468-0 468-0 0-2 0-2 0-2 0-2 0-2 0-2 0-2 0-2 0-2 0-2 0-2 0-2 0-2 0-2 0-2 0-2 0-2 0-2 0-2 0-2 0-2 0-2 0-2 0-2 0-2 0-2 0-2 0-2 0-2 0-2 0-2 0-2 0-2 0-2 0-2 0-2 0-2 0-2 0-2 0-2 0-2 0-2 0-2 0-2 0-2 0-2 0-2 0-2 
0-2 0-2 0-2 0-2 0-2 0-2 0-2 0-2 0-2 0-2 0-2 0-2 0-2 0-2 0-2 0-2 0-2 0-2 0-2 0-2 0-2 0-2 0-2 0-2 0-2 0-2 0-2 0-2 0-2 0-2 0-2 0-2 0-2 0-2 0-2 0-2 0-2 0-2 0-2 0-2 0-2 0-2 0-2 0-2 0-2 0-2 0-2 0-2 0-2 0-2 0-2 0-2 0-2 0-2 0-2 0-2 0-2 485-0 485-0 530-3 530-3 530-3 530-3 530-3 530-3 530-3 386-3 386-3 386-3 386-3 386-3 386-3 386-3 583-3 583-3 583-3 583-3 583-3 583-3 583-3 585-0 432-0 432-0 432-0 432-0 432-0 432-0 432-0 432-0 555-3 432-0 432-0 555-3 555-3 555-3 555-3 433-0 542-3 542-3 592-0 542-3 542-3 542-3 542-3 542-3 542-3 542-3 391-3 391-3 391-3 391-3 391-3 391-3 610-3 610-3 582-0 582-0 582-0 582-0 582-0 582-0 582-0 616-3 616-3 539-0 617-3 617-3 617-3 617-3 465-3 465-3 465-3 484-0 484-0 484-0 484-0 484-0 484-0 540-3 540-3 544-3 544-3 540-3 540-3 544-3 544-3 518-3 518-3 518-3 518-3 518-3 518-3 518-3 435-0 435-0 435-0 435-0 435-0 490-3 490-3 490-3 490-3 468-0 468-0 468-0 468-0 468-0 468-0 468-0 0-2 0-2 0-2 0-2 0-2 0-2 0-2 0-2 0-2 0-2 0-2 0-2 0-2 0-2 0-2 0-2 0-2 0-2 0-2 0-2 0-2 0-2 0-2 0-2 0-2 0-2 0-2 0-2 0-2 0-2 0-2 0-2 0-2 0-2 0-2 0-2 0-2 0-2 0-2 0-2 0-2 0-2 0-2 0-2 0-2 0-2 0-2 0-2 
0-2 0-2 0-2 0-2 0-2 0-2 0-2 0-2 0-2 0-2 0-2 0-2 0-2 0-2 0-2 0-2 0-2 0-2 0-2 0-2 0-2 0-2 0-2 0-2 0-2 0-2 0-2 0-2 0-2 0-2 0-2 0-2 0-2 0-2 0-2 0-2 0-2 0-2 0-2 0-2 0-2 0-2 0-2 0-2 0-2 0-2 0-2 0-2 0-2 0-2 0-2 0-2 0-2 0-2 0-2 0-2 0-2 0-2 0-2 0-2 0-2 0-2 0-2 0-2 0-2 386-3 386-3 386-3 386-3 386-3 386-3 386-3 386-3 583-3 583-3 583-3 583-3 583-3 583-3 583-3 583-3 432-0 432-0 432-0 432-0 432-0 432-0 432-0 432-0 432-0 432-0 432-0 433-0 555-3 555-3 433-0 433-0 542-3 542-3 542-3 542-3 542-3 542-3 513-3 542-3 542-3 542-3 391-3 391-3 391-3 391-3 391-3 391-3 610-3 610-3 610-3 610-3 582-0 582-0 582-0 582-0 582-0 616-3 539-0 539-0 539-0 539-0 539-0 539-0 539-0 539-0 465-3 484-0 484-0 484-0 484-0 484-0 484-0 540-3 544-3 544-3 544-3 540-3 540-3 540-3 518-3 518-3 518-3 435-0 435-0 435-0 435-0 435-0 435-0 435-0 490-3 490-3 435-0 490-3 490-3 490-3 490-3 468-0 490-3 468-0 468-0 0-2 0-2 0-2 0-2 0-2 0-2 0-2 0-2 0-2 0-2 0-2 0-2 0-2 0-2 0-2 0-2 0-2 0-2 0-2 0-2 0-2 0-2 0-2 0-2 0-2 0-2 0-2 0-2 0-2 0-2 0-2 0-2 0-2 0-2 0-2 0-2 0-2 0-2 0-2 0-2 0-2 0-2 0-2 0-2 0-2 0-2 0-2 0-2 0-2 0-2 0-2 
0-2 0-2 0-2 0-2 0-2 0-2 0-2 0-2 0-2 0-2 0-2 0-2 0-2 0-2 0-2 0-2 0-2 0-2 0-2 0-2 0-2 0-2 0-2 0-2 0-2 0-2 0-2 0-2 0-2 0-2 0-2 0-2 0-2 0-2 0-2 0-2 0-2 0-2 0-2 0-2 0-2 0-2 0-2 0-2 0-2 0-2 0-2 0-2 0-2 0-2 0-2 0-2 0-2 0-2 0-2 0-2 0-2 0-2 0-2 0-2 0-2 0-2 0-2 0-2 0-2 0-2 0-2 0-2 0-2 0-2 0-2 0-2 0-2 583-3 583-3 583-3 583-3 583-3 583-3 583-3 583-3 583-3 533-3 533-3 533-3 432-0 533-3 432-0 432-0 433-0 433-0 433-0 433-0 433-0 433-0 433-0 611-3 611-3 611-3 611-3 513-3 513-3 513-3 513-3 542-3 542-3 542-3 542-3 391-3 391-3 391-3 610-3 610-3 610-3 610-3 610-3 610-3 582-0 582-0 616-3 582-0 582-0 616-3 539-0 539-0 539-0 539-0 539-0 539-0 539-0 539-0 484-0 484-0 484-0 484-0 484-0 484-0 484-0 540-3 544-3 540-3 540-3 540-3 540-3 540-3 498-0 498-0 435-0 435-0 435-0 435-0 435-0 435-0 435-0 435-0 490-3 490-3 435-0 435-0 490-3 490-3 490-3 490-3 490-3 0-2 0-2 0-2 0-2 0-2 0-2 0-2 0-2 0-2 0-2 0-2 0-2 0-2 0-2 0-2 0-2 0-2 0-2 0-2 0-2 0-2 0-2 0-2 0-2 0-2 0-2 0-2 0-2 0-2 0-2 0-2 0-2 0-2 0-2 0-2 0-2 0-2 0-2 0-2 0-2 0-2 0-2 0-2 0-2 0-2 0-2 0-2 0-2 0-2 0-2 0-2 0-2 0-2 
0-2 0-2 0-2 0-2 0-2 0-2 0-2 0-2 0-2 0-2 0-2 0-2 0-2 0-2 0-2 0-2 0-2 0-2 0-2 0-2 0-2 0-2 0-2 0-2 0-2 0-2 0-2 0-2 0-2 0-2 0-2 0-2 0-2 0-2 0-2 0-2 0-2 0-2 0-2 0-2 0-2 0-2 0-2 0-2 0-2 0-2 0-2 0-2 0-2 0-2 0-2 0-2 0-2 0-2 0-2 0-2 0-2 0-2 0-2 0-2 0-2 0-2 0-2 0-2 0-2 0-2 0-2 0-2 0-2 0-2 0-2 0-2 0-2 583-3 583-3 583-3 583-3 583-3 533-3 533-3 533-3 533-3 533-3 533-3 533-3 533-3 533-3 533-3 432-0 433-0 433-0 433-0 433-0 433-0 433-0 433-0 611-3 611-3 611-3 611-3 513-3 513-3 513-3 513-3 513-3 513-3 391-3 391-3 391-3 391-3 391-3 610-3 610-3 610-3 610-3 610-3 582-0 582-0 616-3 616-3 616-3 582-0 616-3 539-0 539-0 539-0 539-0 539-0 539-0 539-0 539-0 484-0 484-0 484-0 484-0 484-0 484-0 484-0 540-3 540-3 540-3 540-3 540-3 498-0 540-3 498-0 498-0 435-0 435-0 435-0 435-0 519-0 519-0 519-0 519-0 490-3 490-3 490-3 490-3 490-3 490-3 490-3 490-3 490-3 0-2 0-2 0-2 0-2 0-2 0-2 0-2 0-2 0-2 0-2 0-2 0-2 0-2 0-2 0-2 0-2 0-2 0-2 0-2 0-2 0-2 0-2 0-2 0-2 0-2 0-2 0-2 0-2 0-2 0-2 0-2 0-2 0-2 0-2 0-2 0-2 0-2 0-2 0-2 0-2 0-2 0-2 0-2 0-2 0-2 0-2 0-2 0-2 0-2 0-2 0-2 0-2 0-2 
0-2 0-2 0-2 0-2 0-2 0-2 0-2 0-2 0-2 0-2 0-2 0-2 0-2 0-2 0-2 0-2 0-2 0-2 0-2 0-2 0-2 0-2 0-2 0-2 0-2 0-2 0-2 0-2 0-2 0-2 0-2 0-2 0-2 0-2 0-2 0-2 0-2 0-2 0-2 0-2 0-2 0-2 0-2 0-2 0-2 0-2 0-2 0-2 0-2 0-2 0-2 0-2 0-2 0-2 0-2 0-2 0-2 0-2 0-2 0-2 0-2 0-2 0-2 0-2 0-2 0-2 0-2 0-2 0-2 0-2 0-2 0-2 0-2 0-2 583-3 583-3 583-3 533-3 533-3 533-3 533-3 533-3 533-3 533-3 533-3 533-3 533-3 533-3 433-0 433-0 433-0 433-0 433-0 433-0 611-3 433-0 611-3 611-3 611-3 611-3 611-3 513-3 513-3 513-3 513-3 513-3 391-3 391-3 391-3 391-3 391-3 610-3 610-3 610-3 610-3 610-3 616-3 616-3 616-3 616-3 616-3 616-3 616-3 539-0 539-0 539-0 539-0 539-0 539-0 539-0 484-0 484-0 484-0 484-0 540-3 540-3 540-3 540-3 540-3 540-3 540-3 540-3 540-3 498-0 498-0 498-0 498-0 498-0 435-0 435-0 519-0 519-0 519-0 519-0 519-0 490-3 490-3 490-3 490-3 490-3 490-3 490-3 490-3 490-3 0-2 0-2 0-2 0-2 0-2 0-2 0-2 0-2 0-2 0-2 0-2 0-2 0-2 0-2 0-2 0-2 0-2 0-2 0-2 0-2 0-2 0-2 0-2 0-2 0-2 0-2 0-2 0-2 0-2 0-2 0-2 0-2 0-2 0-2 0-2 0-2 0-2 0-2 0-2 0-2 0-2 0-2 0-2 0-2 0-2 0-2 0-2 0-2 0-2 0-2 0-2 0-2 0-2 
0-2 0-2 0-2 0-2 0-2 0-2 0-2 0-2 0-2 0-2 0-2 0-2 0-2 0-2 0-2 0-2 0-2 0-2 0-2 0-2 0-2 0-2 0-2 0-2 0-2 0-2 0-2 0-2 0-2 0-2 0-2 0-2 0-2 0-2 0-2 0-2 0-2 0-2 0-2 0-2 0-2 0-2 0-2 0-2 0-2 0-2 0-2 0-2 0-2 0-2 0-2 0-2 0-2 0-2 0-2 0-2 0-2 0-2 0-2 0-2 0-2 0-2 0-2 0-2 0-2 0-2 0-2 0-2 0-2 0-2 0-2 0-2 0-2 0-2 0-2 0-2 583-3 533-3 533-3 533-3 533-3 533-3 533-3 533-3 533-3 533-3 533-3 533-3 533-3 533-3 433-0 433-0 433-0 433-0 611-3 611-3 611-3 611-3 611-3 611-3 611-3 513-3 513-3 513-3 513-3 513-3 391-3 391-3 391-3 391-3 391-3 610-3 610-3 610-3 610-3 610-3 616-3 616-3 616-3 616-3 616-3 616-3 537-0 537-0 539-0 539-0 539-0 539-0 539-0 614-0 614-0 484-0 484-0 484-0 521-3 540-3 540-3 540-3 540-3 540-3 540-3 540-3 540-3 540-3 498-0 498-0 498-0 519-0 519-0 435-0 519-0 519-0 519-0 519-0 519-0 519-0 519-0 519-0 519-0 519-0 490-3 490-3 0-2 0-2 0-2 0-2 0-2 0-2 0-2 0-2 0-2 0-2 0-2 0-2 0-2 0-2 0-2 0-2 0-2 0-2 0-2 0-2 0-2 0-2 0-2 0-2 0-2 0-2 0-2 0-2 0-2 0-2 0-2 0-2 0-2 0-2 0-2 0-2 0-2 0-2 0-2 0-2 0-2 0-2 0-2 0-2 0-2 0-2 0-2 0-2 0-2 0-2 0-2 0-2 0-2 0-2 0-2 
0-2 0-2 0-2 0-2 0-2 0-2 0-2 0-2 0-2 0-2 0-2 0-2 0-2 0-2 0-2 0-2 0-2 0-2 0-2 0-2 0-2 0-2 0-2 0-2 0-2 0-2 0-2 0-2 0-2 0-2 0-2 0-2 0-2 0-2 0-2 0-2 0-2 0-2 0-2 0-2 0-2 0-2 0-2 0-2 0-2 0-2 0-2 0-2 0-2 0-2 0-2 0-2 0-2 0-2 0-2 0-2 0-2 0-2 0-2 0-2 0-2 0-2 0-2 0-2 0-2 0-2 0-2 0-2 0-2 0-2 0-2 0-2 0-2 0-2 0-2 0-2 0-2 0-2 533-3 0-2 0-2 0-2 0-2 0-2 0-2 0-2 0-2 0-2 0-2 0-2 433-0 433-0 433-0 433-0 611-3 611-3 611-3 611-3 611-3 611-3 611-3 513-3 513-3 513-3 513-3 513-3 513-3 513-3 513-3 513-3 610-3 610-3 610-3 610-3 610-3 616-3 616-3 616-3 537-0 616-3 616-3 537-0 537-0 537-0 537-0 537-0 539-0 539-0 614-0 614-0 521-3 521-3 521-3 521-3 521-3 540-3 521-3 540-3 540-3 521-3 498-0 498-0 498-0 498-0 498-0 498-0 498-0 498-0 519-0 519-0 519-0 519-0 519-0 519-0 519-0 519-0 519-0 519-0 0-2 0-2 0-2 0-2 0-2 0-2 0-2 0-2 0-2 0-2 0-2 0-2 0-2 0-2 0-2 0-2 0-2 0-2 0-2 0-2 0-2 0-2 0-2 0-2 0-2 0-2 0-2 0-2 0-2 0-2 0-2 0-2 0-2 0-2 0-2 0-2 0-2 0-2 0-2 0-2 0-2 0-2 0-2 0-2 0-2 0-2 0-2 0-2 0-2 0-2 0-2 0-2 0-2 0-2 0-2 0-2 0-2 0-2 0-2 
0-2 0-2 0-2 0-2 0-2 0-2 0-2 0-2 0-2 0-2 0-2 0-2 0-2 0-2 0-2 0-2 0-2 0-2 0-2 0-2 0-2 0-2 0-2 0-2 0-2 0-2 0-2 0-2 0-2 0-2 0-2 0-2 0-2 0-2 0-2 0-2 0-2 0-2 0-2 0-2 0-2 0-2 0-2 0-2 0-2 0-2 0-2 0-2 0-2 0-2 0-2 0-2 0-2 0-2 0-2 0-2 0-2 0-2 0-2 0-2 0-2 0-2 0-2 0-2 0-2 0-2 0-2 0-2 0-2 0-2 0-2 0-2 0-2 0-2 0-2 0-2 0-2 0-2 0-2 0-2 0-2 0-2 0-2 0-2 0-2 0-2 0-2 0-2 0-2 0-2 0-2 433-0 433-0 433-0 611-3 611-3 611-3 611-3 611-3 611-3 611-3 513-3 513-3 513-3 513-3 513-3 513-3 387-3 387-3 387-3 610-3 610-3 610-3 387-3 387-3 616-3 616-3 616-3 537-0 537-0 537-0 537-0 537-0 537-0 537-0 537-0 537-0 614-0 614-0 614-0 521-3 521-3 521-3 521-3 521-3 521-3 521-3 540-3 521-3 521-3 498-0 498-0 498-0 498-0 498-0 498-0 498-0 498-0 519-0 519-0 519-0 519-0 0-2 0-2 0-2 0-2 0-2 0-2 0-2 0-2 0-2 0-2 0-2 0-2 0-2 0-2 0-2 0-2 0-2 0-2 0-2 0-2 0-2 0-2 0-2 0-2 0-2 0-2 0-2 0-2 0-2 0-2 0-2 0-2 0-2 0-2 0-2 0-2 0-2 0-2 0-2 0-2 0-2 0-2 0-2 0-2 0-2 0-2 0-2 0-2 0-2 0-2 0-2 0-2 0-2 0-2 0-2 0-2 0-2 0-2 0-2 0-2 0-2 0-2 0-2 0-2 0-2 
0-2 0-2 0-2 0-2 0-2 0-2 0-2 0-2 0-2 0-2 0-2 0-2 0-2 0-2 0-2 0-2 0-2 0-2 0-2 0-2 0-2 0-2 0-2 0-2 0-2 0-2 0-2 0-2 0-2 0-2 0-2 0-2 0-2 0-2 0-2 0-2 0-2 0-2 0-2 0-2 0-2 0-2 0-2 0-2 0-2 0-2 0-2 0-2 0-2 0-2 0-2 0-2 0-2 0-2 0-2 0-2 0-2 0-2 0-2 0-2 0-2 0-2 0-2 0-2 0-2 0-2 0-2 0-2 0-2 0-2 0-2 0-2 0-2 0-2 0-2 0-2 0-2 0-2 0-2 0-2 0-2 0-2 0-2 0-2 0-2 0-2 0-2 0-2 0-2 0-2 0-2 0-2 0-2 0-2 0-2 0-2 611-3 611-3 611-3 611-3 611-3 513-3 513-3 513-3 387-3 387-3 387-3 387-3 387-3 387-3 387-3 387-3 387-3 387-3 387-3 616-3 616-3 616-3 537-0 537-0 537-0 537-0 537-0 537-0 537-0 537-0 614-0 614-0 614-0 614-0 614-0 521-3 521-3 521-3 521-3 521-3 521-3 521-3 521-3 521-3 498-0 498-0 498-0 498-0 498-0 498-0 498-0 498-0 519-0 519-0 519-0 519-0 0-2 0-2 0-2 0-2 0-2 0-2 0-2 0-2 0-2 0-2 0-2 0-2 0-2 0-2 0-2 0-2 0-2 0-2 0-2 0-2 0-2 0-2 0-2 0-2 0-2 0-2 0-2 0-2 0-2 0-2 0-2 0-2 0-2 0-2 0-2 0-2 0-2 0-2 0-2 0-2 0-2 0-2 0-2 0-2 0-2 0-2 0-2 0-2 0-2 0-2 0-2 0-2 0-2 0-2 0-2 0-2 0-2 0-2 0-2 0-2 0-2 0-2 0-2 0-2 0-2 
0-2 0-2 0-2 0-2 0-2 0-2 0-2 0-2 0-2 0-2 0-2 0-2 0-2 0-2 0-2 0-2 0-2 0-2 0-2 0-2 0-2 0-2 0-2 0-2 0-2 0-2 0-2 0-2 0-2 0-2 0-2 0-2 0-2 0-2 0-2 0-2 0-2 0-2 0-2 0-2 0-2 0-2 0-2 0-2 0-2 0-2 0-2 0-2 0-2 0-2 0-2 0-2 0-2 0-2 0-2 0-2 0-2 0-2 0-2 0-2 0-2 0-2 0-2 0-2 0-2 0-2 0-2 0-2 0-2 0-2 0-2 0-2 0-2 0-2 0-2 0-2 0-2 0-2 0-2 0-2 0-2 0-2 0-2 0-2 0-2 0-2 0-2 0-2 0-2 0-2 0-2 0-2 0-2 0-2 0-2 0-2 0-2 0-2 0-2 0-2 0-2 0-2 0-2 0-2 387-3 387-3 387-3 387-3 387-3 387-3 387-3 387-3 387-3 387-3 387-3 616-3 616-3 616-3 616-3 537-0 537-0 537-0 537-0 537-0 537-0 614-0 614-0 614-0 614-0 614-0 614-0 614-0 614-0 521-3 521-3 521-3 521-3 521-3 521-3 521-3 498-0 498-0 498-0 498-0 0-2 0-2 0-2 0-2 0-2 0-2 0-2 0-2 0-2 0-2 0-2 0-2 0-2 0-2 0-2 0-2 0-2 0-2 0-2 0-2 0-2 0-2 0-2 0-2 0-2 0-2 0-2 0-2 0-2 0-2 0-2 0-2 0-2 0-2 0-2 0-2 0-2 0-2 0-2 0-2 0-2 0-2 0-2 0-2 0-2 0-2 0-2 0-2 0-2 0-2 0-2 0-2 0-2 0-2 0-2 0-2 0-2 0-2 0-2 0-2 0-2 0-2 0-2 0-2 0-2 0-2 0-2 0-2 0-2 0-2 0-2 0-2 0-2 
0-2 0-2 0-2 0-2 0-2 0-2 0-2 0-2 0-2 0-2 0-2 0-2 0-2 0-2 0-2 0-2 0-2 0-2 0-2 0-2 0-2 0-2 0-2 0-2 0-2 0-2 0-2 0-2 0-2 0-2 0-2 0-2 0-2 0-2 0-2 0-2 0-2 0-2 0-2 0-2 0-2 0-2 0-2 0-2 0-2 0-2 0-2 0-2 0-2 0-2 0-2 0-2 0-2 0-2 0-2 0-2 0-2 0-2 0-2 0-2 0-2 0-2 0-2 0-2 0-2 0-2 0-2 0-2 0-2 0-2 0-2 0-2 0-2 0-2 0-2 0-2 0-2 0-2 0-2 0-2 0-2 0-2 0-2 0-2 0-2 0-2 0-2 0-2 0-2 0-2 0-2 0-2 0-2 0-2 0-2 0-2 0-2 0-2 0-2 0-2 0-2 0-2 0-2 0-2 387-3 387-3 387-3 387-3 387-3 387-3 387-3 387-3 387-3 387-3 387-3 387-3 616-3 616-3 537-0 537-0 537-0 537-0 537-0 537-0 537-0 614-0 614-0 614-0 614-0 614-0 614-0 614-0 614-0 521-3 521-3 521-3 521-3 521-3 0-2 0-2 0-2 0-2 0-2 0-2 0-2 0-2 0-2 0-2 0-2 0-2 0-2 0-2 0-2 0-2 0-2 0-2 0-2 0-2 0-2 0-2 0-2 0-2 0-2 0-2 0-2 0-2 0-2 0-2 0-2 0-2 0-2 0-2 0-2 0-2 0-2 0-2 0-2 0-2 0-2 0-2 0-2 0-2 0-2 0-2 0-2 0-2 0-2 0-2 0-2 0-2 0-2 0-2 0-2 0-2 0-2 0-2 0-2 0-2 0-2 0-2 0-2 0-2 0-2 0-2 0-2 0-2 0-2 0-2 0-2 0-2 0-2 0-2 0-2 0-2 0-2 0-2 0-2 
0-2 0-2 0-2 0-2 0-2 0-2 0-2 0-2 0-2 0-2 0-2 0-2 0-2 0-2 0-2 0-2 0-2 0-2 0-2 0-2 0-2 0-2 0-2 0-2 0-2 0-2 0-2 0-2 0-2 0-2 0-2 0-2 0-2 0-2 0-2 0-2 0-2 0-2 0-2 0-2 0-2 0-2 0-2 0-2 0-2 0-2 0-2 0-2 0-2 0-2 0-2 0-2 0-2 0-2 0-2 0-2 0-2 0-2 0-2 0-2 0-2 0-2 0-2 0-2 0-2 0-2 0-2 0-2 0-2 0-2 0-2 0-2 0-2 0-2 0-2 0-2 0-2 0-2 0-2 0-2 0-2 0-2 0-2 0-2 0-2 0-2 0-2 0-2 0-2 0-2 0-2 0-2 0-2 0-2 0-2 0-2 0-2 0-2 0-2 0-2 0-2 0-2 0-2 0-2 0-2 0-2 0-2 0-2 0-2 0-2 0-2 0-2 0-2 0-2 0-2 0-2 0-2 0-2 0-2 0-2 0-2 537-0 537-0 537-0 537-0 614-0 614-0 614-0 614-0 614-0 614-0 614-0 0-2 0-2 0-2 0-2 0-2 0-2 0-2 0-2 0-2 0-2 0-2 0-2 0-2 0-2 0-2 0-2 0-2 0-2 0-2 0-2 0-2 0-2 0-2 0-2 0-2 0-2 0-2 0-2 0-2 0-2 0-2 0-2 0-2 0-2 0-2 0-2 0-2 0-2 0-2 0-2 0-2 0-2 0-2 0-2 0-2 0-2 0-2 0-2 0-2 0-2 0-2 0-2 0-2 0-2 0-2 0-2 0-2 0-2 0-2 0-2 0-2 0-2 0-2 0-2 0-2 0-2 0-2 0-2 0-2 0-2 0-2 0-2 0-2 0-2 0-2 0-2 0-2 0-2 0-2 0-2 0-2 0-2 0-2 0-2 0-2 
0-2 0-2 0-2 0-2 0-2 0-2 0-2 0-2 0-2 0-2 0-2 0-2 0-2 0-2 0-2 0-2 0-2 0-2 0-2 0-2 0-2 0-2 0-2 0-2 0-2 0-2 0-2 0-2 0-2 0-2 0-2 0-2 0-2 0-2 0-2 0-2 0-2 0-2 0-2 0-2 0-2 0-2 0-2 0-2 0-2 0-2 0-2 0-2 0-2 0-2 0-2 0-2 0-2 0-2 0-2 0-2 0-2 0-2 0-2 0-2 0-2 0-2 0-2 0-2 0-2 0-2 0-2 0-2 0-2 0-2 0-2 0-2 0-2 0-2 0-2 0-2 0-2 0-2 0-2 0-2 0-2 0-2 0-2 0-2 0-2 0-2 0-2 0-2 0-2 0-2 0-2 0-2 0-2 0-2 0-2 0-2 0-2 0-2 0-2 0-2 0-2 0-2 0-2 0-2 0-2 0-2 0-2 0-2 0-2 0-2 0-2 0-2 0-2 0-2 0-2 0-2 0-2 0-2 0-2 0-2 0-2 0-2 0-2 0-2 0-2 0-2 0-2 0-2 0-2 0-2 0-2 0-2 0-2 0-2 0-2 0-2 0-2 0-2 0-2 0-2 0-2 0-2 0-2 0-2 0-2 0-2 0-2 0-2 0-2 0-2 0-2 0-2 0-2 0-2 0-2 0-2 0-2 0-2 0-2 0-2 0-2 0-2 0-2 0-2 0-2 0-2 0-2 0-2 0-2 0-2 0-2 0-2 0-2 0-2 0-2 0-2 0-2 0-2 0-2 0-2 0-2 0-2 0-2 0-2 0-2 0-2 0-2 0-2 0-2 0-2 0-2 0-2 0-2 0-2 0-2 0-2 0-2 0-2 0-2 0-2 0-2 0-2 0-2 0-2 0-2 0-2 0-2 0-2 0-2 0-2 0-2 0-2 0-2 0-2 0-2 0-2 0-2 
0-2 0-2 0-2 0-2 0-2 0-2 0-2 0-2 0-2 0-2 0-2 0-2 0-2 0-2 0-2 0-2 0-2 0-2 0-2 0-2 0-2 0-2 0-2 0-2 0-2 0-2 0-2 0-2 0-2 0-2 0-2 0-2 0-2 0-2 0-2 0-2 0-2 0-2 0-2 0-2 0-2 0-2 0-2 0-2 0-2 0-2 0-2 0-2 0-2 0-2 0-2 0-2 0-2 0-2 0-2 0-2 0-2 0-2 0-2 0-2 0-2 0-2 0-2 0-2 0-2 0-2 0-2 0-2 0-2 0-2 0-2 0-2 0-2 0-2 0-2 0-2 0-2 0-2 0-2 0-2 0-2 0-2 0-2 0-2 0-2 0-2 0-2 0-2 0-2 0-2 0-2 0-2 0-2 0-2 0-2 0-2 0-2 0-2 0-2 0-2 0-2 0-2 0-2 0-2 0-2 0-2 0-2 0-2 0-2 0-2 0-2 0-2 0-2 0-2 0-2 0-2 0-2 0-2 0-2 0-2 0-2 0-2 0-2 0-2 0-2 0-2 0-2 0-2 0-2 0-2 0-2 0-2 0-2 0-2 0-2 0-2 0-2 0-2 0-2 0-2 0-2 0-2 0-2 0-2 0-2 0-2 0-2 0-2 0-2 0-2 0-2 0-2 0-2 0-2 0-2 0-2 0-2 0-2 0-2 0-2 0-2 0-2 0-2 0-2 0-2 0-2 0-2 0-2 0-2 0-2 0-2 0-2 0-2 0-2 0-2 0-2 0-2 0-2 0-2 0-2 0-2 0-2 0-2 0-2 0-2 0-2 0-2 0-2 0-2 0-2 0-2 0-2 0-2 0-2 0-2 0-2 0-2 0-2 0-2 0-2 0-2 0-2 0-2 0-2 0-2 0-2 0-2 0-2 0-2 0-2 0-2 0-2 0-2 0-2 0-2 0-2 0-2 
0-2 0-2 0-2 0-2 0-2 0-2 0-2 0-2 0-2 0-2 0-2 0-2 0-2 0-2 0-2 0-2 0-2 0-2 0-2 0-2 0-2 0-2 0-2 0-2 0-2 0-2 0-2 0-2 0-2 0-2 0-2 0-2 0-2 0-2 0-2 0-2 0-2 0-2 0-2 0-2 0-2 0-2 0-2 0-2 0-2 0-2 0-2 0-2 0-2 0-2 0-2 0-2 0-2 0-2 0-2 0-2 0-2 0-2 0-2 0-2 0-2 0-2 0-2 0-2 0-2 0-2 0-2 0-2 0-2 0-2 0-2 0-2 0-2 0-2 0-2 0-2 0-2 0-2 0-2 0-2 0-2 0-2 0-2 0-2 0-2 0-2 0-2 0-2 0-2 0-2 0-2 0-2 0-2 0-2 0-2 0-2 0-2 0-2 0-2 0-2 0-2 0-2 0-2 0-2 0-2 0-2 0-2 0-2 0-2 0-2 0-2 0-2 0-2 0-2 0-2 0-2 0-2 0-2 0-2 0-2 0-2 0-2 0-2 0-2 0-2 0-2 0-2 0-2 0-2 0-2 0-2 0-2 0-2 0-2 0-2 0-2 0-2 0-2 0-2 0-2 0-2 0-2 0-2 0-2 0-2 0-2 0-2 0-2 0-2 0-2 0-2 0-2 0-2 0-2 0-2 0-2 0-2 0-2 0-2 0-2 0-2 0-2 0-2 0-2 0-2 0-2 0-2 0-2 0-2 0-2 0-2 0-2 0-2 0-2 0-2 0-2 0-2 0-2 0-2 0-2 0-2 0-2 0-2 0-2 0-2 0-2 0-2 0-2 0-2 0-2 0-2 0-2 0-2 0-2 0-2 0-2 0-2 0-2 0-2 0-2 0-2 0-2 0-2 0-2 0-2 0-2 0-2 0-2 0-2 0-2 0-2 0-2 0-2 0-2 0-2 0-2 0-2 
0-2 0-2 0-2 0-2 0-2 0-2 0-2 0-2 0-2 0-2 0-2 0-2 0-2 0-2 0-2 0-2 0-2 0-2 0-2 0-2 0-2 0-2 0-2 0-2 0-2 0-2 0-2 0-2 0-2 0-2 0-2 0-2 0-2 0-2 0-2 0-2 0-2 0-2 0-2 0-2 0-2 0-2 0-2 0-2 0-2 0-2 0-2 0-2 0-2 0-2 0-2 0-2 0-2 0-2 0-2 0-2 0-2 0-2 0-2 0-2 0-2 0-2 0-2 0-2 0-2 0-2 0-2 0-2 0-2 0-2 0-2 0-2 0-2 0-2 0-2 0-2 0-2 0-2 0-2 0-2 0-2 0-2 0-2 0-2 0-2 0-2 0-2 0-2 0-2 0-2 0-2 0-2 0-2 0-2 0-2 0-2 0-2 0-2 0-2 0-2 0-2 0-2 0-2 0-2 0-2 0-2 0-2 0-2 0-2 0-2 0-2 0-2 0-2 0-2 0-2 0-2 0-2 0-2 0-2 0-2 0-2 0-2 0-2 0-2 0-2 0-2 0-2 0-2 0-2 0-2 0-2 0-2 0-2 0-2 0-2 0-2 0-2 0-2 0-2 0-2 0-2 0-2 0-2 0-2 0-2 0-2 0-2 0-2 0-2 0-2 0-2 0-2 0-2 0-2 0-2 0-2 0-2 0-2 0-2 0-2 0-2 0-2 0-2 0-2 0-2 0-2 0-2 0-2 0-2 0-2 0-2 0-2 0-2 0-2 0-2 0-2 0-2 0-2 0-2 0-2 0-2 0-2 0-2 0-2 0-2 0-2 0-2 0-2 0-2 0-2 0-2 0-2 0-2 0-2 0-2 0-2 0-2 0-2 0-2 0-2 0-2 0-2 0-2 0-2 0-2 0-2 0-2 0-2 0-2 0-2 0-2 0-2 0-2 0-2 0-2 0-2 0-2 
0-2 0-2 0-2 0-2 0-2 0-2 0-2 0-2 0-2 0-2 0-2 0-2 0-2 0-2 0-2 0-2 0-2 0-2 0-2 0-2 0-2 0-2 0-2 0-2 0-2 0-2 0-2 0-2 0-2 0-2 0-2 0-2 0-2 0-2 0-2 0-2 0-2 0-2 0-2 0-2 0-2 0-2 0-2 0-2 0-2 0-2 0-2 0-2 0-2 0-2 0-2 0-2 0-2 0-2 0-2 0-2 0-2 0-2 0-2 0-2 0-2 0-2 0-2 0-2 0-2 0-2 0-2 0-2 0-2 0-2 0-2 0-2 0-2 0-2 0-2 0-2 0-2 0-2 0-2 0-2 0-2 0-2 0-2 0-2 0-2 0-2 0-2 0-2 0-2 0-2 0-2 0-2 0-2 0-2 0-2 0-2 0-2 0-2 0-2 0-2 0-2 0-2 0-2 0-2 0-2 0-2 0-2 0-2 0-2 0-2 0-2 0-2 0-2 0-2 0-2 0-2 0-2 0-2 0-2 0-2 0-2 0-2 0-2 0-2 0-2 0-2 0-2 0-2 0-2 0-2 0-2 0-2 0-2 0-2 0-2 0-2 0-2 0-2 0-2 0-2 0-2 0-2 0-2 0-2 0-2 0-2 0-2 0-2 0-2 0-2 0-2 0-2 0-2 0-2 0-2 0-2 0-2 0-2 0-2 0-2 0-2 0-2 0-2 0-2 0-2 0-2 0-2 0-2 0-2 0-2 0-2 0-2 0-2 0-2 0-2 0-2 0-2 0-2 0-2 0-2 0-2 0-2 0-2 0-2 0-2 0-2 0-2 0-2 0-2 0-2 0-2 0-2 0-2 0-2 0-2 0-2 0-2 0-2 0-2 0-2 0-2 0-2 0-2 0-2 0-2 0-2 0-2 0-2 0-2 0-2 0-2 0-2 0-2 0-2 0-2 0-2 0-2 
0-2 0-2 0-2 0-2 0-2 0-2 0-2 0-2 0-2 0-2 0-2 0-2 0-2 0-2 0-2 0-2 0-2 0-2 0-2 0-2 0-2 0-2 0-2 0-2 0-2 0-2 0-2 0-2 0-2 0-2 0-2 0-2 0-2 0-2 0-2 0-2 0-2 0-2 0-2 0-2 0-2 0-2 0-2 0-2 0-2 0-2 0-2 0-2 0-2 0-2 0-2 0-2 0-2 0-2 0-2 0-2 0-2 0-2 0-2 0-2 0-2 0-2 0-2 0-2 0-2 0-2 0-2 0-2 0-2 0-2 0-2 0-2 0-2 0-2 0-2 0-2 0-2 0-2 0-2 0-2 0-2 0-2 0-2 0-2 0-2 0-2 0-2 0-2 0-2 0-2 0-2 0-2 0-2 0-2 0-2 0-2 0-2 0-2 0-2 0-2 0-2 0-2 0-2 0-2 0-2 0-2 0-2 0-2 0-2 0-2 0-2 0-2 0-2 0-2 0-2 0-2 0-2 0-2 0-2 0-2 0-2 0-2 0-2 0-2 0-2 0-2 0-2 0-2 0-2 0-2 0-2 0-2 0-2 0-2 0-2 0-2 0-2 0-2 0-2 0-2 0-2 0-2 0-2 0-2 0-2 0-2 0-2 0-2 0-2 0-2 0-2 0-2 0-2 0-2 0-2 0-2 0-2 0-2 0-2 0-2 0-2 0-2 0-2 0-2 0-2 0-2 0-2 0-2 0-2 0-2 0-2 0-2 0-2 0-2 0-2 0-2 0-2 0-2 0-2 0-2 0-2 0-2 0-2 0-2 0-2 0-2 0-2 0-2 0-2 0-2 0-2 0-2 0-2 0-2 0-2 0-2 0-2 0-2 0-2 0-2 0-2 0-2 0-2 0-2 0-2 0-2 0-2 0-2 0-2 0-2 0-2 0-2 0-2 0-2 0-2 0-2 0-2 
0-2 0-2 0-2 0-2 0-2 0-2 0-2 0-2 0-2 0-2 0-2 0-2 0-2 0-2 0-2 0-2 0-2 0-2 0-2 0-2 0-2 0-2 0-2 0-2 0-2 0-2 0-2 0-2 0-2 0-2 0-2 0-2 0-2 0-2 0-2 0-2 0-2 0-2 0-2 0-2 0-2 0-2 0-2 0-2 0-2 0-2 0-2 0-2 0-2 0-2 0-2 0-2 0-2 0-2 0-2 0-2 0-2 0-2 0-2 0-2 0-2 0-2 0-2 0-2 0-2 0-2 0-2 0-2 0-2 0-2 0-2 0-2 0-2 0-2 0-2 0-2 0-2 0-2 0-2 0-2 0-2 0-2 0-2 0-2 0-2 0-2 0-2 0-2 0-2 0-2 0-2 0-2 0-2 0-2 0-2 0-2 0-2 0-2 0-2 0-2 0-2 0-2 0-2 0-2 0-2 0-2 0-2 0-2 0-2 0-2 0-2 0-2 0-2 0-2 0-2 0-2 0-2 0-2 0-2 0-2 0-2 0-2 0-2 0-2 0-2 0-2 0-2 0-2 0-2 0-2 0-2 0-2 0-2 0-2 0-2 0-2 0-2 0-2 0-2 0-2 0-2 0-2 0-2 0-2 0-2 0-2 0-2 0-2 0-2 0-2 0-2 0-2 0-2 0-2 0-2 0-2 0-2 0-2 0-2 0-2 0-2 0-2 0-2 0-2 0-2 0-2 0-2 0-2 0-2 0-2 0-2 0-2 0-2 0-2 0-2 0-2 0-2 0-2 0-2 0-2 0-2 0-2 0-2 0-2 0-2 0-2 0-2 0-2 0-2 0-2 0-2 0-2 0-2 0-2 0-2 0-2 0-2 0-2 0-2 0-2 0-2 0-2 0-2 0-2 0-2 0-2 0-2 0-2 0-2 0-2 0-2 0-2 0-2 0-2 0-2 0-2 0-2 
0-2 0-2 0-2 0-2 0-2 0-2 0-2 0-2 0-2 0-2 0-2 0-2 0-2 0-2 0-2 0-2 0-2 0-2 0-2 0-2 0-2 0-2 0-2 0-2 0-2 0-2 0-2 0-2 0-2 0-2 0-2 0-2 0-2 0-2 0-2 0-2 0-2 0-2 0-2 0-2 0-2 0-2 0-2 0-2 0-2 0-2 0-2 0-2 0-2 0-2 0-2 0-2 0-2 0-2 0-2 0-2 0-2 0-2 0-2 0-2 0-2 0-2 0-2 0-2 0-2 0-2 0-2 0-2 0-2 0-2 0-2 0-2 0-2 0-2 0-2 0-2 0-2 0-2 0-2 0-2 0-2 0-2 0-2 0-2 0-2 0-2 0-2 0-2 0-2 0-2 0-2 0-2 0-2 0-2 0-2 0-2 0-2 0-2 0-2 0-2 0-2 0-2 0-2 0-2 0-2 0-2 0-2 0-2 0-2 0-2 0-2 0-2 0-2 0-2 0-2 0-2 0-2 0-2 0-2 0-2 0-2 0-2 0-2 0-2 0-2 0-2 0-2 0-2 0-2 0-2 0-2 0-2 0-2 0-2 0-2 0-2 0-2 0-2 0-2 0-2 0-2 0-2 0-2 0-2 0-2 0-2 0-2 0-2 0-2 0-2 0-2 0-2 0-2 0-2 0-2 0-2 0-2 0-2 0-2 0-2 0-2 0-2 0-2 0-2 0-2 0-2 0-2 0-2 0-2 0-2 0-2 0-2 0-2 0-2 0-2 0-2 0-2 0-2 0-2 0-2 0-2 0-2 0-2 0-2 0-2 0-2 0-2 0-2 0-2 0-2 0-2 0-2 0-2 0-2 0-2 0-2 0-2 0-2 0-2 0-2 0-2 0-2 0-2 0-2 0-2 0-2 0-2 0-2 0-2 0-2 0-2 0-2 0-2 0-2 0-2 0-2 0-2 
0-2 0-2 0-2 0-2 0-2 0-2 0-2 0-2 0-2 0-2 0-2 0-2 0-2 0-2 0-2 0-2 0-2 0-2 0-2 0-2 0-2 0-2 0-2 0-2 0-2 0-2 0-2 0-2 0-2 0-2 0-2 0-2 0-2 0-2 0-2 0-2 0-2 0-2 0-2 0-2 0-2 0-2 0-2 0-2 0-2 0-2 0-2 0-2 0-2 0-2 0-2 0-2 0-2 0-2 0-2 0-2 0-2 0-2 0-2 0-2 0-2 0-2 0-2 0-2 0-2 0-2 0-2 0-2 0-2 0-2 0-2 0-2 0-2 0-2 0-2 0-2 0-2 0-2 0-2 0-2 0-2 0-2 0-2 0-2 0-2 0-2 0-2 0-2 0-2 0-2 0-2 0-2 0-2 0-2 0-2 0-2 0-2 0-2 0-2 0-2 0-2 0-2 0-2 0-2 0-2 0-2 0-2 0-2 0-2 0-2 0-2 0-2 0-2 0-2 0-2 0-2 0-2 0-2 0-2 0-2 0-2 0-2 0-2 0-2 0-2 0-2 0-2 0-2 0-2 0-2 0-2 0-2 0-2 0-2 0-2 0-2 0-2 0-2 0-2 0-2 0-2 0-2 0-2 0-2 0-2 0-2 0-2 0-2 0-2 0-2 0-2 0-2 0-2 0-2 0-2 0-2 0-2 0-2 0-2 0-2 0-2 0-2 0-2 0-2 0-2 0-2 0-2 0-2 0-2 0-2 0-2 0-2 0-2 0-2 0-2 0-2 0-2 0-2 0-2 0-2 0-2 0-2 0-2 0-2 0-2 0-2 0-2 0-2 0-2 0-2 0-2 0-2 0-2 0-2 0-2 0-2 0-2 0-2 0-2 0-2 0-2 0-2 0-2 0-2 0-2 0-2 0-2 0-2 0-2 0-2 0-2 0-2 0-2 0-2 0-2 0-2 0-2 
0-2 0-2 0-2 0-2 0-2 0-2 0-2 0-2 0-2 0-2 0-2 0-2 0-2 0-2 0-2 0-2 0-2 0-2 0-2 0-2 0-2 0-2 0-2 0-2 0-2 0-2 0-2 0-2 0-2 0-2 0-2 0-2 0-2 0-2 0-2 0-2 0-2 0-2 0-2 0-2 0-2 0-2 0-2 0-2 0-2 0-2 0-2 0-2 0-2 0-2 0-2 0-2 0-2 0-2 0-2 0-2 0-2 0-2 0-2 0-2 0-2 0-2 0-2 0-2 0-2 0-2 0-2 0-2 0-2 0-2 0-2 0-2 0-2 0-2 0-2 0-2 0-2 0-2 0-2 0-2 0-2 0-2 0-2 0-2 0-2 0-2 0-2 0-2 0-2 0-2 0-2 0-2 0-2 0-2 0-2 0-2 0-2 0-2 0-2 0-2 0-2 0-2 0-2 0-2 0-2 0-2 0-2 0-2 0-2 0-2 0-2 0-2 0-2 0-2 0-2 0-2 0-2 0-2 0-2 0-2 0-2 0-2 0-2 0-2 0-2 0-2 0-2 0-2 0-2 0-2 0-2 0-2 0-2 0-2 0-2 0-2 0-2 0-2 0-2 0-2 0-2 0-2 0-2 0-2 0-2 0-2 0-2 0-2 0-2 0-2 0-2 0-2 0-2 0-2 0-2 0-2 0-2 0-2 0-2 0-2 0-2 0-2 0-2 0-2 0-2 0-2 0-2 0-2 0-2 0-2 0-2 0-2 0-2 0-2 0-2 0-2 0-2 0-2 0-2 0-2 0-2 0-2 0-2 0-2 0-2 0-2 0-2 0-2 0-2 0-2 0-2 0-2 0-2 0-2 0-2 0-2 0-2 0-2 0-2 0-2 0-2 0-2 0-2 0-2 0-2 0-2 0-2 0-2 0-2 0-2 0-2 0-2 0-2 0-2 0-2 0-2 0-2 
0-2 0-2 0-2 0-2 0-2 0-2 0-2 0-2 0-2 0-2 0-2 0-2 0-2 0-2 0-2 0-2 0-2 0-2 0-2 0-2 0-2 0-2 0-2 0-2 0-2 0-2 0-2 0-2 0-2 0-2 0-2 0-2 0-2 0-2 0-2 0-2 0-2 0-2 0-2 0-2 0-2 0-2 0-2 0-2 0-2 0-2 0-2 0-2 0-2 0-2 0-2 0-2 0-2 0-2 0-2 0-2 0-2 0-2 0-2 0-2 0-2 0-2 0-2 0-2 0-2 0-2 0-2 0-2 0-2 0-2 0-2 0-2 0-2 0-2 0-2 0-2 0-2 0-2 0-2 0-2 0-2 0-2 0-2 0-2 0-2 0-2 0-2 0-2 0-2 0-2 0-2 0-2 0-2 0-2 0-2 0-2 0-2 0-2 0-2 0-2 0-2 0-2 0-2 0-2 0-2 0-2 0-2 0-2 0-2 0-2 0-2 0-2 0-2 0-2 0-2 0-2 0-2 0-2 0-2 0-2 0-2 0-2 0-2 0-2 0-2 0-2 0-2 0-2 0-2 0-2 0-2 0-2 0-2 0-2 0-2 0-2 0-2 0-2 0-2 0-2 0-2 0-2 0-2 0-2 0-2 0-2 0-2 0-2 0-2 0-2 0-2 0-2 0-2 0-2 0-2 0-2 0-2 0-2 0-2 0-2 0-2 0-2 0-2 0-2 0-2 0-2 0-2 0-2 0-2 0-2 0-2 0-2 0-2 0-2 0-2 0-2 0-2 0-2 0-2 0-2 0-2 0-2 0-2 0-2 0-2 0-2 0-2 0-2 0-2 0-2 0-2 0-2 0-2 0-2 0-2 0-2 0-2 0-2 0-2 0-2 0-2 0-2 0-2 0-2 0-2 0-2 0-2 0-2 0-2 0-2 0-2 0-2 0-2 0-2 0-2 0-2 0-2 
0-2 0-2 0-2 0-2 0-2 0-2 0-2 0-2 0-2 0-2 0-2 0-2 0-2 0-2 0-2 0-2 0-2 0-2 0-2 0-2 0-2 0-2 0-2 0-2 0-2 0-2 0-2 0-2 0-2 0-2 0-2 0-2 0-2 0-2 0-2 0-2 0-2 0-2 0-2 0-2 0-2 0-2 0-2 0-2 0-2 0-2 0-2 0-2 0-2 0-2 0-2 0-2 0-2 0-2 0-2 0-2 0-2 0-2 0-2 0-2 0-2 0-2 0-2 0-2 0-2 0-2 0-2 0-2 0-2 0-2 0-2 0-2 0-2 0-2 0-2 0-2 0-2 0-2 0-2 0-2 0-2 0-2 0-2 0-2 0-2 0-2 0-2 0-2 0-2 0-2 0-2 0-2 0-2 0-2 0-2 0-2 0-2 0-2 0-2 0-2 0-2 0-2 0-2 0-2 0-2 0-2 0-2 0-2 0-2 0-2 0-2 0-2 0-2 0-2 0-2 0-2 0-2 0-2 0-2 0-2 0-2 0-2 0-2 0-2 0-2 0-2 0-2 0-2 0-2 0-2 0-2 0-2 0-2 0-2 0-2 0-2 0-2 0-2 0-2 0-2 0-2 0-2 0-2 0-2 0-2 0-2 0-2 0-2 0-2 0-2 0-2 0-2 0-2 0-2 0-2 0-2 0-2 0-2 0-2 0-2 0-2 0-2 0-2 0-2 0-2 0-2 0-2 0-2 0-2 0-2 0-2 0-2 0-2 0-2 0-2 0-2 0-2 0-2 0-2 0-2 0-2 0-2 0-2 0-2 0-2 0-2 0-2 0-2 0-2 0-2 0-2 0-2 0-2 0-2 0-2 0-2 0-2 0-2 0-2 0-2 0-2 0-2 0-2 0-2 0-2 0-2 0-2 0-2 0-2 0-2 0-2 0-2 0-2 0-2 0-2 0-2 0-2 
0-2 0-2 0-2 0-2 0-2 0-2 0-2 0-2 0-2 0-2 0-2 0-2 0-2 0-2 0-2 0-2 0-2 0-2 0-2 0-2 0-2 0-2 0-2 0-2 0-2 0-2 0-2 0-2 0-2 0-2 0-2 0-2 0-2 0-2 0-2 0-2 0-2 0-2 0-2 0-2 0-2 0-2 0-2 0-2 0-2 0-2 0-2 0-2 0-2 0-2 0-2 0-2 0-2 0-2 0-2 0-2 0-2 0-2 0-2 0-2 0-2 0-2 0-2 0-2 0-2 0-2 0-2 0-2 0-2 0-2 0-2 0-2 0-2 0-2 0-2 0-2 0-2 0-2 0-2 0-2 0-2 0-2 0-2 0-2 0-2 0-2 0-2 0-2 0-2 0-2 0-2 0-2 0-2 0-2 0-2 0-2 0-2 0-2 0-2 0-2 0-2 0-2 0-2 0-2 0-2 0-2 0-2 0-2 0-2 0-2 0-2 0-2 0-2 0-2 0-2 0-2 0-2 0-2 0-2 0-2 0-2 0-2 0-2 0-2 0-2 0-2 0-2 0-2 0-2 0-2 0-2 0-2 0-2 0-2 0-2 0-2 0-2 0-2 0-2 0-2 0-2 0-2 0-2 0-2 0-2 0-2 0-2 0-2 0-2 0-2 0-2 0-2 0-2 0-2 0-2 0-2 0-2 0-2 0-2 0-2 0-2 0-2 0-2 0-2 0-2 0-2 0-2 0-2 0-2 0-2 0-2 0-2 0-2 0-2 0-2 0-2 0-2 0-2 0-2 0-2 0-2 0-2 0-2 0-2 0-2 0-2 0-2 0-2 0-2 0-2 0-2 0-2 0-2 0-2 0-2 0-2 0-2 0-2 0-2 0-2 0-2 0-2 0-2 0-2 0-2 0-2 0-2 0-2 0-2 0-2 0-2 0-2 0-2 0-2 0-2 0-2 0-2 
0-2 0-2 0-2 0-2 0-2 0-2 0-2 0-2 0-2 0-2 0-2 0-2 0-2 0-2 0-2 0-2 0-2 0-2 0-2 0-2 0-2 0-2 0-2 0-2 0-2 0-2 0-2 0-2 0-2 0-2 0-2 0-2 0-2 0-2 0-2 0-2 0-2 0-2 0-2 0-2 0-2 0-2 0-2 0-2 0-2 0-2 0-2 0-2 0-2 0-2 0-2 0-2 0-2 0-2 0-2 0-2 0-2 0-2 0-2 0-2 0-2 0-2 0-2 0-2 0-2 0-2 0-2 0-2 0-2 0-2 0-2 0-2 0-2 0-2 0-2 0-2 0-2 0-2 0-2 0-2 0-2 0-2 0-2 0-2 0-2 0-2 0-2 0-2 0-2 0-2 0-2 0-2 0-2 0-2 0-2 0-2 0-2 0-2 0-2 0-2 0-2 0-2 0-2 0-2 0-2 0-2 0-2 0-2 0-2 0-2 0-2 0-2 0-2 0-2 0-2 0-2 0-2 0-2 0-2 0-2 0-2 0-2 0-2 0-2 0-2 0-2 0-2 0-2 0-2 0-2 0-2 0-2 0-2 0-2 0-2 0-2 0-2 0-2 0-2 0-2 0-2 0-2 0-2 0-2 0-2 0-2 0-2 0-2 0-2 0-2 0-2 0-2 0-2 0-2 0-2 0-2 0-2 0-2 0-2 0-2 0-2 0-2 0-2 0-2 0-2 0-2 0-2 0-2 0-2 0-2 0-2 0-2 0-2 0-2 0-2 0-2 0-2 0-2 0-2 0-2 0-2 0-2 0-2 0-2 0-2 0-2 0-2 0-2 0-2 0-2 0-2 0-2 0-2 0-2 0-2 0-2 0-2 0-2 0-2 0-2 0-2 0-2 0-2 0-2 0-2 0-2 0-2 0-2 0-2 0-2 0-2 0-2 0-2 0-2 0-2 0-2 0-2 
0-2 0-2 0-2 0-2 0-2 0-2 0-2 0-2 0-2 0-2 0-2 0-2 0-2 0-2 0-2 0-2 0-2 0-2 0-2 0-2 0-2 0-2 0-2 0-2 0-2 0-2 0-2 0-2 0-2 0-2 0-2 0-2 0-2 0-2 0-2 0-2 0-2 0-2 0-2 0-2 0-2 0-2 0-2 0-2 0-2 0-2 0-2 0-2 0-2 0-2 0-2 0-2 0-2 0-2 0-2 0-2 0-2 0-2 0-2 0-2 0-2 0-2 0-2 0-2 0-2 0-2 0-2 0-2 0-2 0-2 0-2 0-2 0-2 0-2 0-2 0-2 0-2 0-2 0-2 0-2 0-2 0-2 0-2 0-2 0-2 0-2 0-2 0-2 0-2 0-2 0-2 0-2 0-2 0-2 0-2 0-2 0-2 0-2 0-2 0-2 0-2 0-2 0-2 0-2 0-2 0-2 0-2 0-2 0-2 0-2 0-2 0-2 0-2 0-2 0-2 0-2 0-2 0-2 0-2 0-2 0-2 0-2 0-2 0-2 0-2 0-2 0-2 0-2 0-2 0-2 0-2 0-2 0-2 0-2 0-2 0-2 0-2 0-2 0-2 0-2 0-2 0-2 0-2 0-2 0-2 0-2 0-2 0-2 0-2 0-2 0-2 0-2 0-2 0-2 0-2 0-2 0-2 0-2 0-2 0-2 0-2 0-2 0-2 0-2 0-2 0-2 0-2 0-2 0-2 0-2 0-2 0-2 0-2 0-2 0-2 0-2 0-2 0-2 0-2 0-2 0-2 0-2 0-2 0-2 0-2 0-2 0-2 0-2 0-2 0-2 0-2 0-2 0-2 0-2 0-2 0-2 0-2 0-2 0-2 0-2 0-2 0-2 0-2 0-2 0-2 0-2 0-2 0-2 0-2 0-2 0-2 0-2 0-2 0-2 0-2 0-2 0-2 
0-2 0-2 0-2 0-2 0-2 0-2 0-2 0-2 0-2 0-2 0-2 0-2 0-2 0-2 0-2 0-2 0-2 0-2 0-2 0-2 0-2 0-2 0-2 0-2 0-2 0-2 0-2 0-2 0-2 0-2 0-2 0-2 0-2 0-2 0-2 0-2 0-2 0-2 0-2 0-2 0-2 0-2 0-2 0-2 0-2 0-2 0-2 0-2 0-2 0-2 0-2 0-2 0-2 0-2 0-2 0-2 0-2 0-2 0-2 0-2 0-2 0-2 0-2 0-2 0-2 0-2 0-2 0-2 0-2 0-2 0-2 0-2 0-2 0-2 0-2 0-2 0-2 0-2 0-2 0-2 0-2 0-2 0-2 0-2 0-2 0-2 0-2 0-2 0-2 0-2 0-2 0-2 0-2 0-2 0-2 0-2 0-2 0-2 0-2 0-2 0-2 0-2 0-2 0-2 0-2 0-2 0-2 0-2 0-2 0-2 0-2 0-2 0-2 0-2 0-2 0-2 0-2 0-2 0-2 0-2 0-2 0-2 0-2 0-2 0-2 0-2 0-2 0-2 0-2 0-2 0-2 0-2 0-2 0-2 0-2 0-2 0-2 0-2 0-2 0-2 0-2 0-2 0-2 0-2 0-2 0-2 0-2 0-2 0-2 0-2 0-2 0-2 0-2 0-2 0-2 0-2 0-2 0-2 0-2 0-2 0-2 0-2 0-2 0-2 0-2 0-2 0-2 0-2 0-2 0-2 0-2 0-2 0-2 0-2 0-2 0-2 0-2 0-2 0-2 0-2 0-2 0-2 0-2 0-2 0-2 0-2 0-2 0-2 0-2 0-2 0-2 0-2 0-2 0-2 0-2 0-2 0-2 0-2 0-2 0-2 0-2 0-2 0-2 0-2 0-2 0-2 0-2 0-2 0-2 0-2 0-2 0-2 0-2 0-2 0-2 0-2 0-2 
0-2 0-2 0-2 0-2 0-2 0-2 0-2 0-2 0-2 0-2 0-2 0-2 0-2 0-2 0-2 0-2 0-2 0-2 0-2 0-2 0-2 0-2 0-2 0-2 0-2 0-2 0-2 0-2 0-2 0-2 0-2 0-2 0-2 0-2 0-2 0-2 0-2 0-2 0-2 0-2 0-2 0-2 0-2 0-2 0-2 0-2 0-2 0-2 0-2 0-2 0-2 0-2 0-2 0-2 0-2 0-2 0-2 0-2 0-2 0-2 0-2 0-2 0-2 0-2 0-2 0-2 0-2 0-2 0-2 0-2 0-2 0-2 0-2 0-2 0-2 0-2 0-2 0-2 0-2 0-2 0-2 0-2 0-2 0-2 0-2 0-2 0-2 0-2 0-2 0-2 0-2 0-2 0-2 0-2 0-2 0-2 0-2 0-2 0-2 0-2 0-2 0-2 0-2 0-2 0-2 0-2 0-2 0-2 0-2 0-2 0-2 0-2 0-2 0-2 0-2 0-2 0-2 0-2 0-2 0-2 0-2 0-2 0-2 0-2 0-2 0-2 0-2 0-2 0-2 0-2 0-2 0-2 0-2 0-2 0-2 0-2 0-2 0-2 0-2 0-2 0-2 0-2 0-2 0-2 0-2 0-2 0-2 0-2 0-2 0-2 0-2 0-2 0-2 0-2 0-2 0-2 0-2 0-2 0-2 0-2 0-2 0-2 0-2 0-2 0-2 0-2 0-2 0-2 0-2 0-2 0-2 0-2 0-2 0-2 0-2 0-2 0-2 0-2 0-2 0-2 0-2 0-2 0-2 0-2 0-2 0-2 0-2 0-2 0-2 0-2 0-2 0-2 0-2 0-2 0-2 0-2 0-2 0-2 0-2 0-2 0-2 0-2 0-2 0-2 0-2 0-2 0-2 0-2 0-2 0-2 0-2 0-2 0-2 0-2 0-2 0-2 0-2 
0-2 0-2 0-2 0-2 0-2 0-2 0-2 0-2 0-2 0-2 0-2 0-2 0-2 0-2 0-2 0-2 0-2 0-2 0-2 0-2 0-2 0-2 0-2 0-2 0-2 0-2 0-2 0-2 0-2 0-2 0-2 0-2 0-2 0-2 0-2 0-2 0-2 0-2 0-2 0-2 0-2 0-2 0-2 0-2 0-2 0-2 0-2 0-2 0-2 0-2 0-2 0-2 0-2 0-2 0-2 0-2 0-2 0-2 0-2 0-2 0-2 0-2 0-2 0-2 0-2 0-2 0-2 0-2 0-2 0-2 0-2 0-2 0-2 0-2 0-2 0-2 0-2 0-2 0-2 0-2 0-2 0-2 0-2 0-2 0-2 0-2 0-2 0-2 0-2 0-2 0-2 0-2 0-2 0-2 0-2 0-2 0-2 0-2 0-2 0-2 0-2 0-2 0-2 0-2 0-2 0-2 0-2 0-2 0-2 0-2 0-2 0-2 0-2 0-2 0-2 0-2 0-2 0-2 0-2 0-2 0-2 0-2 0-2 0-2 0-2 0-2 0-2 0-2 0-2 0-2 0-2 0-2 0-2 0-2 0-2 0-2 0-2 0-2 0-2 0-2 0-2 0-2 0-2 0-2 0-2 0-2 0-2 0-2 0-2 0-2 0-2 0-2 0-2 0-2 0-2 0-2 0-2 0-2 0-2 0-2 0-2 0-2 0-2 0-2 0-2 0-2 0-2 0-2 0-2 0-2 0-2 0-2 0-2 0-2 0-2 0-2 0-2 0-2 0-2 0-2 0-2 0-2 0-2 0-2 0-2 0-2 0-2 0-2 0-2 0-2 0-2 0-2 0-2 0-2 0-2 0-2 0-2 0-2 0-2 0-2 0-2 0-2 0-2 0-2 0-2 0-2 0-2 0-2 0-2 0-2 0-2 0-2 0-2 0-2 0-2 0-2 0-2 
0-2 0-2 0-2 0-2 0-2 0-2 0-2 0-2 0-2 0-2 0-2 0-2 0-2 0-2 0-2 0-2 0-2 0-2 0-2 0-2 0-2 0-2 0-2 0-2 0-2 0-2 0-2 0-2 0-2 0-2 0-2 0-2 0-2 0-2 0-2 0-2 0-2 0-2 0-2 0-2 0-2 0-2 0-2 0-2 0-2 0-2 0-2 0-2 0-2 0-2 0-2 0-2 0-2 0-2 0-2 0-2 0-2 0-2 0-2 0-2 0-2 0-2 0-2 0-2 0-2 0-2 0-2 0-2 0-2 0-2 0-2 0-2 0-2 0-2 0-2 0-2 0-2 0-2 0-2 0-2 0-2 0-2 0-2 0-2 0-2 0-2 0-2 0-2 0-2 0-2 0-2 0-2 0-2 0-2 0-2 0-2 0-2 0-2 0-2 0-2 0-2 0-2 0-2 0-2 0-2 0-2 0-2 0-2 0-2 0-2 0-2 0-2 0-2 0-2 0-2 0-2 0-2 0-2 0-2 0-2 0-2 0-2 0-2 0-2 0-2 0-2 0-2 0-2 0-2 0-2 0-2 0-2 0-2 0-2 0-2 0-2 0-2 0-2 0-2 0-2 0-2 0-2 0-2 0-2 0-2 0-2 0-2 0-2 0-2 0-2 0-2 0-2 0-2 0-2 0-2 0-2 0-2 0-2 0-2 0-2 0-2 0-2 0-2 0-2 0-2 0-2 0-2 0-2 0-2 0-2 0-2 0-2 0-2 0-2 0-2 0-2 0-2 0-2 0-2 0-2 0-2 0-2 0-2 0-2 0-2 0-2 0-2 0-2 0-2 0-2 0-2 0-2 0-2 0-2 0-2 0-2 0-2 0-2 0-2 0-2 0-2 0-2 0-2 0-2 0-2 0-2 0-2 0-2 0-2 0-2 0-2 0-2 0-2 0-2 0-2 0-2 0-2 
0-2 0-2 0-2 0-2 0-2 0-2 0-2 0-2 0-2 0-2 0-2 0-2 0-2 0-2 0-2 0-2 0-2 0-2 0-2 0-2 0-2 0-2 0-2 0-2 0-2 0-2 0-2 0-2 0-2 0-2 0-2 0-2 0-2 0-2 0-2 0-2 0-2 0-2 0-2 0-2 0-2 0-2 0-2 0-2 0-2 0-2 0-2 0-2 0-2 0-2 0-2 0-2 0-2 0-2 0-2 0-2 0-2 0-2 0-2 0-2 0-2 0-2 0-2 0-2 0-2 0-2 0-2 0-2 0-2 0-2 0-2 0-2 0-2 0-2 0-2 0-2 0-2 0-2 0-2 0-2 0-2 0-2 0-2 0-2 0-2 0-2 0-2 0-2 0-2 0-2 0-2 0-2 0-2 0-2 0-2 0-2 0-2 0-2 0-2 0-2 0-2 0-2 0-2 0-2 0-2 0-2 0-2 0-2 0-2 0-2 0-2 0-2 0-2 0-2 0-2 0-2 0-2 0-2 0-2 0-2 0-2 0-2 0-2 0-2 0-2 0-2 0-2 0-2 0-2 0-2 0-2 0-2 0-2 0-2 0-2 0-2 0-2 0-2 0-2 0-2 0-2 0-2 0-2 0-2 0-2 0-2 0-2 0-2 0-2 0-2 0-2 0-2 0-2 0-2 0-2 0-2 0-2 0-2 0-2 0-2 0-2 0-2 0-2 0-2 0-2 0-2 0-2 0-2 0-2 0-2 0-2 0-2 0-2 0-2 0-2 0-2 0-2 0-2 0-2 0-2 0-2 0-2 0-2 0-2 0-2 0-2 0-2 0-2 0-2 0-2 0-2 0-2 0-2 0-2 0-2 0-2 0-2 0-2 0-2 0-2 0-2 0-2 0-2 0-2 0-2 0-2 0-2 0-2 0-2 0-2 0-2 0-2 0-2 0-2 0-2 0-2 0-2 
0-2 0-2 0-2 0-2 0-2 0-2 0-2 0-2 0-2 0-2 0-2 0-2 0-2 0-2 0-2 0-2 0-2 0-2 0-2 0-2 0-2 0-2 0-2 0-2 0-2 0-2 0-2 0-2 0-2 0-2 0-2 0-2 0-2 0-2 0-2 0-2 0-2 0-2 0-2 0-2 0-2 0-2 0-2 0-2 0-2 0-2 0-2 0-2 0-2 0-2 0-2 0-2 0-2 0-2 0-2 0-2 0-2 0-2 0-2 0-2 0-2 0-2 0-2 0-2 0-2 0-2 0-2 0-2 0-2 0-2 0-2 0-2 0-2 0-2 0-2 0-2 0-2 0-2 0-2 0-2 0-2 0-2 0-2 0-2 0-2 0-2 0-2 0-2 0-2 0-2 0-2 0-2 0-2 0-2 0-2 0-2 0-2 0-2 0-2 0-2 0-2 0-2 0-2 0-2 0-2 0-2 0-2 0-2 0-2 0-2 0-2 0-2 0-2 0-2 0-2 0-2 0-2 0-2 0-2 0-2 0-2 0-2 0-2 0-2 0-2 0-2 0-2 0-2 0-2 0-2 0-2 0-2 0-2 0-2 0-2 0-2 0-2 0-2 0-2 0-2 0-2 0-2 0-2 0-2 0-2 0-2 0-2 0-2 0-2 0-2 0-2 0-2 0-2 0-2 0-2 0-2 0-2 0-2 0-2 0-2 0-2 0-2 0-2 0-2 0-2 0-2 0-2 0-2 0-2 0-2 0-2 0-2 0-2 0-2 0-2 0-2 0-2 0-2 0-2 0-2 0-2 0-2 0-2 0-2 0-2 0-2 0-2 0-2 0-2 0-2 0-2 0-2 0-2 0-2 0-2 0-2 0-2 0-2 0-2 0-2 0-2 0-2 0-2 0-2 0-2 0-2 0-2 0-2 0-2 0-2 0-2 0-2 0-2 0-2 0-2 0-2 0-2 
0-2 0-2 0-2 0-2 0-2 0-2 0-2 0-2 0-2 0-2 0-2 0-2 0-2 0-2 0-2 0-2 0-2 0-2 0-2 0-2 0-2 0-2 0-2 0-2 0-2 0-2 0-2 0-2 0-2 0-2 0-2 0-2 0-2 0-2 0-2 0-2 0-2 0-2 0-2 0-2 0-2 0-2 0-2 0-2 0-2 0-2 0-2 0-2 0-2 0-2 0-2 0-2 0-2 0-2 0-2 0-2 0-2 0-2 0-2 0-2 0-2 0-2 0-2 0-2 0-2 0-2 0-2 0-2 0-2 0-2 0-2 0-2 0-2 0-2 0-2 0-2 0-2 0-2 0-2 0-2 0-2 0-2 0-2 0-2 0-2 0-2 0-2 0-2 0-2 0-2 0-2 0-2 0-2 0-2 0-2 0-2 0-2 0-2 0-2 0-2 0-2 0-2 0-2 0-2 0-2 0-2 0-2 0-2 0-2 0-2 0-2 0-2 0-2 0-2 0-2 0-2 0-2 0-2 0-2 0-2 0-2 0-2 0-2 0-2 0-2 0-2 0-2 0-2 0-2 0-2 0-2 0-2 0-2 0-2 0-2 0-2 0-2 0-2 0-2 0-2 0-2 0-2 0-2 0-2 0-2 0-2 0-2 0-2 0-2 0-2 0-2 0-2 0-2 0-2 0-2 0-2 0-2 0-2 0-2 0-2 0-2 0-2 0-2 0-2 0-2 0-2 0-2 0-2 0-2 0-2 0-2 0-2 0-2 0-2 0-2 0-2 0-2 0-2 0-2 0-2 0-2 0-2 0-2 0-2 0-2 0-2 0-2 0-2 0-2 0-2 0-2 0-2 0-2 0-2 0-2 0-2 0-2 0-2 0-2 0-2 0-2 0-2 0-2 0-2 0-2 0-2 0-2 0-2 0-2 0-2 0-2 0-2 0-2 0-2 0-2 0-2 0-2 
0-2 0-2 0-2 0-2 0-2 0-2 0-2 0-2 0-2 0-2 0-2 0-2 0-2 0-2 0-2 0-2 0-2 0-2 0-2 0-2 0-2 0-2 0-2 0-2 0-2 0-2 0-2 0-2 0-2 0-2 0-2 0-2 0-2 0-2 0-2 0-2 0-2 0-2 0-2 0-2 0-2 0-2 0-2 0-2 0-2 0-2 0-2 0-2 0-2 0-2 0-2 0-2 0-2 0-2 0-2 0-2 0-2 0-2 0-2 0-2 0-2 0-2 0-2 0-2 0-2 0-2 0-2 0-2 0-2 0-2 0-2 0-2 0-2 0-2 0-2 0-2 0-2 0-2 0-2 0-2 0-2 0-2 0-2 0-2 0-2 0-2 0-2 0-2 0-2 0-2 0-2 0-2 0-2 0-2 0-2 0-2 0-2 0-2 0-2 0-2 0-2 0-2 0-2 0-2 0-2 0-2 0-2 0-2 0-2 0-2 0-2 0-2 0-2 0-2 0-2 0-2 0-2 0-2 0-2 0-2 0-2 0-2 0-2 0-2 0-2 0-2 0-2 0-2 0-2 0-2 0-2 0-2 0-2 0-2 0-2 0-2 0-2 0-2 0-2 0-2 0-2 0-2 0-2 0-2 0-2 0-2 0-2 0-2 0-2 0-2 0-2 0-2 0-2 0-2 0-2 0-2 0-2 0-2 0-2 0-2 0-2 0-2 0-2 0-2 0-2 0-2 0-2 0-2 0-2 0-2 0-2 0-2 0-2 0-2 0-2 0-2 0-2 0-2 0-2 0-2 0-2 0-2 0-2 0-2 0-2 0-2 0-2 0-2 0-2 0-2 0-2 0-2 0-2 0-2 0-2 0-2 0-2 0-2 0-2 0-2 0-2 0-2 0-2 0-2 0-2 0-2 0-2 0-2 0-2 0-2 0-2 0-2 0-2 0-2 0-2 0-2 0-2 
0-2 0-2 0-2 0-2 0-2 0-2 0-2 0-2 0-2 0-2 0-2 0-2 0-2 0-2 0-2 0-2 0-2 0-2 0-2 0-2 0-2 0-2 0-2 0-2 0-2 0-2 0-2 0-2 0-2 0-2 0-2 0-2 0-2 0-2 0-2 0-2 0-2 0-2 0-2 0-2 0-2 0-2 0-2 0-2 0-2 0-2 0-2 0-2 0-2 0-2 0-2 0-2 0-2 0-2 0-2 0-2 0-2 0-2 0-2 0-2 0-2 0-2 0-2 0-2 0-2 0-2 0-2 0-2 0-2 0-2 0-2 0-2 0-2 0-2 0-2 0-2 0-2 0-2 0-2 0-2 0-2 0-2 0-2 0-2 0-2 0-2 0-2 0-2 0-2 0-2 0-2 0-2 0-2 0-2 0-2 0-2 0-2 0-2 0-2 0-2 0-2 0-2 0-2 0-2 0-2 0-2 0-2 0-2 0-2 0-2 0-2 0-2 0-2 0-2 0-2 0-2 0-2 0-2 0-2 0-2 0-2 0-2 0-2 0-2 0-2 0-2 0-2 0-2 0-2 0-2 0-2 0-2 0-2 0-2 0-2 0-2 0-2 0-2 0-2 0-2 0-2 0-2 0-2 0-2 0-2 0-2 0-2 0-2 0-2 0-2 0-2 0-2 0-2 0-2 0-2 0-2 0-2 0-2 0-2 0-2 0-2 0-2 0-2 0-2 0-2 0-2 0-2 0-2 0-2 0-2 0-2 0-2 0-2 0-2 0-2 0-2 0-2 0-2 0-2 0-2 0-2 0-2 0-2 0-2 0-2 0-2 0-2 0-2 0-2 0-2 0-2 0-2 0-2 0-2 0-2 0-2 0-2 0-2 0-2 0-2 0-2 0-2 0-2 0-2 0-2 0-2 0-2 0-2 0-2 0-2 0-2 0-2 0-2 0-2 0-2 0-2 0-2 
0-2 0-2 0-2 0-2 0-2 0-2 0-2 0-2 0-2 0-2 0-2 0-2 0-2 0-2 0-2 0-2 0-2 0-2 0-2 0-2 0-2 0-2 0-2 0-2 0-2 0-2 0-2 0-2 0-2 0-2 0-2 0-2 0-2 0-2 0-2 0-2 0-2 0-2 0-2 0-2 0-2 0-2 0-2 0-2 0-2 0-2 0-2 0-2 0-2 0-2 0-2 0-2 0-2 0-2 0-2 0-2 0-2 0-2 0-2 0-2 0-2 0-2 0-2 0-2 0-2 0-2 0-2 0-2 0-2 0-2 0-2 0-2 0-2 0-2 0-2 0-2 0-2 0-2 0-2 0-2 0-2 0-2 0-2 0-2 0-2 0-2 0-2 0-2 0-2 0-2 0-2 0-2 0-2 0-2 0-2 0-2 0-2 0-2 0-2 0-2 0-2 0-2 0-2 0-2 0-2 0-2 0-2 0-2 0-2 0-2 0-2 0-2 0-2 0-2 0-2 0-2 0-2 0-2 0-2 0-2 0-2 0-2 0-2 0-2 0-2 0-2 0-2 0-2 0-2 0-2 0-2 0-2 0-2 0-2 0-2 0-2 0-2 0-2 0-2 0-2 0-2 0-2 0-2 0-2 0-2 0-2 0-2 0-2 0-2 0-2 0-2 0-2 0-2 0-2 0-2 0-2 0-2 0-2 0-2 0-2 0-2 0-2 0-2 0-2 0-2 0-2 0-2 0-2 0-2 0-2 0-2 0-2 0-2 0-2 0-2 0-2 0-2 0-2 0-2 0-2 0-2 0-2 0-2 0-2 0-2 0-2 0-2 0-2 0-2 0-2 0-2 0-2 0-2 0-2 0-2 0-2 0-2 0-2 0-2 0-2 0-2 0-2 0-2 0-2 0-2 0-2 0-2 0-2 0-2 0-2 0-2 0-2 0-2 0-2 0-2 0-2 0-2 
0-2 0-2 0-2 0-2 0-2 0-2 0-2 0-2 0-2 0-2 0-2 0-2 0-2 0-2 0-2 0-2 0-2 0-2 0-2 0-2 0-2 0-2 0-2 0-2 0-2 0-2 0-2 0-2 0-2 0-2 0-2 0-2 0-2 0-2 0-2 0-2 0-2 0-2 0-2 0-2 0-2 0-2 0-2 0-2 0-2 0-2 0-2 0-2 0-2 0-2 0-2 0-2 0-2 0-2 0-2 0-2 0-2 0-2 0-2 0-2 0-2 0-2 0-2 0-2 0-2 0-2 0-2 0-2 0-2 0-2 0-2 0-2 0-2 0-2 0-2 0-2 0-2 0-2 0-2 0-2 0-2 0-2 0-2 0-2 0-2 0-2 0-2 0-2 0-2 0-2 0-2 0-2 0-2 0-2 0-2 0-2 0-2 0-2 0-2 0-2 0-2 0-2 0-2 0-2 0-2 0-2 0-2 0-2 0-2 0-2 0-2 0-2 0-2 0-2 0-2 0-2 0-2 0-2 0-2 0-2 0-2 0-2 0-2 0-2 0-2 0-2 0-2 0-2 0-2 0-2 0-2 0-2 0-2 0-2 0-2 0-2 0-2 0-2 0-2 0-2 0-2 0-2 0-2 0-2 0-2 0-2 0-2 0-2 0-2 0-2 0-2 0-2 0-2 0-2 0-2 0-2 0-2 0-2 0-2 0-2 0-2 0-2 0-2 0-2 0-2 0-2 0-2 0-2 0-2 0-2 0-2 0-2 0-2 0-2 0-2 0-2 0-2 0-2 0-2 0-2 0-2 0-2 0-2 0-2 0-2 0-2 0-2 0-2 0-2 0-2 0-2 0-2 0-2 0-2 0-2 0-2 0-2 0-2 0-2 0-2 0-2 0-2 0-2 0-2 0-2 0-2 0-2 0-2 0-2 0-2 0-2 0-2 0-2 0-2 0-2 0-2 0-2 
0-2 0-2 0-2 0-2 0-2 0-2 0-2 0-2 0-2 0-2 0-2 0-2 0-2 0-2 0-2 0-2 0-2 0-2 0-2 0-2 0-2 0-2 0-2 0-2 0-2 0-2 0-2 0-2 0-2 0-2 0-2 0-2 0-2 0-2 0-2 0-2 0-2 0-2 0-2 0-2 0-2 0-2 0-2 0-2 0-2 0-2 0-2 0-2 0-2 0-2 0-2 0-2 0-2 0-2 0-2 0-2 0-2 0-2 0-2 0-2 0-2 0-2 0-2 0-2 0-2 0-2 0-2 0-2 0-2 0-2 0-2 0-2 0-2 0-2 0-2 0-2 0-2 0-2 0-2 0-2 0-2 0-2 0-2 0-2 0-2 0-2 0-2 0-2 0-2 0-2 0-2 0-2 0-2 0-2 0-2 0-2 0-2 0-2 0-2 0-2 0-2 0-2 0-2 0-2 0-2 0-2 0-2 0-2 0-2 0-2 0-2 0-2 0-2 0-2 0-2 0-2 0-2 0-2 0-2 0-2 0-2 0-2 0-2 0-2 0-2 0-2 0-2 0-2 0-2 0-2 0-2 0-2 0-2 0-2 0-2 0-2 0-2 0-2 0-2 0-2 0-2 0-2 0-2 0-2 0-2 0-2 0-2 0-2 0-2 0-2 0-2 0-2 0-2 0-2 0-2 0-2 0-2 0-2 0-2 0-2 0-2 0-2 0-2 0-2 0-2 0-2 0-2 0-2 0-2 0-2 0-2 0-2 0-2 0-2 0-2 0-2 0-2 0-2 0-2 0-2 0-2 0-2 0-2 0-2 0-2 0-2 0-2 0-2 0-2 0-2 0-2 0-2 0-2 0-2 0-2 0-2 0-2 0-2 0-2 0-2 0-2 0-2 0-2 0-2 0-2 0-2 0-2 0-2 0-2 0-2 0-2 0-2 0-2 0-2 0-2 0-2 0-2 
0-2 0-2 0-2 0-2 0-2 0-2 0-2 0-2 0-2 0-2 0-2 0-2 0-2 0-2 0-2 0-2 0-2 0-2 0-2 0-2 0-2 0-2 0-2 0-2 0-2 0-2 0-2 0-2 0-2 0-2 0-2 0-2 0-2 0-2 0-2 0-2 0-2 0-2 0-2 0-2 0-2 0-2 0-2 0-2 0-2 0-2 0-2 0-2 0-2 0-2 0-2 0-2 0-2 0-2 0-2 0-2 0-2 0-2 0-2 0-2 0-2 0-2 0-2 0-2 0-2 0-2 0-2 0-2 0-2 0-2 0-2 0-2 0-2 0-2 0-2 0-2 0-2 0-2 0-2 0-2 0-2 0-2 0-2 0-2 0-2 0-2 0-2 0-2 0-2 0-2 0-2 0-2 0-2 0-2 0-2 0-2 0-2 0-2 0-2 0-2 0-2 0-2 0-2 0-2 0-2 0-2 0-2 0-2 0-2 0-2 0-2 0-2 0-2 0-2 0-2 0-2 0-2 0-2 0-2 0-2 0-2 0-2 0-2 0-2 0-2 0-2 0-2 0-2 0-2 0-2 0-2 0-2 0-2 0-2 0-2 0-2 0-2 0-2 0-2 0-2 0-2 0-2 0-2 0-2 0-2 0-2 0-2 0-2 0-2 0-2 0-2 0-2 0-2 0-2 0-2 0-2 0-2 0-2 0-2 0-2 0-2 0-2 0-2 0-2 0-2 0-2 0-2 0-2 0-2 0-2 0-2 0-2 0-2 0-2 0-2 0-2 0-2 0-2 0-2 0-2 0-2 0-2 0-2 0-2 0-2 0-2 0-2 0-2 0-2 0-2 0-2 0-2 0-2 0-2 0-2 0-2 0-2 0-2 0-2 0-2 0-2 0-2 0-2 0-2 0-2 0-2 0-2 0-2 0-2 0-2 0-2 0-2 0-2 0-2 0-2 0-2 0-2 
0-2 0-2 0-2 0-2 0-2 0-2 0-2 0-2 0-2 0-2 0-2 0-2 0-2 0-2 0-2 0-2 0-2 0-2 0-2 0-2 0-2 0-2 0-2 0-2 0-2 0-2 0-2 0-2 0-2 0-2 0-2 0-2 0-2 0-2 0-2 0-2 0-2 0-2 0-2 0-2 0-2 0-2 0-2 0-2 0-2 0-2 0-2 0-2 0-2 0-2 0-2 0-2 0-2 0-2 0-2 0-2 0-2 0-2 0-2 0-2 0-2 0-2 0-2 0-2 0-2 0-2 0-2 0-2 0-2 0-2 0-2 0-2 0-2 0-2 0-2 0-2 0-2 0-2 0-2 0-2 0-2 0-2 0-2 0-2 0-2 0-2 0-2 0-2 0-2 0-2 0-2 0-2 0-2 0-2 0-2 0-2 0-2 0-2 0-2 0-2 0-2 0-2 0-2 0-2 0-2 0-2 0-2 0-2 0-2 0-2 0-2 0-2 0-2 0-2 0-2 0-2 0-2 0-2 0-2 0-2 0-2 0-2 0-2 0-2 0-2 0-2 0-2 0-2 0-2 0-2 0-2 0-2 0-2 0-2 0-2 0-2 0-2 0-2 0-2 0-2 0-2 0-2 0-2 0-2 0-2 0-2 0-2 0-2 0-2 0-2 0-2 0-2 0-2 0-2 0-2 0-2 0-2 0-2 0-2 0-2 0-2 0-2 0-2 0-2 0-2 0-2 0-2 0-2 0-2 0-2 0-2 0-2 0-2 0-2 0-2 0-2 0-2 0-2 0-2 0-2 0-2 0-2 0-2 0-2 0-2 0-2 0-2 0-2 0-2 0-2 0-2 0-2 0-2 0-2 0-2 0-2 0-2 0-2 0-2 0-2 0-2 0-2 0-2 0-2 0-2 0-2 0-2 0-2 0-2 0-2 0-2 0-2 0-2 0-2 0-2 0-2 0-2 
0-2 0-2 0-2 0-2 0-2 0-2 0-2 0-2 0-2 0-2 0-2 0-2 0-2 0-2 0-2 0-2 0-2 0-2 0-2 0-2 0-2 0-2 0-2 0-2 0-2 0-2 0-2 0-2 0-2 0-2 0-2 0-2 0-2 0-2 0-2 0-2 0-2 0-2 0-2 0-2 0-2 0-2 0-2 0-2 0-2 0-2 0-2 0-2 0-2 0-2 0-2 0-2 0-2 0-2 0-2 0-2 0-2 0-2 0-2 0-2 0-2 0-2 0-2 0-2 0-2 0-2 0-2 0-2 0-2 0-2 0-2 0-2 0-2 0-2 0-2 0-2 0-2 0-2 0-2 0-2 0-2 0-2 0-2 0-2 0-2 0-2 0-2 0-2 0-2 0-2 0-2 0-2 0-2 0-2 0-2 0-2 0-2 0-2 0-2 0-2 0-2 0-2 0-2 0-2 0-2 0-2 0-2 0-2 0-2 0-2 0-2 0-2 0-2 0-2 0-2 0-2 0-2 0-2 0-2 0-2 0-2 0-2 0-2 0-2 0-2 0-2 0-2 0-2 0-2 0-2 0-2 0-2 0-2 0-2 0-2 0-2 0-2 0-2 0-2 0-2 0-2 0-2 0-2 0-2 0-2 0-2 0-2 0-2 0-2 0-2 0-2 0-2 0-2 0-2 0-2 0-2 0-2 0-2 0-2 0-2 0-2 0-2 0-2 0-2 0-2 0-2 0-2 0-2 0-2 0-2 0-2 0-2 0-2 0-2 0-2 0-2 0-2 0-2 0-2 0-2 0-2 0-2 0-2 0-2 0-2 0-2 0-2 0-2 0-2 0-2 0-2 0-2 0-2 0-2 0-2 0-2 0-2 0-2 0-2 0-2 0-2 0-2 0-2 0-2 0-2 0-2 0-2 0-2 0-2 0-2 0-2 0-2 0-2 0-2 0-2 0-2 0-2 
0-2 0-2 0-2 0-2 0-2 0-2 0-2 0-2 0-2 0-2 0-2 0-2 0-2 0-2 0-2 0-2 0-2 0-2 0-2 0-2 0-2 0-2 0-2 0-2 0-2 0-2 0-2 0-2 0-2 0-2 0-2 0-2 0-2 0-2 0-2 0-2 0-2 0-2 0-2 0-2 0-2 0-2 0-2 0-2 0-2 0-2 0-2 0-2 0-2 0-2 0-2 0-2 0-2 0-2 0-2 0-2 0-2 0-2 0-2 0-2 0-2 0-2 0-2 0-2 0-2 0-2 0-2 0-2 0-2 0-2 0-2 0-2 0-2 0-2 0-2 0-2 0-2 0-2 0-2 0-2 0-2 0-2 0-2 0-2 0-2 0-2 0-2 0-2 0-2 0-2 0-2 0-2 0-2 0-2 0-2 0-2 0-2 0-2 0-2 0-2 0-2 0-2 0-2 0-2 0-2 0-2 0-2 0-2 0-2 0-2 0-2 0-2 0-2 0-2 0-2 0-2 0-2 0-2 0-2 0-2 0-2 0-2 0-2 0-2 0-2 0-2 0-2 0-2 0-2 0-2 0-2 0-2 0-2 0-2 0-2 0-2 0-2 0-2 0-2 0-2 0-2 0-2 0-2 0-2 0-2 0-2 0-2 0-2 0-2 0-2 0-2 0-2 0-2 0-2 0-2 0-2 0-2 0-2 0-2 0-2 0-2 0-2 0-2 0-2 0-2 0-2 0-2 0-2 0-2 0-2 0-2 0-2 0-2 0-2 0-2 0-2 0-2 0-2 0-2 0-2 0-2 0-2 0-2 0-2 0-2 0-2 0-2 0-2 0-2 0-2 0-2 0-2 0-2 0-2 0-2 0-2 0-2 0-2 0-2 0-2 0-2 0-2 0-2 0-2 0-2 0-2 0-2 0-2 0-2 0-2 0-2 0-2 0-2 0-2 0-2 0-2 0-2 
