# Supplementary material for: Sorting at embryonic boundaries requires high heterotypic interfacial tension
Source: Nat Commun. 2017 Jul 31;8:157. doi: 10.1038/s41467-017-00146-x (PMC5537356; doi:10.1038/s41467-017-00146-x)
Supplement: Supplementary file 2 — Supplementary Software 1 [file 41467_2017_146_MOESM2_ESM.zip › PottsModel/ExecutablePottsModel/mtx/RandomD.txt]

0-2 0-2 0-2 0-2 0-2 0-2 0-2 0-2 0-2 0-2 0-2 0-2 0-2 0-2 0-2 0-2 0-2 0-2 0-2 0-2 0-2 0-2 0-2 0-2 0-2 0-2 0-2 0-2 0-2 0-2 0-2 0-2 0-2 0-2 0-2 0-2 0-2 0-2 0-2 0-2 0-2 0-2 0-2 0-2 0-2 0-2 0-2 0-2 0-2 0-2 0-2 0-2 0-2 0-2 0-2 0-2 0-2 0-2 0-2 0-2 0-2 0-2 0-2 0-2 0-2 0-2 0-2 0-2 0-2 0-2 0-2 0-2 0-2 0-2 0-2 0-2 0-2 0-2 0-2 0-2 0-2 0-2 0-2 0-2 0-2 0-2 0-2 0-2 0-2 0-2 0-2 0-2 0-2 0-2 0-2 0-2 0-2 0-2 0-2 0-2 0-2 0-2 0-2 0-2 0-2 0-2 0-2 0-2 0-2 0-2 0-2 0-2 0-2 0-2 0-2 0-2 0-2 0-2 0-2 0-2 0-2 0-2 0-2 0-2 0-2 0-2 0-2 0-2 0-2 0-2 0-2 0-2 0-2 0-2 0-2 0-2 0-2 0-2 0-2 0-2 0-2 0-2 0-2 0-2 0-2 0-2 0-2 0-2 0-2 0-2 0-2 0-2 0-2 0-2 0-2 0-2 0-2 0-2 0-2 0-2 0-2 0-2 0-2 0-2 0-2 0-2 0-2 0-2 0-2 0-2 0-2 0-2 0-2 0-2 0-2 0-2 0-2 0-2 0-2 0-2 0-2 0-2 0-2 0-2 0-2 0-2 0-2 0-2 0-2 0-2 0-2 0-2 0-2 0-2 0-2 0-2 0-2 0-2 0-2 0-2 0-2 0-2 0-2 0-2 0-2 0-2 0-2 0-2 0-2 0-2 0-2 0-2 0-2 0-2 0-2 0-2 0-2 
0-2 0-2 0-2 0-2 0-2 0-2 0-2 0-2 0-2 0-2 0-2 0-2 0-2 0-2 0-2 0-2 0-2 0-2 0-2 0-2 0-2 0-2 0-2 0-2 0-2 0-2 0-2 0-2 0-2 0-2 0-2 0-2 0-2 0-2 0-2 0-2 0-2 0-2 0-2 0-2 0-2 0-2 0-2 0-2 0-2 0-2 0-2 0-2 0-2 0-2 0-2 0-2 0-2 0-2 0-2 0-2 0-2 0-2 0-2 0-2 0-2 0-2 0-2 0-2 0-2 0-2 0-2 0-2 0-2 0-2 0-2 0-2 0-2 0-2 0-2 0-2 0-2 0-2 0-2 0-2 0-2 0-2 0-2 0-2 0-2 0-2 0-2 0-2 0-2 0-2 0-2 0-2 0-2 0-2 0-2 0-2 0-2 0-2 0-2 0-2 0-2 0-2 0-2 0-2 0-2 0-2 0-2 0-2 0-2 0-2 0-2 0-2 0-2 0-2 0-2 0-2 0-2 0-2 0-2 0-2 0-2 0-2 0-2 0-2 0-2 0-2 0-2 0-2 0-2 0-2 0-2 0-2 0-2 0-2 0-2 0-2 0-2 0-2 0-2 0-2 0-2 0-2 0-2 0-2 0-2 0-2 0-2 0-2 0-2 0-2 0-2 0-2 0-2 0-2 0-2 0-2 0-2 0-2 0-2 0-2 0-2 0-2 0-2 0-2 0-2 0-2 0-2 0-2 0-2 0-2 0-2 0-2 0-2 0-2 0-2 0-2 0-2 0-2 0-2 0-2 0-2 0-2 0-2 0-2 0-2 0-2 0-2 0-2 0-2 0-2 0-2 0-2 0-2 0-2 0-2 0-2 0-2 0-2 0-2 0-2 0-2 0-2 0-2 0-2 0-2 0-2 0-2 0-2 0-2 0-2 0-2 0-2 0-2 0-2 0-2 0-2 0-2 
0-2 0-2 0-2 0-2 0-2 0-2 0-2 0-2 0-2 0-2 0-2 0-2 0-2 0-2 0-2 0-2 0-2 0-2 0-2 0-2 0-2 0-2 0-2 0-2 0-2 0-2 0-2 0-2 0-2 0-2 0-2 0-2 0-2 0-2 0-2 0-2 0-2 0-2 0-2 0-2 0-2 0-2 0-2 0-2 0-2 0-2 0-2 0-2 0-2 0-2 0-2 0-2 0-2 0-2 0-2 0-2 0-2 0-2 0-2 0-2 0-2 0-2 0-2 0-2 0-2 0-2 0-2 0-2 0-2 0-2 0-2 0-2 0-2 0-2 0-2 0-2 0-2 0-2 0-2 0-2 0-2 0-2 0-2 0-2 0-2 0-2 0-2 0-2 0-2 0-2 0-2 0-2 0-2 0-2 0-2 0-2 0-2 0-2 0-2 0-2 0-2 0-2 0-2 0-2 0-2 0-2 0-2 0-2 0-2 0-2 0-2 0-2 0-2 0-2 0-2 0-2 0-2 0-2 0-2 0-2 0-2 0-2 0-2 0-2 0-2 0-2 0-2 0-2 0-2 0-2 0-2 0-2 0-2 0-2 0-2 0-2 0-2 0-2 0-2 0-2 0-2 0-2 0-2 0-2 0-2 0-2 0-2 0-2 0-2 0-2 0-2 0-2 0-2 0-2 0-2 0-2 0-2 0-2 0-2 0-2 0-2 0-2 0-2 0-2 0-2 0-2 0-2 0-2 0-2 0-2 0-2 0-2 0-2 0-2 0-2 0-2 0-2 0-2 0-2 0-2 0-2 0-2 0-2 0-2 0-2 0-2 0-2 0-2 0-2 0-2 0-2 0-2 0-2 0-2 0-2 0-2 0-2 0-2 0-2 0-2 0-2 0-2 0-2 0-2 0-2 0-2 0-2 0-2 0-2 0-2 0-2 0-2 0-2 0-2 0-2 0-2 0-2 
0-2 0-2 0-2 0-2 0-2 0-2 0-2 0-2 0-2 0-2 0-2 0-2 0-2 0-2 0-2 0-2 0-2 0-2 0-2 0-2 0-2 0-2 0-2 0-2 0-2 0-2 0-2 0-2 0-2 0-2 0-2 0-2 0-2 0-2 0-2 0-2 0-2 0-2 0-2 0-2 0-2 0-2 0-2 0-2 0-2 0-2 0-2 0-2 0-2 0-2 0-2 0-2 0-2 0-2 0-2 0-2 0-2 0-2 0-2 0-2 0-2 0-2 0-2 0-2 0-2 0-2 0-2 0-2 0-2 0-2 0-2 0-2 0-2 0-2 0-2 0-2 0-2 0-2 0-2 0-2 0-2 0-2 0-2 0-2 0-2 0-2 0-2 0-2 0-2 0-2 0-2 0-2 0-2 0-2 0-2 0-2 0-2 0-2 0-2 0-2 0-2 0-2 0-2 0-2 0-2 0-2 0-2 0-2 0-2 0-2 0-2 0-2 0-2 0-2 0-2 0-2 0-2 0-2 0-2 0-2 0-2 0-2 0-2 0-2 0-2 0-2 0-2 0-2 0-2 0-2 0-2 0-2 0-2 0-2 0-2 0-2 0-2 0-2 0-2 0-2 0-2 0-2 0-2 0-2 0-2 0-2 0-2 0-2 0-2 0-2 0-2 0-2 0-2 0-2 0-2 0-2 0-2 0-2 0-2 0-2 0-2 0-2 0-2 0-2 0-2 0-2 0-2 0-2 0-2 0-2 0-2 0-2 0-2 0-2 0-2 0-2 0-2 0-2 0-2 0-2 0-2 0-2 0-2 0-2 0-2 0-2 0-2 0-2 0-2 0-2 0-2 0-2 0-2 0-2 0-2 0-2 0-2 0-2 0-2 0-2 0-2 0-2 0-2 0-2 0-2 0-2 0-2 0-2 0-2 0-2 0-2 0-2 0-2 0-2 0-2 0-2 0-2 
0-2 0-2 0-2 0-2 0-2 0-2 0-2 0-2 0-2 0-2 0-2 0-2 0-2 0-2 0-2 0-2 0-2 0-2 0-2 0-2 0-2 0-2 0-2 0-2 0-2 0-2 0-2 0-2 0-2 0-2 0-2 0-2 0-2 0-2 0-2 0-2 0-2 0-2 0-2 0-2 0-2 0-2 0-2 0-2 0-2 0-2 0-2 0-2 0-2 0-2 0-2 0-2 0-2 0-2 0-2 0-2 0-2 0-2 0-2 0-2 0-2 0-2 0-2 0-2 0-2 0-2 0-2 0-2 0-2 0-2 0-2 0-2 0-2 0-2 0-2 0-2 0-2 0-2 0-2 0-2 0-2 0-2 0-2 0-2 0-2 0-2 0-2 0-2 0-2 0-2 0-2 0-2 0-2 0-2 0-2 0-2 0-2 0-2 0-2 0-2 0-2 0-2 0-2 0-2 0-2 0-2 0-2 0-2 0-2 0-2 0-2 0-2 0-2 0-2 0-2 0-2 0-2 0-2 0-2 0-2 0-2 0-2 0-2 0-2 0-2 0-2 0-2 0-2 0-2 0-2 0-2 0-2 0-2 0-2 0-2 0-2 0-2 0-2 0-2 0-2 0-2 0-2 0-2 0-2 0-2 0-2 0-2 0-2 0-2 0-2 0-2 0-2 0-2 0-2 0-2 0-2 0-2 0-2 0-2 0-2 0-2 0-2 0-2 0-2 0-2 0-2 0-2 0-2 0-2 0-2 0-2 0-2 0-2 0-2 0-2 0-2 0-2 0-2 0-2 0-2 0-2 0-2 0-2 0-2 0-2 0-2 0-2 0-2 0-2 0-2 0-2 0-2 0-2 0-2 0-2 0-2 0-2 0-2 0-2 0-2 0-2 0-2 0-2 0-2 0-2 0-2 0-2 0-2 0-2 0-2 0-2 0-2 0-2 0-2 0-2 0-2 0-2 
0-2 0-2 0-2 0-2 0-2 0-2 0-2 0-2 0-2 0-2 0-2 0-2 0-2 0-2 0-2 0-2 0-2 0-2 0-2 0-2 0-2 0-2 0-2 0-2 0-2 0-2 0-2 0-2 0-2 0-2 0-2 0-2 0-2 0-2 0-2 0-2 0-2 0-2 0-2 0-2 0-2 0-2 0-2 0-2 0-2 0-2 0-2 0-2 0-2 0-2 0-2 0-2 0-2 0-2 0-2 0-2 0-2 0-2 0-2 0-2 0-2 0-2 0-2 0-2 0-2 0-2 0-2 0-2 0-2 0-2 0-2 0-2 0-2 0-2 0-2 0-2 0-2 0-2 0-2 0-2 0-2 0-2 0-2 0-2 0-2 0-2 0-2 0-2 0-2 0-2 0-2 0-2 0-2 0-2 0-2 0-2 0-2 0-2 0-2 0-2 0-2 0-2 0-2 0-2 0-2 0-2 0-2 0-2 0-2 0-2 0-2 0-2 0-2 0-2 0-2 0-2 0-2 0-2 0-2 0-2 0-2 0-2 0-2 0-2 0-2 0-2 0-2 0-2 0-2 0-2 0-2 0-2 0-2 0-2 0-2 0-2 0-2 0-2 0-2 0-2 0-2 0-2 0-2 0-2 0-2 0-2 0-2 0-2 0-2 0-2 0-2 0-2 0-2 0-2 0-2 0-2 0-2 0-2 0-2 0-2 0-2 0-2 0-2 0-2 0-2 0-2 0-2 0-2 0-2 0-2 0-2 0-2 0-2 0-2 0-2 0-2 0-2 0-2 0-2 0-2 0-2 0-2 0-2 0-2 0-2 0-2 0-2 0-2 0-2 0-2 0-2 0-2 0-2 0-2 0-2 0-2 0-2 0-2 0-2 0-2 0-2 0-2 0-2 0-2 0-2 0-2 0-2 0-2 0-2 0-2 0-2 0-2 0-2 0-2 0-2 0-2 0-2 
0-2 0-2 0-2 0-2 0-2 0-2 0-2 0-2 0-2 0-2 0-2 0-2 0-2 0-2 0-2 0-2 0-2 0-2 0-2 0-2 0-2 0-2 0-2 0-2 0-2 0-2 0-2 0-2 0-2 0-2 0-2 0-2 0-2 0-2 0-2 0-2 0-2 0-2 0-2 0-2 0-2 0-2 0-2 0-2 0-2 0-2 0-2 0-2 0-2 0-2 0-2 0-2 0-2 0-2 0-2 0-2 0-2 0-2 0-2 0-2 0-2 0-2 0-2 0-2 0-2 0-2 0-2 0-2 0-2 0-2 0-2 0-2 0-2 0-2 0-2 0-2 0-2 0-2 0-2 0-2 0-2 0-2 0-2 0-2 0-2 0-2 0-2 0-2 0-2 0-2 0-2 0-2 0-2 0-2 0-2 0-2 0-2 0-2 0-2 0-2 0-2 0-2 0-2 0-2 0-2 0-2 0-2 0-2 0-2 0-2 0-2 0-2 0-2 0-2 0-2 0-2 0-2 0-2 0-2 0-2 0-2 0-2 0-2 0-2 0-2 0-2 0-2 0-2 0-2 0-2 0-2 0-2 0-2 0-2 0-2 0-2 0-2 0-2 0-2 0-2 0-2 0-2 0-2 0-2 0-2 0-2 0-2 0-2 0-2 0-2 0-2 0-2 0-2 0-2 0-2 0-2 0-2 0-2 0-2 0-2 0-2 0-2 0-2 0-2 0-2 0-2 0-2 0-2 0-2 0-2 0-2 0-2 0-2 0-2 0-2 0-2 0-2 0-2 0-2 0-2 0-2 0-2 0-2 0-2 0-2 0-2 0-2 0-2 0-2 0-2 0-2 0-2 0-2 0-2 0-2 0-2 0-2 0-2 0-2 0-2 0-2 0-2 0-2 0-2 0-2 0-2 0-2 0-2 0-2 0-2 0-2 0-2 0-2 0-2 0-2 0-2 0-2 
0-2 0-2 0-2 0-2 0-2 0-2 0-2 0-2 0-2 0-2 0-2 0-2 0-2 0-2 0-2 0-2 0-2 0-2 0-2 0-2 0-2 0-2 0-2 0-2 0-2 0-2 0-2 0-2 0-2 0-2 0-2 0-2 0-2 0-2 0-2 0-2 0-2 0-2 0-2 0-2 0-2 0-2 0-2 0-2 0-2 0-2 0-2 0-2 0-2 0-2 0-2 0-2 0-2 0-2 0-2 0-2 0-2 0-2 0-2 0-2 0-2 0-2 0-2 0-2 0-2 0-2 0-2 0-2 0-2 0-2 0-2 0-2 0-2 0-2 0-2 0-2 0-2 0-2 0-2 0-2 0-2 0-2 0-2 0-2 0-2 0-2 0-2 0-2 0-2 0-2 0-2 0-2 0-2 0-2 0-2 0-2 0-2 0-2 0-2 0-2 0-2 0-2 0-2 0-2 0-2 0-2 0-2 0-2 0-2 0-2 0-2 0-2 0-2 0-2 0-2 0-2 0-2 0-2 0-2 0-2 0-2 0-2 0-2 0-2 0-2 0-2 0-2 0-2 0-2 0-2 0-2 0-2 0-2 0-2 0-2 0-2 0-2 0-2 0-2 0-2 0-2 0-2 0-2 0-2 0-2 0-2 0-2 0-2 0-2 0-2 0-2 0-2 0-2 0-2 0-2 0-2 0-2 0-2 0-2 0-2 0-2 0-2 0-2 0-2 0-2 0-2 0-2 0-2 0-2 0-2 0-2 0-2 0-2 0-2 0-2 0-2 0-2 0-2 0-2 0-2 0-2 0-2 0-2 0-2 0-2 0-2 0-2 0-2 0-2 0-2 0-2 0-2 0-2 0-2 0-2 0-2 0-2 0-2 0-2 0-2 0-2 0-2 0-2 0-2 0-2 0-2 0-2 0-2 0-2 0-2 0-2 0-2 0-2 0-2 0-2 0-2 0-2 
0-2 0-2 0-2 0-2 0-2 0-2 0-2 0-2 0-2 0-2 0-2 0-2 0-2 0-2 0-2 0-2 0-2 0-2 0-2 0-2 0-2 0-2 0-2 0-2 0-2 0-2 0-2 0-2 0-2 0-2 0-2 0-2 0-2 0-2 0-2 0-2 0-2 0-2 0-2 0-2 0-2 0-2 0-2 0-2 0-2 0-2 0-2 0-2 0-2 0-2 0-2 0-2 0-2 0-2 0-2 0-2 0-2 0-2 0-2 0-2 0-2 0-2 0-2 0-2 0-2 0-2 0-2 0-2 0-2 0-2 0-2 0-2 0-2 0-2 0-2 0-2 0-2 0-2 0-2 0-2 0-2 0-2 0-2 0-2 0-2 0-2 0-2 0-2 0-2 0-2 0-2 0-2 0-2 0-2 0-2 0-2 0-2 0-2 0-2 0-2 0-2 0-2 0-2 0-2 0-2 0-2 0-2 0-2 0-2 0-2 0-2 0-2 0-2 0-2 0-2 0-2 0-2 0-2 0-2 0-2 0-2 0-2 0-2 0-2 0-2 0-2 0-2 0-2 0-2 0-2 0-2 0-2 0-2 0-2 0-2 0-2 0-2 0-2 0-2 0-2 0-2 0-2 0-2 0-2 0-2 0-2 0-2 0-2 0-2 0-2 0-2 0-2 0-2 0-2 0-2 0-2 0-2 0-2 0-2 0-2 0-2 0-2 0-2 0-2 0-2 0-2 0-2 0-2 0-2 0-2 0-2 0-2 0-2 0-2 0-2 0-2 0-2 0-2 0-2 0-2 0-2 0-2 0-2 0-2 0-2 0-2 0-2 0-2 0-2 0-2 0-2 0-2 0-2 0-2 0-2 0-2 0-2 0-2 0-2 0-2 0-2 0-2 0-2 0-2 0-2 0-2 0-2 0-2 0-2 0-2 0-2 0-2 0-2 0-2 0-2 0-2 0-2 
0-2 0-2 0-2 0-2 0-2 0-2 0-2 0-2 0-2 0-2 0-2 0-2 0-2 0-2 0-2 0-2 0-2 0-2 0-2 0-2 0-2 0-2 0-2 0-2 0-2 0-2 0-2 0-2 0-2 0-2 0-2 0-2 0-2 0-2 0-2 0-2 0-2 0-2 0-2 0-2 0-2 0-2 0-2 0-2 0-2 0-2 0-2 0-2 0-2 0-2 0-2 0-2 0-2 0-2 0-2 0-2 0-2 0-2 0-2 0-2 0-2 0-2 0-2 0-2 0-2 0-2 0-2 0-2 0-2 0-2 0-2 0-2 0-2 0-2 0-2 0-2 0-2 0-2 0-2 0-2 0-2 0-2 0-2 0-2 0-2 0-2 0-2 0-2 0-2 0-2 0-2 0-2 0-2 0-2 0-2 0-2 0-2 0-2 0-2 0-2 0-2 0-2 0-2 0-2 0-2 0-2 0-2 0-2 0-2 0-2 0-2 0-2 0-2 0-2 0-2 0-2 0-2 0-2 0-2 0-2 0-2 0-2 0-2 0-2 0-2 0-2 0-2 0-2 0-2 0-2 0-2 0-2 0-2 0-2 0-2 0-2 0-2 0-2 0-2 0-2 0-2 0-2 0-2 0-2 0-2 0-2 0-2 0-2 0-2 0-2 0-2 0-2 0-2 0-2 0-2 0-2 0-2 0-2 0-2 0-2 0-2 0-2 0-2 0-2 0-2 0-2 0-2 0-2 0-2 0-2 0-2 0-2 0-2 0-2 0-2 0-2 0-2 0-2 0-2 0-2 0-2 0-2 0-2 0-2 0-2 0-2 0-2 0-2 0-2 0-2 0-2 0-2 0-2 0-2 0-2 0-2 0-2 0-2 0-2 0-2 0-2 0-2 0-2 0-2 0-2 0-2 0-2 0-2 0-2 0-2 0-2 0-2 0-2 0-2 0-2 0-2 0-2 
0-2 0-2 0-2 0-2 0-2 0-2 0-2 0-2 0-2 0-2 0-2 0-2 0-2 0-2 0-2 0-2 0-2 0-2 0-2 0-2 0-2 0-2 0-2 0-2 0-2 0-2 0-2 0-2 0-2 0-2 0-2 0-2 0-2 0-2 0-2 0-2 0-2 0-2 0-2 0-2 0-2 0-2 0-2 0-2 0-2 0-2 0-2 0-2 0-2 0-2 0-2 0-2 0-2 0-2 0-2 0-2 0-2 0-2 0-2 0-2 0-2 0-2 0-2 0-2 0-2 0-2 0-2 0-2 0-2 0-2 0-2 0-2 0-2 0-2 0-2 0-2 0-2 0-2 0-2 0-2 0-2 0-2 0-2 0-2 0-2 0-2 0-2 0-2 0-2 0-2 0-2 0-2 0-2 0-2 0-2 0-2 0-2 0-2 0-2 0-2 0-2 0-2 0-2 0-2 0-2 0-2 0-2 0-2 0-2 0-2 0-2 0-2 0-2 0-2 0-2 0-2 0-2 0-2 0-2 0-2 0-2 0-2 0-2 0-2 0-2 0-2 0-2 0-2 0-2 0-2 0-2 0-2 0-2 0-2 0-2 0-2 0-2 0-2 0-2 0-2 0-2 0-2 0-2 0-2 0-2 0-2 0-2 0-2 0-2 0-2 0-2 0-2 0-2 0-2 0-2 0-2 0-2 0-2 0-2 0-2 0-2 0-2 0-2 0-2 0-2 0-2 0-2 0-2 0-2 0-2 0-2 0-2 0-2 0-2 0-2 0-2 0-2 0-2 0-2 0-2 0-2 0-2 0-2 0-2 0-2 0-2 0-2 0-2 0-2 0-2 0-2 0-2 0-2 0-2 0-2 0-2 0-2 0-2 0-2 0-2 0-2 0-2 0-2 0-2 0-2 0-2 0-2 0-2 0-2 0-2 0-2 0-2 0-2 0-2 0-2 0-2 0-2 
0-2 0-2 0-2 0-2 0-2 0-2 0-2 0-2 0-2 0-2 0-2 0-2 0-2 0-2 0-2 0-2 0-2 0-2 0-2 0-2 0-2 0-2 0-2 0-2 0-2 0-2 0-2 0-2 0-2 0-2 0-2 0-2 0-2 0-2 0-2 0-2 0-2 0-2 0-2 0-2 0-2 0-2 0-2 0-2 0-2 0-2 0-2 0-2 0-2 0-2 0-2 0-2 0-2 0-2 0-2 0-2 0-2 0-2 0-2 0-2 0-2 0-2 0-2 0-2 0-2 0-2 0-2 0-2 0-2 0-2 0-2 0-2 0-2 0-2 0-2 0-2 0-2 0-2 0-2 0-2 0-2 0-2 0-2 0-2 0-2 0-2 0-2 0-2 0-2 0-2 0-2 0-2 0-2 0-2 0-2 0-2 0-2 0-2 0-2 0-2 0-2 0-2 0-2 0-2 0-2 0-2 0-2 0-2 0-2 0-2 0-2 0-2 0-2 0-2 0-2 0-2 0-2 0-2 0-2 0-2 0-2 0-2 0-2 0-2 0-2 0-2 0-2 0-2 0-2 0-2 0-2 0-2 0-2 0-2 0-2 0-2 0-2 0-2 0-2 0-2 0-2 0-2 0-2 0-2 0-2 0-2 0-2 0-2 0-2 0-2 0-2 0-2 0-2 0-2 0-2 0-2 0-2 0-2 0-2 0-2 0-2 0-2 0-2 0-2 0-2 0-2 0-2 0-2 0-2 0-2 0-2 0-2 0-2 0-2 0-2 0-2 0-2 0-2 0-2 0-2 0-2 0-2 0-2 0-2 0-2 0-2 0-2 0-2 0-2 0-2 0-2 0-2 0-2 0-2 0-2 0-2 0-2 0-2 0-2 0-2 0-2 0-2 0-2 0-2 0-2 0-2 0-2 0-2 0-2 0-2 0-2 0-2 0-2 0-2 0-2 0-2 0-2 
0-2 0-2 0-2 0-2 0-2 0-2 0-2 0-2 0-2 0-2 0-2 0-2 0-2 0-2 0-2 0-2 0-2 0-2 0-2 0-2 0-2 0-2 0-2 0-2 0-2 0-2 0-2 0-2 0-2 0-2 0-2 0-2 0-2 0-2 0-2 0-2 0-2 0-2 0-2 0-2 0-2 0-2 0-2 0-2 0-2 0-2 0-2 0-2 0-2 0-2 0-2 0-2 0-2 0-2 0-2 0-2 0-2 0-2 0-2 0-2 0-2 0-2 0-2 0-2 0-2 0-2 0-2 0-2 0-2 0-2 0-2 0-2 0-2 0-2 0-2 0-2 0-2 0-2 0-2 0-2 0-2 0-2 0-2 0-2 0-2 0-2 0-2 0-2 0-2 0-2 0-2 0-2 0-2 0-2 0-2 0-2 0-2 0-2 0-2 0-2 0-2 0-2 0-2 0-2 0-2 0-2 0-2 0-2 0-2 0-2 0-2 0-2 0-2 0-2 0-2 0-2 0-2 0-2 0-2 0-2 0-2 0-2 0-2 0-2 0-2 0-2 0-2 0-2 0-2 0-2 0-2 0-2 0-2 0-2 0-2 0-2 0-2 0-2 0-2 0-2 0-2 0-2 0-2 0-2 0-2 0-2 0-2 0-2 0-2 0-2 0-2 0-2 0-2 0-2 0-2 0-2 0-2 0-2 0-2 0-2 0-2 0-2 0-2 0-2 0-2 0-2 0-2 0-2 0-2 0-2 0-2 0-2 0-2 0-2 0-2 0-2 0-2 0-2 0-2 0-2 0-2 0-2 0-2 0-2 0-2 0-2 0-2 0-2 0-2 0-2 0-2 0-2 0-2 0-2 0-2 0-2 0-2 0-2 0-2 0-2 0-2 0-2 0-2 0-2 0-2 0-2 0-2 0-2 0-2 0-2 0-2 0-2 0-2 0-2 0-2 0-2 0-2 
0-2 0-2 0-2 0-2 0-2 0-2 0-2 0-2 0-2 0-2 0-2 0-2 0-2 0-2 0-2 0-2 0-2 0-2 0-2 0-2 0-2 0-2 0-2 0-2 0-2 0-2 0-2 0-2 0-2 0-2 0-2 0-2 0-2 0-2 0-2 0-2 0-2 0-2 0-2 0-2 0-2 0-2 0-2 0-2 0-2 0-2 0-2 0-2 0-2 0-2 0-2 0-2 0-2 0-2 0-2 0-2 0-2 0-2 0-2 0-2 0-2 0-2 0-2 0-2 0-2 0-2 0-2 0-2 0-2 0-2 0-2 0-2 0-2 0-2 0-2 0-2 0-2 0-2 0-2 0-2 0-2 0-2 0-2 0-2 0-2 0-2 0-2 0-2 0-2 0-2 0-2 0-2 0-2 0-2 0-2 0-2 0-2 0-2 0-2 0-2 0-2 0-2 0-2 0-2 0-2 0-2 0-2 0-2 0-2 0-2 0-2 0-2 0-2 0-2 0-2 0-2 0-2 0-2 0-2 0-2 0-2 0-2 0-2 0-2 0-2 0-2 0-2 0-2 0-2 0-2 0-2 0-2 0-2 0-2 0-2 0-2 0-2 0-2 0-2 0-2 0-2 0-2 0-2 0-2 0-2 0-2 0-2 0-2 0-2 0-2 0-2 0-2 0-2 0-2 0-2 0-2 0-2 0-2 0-2 0-2 0-2 0-2 0-2 0-2 0-2 0-2 0-2 0-2 0-2 0-2 0-2 0-2 0-2 0-2 0-2 0-2 0-2 0-2 0-2 0-2 0-2 0-2 0-2 0-2 0-2 0-2 0-2 0-2 0-2 0-2 0-2 0-2 0-2 0-2 0-2 0-2 0-2 0-2 0-2 0-2 0-2 0-2 0-2 0-2 0-2 0-2 0-2 0-2 0-2 0-2 0-2 0-2 0-2 0-2 0-2 0-2 0-2 
0-2 0-2 0-2 0-2 0-2 0-2 0-2 0-2 0-2 0-2 0-2 0-2 0-2 0-2 0-2 0-2 0-2 0-2 0-2 0-2 0-2 0-2 0-2 0-2 0-2 0-2 0-2 0-2 0-2 0-2 0-2 0-2 0-2 0-2 0-2 0-2 0-2 0-2 0-2 0-2 0-2 0-2 0-2 0-2 0-2 0-2 0-2 0-2 0-2 0-2 0-2 0-2 0-2 0-2 0-2 0-2 0-2 0-2 0-2 0-2 0-2 0-2 0-2 0-2 0-2 0-2 0-2 0-2 0-2 0-2 0-2 0-2 0-2 0-2 0-2 0-2 0-2 0-2 0-2 0-2 0-2 0-2 0-2 0-2 0-2 0-2 0-2 0-2 0-2 0-2 0-2 0-2 0-2 0-2 0-2 0-2 0-2 0-2 0-2 0-2 0-2 0-2 0-2 0-2 0-2 0-2 0-2 0-2 0-2 0-2 0-2 0-2 0-2 0-2 0-2 0-2 0-2 0-2 0-2 0-2 0-2 0-2 0-2 0-2 0-2 0-2 0-2 0-2 0-2 0-2 0-2 0-2 0-2 0-2 0-2 0-2 0-2 0-2 0-2 0-2 0-2 0-2 0-2 0-2 0-2 0-2 0-2 0-2 0-2 0-2 0-2 0-2 0-2 0-2 0-2 0-2 0-2 0-2 0-2 0-2 0-2 0-2 0-2 0-2 0-2 0-2 0-2 0-2 0-2 0-2 0-2 0-2 0-2 0-2 0-2 0-2 0-2 0-2 0-2 0-2 0-2 0-2 0-2 0-2 0-2 0-2 0-2 0-2 0-2 0-2 0-2 0-2 0-2 0-2 0-2 0-2 0-2 0-2 0-2 0-2 0-2 0-2 0-2 0-2 0-2 0-2 0-2 0-2 0-2 0-2 0-2 0-2 0-2 0-2 0-2 0-2 0-2 
0-2 0-2 0-2 0-2 0-2 0-2 0-2 0-2 0-2 0-2 0-2 0-2 0-2 0-2 0-2 0-2 0-2 0-2 0-2 0-2 0-2 0-2 0-2 0-2 0-2 0-2 0-2 0-2 0-2 0-2 0-2 0-2 0-2 0-2 0-2 0-2 0-2 0-2 0-2 0-2 0-2 0-2 0-2 0-2 0-2 0-2 0-2 0-2 0-2 0-2 0-2 0-2 0-2 0-2 0-2 0-2 0-2 0-2 0-2 0-2 0-2 0-2 0-2 0-2 0-2 0-2 0-2 0-2 0-2 0-2 0-2 0-2 0-2 0-2 0-2 0-2 0-2 0-2 0-2 0-2 0-2 0-2 0-2 0-2 0-2 0-2 0-2 0-2 0-2 0-2 0-2 0-2 0-2 0-2 0-2 0-2 0-2 0-2 0-2 0-2 0-2 0-2 0-2 0-2 0-2 0-2 0-2 0-2 0-2 0-2 0-2 0-2 0-2 0-2 0-2 0-2 0-2 0-2 0-2 0-2 0-2 0-2 0-2 0-2 0-2 0-2 0-2 0-2 0-2 0-2 0-2 0-2 0-2 0-2 0-2 0-2 0-2 0-2 0-2 0-2 0-2 0-2 0-2 0-2 0-2 0-2 0-2 0-2 0-2 0-2 0-2 0-2 0-2 0-2 0-2 0-2 0-2 0-2 0-2 0-2 0-2 0-2 0-2 0-2 0-2 0-2 0-2 0-2 0-2 0-2 0-2 0-2 0-2 0-2 0-2 0-2 0-2 0-2 0-2 0-2 0-2 0-2 0-2 0-2 0-2 0-2 0-2 0-2 0-2 0-2 0-2 0-2 0-2 0-2 0-2 0-2 0-2 0-2 0-2 0-2 0-2 0-2 0-2 0-2 0-2 0-2 0-2 0-2 0-2 0-2 0-2 0-2 0-2 0-2 0-2 0-2 0-2 
0-2 0-2 0-2 0-2 0-2 0-2 0-2 0-2 0-2 0-2 0-2 0-2 0-2 0-2 0-2 0-2 0-2 0-2 0-2 0-2 0-2 0-2 0-2 0-2 0-2 0-2 0-2 0-2 0-2 0-2 0-2 0-2 0-2 0-2 0-2 0-2 0-2 0-2 0-2 0-2 0-2 0-2 0-2 0-2 0-2 0-2 0-2 0-2 0-2 0-2 0-2 0-2 0-2 0-2 0-2 0-2 0-2 0-2 0-2 0-2 0-2 0-2 0-2 0-2 0-2 0-2 0-2 0-2 0-2 0-2 0-2 0-2 0-2 0-2 0-2 0-2 0-2 0-2 0-2 0-2 0-2 0-2 0-2 0-2 0-2 0-2 0-2 0-2 0-2 0-2 0-2 0-2 0-2 0-2 0-2 0-2 0-2 0-2 0-2 0-2 0-2 0-2 0-2 0-2 0-2 0-2 0-2 0-2 0-2 0-2 0-2 0-2 0-2 0-2 0-2 0-2 0-2 0-2 0-2 0-2 0-2 0-2 0-2 0-2 0-2 0-2 0-2 0-2 0-2 0-2 0-2 0-2 0-2 0-2 0-2 0-2 0-2 0-2 0-2 0-2 0-2 0-2 0-2 0-2 0-2 0-2 0-2 0-2 0-2 0-2 0-2 0-2 0-2 0-2 0-2 0-2 0-2 0-2 0-2 0-2 0-2 0-2 0-2 0-2 0-2 0-2 0-2 0-2 0-2 0-2 0-2 0-2 0-2 0-2 0-2 0-2 0-2 0-2 0-2 0-2 0-2 0-2 0-2 0-2 0-2 0-2 0-2 0-2 0-2 0-2 0-2 0-2 0-2 0-2 0-2 0-2 0-2 0-2 0-2 0-2 0-2 0-2 0-2 0-2 0-2 0-2 0-2 0-2 0-2 0-2 0-2 0-2 0-2 0-2 0-2 0-2 0-2 
0-2 0-2 0-2 0-2 0-2 0-2 0-2 0-2 0-2 0-2 0-2 0-2 0-2 0-2 0-2 0-2 0-2 0-2 0-2 0-2 0-2 0-2 0-2 0-2 0-2 0-2 0-2 0-2 0-2 0-2 0-2 0-2 0-2 0-2 0-2 0-2 0-2 0-2 0-2 0-2 0-2 0-2 0-2 0-2 0-2 0-2 0-2 0-2 0-2 0-2 0-2 0-2 0-2 0-2 0-2 0-2 0-2 0-2 0-2 0-2 0-2 0-2 0-2 0-2 0-2 0-2 0-2 0-2 0-2 0-2 0-2 0-2 0-2 0-2 0-2 0-2 0-2 0-2 0-2 0-2 0-2 0-2 0-2 0-2 0-2 0-2 0-2 0-2 0-2 0-2 0-2 0-2 0-2 0-2 0-2 0-2 0-2 0-2 0-2 0-2 0-2 0-2 0-2 0-2 0-2 0-2 0-2 0-2 0-2 0-2 0-2 0-2 0-2 0-2 0-2 0-2 0-2 0-2 0-2 0-2 0-2 0-2 0-2 0-2 0-2 0-2 0-2 0-2 0-2 0-2 0-2 0-2 0-2 0-2 0-2 0-2 0-2 0-2 0-2 0-2 0-2 0-2 0-2 0-2 0-2 0-2 0-2 0-2 0-2 0-2 0-2 0-2 0-2 0-2 0-2 0-2 0-2 0-2 0-2 0-2 0-2 0-2 0-2 0-2 0-2 0-2 0-2 0-2 0-2 0-2 0-2 0-2 0-2 0-2 0-2 0-2 0-2 0-2 0-2 0-2 0-2 0-2 0-2 0-2 0-2 0-2 0-2 0-2 0-2 0-2 0-2 0-2 0-2 0-2 0-2 0-2 0-2 0-2 0-2 0-2 0-2 0-2 0-2 0-2 0-2 0-2 0-2 0-2 0-2 0-2 0-2 0-2 0-2 0-2 0-2 0-2 0-2 
0-2 0-2 0-2 0-2 0-2 0-2 0-2 0-2 0-2 0-2 0-2 0-2 0-2 0-2 0-2 0-2 0-2 0-2 0-2 0-2 0-2 0-2 0-2 0-2 0-2 0-2 0-2 0-2 0-2 0-2 0-2 0-2 0-2 0-2 0-2 0-2 0-2 0-2 0-2 0-2 0-2 0-2 0-2 0-2 0-2 0-2 0-2 0-2 0-2 0-2 0-2 0-2 0-2 0-2 0-2 0-2 0-2 0-2 0-2 0-2 0-2 0-2 0-2 0-2 0-2 0-2 0-2 0-2 0-2 0-2 0-2 0-2 0-2 0-2 0-2 0-2 0-2 0-2 0-2 0-2 0-2 0-2 0-2 0-2 0-2 0-2 0-2 0-2 0-2 0-2 0-2 0-2 0-2 0-2 0-2 0-2 0-2 0-2 0-2 0-2 0-2 0-2 0-2 0-2 0-2 0-2 0-2 0-2 0-2 0-2 0-2 0-2 0-2 0-2 0-2 0-2 0-2 0-2 0-2 0-2 0-2 0-2 0-2 0-2 0-2 0-2 0-2 0-2 0-2 0-2 0-2 0-2 0-2 0-2 0-2 0-2 0-2 0-2 0-2 0-2 0-2 0-2 0-2 0-2 0-2 0-2 0-2 0-2 0-2 0-2 0-2 0-2 0-2 0-2 0-2 0-2 0-2 0-2 0-2 0-2 0-2 0-2 0-2 0-2 0-2 0-2 0-2 0-2 0-2 0-2 0-2 0-2 0-2 0-2 0-2 0-2 0-2 0-2 0-2 0-2 0-2 0-2 0-2 0-2 0-2 0-2 0-2 0-2 0-2 0-2 0-2 0-2 0-2 0-2 0-2 0-2 0-2 0-2 0-2 0-2 0-2 0-2 0-2 0-2 0-2 0-2 0-2 0-2 0-2 0-2 0-2 0-2 0-2 0-2 0-2 0-2 0-2 
0-2 0-2 0-2 0-2 0-2 0-2 0-2 0-2 0-2 0-2 0-2 0-2 0-2 0-2 0-2 0-2 0-2 0-2 0-2 0-2 0-2 0-2 0-2 0-2 0-2 0-2 0-2 0-2 0-2 0-2 0-2 0-2 0-2 0-2 0-2 0-2 0-2 0-2 0-2 0-2 0-2 0-2 0-2 0-2 0-2 0-2 0-2 0-2 0-2 0-2 0-2 0-2 0-2 0-2 0-2 0-2 0-2 0-2 0-2 0-2 0-2 0-2 0-2 0-2 0-2 0-2 0-2 0-2 0-2 0-2 0-2 0-2 0-2 0-2 0-2 0-2 0-2 0-2 0-2 0-2 0-2 0-2 0-2 0-2 0-2 0-2 0-2 0-2 0-2 0-2 0-2 0-2 0-2 0-2 0-2 0-2 0-2 0-2 0-2 0-2 0-2 0-2 0-2 0-2 0-2 0-2 0-2 0-2 0-2 0-2 0-2 0-2 0-2 0-2 0-2 0-2 0-2 0-2 0-2 0-2 0-2 0-2 0-2 0-2 0-2 0-2 0-2 0-2 0-2 0-2 0-2 0-2 0-2 0-2 0-2 0-2 0-2 0-2 0-2 0-2 0-2 0-2 0-2 0-2 0-2 0-2 0-2 0-2 0-2 0-2 0-2 0-2 0-2 0-2 0-2 0-2 0-2 0-2 0-2 0-2 0-2 0-2 0-2 0-2 0-2 0-2 0-2 0-2 0-2 0-2 0-2 0-2 0-2 0-2 0-2 0-2 0-2 0-2 0-2 0-2 0-2 0-2 0-2 0-2 0-2 0-2 0-2 0-2 0-2 0-2 0-2 0-2 0-2 0-2 0-2 0-2 0-2 0-2 0-2 0-2 0-2 0-2 0-2 0-2 0-2 0-2 0-2 0-2 0-2 0-2 0-2 0-2 0-2 0-2 0-2 0-2 0-2 
0-2 0-2 0-2 0-2 0-2 0-2 0-2 0-2 0-2 0-2 0-2 0-2 0-2 0-2 0-2 0-2 0-2 0-2 0-2 0-2 0-2 0-2 0-2 0-2 0-2 0-2 0-2 0-2 0-2 0-2 0-2 0-2 0-2 0-2 0-2 0-2 0-2 0-2 0-2 0-2 0-2 0-2 0-2 0-2 0-2 0-2 0-2 0-2 0-2 0-2 0-2 0-2 0-2 0-2 0-2 0-2 0-2 0-2 0-2 0-2 0-2 0-2 0-2 0-2 0-2 0-2 0-2 0-2 0-2 0-2 0-2 0-2 0-2 0-2 0-2 0-2 0-2 0-2 0-2 0-2 0-2 0-2 0-2 0-2 0-2 0-2 0-2 0-2 0-2 0-2 0-2 0-2 0-2 0-2 0-2 0-2 0-2 0-2 0-2 0-2 0-2 0-2 0-2 0-2 0-2 0-2 0-2 0-2 0-2 0-2 0-2 0-2 0-2 0-2 0-2 0-2 0-2 0-2 0-2 0-2 0-2 0-2 0-2 0-2 0-2 0-2 0-2 0-2 0-2 0-2 0-2 0-2 0-2 0-2 0-2 0-2 0-2 0-2 0-2 0-2 0-2 0-2 0-2 0-2 0-2 0-2 0-2 0-2 0-2 0-2 0-2 0-2 0-2 0-2 0-2 0-2 0-2 0-2 0-2 0-2 0-2 0-2 0-2 0-2 0-2 0-2 0-2 0-2 0-2 0-2 0-2 0-2 0-2 0-2 0-2 0-2 0-2 0-2 0-2 0-2 0-2 0-2 0-2 0-2 0-2 0-2 0-2 0-2 0-2 0-2 0-2 0-2 0-2 0-2 0-2 0-2 0-2 0-2 0-2 0-2 0-2 0-2 0-2 0-2 0-2 0-2 0-2 0-2 0-2 0-2 0-2 0-2 0-2 0-2 0-2 0-2 0-2 
0-2 0-2 0-2 0-2 0-2 0-2 0-2 0-2 0-2 0-2 0-2 0-2 0-2 0-2 0-2 0-2 0-2 0-2 0-2 0-2 0-2 0-2 0-2 0-2 0-2 0-2 0-2 0-2 0-2 0-2 0-2 0-2 0-2 0-2 0-2 0-2 0-2 0-2 0-2 0-2 0-2 0-2 0-2 0-2 0-2 0-2 0-2 0-2 0-2 0-2 0-2 0-2 0-2 0-2 0-2 0-2 0-2 0-2 0-2 0-2 0-2 0-2 0-2 0-2 0-2 0-2 0-2 0-2 0-2 0-2 0-2 0-2 0-2 0-2 0-2 0-2 0-2 0-2 0-2 0-2 0-2 0-2 0-2 0-2 0-2 0-2 0-2 0-2 0-2 0-2 0-2 0-2 0-2 0-2 0-2 0-2 0-2 0-2 0-2 0-2 0-2 0-2 0-2 0-2 0-2 0-2 0-2 0-2 0-2 0-2 0-2 0-2 0-2 0-2 0-2 0-2 0-2 0-2 0-2 0-2 0-2 0-2 0-2 0-2 0-2 0-2 0-2 0-2 0-2 0-2 0-2 0-2 0-2 0-2 0-2 0-2 0-2 0-2 0-2 0-2 0-2 0-2 0-2 0-2 0-2 0-2 0-2 0-2 0-2 0-2 0-2 0-2 0-2 0-2 0-2 0-2 0-2 0-2 0-2 0-2 0-2 0-2 0-2 0-2 0-2 0-2 0-2 0-2 0-2 0-2 0-2 0-2 0-2 0-2 0-2 0-2 0-2 0-2 0-2 0-2 0-2 0-2 0-2 0-2 0-2 0-2 0-2 0-2 0-2 0-2 0-2 0-2 0-2 0-2 0-2 0-2 0-2 0-2 0-2 0-2 0-2 0-2 0-2 0-2 0-2 0-2 0-2 0-2 0-2 0-2 0-2 0-2 0-2 0-2 0-2 0-2 0-2 
0-2 0-2 0-2 0-2 0-2 0-2 0-2 0-2 0-2 0-2 0-2 0-2 0-2 0-2 0-2 0-2 0-2 0-2 0-2 0-2 0-2 0-2 0-2 0-2 0-2 0-2 0-2 0-2 0-2 0-2 0-2 0-2 0-2 0-2 0-2 0-2 0-2 0-2 0-2 0-2 0-2 0-2 0-2 0-2 0-2 0-2 0-2 0-2 0-2 0-2 0-2 0-2 0-2 0-2 0-2 0-2 0-2 0-2 0-2 0-2 0-2 0-2 0-2 0-2 0-2 0-2 0-2 0-2 0-2 0-2 0-2 0-2 0-2 0-2 0-2 0-2 0-2 0-2 0-2 0-2 0-2 0-2 0-2 0-2 0-2 0-2 0-2 0-2 0-2 0-2 0-2 0-2 0-2 0-2 0-2 0-2 0-2 0-2 0-2 0-2 0-2 0-2 0-2 0-2 0-2 0-2 0-2 0-2 0-2 0-2 0-2 0-2 0-2 0-2 0-2 0-2 0-2 0-2 0-2 0-2 0-2 0-2 0-2 0-2 0-2 0-2 0-2 0-2 0-2 0-2 0-2 0-2 0-2 0-2 0-2 0-2 0-2 0-2 0-2 0-2 0-2 0-2 0-2 0-2 0-2 0-2 0-2 0-2 0-2 0-2 0-2 0-2 0-2 0-2 0-2 0-2 0-2 0-2 0-2 0-2 0-2 0-2 0-2 0-2 0-2 0-2 0-2 0-2 0-2 0-2 0-2 0-2 0-2 0-2 0-2 0-2 0-2 0-2 0-2 0-2 0-2 0-2 0-2 0-2 0-2 0-2 0-2 0-2 0-2 0-2 0-2 0-2 0-2 0-2 0-2 0-2 0-2 0-2 0-2 0-2 0-2 0-2 0-2 0-2 0-2 0-2 0-2 0-2 0-2 0-2 0-2 0-2 0-2 0-2 0-2 0-2 0-2 
0-2 0-2 0-2 0-2 0-2 0-2 0-2 0-2 0-2 0-2 0-2 0-2 0-2 0-2 0-2 0-2 0-2 0-2 0-2 0-2 0-2 0-2 0-2 0-2 0-2 0-2 0-2 0-2 0-2 0-2 0-2 0-2 0-2 0-2 0-2 0-2 0-2 0-2 0-2 0-2 0-2 0-2 0-2 0-2 0-2 0-2 0-2 0-2 0-2 0-2 0-2 0-2 0-2 0-2 0-2 0-2 0-2 0-2 0-2 0-2 0-2 0-2 0-2 0-2 0-2 0-2 0-2 0-2 0-2 0-2 0-2 0-2 0-2 0-2 0-2 0-2 0-2 0-2 0-2 0-2 0-2 0-2 0-2 0-2 0-2 0-2 0-2 0-2 0-2 0-2 0-2 0-2 0-2 0-2 0-2 0-2 0-2 0-2 0-2 0-2 0-2 0-2 0-2 0-2 0-2 0-2 0-2 0-2 0-2 0-2 0-2 0-2 0-2 0-2 0-2 0-2 0-2 0-2 0-2 0-2 0-2 0-2 0-2 0-2 0-2 0-2 0-2 0-2 0-2 0-2 0-2 0-2 0-2 0-2 0-2 0-2 0-2 0-2 0-2 0-2 0-2 0-2 0-2 0-2 0-2 0-2 0-2 0-2 0-2 0-2 0-2 0-2 0-2 0-2 0-2 0-2 0-2 0-2 0-2 0-2 0-2 0-2 0-2 0-2 0-2 0-2 0-2 0-2 0-2 0-2 0-2 0-2 0-2 0-2 0-2 0-2 0-2 0-2 0-2 0-2 0-2 0-2 0-2 0-2 0-2 0-2 0-2 0-2 0-2 0-2 0-2 0-2 0-2 0-2 0-2 0-2 0-2 0-2 0-2 0-2 0-2 0-2 0-2 0-2 0-2 0-2 0-2 0-2 0-2 0-2 0-2 0-2 0-2 0-2 0-2 0-2 0-2 
0-2 0-2 0-2 0-2 0-2 0-2 0-2 0-2 0-2 0-2 0-2 0-2 0-2 0-2 0-2 0-2 0-2 0-2 0-2 0-2 0-2 0-2 0-2 0-2 0-2 0-2 0-2 0-2 0-2 0-2 0-2 0-2 0-2 0-2 0-2 0-2 0-2 0-2 0-2 0-2 0-2 0-2 0-2 0-2 0-2 0-2 0-2 0-2 0-2 0-2 0-2 0-2 0-2 0-2 0-2 0-2 0-2 0-2 0-2 0-2 0-2 0-2 0-2 0-2 0-2 0-2 0-2 0-2 0-2 0-2 0-2 0-2 0-2 0-2 0-2 0-2 0-2 0-2 0-2 0-2 0-2 0-2 0-2 0-2 0-2 0-2 0-2 0-2 0-2 0-2 0-2 0-2 0-2 0-2 0-2 0-2 0-2 0-2 0-2 0-2 0-2 0-2 0-2 0-2 0-2 0-2 0-2 0-2 0-2 0-2 0-2 0-2 0-2 0-2 0-2 0-2 0-2 0-2 0-2 0-2 0-2 0-2 0-2 0-2 0-2 0-2 0-2 0-2 0-2 0-2 0-2 0-2 0-2 0-2 0-2 0-2 0-2 0-2 0-2 0-2 0-2 0-2 0-2 0-2 0-2 0-2 0-2 0-2 0-2 0-2 0-2 0-2 0-2 0-2 0-2 0-2 0-2 0-2 0-2 0-2 0-2 0-2 0-2 0-2 0-2 0-2 0-2 0-2 0-2 0-2 0-2 0-2 0-2 0-2 0-2 0-2 0-2 0-2 0-2 0-2 0-2 0-2 0-2 0-2 0-2 0-2 0-2 0-2 0-2 0-2 0-2 0-2 0-2 0-2 0-2 0-2 0-2 0-2 0-2 0-2 0-2 0-2 0-2 0-2 0-2 0-2 0-2 0-2 0-2 0-2 0-2 0-2 0-2 0-2 0-2 0-2 0-2 
0-2 0-2 0-2 0-2 0-2 0-2 0-2 0-2 0-2 0-2 0-2 0-2 0-2 0-2 0-2 0-2 0-2 0-2 0-2 0-2 0-2 0-2 0-2 0-2 0-2 0-2 0-2 0-2 0-2 0-2 0-2 0-2 0-2 0-2 0-2 0-2 0-2 0-2 0-2 0-2 0-2 0-2 0-2 0-2 0-2 0-2 0-2 0-2 0-2 0-2 0-2 0-2 0-2 0-2 0-2 0-2 0-2 0-2 0-2 0-2 0-2 0-2 0-2 0-2 0-2 0-2 0-2 0-2 0-2 0-2 0-2 0-2 0-2 0-2 0-2 0-2 0-2 0-2 0-2 0-2 0-2 0-2 0-2 0-2 0-2 0-2 0-2 0-2 0-2 0-2 0-2 0-2 0-2 0-2 0-2 0-2 0-2 0-2 0-2 0-2 0-2 0-2 0-2 0-2 0-2 0-2 0-2 0-2 0-2 0-2 0-2 0-2 0-2 0-2 0-2 0-2 0-2 0-2 0-2 0-2 0-2 0-2 0-2 0-2 0-2 0-2 0-2 0-2 0-2 0-2 0-2 0-2 0-2 0-2 0-2 0-2 0-2 0-2 0-2 0-2 0-2 0-2 0-2 0-2 0-2 0-2 0-2 0-2 0-2 0-2 0-2 0-2 0-2 0-2 0-2 0-2 0-2 0-2 0-2 0-2 0-2 0-2 0-2 0-2 0-2 0-2 0-2 0-2 0-2 0-2 0-2 0-2 0-2 0-2 0-2 0-2 0-2 0-2 0-2 0-2 0-2 0-2 0-2 0-2 0-2 0-2 0-2 0-2 0-2 0-2 0-2 0-2 0-2 0-2 0-2 0-2 0-2 0-2 0-2 0-2 0-2 0-2 0-2 0-2 0-2 0-2 0-2 0-2 0-2 0-2 0-2 0-2 0-2 0-2 0-2 0-2 0-2 
0-2 0-2 0-2 0-2 0-2 0-2 0-2 0-2 0-2 0-2 0-2 0-2 0-2 0-2 0-2 0-2 0-2 0-2 0-2 0-2 0-2 0-2 0-2 0-2 0-2 0-2 0-2 0-2 0-2 0-2 0-2 0-2 0-2 0-2 0-2 0-2 0-2 0-2 0-2 0-2 0-2 0-2 0-2 0-2 0-2 0-2 0-2 0-2 0-2 0-2 0-2 0-2 0-2 0-2 0-2 0-2 0-2 0-2 0-2 0-2 0-2 0-2 0-2 0-2 0-2 0-2 0-2 0-2 0-2 0-2 0-2 0-2 0-2 0-2 0-2 0-2 0-2 0-2 0-2 0-2 0-2 0-2 0-2 0-2 0-2 0-2 0-2 0-2 0-2 0-2 0-2 0-2 0-2 0-2 0-2 0-2 0-2 0-2 0-2 0-2 0-2 0-2 0-2 0-2 0-2 0-2 0-2 0-2 0-2 0-2 0-2 0-2 0-2 0-2 0-2 0-2 0-2 0-2 0-2 0-2 0-2 0-2 0-2 0-2 0-2 0-2 0-2 0-2 0-2 0-2 0-2 0-2 0-2 0-2 0-2 0-2 0-2 0-2 0-2 0-2 0-2 0-2 0-2 0-2 0-2 0-2 0-2 0-2 0-2 0-2 0-2 0-2 0-2 0-2 0-2 0-2 0-2 0-2 0-2 0-2 0-2 0-2 0-2 0-2 0-2 0-2 0-2 0-2 0-2 0-2 0-2 0-2 0-2 0-2 0-2 0-2 0-2 0-2 0-2 0-2 0-2 0-2 0-2 0-2 0-2 0-2 0-2 0-2 0-2 0-2 0-2 0-2 0-2 0-2 0-2 0-2 0-2 0-2 0-2 0-2 0-2 0-2 0-2 0-2 0-2 0-2 0-2 0-2 0-2 0-2 0-2 0-2 0-2 0-2 0-2 0-2 0-2 
0-2 0-2 0-2 0-2 0-2 0-2 0-2 0-2 0-2 0-2 0-2 0-2 0-2 0-2 0-2 0-2 0-2 0-2 0-2 0-2 0-2 0-2 0-2 0-2 0-2 0-2 0-2 0-2 0-2 0-2 0-2 0-2 0-2 0-2 0-2 0-2 0-2 0-2 0-2 0-2 0-2 0-2 0-2 0-2 0-2 0-2 0-2 0-2 0-2 0-2 0-2 0-2 0-2 0-2 0-2 0-2 0-2 0-2 0-2 0-2 0-2 0-2 0-2 0-2 0-2 0-2 0-2 0-2 0-2 0-2 0-2 0-2 0-2 0-2 0-2 0-2 0-2 0-2 0-2 0-2 0-2 0-2 0-2 0-2 0-2 0-2 0-2 0-2 0-2 0-2 0-2 0-2 0-2 0-2 0-2 0-2 0-2 0-2 0-2 0-2 0-2 0-2 0-2 0-2 0-2 0-2 0-2 0-2 0-2 0-2 0-2 0-2 0-2 0-2 0-2 0-2 0-2 0-2 0-2 0-2 0-2 0-2 0-2 0-2 0-2 0-2 0-2 0-2 0-2 0-2 0-2 0-2 0-2 0-2 0-2 0-2 0-2 0-2 0-2 0-2 0-2 0-2 0-2 0-2 0-2 0-2 0-2 0-2 0-2 0-2 0-2 0-2 0-2 0-2 0-2 0-2 0-2 0-2 0-2 0-2 0-2 0-2 0-2 0-2 0-2 0-2 0-2 0-2 0-2 0-2 0-2 0-2 0-2 0-2 0-2 0-2 0-2 0-2 0-2 0-2 0-2 0-2 0-2 0-2 0-2 0-2 0-2 0-2 0-2 0-2 0-2 0-2 0-2 0-2 0-2 0-2 0-2 0-2 0-2 0-2 0-2 0-2 0-2 0-2 0-2 0-2 0-2 0-2 0-2 0-2 0-2 0-2 0-2 0-2 0-2 0-2 0-2 
0-2 0-2 0-2 0-2 0-2 0-2 0-2 0-2 0-2 0-2 0-2 0-2 0-2 0-2 0-2 0-2 0-2 0-2 0-2 0-2 0-2 0-2 0-2 0-2 0-2 0-2 0-2 0-2 0-2 0-2 0-2 0-2 0-2 0-2 0-2 0-2 0-2 0-2 0-2 0-2 0-2 0-2 0-2 0-2 0-2 0-2 0-2 0-2 0-2 0-2 0-2 0-2 0-2 0-2 0-2 0-2 0-2 0-2 0-2 0-2 0-2 0-2 0-2 0-2 0-2 0-2 0-2 0-2 0-2 0-2 0-2 0-2 0-2 0-2 0-2 0-2 0-2 0-2 0-2 0-2 0-2 0-2 0-2 0-2 0-2 0-2 0-2 0-2 0-2 0-2 0-2 0-2 0-2 0-2 0-2 0-2 0-2 0-2 0-2 0-2 0-2 0-2 0-2 0-2 0-2 0-2 0-2 0-2 0-2 0-2 0-2 0-2 0-2 0-2 0-2 0-2 0-2 0-2 0-2 0-2 0-2 0-2 0-2 0-2 0-2 0-2 0-2 0-2 0-2 0-2 0-2 0-2 0-2 0-2 0-2 0-2 0-2 0-2 0-2 0-2 0-2 0-2 0-2 0-2 0-2 0-2 0-2 0-2 0-2 0-2 0-2 0-2 0-2 0-2 0-2 0-2 0-2 0-2 0-2 0-2 0-2 0-2 0-2 0-2 0-2 0-2 0-2 0-2 0-2 0-2 0-2 0-2 0-2 0-2 0-2 0-2 0-2 0-2 0-2 0-2 0-2 0-2 0-2 0-2 0-2 0-2 0-2 0-2 0-2 0-2 0-2 0-2 0-2 0-2 0-2 0-2 0-2 0-2 0-2 0-2 0-2 0-2 0-2 0-2 0-2 0-2 0-2 0-2 0-2 0-2 0-2 0-2 0-2 0-2 0-2 0-2 0-2 
0-2 0-2 0-2 0-2 0-2 0-2 0-2 0-2 0-2 0-2 0-2 0-2 0-2 0-2 0-2 0-2 0-2 0-2 0-2 0-2 0-2 0-2 0-2 0-2 0-2 0-2 0-2 0-2 0-2 0-2 0-2 0-2 0-2 0-2 0-2 0-2 0-2 0-2 0-2 0-2 0-2 0-2 0-2 0-2 0-2 0-2 0-2 0-2 0-2 0-2 0-2 0-2 0-2 0-2 0-2 0-2 0-2 0-2 0-2 0-2 0-2 0-2 0-2 0-2 0-2 0-2 0-2 0-2 0-2 0-2 0-2 0-2 0-2 0-2 0-2 0-2 0-2 0-2 0-2 0-2 0-2 0-2 0-2 0-2 0-2 0-2 0-2 0-2 0-2 0-2 0-2 0-2 0-2 0-2 0-2 0-2 0-2 0-2 0-2 0-2 0-2 0-2 0-2 0-2 0-2 0-2 0-2 0-2 0-2 0-2 0-2 0-2 0-2 0-2 0-2 0-2 0-2 0-2 0-2 0-2 0-2 0-2 0-2 0-2 0-2 0-2 0-2 0-2 0-2 0-2 0-2 0-2 0-2 0-2 0-2 0-2 0-2 0-2 0-2 0-2 0-2 0-2 0-2 0-2 0-2 0-2 0-2 0-2 0-2 0-2 0-2 0-2 0-2 0-2 0-2 0-2 0-2 0-2 0-2 0-2 0-2 0-2 0-2 0-2 0-2 0-2 0-2 0-2 0-2 0-2 0-2 0-2 0-2 0-2 0-2 0-2 0-2 0-2 0-2 0-2 0-2 0-2 0-2 0-2 0-2 0-2 0-2 0-2 0-2 0-2 0-2 0-2 0-2 0-2 0-2 0-2 0-2 0-2 0-2 0-2 0-2 0-2 0-2 0-2 0-2 0-2 0-2 0-2 0-2 0-2 0-2 0-2 0-2 0-2 0-2 0-2 0-2 
0-2 0-2 0-2 0-2 0-2 0-2 0-2 0-2 0-2 0-2 0-2 0-2 0-2 0-2 0-2 0-2 0-2 0-2 0-2 0-2 0-2 0-2 0-2 0-2 0-2 0-2 0-2 0-2 0-2 0-2 0-2 0-2 0-2 0-2 0-2 0-2 0-2 0-2 0-2 0-2 0-2 0-2 0-2 0-2 0-2 0-2 0-2 0-2 0-2 0-2 0-2 0-2 0-2 0-2 0-2 0-2 0-2 0-2 0-2 0-2 0-2 0-2 0-2 0-2 0-2 0-2 0-2 0-2 0-2 0-2 0-2 0-2 0-2 0-2 0-2 0-2 0-2 0-2 0-2 0-2 0-2 0-2 0-2 0-2 0-2 0-2 0-2 0-2 0-2 0-2 0-2 0-2 0-2 0-2 0-2 0-2 0-2 0-2 0-2 0-2 0-2 0-2 0-2 0-2 0-2 0-2 0-2 0-2 0-2 0-2 0-2 0-2 0-2 0-2 0-2 0-2 0-2 0-2 0-2 0-2 0-2 0-2 0-2 0-2 0-2 0-2 0-2 0-2 0-2 0-2 0-2 0-2 0-2 0-2 0-2 0-2 0-2 0-2 0-2 0-2 0-2 0-2 0-2 0-2 0-2 0-2 0-2 0-2 0-2 0-2 0-2 0-2 0-2 0-2 0-2 0-2 0-2 0-2 0-2 0-2 0-2 0-2 0-2 0-2 0-2 0-2 0-2 0-2 0-2 0-2 0-2 0-2 0-2 0-2 0-2 0-2 0-2 0-2 0-2 0-2 0-2 0-2 0-2 0-2 0-2 0-2 0-2 0-2 0-2 0-2 0-2 0-2 0-2 0-2 0-2 0-2 0-2 0-2 0-2 0-2 0-2 0-2 0-2 0-2 0-2 0-2 0-2 0-2 0-2 0-2 0-2 0-2 0-2 0-2 0-2 0-2 0-2 
0-2 0-2 0-2 0-2 0-2 0-2 0-2 0-2 0-2 0-2 0-2 0-2 0-2 0-2 0-2 0-2 0-2 0-2 0-2 0-2 0-2 0-2 0-2 0-2 0-2 0-2 0-2 0-2 0-2 0-2 0-2 0-2 0-2 0-2 0-2 0-2 0-2 0-2 0-2 0-2 0-2 0-2 0-2 0-2 0-2 0-2 0-2 0-2 0-2 0-2 0-2 0-2 0-2 0-2 0-2 0-2 0-2 0-2 0-2 0-2 0-2 0-2 0-2 0-2 0-2 0-2 0-2 0-2 0-2 0-2 0-2 0-2 0-2 0-2 0-2 0-2 0-2 0-2 0-2 0-2 0-2 0-2 0-2 0-2 0-2 0-2 0-2 0-2 0-2 0-2 0-2 0-2 0-2 0-2 0-2 0-2 0-2 0-2 0-2 0-2 0-2 0-2 0-2 0-2 0-2 0-2 0-2 0-2 0-2 0-2 0-2 0-2 0-2 0-2 0-2 0-2 0-2 0-2 0-2 0-2 0-2 0-2 0-2 0-2 0-2 134-3 134-3 134-3 134-3 134-3 134-3 90-3 90-3 90-3 0-2 0-2 0-2 0-2 0-2 0-2 0-2 0-2 0-2 0-2 0-2 0-2 0-2 0-2 0-2 0-2 0-2 0-2 0-2 0-2 0-2 0-2 0-2 0-2 0-2 0-2 0-2 0-2 0-2 0-2 0-2 0-2 0-2 0-2 0-2 0-2 0-2 0-2 0-2 0-2 0-2 0-2 0-2 0-2 0-2 0-2 0-2 0-2 0-2 0-2 0-2 0-2 0-2 0-2 0-2 0-2 0-2 0-2 0-2 0-2 0-2 0-2 0-2 0-2 0-2 0-2 0-2 0-2 0-2 0-2 0-2 0-2 0-2 0-2 0-2 0-2 0-2 0-2 0-2 0-2 0-2 0-2 0-2 
0-2 0-2 0-2 0-2 0-2 0-2 0-2 0-2 0-2 0-2 0-2 0-2 0-2 0-2 0-2 0-2 0-2 0-2 0-2 0-2 0-2 0-2 0-2 0-2 0-2 0-2 0-2 0-2 0-2 0-2 0-2 0-2 0-2 0-2 0-2 0-2 0-2 0-2 0-2 0-2 0-2 0-2 0-2 0-2 0-2 0-2 0-2 0-2 0-2 0-2 0-2 0-2 0-2 0-2 0-2 0-2 0-2 0-2 0-2 0-2 0-2 0-2 0-2 0-2 0-2 0-2 0-2 0-2 0-2 0-2 0-2 0-2 0-2 0-2 0-2 0-2 0-2 0-2 0-2 0-2 0-2 0-2 0-2 0-2 0-2 0-2 0-2 0-2 0-2 0-2 0-2 0-2 0-2 0-2 0-2 0-2 0-2 0-2 0-2 0-2 0-2 0-2 0-2 0-2 0-2 0-2 0-2 0-2 0-2 136-0 136-0 136-0 136-0 136-0 136-0 136-0 136-0 136-0 134-3 134-3 134-3 134-3 134-3 134-3 134-3 134-3 134-3 134-3 134-3 134-3 134-3 90-3 90-3 90-3 11-3 11-3 11-3 0-2 0-2 0-2 0-2 0-2 0-2 0-2 0-2 0-2 0-2 0-2 0-2 0-2 0-2 0-2 0-2 0-2 0-2 0-2 0-2 0-2 0-2 0-2 0-2 0-2 0-2 0-2 0-2 0-2 0-2 0-2 0-2 0-2 0-2 0-2 0-2 0-2 0-2 0-2 0-2 0-2 0-2 0-2 0-2 0-2 0-2 0-2 0-2 0-2 0-2 0-2 0-2 0-2 0-2 0-2 0-2 0-2 0-2 0-2 0-2 0-2 0-2 0-2 0-2 0-2 0-2 0-2 0-2 0-2 0-2 0-2 0-2 0-2 0-2 0-2 0-2 0-2 0-2 0-2 0-2 
0-2 0-2 0-2 0-2 0-2 0-2 0-2 0-2 0-2 0-2 0-2 0-2 0-2 0-2 0-2 0-2 0-2 0-2 0-2 0-2 0-2 0-2 0-2 0-2 0-2 0-2 0-2 0-2 0-2 0-2 0-2 0-2 0-2 0-2 0-2 0-2 0-2 0-2 0-2 0-2 0-2 0-2 0-2 0-2 0-2 0-2 0-2 0-2 0-2 0-2 0-2 0-2 0-2 0-2 0-2 0-2 0-2 0-2 0-2 0-2 0-2 0-2 0-2 0-2 0-2 0-2 0-2 0-2 0-2 0-2 0-2 0-2 0-2 0-2 0-2 0-2 0-2 0-2 0-2 0-2 0-2 0-2 0-2 0-2 0-2 0-2 0-2 162-0 162-0 162-0 162-0 162-0 162-0 128-0 128-0 128-0 128-0 128-0 128-0 128-0 128-0 179-3 37-3 37-3 37-3 37-3 37-3 37-3 136-0 136-0 136-0 136-0 136-0 136-0 136-0 136-0 136-0 136-0 136-0 134-3 134-3 134-3 134-3 134-3 38-3 38-3 90-3 90-3 90-3 90-3 90-3 90-3 90-3 90-3 90-3 11-3 11-3 11-3 11-3 11-3 11-3 11-3 11-3 11-3 12-0 12-0 12-0 0-2 0-2 0-2 0-2 0-2 0-2 0-2 0-2 0-2 0-2 0-2 0-2 0-2 0-2 0-2 0-2 0-2 0-2 0-2 0-2 0-2 0-2 0-2 0-2 0-2 0-2 0-2 0-2 0-2 0-2 0-2 0-2 0-2 0-2 0-2 0-2 0-2 0-2 0-2 0-2 0-2 0-2 0-2 0-2 0-2 0-2 0-2 0-2 0-2 0-2 0-2 0-2 0-2 0-2 0-2 0-2 0-2 0-2 0-2 0-2 0-2 0-2 0-2 0-2 0-2 0-2 0-2 0-2 0-2 0-2 
0-2 0-2 0-2 0-2 0-2 0-2 0-2 0-2 0-2 0-2 0-2 0-2 0-2 0-2 0-2 0-2 0-2 0-2 0-2 0-2 0-2 0-2 0-2 0-2 0-2 0-2 0-2 0-2 0-2 0-2 0-2 0-2 0-2 0-2 0-2 0-2 0-2 0-2 0-2 0-2 0-2 0-2 0-2 0-2 0-2 0-2 0-2 0-2 0-2 0-2 0-2 0-2 0-2 0-2 0-2 0-2 0-2 0-2 0-2 0-2 0-2 0-2 0-2 0-2 0-2 0-2 0-2 0-2 0-2 0-2 0-2 0-2 0-2 0-2 0-2 0-2 88-3 88-3 88-3 88-3 88-3 88-3 88-3 88-3 88-3 162-0 162-0 162-0 162-0 162-0 162-0 162-0 162-0 128-0 128-0 128-0 128-0 128-0 128-0 128-0 128-0 179-3 179-3 37-3 37-3 37-3 37-3 37-3 136-0 136-0 136-0 136-0 136-0 136-0 136-0 136-0 136-0 136-0 134-3 134-3 134-3 134-3 134-3 134-3 134-3 38-3 38-3 90-3 90-3 90-3 90-3 90-3 90-3 90-3 90-3 89-3 11-3 11-3 11-3 11-3 11-3 11-3 12-0 12-0 12-0 12-0 12-0 0-2 0-2 0-2 0-2 0-2 0-2 0-2 0-2 0-2 0-2 0-2 0-2 0-2 0-2 0-2 0-2 0-2 0-2 0-2 0-2 0-2 0-2 0-2 0-2 0-2 0-2 0-2 0-2 0-2 0-2 0-2 0-2 0-2 0-2 0-2 0-2 0-2 0-2 0-2 0-2 0-2 0-2 0-2 0-2 0-2 0-2 0-2 0-2 0-2 0-2 0-2 0-2 0-2 0-2 0-2 0-2 0-2 0-2 0-2 0-2 0-2 0-2 0-2 0-2 0-2 0-2 0-2 0-2 0-2 0-2 
0-2 0-2 0-2 0-2 0-2 0-2 0-2 0-2 0-2 0-2 0-2 0-2 0-2 0-2 0-2 0-2 0-2 0-2 0-2 0-2 0-2 0-2 0-2 0-2 0-2 0-2 0-2 0-2 0-2 0-2 0-2 0-2 0-2 0-2 0-2 0-2 0-2 0-2 0-2 0-2 0-2 0-2 0-2 0-2 0-2 0-2 0-2 0-2 0-2 0-2 0-2 0-2 0-2 0-2 0-2 0-2 0-2 0-2 0-2 0-2 0-2 0-2 0-2 0-2 0-2 0-2 0-2 0-2 0-2 0-2 0-2 0-2 0-2 0-2 0-2 0-2 88-3 88-3 88-3 88-3 88-3 88-3 88-3 88-3 88-3 162-0 162-0 162-0 162-0 162-0 162-0 162-0 162-0 128-0 128-0 128-0 128-0 128-0 113-3 179-3 128-0 179-3 37-3 37-3 37-3 37-3 37-3 37-3 37-3 37-3 136-0 136-0 136-0 136-0 136-0 136-0 14-3 14-3 134-3 134-3 15-0 134-3 134-3 134-3 134-3 38-3 38-3 90-3 90-3 90-3 90-3 90-3 90-3 89-3 89-3 89-3 89-3 11-3 11-3 11-3 11-3 11-3 11-3 12-0 12-0 12-0 12-0 0-2 0-2 0-2 0-2 0-2 0-2 0-2 0-2 0-2 0-2 0-2 0-2 0-2 0-2 0-2 0-2 0-2 0-2 0-2 0-2 0-2 0-2 0-2 0-2 0-2 0-2 0-2 0-2 0-2 0-2 0-2 0-2 0-2 0-2 0-2 0-2 0-2 0-2 0-2 0-2 0-2 0-2 0-2 0-2 0-2 0-2 0-2 0-2 0-2 0-2 0-2 0-2 0-2 0-2 0-2 0-2 0-2 0-2 0-2 0-2 0-2 0-2 0-2 0-2 0-2 0-2 0-2 0-2 0-2 0-2 
0-2 0-2 0-2 0-2 0-2 0-2 0-2 0-2 0-2 0-2 0-2 0-2 0-2 0-2 0-2 0-2 0-2 0-2 0-2 0-2 0-2 0-2 0-2 0-2 0-2 0-2 0-2 0-2 0-2 0-2 0-2 0-2 0-2 0-2 0-2 0-2 0-2 0-2 0-2 0-2 0-2 0-2 0-2 0-2 0-2 0-2 0-2 0-2 0-2 0-2 0-2 0-2 0-2 0-2 0-2 0-2 0-2 0-2 0-2 0-2 0-2 0-2 0-2 0-2 0-2 0-2 0-2 0-2 0-2 0-2 0-2 0-2 0-2 0-2 0-2 133-0 88-3 88-3 88-3 88-3 88-3 88-3 88-3 88-3 88-3 162-0 162-0 162-0 162-0 162-0 162-0 162-0 128-0 128-0 128-0 128-0 113-3 113-3 113-3 179-3 179-3 179-3 37-3 37-3 37-3 37-3 37-3 37-3 37-3 37-3 37-3 37-3 37-3 136-0 136-0 14-3 14-3 14-3 134-3 14-3 15-0 15-0 134-3 38-3 38-3 38-3 38-3 90-3 90-3 90-3 90-3 90-3 90-3 89-3 89-3 89-3 89-3 89-3 89-3 11-3 11-3 11-3 11-3 12-0 12-0 12-0 12-0 12-0 12-0 12-0 12-0 167-3 167-3 0-2 0-2 0-2 0-2 0-2 0-2 0-2 0-2 0-2 0-2 0-2 0-2 0-2 0-2 0-2 0-2 0-2 0-2 0-2 0-2 0-2 0-2 0-2 0-2 0-2 0-2 0-2 0-2 0-2 0-2 0-2 0-2 0-2 0-2 0-2 0-2 0-2 0-2 0-2 0-2 0-2 0-2 0-2 0-2 0-2 0-2 0-2 0-2 0-2 0-2 0-2 0-2 0-2 0-2 0-2 0-2 0-2 0-2 0-2 0-2 0-2 0-2 0-2 0-2 
0-2 0-2 0-2 0-2 0-2 0-2 0-2 0-2 0-2 0-2 0-2 0-2 0-2 0-2 0-2 0-2 0-2 0-2 0-2 0-2 0-2 0-2 0-2 0-2 0-2 0-2 0-2 0-2 0-2 0-2 0-2 0-2 0-2 0-2 0-2 0-2 0-2 0-2 0-2 0-2 0-2 0-2 0-2 0-2 0-2 0-2 0-2 0-2 0-2 0-2 0-2 0-2 0-2 0-2 0-2 0-2 0-2 0-2 0-2 0-2 0-2 0-2 0-2 0-2 0-2 0-2 0-2 0-2 0-2 0-2 0-2 0-2 0-2 0-2 133-0 133-0 133-0 88-3 133-0 88-3 88-3 69-3 69-3 88-3 88-3 162-0 162-0 162-0 162-0 162-0 162-0 128-0 128-0 128-0 128-0 128-0 128-0 113-3 113-3 179-3 179-3 179-3 37-3 37-3 37-3 37-3 37-3 37-3 37-3 37-3 207-3 207-3 207-3 207-3 14-3 14-3 14-3 14-3 14-3 14-3 14-3 15-0 15-0 15-0 38-3 38-3 38-3 90-3 38-3 90-3 90-3 90-3 90-3 89-3 89-3 89-3 89-3 89-3 89-3 89-3 11-3 11-3 11-3 12-0 12-0 12-0 12-0 12-0 12-0 12-0 12-0 167-3 167-3 167-3 167-3 167-3 167-3 0-2 0-2 0-2 0-2 0-2 0-2 0-2 0-2 0-2 0-2 0-2 0-2 0-2 0-2 0-2 0-2 0-2 0-2 0-2 0-2 0-2 0-2 0-2 0-2 0-2 0-2 0-2 0-2 0-2 0-2 0-2 0-2 0-2 0-2 0-2 0-2 0-2 0-2 0-2 0-2 0-2 0-2 0-2 0-2 0-2 0-2 0-2 0-2 0-2 0-2 0-2 0-2 0-2 0-2 0-2 0-2 0-2 0-2 0-2 0-2 
0-2 0-2 0-2 0-2 0-2 0-2 0-2 0-2 0-2 0-2 0-2 0-2 0-2 0-2 0-2 0-2 0-2 0-2 0-2 0-2 0-2 0-2 0-2 0-2 0-2 0-2 0-2 0-2 0-2 0-2 0-2 0-2 0-2 0-2 0-2 0-2 0-2 0-2 0-2 0-2 0-2 0-2 0-2 0-2 0-2 0-2 0-2 0-2 0-2 0-2 0-2 0-2 0-2 0-2 0-2 0-2 0-2 0-2 0-2 0-2 0-2 0-2 0-2 0-2 0-2 0-2 0-2 0-2 0-2 0-2 0-2 0-2 0-2 114-0 133-0 133-0 133-0 133-0 133-0 88-3 88-3 69-3 69-3 88-3 88-3 88-3 69-3 162-0 162-0 162-0 42-0 128-0 128-0 128-0 128-0 128-0 128-0 128-0 113-3 179-3 179-3 179-3 179-3 179-3 37-3 37-3 70-3 70-3 70-3 207-3 207-3 207-3 207-3 207-3 14-3 14-3 14-3 14-3 14-3 14-3 15-0 15-0 15-0 15-0 38-3 38-3 38-3 38-3 38-3 38-3 38-3 89-3 89-3 89-3 89-3 89-3 89-3 89-3 89-3 11-3 11-3 11-3 11-3 12-0 12-0 12-0 12-0 12-0 12-0 12-0 12-0 167-3 167-3 167-3 167-3 167-3 167-3 0-2 0-2 0-2 0-2 0-2 0-2 0-2 0-2 0-2 0-2 0-2 0-2 0-2 0-2 0-2 0-2 0-2 0-2 0-2 0-2 0-2 0-2 0-2 0-2 0-2 0-2 0-2 0-2 0-2 0-2 0-2 0-2 0-2 0-2 0-2 0-2 0-2 0-2 0-2 0-2 0-2 0-2 0-2 0-2 0-2 0-2 0-2 0-2 0-2 0-2 0-2 0-2 0-2 0-2 0-2 0-2 0-2 0-2 0-2 0-2 
0-2 0-2 0-2 0-2 0-2 0-2 0-2 0-2 0-2 0-2 0-2 0-2 0-2 0-2 0-2 0-2 0-2 0-2 0-2 0-2 0-2 0-2 0-2 0-2 0-2 0-2 0-2 0-2 0-2 0-2 0-2 0-2 0-2 0-2 0-2 0-2 0-2 0-2 0-2 0-2 0-2 0-2 0-2 0-2 0-2 0-2 0-2 0-2 0-2 0-2 0-2 0-2 0-2 0-2 0-2 0-2 0-2 0-2 0-2 0-2 0-2 0-2 0-2 108-0 108-0 108-0 108-0 108-0 108-0 108-0 108-0 108-0 114-0 114-0 114-0 133-0 133-0 133-0 88-3 88-3 133-0 69-3 69-3 69-3 69-3 69-3 69-3 69-3 69-3 69-3 42-0 113-3 113-3 113-3 113-3 113-3 113-3 113-3 113-3 113-3 179-3 179-3 179-3 179-3 179-3 179-3 70-3 70-3 70-3 70-3 207-3 207-3 207-3 207-3 207-3 14-3 14-3 14-3 14-3 14-3 15-0 15-0 15-0 15-0 38-3 38-3 38-3 38-3 38-3 38-3 89-3 89-3 89-3 89-3 89-3 89-3 89-3 89-3 89-3 11-3 11-3 11-3 12-0 12-0 12-0 12-0 12-0 12-0 198-3 12-0 12-0 167-3 167-3 167-3 167-3 167-3 167-3 0-2 0-2 0-2 0-2 0-2 0-2 0-2 0-2 0-2 0-2 0-2 0-2 0-2 0-2 0-2 0-2 0-2 0-2 0-2 0-2 0-2 0-2 0-2 0-2 0-2 0-2 0-2 0-2 0-2 0-2 0-2 0-2 0-2 0-2 0-2 0-2 0-2 0-2 0-2 0-2 0-2 0-2 0-2 0-2 0-2 0-2 0-2 0-2 0-2 0-2 0-2 0-2 0-2 0-2 0-2 0-2 0-2 0-2 0-2 0-2 
0-2 0-2 0-2 0-2 0-2 0-2 0-2 0-2 0-2 0-2 0-2 0-2 0-2 0-2 0-2 0-2 0-2 0-2 0-2 0-2 0-2 0-2 0-2 0-2 0-2 0-2 0-2 0-2 0-2 0-2 0-2 0-2 0-2 0-2 0-2 0-2 0-2 0-2 0-2 0-2 0-2 0-2 0-2 0-2 0-2 0-2 0-2 0-2 0-2 0-2 0-2 0-2 0-2 0-2 0-2 0-2 0-2 0-2 0-2 0-2 0-2 0-2 108-0 108-0 108-0 108-0 108-0 108-0 108-0 108-0 108-0 114-0 114-0 114-0 114-0 114-0 133-0 133-0 133-0 133-0 133-0 69-3 69-3 69-3 69-3 69-3 69-3 132-0 132-0 132-0 42-0 113-3 113-3 113-3 113-3 113-3 113-3 113-3 113-3 113-3 179-3 179-3 179-3 179-3 179-3 179-3 70-3 70-3 70-3 70-3 207-3 207-3 207-3 207-3 14-3 14-3 14-3 14-3 14-3 14-3 14-3 15-0 15-0 15-0 38-3 38-3 38-3 38-3 38-3 38-3 38-3 96-3 89-3 89-3 89-3 89-3 89-3 89-3 97-3 97-3 11-3 97-3 97-3 97-3 97-3 97-3 97-3 198-3 198-3 86-0 86-0 86-0 167-3 167-3 167-3 167-3 167-3 167-3 0-2 0-2 0-2 0-2 0-2 0-2 0-2 0-2 0-2 0-2 0-2 0-2 0-2 0-2 0-2 0-2 0-2 0-2 0-2 0-2 0-2 0-2 0-2 0-2 0-2 0-2 0-2 0-2 0-2 0-2 0-2 0-2 0-2 0-2 0-2 0-2 0-2 0-2 0-2 0-2 0-2 0-2 0-2 0-2 0-2 0-2 0-2 0-2 0-2 0-2 0-2 0-2 0-2 0-2 0-2 0-2 0-2 0-2 0-2 
0-2 0-2 0-2 0-2 0-2 0-2 0-2 0-2 0-2 0-2 0-2 0-2 0-2 0-2 0-2 0-2 0-2 0-2 0-2 0-2 0-2 0-2 0-2 0-2 0-2 0-2 0-2 0-2 0-2 0-2 0-2 0-2 0-2 0-2 0-2 0-2 0-2 0-2 0-2 0-2 0-2 0-2 0-2 0-2 0-2 0-2 0-2 0-2 0-2 0-2 0-2 0-2 0-2 0-2 0-2 0-2 0-2 0-2 0-2 0-2 0-2 0-2 108-0 108-0 108-0 108-0 108-0 108-0 108-0 108-0 114-0 114-0 114-0 114-0 114-0 114-0 16-0 16-0 133-0 133-0 133-0 133-0 133-0 69-3 69-3 69-3 69-3 132-0 132-0 132-0 42-0 42-0 113-3 113-3 113-3 113-3 113-3 113-3 113-3 113-3 113-3 179-3 179-3 179-3 179-3 179-3 179-3 70-3 70-3 70-3 207-3 207-3 207-3 211-3 211-3 14-3 211-3 14-3 14-3 14-3 14-3 15-0 15-0 15-0 38-3 96-3 38-3 38-3 96-3 38-3 96-3 96-3 96-3 96-3 96-3 96-3 97-3 97-3 97-3 97-3 97-3 97-3 92-3 92-3 97-3 97-3 198-3 198-3 198-3 86-0 86-0 86-0 167-3 167-3 167-3 167-3 167-3 167-3 167-3 17-0 0-2 0-2 0-2 0-2 0-2 0-2 0-2 0-2 0-2 0-2 0-2 0-2 0-2 0-2 0-2 0-2 0-2 0-2 0-2 0-2 0-2 0-2 0-2 0-2 0-2 0-2 0-2 0-2 0-2 0-2 0-2 0-2 0-2 0-2 0-2 0-2 0-2 0-2 0-2 0-2 0-2 0-2 0-2 0-2 0-2 0-2 0-2 0-2 0-2 0-2 0-2 0-2 0-2 0-2 0-2 0-2 0-2 
0-2 0-2 0-2 0-2 0-2 0-2 0-2 0-2 0-2 0-2 0-2 0-2 0-2 0-2 0-2 0-2 0-2 0-2 0-2 0-2 0-2 0-2 0-2 0-2 0-2 0-2 0-2 0-2 0-2 0-2 0-2 0-2 0-2 0-2 0-2 0-2 0-2 0-2 0-2 0-2 0-2 0-2 0-2 0-2 0-2 0-2 0-2 0-2 0-2 0-2 0-2 0-2 0-2 0-2 0-2 0-2 0-2 0-2 0-2 0-2 0-2 0-2 226-3 108-0 108-0 108-0 108-0 62-0 108-0 114-0 114-0 114-0 114-0 114-0 114-0 16-0 16-0 16-0 133-0 133-0 133-0 133-0 69-3 69-3 69-3 69-3 69-3 132-0 132-0 132-0 132-0 42-0 113-3 113-3 113-3 10-0 10-0 10-0 10-0 137-0 179-3 179-3 179-3 179-3 179-3 179-3 70-3 70-3 70-3 207-3 207-3 207-3 207-3 211-3 211-3 211-3 211-3 166-0 14-3 15-0 15-0 15-0 15-0 15-0 15-0 96-3 96-3 96-3 96-3 96-3 96-3 96-3 224-0 96-3 96-3 96-3 59-0 97-3 97-3 97-3 97-3 97-3 92-3 92-3 97-3 198-3 198-3 198-3 86-0 86-0 86-0 86-0 167-3 167-3 167-3 167-3 17-0 17-0 17-0 17-0 0-2 0-2 0-2 0-2 0-2 0-2 0-2 0-2 0-2 0-2 0-2 0-2 0-2 0-2 0-2 0-2 0-2 0-2 0-2 0-2 0-2 0-2 0-2 0-2 0-2 0-2 0-2 0-2 0-2 0-2 0-2 0-2 0-2 0-2 0-2 0-2 0-2 0-2 0-2 0-2 0-2 0-2 0-2 0-2 0-2 0-2 0-2 0-2 0-2 0-2 0-2 0-2 0-2 0-2 0-2 0-2 0-2 
0-2 0-2 0-2 0-2 0-2 0-2 0-2 0-2 0-2 0-2 0-2 0-2 0-2 0-2 0-2 0-2 0-2 0-2 0-2 0-2 0-2 0-2 0-2 0-2 0-2 0-2 0-2 0-2 0-2 0-2 0-2 0-2 0-2 0-2 0-2 0-2 0-2 0-2 0-2 0-2 0-2 0-2 0-2 0-2 0-2 0-2 0-2 0-2 0-2 0-2 0-2 0-2 0-2 0-2 0-2 0-2 0-2 0-2 0-2 0-2 0-2 0-2 226-3 226-3 108-0 62-0 62-0 62-0 114-0 114-0 114-0 114-0 114-0 114-0 114-0 16-0 16-0 16-0 16-0 133-0 133-0 133-0 133-0 69-3 69-3 69-3 69-3 132-0 132-0 132-0 132-0 42-0 113-3 113-3 113-3 10-0 10-0 10-0 10-0 137-0 137-0 137-0 137-0 137-0 137-0 137-0 70-3 70-3 70-3 70-3 207-3 207-3 207-3 211-3 211-3 211-3 166-0 166-0 166-0 166-0 166-0 15-0 15-0 15-0 15-0 96-3 96-3 96-3 96-3 96-3 96-3 96-3 224-0 96-3 96-3 96-3 59-0 97-3 97-3 97-3 97-3 97-3 92-3 92-3 198-3 198-3 198-3 198-3 86-0 86-0 86-0 86-0 167-3 17-0 17-0 17-0 17-0 17-0 17-0 17-0 17-0 17-0 17-0 0-2 0-2 0-2 0-2 0-2 0-2 0-2 0-2 0-2 0-2 0-2 0-2 0-2 0-2 0-2 0-2 0-2 0-2 0-2 0-2 0-2 0-2 0-2 0-2 0-2 0-2 0-2 0-2 0-2 0-2 0-2 0-2 0-2 0-2 0-2 0-2 0-2 0-2 0-2 0-2 0-2 0-2 0-2 0-2 0-2 0-2 0-2 0-2 0-2 0-2 0-2 0-2 0-2 0-2 
0-2 0-2 0-2 0-2 0-2 0-2 0-2 0-2 0-2 0-2 0-2 0-2 0-2 0-2 0-2 0-2 0-2 0-2 0-2 0-2 0-2 0-2 0-2 0-2 0-2 0-2 0-2 0-2 0-2 0-2 0-2 0-2 0-2 0-2 0-2 0-2 0-2 0-2 0-2 0-2 0-2 0-2 0-2 0-2 0-2 0-2 0-2 0-2 0-2 0-2 0-2 0-2 0-2 0-2 0-2 0-2 0-2 0-2 0-2 0-2 226-3 226-3 226-3 108-0 108-0 62-0 62-0 62-0 62-0 62-0 114-0 114-0 114-0 114-0 114-0 16-0 16-0 16-0 16-0 133-0 133-0 16-0 16-0 69-3 132-0 69-3 69-3 132-0 132-0 132-0 132-0 42-0 42-0 42-0 42-0 10-0 10-0 10-0 10-0 10-0 137-0 137-0 137-0 137-0 137-0 70-3 70-3 70-3 70-3 70-3 207-3 207-3 207-3 211-3 211-3 211-3 211-3 166-0 166-0 166-0 166-0 15-0 15-0 15-0 15-0 96-3 96-3 96-3 96-3 96-3 96-3 96-3 224-0 224-0 224-0 224-0 59-0 97-3 97-3 97-3 97-3 97-3 92-3 92-3 92-3 198-3 198-3 198-3 198-3 86-0 86-0 86-0 167-3 17-0 17-0 17-0 17-0 17-0 17-0 17-0 17-0 246-0 246-0 246-0 0-2 0-2 0-2 0-2 0-2 0-2 0-2 0-2 0-2 0-2 0-2 0-2 0-2 0-2 0-2 0-2 0-2 0-2 0-2 0-2 0-2 0-2 0-2 0-2 0-2 0-2 0-2 0-2 0-2 0-2 0-2 0-2 0-2 0-2 0-2 0-2 0-2 0-2 0-2 0-2 0-2 0-2 0-2 0-2 0-2 0-2 0-2 0-2 0-2 0-2 0-2 0-2 0-2 
0-2 0-2 0-2 0-2 0-2 0-2 0-2 0-2 0-2 0-2 0-2 0-2 0-2 0-2 0-2 0-2 0-2 0-2 0-2 0-2 0-2 0-2 0-2 0-2 0-2 0-2 0-2 0-2 0-2 0-2 0-2 0-2 0-2 0-2 0-2 0-2 0-2 0-2 0-2 0-2 0-2 0-2 0-2 0-2 0-2 0-2 0-2 0-2 0-2 0-2 0-2 0-2 0-2 0-2 0-2 0-2 0-2 0-2 57-0 57-0 226-3 226-3 226-3 108-0 108-0 62-0 62-0 62-0 62-0 62-0 62-0 114-0 114-0 114-0 114-0 16-0 16-0 16-0 133-0 133-0 133-0 16-0 16-0 132-0 132-0 132-0 132-0 132-0 132-0 132-0 132-0 42-0 42-0 42-0 42-0 10-0 10-0 10-0 10-0 10-0 137-0 137-0 137-0 137-0 70-3 70-3 70-3 70-3 70-3 70-3 207-3 207-3 207-3 207-3 211-3 211-3 211-3 166-0 166-0 166-0 166-0 166-0 166-0 15-0 15-0 96-3 96-3 96-3 96-3 96-3 224-0 224-0 224-0 224-0 224-0 224-0 59-0 59-0 59-0 97-3 97-3 97-3 97-3 92-3 92-3 198-3 198-3 198-3 86-0 86-0 86-0 86-0 86-0 86-0 17-0 86-0 17-0 17-0 17-0 17-0 17-0 246-0 246-0 246-0 246-0 246-0 246-0 220-3 220-3 220-3 220-3 220-3 0-2 0-2 0-2 0-2 0-2 0-2 0-2 0-2 0-2 0-2 0-2 0-2 0-2 0-2 0-2 0-2 0-2 0-2 0-2 0-2 0-2 0-2 0-2 0-2 0-2 0-2 0-2 0-2 0-2 0-2 0-2 0-2 0-2 0-2 0-2 0-2 0-2 0-2 0-2 0-2 0-2 0-2 0-2 0-2 0-2 
0-2 0-2 0-2 0-2 0-2 0-2 0-2 0-2 0-2 0-2 0-2 0-2 0-2 0-2 0-2 0-2 0-2 0-2 0-2 0-2 0-2 0-2 0-2 0-2 0-2 0-2 0-2 0-2 0-2 0-2 0-2 0-2 0-2 0-2 0-2 0-2 0-2 0-2 0-2 0-2 0-2 0-2 0-2 0-2 0-2 0-2 0-2 0-2 0-2 0-2 0-2 0-2 0-2 0-2 0-2 57-0 57-0 57-0 57-0 57-0 226-3 226-3 226-3 226-3 226-3 226-3 62-0 62-0 62-0 62-0 62-0 131-3 131-3 131-3 131-3 16-0 16-0 16-0 16-0 133-0 16-0 16-0 16-0 132-0 132-0 132-0 132-0 42-0 42-0 42-0 42-0 42-0 42-0 42-0 42-0 10-0 10-0 10-0 10-0 10-0 137-0 137-0 137-0 137-0 70-3 70-3 70-3 70-3 207-3 207-3 207-3 207-3 211-3 211-3 211-3 188-0 166-0 166-0 166-0 166-0 166-0 166-0 166-0 166-0 393-0 393-0 393-0 393-0 393-0 393-0 393-0 224-0 224-0 224-0 224-0 59-0 59-0 59-0 59-0 59-0 59-0 59-0 92-3 92-3 92-3 198-3 198-3 198-3 86-0 86-0 86-0 86-0 86-0 86-0 86-0 86-0 17-0 17-0 17-0 17-0 17-0 246-0 246-0 246-0 246-0 246-0 220-3 220-3 220-3 220-3 220-3 220-3 0-2 0-2 0-2 0-2 0-2 0-2 0-2 0-2 0-2 0-2 0-2 0-2 0-2 0-2 0-2 0-2 0-2 0-2 0-2 0-2 0-2 0-2 0-2 0-2 0-2 0-2 0-2 0-2 0-2 0-2 0-2 0-2 0-2 0-2 0-2 0-2 0-2 0-2 0-2 0-2 0-2 0-2 0-2 0-2 0-2 
0-2 0-2 0-2 0-2 0-2 0-2 0-2 0-2 0-2 0-2 0-2 0-2 0-2 0-2 0-2 0-2 0-2 0-2 0-2 0-2 0-2 0-2 0-2 0-2 0-2 0-2 0-2 0-2 0-2 0-2 0-2 0-2 0-2 0-2 0-2 0-2 0-2 0-2 0-2 0-2 0-2 0-2 0-2 0-2 0-2 0-2 0-2 0-2 0-2 0-2 0-2 0-2 0-2 57-0 57-0 57-0 57-0 57-0 57-0 57-0 226-3 226-3 226-3 226-3 226-3 226-3 62-0 62-0 62-0 62-0 62-0 131-3 131-3 131-3 131-3 16-0 16-0 16-0 16-0 16-0 16-0 16-0 16-0 132-0 132-0 132-0 132-0 132-0 132-0 42-0 42-0 42-0 42-0 42-0 10-0 10-0 10-0 10-0 10-0 137-0 137-0 137-0 137-0 137-0 13-3 70-3 13-3 70-3 207-3 207-3 211-3 211-3 211-3 211-3 211-3 188-0 188-0 166-0 166-0 166-0 166-0 166-0 166-0 166-0 166-0 393-0 393-0 393-0 393-0 393-0 393-0 224-0 224-0 224-0 224-0 59-0 59-0 59-0 59-0 59-0 59-0 92-3 92-3 92-3 92-3 198-3 198-3 198-3 198-3 86-0 86-0 86-0 86-0 86-0 174-0 174-0 17-0 17-0 17-0 17-0 17-0 174-0 174-0 174-0 246-0 246-0 220-3 220-3 220-3 220-3 220-3 220-3 0-2 0-2 0-2 0-2 0-2 0-2 0-2 0-2 0-2 0-2 0-2 0-2 0-2 0-2 0-2 0-2 0-2 0-2 0-2 0-2 0-2 0-2 0-2 0-2 0-2 0-2 0-2 0-2 0-2 0-2 0-2 0-2 0-2 0-2 0-2 0-2 0-2 0-2 0-2 0-2 0-2 0-2 0-2 0-2 0-2 
0-2 0-2 0-2 0-2 0-2 0-2 0-2 0-2 0-2 0-2 0-2 0-2 0-2 0-2 0-2 0-2 0-2 0-2 0-2 0-2 0-2 0-2 0-2 0-2 0-2 0-2 0-2 0-2 0-2 0-2 0-2 0-2 0-2 0-2 0-2 0-2 0-2 0-2 0-2 0-2 0-2 0-2 0-2 0-2 0-2 0-2 0-2 0-2 0-2 0-2 0-2 82-0 82-0 57-0 57-0 57-0 57-0 57-0 57-0 57-0 57-0 226-3 226-3 226-3 226-3 62-0 62-0 62-0 62-0 131-3 131-3 131-3 131-3 131-3 109-3 16-0 16-0 16-0 16-0 135-0 135-0 135-0 16-0 16-0 209-0 209-0 209-0 132-0 132-0 132-0 42-0 42-0 42-0 42-0 10-0 10-0 10-0 10-0 10-0 137-0 137-0 137-0 137-0 137-0 13-3 13-3 13-3 13-3 210-3 210-3 210-3 211-3 211-3 211-3 211-3 188-0 188-0 166-0 166-0 166-0 166-0 166-0 166-0 166-0 166-0 393-0 393-0 393-0 393-0 393-0 393-0 224-0 224-0 224-0 224-0 59-0 59-0 59-0 59-0 59-0 59-0 92-3 92-3 92-3 92-3 198-3 198-3 198-3 198-3 86-0 174-0 174-0 174-0 174-0 174-0 174-0 174-0 17-0 17-0 17-0 174-0 174-0 174-0 246-0 246-0 246-0 220-3 220-3 220-3 220-3 220-3 220-3 0-2 0-2 0-2 0-2 0-2 0-2 0-2 0-2 0-2 0-2 0-2 0-2 0-2 0-2 0-2 0-2 0-2 0-2 0-2 0-2 0-2 0-2 0-2 0-2 0-2 0-2 0-2 0-2 0-2 0-2 0-2 0-2 0-2 0-2 0-2 0-2 0-2 0-2 0-2 0-2 0-2 0-2 0-2 0-2 0-2 
0-2 0-2 0-2 0-2 0-2 0-2 0-2 0-2 0-2 0-2 0-2 0-2 0-2 0-2 0-2 0-2 0-2 0-2 0-2 0-2 0-2 0-2 0-2 0-2 0-2 0-2 0-2 0-2 0-2 0-2 0-2 0-2 0-2 0-2 0-2 0-2 0-2 0-2 0-2 0-2 0-2 0-2 0-2 0-2 0-2 0-2 0-2 0-2 0-2 34-0 34-0 82-0 82-0 57-0 57-0 57-0 57-0 57-0 57-0 57-0 57-0 57-0 226-3 226-3 226-3 62-0 131-3 131-3 131-3 131-3 131-3 131-3 131-3 131-3 109-3 109-3 135-0 135-0 135-0 135-0 135-0 135-0 135-0 16-0 209-0 209-0 209-0 209-0 209-0 209-0 42-0 42-0 42-0 42-0 203-3 10-0 10-0 137-0 137-0 137-0 137-0 137-0 205-3 137-0 13-3 13-3 13-3 13-3 210-3 210-3 210-3 211-3 211-3 211-3 211-3 188-0 188-0 188-0 188-0 188-0 166-0 166-0 165-3 166-0 393-0 393-0 393-0 393-0 393-0 393-0 141-3 224-0 224-0 224-0 224-0 224-0 224-0 59-0 59-0 59-0 59-0 92-3 92-3 92-3 92-3 198-3 198-3 198-3 198-3 198-3 198-3 174-0 174-0 174-0 174-0 174-0 174-0 174-0 174-0 174-0 174-0 174-0 246-0 246-0 246-0 246-0 246-0 220-3 220-3 220-3 220-3 220-3 220-3 0-2 0-2 0-2 0-2 0-2 0-2 0-2 0-2 0-2 0-2 0-2 0-2 0-2 0-2 0-2 0-2 0-2 0-2 0-2 0-2 0-2 0-2 0-2 0-2 0-2 0-2 0-2 0-2 0-2 0-2 0-2 0-2 0-2 0-2 0-2 0-2 0-2 0-2 0-2 0-2 0-2 0-2 0-2 0-2 
0-2 0-2 0-2 0-2 0-2 0-2 0-2 0-2 0-2 0-2 0-2 0-2 0-2 0-2 0-2 0-2 0-2 0-2 0-2 0-2 0-2 0-2 0-2 0-2 0-2 0-2 0-2 0-2 0-2 0-2 0-2 0-2 0-2 0-2 0-2 0-2 0-2 0-2 0-2 0-2 0-2 0-2 0-2 0-2 0-2 0-2 0-2 0-2 0-2 34-0 34-0 82-0 82-0 82-0 57-0 57-0 57-0 57-0 57-0 57-0 57-0 57-0 226-3 226-3 62-0 62-0 62-0 131-3 131-3 131-3 131-3 131-3 131-3 131-3 109-3 109-3 135-0 135-0 135-0 135-0 135-0 135-0 135-0 209-0 209-0 209-0 209-0 209-0 209-0 209-0 209-0 203-3 203-3 203-3 203-3 10-0 10-0 137-0 137-0 137-0 137-0 205-3 205-3 205-3 205-3 13-3 13-3 210-3 210-3 210-3 210-3 211-3 188-0 188-0 188-0 188-0 188-0 188-0 165-3 165-3 165-3 165-3 165-3 165-3 393-0 393-0 393-0 393-0 393-0 393-0 141-3 141-3 141-3 224-0 224-0 224-0 224-0 59-0 59-0 59-0 92-3 92-3 92-3 92-3 92-3 140-0 140-0 140-0 140-0 198-3 140-0 140-0 123-0 123-0 123-0 123-0 174-0 174-0 174-0 246-0 246-0 246-0 246-0 246-0 246-0 220-3 220-3 220-3 220-3 220-3 225-0 225-0 225-0 225-0 225-0 0-2 0-2 0-2 0-2 0-2 0-2 0-2 0-2 0-2 0-2 0-2 0-2 0-2 0-2 0-2 0-2 0-2 0-2 0-2 0-2 0-2 0-2 0-2 0-2 0-2 0-2 0-2 0-2 0-2 0-2 0-2 0-2 0-2 0-2 0-2 0-2 0-2 0-2 0-2 0-2 0-2 0-2 
0-2 0-2 0-2 0-2 0-2 0-2 0-2 0-2 0-2 0-2 0-2 0-2 0-2 0-2 0-2 0-2 0-2 0-2 0-2 0-2 0-2 0-2 0-2 0-2 0-2 0-2 0-2 0-2 0-2 0-2 0-2 0-2 0-2 0-2 0-2 0-2 0-2 0-2 0-2 0-2 0-2 0-2 0-2 0-2 0-2 0-2 0-2 0-2 34-0 34-0 34-0 82-0 82-0 82-0 82-0 82-0 57-0 57-0 82-0 82-0 82-0 226-3 226-3 226-3 62-0 62-0 62-0 131-3 131-3 131-3 131-3 131-3 109-3 131-3 109-3 109-3 135-0 135-0 135-0 135-0 135-0 135-0 135-0 209-0 209-0 209-0 209-0 209-0 209-0 209-0 209-0 203-3 203-3 203-3 203-3 203-3 203-3 203-3 203-3 137-0 205-3 205-3 205-3 205-3 13-3 13-3 13-3 210-3 210-3 210-3 210-3 211-3 188-0 188-0 188-0 188-0 188-0 188-0 165-3 165-3 165-3 165-3 165-3 165-3 141-3 141-3 393-0 393-0 393-0 393-0 393-0 141-3 224-0 224-0 224-0 224-0 59-0 59-0 59-0 59-0 92-3 92-3 92-3 92-3 140-0 140-0 140-0 140-0 140-0 140-0 140-0 123-0 123-0 123-0 123-0 123-0 123-0 174-0 174-0 246-0 246-0 246-0 246-0 246-0 246-0 220-3 220-3 220-3 220-3 220-3 225-0 225-0 225-0 225-0 225-0 0-2 0-2 0-2 0-2 0-2 0-2 0-2 0-2 0-2 0-2 0-2 0-2 0-2 0-2 0-2 0-2 0-2 0-2 0-2 0-2 0-2 0-2 0-2 0-2 0-2 0-2 0-2 0-2 0-2 0-2 0-2 0-2 0-2 0-2 0-2 0-2 0-2 0-2 0-2 0-2 0-2 0-2 
0-2 0-2 0-2 0-2 0-2 0-2 0-2 0-2 0-2 0-2 0-2 0-2 0-2 0-2 0-2 0-2 0-2 0-2 0-2 0-2 0-2 0-2 0-2 0-2 0-2 0-2 0-2 0-2 0-2 0-2 0-2 0-2 0-2 0-2 0-2 0-2 0-2 0-2 0-2 0-2 0-2 0-2 0-2 0-2 0-2 0-2 34-0 34-0 34-0 34-0 34-0 82-0 82-0 82-0 82-0 82-0 82-0 82-0 82-0 82-0 82-0 226-3 226-3 226-3 62-0 62-0 62-0 131-3 131-3 109-3 109-3 109-3 109-3 109-3 109-3 109-3 135-0 135-0 32-0 32-0 32-0 135-0 135-0 135-0 84-0 84-0 209-0 209-0 209-0 209-0 209-0 84-0 203-3 203-3 203-3 203-3 203-3 203-3 203-3 137-0 205-3 205-3 205-3 205-3 13-3 13-3 210-3 210-3 210-3 210-3 210-3 211-3 211-3 188-0 188-0 188-0 188-0 188-0 165-3 165-3 165-3 165-3 165-3 165-3 165-3 141-3 141-3 141-3 393-0 393-0 393-0 141-3 141-3 224-0 224-0 59-0 59-0 59-0 59-0 59-0 92-3 92-3 92-3 92-3 140-0 140-0 140-0 140-0 140-0 140-0 140-0 123-0 123-0 123-0 123-0 123-0 123-0 174-0 174-0 174-0 246-0 246-0 246-0 246-0 295-3 295-3 295-3 295-3 225-0 225-0 225-0 225-0 225-0 225-0 225-0 0-2 0-2 0-2 0-2 0-2 0-2 0-2 0-2 0-2 0-2 0-2 0-2 0-2 0-2 0-2 0-2 0-2 0-2 0-2 0-2 0-2 0-2 0-2 0-2 0-2 0-2 0-2 0-2 0-2 0-2 0-2 0-2 0-2 0-2 0-2 0-2 0-2 0-2 0-2 0-2 0-2 0-2 
0-2 0-2 0-2 0-2 0-2 0-2 0-2 0-2 0-2 0-2 0-2 0-2 0-2 0-2 0-2 0-2 0-2 0-2 0-2 0-2 0-2 0-2 0-2 0-2 0-2 0-2 0-2 0-2 0-2 0-2 0-2 0-2 0-2 0-2 0-2 0-2 0-2 0-2 0-2 0-2 0-2 0-2 0-2 0-2 0-2 0-2 34-0 34-0 55-3 34-0 34-0 82-0 82-0 82-0 82-0 82-0 82-0 82-0 82-0 228-3 226-3 226-3 226-3 226-3 226-3 131-3 131-3 131-3 109-3 109-3 109-3 109-3 109-3 109-3 109-3 109-3 135-0 135-0 32-0 32-0 32-0 32-0 135-0 135-0 84-0 84-0 209-0 209-0 209-0 209-0 209-0 84-0 203-3 203-3 203-3 203-3 203-3 203-3 203-3 205-3 205-3 205-3 205-3 205-3 13-3 13-3 13-3 210-3 210-3 210-3 210-3 210-3 188-0 188-0 188-0 188-0 188-0 161-3 161-3 165-3 165-3 165-3 165-3 165-3 165-3 141-3 141-3 141-3 393-0 393-0 141-3 141-3 141-3 141-3 141-3 141-3 122-0 59-0 94-0 94-0 92-3 140-0 140-0 140-0 140-0 140-0 140-0 140-0 123-0 123-0 140-0 123-0 123-0 123-0 123-0 123-0 123-0 174-0 320-0 320-0 295-3 295-3 295-3 295-3 295-3 295-3 295-3 295-3 225-0 300-3 300-3 225-0 225-0 225-0 225-0 225-0 0-2 0-2 0-2 0-2 0-2 0-2 0-2 0-2 0-2 0-2 0-2 0-2 0-2 0-2 0-2 0-2 0-2 0-2 0-2 0-2 0-2 0-2 0-2 0-2 0-2 0-2 0-2 0-2 0-2 0-2 0-2 0-2 0-2 0-2 0-2 0-2 0-2 0-2 0-2 0-2 0-2 
0-2 0-2 0-2 0-2 0-2 0-2 0-2 0-2 0-2 0-2 0-2 0-2 0-2 0-2 0-2 0-2 0-2 0-2 0-2 0-2 0-2 0-2 0-2 0-2 0-2 0-2 0-2 0-2 0-2 0-2 0-2 0-2 0-2 0-2 0-2 0-2 0-2 0-2 0-2 0-2 0-2 0-2 0-2 0-2 0-2 0-2 34-0 34-0 55-3 55-3 34-0 82-0 82-0 82-0 82-0 82-0 228-3 228-3 228-3 228-3 226-3 228-3 228-3 226-3 226-3 131-3 131-3 131-3 109-3 109-3 109-3 109-3 32-0 32-0 32-0 32-0 135-0 32-0 32-0 32-0 32-0 44-3 135-0 135-0 84-0 84-0 84-0 84-0 84-0 84-0 84-0 84-0 203-3 203-3 203-3 203-3 203-3 203-3 93-0 93-0 205-3 205-3 205-3 205-3 205-3 13-3 13-3 210-3 210-3 210-3 210-3 210-3 188-0 188-0 188-0 188-0 188-0 161-3 161-3 165-3 165-3 165-3 165-3 165-3 165-3 141-3 141-3 141-3 141-3 141-3 141-3 141-3 141-3 141-3 122-0 122-0 122-0 122-0 122-0 94-0 140-0 140-0 140-0 140-0 140-0 140-0 140-0 123-0 123-0 123-0 123-0 123-0 320-0 123-0 123-0 123-0 123-0 320-0 320-0 320-0 295-3 295-3 295-3 295-3 295-3 295-3 295-3 295-3 300-3 300-3 300-3 300-3 300-3 225-0 225-0 225-0 0-2 0-2 0-2 0-2 0-2 0-2 0-2 0-2 0-2 0-2 0-2 0-2 0-2 0-2 0-2 0-2 0-2 0-2 0-2 0-2 0-2 0-2 0-2 0-2 0-2 0-2 0-2 0-2 0-2 0-2 0-2 0-2 0-2 0-2 0-2 0-2 0-2 0-2 0-2 0-2 0-2 
0-2 0-2 0-2 0-2 0-2 0-2 0-2 0-2 0-2 0-2 0-2 0-2 0-2 0-2 0-2 0-2 0-2 0-2 0-2 0-2 0-2 0-2 0-2 0-2 0-2 0-2 0-2 0-2 0-2 0-2 0-2 0-2 0-2 0-2 0-2 0-2 0-2 0-2 0-2 0-2 0-2 0-2 0-2 0-2 34-0 34-0 34-0 34-0 55-3 55-3 55-3 55-3 55-3 82-0 107-0 82-0 228-3 107-0 228-3 228-3 228-3 228-3 228-3 228-3 228-3 228-3 228-3 228-3 109-3 109-3 109-3 109-3 32-0 32-0 32-0 32-0 32-0 32-0 32-0 32-0 32-0 44-3 44-3 84-0 84-0 84-0 84-0 84-0 84-0 84-0 84-0 84-0 84-0 84-0 203-3 203-3 93-0 93-0 93-0 93-0 205-3 205-3 205-3 205-3 205-3 13-3 13-3 210-3 266-3 210-3 210-3 210-3 210-3 161-3 161-3 188-0 161-3 161-3 161-3 161-3 165-3 165-3 165-3 165-3 165-3 165-3 248-0 141-3 141-3 141-3 141-3 141-3 141-3 122-0 122-0 122-0 122-0 122-0 122-0 94-0 94-0 94-0 94-0 94-0 94-0 140-0 140-0 67-3 123-0 123-0 123-0 66-0 320-0 320-0 320-0 320-0 320-0 320-0 320-0 320-0 295-3 295-3 320-0 295-3 295-3 295-3 295-3 295-3 295-3 295-3 300-3 300-3 300-3 225-0 225-0 39-3 39-3 0-2 0-2 0-2 0-2 0-2 0-2 0-2 0-2 0-2 0-2 0-2 0-2 0-2 0-2 0-2 0-2 0-2 0-2 0-2 0-2 0-2 0-2 0-2 0-2 0-2 0-2 0-2 0-2 0-2 0-2 0-2 0-2 0-2 0-2 0-2 0-2 0-2 0-2 0-2 0-2 
0-2 0-2 0-2 0-2 0-2 0-2 0-2 0-2 0-2 0-2 0-2 0-2 0-2 0-2 0-2 0-2 0-2 0-2 0-2 0-2 0-2 0-2 0-2 0-2 0-2 0-2 0-2 0-2 0-2 0-2 0-2 0-2 0-2 0-2 0-2 0-2 0-2 0-2 0-2 0-2 0-2 0-2 0-2 0-2 34-0 34-0 34-0 34-0 55-3 55-3 55-3 55-3 107-0 107-0 107-0 82-0 228-3 107-0 107-0 107-0 228-3 228-3 228-3 228-3 228-3 228-3 228-3 278-0 109-3 109-3 109-3 32-0 32-0 32-0 208-3 208-3 32-0 32-0 32-0 32-0 32-0 44-3 44-3 44-3 84-0 84-0 84-0 84-0 84-0 84-0 84-0 84-0 84-0 84-0 203-3 203-3 93-0 93-0 93-0 93-0 205-3 205-3 205-3 205-3 205-3 13-3 13-3 13-3 266-3 266-3 210-3 210-3 210-3 161-3 161-3 161-3 161-3 161-3 161-3 161-3 165-3 165-3 248-0 165-3 248-0 165-3 248-0 248-0 141-3 141-3 81-0 81-0 81-0 122-0 122-0 122-0 122-0 122-0 122-0 122-0 94-0 94-0 94-0 94-0 94-0 140-0 67-3 67-3 67-3 123-0 123-0 66-0 66-0 66-0 66-0 66-0 66-0 320-0 66-0 320-0 320-0 320-0 320-0 320-0 295-3 295-3 295-3 295-3 295-3 300-3 300-3 300-3 300-3 225-0 225-0 39-3 39-3 39-3 39-3 0-2 0-2 0-2 0-2 0-2 0-2 0-2 0-2 0-2 0-2 0-2 0-2 0-2 0-2 0-2 0-2 0-2 0-2 0-2 0-2 0-2 0-2 0-2 0-2 0-2 0-2 0-2 0-2 0-2 0-2 0-2 0-2 0-2 0-2 0-2 0-2 0-2 0-2 
0-2 0-2 0-2 0-2 0-2 0-2 0-2 0-2 0-2 0-2 0-2 0-2 0-2 0-2 0-2 0-2 0-2 0-2 0-2 0-2 0-2 0-2 0-2 0-2 0-2 0-2 0-2 0-2 0-2 0-2 0-2 0-2 0-2 0-2 0-2 0-2 0-2 0-2 0-2 0-2 0-2 0-2 326-0 34-0 34-0 34-0 34-0 34-0 55-3 55-3 55-3 55-3 107-0 232-0 107-0 107-0 107-0 107-0 107-0 107-0 228-3 228-3 228-3 228-3 228-3 278-0 278-0 278-0 109-3 109-3 109-3 208-3 32-0 208-3 208-3 208-3 208-3 177-0 32-0 44-3 44-3 44-3 44-3 44-3 84-0 84-0 481-0 481-0 481-0 481-0 84-0 84-0 84-0 84-0 93-0 93-0 93-0 93-0 93-0 93-0 205-3 205-3 205-3 205-3 13-3 13-3 13-3 13-3 266-3 161-3 161-3 161-3 161-3 161-3 161-3 161-3 161-3 161-3 161-3 161-3 248-0 248-0 248-0 248-0 248-0 248-0 248-0 248-0 248-0 248-0 81-0 81-0 81-0 122-0 122-0 122-0 122-0 122-0 122-0 94-0 94-0 94-0 94-0 94-0 94-0 67-3 67-3 67-3 67-3 66-0 66-0 66-0 66-0 66-0 66-0 66-0 66-0 66-0 66-0 320-0 320-0 320-0 320-0 320-0 295-3 295-3 295-3 295-3 300-3 300-3 300-3 225-0 225-0 225-0 225-0 39-3 39-3 39-3 39-3 39-3 0-2 0-2 0-2 0-2 0-2 0-2 0-2 0-2 0-2 0-2 0-2 0-2 0-2 0-2 0-2 0-2 0-2 0-2 0-2 0-2 0-2 0-2 0-2 0-2 0-2 0-2 0-2 0-2 0-2 0-2 0-2 0-2 0-2 0-2 0-2 0-2 0-2 
0-2 0-2 0-2 0-2 0-2 0-2 0-2 0-2 0-2 0-2 0-2 0-2 0-2 0-2 0-2 0-2 0-2 0-2 0-2 0-2 0-2 0-2 0-2 0-2 0-2 0-2 0-2 0-2 0-2 0-2 0-2 0-2 0-2 0-2 0-2 0-2 0-2 0-2 0-2 0-2 0-2 0-2 326-0 34-0 34-0 34-0 34-0 34-0 55-3 55-3 55-3 55-3 232-0 232-0 107-0 107-0 107-0 107-0 107-0 107-0 228-3 228-3 228-3 228-3 278-0 278-0 278-0 208-3 208-3 208-3 109-3 208-3 208-3 208-3 177-0 177-0 177-0 177-0 177-0 177-0 44-3 44-3 44-3 44-3 44-3 481-0 481-0 481-0 481-0 481-0 84-0 227-0 227-0 227-0 227-0 227-0 93-0 93-0 93-0 93-0 205-3 205-3 205-3 13-3 13-3 266-3 266-3 266-3 266-3 266-3 266-3 161-3 161-3 161-3 161-3 161-3 311-3 311-3 311-3 311-3 248-0 248-0 248-0 248-0 248-0 248-0 248-0 248-0 248-0 248-0 81-0 81-0 81-0 122-0 122-0 122-0 122-0 122-0 122-0 94-0 94-0 94-0 94-0 94-0 94-0 94-0 67-3 67-3 67-3 67-3 66-0 66-0 66-0 66-0 66-0 66-0 66-0 171-0 171-0 320-0 320-0 320-0 320-0 320-0 298-0 298-0 298-0 298-0 300-3 300-3 225-0 225-0 225-0 225-0 225-0 39-3 39-3 39-3 39-3 39-3 0-2 0-2 0-2 0-2 0-2 0-2 0-2 0-2 0-2 0-2 0-2 0-2 0-2 0-2 0-2 0-2 0-2 0-2 0-2 0-2 0-2 0-2 0-2 0-2 0-2 0-2 0-2 0-2 0-2 0-2 0-2 0-2 0-2 0-2 0-2 0-2 0-2 
0-2 0-2 0-2 0-2 0-2 0-2 0-2 0-2 0-2 0-2 0-2 0-2 0-2 0-2 0-2 0-2 0-2 0-2 0-2 0-2 0-2 0-2 0-2 0-2 0-2 0-2 0-2 0-2 0-2 0-2 0-2 0-2 0-2 0-2 0-2 0-2 0-2 0-2 0-2 0-2 0-2 0-2 326-0 326-0 34-0 326-0 34-0 55-3 55-3 55-3 55-3 55-3 232-0 107-0 107-0 107-0 107-0 107-0 107-0 107-0 228-3 228-3 228-3 228-3 278-0 278-0 278-0 278-0 278-0 208-3 208-3 208-3 208-3 208-3 177-0 177-0 177-0 177-0 177-0 177-0 44-3 44-3 44-3 44-3 481-0 481-0 481-0 481-0 481-0 481-0 227-0 227-0 227-0 227-0 227-0 227-0 227-0 93-0 93-0 93-0 93-0 93-0 93-0 13-3 13-3 71-3 71-3 266-3 266-3 266-3 266-3 161-3 161-3 161-3 161-3 311-3 311-3 311-3 311-3 248-0 248-0 248-0 248-0 248-0 248-0 248-0 248-0 248-0 81-0 81-0 81-0 81-0 81-0 81-0 122-0 122-0 122-0 122-0 94-0 94-0 94-0 94-0 94-0 94-0 94-0 94-0 94-0 67-3 67-3 67-3 67-3 66-0 66-0 66-0 66-0 66-0 66-0 171-0 171-0 320-0 320-0 320-0 320-0 320-0 298-0 298-0 298-0 298-0 298-0 300-3 300-3 300-3 225-0 39-3 39-3 39-3 39-3 39-3 39-3 39-3 0-2 0-2 0-2 0-2 0-2 0-2 0-2 0-2 0-2 0-2 0-2 0-2 0-2 0-2 0-2 0-2 0-2 0-2 0-2 0-2 0-2 0-2 0-2 0-2 0-2 0-2 0-2 0-2 0-2 0-2 0-2 0-2 0-2 0-2 0-2 0-2 0-2 
0-2 0-2 0-2 0-2 0-2 0-2 0-2 0-2 0-2 0-2 0-2 0-2 0-2 0-2 0-2 0-2 0-2 0-2 0-2 0-2 0-2 0-2 0-2 0-2 0-2 0-2 0-2 0-2 0-2 0-2 0-2 0-2 0-2 0-2 0-2 0-2 0-2 0-2 0-2 0-2 0-2 0-2 326-0 326-0 326-0 326-0 55-3 55-3 55-3 55-3 55-3 232-0 232-0 232-0 107-0 107-0 107-0 107-0 107-0 228-3 228-3 228-3 329-0 329-0 278-0 278-0 278-0 278-0 278-0 278-0 208-3 208-3 208-3 208-3 177-0 177-0 177-0 177-0 177-0 177-0 44-3 44-3 44-3 44-3 481-0 481-0 481-0 481-0 481-0 481-0 481-0 227-0 227-0 227-0 227-0 227-0 227-0 93-0 93-0 93-0 93-0 93-0 93-0 13-3 13-3 71-3 71-3 266-3 266-3 266-3 266-3 266-3 161-3 161-3 161-3 311-3 311-3 335-3 335-3 248-0 335-3 335-3 335-3 335-3 335-3 335-3 248-0 248-0 81-0 81-0 81-0 81-0 81-0 81-0 81-0 122-0 122-0 122-0 94-0 94-0 94-0 139-0 139-0 139-0 139-0 94-0 94-0 67-3 67-3 67-3 67-3 66-0 66-0 66-0 66-0 171-0 171-0 171-0 171-0 171-0 171-0 171-0 171-0 320-0 298-0 298-0 298-0 298-0 298-0 300-3 300-3 300-3 300-3 39-3 39-3 39-3 39-3 39-3 39-3 39-3 39-3 0-2 0-2 0-2 0-2 0-2 0-2 0-2 0-2 0-2 0-2 0-2 0-2 0-2 0-2 0-2 0-2 0-2 0-2 0-2 0-2 0-2 0-2 0-2 0-2 0-2 0-2 0-2 0-2 0-2 0-2 0-2 0-2 0-2 0-2 0-2 0-2 
0-2 0-2 0-2 0-2 0-2 0-2 0-2 0-2 0-2 0-2 0-2 0-2 0-2 0-2 0-2 0-2 0-2 0-2 0-2 0-2 0-2 0-2 0-2 0-2 0-2 0-2 0-2 0-2 0-2 0-2 0-2 0-2 0-2 0-2 0-2 0-2 0-2 0-2 0-2 0-2 326-0 326-0 326-0 326-0 326-0 326-0 55-3 55-3 55-3 55-3 55-3 55-3 55-3 232-0 107-0 355-3 107-0 107-0 107-0 228-3 228-3 355-3 355-3 329-0 278-0 278-0 278-0 278-0 278-0 278-0 208-3 208-3 208-3 208-3 208-3 177-0 177-0 177-0 177-0 35-0 35-0 35-0 44-3 44-3 481-0 481-0 481-0 481-0 481-0 481-0 481-0 481-0 227-0 227-0 261-0 261-0 227-0 93-0 93-0 93-0 93-0 93-0 93-0 71-3 13-3 71-3 71-3 266-3 266-3 266-3 266-3 266-3 266-3 266-3 311-3 311-3 311-3 335-3 335-3 335-3 335-3 335-3 335-3 335-3 335-3 335-3 248-0 81-0 81-0 81-0 81-0 81-0 81-0 81-0 81-0 196-3 196-3 196-3 196-3 94-0 94-0 139-0 139-0 139-0 139-0 139-0 139-0 67-3 67-3 67-3 67-3 66-0 66-0 66-0 66-0 171-0 171-0 171-0 171-0 171-0 171-0 171-0 171-0 320-0 298-0 298-0 298-0 298-0 298-0 300-3 300-3 300-3 300-3 300-3 39-3 39-3 39-3 39-3 39-3 250-3 250-3 250-3 0-2 0-2 0-2 0-2 0-2 0-2 0-2 0-2 0-2 0-2 0-2 0-2 0-2 0-2 0-2 0-2 0-2 0-2 0-2 0-2 0-2 0-2 0-2 0-2 0-2 0-2 0-2 0-2 0-2 0-2 0-2 0-2 0-2 0-2 0-2 
0-2 0-2 0-2 0-2 0-2 0-2 0-2 0-2 0-2 0-2 0-2 0-2 0-2 0-2 0-2 0-2 0-2 0-2 0-2 0-2 0-2 0-2 0-2 0-2 0-2 0-2 0-2 0-2 0-2 0-2 0-2 0-2 0-2 0-2 0-2 0-2 0-2 0-2 0-2 0-2 326-0 326-0 326-0 326-0 326-0 326-0 55-3 279-0 279-0 279-0 279-0 55-3 232-0 232-0 355-3 355-3 107-0 107-0 355-3 355-3 355-3 355-3 355-3 329-0 329-0 329-0 329-0 278-0 278-0 278-0 208-3 208-3 208-3 190-0 190-0 177-0 177-0 177-0 177-0 35-0 35-0 35-0 44-3 44-3 481-0 481-0 481-0 85-0 481-0 481-0 481-0 227-0 227-0 227-0 261-0 261-0 261-0 261-0 93-0 93-0 93-0 261-0 261-0 71-3 71-3 71-3 71-3 266-3 266-3 266-3 266-3 266-3 266-3 311-3 311-3 311-3 240-3 335-3 335-3 335-3 335-3 335-3 335-3 335-3 335-3 335-3 248-0 81-0 81-0 81-0 81-0 81-0 81-0 81-0 196-3 196-3 196-3 196-3 196-3 94-0 291-0 139-0 139-0 139-0 139-0 67-3 67-3 67-3 67-3 67-3 67-3 66-0 66-0 171-0 171-0 171-0 171-0 171-0 171-0 171-0 110-0 110-0 110-0 110-0 298-0 298-0 298-0 298-0 298-0 298-0 300-3 300-3 300-3 300-3 250-3 39-3 39-3 250-3 250-3 250-3 250-3 250-3 0-2 0-2 0-2 0-2 0-2 0-2 0-2 0-2 0-2 0-2 0-2 0-2 0-2 0-2 0-2 0-2 0-2 0-2 0-2 0-2 0-2 0-2 0-2 0-2 0-2 0-2 0-2 0-2 0-2 0-2 0-2 0-2 0-2 0-2 0-2 
0-2 0-2 0-2 0-2 0-2 0-2 0-2 0-2 0-2 0-2 0-2 0-2 0-2 0-2 0-2 0-2 0-2 0-2 0-2 0-2 0-2 0-2 0-2 0-2 0-2 0-2 0-2 0-2 0-2 0-2 0-2 0-2 0-2 0-2 0-2 0-2 0-2 0-2 0-2 326-0 326-0 326-0 326-0 326-0 326-0 326-0 326-0 326-0 279-0 279-0 279-0 279-0 232-0 232-0 232-0 355-3 355-3 355-3 355-3 355-3 355-3 329-0 329-0 329-0 329-0 278-0 278-0 278-0 278-0 278-0 208-3 208-3 208-3 190-0 190-0 177-0 177-0 177-0 177-0 35-0 35-0 35-0 44-3 44-3 44-3 481-0 481-0 85-0 85-0 481-0 481-0 227-0 227-0 227-0 261-0 261-0 261-0 261-0 261-0 261-0 261-0 261-0 261-0 71-3 159-0 71-3 71-3 266-3 266-3 266-3 266-3 311-3 311-3 311-3 311-3 311-3 240-3 335-3 240-3 335-3 335-3 335-3 335-3 335-3 335-3 335-3 335-3 81-0 81-0 81-0 119-3 119-3 81-0 119-3 196-3 196-3 196-3 196-3 196-3 196-3 291-0 139-0 139-0 139-0 139-0 67-3 67-3 67-3 67-3 67-3 67-3 66-0 66-0 66-0 171-0 171-0 171-0 171-0 171-0 110-0 110-0 110-0 110-0 110-0 110-0 298-0 298-0 298-0 298-0 298-0 300-3 300-3 300-3 300-3 250-3 39-3 250-3 250-3 250-3 250-3 250-3 250-3 0-2 0-2 0-2 0-2 0-2 0-2 0-2 0-2 0-2 0-2 0-2 0-2 0-2 0-2 0-2 0-2 0-2 0-2 0-2 0-2 0-2 0-2 0-2 0-2 0-2 0-2 0-2 0-2 0-2 0-2 0-2 0-2 0-2 0-2 0-2 
0-2 0-2 0-2 0-2 0-2 0-2 0-2 0-2 0-2 0-2 0-2 0-2 0-2 0-2 0-2 0-2 0-2 0-2 0-2 0-2 0-2 0-2 0-2 0-2 0-2 0-2 0-2 0-2 0-2 0-2 0-2 0-2 0-2 0-2 0-2 0-2 0-2 0-2 0-2 129-0 129-0 326-0 326-0 326-0 326-0 326-0 326-0 326-0 279-0 279-0 279-0 232-0 232-0 232-0 232-0 355-3 355-3 355-3 355-3 355-3 355-3 329-0 329-0 329-0 329-0 278-0 278-0 278-0 278-0 278-0 208-3 208-3 190-0 190-0 190-0 190-0 177-0 177-0 177-0 35-0 35-0 44-3 44-3 44-3 44-3 44-3 44-3 44-3 85-0 85-0 85-0 227-0 227-0 227-0 261-0 261-0 261-0 261-0 261-0 261-0 261-0 261-0 261-0 71-3 159-0 159-0 159-0 266-3 159-0 159-0 266-3 266-3 311-3 311-3 311-3 311-3 240-3 240-3 240-3 240-3 240-3 145-0 335-3 145-0 145-0 145-0 145-0 119-3 119-3 119-3 119-3 119-3 119-3 119-3 196-3 196-3 196-3 196-3 196-3 196-3 291-0 291-0 139-0 120-3 139-0 139-0 139-0 139-0 67-3 67-3 272-3 272-3 66-0 171-0 171-0 344-0 171-0 171-0 110-0 110-0 110-0 110-0 110-0 110-0 298-0 298-0 298-0 298-0 298-0 289-0 289-0 289-0 274-0 274-0 250-3 250-3 250-3 250-3 250-3 250-3 250-3 250-3 250-3 0-2 0-2 0-2 0-2 0-2 0-2 0-2 0-2 0-2 0-2 0-2 0-2 0-2 0-2 0-2 0-2 0-2 0-2 0-2 0-2 0-2 0-2 0-2 0-2 0-2 0-2 0-2 0-2 0-2 0-2 0-2 0-2 0-2 0-2 
0-2 0-2 0-2 0-2 0-2 0-2 0-2 0-2 0-2 0-2 0-2 0-2 0-2 0-2 0-2 0-2 0-2 0-2 0-2 0-2 0-2 0-2 0-2 0-2 0-2 0-2 0-2 0-2 0-2 0-2 0-2 0-2 0-2 0-2 0-2 0-2 0-2 0-2 0-2 129-0 129-0 129-0 129-0 326-0 326-0 326-0 279-0 279-0 279-0 232-0 232-0 232-0 232-0 232-0 232-0 232-0 355-3 355-3 329-0 329-0 329-0 329-0 329-0 329-0 329-0 329-0 104-0 104-0 104-0 208-3 208-3 190-0 190-0 190-0 190-0 190-0 177-0 35-0 35-0 35-0 35-0 44-3 35-0 35-0 44-3 85-0 85-0 85-0 85-0 85-0 85-0 85-0 227-0 227-0 227-0 227-0 261-0 261-0 261-0 261-0 261-0 261-0 71-3 71-3 159-0 159-0 159-0 159-0 159-0 159-0 159-0 159-0 311-3 311-3 311-3 311-3 240-3 240-3 240-3 240-3 240-3 145-0 145-0 145-0 145-0 145-0 145-0 119-3 119-3 119-3 119-3 119-3 119-3 196-3 196-3 196-3 196-3 196-3 196-3 196-3 291-0 291-0 291-0 120-3 139-0 139-0 139-0 139-0 67-3 272-3 272-3 272-3 272-3 171-0 344-0 344-0 171-0 171-0 110-0 110-0 110-0 110-0 110-0 110-0 298-0 298-0 298-0 298-0 289-0 289-0 289-0 289-0 274-0 274-0 274-0 274-0 274-0 250-3 250-3 250-3 250-3 250-3 250-3 0-2 0-2 0-2 0-2 0-2 0-2 0-2 0-2 0-2 0-2 0-2 0-2 0-2 0-2 0-2 0-2 0-2 0-2 0-2 0-2 0-2 0-2 0-2 0-2 0-2 0-2 0-2 0-2 0-2 0-2 0-2 0-2 0-2 0-2 
0-2 0-2 0-2 0-2 0-2 0-2 0-2 0-2 0-2 0-2 0-2 0-2 0-2 0-2 0-2 0-2 0-2 0-2 0-2 0-2 0-2 0-2 0-2 0-2 0-2 0-2 0-2 0-2 0-2 0-2 0-2 0-2 0-2 0-2 0-2 0-2 0-2 0-2 0-2 129-0 129-0 129-0 129-0 326-0 279-0 279-0 279-0 279-0 279-0 232-0 232-0 232-0 232-0 232-0 355-3 355-3 355-3 355-3 153-3 329-0 329-0 329-0 329-0 329-0 329-0 329-0 104-0 104-0 79-0 208-3 190-0 190-0 190-0 190-0 190-0 177-0 177-0 177-0 35-0 35-0 35-0 44-3 35-0 35-0 35-0 35-0 85-0 85-0 85-0 85-0 85-0 85-0 85-0 227-0 227-0 56-0 56-0 261-0 261-0 261-0 261-0 71-3 71-3 71-3 159-0 159-0 159-0 159-0 159-0 159-0 159-0 159-0 159-0 311-3 311-3 311-3 240-3 240-3 240-3 240-3 145-0 145-0 145-0 145-0 145-0 119-3 119-3 119-3 119-3 119-3 119-3 119-3 119-3 119-3 119-3 196-3 196-3 196-3 196-3 196-3 291-0 291-0 291-0 120-3 120-3 120-3 139-0 139-0 139-0 272-3 272-3 272-3 344-0 344-0 344-0 344-0 344-0 344-0 344-0 110-0 110-0 110-0 110-0 60-3 60-3 289-0 289-0 289-0 289-0 289-0 289-0 289-0 274-0 274-0 274-0 274-0 274-0 274-0 274-0 250-3 250-3 250-3 250-3 250-3 0-2 0-2 0-2 0-2 0-2 0-2 0-2 0-2 0-2 0-2 0-2 0-2 0-2 0-2 0-2 0-2 0-2 0-2 0-2 0-2 0-2 0-2 0-2 0-2 0-2 0-2 0-2 0-2 0-2 0-2 0-2 0-2 0-2 
0-2 0-2 0-2 0-2 0-2 0-2 0-2 0-2 0-2 0-2 0-2 0-2 0-2 0-2 0-2 0-2 0-2 0-2 0-2 0-2 0-2 0-2 0-2 0-2 0-2 0-2 0-2 0-2 0-2 0-2 0-2 0-2 0-2 0-2 0-2 0-2 0-2 0-2 0-2 129-0 129-0 129-0 129-0 129-0 279-0 279-0 279-0 279-0 279-0 232-0 232-0 232-0 232-0 232-0 355-3 355-3 355-3 355-3 153-3 329-0 329-0 329-0 329-0 329-0 329-0 329-0 104-0 79-0 79-0 208-3 190-0 190-0 190-0 190-0 190-0 190-0 190-0 190-0 35-0 35-0 35-0 35-0 35-0 35-0 35-0 35-0 85-0 85-0 85-0 85-0 85-0 85-0 227-0 227-0 227-0 61-3 56-0 261-0 261-0 261-0 261-0 71-3 71-3 71-3 71-3 159-0 159-0 159-0 159-0 159-0 159-0 159-0 311-3 311-3 311-3 311-3 240-3 240-3 240-3 240-3 145-0 145-0 145-0 145-0 119-3 119-3 119-3 119-3 119-3 119-3 119-3 119-3 41-0 41-0 196-3 196-3 196-3 196-3 196-3 291-0 291-0 291-0 291-0 120-3 120-3 120-3 139-0 139-0 139-0 272-3 272-3 272-3 272-3 344-0 344-0 344-0 344-0 344-0 344-0 110-0 110-0 110-0 110-0 60-3 60-3 289-0 289-0 289-0 289-0 289-0 289-0 289-0 289-0 274-0 274-0 274-0 274-0 274-0 274-0 274-0 250-3 250-3 250-3 250-3 0-2 0-2 0-2 0-2 0-2 0-2 0-2 0-2 0-2 0-2 0-2 0-2 0-2 0-2 0-2 0-2 0-2 0-2 0-2 0-2 0-2 0-2 0-2 0-2 0-2 0-2 0-2 0-2 0-2 0-2 0-2 0-2 0-2 
0-2 0-2 0-2 0-2 0-2 0-2 0-2 0-2 0-2 0-2 0-2 0-2 0-2 0-2 0-2 0-2 0-2 0-2 0-2 0-2 0-2 0-2 0-2 0-2 0-2 0-2 0-2 0-2 0-2 0-2 0-2 0-2 0-2 0-2 0-2 0-2 0-2 0-2 0-2 129-0 129-0 129-0 129-0 129-0 279-0 279-0 279-0 279-0 279-0 279-0 232-0 232-0 232-0 232-0 355-3 355-3 355-3 153-3 153-3 153-3 153-3 329-0 329-0 329-0 329-0 329-0 104-0 79-0 79-0 79-0 79-0 190-0 190-0 190-0 190-0 190-0 190-0 190-0 190-0 190-0 35-0 35-0 35-0 35-0 35-0 257-3 257-3 257-3 85-0 85-0 85-0 85-0 61-3 61-3 61-3 61-3 56-0 56-0 56-0 56-0 71-3 71-3 71-3 71-3 71-3 159-0 159-0 159-0 159-0 159-0 239-0 159-0 159-0 240-3 311-3 311-3 311-3 240-3 240-3 145-0 145-0 145-0 145-0 145-0 119-3 119-3 187-3 119-3 41-0 41-0 41-0 41-0 41-0 41-0 196-3 196-3 291-0 291-0 196-3 291-0 291-0 120-3 120-3 120-3 120-3 120-3 139-0 139-0 139-0 272-3 272-3 272-3 344-0 344-0 344-0 344-0 110-0 110-0 110-0 110-0 110-0 110-0 110-0 60-3 60-3 289-0 289-0 289-0 289-0 289-0 289-0 289-0 274-0 274-0 274-0 274-0 274-0 274-0 274-0 274-0 274-0 250-3 250-3 250-3 0-2 0-2 0-2 0-2 0-2 0-2 0-2 0-2 0-2 0-2 0-2 0-2 0-2 0-2 0-2 0-2 0-2 0-2 0-2 0-2 0-2 0-2 0-2 0-2 0-2 0-2 0-2 0-2 0-2 0-2 0-2 0-2 0-2 
0-2 0-2 0-2 0-2 0-2 0-2 0-2 0-2 0-2 0-2 0-2 0-2 0-2 0-2 0-2 0-2 0-2 0-2 0-2 0-2 0-2 0-2 0-2 0-2 0-2 0-2 0-2 0-2 0-2 0-2 0-2 0-2 0-2 0-2 0-2 0-2 0-2 0-2 0-2 129-0 129-0 129-0 129-0 279-0 279-0 279-0 279-0 279-0 279-0 153-3 153-3 232-0 232-0 232-0 355-3 355-3 153-3 153-3 153-3 153-3 153-3 104-0 104-0 104-0 104-0 104-0 104-0 104-0 79-0 79-0 79-0 79-0 190-0 190-0 190-0 190-0 83-3 83-3 190-0 33-0 257-3 257-3 35-0 35-0 35-0 257-3 257-3 85-0 85-0 85-0 85-0 61-3 61-3 61-3 56-0 56-0 56-0 56-0 56-0 56-0 71-3 71-3 71-3 71-3 71-3 239-0 239-0 159-0 239-0 239-0 239-0 159-0 159-0 240-3 240-3 240-3 240-3 240-3 240-3 145-0 145-0 145-0 145-0 187-3 187-3 187-3 187-3 187-3 187-3 41-0 41-0 41-0 41-0 41-0 291-0 291-0 291-0 291-0 291-0 291-0 291-0 291-0 120-3 120-3 120-3 120-3 120-3 139-0 139-0 272-3 272-3 272-3 344-0 344-0 344-0 344-0 344-0 344-0 110-0 110-0 110-0 110-0 110-0 60-3 60-3 289-0 289-0 289-0 289-0 289-0 289-0 289-0 274-0 143-3 143-3 274-0 274-0 274-0 274-0 274-0 172-0 172-0 172-0 172-0 172-0 0-2 0-2 0-2 0-2 0-2 0-2 0-2 0-2 0-2 0-2 0-2 0-2 0-2 0-2 0-2 0-2 0-2 0-2 0-2 0-2 0-2 0-2 0-2 0-2 0-2 0-2 0-2 0-2 0-2 0-2 0-2 0-2 
0-2 0-2 0-2 0-2 0-2 0-2 0-2 0-2 0-2 0-2 0-2 0-2 0-2 0-2 0-2 0-2 0-2 0-2 0-2 0-2 0-2 0-2 0-2 0-2 0-2 0-2 0-2 0-2 0-2 0-2 0-2 0-2 0-2 0-2 0-2 0-2 0-2 0-2 0-2 129-0 129-0 129-0 129-0 129-0 180-0 180-0 180-0 279-0 153-3 153-3 153-3 153-3 153-3 153-3 153-3 355-3 153-3 153-3 153-3 153-3 104-0 104-0 104-0 104-0 104-0 104-0 104-0 104-0 79-0 79-0 79-0 79-0 79-0 79-0 79-0 79-0 79-0 83-3 83-3 33-0 33-0 257-3 35-0 257-3 257-3 257-3 257-3 257-3 85-0 85-0 61-3 61-3 61-3 61-3 56-0 56-0 56-0 56-0 56-0 56-0 71-3 71-3 71-3 71-3 71-3 239-0 239-0 239-0 239-0 239-0 239-0 239-0 239-0 239-0 240-3 240-3 240-3 64-0 64-0 145-0 145-0 145-0 145-0 187-3 187-3 187-3 187-3 187-3 41-0 41-0 65-3 65-3 41-0 41-0 291-0 291-0 291-0 291-0 291-0 291-0 291-0 291-0 120-3 120-3 120-3 120-3 120-3 120-3 120-3 272-3 272-3 272-3 272-3 272-3 344-0 344-0 344-0 344-0 344-0 60-3 60-3 60-3 110-0 60-3 60-3 289-0 289-0 289-0 143-3 143-3 143-3 143-3 143-3 143-3 143-3 143-3 143-3 143-3 274-0 274-0 172-0 172-0 172-0 172-0 172-0 0-2 0-2 0-2 0-2 0-2 0-2 0-2 0-2 0-2 0-2 0-2 0-2 0-2 0-2 0-2 0-2 0-2 0-2 0-2 0-2 0-2 0-2 0-2 0-2 0-2 0-2 0-2 0-2 0-2 0-2 0-2 0-2 
0-2 0-2 0-2 0-2 0-2 0-2 0-2 0-2 0-2 0-2 0-2 0-2 0-2 0-2 0-2 0-2 0-2 0-2 0-2 0-2 0-2 0-2 0-2 0-2 0-2 0-2 0-2 0-2 0-2 0-2 0-2 0-2 0-2 0-2 0-2 0-2 0-2 0-2 0-2 129-0 129-0 129-0 129-0 129-0 180-0 180-0 180-0 180-0 180-0 180-0 180-0 153-3 153-3 153-3 153-3 355-3 153-3 153-3 277-0 277-0 104-0 104-0 104-0 104-0 104-0 104-0 104-0 104-0 79-0 79-0 79-0 79-0 79-0 79-0 79-0 79-0 79-0 83-3 83-3 83-3 33-0 257-3 257-3 257-3 257-3 257-3 257-3 257-3 111-0 85-0 85-0 85-0 61-3 61-3 56-0 56-0 56-0 56-0 56-0 56-0 56-0 56-0 236-0 239-0 239-0 239-0 239-0 239-0 239-0 239-0 239-0 239-0 239-0 239-0 240-3 240-3 240-3 64-0 64-0 145-0 64-0 145-0 145-0 187-3 187-3 187-3 187-3 187-3 41-0 41-0 65-3 65-3 65-3 41-0 65-3 65-3 291-0 291-0 291-0 68-3 68-3 68-3 68-3 120-3 120-3 120-3 120-3 193-0 193-0 193-0 272-3 272-3 272-3 272-3 272-3 272-3 344-0 344-0 344-0 60-3 60-3 60-3 60-3 60-3 60-3 60-3 60-3 60-3 143-3 60-3 143-3 143-3 143-3 143-3 143-3 143-3 143-3 143-3 274-0 274-0 172-0 172-0 172-0 172-0 172-0 0-2 0-2 0-2 0-2 0-2 0-2 0-2 0-2 0-2 0-2 0-2 0-2 0-2 0-2 0-2 0-2 0-2 0-2 0-2 0-2 0-2 0-2 0-2 0-2 0-2 0-2 0-2 0-2 0-2 0-2 0-2 0-2 
0-2 0-2 0-2 0-2 0-2 0-2 0-2 0-2 0-2 0-2 0-2 0-2 0-2 0-2 0-2 0-2 0-2 0-2 0-2 0-2 0-2 0-2 0-2 0-2 0-2 0-2 0-2 0-2 0-2 0-2 0-2 0-2 0-2 0-2 0-2 0-2 0-2 206-3 206-3 206-3 206-3 129-0 129-0 129-0 180-0 180-0 180-0 180-0 180-0 180-0 180-0 153-3 153-3 153-3 153-3 153-3 153-3 153-3 277-0 277-0 104-0 104-0 104-0 104-0 104-0 380-0 380-0 380-0 380-0 380-0 79-0 79-0 79-0 79-0 79-0 79-0 83-3 83-3 83-3 83-3 33-0 257-3 257-3 257-3 257-3 257-3 257-3 257-3 111-0 111-0 61-3 61-3 61-3 61-3 61-3 56-0 236-0 236-0 236-0 236-0 56-0 56-0 236-0 236-0 236-0 239-0 239-0 236-0 239-0 239-0 63-3 63-3 239-0 239-0 64-0 64-0 240-3 64-0 64-0 64-0 64-0 215-3 145-0 187-3 187-3 187-3 187-3 187-3 41-0 41-0 41-0 65-3 65-3 65-3 65-3 65-3 65-3 291-0 68-3 68-3 68-3 68-3 120-3 120-3 120-3 120-3 120-3 193-0 193-0 193-0 193-0 272-3 272-3 272-3 272-3 272-3 272-3 344-0 344-0 344-0 60-3 60-3 60-3 60-3 60-3 60-3 60-3 60-3 60-3 60-3 173-0 173-0 173-0 173-0 143-3 143-3 143-3 143-3 143-3 143-3 172-0 172-0 172-0 172-0 172-0 0-2 0-2 0-2 0-2 0-2 0-2 0-2 0-2 0-2 0-2 0-2 0-2 0-2 0-2 0-2 0-2 0-2 0-2 0-2 0-2 0-2 0-2 0-2 0-2 0-2 0-2 0-2 0-2 0-2 0-2 0-2 0-2 
0-2 0-2 0-2 0-2 0-2 0-2 0-2 0-2 0-2 0-2 0-2 0-2 0-2 0-2 0-2 0-2 0-2 0-2 0-2 0-2 0-2 0-2 0-2 0-2 0-2 0-2 0-2 0-2 0-2 0-2 0-2 0-2 0-2 0-2 0-2 0-2 0-2 206-3 206-3 206-3 206-3 129-0 129-0 129-0 180-0 180-0 180-0 180-0 180-0 180-0 180-0 112-0 112-0 112-0 153-3 153-3 153-3 277-0 277-0 277-0 104-0 277-0 277-0 104-0 104-0 380-0 380-0 380-0 380-0 380-0 79-0 79-0 79-0 380-0 79-0 79-0 83-3 83-3 83-3 33-0 33-0 257-3 257-3 306-3 306-3 257-3 257-3 257-3 111-0 111-0 61-3 61-3 61-3 61-3 61-3 56-0 236-0 236-0 236-0 236-0 236-0 236-0 236-0 236-0 236-0 236-0 236-0 236-0 239-0 63-3 63-3 63-3 239-0 239-0 64-0 64-0 64-0 64-0 64-0 64-0 64-0 215-3 145-0 145-0 187-3 187-3 187-3 187-3 41-0 41-0 41-0 65-3 65-3 65-3 65-3 65-3 65-3 65-3 68-3 68-3 68-3 68-3 120-3 120-3 120-3 193-0 193-0 193-0 193-0 193-0 341-0 341-0 341-0 341-0 272-3 341-0 272-3 344-0 344-0 60-3 60-3 60-3 275-3 275-3 275-3 275-3 275-3 60-3 60-3 60-3 173-0 173-0 173-0 173-0 143-3 143-3 143-3 143-3 143-3 143-3 172-0 172-0 172-0 172-0 172-0 172-0 0-2 0-2 0-2 0-2 0-2 0-2 0-2 0-2 0-2 0-2 0-2 0-2 0-2 0-2 0-2 0-2 0-2 0-2 0-2 0-2 0-2 0-2 0-2 0-2 0-2 0-2 0-2 0-2 0-2 0-2 0-2 
0-2 0-2 0-2 0-2 0-2 0-2 0-2 0-2 0-2 0-2 0-2 0-2 0-2 0-2 0-2 0-2 0-2 0-2 0-2 0-2 0-2 0-2 0-2 0-2 0-2 0-2 0-2 0-2 0-2 0-2 0-2 0-2 0-2 0-2 0-2 0-2 0-2 206-3 206-3 206-3 206-3 206-3 206-3 206-3 206-3 235-3 180-0 180-0 180-0 180-0 180-0 112-0 112-0 112-0 256-0 277-0 277-0 277-0 277-0 277-0 277-0 277-0 277-0 104-0 380-0 380-0 380-0 380-0 380-0 380-0 380-0 380-0 380-0 380-0 83-3 83-3 83-3 33-0 33-0 33-0 33-0 257-3 257-3 257-3 306-3 306-3 257-3 257-3 111-0 111-0 61-3 61-3 61-3 61-3 56-0 56-0 236-0 236-0 236-0 236-0 236-0 236-0 236-0 236-0 236-0 236-0 63-3 236-0 63-3 63-3 63-3 63-3 239-0 64-0 64-0 64-0 64-0 64-0 64-0 64-0 215-3 215-3 215-3 145-0 187-3 187-3 187-3 187-3 41-0 41-0 41-0 65-3 65-3 65-3 65-3 65-3 65-3 68-3 68-3 68-3 68-3 68-3 68-3 193-0 193-0 193-0 193-0 193-0 193-0 193-0 341-0 341-0 341-0 341-0 341-0 341-0 341-0 341-0 344-0 60-3 275-3 275-3 275-3 275-3 275-3 275-3 275-3 60-3 173-0 173-0 173-0 173-0 173-0 173-0 143-3 143-3 143-3 143-3 143-3 143-3 172-0 172-0 172-0 172-0 172-0 172-0 0-2 0-2 0-2 0-2 0-2 0-2 0-2 0-2 0-2 0-2 0-2 0-2 0-2 0-2 0-2 0-2 0-2 0-2 0-2 0-2 0-2 0-2 0-2 0-2 0-2 0-2 0-2 0-2 0-2 0-2 0-2 
0-2 0-2 0-2 0-2 0-2 0-2 0-2 0-2 0-2 0-2 0-2 0-2 0-2 0-2 0-2 0-2 0-2 0-2 0-2 0-2 0-2 0-2 0-2 0-2 0-2 0-2 0-2 0-2 0-2 0-2 0-2 0-2 0-2 0-2 0-2 0-2 0-2 206-3 206-3 206-3 206-3 206-3 206-3 206-3 206-3 235-3 235-3 235-3 180-0 180-0 180-0 112-0 254-0 112-0 256-0 256-0 256-0 256-0 277-0 277-0 277-0 277-0 277-0 380-0 380-0 280-0 380-0 380-0 380-0 380-0 380-0 380-0 380-0 380-0 83-3 83-3 83-3 33-0 33-0 33-0 33-0 257-3 257-3 257-3 306-3 160-0 111-0 111-0 111-0 61-3 61-3 61-3 111-0 61-3 61-3 56-0 236-0 236-0 138-0 236-0 288-3 288-3 236-0 63-3 63-3 63-3 63-3 236-0 63-3 63-3 63-3 63-3 63-3 64-0 64-0 64-0 64-0 64-0 64-0 64-0 215-3 215-3 215-3 187-3 187-3 187-3 187-3 187-3 41-0 41-0 41-0 186-0 65-3 65-3 65-3 65-3 65-3 68-3 68-3 68-3 68-3 68-3 68-3 193-0 193-0 193-0 193-0 341-0 341-0 341-0 341-0 341-0 269-0 341-0 341-0 341-0 341-0 341-0 275-3 275-3 275-3 275-3 275-3 275-3 275-3 275-3 275-3 60-3 173-0 173-0 173-0 173-0 173-0 173-0 143-3 173-0 173-0 173-0 173-0 173-0 172-0 172-0 172-0 172-0 172-0 172-0 0-2 0-2 0-2 0-2 0-2 0-2 0-2 0-2 0-2 0-2 0-2 0-2 0-2 0-2 0-2 0-2 0-2 0-2 0-2 0-2 0-2 0-2 0-2 0-2 0-2 0-2 0-2 0-2 0-2 0-2 0-2 
0-2 0-2 0-2 0-2 0-2 0-2 0-2 0-2 0-2 0-2 0-2 0-2 0-2 0-2 0-2 0-2 0-2 0-2 0-2 0-2 0-2 0-2 0-2 0-2 0-2 0-2 0-2 0-2 0-2 0-2 0-2 0-2 0-2 0-2 0-2 0-2 0-2 206-3 206-3 206-3 206-3 206-3 206-3 235-3 235-3 235-3 235-3 235-3 180-0 180-0 180-0 112-0 254-0 256-0 256-0 256-0 256-0 256-0 256-0 277-0 277-0 277-0 277-0 280-0 280-0 280-0 280-0 280-0 380-0 380-0 380-0 380-0 380-0 83-3 83-3 83-3 83-3 33-0 33-0 33-0 33-0 33-0 306-3 306-3 306-3 160-0 111-0 111-0 111-0 111-0 111-0 111-0 111-0 61-3 61-3 138-0 236-0 138-0 138-0 138-0 288-3 288-3 63-3 63-3 63-3 63-3 63-3 63-3 63-3 63-3 63-3 63-3 63-3 371-0 371-0 371-0 64-0 64-0 64-0 64-0 215-3 215-3 215-3 187-3 186-0 187-3 187-3 187-3 41-0 41-0 41-0 186-0 186-0 186-0 65-3 65-3 65-3 68-3 68-3 68-3 68-3 68-3 68-3 193-0 193-0 193-0 193-0 193-0 341-0 341-0 341-0 269-0 269-0 341-0 341-0 341-0 341-0 269-0 275-3 275-3 275-3 275-3 275-3 275-3 275-3 275-3 275-3 60-3 275-3 173-0 173-0 173-0 173-0 173-0 173-0 173-0 173-0 249-0 249-0 173-0 249-0 249-0 249-0 249-0 172-0 249-0 0-2 0-2 0-2 0-2 0-2 0-2 0-2 0-2 0-2 0-2 0-2 0-2 0-2 0-2 0-2 0-2 0-2 0-2 0-2 0-2 0-2 0-2 0-2 0-2 0-2 0-2 0-2 0-2 0-2 0-2 0-2 
0-2 0-2 0-2 0-2 0-2 0-2 0-2 0-2 0-2 0-2 0-2 0-2 0-2 0-2 0-2 0-2 0-2 0-2 0-2 0-2 0-2 0-2 0-2 0-2 0-2 0-2 0-2 0-2 0-2 0-2 0-2 0-2 0-2 0-2 0-2 0-2 0-2 206-3 206-3 206-3 206-3 80-0 235-3 235-3 235-3 235-3 235-3 235-3 180-0 180-0 112-0 112-0 254-0 256-0 256-0 256-0 256-0 256-0 256-0 256-0 277-0 277-0 280-0 280-0 280-0 280-0 280-0 280-0 280-0 380-0 380-0 380-0 380-0 83-3 83-3 33-0 83-3 33-0 306-3 306-3 306-3 306-3 306-3 306-3 306-3 160-0 160-0 111-0 160-0 160-0 111-0 111-0 111-0 61-3 138-0 138-0 138-0 138-0 138-0 288-3 288-3 288-3 63-3 63-3 288-3 63-3 63-3 63-3 63-3 63-3 63-3 371-0 371-0 371-0 371-0 371-0 371-0 64-0 215-3 215-3 215-3 215-3 215-3 215-3 186-0 186-0 187-3 187-3 41-0 186-0 186-0 186-0 186-0 186-0 65-3 65-3 65-3 68-3 68-3 68-3 268-0 268-0 268-0 191-3 191-3 193-0 193-0 193-0 341-0 341-0 341-0 269-0 269-0 269-0 269-0 269-0 269-0 269-0 275-3 275-3 275-3 195-3 195-3 195-3 195-3 195-3 275-3 275-3 275-3 219-3 173-0 173-0 173-0 219-3 219-3 369-3 369-3 369-3 249-0 249-0 249-0 249-0 249-0 249-0 249-0 249-0 0-2 0-2 0-2 0-2 0-2 0-2 0-2 0-2 0-2 0-2 0-2 0-2 0-2 0-2 0-2 0-2 0-2 0-2 0-2 0-2 0-2 0-2 0-2 0-2 0-2 0-2 0-2 0-2 0-2 0-2 0-2 
0-2 0-2 0-2 0-2 0-2 0-2 0-2 0-2 0-2 0-2 0-2 0-2 0-2 0-2 0-2 0-2 0-2 0-2 0-2 0-2 0-2 0-2 0-2 0-2 0-2 0-2 0-2 0-2 0-2 0-2 0-2 0-2 0-2 0-2 0-2 0-2 80-0 206-3 80-0 80-0 80-0 80-0 235-3 235-3 235-3 235-3 235-3 235-3 180-0 112-0 112-0 112-0 254-0 256-0 256-0 256-0 256-0 256-0 256-0 256-0 256-0 277-0 277-0 277-0 280-0 280-0 280-0 280-0 280-0 83-3 83-3 380-0 83-3 83-3 33-0 33-0 33-0 33-0 306-3 306-3 306-3 306-3 306-3 306-3 160-0 160-0 160-0 111-0 160-0 160-0 111-0 111-0 111-0 111-0 138-0 138-0 138-0 138-0 288-3 288-3 288-3 288-3 288-3 63-3 288-3 63-3 288-3 242-0 242-0 242-0 242-0 371-0 371-0 371-0 371-0 371-0 215-3 215-3 215-3 215-3 215-3 215-3 215-3 215-3 186-0 186-0 186-0 186-0 186-0 186-0 345-0 186-0 186-0 186-0 186-0 65-3 65-3 68-3 68-3 268-0 268-0 268-0 268-0 191-3 191-3 191-3 193-0 193-0 341-0 341-0 269-0 269-0 269-0 269-0 269-0 269-0 269-0 269-0 95-0 275-3 275-3 275-3 195-3 195-3 195-3 195-3 219-3 219-3 219-3 219-3 219-3 219-3 219-3 219-3 369-3 369-3 369-3 369-3 249-0 249-0 249-0 249-0 249-0 249-0 249-0 249-0 0-2 0-2 0-2 0-2 0-2 0-2 0-2 0-2 0-2 0-2 0-2 0-2 0-2 0-2 0-2 0-2 0-2 0-2 0-2 0-2 0-2 0-2 0-2 0-2 0-2 0-2 0-2 0-2 0-2 0-2 0-2 
0-2 0-2 0-2 0-2 0-2 0-2 0-2 0-2 0-2 0-2 0-2 0-2 0-2 0-2 0-2 0-2 0-2 0-2 0-2 0-2 0-2 0-2 0-2 0-2 0-2 0-2 0-2 0-2 0-2 0-2 0-2 0-2 0-2 0-2 0-2 0-2 80-0 80-0 80-0 80-0 235-3 235-3 235-3 235-3 235-3 235-3 235-3 235-3 180-0 112-0 112-0 254-0 254-0 256-0 256-0 256-0 256-0 256-0 256-0 256-0 256-0 277-0 277-0 342-0 280-0 280-0 280-0 280-0 280-0 83-3 83-3 83-3 83-3 33-0 33-0 33-0 306-3 306-3 306-3 306-3 306-3 306-3 160-0 160-0 160-0 160-0 160-0 111-0 160-0 245-0 111-0 111-0 111-0 111-0 138-0 138-0 138-0 138-0 288-3 288-3 288-3 288-3 288-3 288-3 288-3 288-3 288-3 242-0 242-0 242-0 242-0 371-0 371-0 371-0 371-0 371-0 215-3 215-3 215-3 215-3 215-3 215-3 215-3 215-3 186-0 186-0 186-0 186-0 186-0 186-0 345-0 186-0 186-0 186-0 186-0 65-3 268-0 268-0 68-3 268-0 268-0 191-3 191-3 191-3 191-3 191-3 193-0 341-0 341-0 192-3 192-3 269-0 269-0 269-0 269-0 269-0 269-0 269-0 95-0 95-0 195-3 195-3 195-3 195-3 195-3 195-3 195-3 219-3 219-3 219-3 219-3 219-3 219-3 219-3 369-3 369-3 369-3 369-3 369-3 249-0 249-0 249-0 249-0 249-0 249-0 249-0 0-2 0-2 0-2 0-2 0-2 0-2 0-2 0-2 0-2 0-2 0-2 0-2 0-2 0-2 0-2 0-2 0-2 0-2 0-2 0-2 0-2 0-2 0-2 0-2 0-2 0-2 0-2 0-2 0-2 0-2 0-2 
0-2 0-2 0-2 0-2 0-2 0-2 0-2 0-2 0-2 0-2 0-2 0-2 0-2 0-2 0-2 0-2 0-2 0-2 0-2 0-2 0-2 0-2 0-2 0-2 0-2 0-2 0-2 0-2 0-2 0-2 0-2 0-2 0-2 0-2 0-2 0-2 80-0 80-0 80-0 80-0 235-3 235-3 235-3 112-0 112-0 112-0 112-0 235-3 180-0 112-0 112-0 254-0 254-0 254-0 254-0 254-0 256-0 256-0 256-0 254-0 256-0 277-0 342-0 342-0 342-0 280-0 280-0 280-0 280-0 280-0 280-0 83-3 83-3 33-0 33-0 33-0 33-0 306-3 306-3 306-3 306-3 306-3 160-0 160-0 160-0 160-0 160-0 160-0 160-0 245-0 111-0 111-0 111-0 111-0 138-0 138-0 138-0 138-0 138-0 288-3 288-3 288-3 242-0 242-0 242-0 242-0 242-0 242-0 242-0 242-0 242-0 371-0 371-0 371-0 371-0 371-0 215-3 215-3 40-3 538-0 538-0 215-3 215-3 538-0 186-0 186-0 538-0 538-0 186-0 186-0 345-0 345-0 345-0 345-0 345-0 268-0 268-0 268-0 68-3 268-0 268-0 191-3 191-3 191-3 191-3 191-3 341-0 341-0 341-0 192-3 192-3 192-3 269-0 269-0 269-0 269-0 269-0 95-0 95-0 95-0 195-3 195-3 195-3 195-3 195-3 195-3 219-3 219-3 219-3 219-3 219-3 219-3 219-3 219-3 369-3 369-3 369-3 369-3 369-3 369-3 369-3 369-3 249-0 249-0 249-0 249-0 249-0 0-2 0-2 0-2 0-2 0-2 0-2 0-2 0-2 0-2 0-2 0-2 0-2 0-2 0-2 0-2 0-2 0-2 0-2 0-2 0-2 0-2 0-2 0-2 0-2 0-2 0-2 0-2 0-2 0-2 0-2 
0-2 0-2 0-2 0-2 0-2 0-2 0-2 0-2 0-2 0-2 0-2 0-2 0-2 0-2 0-2 0-2 0-2 0-2 0-2 0-2 0-2 0-2 0-2 0-2 0-2 0-2 0-2 0-2 0-2 0-2 0-2 0-2 0-2 0-2 0-2 0-2 80-0 80-0 80-0 80-0 235-3 235-3 235-3 112-0 112-0 112-0 112-0 112-0 112-0 112-0 112-0 254-0 254-0 254-0 254-0 254-0 254-0 254-0 254-0 254-0 256-0 342-0 342-0 342-0 342-0 280-0 280-0 280-0 280-0 280-0 83-3 83-3 83-3 185-0 185-0 155-3 33-0 155-3 155-3 306-3 306-3 306-3 160-0 160-0 160-0 160-0 160-0 245-0 245-0 245-0 245-0 111-0 111-0 111-0 138-0 138-0 138-0 138-0 138-0 288-3 288-3 288-3 242-0 242-0 242-0 242-0 242-0 242-0 242-0 242-0 242-0 371-0 371-0 371-0 371-0 371-0 215-3 40-3 40-3 40-3 538-0 538-0 538-0 538-0 538-0 538-0 538-0 538-0 538-0 142-3 345-0 345-0 345-0 345-0 345-0 268-0 268-0 268-0 68-3 68-3 268-0 268-0 191-3 191-3 191-3 191-3 191-3 191-3 192-3 192-3 192-3 192-3 192-3 269-0 269-0 269-0 269-0 95-0 95-0 95-0 95-0 195-3 195-3 195-3 195-3 219-3 219-3 219-3 219-3 219-3 219-3 219-3 219-3 219-3 369-3 369-3 369-3 369-3 369-3 369-3 369-3 271-0 271-0 271-0 249-0 249-0 249-0 0-2 0-2 0-2 0-2 0-2 0-2 0-2 0-2 0-2 0-2 0-2 0-2 0-2 0-2 0-2 0-2 0-2 0-2 0-2 0-2 0-2 0-2 0-2 0-2 0-2 0-2 0-2 0-2 0-2 0-2 
0-2 0-2 0-2 0-2 0-2 0-2 0-2 0-2 0-2 0-2 0-2 0-2 0-2 0-2 0-2 0-2 0-2 0-2 0-2 0-2 0-2 0-2 0-2 0-2 0-2 0-2 0-2 0-2 0-2 0-2 0-2 0-2 0-2 0-2 0-2 0-2 80-0 80-0 80-0 80-0 80-0 235-3 235-3 235-3 112-0 112-0 252-3 252-3 112-0 112-0 112-0 112-0 112-0 254-0 254-0 254-0 254-0 254-0 254-0 254-0 254-0 342-0 342-0 342-0 342-0 280-0 280-0 280-0 280-0 280-0 280-0 280-0 185-0 185-0 185-0 155-3 33-0 33-0 155-3 155-3 306-3 306-3 160-0 160-0 160-0 160-0 160-0 245-0 245-0 111-0 111-0 111-0 138-0 138-0 138-0 138-0 138-0 138-0 138-0 288-3 288-3 288-3 242-0 242-0 242-0 242-0 242-0 242-0 242-0 242-0 242-0 103-0 103-0 371-0 371-0 371-0 40-3 40-3 40-3 538-0 538-0 538-0 538-0 538-0 538-0 538-0 538-0 538-0 142-3 142-3 345-0 345-0 345-0 345-0 345-0 345-0 268-0 268-0 268-0 268-0 268-0 268-0 191-3 191-3 191-3 191-3 191-3 191-3 192-3 192-3 192-3 192-3 192-3 269-0 192-3 269-0 192-3 192-3 95-0 95-0 95-0 195-3 195-3 195-3 195-3 219-3 219-3 219-3 219-3 146-3 219-3 219-3 146-3 369-3 369-3 369-3 369-3 369-3 369-3 369-3 369-3 271-0 271-0 271-0 271-0 249-0 249-0 0-2 0-2 0-2 0-2 0-2 0-2 0-2 0-2 0-2 0-2 0-2 0-2 0-2 0-2 0-2 0-2 0-2 0-2 0-2 0-2 0-2 0-2 0-2 0-2 0-2 0-2 0-2 0-2 0-2 0-2 
0-2 0-2 0-2 0-2 0-2 0-2 0-2 0-2 0-2 0-2 0-2 0-2 0-2 0-2 0-2 0-2 0-2 0-2 0-2 0-2 0-2 0-2 0-2 0-2 0-2 0-2 0-2 0-2 0-2 0-2 0-2 0-2 0-2 0-2 0-2 80-0 80-0 80-0 80-0 252-3 80-0 235-3 235-3 252-3 252-3 252-3 252-3 252-3 252-3 178-3 178-3 154-0 154-0 154-0 254-0 254-0 254-0 254-0 342-0 342-0 342-0 342-0 342-0 342-0 342-0 280-0 185-0 185-0 185-0 185-0 280-0 185-0 185-0 185-0 185-0 155-3 155-3 155-3 155-3 155-3 306-3 306-3 160-0 160-0 160-0 245-0 245-0 245-0 245-0 245-0 245-0 138-0 138-0 9-3 9-3 138-0 138-0 138-0 288-3 288-3 288-3 288-3 242-0 152-0 152-0 242-0 242-0 242-0 242-0 103-0 103-0 103-0 103-0 371-0 371-0 371-0 40-3 40-3 538-0 538-0 538-0 538-0 538-0 538-0 538-0 538-0 538-0 142-3 142-3 345-0 345-0 345-0 345-0 345-0 345-0 345-0 268-0 268-0 268-0 268-0 268-0 268-0 191-3 191-3 191-3 191-3 191-3 191-3 192-3 192-3 192-3 192-3 192-3 192-3 192-3 192-3 192-3 95-0 95-0 95-0 95-0 195-3 195-3 195-3 195-3 146-3 146-3 219-3 219-3 146-3 146-3 146-3 146-3 146-3 369-3 299-0 299-0 299-0 369-3 369-3 369-3 271-0 271-0 271-0 271-0 271-0 271-0 0-2 0-2 0-2 0-2 0-2 0-2 0-2 0-2 0-2 0-2 0-2 0-2 0-2 0-2 0-2 0-2 0-2 0-2 0-2 0-2 0-2 0-2 0-2 0-2 0-2 0-2 0-2 0-2 0-2 0-2 
0-2 0-2 0-2 0-2 0-2 0-2 0-2 0-2 0-2 0-2 0-2 0-2 0-2 0-2 0-2 0-2 0-2 0-2 0-2 0-2 0-2 0-2 0-2 0-2 0-2 0-2 0-2 0-2 0-2 0-2 0-2 0-2 0-2 0-2 0-2 80-0 80-0 80-0 80-0 252-3 252-3 252-3 235-3 252-3 178-3 178-3 178-3 178-3 178-3 178-3 178-3 154-0 154-0 154-0 154-0 154-0 254-0 254-0 342-0 342-0 342-0 342-0 342-0 342-0 342-0 185-0 185-0 185-0 185-0 185-0 185-0 185-0 185-0 185-0 185-0 155-3 155-3 155-3 155-3 155-3 306-3 306-3 263-3 263-3 160-0 160-0 245-0 245-0 245-0 245-0 245-0 138-0 9-3 9-3 9-3 9-3 9-3 9-3 288-3 288-3 288-3 288-3 152-0 152-0 152-0 242-0 106-0 106-0 106-0 103-0 103-0 103-0 103-0 103-0 103-0 371-0 371-0 40-3 538-0 538-0 538-0 538-0 538-0 142-3 142-3 142-3 142-3 142-3 142-3 345-0 345-0 345-0 345-0 345-0 345-0 268-0 268-0 268-0 268-0 118-0 118-0 118-0 191-3 118-0 191-3 118-0 189-3 192-3 192-3 192-3 192-3 170-3 192-3 192-3 192-3 192-3 95-0 95-0 95-0 95-0 195-3 195-3 195-3 195-3 195-3 146-3 146-3 146-3 146-3 146-3 146-3 146-3 146-3 146-3 299-0 299-0 299-0 299-0 299-0 299-0 369-3 271-0 271-0 271-0 271-0 271-0 271-0 0-2 0-2 0-2 0-2 0-2 0-2 0-2 0-2 0-2 0-2 0-2 0-2 0-2 0-2 0-2 0-2 0-2 0-2 0-2 0-2 0-2 0-2 0-2 0-2 0-2 0-2 0-2 0-2 0-2 0-2 
0-2 0-2 0-2 0-2 0-2 0-2 0-2 0-2 0-2 0-2 0-2 0-2 0-2 0-2 0-2 0-2 0-2 0-2 0-2 0-2 0-2 0-2 0-2 0-2 0-2 0-2 0-2 0-2 0-2 0-2 0-2 0-2 0-2 0-2 0-2 80-0 80-0 80-0 80-0 252-3 252-3 252-3 252-3 252-3 178-3 178-3 178-3 178-3 178-3 178-3 154-0 154-0 154-0 154-0 154-0 154-0 254-0 254-0 254-0 342-0 342-0 342-0 342-0 342-0 342-0 185-0 105-0 105-0 105-0 105-0 185-0 185-0 185-0 185-0 185-0 155-3 155-3 155-3 155-3 155-3 155-3 155-3 263-3 263-3 263-3 263-3 245-0 245-0 245-0 245-0 245-0 9-3 9-3 9-3 9-3 9-3 9-3 152-0 152-0 288-3 152-0 152-0 152-0 152-0 152-0 152-0 106-0 106-0 106-0 103-0 103-0 103-0 103-0 103-0 103-0 103-0 371-0 40-3 40-3 40-3 40-3 538-0 142-3 142-3 142-3 142-3 142-3 142-3 142-3 345-0 345-0 345-0 362-0 345-0 241-3 241-3 241-3 241-3 268-0 118-0 118-0 118-0 118-0 118-0 118-0 118-0 189-3 189-3 192-3 192-3 192-3 170-3 95-0 95-0 95-0 95-0 95-0 95-0 95-0 95-0 195-3 43-0 195-3 146-3 146-3 146-3 146-3 146-3 146-3 146-3 146-3 146-3 325-3 299-0 299-0 299-0 299-0 299-0 299-0 299-0 299-0 271-0 271-0 271-0 271-0 271-0 271-0 0-2 0-2 0-2 0-2 0-2 0-2 0-2 0-2 0-2 0-2 0-2 0-2 0-2 0-2 0-2 0-2 0-2 0-2 0-2 0-2 0-2 0-2 0-2 0-2 0-2 0-2 0-2 0-2 0-2 0-2 
0-2 0-2 0-2 0-2 0-2 0-2 0-2 0-2 0-2 0-2 0-2 0-2 0-2 0-2 0-2 0-2 0-2 0-2 0-2 0-2 0-2 0-2 0-2 0-2 0-2 0-2 0-2 0-2 0-2 0-2 0-2 0-2 0-2 0-2 0-2 80-0 80-0 252-3 252-3 252-3 252-3 252-3 252-3 252-3 178-3 178-3 178-3 178-3 178-3 178-3 178-3 154-0 154-0 154-0 154-0 154-0 154-0 154-0 254-0 342-0 342-0 342-0 105-0 105-0 105-0 105-0 105-0 312-3 105-0 105-0 185-0 185-0 185-0 185-0 185-0 185-0 155-3 155-3 155-3 155-3 155-3 155-3 263-3 263-3 263-3 263-3 245-0 245-0 245-0 245-0 245-0 9-3 9-3 9-3 9-3 9-3 9-3 152-0 152-0 152-0 152-0 152-0 152-0 152-0 152-0 106-0 106-0 106-0 106-0 106-0 106-0 103-0 103-0 103-0 103-0 103-0 103-0 40-3 40-3 40-3 40-3 142-3 142-3 142-3 142-3 142-3 362-0 142-3 142-3 362-0 362-0 362-0 362-0 241-3 241-3 241-3 241-3 118-0 118-0 118-0 118-0 118-0 118-0 118-0 118-0 118-0 189-3 189-3 189-3 189-3 170-3 170-3 170-3 170-3 170-3 170-3 374-0 95-0 95-0 374-0 195-3 43-0 43-0 146-3 146-3 146-3 146-3 146-3 146-3 146-3 146-3 146-3 325-3 325-3 325-3 299-0 299-0 299-0 299-0 299-0 299-0 299-0 271-0 271-0 271-0 271-0 271-0 0-2 0-2 0-2 0-2 0-2 0-2 0-2 0-2 0-2 0-2 0-2 0-2 0-2 0-2 0-2 0-2 0-2 0-2 0-2 0-2 0-2 0-2 0-2 0-2 0-2 0-2 0-2 0-2 0-2 0-2 
0-2 0-2 0-2 0-2 0-2 0-2 0-2 0-2 0-2 0-2 0-2 0-2 0-2 0-2 0-2 0-2 0-2 0-2 0-2 0-2 0-2 0-2 0-2 0-2 0-2 0-2 0-2 0-2 0-2 0-2 0-2 0-2 0-2 0-2 0-2 237-0 237-0 252-3 252-3 252-3 252-3 252-3 252-3 252-3 252-3 178-3 378-0 378-0 378-0 378-0 178-3 378-0 378-0 378-0 154-0 87-0 154-0 154-0 154-0 154-0 154-0 105-0 105-0 105-0 105-0 105-0 312-3 312-3 105-0 105-0 185-0 185-0 185-0 185-0 155-3 155-3 155-3 155-3 155-3 155-3 155-3 263-3 263-3 263-3 263-3 263-3 263-3 245-0 245-0 245-0 245-0 245-0 9-3 9-3 9-3 9-3 9-3 9-3 152-0 247-0 152-0 152-0 152-0 152-0 152-0 106-0 106-0 106-0 106-0 106-0 103-0 103-0 103-0 103-0 103-0 40-3 103-0 40-3 40-3 40-3 40-3 142-3 142-3 142-3 142-3 142-3 362-0 142-3 142-3 362-0 362-0 362-0 362-0 241-3 241-3 241-3 118-0 118-0 118-0 118-0 118-0 118-0 118-0 118-0 118-0 189-3 189-3 189-3 189-3 189-3 170-3 170-3 170-3 170-3 170-3 374-0 374-0 95-0 95-0 374-0 43-0 43-0 43-0 43-0 43-0 146-3 146-3 43-0 43-0 146-3 146-3 325-3 325-3 325-3 325-3 299-0 299-0 299-0 299-0 299-0 299-0 199-3 199-3 199-3 271-0 271-0 271-0 0-2 0-2 0-2 0-2 0-2 0-2 0-2 0-2 0-2 0-2 0-2 0-2 0-2 0-2 0-2 0-2 0-2 0-2 0-2 0-2 0-2 0-2 0-2 0-2 0-2 0-2 0-2 0-2 0-2 0-2 
0-2 0-2 0-2 0-2 0-2 0-2 0-2 0-2 0-2 0-2 0-2 0-2 0-2 0-2 0-2 0-2 0-2 0-2 0-2 0-2 0-2 0-2 0-2 0-2 0-2 0-2 0-2 0-2 0-2 0-2 0-2 0-2 0-2 0-2 237-0 237-0 237-0 237-0 237-0 252-3 252-3 252-3 252-3 252-3 252-3 178-3 378-0 378-0 378-0 378-0 378-0 378-0 378-0 378-0 87-0 87-0 154-0 154-0 154-0 154-0 154-0 105-0 105-0 105-0 105-0 312-3 312-3 312-3 312-3 312-3 185-0 185-0 185-0 185-0 185-0 310-0 155-3 155-3 155-3 155-3 155-3 263-3 263-3 263-3 263-3 263-3 263-3 245-0 245-0 245-0 245-0 245-0 9-3 9-3 9-3 9-3 9-3 247-0 247-0 247-0 152-0 152-0 152-0 152-0 152-0 106-0 106-0 106-0 106-0 106-0 106-0 103-0 103-0 103-0 103-0 40-3 40-3 40-3 40-3 40-3 40-3 40-3 40-3 142-3 142-3 142-3 362-0 362-0 362-0 362-0 362-0 362-0 362-0 241-3 241-3 241-3 241-3 241-3 118-0 118-0 118-0 118-0 118-0 118-0 189-3 189-3 189-3 189-3 170-3 170-3 170-3 170-3 170-3 170-3 170-3 374-0 374-0 374-0 374-0 374-0 43-0 43-0 43-0 43-0 43-0 43-0 43-0 43-0 43-0 43-0 43-0 325-3 325-3 325-3 325-3 299-0 299-0 299-0 299-0 299-0 199-3 199-3 199-3 199-3 271-0 271-0 271-0 0-2 0-2 0-2 0-2 0-2 0-2 0-2 0-2 0-2 0-2 0-2 0-2 0-2 0-2 0-2 0-2 0-2 0-2 0-2 0-2 0-2 0-2 0-2 0-2 0-2 0-2 0-2 0-2 0-2 0-2 
0-2 0-2 0-2 0-2 0-2 0-2 0-2 0-2 0-2 0-2 0-2 0-2 0-2 0-2 0-2 0-2 0-2 0-2 0-2 0-2 0-2 0-2 0-2 0-2 0-2 0-2 0-2 0-2 0-2 0-2 0-2 0-2 0-2 0-2 237-0 237-0 237-0 237-0 237-0 301-3 301-3 301-3 301-3 178-3 178-3 178-3 178-3 378-0 378-0 378-0 378-0 378-0 378-0 87-0 87-0 87-0 87-0 154-0 154-0 154-0 105-0 105-0 105-0 105-0 312-3 312-3 312-3 312-3 312-3 312-3 312-3 312-3 310-0 310-0 310-0 310-0 310-0 310-0 310-0 310-0 263-3 263-3 263-3 263-3 263-3 263-3 255-0 255-0 255-0 255-0 245-0 9-3 9-3 9-3 9-3 9-3 9-3 247-0 247-0 247-0 247-0 247-0 247-0 152-0 152-0 106-0 234-3 234-3 106-0 106-0 106-0 103-0 103-0 103-0 40-3 40-3 40-3 40-3 40-3 339-0 121-0 121-0 121-0 142-3 142-3 142-3 362-0 362-0 362-0 362-0 362-0 362-0 241-3 241-3 241-3 241-3 241-3 241-3 118-0 118-0 118-0 293-0 293-0 293-0 189-3 189-3 189-3 189-3 170-3 170-3 170-3 170-3 170-3 170-3 170-3 374-0 374-0 374-0 374-0 374-0 374-0 374-0 43-0 43-0 43-0 43-0 43-0 43-0 222-3 222-3 43-0 325-3 325-3 325-3 325-3 299-0 299-0 443-3 299-0 299-0 299-0 199-3 199-3 199-3 199-3 199-3 271-0 0-2 0-2 0-2 0-2 0-2 0-2 0-2 0-2 0-2 0-2 0-2 0-2 0-2 0-2 0-2 0-2 0-2 0-2 0-2 0-2 0-2 0-2 0-2 0-2 0-2 0-2 0-2 0-2 0-2 0-2 
0-2 0-2 0-2 0-2 0-2 0-2 0-2 0-2 0-2 0-2 0-2 0-2 0-2 0-2 0-2 0-2 0-2 0-2 0-2 0-2 0-2 0-2 0-2 0-2 0-2 0-2 0-2 0-2 0-2 0-2 0-2 0-2 0-2 0-2 237-0 237-0 237-0 237-0 237-0 301-3 301-3 301-3 301-3 178-3 178-3 178-3 178-3 178-3 378-0 378-0 378-0 378-0 378-0 87-0 87-0 87-0 87-0 154-0 105-0 105-0 105-0 105-0 105-0 105-0 312-3 312-3 312-3 312-3 312-3 312-3 312-3 312-3 310-0 310-0 310-0 310-0 310-0 310-0 310-0 310-0 263-3 263-3 263-3 263-3 263-3 263-3 255-0 255-0 255-0 255-0 255-0 436-0 363-0 9-3 9-3 363-0 363-0 363-0 247-0 247-0 247-0 247-0 247-0 152-0 152-0 234-3 234-3 234-3 234-3 106-0 106-0 106-0 106-0 106-0 106-0 40-3 40-3 339-0 339-0 339-0 121-0 121-0 121-0 121-0 121-0 142-3 362-0 362-0 362-0 362-0 362-0 362-0 241-3 241-3 241-3 241-3 241-3 241-3 293-0 293-0 293-0 293-0 293-0 293-0 189-3 189-3 189-3 189-3 170-3 170-3 170-3 350-3 170-3 170-3 170-3 374-0 374-0 374-0 374-0 374-0 374-0 374-0 374-0 374-0 43-0 43-0 222-3 222-3 222-3 222-3 222-3 325-3 325-3 325-3 325-3 443-3 443-3 443-3 443-3 199-3 199-3 199-3 199-3 199-3 199-3 199-3 199-3 0-2 0-2 0-2 0-2 0-2 0-2 0-2 0-2 0-2 0-2 0-2 0-2 0-2 0-2 0-2 0-2 0-2 0-2 0-2 0-2 0-2 0-2 0-2 0-2 0-2 0-2 0-2 0-2 0-2 0-2 
0-2 0-2 0-2 0-2 0-2 0-2 0-2 0-2 0-2 0-2 0-2 0-2 0-2 0-2 0-2 0-2 0-2 0-2 0-2 0-2 0-2 0-2 0-2 0-2 0-2 0-2 0-2 0-2 0-2 0-2 0-2 0-2 0-2 0-2 237-0 237-0 237-0 237-0 237-0 301-3 301-3 301-3 301-3 301-3 301-3 301-3 178-3 178-3 378-0 378-0 378-0 378-0 378-0 87-0 87-0 87-0 87-0 87-0 87-0 105-0 105-0 105-0 105-0 312-3 312-3 312-3 312-3 312-3 312-3 312-3 312-3 157-0 157-0 157-0 310-0 310-0 310-0 310-0 310-0 255-0 255-0 255-0 255-0 263-3 263-3 255-0 255-0 255-0 255-0 255-0 255-0 436-0 363-0 363-0 363-0 363-0 363-0 363-0 247-0 247-0 247-0 247-0 247-0 152-0 234-3 234-3 234-3 234-3 234-3 234-3 234-3 106-0 106-0 106-0 339-0 40-3 40-3 339-0 339-0 339-0 339-0 121-0 121-0 121-0 121-0 121-0 121-0 362-0 362-0 362-0 362-0 362-0 241-3 241-3 241-3 241-3 293-0 293-0 293-0 293-0 293-0 293-0 293-0 189-3 189-3 350-3 350-3 350-3 350-3 170-3 350-3 350-3 170-3 170-3 170-3 374-0 374-0 374-0 374-0 374-0 374-0 374-0 374-0 43-0 43-0 222-3 222-3 163-3 163-3 222-3 222-3 325-3 325-3 325-3 325-3 443-3 443-3 443-3 443-3 443-3 443-3 199-3 199-3 199-3 199-3 199-3 199-3 0-2 0-2 0-2 0-2 0-2 0-2 0-2 0-2 0-2 0-2 0-2 0-2 0-2 0-2 0-2 0-2 0-2 0-2 0-2 0-2 0-2 0-2 0-2 0-2 0-2 0-2 0-2 0-2 0-2 0-2 
0-2 0-2 0-2 0-2 0-2 0-2 0-2 0-2 0-2 0-2 0-2 0-2 0-2 0-2 0-2 0-2 0-2 0-2 0-2 0-2 0-2 0-2 0-2 0-2 0-2 0-2 0-2 0-2 0-2 0-2 0-2 0-2 0-2 0-2 237-0 237-0 237-0 237-0 237-0 301-3 301-3 301-3 301-3 301-3 301-3 301-3 178-3 178-3 378-0 378-0 378-0 378-0 378-0 233-3 87-0 87-0 87-0 87-0 202-0 202-0 202-0 202-0 105-0 105-0 312-3 312-3 312-3 312-3 312-3 312-3 312-3 157-0 157-0 157-0 310-0 310-0 310-0 310-0 310-0 255-0 255-0 255-0 255-0 255-0 255-0 255-0 255-0 436-0 436-0 436-0 436-0 436-0 363-0 363-0 363-0 363-0 363-0 363-0 247-0 247-0 247-0 247-0 247-0 234-3 234-3 234-3 234-3 234-3 234-3 234-3 234-3 234-3 339-0 339-0 339-0 339-0 339-0 339-0 339-0 339-0 339-0 121-0 121-0 121-0 121-0 121-0 121-0 121-0 362-0 362-0 362-0 362-0 362-0 241-3 241-3 241-3 293-0 293-0 293-0 293-0 293-0 293-0 293-0 189-3 189-3 189-3 350-3 350-3 350-3 350-3 350-3 350-3 170-3 170-3 91-0 374-0 374-0 197-0 197-0 197-0 197-0 374-0 374-0 43-0 43-0 222-3 222-3 222-3 163-3 222-3 325-3 325-3 325-3 325-3 325-3 443-3 443-3 443-3 443-3 443-3 443-3 199-3 199-3 199-3 199-3 199-3 218-0 0-2 0-2 0-2 0-2 0-2 0-2 0-2 0-2 0-2 0-2 0-2 0-2 0-2 0-2 0-2 0-2 0-2 0-2 0-2 0-2 0-2 0-2 0-2 0-2 0-2 0-2 0-2 0-2 0-2 0-2 
0-2 0-2 0-2 0-2 0-2 0-2 0-2 0-2 0-2 0-2 0-2 0-2 0-2 0-2 0-2 0-2 0-2 0-2 0-2 0-2 0-2 0-2 0-2 0-2 0-2 0-2 0-2 0-2 0-2 0-2 0-2 0-2 0-2 0-2 237-0 237-0 237-0 237-0 237-0 301-3 301-3 301-3 301-3 301-3 301-3 301-3 178-3 178-3 428-0 233-3 378-0 233-3 233-3 233-3 87-0 87-0 202-0 202-0 202-0 202-0 202-0 202-0 105-0 105-0 105-0 331-0 312-3 312-3 157-0 157-0 157-0 157-0 157-0 157-0 310-0 310-0 310-0 310-0 310-0 310-0 310-0 238-3 255-0 255-0 255-0 255-0 255-0 436-0 436-0 436-0 436-0 436-0 363-0 363-0 363-0 363-0 363-0 363-0 363-0 363-0 247-0 247-0 247-0 247-0 234-3 234-3 234-3 234-3 234-3 234-3 234-3 234-3 339-0 339-0 339-0 292-3 339-0 339-0 339-0 339-0 339-0 121-0 262-3 121-0 121-0 121-0 121-0 121-0 362-0 362-0 362-0 362-0 241-3 241-3 414-0 414-0 293-0 293-0 293-0 293-0 293-0 293-0 293-0 189-3 189-3 189-3 350-3 350-3 350-3 350-3 350-3 350-3 91-0 91-0 91-0 91-0 197-0 197-0 197-0 197-0 197-0 374-0 374-0 43-0 43-0 222-3 222-3 222-3 163-3 163-3 163-3 325-3 325-3 325-3 325-3 443-3 443-3 443-3 443-3 443-3 443-3 199-3 199-3 199-3 218-0 218-0 218-0 0-2 0-2 0-2 0-2 0-2 0-2 0-2 0-2 0-2 0-2 0-2 0-2 0-2 0-2 0-2 0-2 0-2 0-2 0-2 0-2 0-2 0-2 0-2 0-2 0-2 0-2 0-2 0-2 0-2 0-2 
0-2 0-2 0-2 0-2 0-2 0-2 0-2 0-2 0-2 0-2 0-2 0-2 0-2 0-2 0-2 0-2 0-2 0-2 0-2 0-2 0-2 0-2 0-2 0-2 0-2 0-2 0-2 0-2 0-2 0-2 0-2 0-2 0-2 0-2 237-0 237-0 237-0 237-0 237-0 301-3 301-3 301-3 301-3 301-3 301-3 301-3 428-0 428-0 428-0 233-3 233-3 233-3 233-3 233-3 233-3 87-0 202-0 202-0 202-0 202-0 202-0 202-0 202-0 202-0 331-0 331-0 331-0 331-0 331-0 157-0 157-0 157-0 157-0 157-0 412-3 412-3 412-3 310-0 310-0 310-0 238-3 238-3 238-3 255-0 255-0 255-0 255-0 436-0 436-0 436-0 436-0 436-0 363-0 363-0 363-0 363-0 363-0 363-0 363-0 363-0 247-0 247-0 247-0 247-0 247-0 234-3 234-3 234-3 234-3 234-3 234-3 339-0 339-0 339-0 292-3 292-3 339-0 339-0 339-0 339-0 262-3 262-3 262-3 262-3 262-3 121-0 121-0 121-0 121-0 121-0 121-0 414-0 414-0 414-0 414-0 414-0 293-0 293-0 293-0 293-0 293-0 293-0 293-0 293-0 189-3 189-3 350-3 350-3 350-3 350-3 350-3 350-3 91-0 91-0 91-0 91-0 197-0 197-0 197-0 197-0 197-0 197-0 43-0 43-0 222-3 222-3 222-3 163-3 163-3 163-3 163-3 325-3 325-3 325-3 325-3 443-3 443-3 443-3 443-3 443-3 443-3 199-3 218-0 218-0 218-0 218-0 218-0 218-0 0-2 0-2 0-2 0-2 0-2 0-2 0-2 0-2 0-2 0-2 0-2 0-2 0-2 0-2 0-2 0-2 0-2 0-2 0-2 0-2 0-2 0-2 0-2 0-2 0-2 0-2 0-2 0-2 0-2 
0-2 0-2 0-2 0-2 0-2 0-2 0-2 0-2 0-2 0-2 0-2 0-2 0-2 0-2 0-2 0-2 0-2 0-2 0-2 0-2 0-2 0-2 0-2 0-2 0-2 0-2 0-2 0-2 0-2 0-2 0-2 0-2 0-2 0-2 237-0 377-0 237-0 237-0 301-3 301-3 229-0 229-0 229-0 229-0 428-0 428-0 428-0 428-0 233-3 233-3 233-3 233-3 233-3 233-3 233-3 87-0 87-0 202-0 202-0 202-0 202-0 202-0 202-0 202-0 331-0 331-0 331-0 331-0 331-0 157-0 157-0 157-0 157-0 157-0 412-3 412-3 412-3 310-0 238-3 238-3 238-3 238-3 238-3 238-3 238-3 255-0 255-0 436-0 436-0 436-0 436-0 436-0 436-0 363-0 436-0 436-0 363-0 363-0 363-0 182-0 182-0 247-0 247-0 247-0 247-0 321-3 234-3 234-3 234-3 321-3 339-0 339-0 321-3 321-3 292-3 292-3 339-0 339-0 339-0 262-3 262-3 262-3 262-3 262-3 262-3 121-0 121-0 121-0 121-0 121-0 267-0 267-0 267-0 414-0 414-0 414-0 414-0 414-0 414-0 213-3 213-3 213-3 189-3 189-3 189-3 189-3 189-3 350-3 350-3 350-3 350-3 350-3 91-0 91-0 197-0 197-0 197-0 197-0 197-0 197-0 197-0 197-0 43-0 43-0 222-3 222-3 222-3 163-3 163-3 163-3 163-3 325-3 325-3 325-3 443-3 443-3 443-3 443-3 443-3 443-3 218-0 218-0 218-0 218-0 218-0 218-0 218-0 218-0 0-2 0-2 0-2 0-2 0-2 0-2 0-2 0-2 0-2 0-2 0-2 0-2 0-2 0-2 0-2 0-2 0-2 0-2 0-2 0-2 0-2 0-2 0-2 0-2 0-2 0-2 0-2 0-2 0-2 
0-2 0-2 0-2 0-2 0-2 0-2 0-2 0-2 0-2 0-2 0-2 0-2 0-2 0-2 0-2 0-2 0-2 0-2 0-2 0-2 0-2 0-2 0-2 0-2 0-2 0-2 0-2 0-2 0-2 0-2 0-2 0-2 0-2 0-2 237-0 377-0 237-0 229-0 229-0 229-0 229-0 229-0 229-0 229-0 428-0 428-0 428-0 428-0 428-0 233-3 233-3 233-3 233-3 87-0 87-0 87-0 87-0 202-0 202-0 202-0 202-0 202-0 331-0 202-0 331-0 331-0 331-0 331-0 331-0 331-0 157-0 157-0 157-0 157-0 412-3 412-3 412-3 412-3 238-3 238-3 238-3 238-3 238-3 238-3 238-3 255-0 238-3 436-0 436-0 436-0 436-0 436-0 436-0 436-0 436-0 436-0 363-0 363-0 182-0 182-0 182-0 247-0 247-0 247-0 321-3 321-3 321-3 321-3 321-3 321-3 321-3 321-3 321-3 321-3 292-3 292-3 292-3 262-3 262-3 262-3 262-3 262-3 262-3 262-3 121-0 121-0 121-0 121-0 121-0 121-0 267-0 267-0 414-0 414-0 414-0 414-0 414-0 414-0 414-0 213-3 213-3 213-3 213-3 213-3 213-3 213-3 213-3 350-3 350-3 350-3 350-3 350-3 350-3 91-0 197-0 197-0 197-0 197-0 197-0 197-0 197-0 222-3 222-3 222-3 222-3 448-3 448-3 163-3 163-3 163-3 163-3 163-3 163-3 163-3 443-3 443-3 443-3 443-3 399-3 218-0 218-0 218-0 218-0 218-0 218-0 218-0 218-0 218-0 0-2 0-2 0-2 0-2 0-2 0-2 0-2 0-2 0-2 0-2 0-2 0-2 0-2 0-2 0-2 0-2 0-2 0-2 0-2 0-2 0-2 0-2 0-2 0-2 0-2 0-2 0-2 0-2 0-2 
0-2 0-2 0-2 0-2 0-2 0-2 0-2 0-2 0-2 0-2 0-2 0-2 0-2 0-2 0-2 0-2 0-2 0-2 0-2 0-2 0-2 0-2 0-2 0-2 0-2 0-2 0-2 0-2 0-2 0-2 0-2 0-2 0-2 0-2 377-0 377-0 237-0 229-0 229-0 229-0 229-0 229-0 229-0 229-0 428-0 428-0 428-0 428-0 428-0 233-3 233-3 233-3 233-3 233-3 87-0 87-0 87-0 202-0 202-0 202-0 202-0 331-0 331-0 331-0 331-0 331-0 331-0 331-0 157-0 157-0 157-0 157-0 157-0 412-3 412-3 412-3 412-3 412-3 412-3 238-3 238-3 238-3 238-3 238-3 238-3 238-3 238-3 436-0 436-0 365-3 365-3 365-3 365-3 365-3 365-3 365-3 365-3 363-0 182-0 182-0 182-0 182-0 182-0 247-0 321-3 321-3 321-3 321-3 321-3 321-3 321-3 321-3 321-3 321-3 292-3 292-3 292-3 262-3 262-3 262-3 262-3 262-3 262-3 262-3 262-3 267-0 267-0 267-0 267-0 267-0 267-0 267-0 313-0 414-0 414-0 414-0 414-0 414-0 414-0 213-3 213-3 213-3 213-3 213-3 213-3 213-3 213-3 213-3 350-3 350-3 350-3 91-0 91-0 91-0 197-0 197-0 91-0 197-0 91-0 197-0 197-0 222-3 222-3 448-3 448-3 448-3 448-3 163-3 163-3 163-3 163-3 163-3 163-3 163-3 163-3 399-3 399-3 399-3 399-3 218-0 218-0 218-0 218-0 218-0 218-0 273-3 218-0 218-0 0-2 0-2 0-2 0-2 0-2 0-2 0-2 0-2 0-2 0-2 0-2 0-2 0-2 0-2 0-2 0-2 0-2 0-2 0-2 0-2 0-2 0-2 0-2 0-2 0-2 0-2 0-2 0-2 0-2 
0-2 0-2 0-2 0-2 0-2 0-2 0-2 0-2 0-2 0-2 0-2 0-2 0-2 0-2 0-2 0-2 0-2 0-2 0-2 0-2 0-2 0-2 0-2 0-2 0-2 0-2 0-2 0-2 0-2 0-2 0-2 0-2 0-2 0-2 377-0 377-0 377-0 377-0 229-0 229-0 229-0 229-0 229-0 229-0 428-0 428-0 428-0 428-0 428-0 233-3 233-3 233-3 233-3 233-3 376-0 87-0 87-0 202-0 202-0 202-0 331-0 331-0 331-0 331-0 331-0 331-0 331-0 157-0 157-0 157-0 157-0 157-0 157-0 412-3 412-3 412-3 412-3 412-3 412-3 238-3 238-3 238-3 238-3 238-3 238-3 238-3 436-0 436-0 365-3 365-3 365-3 365-3 365-3 365-3 365-3 365-3 365-3 365-3 182-0 182-0 182-0 182-0 182-0 321-3 321-3 321-3 321-3 321-3 321-3 321-3 321-3 321-3 321-3 321-3 292-3 292-3 292-3 262-3 262-3 262-3 262-3 262-3 262-3 262-3 262-3 169-0 267-0 267-0 267-0 267-0 267-0 313-0 313-0 313-0 414-0 414-0 414-0 414-0 213-3 213-3 213-3 213-3 213-3 213-3 213-3 213-3 213-3 213-3 350-3 424-0 424-0 91-0 91-0 91-0 91-0 91-0 91-0 91-0 91-0 197-0 197-0 197-0 222-3 222-3 448-3 448-3 448-3 448-3 163-3 163-3 163-3 448-3 163-3 163-3 163-3 163-3 399-3 399-3 399-3 218-0 218-0 399-3 273-3 273-3 273-3 273-3 218-0 218-0 273-3 0-2 0-2 0-2 0-2 0-2 0-2 0-2 0-2 0-2 0-2 0-2 0-2 0-2 0-2 0-2 0-2 0-2 0-2 0-2 0-2 0-2 0-2 0-2 0-2 0-2 0-2 0-2 0-2 
0-2 0-2 0-2 0-2 0-2 0-2 0-2 0-2 0-2 0-2 0-2 0-2 0-2 0-2 0-2 0-2 0-2 0-2 0-2 0-2 0-2 0-2 0-2 0-2 0-2 0-2 0-2 0-2 0-2 0-2 0-2 0-2 0-2 0-2 377-0 377-0 377-0 377-0 229-0 229-0 229-0 229-0 229-0 229-0 428-0 428-0 428-0 181-3 428-0 428-0 428-0 233-3 233-3 376-0 376-0 87-0 87-0 202-0 202-0 202-0 330-0 331-0 331-0 331-0 330-0 231-0 231-0 231-0 231-0 231-0 157-0 157-0 412-3 412-3 412-3 412-3 412-3 412-3 158-3 238-3 238-3 238-3 238-3 238-3 238-3 238-3 436-0 436-0 365-3 365-3 365-3 365-3 365-3 365-3 365-3 365-3 182-0 182-0 182-0 182-0 182-0 182-0 182-0 258-0 258-0 258-0 168-0 168-0 168-0 321-3 321-3 321-3 321-3 321-3 292-3 292-3 292-3 292-3 292-3 262-3 262-3 262-3 262-3 262-3 262-3 169-0 267-0 267-0 267-0 313-0 313-0 313-0 313-0 313-0 313-0 414-0 414-0 414-0 414-0 313-0 213-3 213-3 213-3 213-3 213-3 349-0 213-3 213-3 424-0 424-0 424-0 424-0 91-0 91-0 91-0 91-0 91-0 91-0 265-3 265-3 222-3 222-3 222-3 222-3 448-3 448-3 448-3 448-3 448-3 448-3 448-3 448-3 448-3 163-3 163-3 163-3 399-3 399-3 399-3 399-3 399-3 399-3 273-3 273-3 273-3 273-3 218-0 218-0 273-3 0-2 0-2 0-2 0-2 0-2 0-2 0-2 0-2 0-2 0-2 0-2 0-2 0-2 0-2 0-2 0-2 0-2 0-2 0-2 0-2 0-2 0-2 0-2 0-2 0-2 0-2 0-2 0-2 
0-2 0-2 0-2 0-2 0-2 0-2 0-2 0-2 0-2 0-2 0-2 0-2 0-2 0-2 0-2 0-2 0-2 0-2 0-2 0-2 0-2 0-2 0-2 0-2 0-2 0-2 0-2 0-2 0-2 0-2 0-2 0-2 0-2 0-2 0-2 377-0 377-0 377-0 229-0 229-0 229-0 229-0 229-0 428-0 428-0 428-0 181-3 181-3 428-0 428-0 428-0 233-3 233-3 376-0 376-0 376-0 330-0 330-0 330-0 330-0 330-0 331-0 331-0 330-0 330-0 231-0 231-0 231-0 231-0 231-0 231-0 157-0 412-3 412-3 412-3 412-3 412-3 158-3 158-3 158-3 158-3 158-3 158-3 158-3 158-3 264-0 264-0 264-0 264-0 365-3 365-3 365-3 365-3 365-3 365-3 365-3 182-0 182-0 296-0 182-0 182-0 182-0 182-0 258-0 258-0 258-0 168-0 168-0 168-0 168-0 168-0 168-0 168-0 321-3 292-3 292-3 292-3 292-3 292-3 292-3 169-0 169-0 169-0 169-0 169-0 169-0 267-0 267-0 313-0 313-0 313-0 313-0 313-0 313-0 313-0 414-0 414-0 313-0 313-0 313-0 313-0 349-0 349-0 349-0 349-0 349-0 349-0 349-0 424-0 424-0 424-0 424-0 91-0 91-0 91-0 91-0 91-0 91-0 265-3 265-3 265-3 265-3 222-3 222-3 222-3 448-3 448-3 448-3 448-3 448-3 448-3 448-3 448-3 448-3 448-3 399-3 399-3 399-3 399-3 399-3 399-3 399-3 273-3 273-3 273-3 273-3 273-3 273-3 273-3 0-2 0-2 0-2 0-2 0-2 0-2 0-2 0-2 0-2 0-2 0-2 0-2 0-2 0-2 0-2 0-2 0-2 0-2 0-2 0-2 0-2 0-2 0-2 0-2 0-2 0-2 0-2 0-2 
0-2 0-2 0-2 0-2 0-2 0-2 0-2 0-2 0-2 0-2 0-2 0-2 0-2 0-2 0-2 0-2 0-2 0-2 0-2 0-2 0-2 0-2 0-2 0-2 0-2 0-2 0-2 0-2 0-2 0-2 0-2 0-2 0-2 0-2 0-2 377-0 377-0 377-0 229-0 229-0 229-0 229-0 229-0 229-0 428-0 181-3 181-3 181-3 181-3 428-0 181-3 233-3 233-3 376-0 376-0 376-0 376-0 376-0 330-0 330-0 330-0 331-0 331-0 330-0 231-0 231-0 231-0 231-0 231-0 231-0 231-0 231-0 231-0 412-3 412-3 412-3 412-3 158-3 158-3 158-3 158-3 158-3 158-3 158-3 158-3 158-3 264-0 264-0 264-0 264-0 365-3 365-3 264-0 264-0 365-3 365-3 182-0 182-0 296-0 182-0 182-0 182-0 258-0 258-0 258-0 168-0 168-0 168-0 168-0 168-0 168-0 168-0 168-0 270-3 292-3 292-3 292-3 292-3 292-3 292-3 292-3 169-0 169-0 169-0 169-0 169-0 169-0 267-0 267-0 267-0 267-0 267-0 313-0 313-0 313-0 414-0 414-0 313-0 313-0 313-0 313-0 349-0 349-0 349-0 349-0 349-0 349-0 349-0 424-0 424-0 424-0 424-0 322-0 322-0 322-0 322-0 91-0 91-0 265-3 265-3 265-3 265-3 265-3 222-3 222-3 448-3 448-3 340-3 340-3 448-3 448-3 448-3 448-3 448-3 448-3 399-3 399-3 399-3 399-3 399-3 399-3 399-3 148-3 148-3 273-3 273-3 273-3 273-3 273-3 0-2 0-2 0-2 0-2 0-2 0-2 0-2 0-2 0-2 0-2 0-2 0-2 0-2 0-2 0-2 0-2 0-2 0-2 0-2 0-2 0-2 0-2 0-2 0-2 0-2 0-2 0-2 0-2 
0-2 0-2 0-2 0-2 0-2 0-2 0-2 0-2 0-2 0-2 0-2 0-2 0-2 0-2 0-2 0-2 0-2 0-2 0-2 0-2 0-2 0-2 0-2 0-2 0-2 0-2 0-2 0-2 0-2 0-2 0-2 0-2 0-2 0-2 0-2 377-0 377-0 377-0 229-0 303-3 303-3 303-3 428-0 428-0 428-0 181-3 181-3 181-3 181-3 181-3 181-3 181-3 233-3 376-0 376-0 376-0 376-0 376-0 330-0 330-0 330-0 330-0 330-0 330-0 231-0 231-0 231-0 231-0 231-0 231-0 231-0 231-0 231-0 412-3 412-3 412-3 412-3 389-3 158-3 158-3 158-3 216-0 216-0 216-0 216-0 264-0 264-0 264-0 264-0 264-0 264-0 264-0 264-0 264-0 264-0 264-0 182-0 296-0 296-0 182-0 258-0 258-0 258-0 258-0 258-0 168-0 168-0 168-0 168-0 168-0 168-0 168-0 270-3 270-3 292-3 292-3 292-3 292-3 58-0 58-0 58-0 58-0 169-0 169-0 169-0 169-0 169-0 267-0 267-0 267-0 267-0 267-0 313-0 313-0 313-0 313-0 313-0 313-0 313-0 349-0 349-0 349-0 349-0 349-0 349-0 349-0 349-0 424-0 424-0 424-0 424-0 424-0 322-0 322-0 322-0 322-0 366-0 366-0 366-0 265-3 265-3 265-3 265-3 222-3 222-3 448-3 448-3 340-3 340-3 340-3 340-3 340-3 340-3 474-0 474-0 474-0 474-0 474-0 399-3 399-3 399-3 399-3 399-3 148-3 273-3 273-3 273-3 273-3 273-3 0-2 0-2 0-2 0-2 0-2 0-2 0-2 0-2 0-2 0-2 0-2 0-2 0-2 0-2 0-2 0-2 0-2 0-2 0-2 0-2 0-2 0-2 0-2 0-2 0-2 0-2 0-2 0-2 
0-2 0-2 0-2 0-2 0-2 0-2 0-2 0-2 0-2 0-2 0-2 0-2 0-2 0-2 0-2 0-2 0-2 0-2 0-2 0-2 0-2 0-2 0-2 0-2 0-2 0-2 0-2 0-2 0-2 0-2 0-2 0-2 0-2 0-2 377-0 377-0 377-0 377-0 303-3 303-3 303-3 303-3 303-3 303-3 303-3 181-3 181-3 181-3 181-3 181-3 181-3 376-0 376-0 376-0 376-0 376-0 354-0 354-0 330-0 330-0 330-0 330-0 330-0 330-0 330-0 231-0 231-0 231-0 231-0 231-0 231-0 231-0 231-0 389-3 389-3 389-3 389-3 389-3 158-3 158-3 158-3 216-0 216-0 216-0 216-0 216-0 264-0 264-0 264-0 264-0 264-0 264-0 264-0 264-0 264-0 264-0 182-0 296-0 296-0 296-0 258-0 258-0 258-0 258-0 258-0 168-0 168-0 168-0 168-0 168-0 168-0 270-3 270-3 270-3 270-3 292-3 292-3 292-3 58-0 58-0 270-3 58-0 169-0 169-0 169-0 169-0 169-0 267-0 267-0 267-0 267-0 267-0 318-0 318-0 313-0 313-0 313-0 313-0 313-0 349-0 349-0 349-0 349-0 349-0 349-0 349-0 349-0 424-0 424-0 424-0 424-0 424-0 322-0 322-0 322-0 322-0 366-0 366-0 366-0 366-0 366-0 265-3 265-3 265-3 265-3 265-3 340-3 340-3 340-3 340-3 340-3 340-3 474-0 474-0 474-0 474-0 474-0 474-0 399-3 399-3 399-3 399-3 399-3 148-3 148-3 273-3 273-3 273-3 273-3 0-2 0-2 0-2 0-2 0-2 0-2 0-2 0-2 0-2 0-2 0-2 0-2 0-2 0-2 0-2 0-2 0-2 0-2 0-2 0-2 0-2 0-2 0-2 0-2 0-2 0-2 0-2 0-2 
0-2 0-2 0-2 0-2 0-2 0-2 0-2 0-2 0-2 0-2 0-2 0-2 0-2 0-2 0-2 0-2 0-2 0-2 0-2 0-2 0-2 0-2 0-2 0-2 0-2 0-2 0-2 0-2 0-2 0-2 0-2 0-2 0-2 0-2 377-0 377-0 377-0 377-0 303-3 303-3 303-3 303-3 303-3 303-3 303-3 181-3 181-3 181-3 181-3 181-3 376-0 376-0 376-0 376-0 376-0 376-0 354-0 354-0 330-0 330-0 330-0 330-0 330-0 330-0 330-0 201-0 201-0 201-0 201-0 201-0 201-0 389-3 389-3 389-3 389-3 389-3 389-3 389-3 158-3 158-3 158-3 216-0 216-0 216-0 216-0 469-3 469-3 469-3 264-0 264-0 264-0 264-0 336-0 336-0 336-0 336-0 182-0 296-0 296-0 296-0 258-0 258-0 258-0 258-0 258-0 258-0 168-0 168-0 168-0 305-0 270-3 270-3 270-3 270-3 270-3 270-3 270-3 270-3 270-3 270-3 270-3 58-0 169-0 169-0 169-0 169-0 169-0 169-0 267-0 267-0 267-0 267-0 318-0 318-0 318-0 318-0 318-0 318-0 349-0 349-0 244-3 349-0 244-3 244-3 244-3 244-3 424-0 424-0 424-0 424-0 322-0 322-0 322-0 322-0 322-0 322-0 366-0 366-0 366-0 366-0 366-0 366-0 265-3 265-3 265-3 265-3 265-3 340-3 340-3 340-3 340-3 340-3 474-0 474-0 474-0 474-0 394-3 394-3 394-3 394-3 394-3 399-3 399-3 148-3 148-3 273-3 273-3 273-3 273-3 0-2 0-2 0-2 0-2 0-2 0-2 0-2 0-2 0-2 0-2 0-2 0-2 0-2 0-2 0-2 0-2 0-2 0-2 0-2 0-2 0-2 0-2 0-2 0-2 0-2 0-2 0-2 0-2 
0-2 0-2 0-2 0-2 0-2 0-2 0-2 0-2 0-2 0-2 0-2 0-2 0-2 0-2 0-2 0-2 0-2 0-2 0-2 0-2 0-2 0-2 0-2 0-2 0-2 0-2 0-2 0-2 0-2 0-2 0-2 0-2 0-2 0-2 377-0 377-0 377-0 377-0 282-0 303-3 303-3 303-3 303-3 303-3 303-3 303-3 181-3 181-3 181-3 181-3 181-3 376-0 376-0 376-0 376-0 376-0 354-0 354-0 354-0 330-0 354-0 354-0 330-0 330-0 201-0 201-0 201-0 201-0 201-0 201-0 201-0 201-0 389-3 389-3 389-3 389-3 389-3 158-3 158-3 158-3 158-3 158-3 216-0 216-0 469-3 469-3 469-3 469-3 264-0 264-0 264-0 264-0 336-0 336-0 336-0 336-0 336-0 336-0 296-0 296-0 296-0 296-0 296-0 258-0 258-0 258-0 258-0 168-0 168-0 305-0 270-3 270-3 270-3 270-3 270-3 270-3 270-3 270-3 270-3 270-3 58-0 58-0 169-0 169-0 169-0 169-0 169-0 489-0 489-0 489-0 489-0 489-0 318-0 318-0 318-0 318-0 318-0 318-0 349-0 349-0 244-3 244-3 244-3 244-3 244-3 424-0 424-0 424-0 424-0 424-0 322-0 322-0 322-0 322-0 322-0 322-0 322-0 366-0 366-0 366-0 366-0 366-0 265-3 265-3 265-3 265-3 340-3 340-3 340-3 340-3 340-3 474-0 474-0 474-0 474-0 474-0 394-3 394-3 394-3 394-3 394-3 394-3 399-3 148-3 148-3 273-3 273-3 273-3 273-3 0-2 0-2 0-2 0-2 0-2 0-2 0-2 0-2 0-2 0-2 0-2 0-2 0-2 0-2 0-2 0-2 0-2 0-2 0-2 0-2 0-2 0-2 0-2 0-2 0-2 0-2 0-2 0-2 
0-2 0-2 0-2 0-2 0-2 0-2 0-2 0-2 0-2 0-2 0-2 0-2 0-2 0-2 0-2 0-2 0-2 0-2 0-2 0-2 0-2 0-2 0-2 0-2 0-2 0-2 0-2 0-2 0-2 0-2 0-2 0-2 0-2 0-2 377-0 377-0 377-0 282-0 282-0 303-3 303-3 303-3 303-3 303-3 303-3 303-3 204-0 181-3 181-3 181-3 181-3 181-3 376-0 376-0 376-0 376-0 376-0 354-0 354-0 330-0 354-0 354-0 330-0 201-0 201-0 201-0 201-0 201-0 201-0 201-0 201-0 201-0 389-3 389-3 389-3 389-3 389-3 389-3 389-3 158-3 158-3 158-3 216-0 469-3 469-3 469-3 469-3 469-3 264-0 264-0 336-0 336-0 336-0 336-0 336-0 336-0 336-0 336-0 296-0 296-0 296-0 296-0 296-0 258-0 258-0 258-0 258-0 305-0 305-0 305-0 270-3 270-3 270-3 270-3 270-3 270-3 270-3 270-3 270-3 58-0 58-0 58-0 58-0 58-0 58-0 58-0 58-0 489-0 489-0 489-0 489-0 489-0 318-0 318-0 318-0 318-0 318-0 318-0 318-0 318-0 244-3 244-3 244-3 244-3 117-0 116-3 424-0 424-0 424-0 424-0 322-0 322-0 322-0 322-0 322-0 348-0 348-0 348-0 366-0 366-0 366-0 366-0 265-3 265-3 265-3 265-3 194-0 340-3 340-3 340-3 340-3 474-0 474-0 474-0 474-0 474-0 394-3 394-3 394-3 394-3 394-3 394-3 394-3 148-3 148-3 148-3 148-3 148-3 148-3 0-2 0-2 0-2 0-2 0-2 0-2 0-2 0-2 0-2 0-2 0-2 0-2 0-2 0-2 0-2 0-2 0-2 0-2 0-2 0-2 0-2 0-2 0-2 0-2 0-2 0-2 0-2 0-2 
0-2 0-2 0-2 0-2 0-2 0-2 0-2 0-2 0-2 0-2 0-2 0-2 0-2 0-2 0-2 0-2 0-2 0-2 0-2 0-2 0-2 0-2 0-2 0-2 0-2 0-2 0-2 0-2 0-2 0-2 0-2 0-2 0-2 0-2 377-0 377-0 377-0 282-0 282-0 282-0 282-0 204-0 303-3 303-3 303-3 303-3 204-0 181-3 204-0 204-0 204-0 181-3 181-3 230-0 376-0 354-0 354-0 354-0 354-0 330-0 354-0 354-0 330-0 201-0 201-0 201-0 201-0 201-0 201-0 201-0 201-0 259-0 389-3 389-3 389-3 389-3 389-3 389-3 389-3 158-3 158-3 158-3 216-0 469-3 469-3 469-3 469-3 469-3 264-0 469-3 469-3 336-0 336-0 336-0 336-0 336-0 336-0 336-0 336-0 296-0 296-0 296-0 296-0 296-0 258-0 258-0 258-0 164-3 164-3 305-0 305-0 305-0 270-3 270-3 36-0 270-3 58-0 58-0 58-0 58-0 58-0 58-0 58-0 489-0 489-0 489-0 489-0 489-0 489-0 489-0 318-0 318-0 318-0 334-3 318-0 318-0 318-0 318-0 244-3 244-3 244-3 244-3 244-3 117-0 117-0 116-3 116-3 116-3 116-3 424-0 424-0 322-0 322-0 322-0 348-0 348-0 348-0 348-0 366-0 366-0 366-0 366-0 366-0 265-3 194-0 194-0 194-0 340-3 340-3 340-3 340-3 474-0 474-0 474-0 474-0 474-0 394-3 394-3 394-3 394-3 394-3 394-3 394-3 221-3 221-3 148-3 148-3 148-3 148-3 0-2 0-2 0-2 0-2 0-2 0-2 0-2 0-2 0-2 0-2 0-2 0-2 0-2 0-2 0-2 0-2 0-2 0-2 0-2 0-2 0-2 0-2 0-2 0-2 0-2 0-2 0-2 0-2 
0-2 0-2 0-2 0-2 0-2 0-2 0-2 0-2 0-2 0-2 0-2 0-2 0-2 0-2 0-2 0-2 0-2 0-2 0-2 0-2 0-2 0-2 0-2 0-2 0-2 0-2 0-2 0-2 0-2 0-2 0-2 0-2 0-2 0-2 282-0 282-0 282-0 282-0 282-0 282-0 282-0 204-0 204-0 303-3 303-3 204-0 204-0 204-0 204-0 204-0 204-0 204-0 204-0 230-0 230-0 230-0 230-0 354-0 354-0 354-0 354-0 354-0 354-0 354-0 201-0 201-0 201-0 259-0 259-0 201-0 201-0 259-0 259-0 389-3 389-3 389-3 389-3 389-3 389-3 216-0 216-0 216-0 216-0 469-3 469-3 469-3 469-3 469-3 469-3 469-3 469-3 469-3 336-0 469-3 336-0 336-0 336-0 336-0 409-3 409-3 296-0 296-0 296-0 296-0 258-0 258-0 258-0 164-3 164-3 164-3 305-0 305-0 36-0 36-0 36-0 36-0 58-0 58-0 58-0 58-0 58-0 58-0 58-0 489-0 489-0 489-0 489-0 489-0 489-0 489-0 318-0 318-0 334-3 334-3 334-3 318-0 244-3 244-3 244-3 244-3 244-3 244-3 244-3 117-0 116-3 116-3 116-3 116-3 116-3 116-3 424-0 322-0 322-0 322-0 348-0 348-0 348-0 348-0 348-0 366-0 366-0 366-0 366-0 194-0 194-0 194-0 194-0 340-3 194-0 340-3 340-3 474-0 474-0 474-0 474-0 474-0 394-3 394-3 394-3 394-3 394-3 394-3 221-3 221-3 148-3 148-3 148-3 148-3 148-3 0-2 0-2 0-2 0-2 0-2 0-2 0-2 0-2 0-2 0-2 0-2 0-2 0-2 0-2 0-2 0-2 0-2 0-2 0-2 0-2 0-2 0-2 0-2 0-2 0-2 0-2 0-2 0-2 
0-2 0-2 0-2 0-2 0-2 0-2 0-2 0-2 0-2 0-2 0-2 0-2 0-2 0-2 0-2 0-2 0-2 0-2 0-2 0-2 0-2 0-2 0-2 0-2 0-2 0-2 0-2 0-2 0-2 0-2 0-2 0-2 0-2 0-2 282-0 282-0 282-0 282-0 282-0 282-0 282-0 204-0 204-0 204-0 204-0 204-0 204-0 204-0 204-0 204-0 230-0 230-0 230-0 230-0 230-0 230-0 285-0 285-0 285-0 354-0 354-0 354-0 354-0 354-0 201-0 201-0 201-0 259-0 259-0 201-0 259-0 259-0 259-0 389-3 389-3 389-3 216-0 216-0 216-0 216-0 216-0 216-0 216-0 469-3 469-3 469-3 469-3 469-3 469-3 469-3 469-3 469-3 469-3 469-3 336-0 336-0 336-0 336-0 409-3 409-3 308-3 296-0 296-0 296-0 296-0 258-0 164-3 164-3 164-3 164-3 305-0 305-0 36-0 36-0 36-0 36-0 36-0 36-0 36-0 58-0 58-0 58-0 58-0 489-0 489-0 489-0 489-0 489-0 489-0 418-0 318-0 318-0 334-3 334-3 334-3 334-3 244-3 244-3 244-3 244-3 244-3 244-3 244-3 117-0 116-3 116-3 116-3 116-3 116-3 116-3 116-3 322-0 322-0 348-0 348-0 348-0 348-0 348-0 348-0 366-0 366-0 366-0 366-0 194-0 194-0 194-0 194-0 340-3 194-0 194-0 194-0 474-0 474-0 449-3 474-0 394-3 394-3 394-3 394-3 394-3 394-3 394-3 221-3 221-3 148-3 148-3 148-3 0-2 0-2 0-2 0-2 0-2 0-2 0-2 0-2 0-2 0-2 0-2 0-2 0-2 0-2 0-2 0-2 0-2 0-2 0-2 0-2 0-2 0-2 0-2 0-2 0-2 0-2 0-2 0-2 0-2 0-2 
0-2 0-2 0-2 0-2 0-2 0-2 0-2 0-2 0-2 0-2 0-2 0-2 0-2 0-2 0-2 0-2 0-2 0-2 0-2 0-2 0-2 0-2 0-2 0-2 0-2 0-2 0-2 0-2 0-2 0-2 0-2 0-2 0-2 0-2 282-0 282-0 282-0 282-0 282-0 282-0 352-3 352-3 352-3 204-0 204-0 204-0 204-0 204-0 204-0 230-0 230-0 230-0 230-0 230-0 230-0 230-0 285-0 285-0 285-0 285-0 285-0 354-0 354-0 354-0 259-0 259-0 259-0 259-0 259-0 259-0 259-0 259-0 259-0 260-3 260-3 260-3 216-0 216-0 216-0 216-0 216-0 216-0 388-0 388-0 388-0 388-0 388-0 388-0 388-0 439-3 439-3 469-3 409-3 409-3 409-3 336-0 409-3 409-3 409-3 409-3 308-3 296-0 296-0 296-0 296-0 258-0 164-3 164-3 164-3 164-3 305-0 36-0 36-0 36-0 36-0 36-0 36-0 36-0 36-0 36-0 58-0 58-0 58-0 489-0 489-0 489-0 489-0 489-0 489-0 418-0 418-0 418-0 334-3 334-3 334-3 334-3 334-3 334-3 244-3 244-3 244-3 244-3 244-3 117-0 116-3 116-3 116-3 116-3 116-3 116-3 116-3 322-0 348-0 348-0 348-0 348-0 348-0 348-0 348-0 366-0 348-0 348-0 347-0 194-0 194-0 194-0 194-0 194-0 194-0 194-0 194-0 474-0 474-0 449-3 474-0 474-0 474-0 394-3 394-3 394-3 221-3 221-3 221-3 148-3 148-3 148-3 148-3 0-2 0-2 0-2 0-2 0-2 0-2 0-2 0-2 0-2 0-2 0-2 0-2 0-2 0-2 0-2 0-2 0-2 0-2 0-2 0-2 0-2 0-2 0-2 0-2 0-2 0-2 0-2 0-2 0-2 0-2 
0-2 0-2 0-2 0-2 0-2 0-2 0-2 0-2 0-2 0-2 0-2 0-2 0-2 0-2 0-2 0-2 0-2 0-2 0-2 0-2 0-2 0-2 0-2 0-2 0-2 0-2 0-2 0-2 0-2 0-2 0-2 0-2 0-2 0-2 282-0 282-0 282-0 282-0 282-0 282-0 352-3 352-3 352-3 204-0 204-0 204-0 204-0 204-0 204-0 230-0 230-0 230-0 230-0 230-0 230-0 285-0 285-0 285-0 285-0 285-0 354-0 354-0 354-0 354-0 259-0 259-0 259-0 259-0 259-0 259-0 259-0 259-0 259-0 259-0 260-3 260-3 216-0 216-0 216-0 216-0 216-0 216-0 388-0 388-0 388-0 388-0 388-0 388-0 388-0 439-3 439-3 409-3 409-3 409-3 409-3 409-3 409-3 409-3 409-3 409-3 308-3 308-3 296-0 296-0 296-0 164-3 164-3 164-3 164-3 164-3 305-0 305-0 36-0 36-0 36-0 36-0 36-0 36-0 36-0 36-0 337-0 337-0 337-0 337-0 489-0 418-0 418-0 418-0 418-0 418-0 418-0 418-0 418-0 334-3 334-3 334-3 334-3 334-3 334-3 244-3 244-3 244-3 244-3 117-0 116-3 116-3 116-3 116-3 116-3 116-3 116-3 322-0 348-0 214-0 348-0 348-0 348-0 348-0 348-0 348-0 348-0 347-0 347-0 347-0 194-0 194-0 194-0 194-0 194-0 194-0 194-0 474-0 474-0 449-3 449-3 449-3 449-3 449-3 394-3 221-3 221-3 221-3 221-3 148-3 148-3 148-3 148-3 0-2 0-2 0-2 0-2 0-2 0-2 0-2 0-2 0-2 0-2 0-2 0-2 0-2 0-2 0-2 0-2 0-2 0-2 0-2 0-2 0-2 0-2 0-2 0-2 0-2 0-2 0-2 0-2 0-2 0-2 
0-2 0-2 0-2 0-2 0-2 0-2 0-2 0-2 0-2 0-2 0-2 0-2 0-2 0-2 0-2 0-2 0-2 0-2 0-2 0-2 0-2 0-2 0-2 0-2 0-2 0-2 0-2 0-2 0-2 0-2 0-2 0-2 0-2 0-2 282-0 282-0 282-0 352-3 352-3 352-3 352-3 352-3 352-3 356-0 204-0 204-0 356-0 356-0 204-0 230-0 230-0 230-0 230-0 230-0 230-0 285-0 285-0 285-0 285-0 285-0 354-0 354-0 354-0 253-0 253-0 259-0 259-0 259-0 130-0 130-0 259-0 259-0 259-0 259-0 260-3 260-3 260-3 260-3 260-3 260-3 260-3 388-0 388-0 388-0 388-0 388-0 388-0 388-0 388-0 439-3 439-3 439-3 409-3 409-3 409-3 409-3 409-3 409-3 308-3 308-3 308-3 308-3 308-3 308-3 296-0 296-0 164-3 164-3 164-3 164-3 305-0 305-0 36-0 36-0 36-0 36-0 36-0 36-0 36-0 36-0 36-0 337-0 337-0 337-0 337-0 418-0 418-0 418-0 418-0 418-0 418-0 418-0 334-3 334-3 334-3 334-3 334-3 334-3 334-3 117-0 117-0 117-0 117-0 117-0 117-0 117-0 116-3 116-3 116-3 116-3 116-3 214-0 214-0 214-0 214-0 348-0 348-0 348-0 347-0 347-0 348-0 347-0 347-0 347-0 194-0 194-0 194-0 194-0 194-0 194-0 449-3 449-3 449-3 449-3 449-3 449-3 221-3 221-3 221-3 221-3 221-3 221-3 221-3 221-3 221-3 221-3 148-3 0-2 0-2 0-2 0-2 0-2 0-2 0-2 0-2 0-2 0-2 0-2 0-2 0-2 0-2 0-2 0-2 0-2 0-2 0-2 0-2 0-2 0-2 0-2 0-2 0-2 0-2 0-2 0-2 0-2 0-2 
0-2 0-2 0-2 0-2 0-2 0-2 0-2 0-2 0-2 0-2 0-2 0-2 0-2 0-2 0-2 0-2 0-2 0-2 0-2 0-2 0-2 0-2 0-2 0-2 0-2 0-2 0-2 0-2 0-2 0-2 0-2 0-2 0-2 0-2 282-0 282-0 352-3 352-3 352-3 352-3 352-3 356-0 356-0 356-0 356-0 356-0 356-0 356-0 356-0 230-0 230-0 230-0 230-0 230-0 230-0 285-0 285-0 285-0 285-0 285-0 285-0 285-0 253-0 253-0 253-0 253-0 259-0 130-0 130-0 130-0 130-0 130-0 130-0 333-3 333-3 260-3 260-3 260-3 260-3 260-3 260-3 260-3 388-0 388-0 388-0 388-0 388-0 439-3 439-3 439-3 439-3 439-3 439-3 409-3 409-3 409-3 409-3 308-3 308-3 308-3 308-3 308-3 308-3 308-3 164-3 164-3 164-3 164-3 164-3 305-0 305-0 305-0 36-0 36-0 36-0 36-0 36-0 337-0 337-0 337-0 337-0 337-0 337-0 337-0 337-0 418-0 418-0 418-0 418-0 418-0 418-0 418-0 418-0 334-3 334-3 334-3 334-3 334-3 334-3 117-0 117-0 117-0 117-0 117-0 117-0 117-0 116-3 116-3 116-3 214-0 214-0 214-0 214-0 214-0 214-0 214-0 214-0 214-0 214-0 347-0 347-0 347-0 347-0 347-0 194-0 194-0 323-3 323-3 323-3 323-3 449-3 449-3 449-3 449-3 449-3 449-3 449-3 400-0 221-3 400-0 221-3 221-3 221-3 221-3 221-3 221-3 0-2 0-2 0-2 0-2 0-2 0-2 0-2 0-2 0-2 0-2 0-2 0-2 0-2 0-2 0-2 0-2 0-2 0-2 0-2 0-2 0-2 0-2 0-2 0-2 0-2 0-2 0-2 0-2 0-2 0-2 0-2 
0-2 0-2 0-2 0-2 0-2 0-2 0-2 0-2 0-2 0-2 0-2 0-2 0-2 0-2 0-2 0-2 0-2 0-2 0-2 0-2 0-2 0-2 0-2 0-2 0-2 0-2 0-2 0-2 0-2 0-2 0-2 0-2 0-2 0-2 282-0 282-0 352-3 352-3 352-3 352-3 352-3 352-3 356-0 356-0 356-0 356-0 356-0 356-0 401-3 401-3 401-3 230-0 230-0 230-0 230-0 285-0 285-0 285-0 285-0 285-0 285-0 253-0 253-0 253-0 253-0 253-0 253-0 130-0 130-0 130-0 130-0 130-0 333-3 333-3 333-3 333-3 333-3 260-3 260-3 260-3 260-3 388-0 388-0 388-0 388-0 439-3 439-3 439-3 439-3 439-3 439-3 409-3 409-3 409-3 409-3 409-3 409-3 409-3 308-3 308-3 308-3 308-3 308-3 308-3 164-3 164-3 164-3 164-3 164-3 305-0 305-0 305-0 305-0 305-0 305-0 305-0 36-0 337-0 337-0 337-0 337-0 337-0 337-0 337-0 337-0 418-0 418-0 418-0 418-0 418-0 418-0 497-3 497-3 497-3 334-3 334-3 334-3 334-3 117-0 117-0 117-0 117-0 117-0 117-0 117-0 545-0 545-0 545-0 545-0 214-0 214-0 214-0 214-0 214-0 214-0 214-0 214-0 214-0 214-0 347-0 347-0 347-0 347-0 347-0 347-0 323-3 323-3 323-3 323-3 323-3 449-3 449-3 449-3 449-3 449-3 449-3 449-3 400-0 400-0 400-0 400-0 400-0 221-3 221-3 221-3 221-3 0-2 0-2 0-2 0-2 0-2 0-2 0-2 0-2 0-2 0-2 0-2 0-2 0-2 0-2 0-2 0-2 0-2 0-2 0-2 0-2 0-2 0-2 0-2 0-2 0-2 0-2 0-2 0-2 0-2 0-2 0-2 
0-2 0-2 0-2 0-2 0-2 0-2 0-2 0-2 0-2 0-2 0-2 0-2 0-2 0-2 0-2 0-2 0-2 0-2 0-2 0-2 0-2 0-2 0-2 0-2 0-2 0-2 0-2 0-2 0-2 0-2 0-2 0-2 0-2 0-2 251-0 251-0 251-0 352-3 352-3 352-3 352-3 352-3 352-3 356-0 356-0 356-0 356-0 356-0 401-3 401-3 401-3 401-3 401-3 401-3 285-0 285-0 285-0 285-0 285-0 285-0 253-0 253-0 253-0 253-0 253-0 253-0 253-0 130-0 130-0 130-0 130-0 333-3 333-3 333-3 333-3 333-3 260-3 260-3 260-3 260-3 260-3 388-0 388-0 388-0 388-0 217-0 439-3 439-3 439-3 439-3 439-3 439-3 283-0 409-3 409-3 409-3 409-3 283-0 308-3 308-3 308-3 308-3 308-3 308-3 164-3 164-3 164-3 305-0 305-0 305-0 447-3 568-0 568-0 305-0 305-0 305-0 337-0 337-0 337-0 337-0 337-0 337-0 368-3 368-3 337-0 418-0 418-0 418-0 418-0 418-0 418-0 497-3 497-3 497-3 497-3 334-3 334-3 334-3 117-0 117-0 117-0 117-0 117-0 117-0 545-0 545-0 545-0 545-0 545-0 545-0 214-0 214-0 214-0 214-0 214-0 214-0 214-0 214-0 347-0 347-0 347-0 347-0 347-0 347-0 323-3 323-3 323-3 323-3 323-3 323-3 323-3 323-3 323-3 449-3 449-3 449-3 449-3 449-3 400-0 400-0 400-0 400-0 400-0 221-3 221-3 221-3 0-2 0-2 0-2 0-2 0-2 0-2 0-2 0-2 0-2 0-2 0-2 0-2 0-2 0-2 0-2 0-2 0-2 0-2 0-2 0-2 0-2 0-2 0-2 0-2 0-2 0-2 0-2 0-2 0-2 0-2 0-2 
0-2 0-2 0-2 0-2 0-2 0-2 0-2 0-2 0-2 0-2 0-2 0-2 0-2 0-2 0-2 0-2 0-2 0-2 0-2 0-2 0-2 0-2 0-2 0-2 0-2 0-2 0-2 0-2 0-2 0-2 0-2 0-2 0-2 0-2 251-0 251-0 251-0 251-0 352-3 352-3 352-3 352-3 352-3 352-3 352-3 352-3 356-0 356-0 356-0 356-0 356-0 401-3 401-3 401-3 285-0 285-0 285-0 285-0 285-0 402-3 402-3 402-3 253-0 253-0 253-0 253-0 253-0 130-0 130-0 130-0 130-0 130-0 130-0 333-3 333-3 333-3 260-3 260-3 260-3 260-3 260-3 217-0 217-0 217-0 217-0 217-0 439-3 439-3 439-3 439-3 439-3 439-3 283-0 283-0 283-0 283-0 283-0 283-0 283-0 283-0 308-3 308-3 308-3 308-3 164-3 164-3 164-3 164-3 447-3 447-3 447-3 568-0 568-0 305-0 305-0 337-0 337-0 337-0 337-0 337-0 337-0 368-3 368-3 368-3 337-0 115-3 115-3 115-3 497-3 497-3 497-3 497-3 497-3 497-3 497-3 497-3 497-3 497-3 497-3 497-3 117-0 117-0 117-0 545-0 545-0 545-0 545-0 545-0 545-0 545-0 214-0 214-0 214-0 214-0 324-3 324-3 324-3 324-3 347-0 347-0 347-0 347-0 347-0 323-3 323-3 323-3 323-3 323-3 323-3 323-3 317-3 317-3 323-3 449-3 449-3 449-3 400-0 400-0 400-0 400-0 400-0 400-0 400-0 221-3 221-3 221-3 0-2 0-2 0-2 0-2 0-2 0-2 0-2 0-2 0-2 0-2 0-2 0-2 0-2 0-2 0-2 0-2 0-2 0-2 0-2 0-2 0-2 0-2 0-2 0-2 0-2 0-2 0-2 0-2 0-2 0-2 0-2 
0-2 0-2 0-2 0-2 0-2 0-2 0-2 0-2 0-2 0-2 0-2 0-2 0-2 0-2 0-2 0-2 0-2 0-2 0-2 0-2 0-2 0-2 0-2 0-2 0-2 0-2 0-2 0-2 0-2 0-2 0-2 0-2 0-2 0-2 251-0 251-0 251-0 251-0 251-0 352-3 352-3 352-3 352-3 352-3 356-0 356-0 356-0 356-0 356-0 356-0 401-3 401-3 401-3 402-3 402-3 402-3 402-3 402-3 402-3 402-3 402-3 402-3 402-3 253-0 253-0 253-0 253-0 253-0 130-0 130-0 130-0 130-0 130-0 333-3 333-3 333-3 260-3 260-3 260-3 260-3 514-3 514-3 217-0 217-0 217-0 217-0 217-0 439-3 439-3 439-3 439-3 439-3 283-0 283-0 283-0 283-0 283-0 283-0 283-0 308-3 308-3 308-3 308-3 184-3 184-3 184-3 164-3 447-3 447-3 447-3 447-3 568-0 568-0 305-0 305-0 337-0 337-0 337-0 337-0 337-0 368-3 368-3 368-3 364-0 364-0 364-0 115-3 115-3 115-3 115-3 497-3 497-3 497-3 497-3 497-3 497-3 497-3 497-3 290-3 290-3 117-0 117-0 290-3 290-3 545-0 545-0 545-0 545-0 545-0 545-0 545-0 214-0 214-0 324-3 324-3 324-3 324-3 324-3 324-3 324-3 347-0 347-0 323-3 323-3 323-3 323-3 323-3 323-3 323-3 323-3 317-3 317-3 317-3 449-3 449-3 449-3 400-0 400-0 400-0 400-0 400-0 400-0 400-0 400-0 400-0 0-2 0-2 0-2 0-2 0-2 0-2 0-2 0-2 0-2 0-2 0-2 0-2 0-2 0-2 0-2 0-2 0-2 0-2 0-2 0-2 0-2 0-2 0-2 0-2 0-2 0-2 0-2 0-2 0-2 0-2 0-2 0-2 
0-2 0-2 0-2 0-2 0-2 0-2 0-2 0-2 0-2 0-2 0-2 0-2 0-2 0-2 0-2 0-2 0-2 0-2 0-2 0-2 0-2 0-2 0-2 0-2 0-2 0-2 0-2 0-2 0-2 0-2 0-2 0-2 0-2 0-2 251-0 251-0 251-0 251-0 251-0 352-3 352-3 307-0 307-0 307-0 307-0 307-0 356-0 356-0 356-0 356-0 401-3 401-3 401-3 402-3 402-3 402-3 327-0 327-0 327-0 402-3 402-3 402-3 402-3 402-3 402-3 253-0 253-0 253-0 130-0 130-0 130-0 130-0 130-0 333-3 333-3 333-3 333-3 333-3 260-3 260-3 514-3 514-3 217-0 217-0 217-0 217-0 217-0 217-0 439-3 439-3 283-0 283-0 283-0 283-0 283-0 283-0 283-0 283-0 283-0 283-0 283-0 308-3 308-3 184-3 184-3 447-3 447-3 447-3 447-3 447-3 447-3 568-0 568-0 305-0 305-0 568-0 568-0 337-0 337-0 368-3 368-3 368-3 368-3 364-0 364-0 364-0 364-0 115-3 115-3 115-3 115-3 497-3 497-3 115-3 461-3 461-3 497-3 497-3 290-3 290-3 290-3 117-0 290-3 290-3 290-3 290-3 545-0 545-0 545-0 545-0 462-0 462-0 462-0 462-0 324-3 324-3 324-3 324-3 324-3 324-3 324-3 347-0 347-0 347-0 317-3 323-3 323-3 323-3 323-3 317-3 317-3 566-3 566-3 566-3 449-3 449-3 400-0 400-0 400-0 400-0 400-0 400-0 400-0 400-0 400-0 0-2 0-2 0-2 0-2 0-2 0-2 0-2 0-2 0-2 0-2 0-2 0-2 0-2 0-2 0-2 0-2 0-2 0-2 0-2 0-2 0-2 0-2 0-2 0-2 0-2 0-2 0-2 0-2 0-2 0-2 0-2 0-2 
0-2 0-2 0-2 0-2 0-2 0-2 0-2 0-2 0-2 0-2 0-2 0-2 0-2 0-2 0-2 0-2 0-2 0-2 0-2 0-2 0-2 0-2 0-2 0-2 0-2 0-2 0-2 0-2 0-2 0-2 0-2 0-2 0-2 0-2 251-0 251-0 251-0 251-0 251-0 251-0 251-0 307-0 307-0 307-0 307-0 307-0 356-0 307-0 356-0 401-3 401-3 401-3 401-3 402-3 402-3 327-0 327-0 327-0 327-0 286-0 286-0 402-3 402-3 402-3 402-3 503-0 253-0 253-0 130-0 130-0 333-3 333-3 333-3 333-3 514-3 333-3 333-3 514-3 260-3 260-3 514-3 514-3 514-3 217-0 217-0 217-0 217-0 217-0 217-0 283-0 283-0 283-0 283-0 283-0 283-0 283-0 283-0 283-0 184-3 184-3 184-3 184-3 184-3 184-3 447-3 447-3 447-3 447-3 447-3 447-3 447-3 568-0 568-0 568-0 568-0 568-0 568-0 568-0 568-0 568-0 368-3 368-3 368-3 364-0 364-0 364-0 364-0 115-3 115-3 115-3 115-3 115-3 115-3 115-3 461-3 497-3 497-3 497-3 290-3 290-3 290-3 290-3 290-3 290-3 290-3 290-3 290-3 545-0 545-0 545-0 462-0 462-0 462-0 462-0 324-3 462-0 324-3 324-3 324-3 324-3 324-3 347-0 347-0 347-0 317-3 317-3 317-3 317-3 317-3 317-3 317-3 566-3 566-3 566-3 566-3 375-0 375-0 375-0 375-0 375-0 375-0 375-0 375-0 375-0 375-0 0-2 0-2 0-2 0-2 0-2 0-2 0-2 0-2 0-2 0-2 0-2 0-2 0-2 0-2 0-2 0-2 0-2 0-2 0-2 0-2 0-2 0-2 0-2 0-2 0-2 0-2 0-2 0-2 0-2 0-2 0-2 0-2 
0-2 0-2 0-2 0-2 0-2 0-2 0-2 0-2 0-2 0-2 0-2 0-2 0-2 0-2 0-2 0-2 0-2 0-2 0-2 0-2 0-2 0-2 0-2 0-2 0-2 0-2 0-2 0-2 0-2 0-2 0-2 0-2 0-2 0-2 251-0 251-0 251-0 251-0 251-0 307-0 307-0 307-0 307-0 307-0 307-0 307-0 307-0 307-0 307-0 401-3 401-3 401-3 401-3 327-0 327-0 327-0 327-0 327-0 327-0 286-0 286-0 402-3 402-3 402-3 402-3 503-0 503-0 253-0 130-0 130-0 333-3 333-3 333-3 333-3 514-3 514-3 514-3 514-3 260-3 260-3 514-3 514-3 514-3 217-0 217-0 217-0 217-0 217-0 217-0 332-3 332-3 332-3 332-3 332-3 332-3 332-3 332-3 332-3 184-3 184-3 184-3 184-3 184-3 184-3 447-3 447-3 447-3 447-3 447-3 447-3 447-3 447-3 360-0 360-0 568-0 568-0 568-0 568-0 568-0 568-0 368-3 368-3 368-3 364-0 364-0 364-0 364-0 115-3 115-3 115-3 115-3 115-3 115-3 115-3 461-3 497-3 243-3 497-3 290-3 290-3 290-3 290-3 290-3 290-3 290-3 290-3 545-0 545-0 545-0 545-0 462-0 462-0 462-0 462-0 462-0 462-0 324-3 324-3 324-3 324-3 324-3 324-3 473-0 473-0 317-3 317-3 317-3 317-3 317-3 317-3 317-3 566-3 566-3 566-3 566-3 566-3 566-3 375-0 375-0 375-0 375-0 375-0 375-0 375-0 375-0 0-2 0-2 0-2 0-2 0-2 0-2 0-2 0-2 0-2 0-2 0-2 0-2 0-2 0-2 0-2 0-2 0-2 0-2 0-2 0-2 0-2 0-2 0-2 0-2 0-2 0-2 0-2 0-2 0-2 0-2 0-2 0-2 
0-2 0-2 0-2 0-2 0-2 0-2 0-2 0-2 0-2 0-2 0-2 0-2 0-2 0-2 0-2 0-2 0-2 0-2 0-2 0-2 0-2 0-2 0-2 0-2 0-2 0-2 0-2 0-2 0-2 0-2 0-2 0-2 0-2 0-2 0-2 251-0 251-0 251-0 251-0 307-0 307-0 307-0 307-0 307-0 307-0 307-0 307-0 307-0 307-0 401-3 401-3 401-3 401-3 327-0 327-0 327-0 327-0 327-0 286-0 286-0 286-0 402-3 402-3 402-3 402-3 402-3 503-0 503-0 503-0 130-0 130-0 503-0 333-3 333-3 479-0 514-3 514-3 514-3 514-3 514-3 514-3 514-3 514-3 514-3 514-3 217-0 217-0 217-0 217-0 332-3 332-3 332-3 332-3 332-3 332-3 332-3 332-3 332-3 332-3 184-3 184-3 470-0 447-3 447-3 447-3 447-3 447-3 447-3 447-3 447-3 360-0 360-0 360-0 360-0 360-0 360-0 568-0 568-0 568-0 568-0 368-3 368-3 368-3 364-0 364-0 364-0 364-0 364-0 115-3 115-3 115-3 115-3 115-3 115-3 461-3 497-3 243-3 497-3 243-3 243-3 290-3 290-3 290-3 290-3 290-3 290-3 545-0 545-0 545-0 545-0 462-0 462-0 462-0 462-0 462-0 462-0 324-3 324-3 324-3 324-3 324-3 324-3 473-0 473-0 317-3 317-3 317-3 317-3 317-3 317-3 317-3 566-3 566-3 566-3 566-3 566-3 375-0 375-0 375-0 375-0 375-0 375-0 375-0 0-2 0-2 0-2 0-2 0-2 0-2 0-2 0-2 0-2 0-2 0-2 0-2 0-2 0-2 0-2 0-2 0-2 0-2 0-2 0-2 0-2 0-2 0-2 0-2 0-2 0-2 0-2 0-2 0-2 0-2 0-2 0-2 0-2 0-2 
0-2 0-2 0-2 0-2 0-2 0-2 0-2 0-2 0-2 0-2 0-2 0-2 0-2 0-2 0-2 0-2 0-2 0-2 0-2 0-2 0-2 0-2 0-2 0-2 0-2 0-2 0-2 0-2 0-2 0-2 0-2 0-2 0-2 0-2 0-2 251-0 357-3 251-0 251-0 307-0 307-0 307-0 307-0 357-3 307-0 307-0 307-0 307-0 183-0 401-3 401-3 401-3 327-0 327-0 327-0 327-0 327-0 286-0 286-0 286-0 286-0 286-0 286-0 286-0 286-0 503-0 503-0 503-0 503-0 503-0 503-0 503-0 333-3 479-0 479-0 514-3 514-3 514-3 514-3 514-3 514-3 514-3 514-3 514-3 514-3 217-0 217-0 217-0 217-0 332-3 332-3 332-3 332-3 332-3 332-3 332-3 184-3 184-3 184-3 184-3 470-0 470-0 470-0 470-0 470-0 353-0 447-3 447-3 447-3 447-3 360-0 360-0 360-0 360-0 360-0 568-0 568-0 568-0 568-0 568-0 368-3 368-3 368-3 364-0 364-0 364-0 364-0 364-0 115-3 115-3 115-3 115-3 115-3 461-3 461-3 461-3 243-3 243-3 243-3 243-3 290-3 290-3 290-3 290-3 290-3 290-3 545-0 462-0 462-0 462-0 462-0 462-0 462-0 462-0 462-0 462-0 462-0 473-0 324-3 473-0 324-3 324-3 473-0 473-0 317-3 317-3 317-3 317-3 317-3 566-3 566-3 566-3 566-3 566-3 566-3 566-3 375-0 375-0 375-0 375-0 375-0 375-0 375-0 0-2 0-2 0-2 0-2 0-2 0-2 0-2 0-2 0-2 0-2 0-2 0-2 0-2 0-2 0-2 0-2 0-2 0-2 0-2 0-2 0-2 0-2 0-2 0-2 0-2 0-2 0-2 0-2 0-2 0-2 0-2 0-2 0-2 0-2 
0-2 0-2 0-2 0-2 0-2 0-2 0-2 0-2 0-2 0-2 0-2 0-2 0-2 0-2 0-2 0-2 0-2 0-2 0-2 0-2 0-2 0-2 0-2 0-2 0-2 0-2 0-2 0-2 0-2 0-2 0-2 0-2 0-2 0-2 0-2 357-3 357-3 357-3 357-3 357-3 357-3 357-3 357-3 357-3 357-3 183-0 183-0 183-0 183-0 183-0 401-3 401-3 401-3 327-0 327-0 327-0 327-0 286-0 286-0 286-0 286-0 286-0 286-0 286-0 286-0 286-0 503-0 503-0 503-0 503-0 503-0 503-0 333-3 503-0 479-0 514-3 514-3 514-3 328-0 328-0 514-3 328-0 328-0 328-0 217-0 217-0 217-0 453-0 453-0 332-3 332-3 332-3 332-3 332-3 332-3 184-3 184-3 184-3 470-0 470-0 470-0 470-0 470-0 470-0 470-0 353-0 447-3 447-3 360-0 360-0 360-0 360-0 360-0 360-0 568-0 568-0 568-0 568-0 568-0 568-0 368-3 368-3 368-3 364-0 364-0 364-0 461-3 364-0 364-0 364-0 364-0 461-3 115-3 115-3 461-3 461-3 461-3 243-3 243-3 243-3 243-3 372-3 372-3 372-3 372-3 372-3 372-3 372-3 372-3 462-0 462-0 462-0 495-3 495-3 462-0 462-0 473-0 473-0 473-0 473-0 473-0 324-3 473-0 473-0 473-0 317-3 317-3 147-3 317-3 566-3 566-3 566-3 566-3 566-3 566-3 566-3 319-3 375-0 375-0 375-0 375-0 375-0 0-2 0-2 0-2 0-2 0-2 0-2 0-2 0-2 0-2 0-2 0-2 0-2 0-2 0-2 0-2 0-2 0-2 0-2 0-2 0-2 0-2 0-2 0-2 0-2 0-2 0-2 0-2 0-2 0-2 0-2 0-2 0-2 0-2 0-2 0-2 
0-2 0-2 0-2 0-2 0-2 0-2 0-2 0-2 0-2 0-2 0-2 0-2 0-2 0-2 0-2 0-2 0-2 0-2 0-2 0-2 0-2 0-2 0-2 0-2 0-2 0-2 0-2 0-2 0-2 0-2 0-2 0-2 0-2 0-2 0-2 357-3 357-3 357-3 357-3 357-3 357-3 357-3 357-3 357-3 357-3 183-0 183-0 183-0 183-0 183-0 401-3 401-3 401-3 327-0 327-0 327-0 327-0 286-0 286-0 286-0 286-0 286-0 427-3 286-0 286-0 286-0 503-0 503-0 503-0 503-0 503-0 503-0 503-0 503-0 479-0 479-0 514-3 328-0 328-0 328-0 328-0 328-0 328-0 328-0 328-0 328-0 328-0 328-0 453-0 453-0 332-3 332-3 332-3 332-3 332-3 184-3 184-3 184-3 470-0 470-0 470-0 470-0 470-0 470-0 470-0 353-0 353-0 353-0 520-0 520-0 360-0 360-0 360-0 360-0 360-0 360-0 360-0 368-3 368-3 368-3 368-3 368-3 368-3 368-3 364-0 364-0 461-3 364-0 364-0 461-3 461-3 461-3 461-3 461-3 461-3 461-3 461-3 243-3 243-3 243-3 372-3 372-3 372-3 372-3 372-3 372-3 372-3 372-3 372-3 495-3 495-3 495-3 495-3 462-0 462-0 462-0 473-0 473-0 473-0 473-0 473-0 473-0 473-0 473-0 473-0 473-0 147-3 147-3 147-3 147-3 147-3 566-3 566-3 566-3 566-3 566-3 319-3 319-3 375-0 319-3 319-3 319-3 0-2 0-2 0-2 0-2 0-2 0-2 0-2 0-2 0-2 0-2 0-2 0-2 0-2 0-2 0-2 0-2 0-2 0-2 0-2 0-2 0-2 0-2 0-2 0-2 0-2 0-2 0-2 0-2 0-2 0-2 0-2 0-2 0-2 0-2 0-2 
0-2 0-2 0-2 0-2 0-2 0-2 0-2 0-2 0-2 0-2 0-2 0-2 0-2 0-2 0-2 0-2 0-2 0-2 0-2 0-2 0-2 0-2 0-2 0-2 0-2 0-2 0-2 0-2 0-2 0-2 0-2 0-2 0-2 0-2 0-2 357-3 357-3 357-3 357-3 357-3 357-3 357-3 357-3 357-3 357-3 183-0 183-0 183-0 183-0 183-0 482-0 482-0 401-3 482-0 327-0 327-0 327-0 286-0 286-0 286-0 427-3 427-3 427-3 559-0 286-0 286-0 503-0 503-0 503-0 503-0 503-0 503-0 503-0 503-0 479-0 479-0 479-0 302-3 302-3 328-0 328-0 328-0 328-0 328-0 328-0 328-0 453-0 453-0 453-0 453-0 453-0 453-0 453-0 184-3 184-3 184-3 184-3 470-0 470-0 470-0 470-0 470-0 470-0 470-0 470-0 353-0 353-0 520-0 520-0 520-0 520-0 360-0 360-0 360-0 360-0 360-0 368-3 368-3 368-3 368-3 563-3 563-3 563-3 563-3 563-3 364-0 461-3 461-3 461-3 461-3 461-3 461-3 461-3 461-3 461-3 243-3 243-3 243-3 243-3 243-3 372-3 372-3 372-3 372-3 372-3 372-3 372-3 372-3 495-3 495-3 495-3 495-3 495-3 495-3 462-0 462-0 473-0 473-0 473-0 473-0 473-0 473-0 473-0 421-3 421-3 421-3 147-3 147-3 147-3 147-3 147-3 147-3 566-3 566-3 319-3 319-3 319-3 319-3 319-3 319-3 319-3 319-3 0-2 0-2 0-2 0-2 0-2 0-2 0-2 0-2 0-2 0-2 0-2 0-2 0-2 0-2 0-2 0-2 0-2 0-2 0-2 0-2 0-2 0-2 0-2 0-2 0-2 0-2 0-2 0-2 0-2 0-2 0-2 0-2 0-2 0-2 0-2 
0-2 0-2 0-2 0-2 0-2 0-2 0-2 0-2 0-2 0-2 0-2 0-2 0-2 0-2 0-2 0-2 0-2 0-2 0-2 0-2 0-2 0-2 0-2 0-2 0-2 0-2 0-2 0-2 0-2 0-2 0-2 0-2 0-2 0-2 0-2 357-3 357-3 506-3 506-3 357-3 357-3 357-3 357-3 506-3 183-0 183-0 183-0 183-0 482-0 482-0 482-0 482-0 482-0 482-0 327-0 327-0 327-0 286-0 427-3 427-3 427-3 427-3 559-0 559-0 559-0 559-0 503-0 503-0 503-0 559-0 559-0 559-0 503-0 503-0 479-0 479-0 479-0 302-3 302-3 328-0 328-0 328-0 328-0 328-0 328-0 328-0 453-0 453-0 453-0 453-0 453-0 453-0 453-0 184-3 184-3 184-3 437-0 470-0 470-0 470-0 470-0 470-0 470-0 470-0 353-0 353-0 353-0 353-0 520-0 520-0 520-0 360-0 360-0 360-0 360-0 360-0 360-0 368-3 368-3 368-3 563-3 563-3 563-3 563-3 563-3 413-3 413-3 413-3 413-3 461-3 461-3 461-3 461-3 461-3 461-3 243-3 243-3 243-3 243-3 243-3 243-3 243-3 372-3 372-3 372-3 372-3 372-3 372-3 495-3 495-3 495-3 495-3 495-3 495-3 417-0 462-0 417-0 421-3 421-3 473-0 473-0 473-0 473-0 421-3 421-3 421-3 147-3 147-3 147-3 147-3 147-3 147-3 147-3 147-3 319-3 319-3 319-3 319-3 319-3 319-3 319-3 319-3 0-2 0-2 0-2 0-2 0-2 0-2 0-2 0-2 0-2 0-2 0-2 0-2 0-2 0-2 0-2 0-2 0-2 0-2 0-2 0-2 0-2 0-2 0-2 0-2 0-2 0-2 0-2 0-2 0-2 0-2 0-2 0-2 0-2 0-2 0-2 
0-2 0-2 0-2 0-2 0-2 0-2 0-2 0-2 0-2 0-2 0-2 0-2 0-2 0-2 0-2 0-2 0-2 0-2 0-2 0-2 0-2 0-2 0-2 0-2 0-2 0-2 0-2 0-2 0-2 0-2 0-2 0-2 0-2 0-2 0-2 506-3 506-3 506-3 506-3 506-3 506-3 506-3 357-3 506-3 183-0 183-0 183-0 183-0 183-0 482-0 482-0 482-0 482-0 482-0 482-0 482-0 482-0 427-3 427-3 427-3 427-3 427-3 427-3 427-3 559-0 559-0 559-0 559-0 559-0 559-0 559-0 559-0 503-0 479-0 479-0 302-3 302-3 302-3 302-3 328-0 328-0 328-0 328-0 328-0 328-0 453-0 453-0 453-0 453-0 453-0 453-0 558-0 558-0 437-0 184-3 184-3 437-0 470-0 470-0 470-0 470-0 353-0 353-0 353-0 353-0 353-0 353-0 353-0 520-0 520-0 520-0 520-0 467-0 467-0 467-0 360-0 467-0 563-3 563-3 563-3 563-3 563-3 563-3 563-3 563-3 413-3 413-3 413-3 413-3 461-3 461-3 461-3 461-3 461-3 243-3 243-3 243-3 243-3 570-3 570-3 243-3 372-3 372-3 372-3 372-3 372-3 372-3 372-3 495-3 495-3 495-3 495-3 495-3 417-0 417-0 417-0 417-0 417-0 421-3 421-3 421-3 421-3 473-0 421-3 421-3 421-3 421-3 147-3 147-3 147-3 147-3 147-3 147-3 147-3 147-3 147-3 319-3 319-3 319-3 319-3 319-3 319-3 0-2 0-2 0-2 0-2 0-2 0-2 0-2 0-2 0-2 0-2 0-2 0-2 0-2 0-2 0-2 0-2 0-2 0-2 0-2 0-2 0-2 0-2 0-2 0-2 0-2 0-2 0-2 0-2 0-2 0-2 0-2 0-2 0-2 0-2 0-2 
0-2 0-2 0-2 0-2 0-2 0-2 0-2 0-2 0-2 0-2 0-2 0-2 0-2 0-2 0-2 0-2 0-2 0-2 0-2 0-2 0-2 0-2 0-2 0-2 0-2 0-2 0-2 0-2 0-2 0-2 0-2 0-2 0-2 0-2 0-2 506-3 506-3 506-3 506-3 506-3 506-3 506-3 506-3 506-3 183-0 183-0 183-0 183-0 183-0 183-0 183-0 482-0 482-0 482-0 482-0 482-0 482-0 482-0 427-3 427-3 427-3 427-3 427-3 427-3 427-3 427-3 427-3 559-0 559-0 559-0 559-0 559-0 479-0 479-0 479-0 479-0 302-3 302-3 302-3 302-3 302-3 543-3 453-0 453-0 453-0 453-0 453-0 453-0 453-0 453-0 453-0 558-0 558-0 437-0 437-0 437-0 437-0 437-0 437-0 437-0 353-0 353-0 353-0 353-0 353-0 353-0 353-0 520-0 520-0 520-0 520-0 520-0 467-0 467-0 467-0 467-0 467-0 467-0 563-3 563-3 467-0 563-3 563-3 563-3 563-3 563-3 563-3 413-3 413-3 461-3 461-3 243-3 243-3 243-3 243-3 243-3 243-3 570-3 570-3 570-3 570-3 570-3 570-3 570-3 372-3 372-3 372-3 495-3 495-3 495-3 495-3 495-3 495-3 417-0 417-0 417-0 417-0 417-0 417-0 421-3 421-3 421-3 421-3 421-3 421-3 421-3 421-3 421-3 392-3 392-3 392-3 147-3 147-3 147-3 147-3 147-3 319-3 319-3 223-0 319-3 319-3 319-3 0-2 0-2 0-2 0-2 0-2 0-2 0-2 0-2 0-2 0-2 0-2 0-2 0-2 0-2 0-2 0-2 0-2 0-2 0-2 0-2 0-2 0-2 0-2 0-2 0-2 0-2 0-2 0-2 0-2 0-2 0-2 0-2 0-2 0-2 0-2 
0-2 0-2 0-2 0-2 0-2 0-2 0-2 0-2 0-2 0-2 0-2 0-2 0-2 0-2 0-2 0-2 0-2 0-2 0-2 0-2 0-2 0-2 0-2 0-2 0-2 0-2 0-2 0-2 0-2 0-2 0-2 0-2 0-2 0-2 0-2 506-3 506-3 506-3 506-3 506-3 506-3 506-3 506-3 506-3 183-0 183-0 183-0 183-0 183-0 156-0 156-0 482-0 482-0 482-0 482-0 482-0 482-0 482-0 482-0 482-0 427-3 427-3 427-3 427-3 427-3 427-3 427-3 559-0 559-0 559-0 559-0 559-0 479-0 479-0 479-0 479-0 479-0 302-3 302-3 302-3 302-3 543-3 453-0 453-0 453-0 453-0 453-0 453-0 453-0 543-3 543-3 543-3 558-0 437-0 437-0 437-0 437-0 437-0 437-0 437-0 353-0 353-0 353-0 353-0 353-0 353-0 353-0 520-0 520-0 520-0 520-0 520-0 467-0 467-0 467-0 467-0 467-0 467-0 467-0 467-0 467-0 563-3 563-3 563-3 563-3 413-3 413-3 413-3 413-3 591-3 591-3 591-3 591-3 591-3 591-3 570-3 570-3 570-3 570-3 570-3 444-3 570-3 570-3 570-3 570-3 372-3 372-3 495-3 495-3 495-3 495-3 495-3 417-0 417-0 417-0 417-0 417-0 417-0 460-3 460-3 421-3 421-3 421-3 421-3 421-3 421-3 421-3 367-0 392-3 392-3 392-3 147-3 147-3 147-3 223-0 223-0 223-0 223-0 223-0 319-3 319-3 319-3 0-2 0-2 0-2 0-2 0-2 0-2 0-2 0-2 0-2 0-2 0-2 0-2 0-2 0-2 0-2 0-2 0-2 0-2 0-2 0-2 0-2 0-2 0-2 0-2 0-2 0-2 0-2 0-2 0-2 0-2 0-2 0-2 0-2 0-2 0-2 
0-2 0-2 0-2 0-2 0-2 0-2 0-2 0-2 0-2 0-2 0-2 0-2 0-2 0-2 0-2 0-2 0-2 0-2 0-2 0-2 0-2 0-2 0-2 0-2 0-2 0-2 0-2 0-2 0-2 0-2 0-2 0-2 0-2 0-2 0-2 532-0 532-0 532-0 506-3 506-3 506-3 506-3 506-3 506-3 183-0 183-0 478-3 478-3 156-0 156-0 156-0 156-0 482-0 156-0 482-0 482-0 482-0 482-0 379-0 482-0 379-0 427-3 427-3 427-3 427-3 427-3 427-3 559-0 559-0 559-0 559-0 479-0 479-0 479-0 479-0 480-3 302-3 302-3 302-3 302-3 302-3 543-3 543-3 453-0 543-3 543-3 543-3 543-3 543-3 543-3 543-3 558-0 558-0 437-0 437-0 437-0 437-0 437-0 437-0 437-0 353-0 353-0 353-0 353-0 353-0 353-0 353-0 520-0 520-0 520-0 520-0 423-3 423-3 467-0 467-0 467-0 467-0 467-0 467-0 467-0 467-0 467-0 563-3 563-3 563-3 413-3 413-3 413-3 413-3 591-3 591-3 591-3 591-3 591-3 570-3 570-3 570-3 570-3 570-3 444-3 444-3 570-3 570-3 570-3 570-3 570-3 570-3 343-0 495-3 495-3 523-0 417-0 417-0 417-0 417-0 417-0 417-0 417-0 460-3 460-3 421-3 421-3 421-3 421-3 297-3 421-3 421-3 367-0 392-3 392-3 392-3 392-3 147-3 223-0 223-0 223-0 223-0 223-0 223-0 398-3 319-3 319-3 0-2 0-2 0-2 0-2 0-2 0-2 0-2 0-2 0-2 0-2 0-2 0-2 0-2 0-2 0-2 0-2 0-2 0-2 0-2 0-2 0-2 0-2 0-2 0-2 0-2 0-2 0-2 0-2 0-2 0-2 0-2 0-2 0-2 0-2 0-2 
0-2 0-2 0-2 0-2 0-2 0-2 0-2 0-2 0-2 0-2 0-2 0-2 0-2 0-2 0-2 0-2 0-2 0-2 0-2 0-2 0-2 0-2 0-2 0-2 0-2 0-2 0-2 0-2 0-2 0-2 0-2 0-2 0-2 0-2 0-2 532-0 532-0 532-0 532-0 506-3 506-3 532-0 506-3 506-3 478-3 478-3 478-3 478-3 156-0 156-0 156-0 156-0 156-0 156-0 379-0 482-0 482-0 379-0 379-0 379-0 379-0 427-3 427-3 427-3 415-0 427-3 427-3 559-0 559-0 559-0 559-0 406-3 479-0 479-0 479-0 480-3 302-3 302-3 302-3 302-3 543-3 543-3 543-3 543-3 543-3 543-3 543-3 543-3 543-3 543-3 543-3 558-0 558-0 437-0 437-0 437-0 437-0 437-0 437-0 437-0 437-0 437-0 437-0 437-0 437-0 353-0 358-0 520-0 520-0 520-0 423-3 423-3 423-3 423-3 467-0 423-3 467-0 467-0 467-0 467-0 467-0 467-0 563-3 413-3 413-3 413-3 413-3 413-3 413-3 591-3 591-3 591-3 591-3 591-3 591-3 591-3 570-3 570-3 570-3 444-3 444-3 444-3 444-3 570-3 570-3 343-0 343-0 343-0 343-0 343-0 523-0 523-0 523-0 523-0 417-0 417-0 417-0 460-3 460-3 460-3 460-3 421-3 421-3 297-3 297-3 297-3 367-0 367-0 392-3 392-3 392-3 392-3 392-3 223-0 223-0 223-0 223-0 223-0 223-0 398-3 398-3 398-3 0-2 0-2 0-2 0-2 0-2 0-2 0-2 0-2 0-2 0-2 0-2 0-2 0-2 0-2 0-2 0-2 0-2 0-2 0-2 0-2 0-2 0-2 0-2 0-2 0-2 0-2 0-2 0-2 0-2 0-2 0-2 0-2 0-2 0-2 0-2 
0-2 0-2 0-2 0-2 0-2 0-2 0-2 0-2 0-2 0-2 0-2 0-2 0-2 0-2 0-2 0-2 0-2 0-2 0-2 0-2 0-2 0-2 0-2 0-2 0-2 0-2 0-2 0-2 0-2 0-2 0-2 0-2 0-2 0-2 0-2 532-0 532-0 532-0 532-0 532-0 532-0 532-0 478-3 478-3 478-3 478-3 478-3 156-0 156-0 156-0 156-0 156-0 156-0 156-0 379-0 379-0 482-0 379-0 379-0 379-0 415-0 415-0 415-0 415-0 415-0 427-3 427-3 559-0 406-3 406-3 406-3 406-3 479-0 479-0 479-0 480-3 302-3 302-3 302-3 302-3 302-3 543-3 543-3 543-3 543-3 543-3 543-3 543-3 543-3 543-3 543-3 558-0 558-0 558-0 558-0 410-0 410-0 410-0 410-0 437-0 437-0 437-0 437-0 437-0 358-0 358-0 358-0 358-0 358-0 520-0 520-0 423-3 423-3 423-3 423-3 423-3 423-3 423-3 423-3 423-3 467-0 467-0 563-3 413-3 413-3 413-3 413-3 413-3 591-3 591-3 591-3 591-3 591-3 591-3 591-3 570-3 570-3 444-3 444-3 444-3 444-3 444-3 343-0 343-0 343-0 343-0 343-0 343-0 343-0 523-0 523-0 523-0 523-0 417-0 417-0 417-0 417-0 460-3 460-3 460-3 297-3 297-3 297-3 297-3 297-3 297-3 367-0 367-0 367-0 367-0 367-0 392-3 392-3 223-0 223-0 223-0 223-0 223-0 398-3 398-3 398-3 398-3 0-2 0-2 0-2 0-2 0-2 0-2 0-2 0-2 0-2 0-2 0-2 0-2 0-2 0-2 0-2 0-2 0-2 0-2 0-2 0-2 0-2 0-2 0-2 0-2 0-2 0-2 0-2 0-2 0-2 0-2 0-2 0-2 0-2 0-2 0-2 
0-2 0-2 0-2 0-2 0-2 0-2 0-2 0-2 0-2 0-2 0-2 0-2 0-2 0-2 0-2 0-2 0-2 0-2 0-2 0-2 0-2 0-2 0-2 0-2 0-2 0-2 0-2 0-2 0-2 0-2 0-2 0-2 0-2 0-2 0-2 532-0 532-0 532-0 532-0 532-0 532-0 532-0 532-0 532-0 478-3 478-3 478-3 478-3 156-0 156-0 156-0 156-0 156-0 156-0 379-0 379-0 379-0 379-0 379-0 379-0 415-0 415-0 415-0 415-0 415-0 415-0 415-0 415-0 406-3 406-3 406-3 406-3 479-0 479-0 479-0 480-3 302-3 302-3 302-3 302-3 302-3 543-3 543-3 543-3 543-3 543-3 543-3 314-0 314-0 314-0 558-0 558-0 558-0 558-0 558-0 558-0 410-0 410-0 410-0 410-0 410-0 410-0 410-0 358-0 358-0 358-0 358-0 358-0 358-0 520-0 520-0 423-3 423-3 423-3 423-3 423-3 423-3 491-3 423-3 423-3 467-0 467-0 563-3 413-3 413-3 413-3 413-3 413-3 591-3 591-3 591-3 591-3 591-3 591-3 591-3 570-3 570-3 444-3 444-3 444-3 444-3 444-3 343-0 343-0 343-0 343-0 343-0 343-0 523-0 523-0 523-0 523-0 523-0 523-0 417-0 417-0 417-0 417-0 460-3 460-3 297-3 297-3 297-3 297-3 297-3 367-0 367-0 367-0 392-3 392-3 392-3 392-3 392-3 392-3 223-0 398-3 398-3 398-3 398-3 398-3 398-3 398-3 0-2 0-2 0-2 0-2 0-2 0-2 0-2 0-2 0-2 0-2 0-2 0-2 0-2 0-2 0-2 0-2 0-2 0-2 0-2 0-2 0-2 0-2 0-2 0-2 0-2 0-2 0-2 0-2 0-2 0-2 0-2 0-2 0-2 0-2 0-2 
0-2 0-2 0-2 0-2 0-2 0-2 0-2 0-2 0-2 0-2 0-2 0-2 0-2 0-2 0-2 0-2 0-2 0-2 0-2 0-2 0-2 0-2 0-2 0-2 0-2 0-2 0-2 0-2 0-2 0-2 0-2 0-2 0-2 0-2 0-2 532-0 532-0 532-0 532-0 532-0 532-0 532-0 532-0 532-0 478-3 478-3 478-3 478-3 156-0 156-0 156-0 156-0 156-0 156-0 379-0 379-0 379-0 379-0 379-0 379-0 379-0 415-0 415-0 415-0 415-0 415-0 415-0 406-3 406-3 406-3 406-3 406-3 479-0 479-0 480-3 480-3 480-3 302-3 302-3 480-3 302-3 381-0 381-0 381-0 381-0 314-0 314-0 314-0 314-0 314-0 558-0 558-0 558-0 558-0 558-0 558-0 558-0 410-0 410-0 410-0 410-0 410-0 410-0 358-0 358-0 358-0 358-0 358-0 358-0 520-0 520-0 423-3 423-3 423-3 423-3 423-3 423-3 491-3 491-3 491-3 563-3 563-3 563-3 563-3 413-3 413-3 413-3 536-3 591-3 591-3 591-3 591-3 591-3 591-3 591-3 294-3 570-3 444-3 444-3 444-3 444-3 444-3 343-0 343-0 343-0 343-0 343-0 523-0 523-0 523-0 523-0 523-0 523-0 523-0 523-0 417-0 460-3 460-3 460-3 460-3 297-3 297-3 297-3 297-3 297-3 297-3 367-0 367-0 392-3 392-3 392-3 392-3 392-3 392-3 223-0 223-0 398-3 398-3 398-3 398-3 398-3 398-3 0-2 0-2 0-2 0-2 0-2 0-2 0-2 0-2 0-2 0-2 0-2 0-2 0-2 0-2 0-2 0-2 0-2 0-2 0-2 0-2 0-2 0-2 0-2 0-2 0-2 0-2 0-2 0-2 0-2 0-2 0-2 0-2 0-2 0-2 0-2 
0-2 0-2 0-2 0-2 0-2 0-2 0-2 0-2 0-2 0-2 0-2 0-2 0-2 0-2 0-2 0-2 0-2 0-2 0-2 0-2 0-2 0-2 0-2 0-2 0-2 0-2 0-2 0-2 0-2 0-2 0-2 0-2 0-2 0-2 0-2 532-0 532-0 532-0 532-0 532-0 532-0 478-3 478-3 478-3 478-3 478-3 478-3 156-0 156-0 156-0 156-0 156-0 156-0 156-0 452-0 379-0 379-0 379-0 379-0 379-0 281-3 415-0 415-0 415-0 415-0 415-0 406-3 406-3 406-3 406-3 406-3 406-3 480-3 480-3 480-3 480-3 480-3 480-3 480-3 480-3 381-0 381-0 381-0 381-0 314-0 314-0 314-0 314-0 314-0 314-0 558-0 558-0 558-0 558-0 558-0 558-0 558-0 410-0 410-0 410-0 410-0 410-0 358-0 358-0 358-0 358-0 358-0 358-0 615-0 615-0 615-0 615-0 423-3 423-3 423-3 423-3 423-3 491-3 491-3 491-3 491-3 563-3 563-3 536-3 413-3 413-3 413-3 536-3 536-3 294-3 294-3 294-3 294-3 294-3 294-3 294-3 294-3 444-3 444-3 444-3 444-3 444-3 444-3 343-0 343-0 343-0 343-0 523-0 523-0 523-0 523-0 523-0 523-0 523-0 523-0 523-0 460-3 460-3 460-3 460-3 297-3 297-3 297-3 297-3 297-3 297-3 297-3 367-0 392-3 392-3 392-3 392-3 392-3 392-3 223-0 223-0 398-3 398-3 398-3 398-3 398-3 398-3 0-2 0-2 0-2 0-2 0-2 0-2 0-2 0-2 0-2 0-2 0-2 0-2 0-2 0-2 0-2 0-2 0-2 0-2 0-2 0-2 0-2 0-2 0-2 0-2 0-2 0-2 0-2 0-2 0-2 0-2 0-2 0-2 0-2 0-2 0-2 
0-2 0-2 0-2 0-2 0-2 0-2 0-2 0-2 0-2 0-2 0-2 0-2 0-2 0-2 0-2 0-2 0-2 0-2 0-2 0-2 0-2 0-2 0-2 0-2 0-2 0-2 0-2 0-2 0-2 0-2 0-2 0-2 0-2 0-2 0-2 383-0 383-0 532-0 383-0 383-0 383-0 478-3 478-3 478-3 478-3 478-3 478-3 452-0 452-0 452-0 452-0 452-0 156-0 452-0 452-0 379-0 379-0 379-0 379-0 281-3 281-3 415-0 415-0 406-3 406-3 406-3 406-3 406-3 406-3 406-3 406-3 406-3 406-3 480-3 480-3 480-3 480-3 480-3 480-3 480-3 381-0 381-0 381-0 314-0 314-0 314-0 314-0 314-0 314-0 314-0 314-0 558-0 558-0 558-0 558-0 558-0 410-0 410-0 410-0 410-0 410-0 410-0 358-0 358-0 358-0 358-0 358-0 358-0 615-0 615-0 615-0 615-0 615-0 423-3 423-3 423-3 423-3 491-3 491-3 491-3 491-3 491-3 563-3 536-3 413-3 413-3 536-3 536-3 536-3 294-3 294-3 294-3 294-3 294-3 294-3 294-3 294-3 444-3 444-3 444-3 444-3 444-3 444-3 343-0 343-0 343-0 343-0 523-0 523-0 523-0 523-0 523-0 434-3 434-3 434-3 460-3 460-3 460-3 460-3 460-3 297-3 297-3 297-3 297-3 297-3 367-0 367-0 367-0 367-0 392-3 392-3 392-3 392-3 223-0 223-0 223-0 398-3 398-3 398-3 398-3 398-3 346-0 0-2 0-2 0-2 0-2 0-2 0-2 0-2 0-2 0-2 0-2 0-2 0-2 0-2 0-2 0-2 0-2 0-2 0-2 0-2 0-2 0-2 0-2 0-2 0-2 0-2 0-2 0-2 0-2 0-2 0-2 0-2 0-2 0-2 0-2 0-2 
0-2 0-2 0-2 0-2 0-2 0-2 0-2 0-2 0-2 0-2 0-2 0-2 0-2 0-2 0-2 0-2 0-2 0-2 0-2 0-2 0-2 0-2 0-2 0-2 0-2 0-2 0-2 0-2 0-2 0-2 0-2 0-2 0-2 0-2 0-2 383-0 383-0 383-0 383-0 383-0 383-0 478-3 478-3 478-3 478-3 478-3 478-3 452-0 452-0 452-0 452-0 452-0 452-0 452-0 452-0 379-0 379-0 379-0 281-3 281-3 281-3 281-3 415-0 406-3 415-0 415-0 406-3 406-3 406-3 406-3 406-3 480-3 480-3 480-3 480-3 480-3 381-0 480-3 480-3 381-0 381-0 381-0 381-0 314-0 314-0 314-0 314-0 314-0 314-0 314-0 314-0 314-0 459-0 558-0 558-0 459-0 410-0 410-0 410-0 410-0 410-0 410-0 358-0 358-0 358-0 358-0 358-0 615-0 615-0 615-0 615-0 615-0 615-0 615-0 463-0 463-0 463-0 491-3 491-3 491-3 491-3 491-3 536-3 536-3 536-3 413-3 536-3 536-3 536-3 294-3 144-0 144-0 294-3 294-3 294-3 294-3 294-3 444-3 444-3 444-3 444-3 444-3 343-0 343-0 343-0 343-0 343-0 343-0 564-0 564-0 523-0 523-0 523-0 434-3 434-3 460-3 460-3 460-3 460-3 460-3 297-3 297-3 297-3 297-3 297-3 367-0 367-0 367-0 367-0 571-0 571-0 571-0 571-0 223-0 223-0 223-0 398-3 398-3 398-3 346-0 346-0 346-0 0-2 0-2 0-2 0-2 0-2 0-2 0-2 0-2 0-2 0-2 0-2 0-2 0-2 0-2 0-2 0-2 0-2 0-2 0-2 0-2 0-2 0-2 0-2 0-2 0-2 0-2 0-2 0-2 0-2 0-2 0-2 0-2 0-2 0-2 0-2 
0-2 0-2 0-2 0-2 0-2 0-2 0-2 0-2 0-2 0-2 0-2 0-2 0-2 0-2 0-2 0-2 0-2 0-2 0-2 0-2 0-2 0-2 0-2 0-2 0-2 0-2 0-2 0-2 0-2 0-2 0-2 0-2 0-2 0-2 0-2 383-0 383-0 383-0 383-0 383-0 383-0 383-0 383-0 478-3 478-3 276-3 478-3 452-0 452-0 452-0 452-0 452-0 452-0 452-0 452-0 379-0 379-0 281-3 281-3 281-3 281-3 281-3 415-0 415-0 415-0 415-0 415-0 309-0 309-0 309-0 309-0 480-3 480-3 480-3 480-3 480-3 381-0 381-0 381-0 381-0 381-0 381-0 381-0 381-0 284-0 314-0 314-0 314-0 314-0 314-0 314-0 459-0 459-0 459-0 558-0 459-0 459-0 410-0 410-0 382-0 382-0 382-0 382-0 382-0 358-0 358-0 358-0 615-0 615-0 615-0 615-0 615-0 615-0 615-0 463-0 463-0 463-0 491-3 491-3 491-3 491-3 491-3 536-3 536-3 536-3 536-3 536-3 536-3 536-3 536-3 144-0 144-0 144-0 294-3 294-3 294-3 294-3 294-3 294-3 445-3 445-3 445-3 343-0 343-0 445-3 564-0 564-0 564-0 564-0 564-0 434-3 434-3 434-3 434-3 434-3 434-3 460-3 460-3 460-3 370-0 370-0 297-3 297-3 297-3 297-3 367-0 367-0 367-0 367-0 367-0 571-0 571-0 571-0 223-0 223-0 223-0 398-3 398-3 398-3 346-0 346-0 0-2 0-2 0-2 0-2 0-2 0-2 0-2 0-2 0-2 0-2 0-2 0-2 0-2 0-2 0-2 0-2 0-2 0-2 0-2 0-2 0-2 0-2 0-2 0-2 0-2 0-2 0-2 0-2 0-2 0-2 0-2 0-2 0-2 0-2 0-2 0-2 
0-2 0-2 0-2 0-2 0-2 0-2 0-2 0-2 0-2 0-2 0-2 0-2 0-2 0-2 0-2 0-2 0-2 0-2 0-2 0-2 0-2 0-2 0-2 0-2 0-2 0-2 0-2 0-2 0-2 0-2 0-2 0-2 0-2 0-2 0-2 383-0 383-0 383-0 383-0 383-0 383-0 383-0 383-0 276-3 276-3 276-3 478-3 452-0 452-0 452-0 452-0 452-0 507-0 507-0 507-0 507-0 281-3 281-3 281-3 281-3 281-3 281-3 281-3 415-0 415-0 415-0 309-0 309-0 309-0 309-0 309-0 309-0 480-3 480-3 284-0 480-3 381-0 381-0 381-0 381-0 381-0 381-0 284-0 284-0 284-0 459-0 459-0 459-0 459-0 314-0 314-0 459-0 459-0 459-0 459-0 459-0 459-0 459-0 410-0 382-0 382-0 382-0 382-0 382-0 382-0 382-0 615-0 615-0 615-0 615-0 615-0 615-0 615-0 615-0 463-0 463-0 463-0 491-3 491-3 491-3 491-3 491-3 536-3 536-3 536-3 536-3 536-3 536-3 536-3 144-0 144-0 144-0 144-0 294-3 294-3 294-3 294-3 294-3 294-3 445-3 445-3 445-3 445-3 445-3 445-3 445-3 564-0 564-0 564-0 564-0 564-0 434-3 434-3 434-3 434-3 434-3 460-3 460-3 460-3 370-0 370-0 370-0 370-0 370-0 397-3 367-0 367-0 367-0 367-0 367-0 571-0 571-0 571-0 571-0 571-0 571-0 571-0 571-0 398-3 346-0 346-0 0-2 0-2 0-2 0-2 0-2 0-2 0-2 0-2 0-2 0-2 0-2 0-2 0-2 0-2 0-2 0-2 0-2 0-2 0-2 0-2 0-2 0-2 0-2 0-2 0-2 0-2 0-2 0-2 0-2 0-2 0-2 0-2 0-2 0-2 0-2 0-2 
0-2 0-2 0-2 0-2 0-2 0-2 0-2 0-2 0-2 0-2 0-2 0-2 0-2 0-2 0-2 0-2 0-2 0-2 0-2 0-2 0-2 0-2 0-2 0-2 0-2 0-2 0-2 0-2 0-2 0-2 0-2 0-2 0-2 0-2 0-2 0-2 383-0 383-0 383-0 383-0 383-0 383-0 276-3 276-3 276-3 276-3 478-3 452-0 452-0 452-0 452-0 452-0 507-0 507-0 430-3 430-3 281-3 281-3 281-3 281-3 309-0 281-3 281-3 415-0 415-0 415-0 309-0 309-0 309-0 309-0 309-0 309-0 561-3 561-3 284-0 284-0 381-0 381-0 381-0 381-0 381-0 381-0 284-0 284-0 284-0 459-0 459-0 459-0 459-0 459-0 459-0 459-0 459-0 359-3 359-3 359-3 359-3 359-3 410-0 410-0 382-0 382-0 382-0 382-0 382-0 382-0 615-0 615-0 441-3 615-0 615-0 615-0 441-3 441-3 441-3 463-0 463-0 463-0 491-3 491-3 491-3 491-3 536-3 536-3 536-3 536-3 536-3 536-3 536-3 144-0 144-0 144-0 144-0 294-3 294-3 294-3 294-3 294-3 294-3 445-3 445-3 445-3 445-3 445-3 445-3 445-3 445-3 564-0 564-0 564-0 564-0 434-3 434-3 434-3 434-3 434-3 460-3 460-3 370-0 370-0 370-0 370-0 370-0 370-0 397-3 397-3 367-0 367-0 367-0 367-0 571-0 571-0 571-0 571-0 571-0 571-0 571-0 571-0 346-0 346-0 0-2 0-2 0-2 0-2 0-2 0-2 0-2 0-2 0-2 0-2 0-2 0-2 0-2 0-2 0-2 0-2 0-2 0-2 0-2 0-2 0-2 0-2 0-2 0-2 0-2 0-2 0-2 0-2 0-2 0-2 0-2 0-2 0-2 0-2 0-2 0-2 0-2 
0-2 0-2 0-2 0-2 0-2 0-2 0-2 0-2 0-2 0-2 0-2 0-2 0-2 0-2 0-2 0-2 0-2 0-2 0-2 0-2 0-2 0-2 0-2 0-2 0-2 0-2 0-2 0-2 0-2 0-2 0-2 0-2 0-2 0-2 0-2 0-2 383-0 383-0 383-0 383-0 383-0 383-0 276-3 276-3 276-3 452-0 452-0 452-0 507-0 507-0 507-0 507-0 507-0 507-0 507-0 430-3 281-3 281-3 281-3 281-3 309-0 309-0 309-0 309-0 309-0 309-0 309-0 309-0 309-0 309-0 309-0 309-0 561-3 561-3 561-3 284-0 284-0 284-0 284-0 381-0 381-0 381-0 284-0 284-0 284-0 284-0 407-3 407-3 459-0 459-0 459-0 459-0 459-0 359-3 359-3 359-3 359-3 359-3 359-3 359-3 382-0 382-0 382-0 382-0 382-0 441-3 615-0 441-3 441-3 441-3 615-0 441-3 441-3 441-3 441-3 463-0 463-0 463-0 491-3 491-3 491-3 491-3 491-3 536-3 494-0 494-0 494-0 144-0 144-0 144-0 144-0 144-0 144-0 144-0 294-3 144-0 144-0 144-0 445-3 445-3 445-3 445-3 445-3 445-3 445-3 445-3 445-3 564-0 564-0 564-0 434-3 434-3 434-3 434-3 434-3 434-3 434-3 434-3 370-0 370-0 370-0 370-0 370-0 370-0 370-0 397-3 367-0 367-0 367-0 571-0 571-0 571-0 571-0 571-0 571-0 571-0 571-0 346-0 346-0 346-0 0-2 0-2 0-2 0-2 0-2 0-2 0-2 0-2 0-2 0-2 0-2 0-2 0-2 0-2 0-2 0-2 0-2 0-2 0-2 0-2 0-2 0-2 0-2 0-2 0-2 0-2 0-2 0-2 0-2 0-2 0-2 0-2 0-2 0-2 0-2 0-2 0-2 
0-2 0-2 0-2 0-2 0-2 0-2 0-2 0-2 0-2 0-2 0-2 0-2 0-2 0-2 0-2 0-2 0-2 0-2 0-2 0-2 0-2 0-2 0-2 0-2 0-2 0-2 0-2 0-2 0-2 0-2 0-2 0-2 0-2 0-2 0-2 0-2 383-0 383-0 276-3 276-3 276-3 276-3 276-3 276-3 276-3 452-0 452-0 452-0 452-0 507-0 507-0 507-0 507-0 507-0 507-0 430-3 281-3 281-3 281-3 281-3 309-0 609-0 609-0 609-0 609-0 609-0 609-0 309-0 309-0 309-0 561-3 561-3 561-3 561-3 561-3 284-0 284-0 284-0 284-0 284-0 284-0 284-0 284-0 284-0 407-3 407-3 407-3 459-0 459-0 459-0 459-0 459-0 459-0 359-3 359-3 359-3 359-3 359-3 359-3 359-3 359-3 382-0 382-0 382-0 382-0 441-3 441-3 441-3 441-3 441-3 441-3 441-3 441-3 441-3 441-3 463-0 463-0 463-0 491-3 491-3 494-0 494-0 536-3 536-3 494-0 494-0 494-0 144-0 144-0 144-0 144-0 144-0 144-0 144-0 144-0 144-0 144-0 144-0 144-0 144-0 445-3 445-3 445-3 445-3 445-3 445-3 564-0 564-0 564-0 564-0 434-3 434-3 434-3 434-3 434-3 434-3 434-3 434-3 370-0 370-0 370-0 370-0 397-3 397-3 397-3 397-3 397-3 397-3 571-0 571-0 571-0 571-0 346-0 346-0 571-0 571-0 346-0 346-0 346-0 346-0 0-2 0-2 0-2 0-2 0-2 0-2 0-2 0-2 0-2 0-2 0-2 0-2 0-2 0-2 0-2 0-2 0-2 0-2 0-2 0-2 0-2 0-2 0-2 0-2 0-2 0-2 0-2 0-2 0-2 0-2 0-2 0-2 0-2 0-2 0-2 0-2 0-2 
0-2 0-2 0-2 0-2 0-2 0-2 0-2 0-2 0-2 0-2 0-2 0-2 0-2 0-2 0-2 0-2 0-2 0-2 0-2 0-2 0-2 0-2 0-2 0-2 0-2 0-2 0-2 0-2 0-2 0-2 0-2 0-2 0-2 0-2 0-2 0-2 0-2 0-2 276-3 276-3 276-3 276-3 276-3 276-3 276-3 276-3 276-3 276-3 452-0 507-0 507-0 507-0 507-0 507-0 430-3 430-3 430-3 430-3 281-3 281-3 309-0 609-0 609-0 609-0 609-0 609-0 609-0 609-0 309-0 309-0 561-3 561-3 561-3 561-3 561-3 561-3 284-0 284-0 284-0 284-0 284-0 284-0 284-0 407-3 407-3 407-3 407-3 407-3 407-3 407-3 459-0 403-0 403-0 359-3 359-3 359-3 359-3 359-3 359-3 359-3 359-3 382-0 382-0 382-0 441-3 441-3 441-3 441-3 212-0 441-3 441-3 441-3 441-3 441-3 441-3 463-0 463-0 463-0 463-0 494-0 494-0 494-0 494-0 494-0 494-0 494-0 494-0 494-0 494-0 494-0 494-0 494-0 594-3 594-3 594-3 594-3 144-0 144-0 144-0 445-3 445-3 445-3 483-3 445-3 445-3 483-3 564-0 564-0 564-0 522-3 522-3 522-3 522-3 492-0 434-3 434-3 434-3 434-3 370-0 370-0 370-0 397-3 397-3 397-3 397-3 397-3 397-3 397-3 571-0 571-0 571-0 571-0 346-0 346-0 346-0 346-0 346-0 346-0 346-0 0-2 0-2 0-2 0-2 0-2 0-2 0-2 0-2 0-2 0-2 0-2 0-2 0-2 0-2 0-2 0-2 0-2 0-2 0-2 0-2 0-2 0-2 0-2 0-2 0-2 0-2 0-2 0-2 0-2 0-2 0-2 0-2 0-2 0-2 0-2 0-2 0-2 0-2 
0-2 0-2 0-2 0-2 0-2 0-2 0-2 0-2 0-2 0-2 0-2 0-2 0-2 0-2 0-2 0-2 0-2 0-2 0-2 0-2 0-2 0-2 0-2 0-2 0-2 0-2 0-2 0-2 0-2 0-2 0-2 0-2 0-2 0-2 0-2 0-2 0-2 0-2 0-2 276-3 276-3 276-3 276-3 276-3 276-3 276-3 276-3 276-3 452-0 452-0 507-0 507-0 507-0 507-0 430-3 430-3 430-3 430-3 430-3 281-3 281-3 609-0 609-0 609-0 609-0 609-0 609-0 609-0 384-3 309-0 561-3 561-3 561-3 561-3 561-3 561-3 561-3 561-3 284-0 284-0 284-0 284-0 407-3 407-3 407-3 407-3 407-3 407-3 407-3 407-3 403-0 403-0 403-0 359-3 359-3 359-3 359-3 359-3 359-3 359-3 562-3 382-0 382-0 382-0 441-3 441-3 212-0 212-0 212-0 431-3 441-3 431-3 463-0 441-3 463-0 463-0 438-3 463-0 494-0 494-0 494-0 494-0 494-0 494-0 494-0 494-0 494-0 373-3 373-3 373-3 373-3 594-3 594-3 594-3 594-3 594-3 483-3 483-3 483-3 445-3 483-3 445-3 483-3 483-3 483-3 483-3 564-0 564-0 564-0 564-0 522-3 522-3 522-3 492-0 492-0 434-3 370-0 370-0 370-0 370-0 370-0 397-3 397-3 397-3 397-3 397-3 397-3 316-3 316-3 316-3 316-3 487-0 346-0 346-0 346-0 346-0 346-0 346-0 0-2 0-2 0-2 0-2 0-2 0-2 0-2 0-2 0-2 0-2 0-2 0-2 0-2 0-2 0-2 0-2 0-2 0-2 0-2 0-2 0-2 0-2 0-2 0-2 0-2 0-2 0-2 0-2 0-2 0-2 0-2 0-2 0-2 0-2 0-2 0-2 0-2 0-2 0-2 
0-2 0-2 0-2 0-2 0-2 0-2 0-2 0-2 0-2 0-2 0-2 0-2 0-2 0-2 0-2 0-2 0-2 0-2 0-2 0-2 0-2 0-2 0-2 0-2 0-2 0-2 0-2 0-2 0-2 0-2 0-2 0-2 0-2 0-2 0-2 0-2 0-2 0-2 0-2 510-3 510-3 276-3 276-3 276-3 276-3 276-3 276-3 510-3 507-0 507-0 507-0 507-0 507-0 507-0 430-3 430-3 430-3 430-3 430-3 281-3 281-3 609-0 609-0 609-0 609-0 609-0 609-0 384-3 384-3 309-0 384-3 384-3 561-3 561-3 561-3 561-3 561-3 561-3 284-0 516-3 516-3 284-0 407-3 407-3 407-3 407-3 407-3 407-3 403-0 403-0 403-0 403-0 403-0 359-3 359-3 403-0 562-3 562-3 562-3 562-3 562-3 562-3 382-0 382-0 212-0 212-0 212-0 212-0 431-3 431-3 431-3 431-3 463-0 463-0 463-0 463-0 438-3 438-3 494-0 494-0 494-0 494-0 494-0 494-0 494-0 494-0 494-0 373-3 373-3 373-3 373-3 373-3 594-3 594-3 594-3 594-3 483-3 483-3 483-3 483-3 483-3 483-3 483-3 483-3 564-0 564-0 564-0 522-3 522-3 522-3 522-3 522-3 492-0 492-0 546-0 546-0 546-0 370-0 370-0 370-0 370-0 397-3 397-3 397-3 397-3 316-3 316-3 316-3 316-3 316-3 316-3 487-0 346-0 346-0 346-0 346-0 346-0 346-0 0-2 0-2 0-2 0-2 0-2 0-2 0-2 0-2 0-2 0-2 0-2 0-2 0-2 0-2 0-2 0-2 0-2 0-2 0-2 0-2 0-2 0-2 0-2 0-2 0-2 0-2 0-2 0-2 0-2 0-2 0-2 0-2 0-2 0-2 0-2 0-2 0-2 0-2 0-2 
0-2 0-2 0-2 0-2 0-2 0-2 0-2 0-2 0-2 0-2 0-2 0-2 0-2 0-2 0-2 0-2 0-2 0-2 0-2 0-2 0-2 0-2 0-2 0-2 0-2 0-2 0-2 0-2 0-2 0-2 0-2 0-2 0-2 0-2 0-2 0-2 0-2 0-2 0-2 510-3 510-3 510-3 510-3 510-3 510-3 510-3 510-3 510-3 304-3 507-0 507-0 507-0 507-0 507-0 430-3 430-3 430-3 430-3 430-3 429-3 429-3 429-3 609-0 609-0 609-0 609-0 609-0 384-3 384-3 384-3 384-3 384-3 561-3 516-3 561-3 561-3 561-3 561-3 516-3 516-3 516-3 516-3 407-3 407-3 407-3 407-3 407-3 407-3 403-0 403-0 403-0 403-0 403-0 403-0 403-0 403-0 562-3 562-3 562-3 562-3 562-3 562-3 382-0 382-0 212-0 212-0 212-0 212-0 212-0 431-3 431-3 431-3 463-0 463-0 463-0 463-0 438-3 438-3 408-0 408-0 408-0 408-0 408-0 408-0 373-3 373-3 373-3 373-3 373-3 373-3 373-3 373-3 594-3 594-3 594-3 594-3 594-3 594-3 483-3 483-3 483-3 422-3 422-3 422-3 564-0 564-0 564-0 564-0 522-3 522-3 522-3 522-3 492-0 546-0 546-0 546-0 546-0 546-0 370-0 370-0 546-0 546-0 397-3 397-3 397-3 397-3 397-3 397-3 316-3 487-0 487-0 487-0 487-0 487-0 346-0 487-0 487-0 0-2 0-2 0-2 0-2 0-2 0-2 0-2 0-2 0-2 0-2 0-2 0-2 0-2 0-2 0-2 0-2 0-2 0-2 0-2 0-2 0-2 0-2 0-2 0-2 0-2 0-2 0-2 0-2 0-2 0-2 0-2 0-2 0-2 0-2 0-2 0-2 0-2 0-2 0-2 0-2 
0-2 0-2 0-2 0-2 0-2 0-2 0-2 0-2 0-2 0-2 0-2 0-2 0-2 0-2 0-2 0-2 0-2 0-2 0-2 0-2 0-2 0-2 0-2 0-2 0-2 0-2 0-2 0-2 0-2 0-2 0-2 0-2 0-2 0-2 0-2 0-2 0-2 0-2 0-2 510-3 510-3 510-3 510-3 510-3 510-3 510-3 510-3 510-3 304-3 304-3 304-3 304-3 304-3 304-3 430-3 430-3 430-3 430-3 430-3 429-3 429-3 429-3 609-0 609-0 384-3 384-3 609-0 384-3 384-3 384-3 384-3 384-3 561-3 516-3 561-3 561-3 561-3 516-3 516-3 516-3 516-3 516-3 407-3 407-3 407-3 407-3 407-3 407-3 403-0 403-0 403-0 403-0 403-0 403-0 403-0 403-0 403-0 562-3 562-3 562-3 562-3 562-3 496-3 212-0 212-0 212-0 212-0 212-0 212-0 431-3 431-3 431-3 463-0 438-3 463-0 463-0 438-3 438-3 408-0 408-0 408-0 408-0 408-0 408-0 408-0 373-3 373-3 373-3 373-3 373-3 373-3 373-3 373-3 594-3 594-3 483-3 483-3 483-3 483-3 483-3 483-3 422-3 422-3 422-3 564-0 564-0 522-3 522-3 522-3 522-3 522-3 522-3 492-0 546-0 546-0 546-0 546-0 546-0 546-0 546-0 546-0 546-0 397-3 397-3 397-3 316-3 316-3 316-3 316-3 487-0 487-0 487-0 487-0 487-0 487-0 487-0 487-0 0-2 0-2 0-2 0-2 0-2 0-2 0-2 0-2 0-2 0-2 0-2 0-2 0-2 0-2 0-2 0-2 0-2 0-2 0-2 0-2 0-2 0-2 0-2 0-2 0-2 0-2 0-2 0-2 0-2 0-2 0-2 0-2 0-2 0-2 0-2 0-2 0-2 0-2 0-2 0-2 
0-2 0-2 0-2 0-2 0-2 0-2 0-2 0-2 0-2 0-2 0-2 0-2 0-2 0-2 0-2 0-2 0-2 0-2 0-2 0-2 0-2 0-2 0-2 0-2 0-2 0-2 0-2 0-2 0-2 0-2 0-2 0-2 0-2 0-2 0-2 0-2 0-2 0-2 0-2 510-3 510-3 510-3 510-3 510-3 510-3 510-3 404-3 510-3 304-3 304-3 304-3 304-3 304-3 304-3 304-3 304-3 430-3 430-3 430-3 429-3 429-3 429-3 429-3 609-0 384-3 384-3 384-3 384-3 384-3 384-3 384-3 516-3 516-3 516-3 561-3 561-3 516-3 516-3 516-3 516-3 516-3 516-3 516-3 516-3 407-3 407-3 407-3 403-0 403-0 403-0 403-0 403-0 403-0 488-0 403-0 403-0 562-3 562-3 562-3 562-3 496-3 496-3 496-3 212-0 212-0 212-0 212-0 212-0 212-0 431-3 431-3 438-3 438-3 438-3 463-0 463-0 463-0 438-3 438-3 408-0 408-0 408-0 408-0 408-0 408-0 373-3 373-3 373-3 373-3 373-3 373-3 594-3 594-3 594-3 594-3 594-3 594-3 483-3 483-3 483-3 483-3 422-3 422-3 422-3 422-3 422-3 522-3 522-3 522-3 492-0 492-0 492-0 492-0 546-0 546-0 546-0 546-0 546-0 546-0 546-0 446-3 446-3 446-3 316-3 397-3 316-3 316-3 316-3 316-3 487-0 487-0 487-0 487-0 487-0 487-0 487-0 487-0 0-2 0-2 0-2 0-2 0-2 0-2 0-2 0-2 0-2 0-2 0-2 0-2 0-2 0-2 0-2 0-2 0-2 0-2 0-2 0-2 0-2 0-2 0-2 0-2 0-2 0-2 0-2 0-2 0-2 0-2 0-2 0-2 0-2 0-2 0-2 0-2 0-2 0-2 0-2 0-2 
0-2 0-2 0-2 0-2 0-2 0-2 0-2 0-2 0-2 0-2 0-2 0-2 0-2 0-2 0-2 0-2 0-2 0-2 0-2 0-2 0-2 0-2 0-2 0-2 0-2 0-2 0-2 0-2 0-2 0-2 0-2 0-2 0-2 0-2 0-2 0-2 0-2 0-2 0-2 510-3 510-3 510-3 510-3 510-3 510-3 510-3 404-3 510-3 510-3 304-3 304-3 304-3 304-3 304-3 304-3 304-3 430-3 430-3 430-3 429-3 429-3 429-3 429-3 384-3 384-3 384-3 384-3 384-3 557-3 557-3 557-3 516-3 516-3 516-3 516-3 516-3 516-3 535-3 535-3 535-3 535-3 516-3 516-3 516-3 516-3 515-0 515-0 488-0 488-0 488-0 488-0 488-0 488-0 488-0 403-0 403-0 562-3 562-3 562-3 496-3 496-3 496-3 496-3 496-3 496-3 212-0 212-0 212-0 431-3 431-3 431-3 431-3 438-3 438-3 438-3 438-3 438-3 438-3 438-3 408-0 408-0 408-0 408-0 408-0 408-0 373-3 373-3 373-3 373-3 373-3 373-3 594-3 594-3 594-3 594-3 594-3 594-3 483-3 483-3 483-3 483-3 422-3 422-3 422-3 422-3 422-3 522-3 522-3 522-3 492-0 492-0 492-0 492-0 546-0 546-0 546-0 546-0 546-0 546-0 446-3 446-3 446-3 316-3 316-3 316-3 316-3 316-3 316-3 316-3 472-3 472-3 472-3 487-0 487-0 487-0 0-2 0-2 0-2 0-2 0-2 0-2 0-2 0-2 0-2 0-2 0-2 0-2 0-2 0-2 0-2 0-2 0-2 0-2 0-2 0-2 0-2 0-2 0-2 0-2 0-2 0-2 0-2 0-2 0-2 0-2 0-2 0-2 0-2 0-2 0-2 0-2 0-2 0-2 0-2 0-2 0-2 0-2 
0-2 0-2 0-2 0-2 0-2 0-2 0-2 0-2 0-2 0-2 0-2 0-2 0-2 0-2 0-2 0-2 0-2 0-2 0-2 0-2 0-2 0-2 0-2 0-2 0-2 0-2 0-2 0-2 0-2 0-2 0-2 0-2 0-2 0-2 0-2 0-2 0-2 0-2 0-2 510-3 510-3 404-3 404-3 510-3 404-3 404-3 404-3 404-3 404-3 304-3 304-3 304-3 304-3 505-0 505-0 304-3 430-3 430-3 429-3 429-3 429-3 429-3 429-3 384-3 384-3 557-3 384-3 384-3 384-3 557-3 557-3 557-3 516-3 535-3 535-3 535-3 535-3 535-3 535-3 535-3 535-3 516-3 516-3 515-0 515-0 515-0 515-0 488-0 488-0 488-0 488-0 488-0 488-0 488-0 562-3 562-3 562-3 562-3 562-3 496-3 496-3 496-3 496-3 496-3 496-3 212-0 212-0 431-3 431-3 431-3 431-3 431-3 438-3 438-3 438-3 438-3 438-3 438-3 408-0 408-0 408-0 408-0 408-0 408-0 411-0 411-0 411-0 373-3 588-0 588-0 588-0 588-0 588-0 588-0 594-3 594-3 594-3 594-3 594-3 483-3 483-3 422-3 422-3 422-3 422-3 422-3 522-3 522-3 522-3 492-0 492-0 492-0 492-0 546-0 546-0 546-0 446-3 446-3 446-3 446-3 446-3 446-3 316-3 316-3 316-3 316-3 472-3 316-3 472-3 472-3 487-0 487-0 487-0 487-0 487-0 0-2 0-2 0-2 0-2 0-2 0-2 0-2 0-2 0-2 0-2 0-2 0-2 0-2 0-2 0-2 0-2 0-2 0-2 0-2 0-2 0-2 0-2 0-2 0-2 0-2 0-2 0-2 0-2 0-2 0-2 0-2 0-2 0-2 0-2 0-2 0-2 0-2 0-2 0-2 0-2 0-2 0-2 
0-2 0-2 0-2 0-2 0-2 0-2 0-2 0-2 0-2 0-2 0-2 0-2 0-2 0-2 0-2 0-2 0-2 0-2 0-2 0-2 0-2 0-2 0-2 0-2 0-2 0-2 0-2 0-2 0-2 0-2 0-2 0-2 0-2 0-2 0-2 0-2 0-2 0-2 0-2 0-2 0-2 0-2 404-3 404-3 404-3 404-3 404-3 404-3 404-3 304-3 304-3 304-3 505-0 505-0 505-0 304-3 430-3 430-3 429-3 429-3 429-3 429-3 429-3 429-3 384-3 557-3 557-3 384-3 384-3 557-3 557-3 557-3 535-3 535-3 535-3 535-3 535-3 535-3 535-3 515-0 515-0 515-0 515-0 515-0 515-0 515-0 515-0 515-0 488-0 488-0 488-0 488-0 488-0 488-0 562-3 562-3 562-3 496-3 496-3 496-3 496-3 496-3 212-0 212-0 212-0 212-0 431-3 431-3 431-3 431-3 431-3 431-3 438-3 438-3 438-3 438-3 438-3 438-3 408-0 408-0 408-0 408-0 408-0 411-0 411-0 411-0 411-0 588-0 588-0 588-0 588-0 588-0 588-0 588-0 419-3 419-3 419-3 419-3 419-3 483-3 483-3 422-3 422-3 422-3 422-3 422-3 522-3 522-3 522-3 492-0 492-0 492-0 492-0 546-0 546-0 446-3 446-3 446-3 446-3 446-3 446-3 446-3 446-3 316-3 316-3 316-3 472-3 472-3 472-3 472-3 472-3 472-3 487-0 487-0 487-0 0-2 0-2 0-2 0-2 0-2 0-2 0-2 0-2 0-2 0-2 0-2 0-2 0-2 0-2 0-2 0-2 0-2 0-2 0-2 0-2 0-2 0-2 0-2 0-2 0-2 0-2 0-2 0-2 0-2 0-2 0-2 0-2 0-2 0-2 0-2 0-2 0-2 0-2 0-2 0-2 0-2 0-2 
0-2 0-2 0-2 0-2 0-2 0-2 0-2 0-2 0-2 0-2 0-2 0-2 0-2 0-2 0-2 0-2 0-2 0-2 0-2 0-2 0-2 0-2 0-2 0-2 0-2 0-2 0-2 0-2 0-2 0-2 0-2 0-2 0-2 0-2 0-2 0-2 0-2 0-2 0-2 0-2 0-2 0-2 404-3 404-3 404-3 404-3 404-3 404-3 304-3 304-3 304-3 304-3 505-0 505-0 405-0 304-3 429-3 429-3 429-3 429-3 429-3 429-3 429-3 429-3 557-3 557-3 557-3 557-3 557-3 557-3 534-0 557-3 535-3 535-3 535-3 535-3 535-3 535-3 535-3 515-0 515-0 515-0 515-0 515-0 515-0 515-0 515-0 515-0 488-0 488-0 488-0 488-0 590-3 562-3 562-3 586-0 586-0 496-3 496-3 496-3 496-3 496-3 212-0 212-0 212-0 431-3 431-3 584-3 431-3 431-3 431-3 431-3 438-3 438-3 438-3 438-3 338-0 438-3 438-3 408-0 408-0 408-0 411-0 411-0 411-0 411-0 411-0 588-0 588-0 588-0 588-0 588-0 588-0 588-0 588-0 419-3 419-3 419-3 419-3 416-0 416-0 416-0 422-3 422-3 422-3 422-3 422-3 522-3 522-3 522-3 522-3 492-0 492-0 492-0 446-3 446-3 446-3 425-3 446-3 446-3 446-3 446-3 396-0 396-0 316-3 316-3 472-3 472-3 472-3 472-3 472-3 472-3 487-0 487-0 487-0 0-2 0-2 0-2 0-2 0-2 0-2 0-2 0-2 0-2 0-2 0-2 0-2 0-2 0-2 0-2 0-2 0-2 0-2 0-2 0-2 0-2 0-2 0-2 0-2 0-2 0-2 0-2 0-2 0-2 0-2 0-2 0-2 0-2 0-2 0-2 0-2 0-2 0-2 0-2 0-2 0-2 0-2 
0-2 0-2 0-2 0-2 0-2 0-2 0-2 0-2 0-2 0-2 0-2 0-2 0-2 0-2 0-2 0-2 0-2 0-2 0-2 0-2 0-2 0-2 0-2 0-2 0-2 0-2 0-2 0-2 0-2 0-2 0-2 0-2 0-2 0-2 0-2 0-2 0-2 0-2 0-2 0-2 0-2 0-2 404-3 404-3 404-3 404-3 404-3 404-3 304-3 304-3 304-3 304-3 505-0 505-0 405-0 429-3 429-3 429-3 429-3 429-3 454-3 454-3 454-3 454-3 557-3 557-3 557-3 557-3 557-3 557-3 534-0 557-3 535-3 535-3 535-3 535-3 535-3 535-3 535-3 612-3 515-0 515-0 515-0 515-0 515-0 515-0 515-0 488-0 488-0 488-0 590-3 590-3 590-3 586-0 586-0 586-0 586-0 496-3 496-3 496-3 496-3 496-3 496-3 496-3 212-0 212-0 584-3 584-3 431-3 431-3 584-3 584-3 584-3 338-0 338-0 338-0 338-0 338-0 438-3 541-3 411-0 411-0 411-0 411-0 411-0 411-0 411-0 588-0 588-0 588-0 588-0 588-0 588-0 588-0 588-0 419-3 419-3 419-3 419-3 416-0 416-0 416-0 422-3 422-3 422-3 422-3 422-3 466-3 522-3 522-3 466-3 492-0 492-0 446-3 446-3 446-3 425-3 425-3 446-3 446-3 446-3 446-3 396-0 396-0 396-0 316-3 472-3 396-0 472-3 472-3 472-3 472-3 472-3 472-3 472-3 0-2 0-2 0-2 0-2 0-2 0-2 0-2 0-2 0-2 0-2 0-2 0-2 0-2 0-2 0-2 0-2 0-2 0-2 0-2 0-2 0-2 0-2 0-2 0-2 0-2 0-2 0-2 0-2 0-2 0-2 0-2 0-2 0-2 0-2 0-2 0-2 0-2 0-2 0-2 0-2 0-2 0-2 
0-2 0-2 0-2 0-2 0-2 0-2 0-2 0-2 0-2 0-2 0-2 0-2 0-2 0-2 0-2 0-2 0-2 0-2 0-2 0-2 0-2 0-2 0-2 0-2 0-2 0-2 0-2 0-2 0-2 0-2 0-2 0-2 0-2 0-2 0-2 0-2 0-2 0-2 0-2 0-2 0-2 0-2 404-3 404-3 404-3 404-3 404-3 404-3 304-3 505-0 505-0 505-0 505-0 505-0 405-0 429-3 429-3 454-3 429-3 429-3 454-3 454-3 454-3 557-3 557-3 557-3 557-3 557-3 557-3 557-3 534-0 534-0 535-3 535-3 535-3 535-3 535-3 535-3 612-3 612-3 612-3 515-0 515-0 515-0 515-0 488-0 488-0 488-0 488-0 488-0 590-3 590-3 590-3 590-3 590-3 586-0 586-0 496-3 496-3 496-3 496-3 496-3 565-0 565-0 565-0 212-0 584-3 584-3 584-3 584-3 584-3 338-0 338-0 338-0 338-0 338-0 338-0 338-0 541-3 541-3 541-3 541-3 541-3 411-0 411-0 411-0 411-0 411-0 588-0 588-0 588-0 588-0 588-0 588-0 419-3 419-3 419-3 419-3 419-3 416-0 416-0 416-0 416-0 416-0 422-3 422-3 422-3 466-3 522-3 466-3 466-3 492-0 492-0 446-3 446-3 446-3 425-3 425-3 425-3 425-3 425-3 425-3 425-3 396-0 396-0 396-0 396-0 396-0 472-3 472-3 472-3 472-3 472-3 472-3 472-3 0-2 0-2 0-2 0-2 0-2 0-2 0-2 0-2 0-2 0-2 0-2 0-2 0-2 0-2 0-2 0-2 0-2 0-2 0-2 0-2 0-2 0-2 0-2 0-2 0-2 0-2 0-2 0-2 0-2 0-2 0-2 0-2 0-2 0-2 0-2 0-2 0-2 0-2 0-2 0-2 0-2 0-2 
0-2 0-2 0-2 0-2 0-2 0-2 0-2 0-2 0-2 0-2 0-2 0-2 0-2 0-2 0-2 0-2 0-2 0-2 0-2 0-2 0-2 0-2 0-2 0-2 0-2 0-2 0-2 0-2 0-2 0-2 0-2 0-2 0-2 0-2 0-2 0-2 0-2 0-2 0-2 0-2 0-2 0-2 404-3 404-3 456-0 404-3 404-3 404-3 505-0 505-0 505-0 505-0 505-0 505-0 405-0 405-0 454-3 454-3 454-3 454-3 454-3 454-3 454-3 557-3 557-3 557-3 557-3 557-3 534-0 534-0 534-0 534-0 612-3 612-3 535-3 612-3 612-3 612-3 612-3 612-3 515-0 515-0 515-0 515-0 488-0 488-0 488-0 351-0 351-0 351-0 590-3 590-3 590-3 590-3 590-3 586-0 586-0 586-0 586-0 496-3 496-3 496-3 565-0 565-0 565-0 565-0 584-3 584-3 584-3 584-3 584-3 584-3 338-0 338-0 338-0 338-0 338-0 338-0 541-3 541-3 541-3 541-3 541-3 411-0 411-0 411-0 411-0 411-0 411-0 588-0 588-0 588-0 569-0 569-0 569-0 419-3 419-3 419-3 419-3 416-0 416-0 416-0 416-0 416-0 422-3 422-3 422-3 466-3 466-3 466-3 492-0 492-0 492-0 446-3 446-3 466-3 425-3 425-3 425-3 425-3 425-3 425-3 396-0 396-0 396-0 396-0 396-0 396-0 396-0 396-0 472-3 472-3 472-3 472-3 472-3 0-2 0-2 0-2 0-2 0-2 0-2 0-2 0-2 0-2 0-2 0-2 0-2 0-2 0-2 0-2 0-2 0-2 0-2 0-2 0-2 0-2 0-2 0-2 0-2 0-2 0-2 0-2 0-2 0-2 0-2 0-2 0-2 0-2 0-2 0-2 0-2 0-2 0-2 0-2 0-2 0-2 0-2 
0-2 0-2 0-2 0-2 0-2 0-2 0-2 0-2 0-2 0-2 0-2 0-2 0-2 0-2 0-2 0-2 0-2 0-2 0-2 0-2 0-2 0-2 0-2 0-2 0-2 0-2 0-2 0-2 0-2 0-2 0-2 0-2 0-2 0-2 0-2 0-2 0-2 0-2 0-2 0-2 0-2 0-2 404-3 404-3 456-0 456-0 456-0 456-0 505-0 505-0 505-0 505-0 505-0 505-0 405-0 405-0 454-3 454-3 454-3 454-3 454-3 454-3 454-3 454-3 454-3 385-0 385-0 557-3 534-0 534-0 534-0 534-0 534-0 612-3 612-3 612-3 612-3 612-3 612-3 458-0 515-0 515-0 515-0 351-0 351-0 488-0 488-0 351-0 351-0 590-3 590-3 590-3 590-3 590-3 586-0 586-0 586-0 586-0 586-0 496-3 565-0 565-0 565-0 565-0 584-3 584-3 584-3 584-3 584-3 584-3 584-3 584-3 338-0 338-0 338-0 338-0 541-3 541-3 541-3 541-3 541-3 541-3 541-3 541-3 508-0 411-0 411-0 411-0 411-0 411-0 588-0 588-0 569-0 569-0 419-3 419-3 419-3 419-3 419-3 416-0 416-0 416-0 416-0 416-0 416-0 422-3 422-3 466-3 466-3 466-3 466-3 492-0 492-0 466-3 466-3 466-3 425-3 425-3 425-3 425-3 440-3 440-3 440-3 440-3 440-3 396-0 396-0 396-0 396-0 396-0 472-3 472-3 472-3 472-3 0-2 0-2 0-2 0-2 0-2 0-2 0-2 0-2 0-2 0-2 0-2 0-2 0-2 0-2 0-2 0-2 0-2 0-2 0-2 0-2 0-2 0-2 0-2 0-2 0-2 0-2 0-2 0-2 0-2 0-2 0-2 0-2 0-2 0-2 0-2 0-2 0-2 0-2 0-2 0-2 0-2 0-2 0-2 
0-2 0-2 0-2 0-2 0-2 0-2 0-2 0-2 0-2 0-2 0-2 0-2 0-2 0-2 0-2 0-2 0-2 0-2 0-2 0-2 0-2 0-2 0-2 0-2 0-2 0-2 0-2 0-2 0-2 0-2 0-2 0-2 0-2 0-2 0-2 0-2 0-2 0-2 0-2 0-2 0-2 0-2 404-3 404-3 456-0 456-0 456-0 456-0 505-0 505-0 505-0 505-0 505-0 505-0 405-0 405-0 454-3 454-3 454-3 454-3 454-3 454-3 454-3 454-3 385-0 385-0 385-0 385-0 534-0 534-0 534-0 534-0 612-3 612-3 612-3 612-3 612-3 612-3 612-3 458-0 458-0 515-0 351-0 351-0 351-0 488-0 488-0 351-0 351-0 351-0 590-3 590-3 590-3 590-3 590-3 586-0 586-0 586-0 586-0 586-0 586-0 586-0 565-0 565-0 584-3 584-3 584-3 584-3 584-3 584-3 584-3 338-0 338-0 338-0 338-0 338-0 541-3 541-3 541-3 541-3 541-3 541-3 541-3 508-0 508-0 411-0 411-0 442-0 442-0 442-0 442-0 442-0 569-0 569-0 419-3 419-3 419-3 419-3 419-3 416-0 416-0 416-0 416-0 416-0 416-0 422-3 422-3 466-3 466-3 466-3 466-3 466-3 466-3 466-3 466-3 466-3 425-3 425-3 425-3 425-3 440-3 440-3 440-3 440-3 440-3 396-0 396-0 396-0 396-0 396-0 396-0 396-0 396-0 0-2 0-2 0-2 0-2 0-2 0-2 0-2 0-2 0-2 0-2 0-2 0-2 0-2 0-2 0-2 0-2 0-2 0-2 0-2 0-2 0-2 0-2 0-2 0-2 0-2 0-2 0-2 0-2 0-2 0-2 0-2 0-2 0-2 0-2 0-2 0-2 0-2 0-2 0-2 0-2 0-2 0-2 0-2 0-2 
0-2 0-2 0-2 0-2 0-2 0-2 0-2 0-2 0-2 0-2 0-2 0-2 0-2 0-2 0-2 0-2 0-2 0-2 0-2 0-2 0-2 0-2 0-2 0-2 0-2 0-2 0-2 0-2 0-2 0-2 0-2 0-2 0-2 0-2 0-2 0-2 0-2 0-2 0-2 0-2 0-2 0-2 404-3 456-0 456-0 456-0 456-0 456-0 456-0 505-0 505-0 505-0 505-0 505-0 405-0 405-0 405-0 405-0 454-3 454-3 454-3 454-3 454-3 385-0 385-0 385-0 385-0 534-0 534-0 534-0 534-0 534-0 612-3 612-3 612-3 612-3 612-3 509-3 612-3 458-0 458-0 515-0 351-0 351-0 351-0 351-0 351-0 351-0 351-0 590-3 590-3 590-3 590-3 590-3 590-3 586-0 586-0 586-0 586-0 586-0 586-0 565-0 565-0 565-0 565-0 584-3 486-0 584-3 584-3 584-3 584-3 584-3 584-3 338-0 338-0 338-0 541-3 541-3 541-3 541-3 541-3 541-3 541-3 508-0 508-0 411-0 442-0 442-0 442-0 442-0 442-0 569-0 569-0 569-0 419-3 419-3 419-3 419-3 419-3 416-0 517-0 517-0 517-0 416-0 416-0 416-0 416-0 466-3 466-3 471-3 471-3 471-3 425-3 466-3 466-3 425-3 425-3 425-3 425-3 440-3 440-3 440-3 440-3 440-3 440-3 396-0 396-0 396-0 396-0 396-0 396-0 396-0 0-2 0-2 0-2 0-2 0-2 0-2 0-2 0-2 0-2 0-2 0-2 0-2 0-2 0-2 0-2 0-2 0-2 0-2 0-2 0-2 0-2 0-2 0-2 0-2 0-2 0-2 0-2 0-2 0-2 0-2 0-2 0-2 0-2 0-2 0-2 0-2 0-2 0-2 0-2 0-2 0-2 0-2 0-2 0-2 0-2 
0-2 0-2 0-2 0-2 0-2 0-2 0-2 0-2 0-2 0-2 0-2 0-2 0-2 0-2 0-2 0-2 0-2 0-2 0-2 0-2 0-2 0-2 0-2 0-2 0-2 0-2 0-2 0-2 0-2 0-2 0-2 0-2 0-2 0-2 0-2 0-2 0-2 0-2 0-2 0-2 0-2 0-2 0-2 0-2 456-0 456-0 456-0 456-0 587-0 587-0 505-0 505-0 587-0 405-0 405-0 405-0 405-0 405-0 385-0 385-0 454-3 385-0 385-0 385-0 385-0 385-0 385-0 534-0 534-0 534-0 534-0 612-3 612-3 612-3 612-3 509-3 509-3 509-3 509-3 458-0 458-0 458-0 351-0 351-0 351-0 351-0 351-0 351-0 351-0 590-3 590-3 590-3 590-3 590-3 590-3 586-0 586-0 586-0 586-0 586-0 586-0 565-0 565-0 565-0 565-0 565-0 486-0 486-0 584-3 486-0 338-0 338-0 338-0 338-0 338-0 338-0 512-3 541-3 541-3 541-3 541-3 541-3 508-0 508-0 508-0 508-0 442-0 442-0 442-0 442-0 569-0 569-0 569-0 569-0 569-0 569-0 569-0 517-0 517-0 416-0 517-0 517-0 517-0 416-0 416-0 416-0 466-3 466-3 471-3 471-3 471-3 471-3 425-3 425-3 425-3 425-3 425-3 425-3 440-3 440-3 440-3 440-3 440-3 440-3 440-3 440-3 396-0 395-3 395-3 395-3 395-3 0-2 0-2 0-2 0-2 0-2 0-2 0-2 0-2 0-2 0-2 0-2 0-2 0-2 0-2 0-2 0-2 0-2 0-2 0-2 0-2 0-2 0-2 0-2 0-2 0-2 0-2 0-2 0-2 0-2 0-2 0-2 0-2 0-2 0-2 0-2 0-2 0-2 0-2 0-2 0-2 0-2 0-2 0-2 0-2 0-2 0-2 
0-2 0-2 0-2 0-2 0-2 0-2 0-2 0-2 0-2 0-2 0-2 0-2 0-2 0-2 0-2 0-2 0-2 0-2 0-2 0-2 0-2 0-2 0-2 0-2 0-2 0-2 0-2 0-2 0-2 0-2 0-2 0-2 0-2 0-2 0-2 0-2 0-2 0-2 0-2 0-2 0-2 0-2 0-2 0-2 456-0 456-0 456-0 456-0 587-0 587-0 505-0 587-0 587-0 587-0 405-0 405-0 405-0 405-0 385-0 385-0 385-0 385-0 385-0 385-0 385-0 534-0 534-0 534-0 534-0 534-0 560-3 560-3 560-3 612-3 612-3 509-3 509-3 509-3 509-3 458-0 458-0 458-0 351-0 351-0 351-0 351-0 351-0 351-0 504-3 590-3 590-3 287-3 287-3 287-3 586-0 586-0 586-0 586-0 586-0 586-0 565-0 565-0 565-0 565-0 565-0 486-0 486-0 486-0 486-0 486-0 486-0 338-0 338-0 512-3 512-3 512-3 512-3 512-3 541-3 541-3 512-3 512-3 508-0 508-0 508-0 508-0 442-0 442-0 442-0 442-0 442-0 569-0 569-0 569-0 569-0 569-0 569-0 517-0 517-0 517-0 517-0 517-0 517-0 517-0 593-3 466-3 466-3 466-3 466-3 471-3 471-3 471-3 425-3 425-3 425-3 425-3 440-3 440-3 440-3 440-3 440-3 440-3 440-3 440-3 440-3 395-3 395-3 395-3 395-3 395-3 395-3 0-2 0-2 0-2 0-2 0-2 0-2 0-2 0-2 0-2 0-2 0-2 0-2 0-2 0-2 0-2 0-2 0-2 0-2 0-2 0-2 0-2 0-2 0-2 0-2 0-2 0-2 0-2 0-2 0-2 0-2 0-2 0-2 0-2 0-2 0-2 0-2 0-2 0-2 0-2 0-2 0-2 0-2 0-2 0-2 0-2 0-2 
0-2 0-2 0-2 0-2 0-2 0-2 0-2 0-2 0-2 0-2 0-2 0-2 0-2 0-2 0-2 0-2 0-2 0-2 0-2 0-2 0-2 0-2 0-2 0-2 0-2 0-2 0-2 0-2 0-2 0-2 0-2 0-2 0-2 0-2 0-2 0-2 0-2 0-2 0-2 0-2 0-2 0-2 0-2 0-2 456-0 456-0 456-0 456-0 456-0 587-0 505-0 587-0 587-0 587-0 405-0 405-0 405-0 405-0 385-0 385-0 385-0 385-0 385-0 385-0 385-0 534-0 534-0 534-0 534-0 560-3 560-3 560-3 560-3 560-3 612-3 509-3 509-3 509-3 509-3 458-0 458-0 458-0 351-0 351-0 351-0 504-3 351-0 351-0 504-3 504-3 590-3 287-3 287-3 287-3 586-0 586-0 565-0 565-0 565-0 565-0 565-0 565-0 565-0 565-0 565-0 486-0 486-0 486-0 486-0 486-0 486-0 486-0 338-0 512-3 512-3 512-3 512-3 512-3 512-3 512-3 512-3 508-0 508-0 508-0 508-0 508-0 442-0 442-0 442-0 442-0 442-0 569-0 569-0 569-0 569-0 569-0 569-0 517-0 517-0 517-0 517-0 517-0 517-0 517-0 593-3 593-3 466-3 466-3 593-3 593-3 471-3 471-3 471-3 425-3 425-3 425-3 440-3 440-3 613-3 567-3 440-3 440-3 440-3 440-3 440-3 395-3 395-3 395-3 395-3 395-3 395-3 0-2 0-2 0-2 0-2 0-2 0-2 0-2 0-2 0-2 0-2 0-2 0-2 0-2 0-2 0-2 0-2 0-2 0-2 0-2 0-2 0-2 0-2 0-2 0-2 0-2 0-2 0-2 0-2 0-2 0-2 0-2 0-2 0-2 0-2 0-2 0-2 0-2 0-2 0-2 0-2 0-2 0-2 0-2 0-2 0-2 0-2 
0-2 0-2 0-2 0-2 0-2 0-2 0-2 0-2 0-2 0-2 0-2 0-2 0-2 0-2 0-2 0-2 0-2 0-2 0-2 0-2 0-2 0-2 0-2 0-2 0-2 0-2 0-2 0-2 0-2 0-2 0-2 0-2 0-2 0-2 0-2 0-2 0-2 0-2 0-2 0-2 0-2 0-2 0-2 0-2 456-0 456-0 456-0 456-0 587-0 587-0 587-0 587-0 587-0 587-0 405-0 405-0 405-0 405-0 405-0 385-0 385-0 385-0 457-0 457-0 457-0 457-0 457-0 457-0 457-0 560-3 560-3 560-3 560-3 560-3 560-3 509-3 509-3 509-3 509-3 458-0 458-0 458-0 458-0 458-0 458-0 504-3 504-3 504-3 504-3 504-3 590-3 287-3 287-3 287-3 287-3 287-3 565-0 565-0 565-0 565-0 565-0 486-0 486-0 486-0 486-0 486-0 486-0 486-0 486-0 486-0 486-0 486-0 486-0 486-0 486-0 512-3 512-3 512-3 512-3 512-3 508-0 508-0 508-0 508-0 508-0 508-0 442-0 442-0 442-0 442-0 442-0 569-0 569-0 569-0 569-0 569-0 569-0 517-0 517-0 517-0 517-0 517-0 517-0 517-0 593-3 593-3 593-3 466-3 593-3 593-3 471-3 471-3 613-3 613-3 613-3 613-3 613-3 613-3 613-3 567-3 567-3 440-3 440-3 567-3 567-3 567-3 395-3 395-3 395-3 395-3 395-3 0-2 0-2 0-2 0-2 0-2 0-2 0-2 0-2 0-2 0-2 0-2 0-2 0-2 0-2 0-2 0-2 0-2 0-2 0-2 0-2 0-2 0-2 0-2 0-2 0-2 0-2 0-2 0-2 0-2 0-2 0-2 0-2 0-2 0-2 0-2 0-2 0-2 0-2 0-2 0-2 0-2 0-2 0-2 0-2 0-2 0-2 
0-2 0-2 0-2 0-2 0-2 0-2 0-2 0-2 0-2 0-2 0-2 0-2 0-2 0-2 0-2 0-2 0-2 0-2 0-2 0-2 0-2 0-2 0-2 0-2 0-2 0-2 0-2 0-2 0-2 0-2 0-2 0-2 0-2 0-2 0-2 0-2 0-2 0-2 0-2 0-2 0-2 0-2 0-2 0-2 456-0 456-0 456-0 587-0 587-0 587-0 587-0 587-0 587-0 587-0 405-0 405-0 405-0 405-0 385-0 385-0 385-0 385-0 457-0 457-0 457-0 457-0 457-0 457-0 457-0 560-3 560-3 560-3 560-3 560-3 560-3 560-3 509-3 509-3 509-3 509-3 509-3 509-3 509-3 458-0 458-0 458-0 504-3 504-3 504-3 504-3 504-3 287-3 287-3 287-3 287-3 287-3 287-3 565-0 565-0 315-0 315-0 315-0 315-0 315-0 315-0 486-0 486-0 486-0 486-0 486-0 486-0 589-0 589-0 589-0 589-0 589-0 589-0 512-3 512-3 512-3 508-0 508-0 508-0 508-0 508-0 508-0 508-0 442-0 442-0 442-0 442-0 569-0 569-0 569-0 569-0 569-0 569-0 517-0 517-0 517-0 517-0 593-3 593-3 593-3 593-3 593-3 593-3 593-3 593-3 593-3 471-3 471-3 613-3 613-3 613-3 613-3 613-3 613-3 613-3 567-3 567-3 567-3 567-3 567-3 567-3 395-3 395-3 395-3 395-3 395-3 395-3 0-2 0-2 0-2 0-2 0-2 0-2 0-2 0-2 0-2 0-2 0-2 0-2 0-2 0-2 0-2 0-2 0-2 0-2 0-2 0-2 0-2 0-2 0-2 0-2 0-2 0-2 0-2 0-2 0-2 0-2 0-2 0-2 0-2 0-2 0-2 0-2 0-2 0-2 0-2 0-2 0-2 0-2 0-2 0-2 0-2 0-2 
0-2 0-2 0-2 0-2 0-2 0-2 0-2 0-2 0-2 0-2 0-2 0-2 0-2 0-2 0-2 0-2 0-2 0-2 0-2 0-2 0-2 0-2 0-2 0-2 0-2 0-2 0-2 0-2 0-2 0-2 0-2 0-2 0-2 0-2 0-2 0-2 0-2 0-2 0-2 0-2 0-2 0-2 0-2 0-2 456-0 456-0 456-0 587-0 587-0 587-0 587-0 587-0 587-0 587-0 405-0 485-3 485-3 485-3 531-3 531-3 385-0 385-0 531-3 531-3 457-0 457-0 457-0 457-0 457-0 457-0 457-0 560-3 560-3 560-3 560-3 560-3 509-3 509-3 509-3 509-3 509-3 509-3 509-3 458-0 458-0 504-3 504-3 504-3 504-3 504-3 504-3 504-3 287-3 287-3 287-3 287-3 287-3 315-0 315-0 315-0 315-0 315-0 315-0 556-0 315-0 315-0 486-0 486-0 589-0 589-0 486-0 589-0 589-0 589-0 589-0 589-0 589-0 512-3 512-3 512-3 508-0 508-0 508-0 508-0 508-0 508-0 508-0 442-0 442-0 442-0 442-0 465-0 465-0 465-0 493-0 493-0 493-0 517-0 517-0 517-0 517-0 593-3 593-3 593-3 593-3 593-3 593-3 593-3 593-3 471-3 471-3 613-3 613-3 613-3 613-3 613-3 613-3 613-3 613-3 567-3 567-3 567-3 567-3 567-3 567-3 395-3 395-3 395-3 395-3 395-3 395-3 0-2 0-2 0-2 0-2 0-2 0-2 0-2 0-2 0-2 0-2 0-2 0-2 0-2 0-2 0-2 0-2 0-2 0-2 0-2 0-2 0-2 0-2 0-2 0-2 0-2 0-2 0-2 0-2 0-2 0-2 0-2 0-2 0-2 0-2 0-2 0-2 0-2 0-2 0-2 0-2 0-2 0-2 0-2 0-2 0-2 0-2 
0-2 0-2 0-2 0-2 0-2 0-2 0-2 0-2 0-2 0-2 0-2 0-2 0-2 0-2 0-2 0-2 0-2 0-2 0-2 0-2 0-2 0-2 0-2 0-2 0-2 0-2 0-2 0-2 0-2 0-2 0-2 0-2 0-2 0-2 0-2 0-2 0-2 0-2 0-2 0-2 0-2 0-2 0-2 0-2 456-0 456-0 456-0 587-0 587-0 587-0 587-0 587-0 361-0 361-0 405-0 405-0 485-3 485-3 531-3 531-3 531-3 531-3 531-3 457-0 457-0 457-0 457-0 457-0 457-0 457-0 457-0 457-0 560-3 560-3 560-3 560-3 560-3 585-0 509-3 509-3 509-3 509-3 509-3 458-0 504-3 504-3 504-3 504-3 504-3 504-3 504-3 287-3 287-3 287-3 287-3 287-3 287-3 315-0 315-0 315-0 315-0 315-0 315-0 556-0 556-0 556-0 556-0 556-0 589-0 589-0 589-0 589-0 589-0 589-0 589-0 589-0 512-3 512-3 512-3 512-3 455-3 455-3 455-3 455-3 508-0 508-0 455-3 455-3 442-0 465-0 465-0 465-0 493-0 493-0 493-0 493-0 493-0 493-0 493-0 493-0 517-0 493-0 593-3 493-0 593-3 593-3 593-3 593-3 593-3 471-3 471-3 471-3 471-3 613-3 613-3 613-3 613-3 613-3 613-3 613-3 567-3 567-3 567-3 567-3 567-3 567-3 395-3 395-3 395-3 395-3 0-2 0-2 0-2 0-2 0-2 0-2 0-2 0-2 0-2 0-2 0-2 0-2 0-2 0-2 0-2 0-2 0-2 0-2 0-2 0-2 0-2 0-2 0-2 0-2 0-2 0-2 0-2 0-2 0-2 0-2 0-2 0-2 0-2 0-2 0-2 0-2 0-2 0-2 0-2 0-2 0-2 0-2 0-2 0-2 0-2 0-2 0-2 
0-2 0-2 0-2 0-2 0-2 0-2 0-2 0-2 0-2 0-2 0-2 0-2 0-2 0-2 0-2 0-2 0-2 0-2 0-2 0-2 0-2 0-2 0-2 0-2 0-2 0-2 0-2 0-2 0-2 0-2 0-2 0-2 0-2 0-2 0-2 0-2 0-2 0-2 0-2 0-2 0-2 0-2 0-2 0-2 0-2 0-2 456-0 456-0 456-0 587-0 587-0 361-0 361-0 485-3 485-3 485-3 485-3 485-3 485-3 531-3 531-3 531-3 531-3 457-0 457-0 457-0 457-0 529-3 529-3 457-0 457-0 457-0 560-3 560-3 560-3 560-3 560-3 585-0 585-0 585-0 585-0 509-3 458-0 458-0 464-0 464-0 504-3 504-3 504-3 504-3 504-3 287-3 287-3 287-3 287-3 287-3 287-3 315-0 315-0 315-0 315-0 315-0 315-0 556-0 556-0 556-0 556-0 556-0 556-0 556-0 556-0 511-3 511-3 589-0 589-0 589-0 512-3 512-3 512-3 512-3 455-3 455-3 455-3 455-3 455-3 455-3 455-3 455-3 617-3 617-3 465-0 465-0 465-0 493-0 493-0 493-0 493-0 493-0 420-0 493-0 493-0 493-0 493-0 493-0 493-0 593-3 593-3 593-3 471-3 471-3 471-3 471-3 471-3 390-0 613-3 613-3 613-3 613-3 613-3 613-3 567-3 567-3 567-3 567-3 567-3 547-0 547-0 547-0 395-3 395-3 0-2 0-2 0-2 0-2 0-2 0-2 0-2 0-2 0-2 0-2 0-2 0-2 0-2 0-2 0-2 0-2 0-2 0-2 0-2 0-2 0-2 0-2 0-2 0-2 0-2 0-2 0-2 0-2 0-2 0-2 0-2 0-2 0-2 0-2 0-2 0-2 0-2 0-2 0-2 0-2 0-2 0-2 0-2 0-2 0-2 0-2 0-2 
0-2 0-2 0-2 0-2 0-2 0-2 0-2 0-2 0-2 0-2 0-2 0-2 0-2 0-2 0-2 0-2 0-2 0-2 0-2 0-2 0-2 0-2 0-2 0-2 0-2 0-2 0-2 0-2 0-2 0-2 0-2 0-2 0-2 0-2 0-2 0-2 0-2 0-2 0-2 0-2 0-2 0-2 0-2 0-2 0-2 0-2 361-0 361-0 361-0 361-0 587-0 361-0 361-0 485-3 485-3 485-3 485-3 485-3 531-3 531-3 531-3 531-3 457-0 457-0 457-0 530-3 530-3 529-3 529-3 529-3 529-3 529-3 560-3 560-3 529-3 529-3 529-3 585-0 585-0 585-0 585-0 458-0 458-0 458-0 464-0 464-0 464-0 464-0 464-0 504-3 504-3 287-3 287-3 555-3 287-3 287-3 287-3 592-0 592-0 315-0 315-0 315-0 315-0 315-0 556-0 556-0 556-0 556-0 556-0 556-0 556-0 511-3 511-3 511-3 589-0 589-0 589-0 512-3 512-3 512-3 455-3 455-3 455-3 455-3 455-3 455-3 617-3 617-3 617-3 617-3 465-0 465-0 465-0 465-0 493-0 493-0 493-0 493-0 420-0 420-0 420-0 493-0 493-0 493-0 493-0 593-3 593-3 593-3 471-3 471-3 471-3 471-3 471-3 390-0 613-3 613-3 613-3 390-0 567-3 567-3 567-3 567-3 547-0 547-0 547-0 547-0 547-0 547-0 547-0 547-0 0-2 0-2 0-2 0-2 0-2 0-2 0-2 0-2 0-2 0-2 0-2 0-2 0-2 0-2 0-2 0-2 0-2 0-2 0-2 0-2 0-2 0-2 0-2 0-2 0-2 0-2 0-2 0-2 0-2 0-2 0-2 0-2 0-2 0-2 0-2 0-2 0-2 0-2 0-2 0-2 0-2 0-2 0-2 0-2 0-2 0-2 0-2 
0-2 0-2 0-2 0-2 0-2 0-2 0-2 0-2 0-2 0-2 0-2 0-2 0-2 0-2 0-2 0-2 0-2 0-2 0-2 0-2 0-2 0-2 0-2 0-2 0-2 0-2 0-2 0-2 0-2 0-2 0-2 0-2 0-2 0-2 0-2 0-2 0-2 0-2 0-2 0-2 0-2 0-2 0-2 0-2 0-2 0-2 361-0 361-0 361-0 361-0 361-0 361-0 361-0 361-0 361-0 485-3 485-3 485-3 531-3 531-3 531-3 531-3 531-3 531-3 530-3 530-3 530-3 530-3 529-3 529-3 529-3 529-3 560-3 560-3 529-3 529-3 529-3 529-3 585-0 585-0 585-0 458-0 458-0 458-0 458-0 464-0 464-0 464-0 464-0 464-0 464-0 555-3 555-3 555-3 287-3 287-3 287-3 592-0 592-0 315-0 315-0 315-0 315-0 315-0 556-0 556-0 556-0 556-0 556-0 556-0 556-0 511-3 511-3 511-3 589-0 511-3 589-0 589-0 589-0 589-0 455-3 455-3 455-3 455-3 455-3 455-3 617-3 617-3 617-3 617-3 465-0 465-0 465-0 465-0 420-0 493-0 493-0 420-0 420-0 420-0 544-3 544-3 493-0 544-3 544-3 544-3 518-0 593-3 593-3 471-3 471-3 471-3 471-3 390-0 613-3 390-0 390-0 390-0 567-3 567-3 567-3 567-3 547-0 547-0 547-0 547-0 547-0 547-0 547-0 547-0 0-2 0-2 0-2 0-2 0-2 0-2 0-2 0-2 0-2 0-2 0-2 0-2 0-2 0-2 0-2 0-2 0-2 0-2 0-2 0-2 0-2 0-2 0-2 0-2 0-2 0-2 0-2 0-2 0-2 0-2 0-2 0-2 0-2 0-2 0-2 0-2 0-2 0-2 0-2 0-2 0-2 0-2 0-2 0-2 0-2 0-2 0-2 
0-2 0-2 0-2 0-2 0-2 0-2 0-2 0-2 0-2 0-2 0-2 0-2 0-2 0-2 0-2 0-2 0-2 0-2 0-2 0-2 0-2 0-2 0-2 0-2 0-2 0-2 0-2 0-2 0-2 0-2 0-2 0-2 0-2 0-2 0-2 0-2 0-2 0-2 0-2 0-2 0-2 0-2 0-2 0-2 0-2 0-2 361-0 361-0 361-0 361-0 361-0 361-0 361-0 361-0 485-3 485-3 485-3 485-3 531-3 531-3 531-3 531-3 531-3 531-3 530-3 530-3 530-3 530-3 529-3 529-3 529-3 529-3 529-3 560-3 529-3 529-3 529-3 529-3 585-0 585-0 585-0 585-0 458-0 464-0 464-0 464-0 464-0 464-0 464-0 464-0 464-0 555-3 555-3 555-3 555-3 555-3 592-0 592-0 592-0 592-0 592-0 315-0 315-0 315-0 556-0 556-0 556-0 556-0 556-0 556-0 511-3 511-3 511-3 511-3 511-3 511-3 589-0 589-0 589-0 589-0 455-3 455-3 455-3 455-3 455-3 455-3 617-3 617-3 617-3 617-3 465-0 465-0 465-0 465-0 420-0 420-0 420-0 420-0 420-0 420-0 544-3 544-3 544-3 544-3 544-3 544-3 518-0 518-0 518-0 518-0 390-0 471-3 471-3 390-0 390-0 390-0 390-0 390-0 390-0 547-0 547-0 567-3 547-0 547-0 547-0 468-0 468-0 468-0 468-0 468-0 0-2 0-2 0-2 0-2 0-2 0-2 0-2 0-2 0-2 0-2 0-2 0-2 0-2 0-2 0-2 0-2 0-2 0-2 0-2 0-2 0-2 0-2 0-2 0-2 0-2 0-2 0-2 0-2 0-2 0-2 0-2 0-2 0-2 0-2 0-2 0-2 0-2 0-2 0-2 0-2 0-2 0-2 0-2 0-2 0-2 0-2 0-2 
0-2 0-2 0-2 0-2 0-2 0-2 0-2 0-2 0-2 0-2 0-2 0-2 0-2 0-2 0-2 0-2 0-2 0-2 0-2 0-2 0-2 0-2 0-2 0-2 0-2 0-2 0-2 0-2 0-2 0-2 0-2 0-2 0-2 0-2 0-2 0-2 0-2 0-2 0-2 0-2 0-2 0-2 0-2 0-2 0-2 0-2 0-2 0-2 0-2 361-0 361-0 361-0 361-0 361-0 361-0 485-3 485-3 485-3 531-3 531-3 531-3 531-3 531-3 531-3 530-3 530-3 530-3 530-3 529-3 529-3 386-0 386-0 529-3 529-3 529-3 529-3 529-3 529-3 585-0 585-0 585-0 585-0 585-0 585-0 464-0 464-0 464-0 464-0 464-0 464-0 555-3 555-3 555-3 555-3 555-3 555-3 592-0 592-0 592-0 592-0 592-0 592-0 592-0 542-3 542-3 556-0 556-0 556-0 556-0 556-0 511-3 511-3 511-3 511-3 511-3 511-3 511-3 582-3 582-3 582-3 455-3 582-3 455-3 455-3 455-3 455-3 617-3 617-3 617-3 617-3 465-0 465-0 465-0 465-0 420-0 420-0 420-0 420-0 420-0 420-0 544-3 544-3 544-3 544-3 544-3 518-0 518-0 518-0 518-0 390-0 390-0 390-0 390-0 390-0 435-0 390-0 390-0 390-0 390-0 547-0 547-0 547-0 547-0 547-0 468-0 468-0 468-0 468-0 468-0 468-0 0-2 0-2 0-2 0-2 0-2 0-2 0-2 0-2 0-2 0-2 0-2 0-2 0-2 0-2 0-2 0-2 0-2 0-2 0-2 0-2 0-2 0-2 0-2 0-2 0-2 0-2 0-2 0-2 0-2 0-2 0-2 0-2 0-2 0-2 0-2 0-2 0-2 0-2 0-2 0-2 0-2 0-2 0-2 0-2 0-2 0-2 0-2 
0-2 0-2 0-2 0-2 0-2 0-2 0-2 0-2 0-2 0-2 0-2 0-2 0-2 0-2 0-2 0-2 0-2 0-2 0-2 0-2 0-2 0-2 0-2 0-2 0-2 0-2 0-2 0-2 0-2 0-2 0-2 0-2 0-2 0-2 0-2 0-2 0-2 0-2 0-2 0-2 0-2 0-2 0-2 0-2 0-2 0-2 0-2 0-2 0-2 0-2 0-2 361-0 361-0 361-0 485-3 485-3 485-3 485-3 485-3 530-3 530-3 530-3 530-3 530-3 530-3 530-3 530-3 530-3 386-0 386-0 386-0 386-0 386-0 529-3 529-3 529-3 529-3 529-3 585-0 585-0 585-0 585-0 585-0 585-0 432-0 432-0 464-0 464-0 464-0 464-0 555-3 555-3 555-3 555-3 555-3 555-3 592-0 592-0 592-0 592-0 592-0 592-0 592-0 542-3 542-3 542-3 542-3 542-3 556-0 391-3 511-3 511-3 511-3 511-3 511-3 511-3 511-3 582-3 582-3 582-3 582-3 582-3 455-3 617-3 617-3 617-3 617-3 617-3 617-3 617-3 465-0 465-0 465-0 465-0 420-0 420-0 420-0 420-0 420-0 420-0 544-3 544-3 544-3 544-3 544-3 518-0 518-0 518-0 390-0 390-0 390-0 390-0 390-0 390-0 435-0 390-0 390-0 390-0 390-0 390-0 547-0 547-0 547-0 547-0 468-0 468-0 468-0 468-0 468-0 468-0 0-2 0-2 0-2 0-2 0-2 0-2 0-2 0-2 0-2 0-2 0-2 0-2 0-2 0-2 0-2 0-2 0-2 0-2 0-2 0-2 0-2 0-2 0-2 0-2 0-2 0-2 0-2 0-2 0-2 0-2 0-2 0-2 0-2 0-2 0-2 0-2 0-2 0-2 0-2 0-2 0-2 0-2 0-2 0-2 0-2 0-2 0-2 
0-2 0-2 0-2 0-2 0-2 0-2 0-2 0-2 0-2 0-2 0-2 0-2 0-2 0-2 0-2 0-2 0-2 0-2 0-2 0-2 0-2 0-2 0-2 0-2 0-2 0-2 0-2 0-2 0-2 0-2 0-2 0-2 0-2 0-2 0-2 0-2 0-2 0-2 0-2 0-2 0-2 0-2 0-2 0-2 0-2 0-2 0-2 0-2 0-2 0-2 0-2 0-2 0-2 361-0 361-0 485-3 485-3 485-3 485-3 530-3 530-3 530-3 530-3 530-3 530-3 530-3 386-0 386-0 386-0 386-0 386-0 386-0 386-0 386-0 529-3 529-3 529-3 585-0 585-0 585-0 585-0 585-0 585-0 585-0 432-0 464-0 464-0 464-0 464-0 555-3 555-3 555-3 555-3 555-3 555-3 555-3 592-0 592-0 592-0 592-0 592-0 592-0 592-0 542-3 542-3 542-3 542-3 542-3 391-3 391-3 391-3 511-3 511-3 511-3 511-3 511-3 582-3 582-3 582-3 582-3 582-3 582-3 617-3 617-3 617-3 617-3 617-3 617-3 617-3 465-0 465-0 465-0 484-0 465-0 420-0 420-0 420-0 420-0 420-0 420-0 544-3 544-3 544-3 544-3 544-3 518-0 518-0 518-0 518-0 518-0 390-0 390-0 518-0 435-0 435-0 390-0 390-0 390-0 390-0 390-0 547-0 547-0 547-0 547-0 468-0 468-0 468-0 468-0 468-0 468-0 0-2 0-2 0-2 0-2 0-2 0-2 0-2 0-2 0-2 0-2 0-2 0-2 0-2 0-2 0-2 0-2 0-2 0-2 0-2 0-2 0-2 0-2 0-2 0-2 0-2 0-2 0-2 0-2 0-2 0-2 0-2 0-2 0-2 0-2 0-2 0-2 0-2 0-2 0-2 0-2 0-2 0-2 0-2 0-2 0-2 0-2 0-2 
0-2 0-2 0-2 0-2 0-2 0-2 0-2 0-2 0-2 0-2 0-2 0-2 0-2 0-2 0-2 0-2 0-2 0-2 0-2 0-2 0-2 0-2 0-2 0-2 0-2 0-2 0-2 0-2 0-2 0-2 0-2 0-2 0-2 0-2 0-2 0-2 0-2 0-2 0-2 0-2 0-2 0-2 0-2 0-2 0-2 0-2 0-2 0-2 0-2 0-2 0-2 0-2 0-2 0-2 0-2 0-2 0-2 485-3 485-3 530-3 530-3 530-3 530-3 530-3 530-3 530-3 386-0 386-0 386-0 386-0 386-0 386-0 386-0 386-0 386-0 583-0 583-0 583-0 583-0 583-0 585-0 585-0 585-0 432-0 432-0 432-0 432-0 432-0 432-0 555-3 432-0 432-0 432-0 555-3 555-3 555-3 592-0 592-0 592-0 592-0 592-0 592-0 592-0 542-3 542-3 542-3 542-3 542-3 391-3 391-3 391-3 511-3 511-3 511-3 610-3 582-3 582-3 582-3 582-3 582-3 582-3 582-3 617-3 616-3 617-3 617-3 617-3 617-3 617-3 465-0 465-0 465-0 484-0 484-0 420-0 420-0 484-0 484-0 420-0 420-0 544-3 544-3 544-3 544-3 544-3 518-0 518-0 518-0 518-0 518-0 518-0 518-0 518-0 518-0 435-0 435-0 435-0 435-0 490-0 490-0 490-0 490-0 468-0 468-0 468-0 468-0 468-0 468-0 468-0 0-2 0-2 0-2 0-2 0-2 0-2 0-2 0-2 0-2 0-2 0-2 0-2 0-2 0-2 0-2 0-2 0-2 0-2 0-2 0-2 0-2 0-2 0-2 0-2 0-2 0-2 0-2 0-2 0-2 0-2 0-2 0-2 0-2 0-2 0-2 0-2 0-2 0-2 0-2 0-2 0-2 0-2 0-2 0-2 0-2 0-2 0-2 0-2 
0-2 0-2 0-2 0-2 0-2 0-2 0-2 0-2 0-2 0-2 0-2 0-2 0-2 0-2 0-2 0-2 0-2 0-2 0-2 0-2 0-2 0-2 0-2 0-2 0-2 0-2 0-2 0-2 0-2 0-2 0-2 0-2 0-2 0-2 0-2 0-2 0-2 0-2 0-2 0-2 0-2 0-2 0-2 0-2 0-2 0-2 0-2 0-2 0-2 0-2 0-2 0-2 0-2 0-2 0-2 0-2 0-2 485-3 485-3 530-3 530-3 530-3 530-3 530-3 530-3 530-3 386-0 386-0 386-0 386-0 386-0 386-0 386-0 583-0 583-0 583-0 583-0 583-0 583-0 583-0 585-0 432-0 432-0 432-0 432-0 432-0 432-0 432-0 432-0 555-3 432-0 432-0 555-3 555-3 555-3 555-3 433-3 542-3 542-3 592-0 542-3 542-3 542-3 542-3 542-3 542-3 542-3 391-3 391-3 391-3 391-3 391-3 391-3 610-3 610-3 582-3 582-3 582-3 582-3 582-3 582-3 582-3 616-3 616-3 539-3 617-3 617-3 617-3 617-3 465-0 465-0 465-0 484-0 484-0 484-0 484-0 484-0 484-0 540-0 540-0 544-3 544-3 540-0 540-0 544-3 544-3 518-0 518-0 518-0 518-0 518-0 518-0 518-0 435-0 435-0 435-0 435-0 435-0 490-0 490-0 490-0 490-0 468-0 468-0 468-0 468-0 468-0 468-0 468-0 0-2 0-2 0-2 0-2 0-2 0-2 0-2 0-2 0-2 0-2 0-2 0-2 0-2 0-2 0-2 0-2 0-2 0-2 0-2 0-2 0-2 0-2 0-2 0-2 0-2 0-2 0-2 0-2 0-2 0-2 0-2 0-2 0-2 0-2 0-2 0-2 0-2 0-2 0-2 0-2 0-2 0-2 0-2 0-2 0-2 0-2 0-2 0-2 
0-2 0-2 0-2 0-2 0-2 0-2 0-2 0-2 0-2 0-2 0-2 0-2 0-2 0-2 0-2 0-2 0-2 0-2 0-2 0-2 0-2 0-2 0-2 0-2 0-2 0-2 0-2 0-2 0-2 0-2 0-2 0-2 0-2 0-2 0-2 0-2 0-2 0-2 0-2 0-2 0-2 0-2 0-2 0-2 0-2 0-2 0-2 0-2 0-2 0-2 0-2 0-2 0-2 0-2 0-2 0-2 0-2 0-2 0-2 0-2 0-2 0-2 0-2 0-2 0-2 386-0 386-0 386-0 386-0 386-0 386-0 386-0 386-0 583-0 583-0 583-0 583-0 583-0 583-0 583-0 583-0 432-0 432-0 432-0 432-0 432-0 432-0 432-0 432-0 432-0 432-0 432-0 433-3 555-3 555-3 433-3 433-3 542-3 542-3 542-3 542-3 542-3 542-3 513-0 542-3 542-3 542-3 391-3 391-3 391-3 391-3 391-3 391-3 610-3 610-3 610-3 610-3 582-3 582-3 582-3 582-3 582-3 616-3 539-3 539-3 539-3 539-3 539-3 539-3 539-3 539-3 465-0 484-0 484-0 484-0 484-0 484-0 484-0 540-0 544-3 544-3 544-3 540-0 540-0 540-0 518-0 518-0 518-0 435-0 435-0 435-0 435-0 435-0 435-0 435-0 490-0 490-0 435-0 490-0 490-0 490-0 490-0 468-0 490-0 468-0 468-0 0-2 0-2 0-2 0-2 0-2 0-2 0-2 0-2 0-2 0-2 0-2 0-2 0-2 0-2 0-2 0-2 0-2 0-2 0-2 0-2 0-2 0-2 0-2 0-2 0-2 0-2 0-2 0-2 0-2 0-2 0-2 0-2 0-2 0-2 0-2 0-2 0-2 0-2 0-2 0-2 0-2 0-2 0-2 0-2 0-2 0-2 0-2 0-2 0-2 0-2 0-2 
0-2 0-2 0-2 0-2 0-2 0-2 0-2 0-2 0-2 0-2 0-2 0-2 0-2 0-2 0-2 0-2 0-2 0-2 0-2 0-2 0-2 0-2 0-2 0-2 0-2 0-2 0-2 0-2 0-2 0-2 0-2 0-2 0-2 0-2 0-2 0-2 0-2 0-2 0-2 0-2 0-2 0-2 0-2 0-2 0-2 0-2 0-2 0-2 0-2 0-2 0-2 0-2 0-2 0-2 0-2 0-2 0-2 0-2 0-2 0-2 0-2 0-2 0-2 0-2 0-2 0-2 0-2 0-2 0-2 0-2 0-2 0-2 0-2 583-0 583-0 583-0 583-0 583-0 583-0 583-0 583-0 583-0 533-0 533-0 533-0 432-0 533-0 432-0 432-0 433-3 433-3 433-3 433-3 433-3 433-3 433-3 611-0 611-0 611-0 611-0 513-0 513-0 513-0 513-0 542-3 542-3 542-3 542-3 391-3 391-3 391-3 610-3 610-3 610-3 610-3 610-3 610-3 582-3 582-3 616-3 582-3 582-3 616-3 539-3 539-3 539-3 539-3 539-3 539-3 539-3 539-3 484-0 484-0 484-0 484-0 484-0 484-0 484-0 540-0 544-3 540-0 540-0 540-0 540-0 540-0 498-0 498-0 435-0 435-0 435-0 435-0 435-0 435-0 435-0 435-0 490-0 490-0 435-0 435-0 490-0 490-0 490-0 490-0 490-0 0-2 0-2 0-2 0-2 0-2 0-2 0-2 0-2 0-2 0-2 0-2 0-2 0-2 0-2 0-2 0-2 0-2 0-2 0-2 0-2 0-2 0-2 0-2 0-2 0-2 0-2 0-2 0-2 0-2 0-2 0-2 0-2 0-2 0-2 0-2 0-2 0-2 0-2 0-2 0-2 0-2 0-2 0-2 0-2 0-2 0-2 0-2 0-2 0-2 0-2 0-2 0-2 0-2 
0-2 0-2 0-2 0-2 0-2 0-2 0-2 0-2 0-2 0-2 0-2 0-2 0-2 0-2 0-2 0-2 0-2 0-2 0-2 0-2 0-2 0-2 0-2 0-2 0-2 0-2 0-2 0-2 0-2 0-2 0-2 0-2 0-2 0-2 0-2 0-2 0-2 0-2 0-2 0-2 0-2 0-2 0-2 0-2 0-2 0-2 0-2 0-2 0-2 0-2 0-2 0-2 0-2 0-2 0-2 0-2 0-2 0-2 0-2 0-2 0-2 0-2 0-2 0-2 0-2 0-2 0-2 0-2 0-2 0-2 0-2 0-2 0-2 583-0 583-0 583-0 583-0 583-0 533-0 533-0 533-0 533-0 533-0 533-0 533-0 533-0 533-0 533-0 432-0 433-3 433-3 433-3 433-3 433-3 433-3 433-3 611-0 611-0 611-0 611-0 513-0 513-0 513-0 513-0 513-0 513-0 391-3 391-3 391-3 391-3 391-3 610-3 610-3 610-3 610-3 610-3 582-3 582-3 616-3 616-3 616-3 582-3 616-3 539-3 539-3 539-3 539-3 539-3 539-3 539-3 539-3 484-0 484-0 484-0 484-0 484-0 484-0 484-0 540-0 540-0 540-0 540-0 540-0 498-0 540-0 498-0 498-0 435-0 435-0 435-0 435-0 519-3 519-3 519-3 519-3 490-0 490-0 490-0 490-0 490-0 490-0 490-0 490-0 490-0 0-2 0-2 0-2 0-2 0-2 0-2 0-2 0-2 0-2 0-2 0-2 0-2 0-2 0-2 0-2 0-2 0-2 0-2 0-2 0-2 0-2 0-2 0-2 0-2 0-2 0-2 0-2 0-2 0-2 0-2 0-2 0-2 0-2 0-2 0-2 0-2 0-2 0-2 0-2 0-2 0-2 0-2 0-2 0-2 0-2 0-2 0-2 0-2 0-2 0-2 0-2 0-2 0-2 
0-2 0-2 0-2 0-2 0-2 0-2 0-2 0-2 0-2 0-2 0-2 0-2 0-2 0-2 0-2 0-2 0-2 0-2 0-2 0-2 0-2 0-2 0-2 0-2 0-2 0-2 0-2 0-2 0-2 0-2 0-2 0-2 0-2 0-2 0-2 0-2 0-2 0-2 0-2 0-2 0-2 0-2 0-2 0-2 0-2 0-2 0-2 0-2 0-2 0-2 0-2 0-2 0-2 0-2 0-2 0-2 0-2 0-2 0-2 0-2 0-2 0-2 0-2 0-2 0-2 0-2 0-2 0-2 0-2 0-2 0-2 0-2 0-2 0-2 583-0 583-0 583-0 533-0 533-0 533-0 533-0 533-0 533-0 533-0 533-0 533-0 533-0 533-0 433-3 433-3 433-3 433-3 433-3 433-3 611-0 433-3 611-0 611-0 611-0 611-0 611-0 513-0 513-0 513-0 513-0 513-0 391-3 391-3 391-3 391-3 391-3 610-3 610-3 610-3 610-3 610-3 616-3 616-3 616-3 616-3 616-3 616-3 616-3 539-3 539-3 539-3 539-3 539-3 539-3 539-3 484-0 484-0 484-0 484-0 540-0 540-0 540-0 540-0 540-0 540-0 540-0 540-0 540-0 498-0 498-0 498-0 498-0 498-0 435-0 435-0 519-3 519-3 519-3 519-3 519-3 490-0 490-0 490-0 490-0 490-0 490-0 490-0 490-0 490-0 0-2 0-2 0-2 0-2 0-2 0-2 0-2 0-2 0-2 0-2 0-2 0-2 0-2 0-2 0-2 0-2 0-2 0-2 0-2 0-2 0-2 0-2 0-2 0-2 0-2 0-2 0-2 0-2 0-2 0-2 0-2 0-2 0-2 0-2 0-2 0-2 0-2 0-2 0-2 0-2 0-2 0-2 0-2 0-2 0-2 0-2 0-2 0-2 0-2 0-2 0-2 0-2 0-2 
0-2 0-2 0-2 0-2 0-2 0-2 0-2 0-2 0-2 0-2 0-2 0-2 0-2 0-2 0-2 0-2 0-2 0-2 0-2 0-2 0-2 0-2 0-2 0-2 0-2 0-2 0-2 0-2 0-2 0-2 0-2 0-2 0-2 0-2 0-2 0-2 0-2 0-2 0-2 0-2 0-2 0-2 0-2 0-2 0-2 0-2 0-2 0-2 0-2 0-2 0-2 0-2 0-2 0-2 0-2 0-2 0-2 0-2 0-2 0-2 0-2 0-2 0-2 0-2 0-2 0-2 0-2 0-2 0-2 0-2 0-2 0-2 0-2 0-2 0-2 0-2 583-0 533-0 533-0 533-0 533-0 533-0 533-0 533-0 533-0 533-0 533-0 533-0 533-0 533-0 433-3 433-3 433-3 433-3 611-0 611-0 611-0 611-0 611-0 611-0 611-0 513-0 513-0 513-0 513-0 513-0 391-3 391-3 391-3 391-3 391-3 610-3 610-3 610-3 610-3 610-3 616-3 616-3 616-3 616-3 616-3 616-3 537-0 537-0 539-3 539-3 539-3 539-3 539-3 614-3 614-3 484-0 484-0 484-0 521-0 540-0 540-0 540-0 540-0 540-0 540-0 540-0 540-0 540-0 498-0 498-0 498-0 519-3 519-3 435-0 519-3 519-3 519-3 519-3 519-3 519-3 519-3 519-3 519-3 519-3 490-0 490-0 0-2 0-2 0-2 0-2 0-2 0-2 0-2 0-2 0-2 0-2 0-2 0-2 0-2 0-2 0-2 0-2 0-2 0-2 0-2 0-2 0-2 0-2 0-2 0-2 0-2 0-2 0-2 0-2 0-2 0-2 0-2 0-2 0-2 0-2 0-2 0-2 0-2 0-2 0-2 0-2 0-2 0-2 0-2 0-2 0-2 0-2 0-2 0-2 0-2 0-2 0-2 0-2 0-2 0-2 0-2 
0-2 0-2 0-2 0-2 0-2 0-2 0-2 0-2 0-2 0-2 0-2 0-2 0-2 0-2 0-2 0-2 0-2 0-2 0-2 0-2 0-2 0-2 0-2 0-2 0-2 0-2 0-2 0-2 0-2 0-2 0-2 0-2 0-2 0-2 0-2 0-2 0-2 0-2 0-2 0-2 0-2 0-2 0-2 0-2 0-2 0-2 0-2 0-2 0-2 0-2 0-2 0-2 0-2 0-2 0-2 0-2 0-2 0-2 0-2 0-2 0-2 0-2 0-2 0-2 0-2 0-2 0-2 0-2 0-2 0-2 0-2 0-2 0-2 0-2 0-2 0-2 0-2 0-2 533-0 0-2 0-2 0-2 0-2 0-2 0-2 0-2 0-2 0-2 0-2 0-2 433-3 433-3 433-3 433-3 611-0 611-0 611-0 611-0 611-0 611-0 611-0 513-0 513-0 513-0 513-0 513-0 513-0 513-0 513-0 513-0 610-3 610-3 610-3 610-3 610-3 616-3 616-3 616-3 537-0 616-3 616-3 537-0 537-0 537-0 537-0 537-0 539-3 539-3 614-3 614-3 521-0 521-0 521-0 521-0 521-0 540-0 521-0 540-0 540-0 521-0 498-0 498-0 498-0 498-0 498-0 498-0 498-0 498-0 519-3 519-3 519-3 519-3 519-3 519-3 519-3 519-3 519-3 519-3 0-2 0-2 0-2 0-2 0-2 0-2 0-2 0-2 0-2 0-2 0-2 0-2 0-2 0-2 0-2 0-2 0-2 0-2 0-2 0-2 0-2 0-2 0-2 0-2 0-2 0-2 0-2 0-2 0-2 0-2 0-2 0-2 0-2 0-2 0-2 0-2 0-2 0-2 0-2 0-2 0-2 0-2 0-2 0-2 0-2 0-2 0-2 0-2 0-2 0-2 0-2 0-2 0-2 0-2 0-2 0-2 0-2 0-2 0-2 
0-2 0-2 0-2 0-2 0-2 0-2 0-2 0-2 0-2 0-2 0-2 0-2 0-2 0-2 0-2 0-2 0-2 0-2 0-2 0-2 0-2 0-2 0-2 0-2 0-2 0-2 0-2 0-2 0-2 0-2 0-2 0-2 0-2 0-2 0-2 0-2 0-2 0-2 0-2 0-2 0-2 0-2 0-2 0-2 0-2 0-2 0-2 0-2 0-2 0-2 0-2 0-2 0-2 0-2 0-2 0-2 0-2 0-2 0-2 0-2 0-2 0-2 0-2 0-2 0-2 0-2 0-2 0-2 0-2 0-2 0-2 0-2 0-2 0-2 0-2 0-2 0-2 0-2 0-2 0-2 0-2 0-2 0-2 0-2 0-2 0-2 0-2 0-2 0-2 0-2 0-2 433-3 433-3 433-3 611-0 611-0 611-0 611-0 611-0 611-0 611-0 513-0 513-0 513-0 513-0 513-0 513-0 387-0 387-0 387-0 610-3 610-3 610-3 387-0 387-0 616-3 616-3 616-3 537-0 537-0 537-0 537-0 537-0 537-0 537-0 537-0 537-0 614-3 614-3 614-3 521-0 521-0 521-0 521-0 521-0 521-0 521-0 540-0 521-0 521-0 498-0 498-0 498-0 498-0 498-0 498-0 498-0 498-0 519-3 519-3 519-3 519-3 0-2 0-2 0-2 0-2 0-2 0-2 0-2 0-2 0-2 0-2 0-2 0-2 0-2 0-2 0-2 0-2 0-2 0-2 0-2 0-2 0-2 0-2 0-2 0-2 0-2 0-2 0-2 0-2 0-2 0-2 0-2 0-2 0-2 0-2 0-2 0-2 0-2 0-2 0-2 0-2 0-2 0-2 0-2 0-2 0-2 0-2 0-2 0-2 0-2 0-2 0-2 0-2 0-2 0-2 0-2 0-2 0-2 0-2 0-2 0-2 0-2 0-2 0-2 0-2 0-2 
0-2 0-2 0-2 0-2 0-2 0-2 0-2 0-2 0-2 0-2 0-2 0-2 0-2 0-2 0-2 0-2 0-2 0-2 0-2 0-2 0-2 0-2 0-2 0-2 0-2 0-2 0-2 0-2 0-2 0-2 0-2 0-2 0-2 0-2 0-2 0-2 0-2 0-2 0-2 0-2 0-2 0-2 0-2 0-2 0-2 0-2 0-2 0-2 0-2 0-2 0-2 0-2 0-2 0-2 0-2 0-2 0-2 0-2 0-2 0-2 0-2 0-2 0-2 0-2 0-2 0-2 0-2 0-2 0-2 0-2 0-2 0-2 0-2 0-2 0-2 0-2 0-2 0-2 0-2 0-2 0-2 0-2 0-2 0-2 0-2 0-2 0-2 0-2 0-2 0-2 0-2 0-2 0-2 0-2 0-2 0-2 611-0 611-0 611-0 611-0 611-0 513-0 513-0 513-0 387-0 387-0 387-0 387-0 387-0 387-0 387-0 387-0 387-0 387-0 387-0 616-3 616-3 616-3 537-0 537-0 537-0 537-0 537-0 537-0 537-0 537-0 614-3 614-3 614-3 614-3 614-3 521-0 521-0 521-0 521-0 521-0 521-0 521-0 521-0 521-0 498-0 498-0 498-0 498-0 498-0 498-0 498-0 498-0 519-3 519-3 519-3 519-3 0-2 0-2 0-2 0-2 0-2 0-2 0-2 0-2 0-2 0-2 0-2 0-2 0-2 0-2 0-2 0-2 0-2 0-2 0-2 0-2 0-2 0-2 0-2 0-2 0-2 0-2 0-2 0-2 0-2 0-2 0-2 0-2 0-2 0-2 0-2 0-2 0-2 0-2 0-2 0-2 0-2 0-2 0-2 0-2 0-2 0-2 0-2 0-2 0-2 0-2 0-2 0-2 0-2 0-2 0-2 0-2 0-2 0-2 0-2 0-2 0-2 0-2 0-2 0-2 0-2 
0-2 0-2 0-2 0-2 0-2 0-2 0-2 0-2 0-2 0-2 0-2 0-2 0-2 0-2 0-2 0-2 0-2 0-2 0-2 0-2 0-2 0-2 0-2 0-2 0-2 0-2 0-2 0-2 0-2 0-2 0-2 0-2 0-2 0-2 0-2 0-2 0-2 0-2 0-2 0-2 0-2 0-2 0-2 0-2 0-2 0-2 0-2 0-2 0-2 0-2 0-2 0-2 0-2 0-2 0-2 0-2 0-2 0-2 0-2 0-2 0-2 0-2 0-2 0-2 0-2 0-2 0-2 0-2 0-2 0-2 0-2 0-2 0-2 0-2 0-2 0-2 0-2 0-2 0-2 0-2 0-2 0-2 0-2 0-2 0-2 0-2 0-2 0-2 0-2 0-2 0-2 0-2 0-2 0-2 0-2 0-2 0-2 0-2 0-2 0-2 0-2 0-2 0-2 0-2 387-0 387-0 387-0 387-0 387-0 387-0 387-0 387-0 387-0 387-0 387-0 616-3 616-3 616-3 616-3 537-0 537-0 537-0 537-0 537-0 537-0 614-3 614-3 614-3 614-3 614-3 614-3 614-3 614-3 521-0 521-0 521-0 521-0 521-0 521-0 521-0 498-0 498-0 498-0 498-0 0-2 0-2 0-2 0-2 0-2 0-2 0-2 0-2 0-2 0-2 0-2 0-2 0-2 0-2 0-2 0-2 0-2 0-2 0-2 0-2 0-2 0-2 0-2 0-2 0-2 0-2 0-2 0-2 0-2 0-2 0-2 0-2 0-2 0-2 0-2 0-2 0-2 0-2 0-2 0-2 0-2 0-2 0-2 0-2 0-2 0-2 0-2 0-2 0-2 0-2 0-2 0-2 0-2 0-2 0-2 0-2 0-2 0-2 0-2 0-2 0-2 0-2 0-2 0-2 0-2 0-2 0-2 0-2 0-2 0-2 0-2 0-2 0-2 
0-2 0-2 0-2 0-2 0-2 0-2 0-2 0-2 0-2 0-2 0-2 0-2 0-2 0-2 0-2 0-2 0-2 0-2 0-2 0-2 0-2 0-2 0-2 0-2 0-2 0-2 0-2 0-2 0-2 0-2 0-2 0-2 0-2 0-2 0-2 0-2 0-2 0-2 0-2 0-2 0-2 0-2 0-2 0-2 0-2 0-2 0-2 0-2 0-2 0-2 0-2 0-2 0-2 0-2 0-2 0-2 0-2 0-2 0-2 0-2 0-2 0-2 0-2 0-2 0-2 0-2 0-2 0-2 0-2 0-2 0-2 0-2 0-2 0-2 0-2 0-2 0-2 0-2 0-2 0-2 0-2 0-2 0-2 0-2 0-2 0-2 0-2 0-2 0-2 0-2 0-2 0-2 0-2 0-2 0-2 0-2 0-2 0-2 0-2 0-2 0-2 0-2 0-2 0-2 387-0 387-0 387-0 387-0 387-0 387-0 387-0 387-0 387-0 387-0 387-0 387-0 616-3 616-3 537-0 537-0 537-0 537-0 537-0 537-0 537-0 614-3 614-3 614-3 614-3 614-3 614-3 614-3 614-3 521-0 521-0 521-0 521-0 521-0 0-2 0-2 0-2 0-2 0-2 0-2 0-2 0-2 0-2 0-2 0-2 0-2 0-2 0-2 0-2 0-2 0-2 0-2 0-2 0-2 0-2 0-2 0-2 0-2 0-2 0-2 0-2 0-2 0-2 0-2 0-2 0-2 0-2 0-2 0-2 0-2 0-2 0-2 0-2 0-2 0-2 0-2 0-2 0-2 0-2 0-2 0-2 0-2 0-2 0-2 0-2 0-2 0-2 0-2 0-2 0-2 0-2 0-2 0-2 0-2 0-2 0-2 0-2 0-2 0-2 0-2 0-2 0-2 0-2 0-2 0-2 0-2 0-2 0-2 0-2 0-2 0-2 0-2 0-2 
0-2 0-2 0-2 0-2 0-2 0-2 0-2 0-2 0-2 0-2 0-2 0-2 0-2 0-2 0-2 0-2 0-2 0-2 0-2 0-2 0-2 0-2 0-2 0-2 0-2 0-2 0-2 0-2 0-2 0-2 0-2 0-2 0-2 0-2 0-2 0-2 0-2 0-2 0-2 0-2 0-2 0-2 0-2 0-2 0-2 0-2 0-2 0-2 0-2 0-2 0-2 0-2 0-2 0-2 0-2 0-2 0-2 0-2 0-2 0-2 0-2 0-2 0-2 0-2 0-2 0-2 0-2 0-2 0-2 0-2 0-2 0-2 0-2 0-2 0-2 0-2 0-2 0-2 0-2 0-2 0-2 0-2 0-2 0-2 0-2 0-2 0-2 0-2 0-2 0-2 0-2 0-2 0-2 0-2 0-2 0-2 0-2 0-2 0-2 0-2 0-2 0-2 0-2 0-2 0-2 0-2 0-2 0-2 0-2 0-2 0-2 0-2 0-2 0-2 0-2 0-2 0-2 0-2 0-2 0-2 0-2 537-0 537-0 537-0 537-0 614-3 614-3 614-3 614-3 614-3 614-3 614-3 0-2 0-2 0-2 0-2 0-2 0-2 0-2 0-2 0-2 0-2 0-2 0-2 0-2 0-2 0-2 0-2 0-2 0-2 0-2 0-2 0-2 0-2 0-2 0-2 0-2 0-2 0-2 0-2 0-2 0-2 0-2 0-2 0-2 0-2 0-2 0-2 0-2 0-2 0-2 0-2 0-2 0-2 0-2 0-2 0-2 0-2 0-2 0-2 0-2 0-2 0-2 0-2 0-2 0-2 0-2 0-2 0-2 0-2 0-2 0-2 0-2 0-2 0-2 0-2 0-2 0-2 0-2 0-2 0-2 0-2 0-2 0-2 0-2 0-2 0-2 0-2 0-2 0-2 0-2 0-2 0-2 0-2 0-2 0-2 0-2 
0-2 0-2 0-2 0-2 0-2 0-2 0-2 0-2 0-2 0-2 0-2 0-2 0-2 0-2 0-2 0-2 0-2 0-2 0-2 0-2 0-2 0-2 0-2 0-2 0-2 0-2 0-2 0-2 0-2 0-2 0-2 0-2 0-2 0-2 0-2 0-2 0-2 0-2 0-2 0-2 0-2 0-2 0-2 0-2 0-2 0-2 0-2 0-2 0-2 0-2 0-2 0-2 0-2 0-2 0-2 0-2 0-2 0-2 0-2 0-2 0-2 0-2 0-2 0-2 0-2 0-2 0-2 0-2 0-2 0-2 0-2 0-2 0-2 0-2 0-2 0-2 0-2 0-2 0-2 0-2 0-2 0-2 0-2 0-2 0-2 0-2 0-2 0-2 0-2 0-2 0-2 0-2 0-2 0-2 0-2 0-2 0-2 0-2 0-2 0-2 0-2 0-2 0-2 0-2 0-2 0-2 0-2 0-2 0-2 0-2 0-2 0-2 0-2 0-2 0-2 0-2 0-2 0-2 0-2 0-2 0-2 0-2 0-2 0-2 0-2 0-2 0-2 0-2 0-2 0-2 0-2 0-2 0-2 0-2 0-2 0-2 0-2 0-2 0-2 0-2 0-2 0-2 0-2 0-2 0-2 0-2 0-2 0-2 0-2 0-2 0-2 0-2 0-2 0-2 0-2 0-2 0-2 0-2 0-2 0-2 0-2 0-2 0-2 0-2 0-2 0-2 0-2 0-2 0-2 0-2 0-2 0-2 0-2 0-2 0-2 0-2 0-2 0-2 0-2 0-2 0-2 0-2 0-2 0-2 0-2 0-2 0-2 0-2 0-2 0-2 0-2 0-2 0-2 0-2 0-2 0-2 0-2 0-2 0-2 0-2 0-2 0-2 0-2 0-2 0-2 0-2 0-2 0-2 0-2 0-2 0-2 0-2 0-2 0-2 0-2 0-2 0-2 
0-2 0-2 0-2 0-2 0-2 0-2 0-2 0-2 0-2 0-2 0-2 0-2 0-2 0-2 0-2 0-2 0-2 0-2 0-2 0-2 0-2 0-2 0-2 0-2 0-2 0-2 0-2 0-2 0-2 0-2 0-2 0-2 0-2 0-2 0-2 0-2 0-2 0-2 0-2 0-2 0-2 0-2 0-2 0-2 0-2 0-2 0-2 0-2 0-2 0-2 0-2 0-2 0-2 0-2 0-2 0-2 0-2 0-2 0-2 0-2 0-2 0-2 0-2 0-2 0-2 0-2 0-2 0-2 0-2 0-2 0-2 0-2 0-2 0-2 0-2 0-2 0-2 0-2 0-2 0-2 0-2 0-2 0-2 0-2 0-2 0-2 0-2 0-2 0-2 0-2 0-2 0-2 0-2 0-2 0-2 0-2 0-2 0-2 0-2 0-2 0-2 0-2 0-2 0-2 0-2 0-2 0-2 0-2 0-2 0-2 0-2 0-2 0-2 0-2 0-2 0-2 0-2 0-2 0-2 0-2 0-2 0-2 0-2 0-2 0-2 0-2 0-2 0-2 0-2 0-2 0-2 0-2 0-2 0-2 0-2 0-2 0-2 0-2 0-2 0-2 0-2 0-2 0-2 0-2 0-2 0-2 0-2 0-2 0-2 0-2 0-2 0-2 0-2 0-2 0-2 0-2 0-2 0-2 0-2 0-2 0-2 0-2 0-2 0-2 0-2 0-2 0-2 0-2 0-2 0-2 0-2 0-2 0-2 0-2 0-2 0-2 0-2 0-2 0-2 0-2 0-2 0-2 0-2 0-2 0-2 0-2 0-2 0-2 0-2 0-2 0-2 0-2 0-2 0-2 0-2 0-2 0-2 0-2 0-2 0-2 0-2 0-2 0-2 0-2 0-2 0-2 0-2 0-2 0-2 0-2 0-2 0-2 0-2 0-2 0-2 0-2 0-2 
0-2 0-2 0-2 0-2 0-2 0-2 0-2 0-2 0-2 0-2 0-2 0-2 0-2 0-2 0-2 0-2 0-2 0-2 0-2 0-2 0-2 0-2 0-2 0-2 0-2 0-2 0-2 0-2 0-2 0-2 0-2 0-2 0-2 0-2 0-2 0-2 0-2 0-2 0-2 0-2 0-2 0-2 0-2 0-2 0-2 0-2 0-2 0-2 0-2 0-2 0-2 0-2 0-2 0-2 0-2 0-2 0-2 0-2 0-2 0-2 0-2 0-2 0-2 0-2 0-2 0-2 0-2 0-2 0-2 0-2 0-2 0-2 0-2 0-2 0-2 0-2 0-2 0-2 0-2 0-2 0-2 0-2 0-2 0-2 0-2 0-2 0-2 0-2 0-2 0-2 0-2 0-2 0-2 0-2 0-2 0-2 0-2 0-2 0-2 0-2 0-2 0-2 0-2 0-2 0-2 0-2 0-2 0-2 0-2 0-2 0-2 0-2 0-2 0-2 0-2 0-2 0-2 0-2 0-2 0-2 0-2 0-2 0-2 0-2 0-2 0-2 0-2 0-2 0-2 0-2 0-2 0-2 0-2 0-2 0-2 0-2 0-2 0-2 0-2 0-2 0-2 0-2 0-2 0-2 0-2 0-2 0-2 0-2 0-2 0-2 0-2 0-2 0-2 0-2 0-2 0-2 0-2 0-2 0-2 0-2 0-2 0-2 0-2 0-2 0-2 0-2 0-2 0-2 0-2 0-2 0-2 0-2 0-2 0-2 0-2 0-2 0-2 0-2 0-2 0-2 0-2 0-2 0-2 0-2 0-2 0-2 0-2 0-2 0-2 0-2 0-2 0-2 0-2 0-2 0-2 0-2 0-2 0-2 0-2 0-2 0-2 0-2 0-2 0-2 0-2 0-2 0-2 0-2 0-2 0-2 0-2 0-2 0-2 0-2 0-2 0-2 0-2 
0-2 0-2 0-2 0-2 0-2 0-2 0-2 0-2 0-2 0-2 0-2 0-2 0-2 0-2 0-2 0-2 0-2 0-2 0-2 0-2 0-2 0-2 0-2 0-2 0-2 0-2 0-2 0-2 0-2 0-2 0-2 0-2 0-2 0-2 0-2 0-2 0-2 0-2 0-2 0-2 0-2 0-2 0-2 0-2 0-2 0-2 0-2 0-2 0-2 0-2 0-2 0-2 0-2 0-2 0-2 0-2 0-2 0-2 0-2 0-2 0-2 0-2 0-2 0-2 0-2 0-2 0-2 0-2 0-2 0-2 0-2 0-2 0-2 0-2 0-2 0-2 0-2 0-2 0-2 0-2 0-2 0-2 0-2 0-2 0-2 0-2 0-2 0-2 0-2 0-2 0-2 0-2 0-2 0-2 0-2 0-2 0-2 0-2 0-2 0-2 0-2 0-2 0-2 0-2 0-2 0-2 0-2 0-2 0-2 0-2 0-2 0-2 0-2 0-2 0-2 0-2 0-2 0-2 0-2 0-2 0-2 0-2 0-2 0-2 0-2 0-2 0-2 0-2 0-2 0-2 0-2 0-2 0-2 0-2 0-2 0-2 0-2 0-2 0-2 0-2 0-2 0-2 0-2 0-2 0-2 0-2 0-2 0-2 0-2 0-2 0-2 0-2 0-2 0-2 0-2 0-2 0-2 0-2 0-2 0-2 0-2 0-2 0-2 0-2 0-2 0-2 0-2 0-2 0-2 0-2 0-2 0-2 0-2 0-2 0-2 0-2 0-2 0-2 0-2 0-2 0-2 0-2 0-2 0-2 0-2 0-2 0-2 0-2 0-2 0-2 0-2 0-2 0-2 0-2 0-2 0-2 0-2 0-2 0-2 0-2 0-2 0-2 0-2 0-2 0-2 0-2 0-2 0-2 0-2 0-2 0-2 0-2 0-2 0-2 0-2 0-2 0-2 
0-2 0-2 0-2 0-2 0-2 0-2 0-2 0-2 0-2 0-2 0-2 0-2 0-2 0-2 0-2 0-2 0-2 0-2 0-2 0-2 0-2 0-2 0-2 0-2 0-2 0-2 0-2 0-2 0-2 0-2 0-2 0-2 0-2 0-2 0-2 0-2 0-2 0-2 0-2 0-2 0-2 0-2 0-2 0-2 0-2 0-2 0-2 0-2 0-2 0-2 0-2 0-2 0-2 0-2 0-2 0-2 0-2 0-2 0-2 0-2 0-2 0-2 0-2 0-2 0-2 0-2 0-2 0-2 0-2 0-2 0-2 0-2 0-2 0-2 0-2 0-2 0-2 0-2 0-2 0-2 0-2 0-2 0-2 0-2 0-2 0-2 0-2 0-2 0-2 0-2 0-2 0-2 0-2 0-2 0-2 0-2 0-2 0-2 0-2 0-2 0-2 0-2 0-2 0-2 0-2 0-2 0-2 0-2 0-2 0-2 0-2 0-2 0-2 0-2 0-2 0-2 0-2 0-2 0-2 0-2 0-2 0-2 0-2 0-2 0-2 0-2 0-2 0-2 0-2 0-2 0-2 0-2 0-2 0-2 0-2 0-2 0-2 0-2 0-2 0-2 0-2 0-2 0-2 0-2 0-2 0-2 0-2 0-2 0-2 0-2 0-2 0-2 0-2 0-2 0-2 0-2 0-2 0-2 0-2 0-2 0-2 0-2 0-2 0-2 0-2 0-2 0-2 0-2 0-2 0-2 0-2 0-2 0-2 0-2 0-2 0-2 0-2 0-2 0-2 0-2 0-2 0-2 0-2 0-2 0-2 0-2 0-2 0-2 0-2 0-2 0-2 0-2 0-2 0-2 0-2 0-2 0-2 0-2 0-2 0-2 0-2 0-2 0-2 0-2 0-2 0-2 0-2 0-2 0-2 0-2 0-2 0-2 0-2 0-2 0-2 0-2 0-2 
0-2 0-2 0-2 0-2 0-2 0-2 0-2 0-2 0-2 0-2 0-2 0-2 0-2 0-2 0-2 0-2 0-2 0-2 0-2 0-2 0-2 0-2 0-2 0-2 0-2 0-2 0-2 0-2 0-2 0-2 0-2 0-2 0-2 0-2 0-2 0-2 0-2 0-2 0-2 0-2 0-2 0-2 0-2 0-2 0-2 0-2 0-2 0-2 0-2 0-2 0-2 0-2 0-2 0-2 0-2 0-2 0-2 0-2 0-2 0-2 0-2 0-2 0-2 0-2 0-2 0-2 0-2 0-2 0-2 0-2 0-2 0-2 0-2 0-2 0-2 0-2 0-2 0-2 0-2 0-2 0-2 0-2 0-2 0-2 0-2 0-2 0-2 0-2 0-2 0-2 0-2 0-2 0-2 0-2 0-2 0-2 0-2 0-2 0-2 0-2 0-2 0-2 0-2 0-2 0-2 0-2 0-2 0-2 0-2 0-2 0-2 0-2 0-2 0-2 0-2 0-2 0-2 0-2 0-2 0-2 0-2 0-2 0-2 0-2 0-2 0-2 0-2 0-2 0-2 0-2 0-2 0-2 0-2 0-2 0-2 0-2 0-2 0-2 0-2 0-2 0-2 0-2 0-2 0-2 0-2 0-2 0-2 0-2 0-2 0-2 0-2 0-2 0-2 0-2 0-2 0-2 0-2 0-2 0-2 0-2 0-2 0-2 0-2 0-2 0-2 0-2 0-2 0-2 0-2 0-2 0-2 0-2 0-2 0-2 0-2 0-2 0-2 0-2 0-2 0-2 0-2 0-2 0-2 0-2 0-2 0-2 0-2 0-2 0-2 0-2 0-2 0-2 0-2 0-2 0-2 0-2 0-2 0-2 0-2 0-2 0-2 0-2 0-2 0-2 0-2 0-2 0-2 0-2 0-2 0-2 0-2 0-2 0-2 0-2 0-2 0-2 0-2 
0-2 0-2 0-2 0-2 0-2 0-2 0-2 0-2 0-2 0-2 0-2 0-2 0-2 0-2 0-2 0-2 0-2 0-2 0-2 0-2 0-2 0-2 0-2 0-2 0-2 0-2 0-2 0-2 0-2 0-2 0-2 0-2 0-2 0-2 0-2 0-2 0-2 0-2 0-2 0-2 0-2 0-2 0-2 0-2 0-2 0-2 0-2 0-2 0-2 0-2 0-2 0-2 0-2 0-2 0-2 0-2 0-2 0-2 0-2 0-2 0-2 0-2 0-2 0-2 0-2 0-2 0-2 0-2 0-2 0-2 0-2 0-2 0-2 0-2 0-2 0-2 0-2 0-2 0-2 0-2 0-2 0-2 0-2 0-2 0-2 0-2 0-2 0-2 0-2 0-2 0-2 0-2 0-2 0-2 0-2 0-2 0-2 0-2 0-2 0-2 0-2 0-2 0-2 0-2 0-2 0-2 0-2 0-2 0-2 0-2 0-2 0-2 0-2 0-2 0-2 0-2 0-2 0-2 0-2 0-2 0-2 0-2 0-2 0-2 0-2 0-2 0-2 0-2 0-2 0-2 0-2 0-2 0-2 0-2 0-2 0-2 0-2 0-2 0-2 0-2 0-2 0-2 0-2 0-2 0-2 0-2 0-2 0-2 0-2 0-2 0-2 0-2 0-2 0-2 0-2 0-2 0-2 0-2 0-2 0-2 0-2 0-2 0-2 0-2 0-2 0-2 0-2 0-2 0-2 0-2 0-2 0-2 0-2 0-2 0-2 0-2 0-2 0-2 0-2 0-2 0-2 0-2 0-2 0-2 0-2 0-2 0-2 0-2 0-2 0-2 0-2 0-2 0-2 0-2 0-2 0-2 0-2 0-2 0-2 0-2 0-2 0-2 0-2 0-2 0-2 0-2 0-2 0-2 0-2 0-2 0-2 0-2 0-2 0-2 0-2 0-2 0-2 
0-2 0-2 0-2 0-2 0-2 0-2 0-2 0-2 0-2 0-2 0-2 0-2 0-2 0-2 0-2 0-2 0-2 0-2 0-2 0-2 0-2 0-2 0-2 0-2 0-2 0-2 0-2 0-2 0-2 0-2 0-2 0-2 0-2 0-2 0-2 0-2 0-2 0-2 0-2 0-2 0-2 0-2 0-2 0-2 0-2 0-2 0-2 0-2 0-2 0-2 0-2 0-2 0-2 0-2 0-2 0-2 0-2 0-2 0-2 0-2 0-2 0-2 0-2 0-2 0-2 0-2 0-2 0-2 0-2 0-2 0-2 0-2 0-2 0-2 0-2 0-2 0-2 0-2 0-2 0-2 0-2 0-2 0-2 0-2 0-2 0-2 0-2 0-2 0-2 0-2 0-2 0-2 0-2 0-2 0-2 0-2 0-2 0-2 0-2 0-2 0-2 0-2 0-2 0-2 0-2 0-2 0-2 0-2 0-2 0-2 0-2 0-2 0-2 0-2 0-2 0-2 0-2 0-2 0-2 0-2 0-2 0-2 0-2 0-2 0-2 0-2 0-2 0-2 0-2 0-2 0-2 0-2 0-2 0-2 0-2 0-2 0-2 0-2 0-2 0-2 0-2 0-2 0-2 0-2 0-2 0-2 0-2 0-2 0-2 0-2 0-2 0-2 0-2 0-2 0-2 0-2 0-2 0-2 0-2 0-2 0-2 0-2 0-2 0-2 0-2 0-2 0-2 0-2 0-2 0-2 0-2 0-2 0-2 0-2 0-2 0-2 0-2 0-2 0-2 0-2 0-2 0-2 0-2 0-2 0-2 0-2 0-2 0-2 0-2 0-2 0-2 0-2 0-2 0-2 0-2 0-2 0-2 0-2 0-2 0-2 0-2 0-2 0-2 0-2 0-2 0-2 0-2 0-2 0-2 0-2 0-2 0-2 0-2 0-2 0-2 0-2 0-2 
0-2 0-2 0-2 0-2 0-2 0-2 0-2 0-2 0-2 0-2 0-2 0-2 0-2 0-2 0-2 0-2 0-2 0-2 0-2 0-2 0-2 0-2 0-2 0-2 0-2 0-2 0-2 0-2 0-2 0-2 0-2 0-2 0-2 0-2 0-2 0-2 0-2 0-2 0-2 0-2 0-2 0-2 0-2 0-2 0-2 0-2 0-2 0-2 0-2 0-2 0-2 0-2 0-2 0-2 0-2 0-2 0-2 0-2 0-2 0-2 0-2 0-2 0-2 0-2 0-2 0-2 0-2 0-2 0-2 0-2 0-2 0-2 0-2 0-2 0-2 0-2 0-2 0-2 0-2 0-2 0-2 0-2 0-2 0-2 0-2 0-2 0-2 0-2 0-2 0-2 0-2 0-2 0-2 0-2 0-2 0-2 0-2 0-2 0-2 0-2 0-2 0-2 0-2 0-2 0-2 0-2 0-2 0-2 0-2 0-2 0-2 0-2 0-2 0-2 0-2 0-2 0-2 0-2 0-2 0-2 0-2 0-2 0-2 0-2 0-2 0-2 0-2 0-2 0-2 0-2 0-2 0-2 0-2 0-2 0-2 0-2 0-2 0-2 0-2 0-2 0-2 0-2 0-2 0-2 0-2 0-2 0-2 0-2 0-2 0-2 0-2 0-2 0-2 0-2 0-2 0-2 0-2 0-2 0-2 0-2 0-2 0-2 0-2 0-2 0-2 0-2 0-2 0-2 0-2 0-2 0-2 0-2 0-2 0-2 0-2 0-2 0-2 0-2 0-2 0-2 0-2 0-2 0-2 0-2 0-2 0-2 0-2 0-2 0-2 0-2 0-2 0-2 0-2 0-2 0-2 0-2 0-2 0-2 0-2 0-2 0-2 0-2 0-2 0-2 0-2 0-2 0-2 0-2 0-2 0-2 0-2 0-2 0-2 0-2 0-2 0-2 0-2 
0-2 0-2 0-2 0-2 0-2 0-2 0-2 0-2 0-2 0-2 0-2 0-2 0-2 0-2 0-2 0-2 0-2 0-2 0-2 0-2 0-2 0-2 0-2 0-2 0-2 0-2 0-2 0-2 0-2 0-2 0-2 0-2 0-2 0-2 0-2 0-2 0-2 0-2 0-2 0-2 0-2 0-2 0-2 0-2 0-2 0-2 0-2 0-2 0-2 0-2 0-2 0-2 0-2 0-2 0-2 0-2 0-2 0-2 0-2 0-2 0-2 0-2 0-2 0-2 0-2 0-2 0-2 0-2 0-2 0-2 0-2 0-2 0-2 0-2 0-2 0-2 0-2 0-2 0-2 0-2 0-2 0-2 0-2 0-2 0-2 0-2 0-2 0-2 0-2 0-2 0-2 0-2 0-2 0-2 0-2 0-2 0-2 0-2 0-2 0-2 0-2 0-2 0-2 0-2 0-2 0-2 0-2 0-2 0-2 0-2 0-2 0-2 0-2 0-2 0-2 0-2 0-2 0-2 0-2 0-2 0-2 0-2 0-2 0-2 0-2 0-2 0-2 0-2 0-2 0-2 0-2 0-2 0-2 0-2 0-2 0-2 0-2 0-2 0-2 0-2 0-2 0-2 0-2 0-2 0-2 0-2 0-2 0-2 0-2 0-2 0-2 0-2 0-2 0-2 0-2 0-2 0-2 0-2 0-2 0-2 0-2 0-2 0-2 0-2 0-2 0-2 0-2 0-2 0-2 0-2 0-2 0-2 0-2 0-2 0-2 0-2 0-2 0-2 0-2 0-2 0-2 0-2 0-2 0-2 0-2 0-2 0-2 0-2 0-2 0-2 0-2 0-2 0-2 0-2 0-2 0-2 0-2 0-2 0-2 0-2 0-2 0-2 0-2 0-2 0-2 0-2 0-2 0-2 0-2 0-2 0-2 0-2 0-2 0-2 0-2 0-2 0-2 
0-2 0-2 0-2 0-2 0-2 0-2 0-2 0-2 0-2 0-2 0-2 0-2 0-2 0-2 0-2 0-2 0-2 0-2 0-2 0-2 0-2 0-2 0-2 0-2 0-2 0-2 0-2 0-2 0-2 0-2 0-2 0-2 0-2 0-2 0-2 0-2 0-2 0-2 0-2 0-2 0-2 0-2 0-2 0-2 0-2 0-2 0-2 0-2 0-2 0-2 0-2 0-2 0-2 0-2 0-2 0-2 0-2 0-2 0-2 0-2 0-2 0-2 0-2 0-2 0-2 0-2 0-2 0-2 0-2 0-2 0-2 0-2 0-2 0-2 0-2 0-2 0-2 0-2 0-2 0-2 0-2 0-2 0-2 0-2 0-2 0-2 0-2 0-2 0-2 0-2 0-2 0-2 0-2 0-2 0-2 0-2 0-2 0-2 0-2 0-2 0-2 0-2 0-2 0-2 0-2 0-2 0-2 0-2 0-2 0-2 0-2 0-2 0-2 0-2 0-2 0-2 0-2 0-2 0-2 0-2 0-2 0-2 0-2 0-2 0-2 0-2 0-2 0-2 0-2 0-2 0-2 0-2 0-2 0-2 0-2 0-2 0-2 0-2 0-2 0-2 0-2 0-2 0-2 0-2 0-2 0-2 0-2 0-2 0-2 0-2 0-2 0-2 0-2 0-2 0-2 0-2 0-2 0-2 0-2 0-2 0-2 0-2 0-2 0-2 0-2 0-2 0-2 0-2 0-2 0-2 0-2 0-2 0-2 0-2 0-2 0-2 0-2 0-2 0-2 0-2 0-2 0-2 0-2 0-2 0-2 0-2 0-2 0-2 0-2 0-2 0-2 0-2 0-2 0-2 0-2 0-2 0-2 0-2 0-2 0-2 0-2 0-2 0-2 0-2 0-2 0-2 0-2 0-2 0-2 0-2 0-2 0-2 0-2 0-2 0-2 0-2 0-2 
0-2 0-2 0-2 0-2 0-2 0-2 0-2 0-2 0-2 0-2 0-2 0-2 0-2 0-2 0-2 0-2 0-2 0-2 0-2 0-2 0-2 0-2 0-2 0-2 0-2 0-2 0-2 0-2 0-2 0-2 0-2 0-2 0-2 0-2 0-2 0-2 0-2 0-2 0-2 0-2 0-2 0-2 0-2 0-2 0-2 0-2 0-2 0-2 0-2 0-2 0-2 0-2 0-2 0-2 0-2 0-2 0-2 0-2 0-2 0-2 0-2 0-2 0-2 0-2 0-2 0-2 0-2 0-2 0-2 0-2 0-2 0-2 0-2 0-2 0-2 0-2 0-2 0-2 0-2 0-2 0-2 0-2 0-2 0-2 0-2 0-2 0-2 0-2 0-2 0-2 0-2 0-2 0-2 0-2 0-2 0-2 0-2 0-2 0-2 0-2 0-2 0-2 0-2 0-2 0-2 0-2 0-2 0-2 0-2 0-2 0-2 0-2 0-2 0-2 0-2 0-2 0-2 0-2 0-2 0-2 0-2 0-2 0-2 0-2 0-2 0-2 0-2 0-2 0-2 0-2 0-2 0-2 0-2 0-2 0-2 0-2 0-2 0-2 0-2 0-2 0-2 0-2 0-2 0-2 0-2 0-2 0-2 0-2 0-2 0-2 0-2 0-2 0-2 0-2 0-2 0-2 0-2 0-2 0-2 0-2 0-2 0-2 0-2 0-2 0-2 0-2 0-2 0-2 0-2 0-2 0-2 0-2 0-2 0-2 0-2 0-2 0-2 0-2 0-2 0-2 0-2 0-2 0-2 0-2 0-2 0-2 0-2 0-2 0-2 0-2 0-2 0-2 0-2 0-2 0-2 0-2 0-2 0-2 0-2 0-2 0-2 0-2 0-2 0-2 0-2 0-2 0-2 0-2 0-2 0-2 0-2 0-2 0-2 0-2 0-2 0-2 0-2 
0-2 0-2 0-2 0-2 0-2 0-2 0-2 0-2 0-2 0-2 0-2 0-2 0-2 0-2 0-2 0-2 0-2 0-2 0-2 0-2 0-2 0-2 0-2 0-2 0-2 0-2 0-2 0-2 0-2 0-2 0-2 0-2 0-2 0-2 0-2 0-2 0-2 0-2 0-2 0-2 0-2 0-2 0-2 0-2 0-2 0-2 0-2 0-2 0-2 0-2 0-2 0-2 0-2 0-2 0-2 0-2 0-2 0-2 0-2 0-2 0-2 0-2 0-2 0-2 0-2 0-2 0-2 0-2 0-2 0-2 0-2 0-2 0-2 0-2 0-2 0-2 0-2 0-2 0-2 0-2 0-2 0-2 0-2 0-2 0-2 0-2 0-2 0-2 0-2 0-2 0-2 0-2 0-2 0-2 0-2 0-2 0-2 0-2 0-2 0-2 0-2 0-2 0-2 0-2 0-2 0-2 0-2 0-2 0-2 0-2 0-2 0-2 0-2 0-2 0-2 0-2 0-2 0-2 0-2 0-2 0-2 0-2 0-2 0-2 0-2 0-2 0-2 0-2 0-2 0-2 0-2 0-2 0-2 0-2 0-2 0-2 0-2 0-2 0-2 0-2 0-2 0-2 0-2 0-2 0-2 0-2 0-2 0-2 0-2 0-2 0-2 0-2 0-2 0-2 0-2 0-2 0-2 0-2 0-2 0-2 0-2 0-2 0-2 0-2 0-2 0-2 0-2 0-2 0-2 0-2 0-2 0-2 0-2 0-2 0-2 0-2 0-2 0-2 0-2 0-2 0-2 0-2 0-2 0-2 0-2 0-2 0-2 0-2 0-2 0-2 0-2 0-2 0-2 0-2 0-2 0-2 0-2 0-2 0-2 0-2 0-2 0-2 0-2 0-2 0-2 0-2 0-2 0-2 0-2 0-2 0-2 0-2 0-2 0-2 0-2 0-2 0-2 
0-2 0-2 0-2 0-2 0-2 0-2 0-2 0-2 0-2 0-2 0-2 0-2 0-2 0-2 0-2 0-2 0-2 0-2 0-2 0-2 0-2 0-2 0-2 0-2 0-2 0-2 0-2 0-2 0-2 0-2 0-2 0-2 0-2 0-2 0-2 0-2 0-2 0-2 0-2 0-2 0-2 0-2 0-2 0-2 0-2 0-2 0-2 0-2 0-2 0-2 0-2 0-2 0-2 0-2 0-2 0-2 0-2 0-2 0-2 0-2 0-2 0-2 0-2 0-2 0-2 0-2 0-2 0-2 0-2 0-2 0-2 0-2 0-2 0-2 0-2 0-2 0-2 0-2 0-2 0-2 0-2 0-2 0-2 0-2 0-2 0-2 0-2 0-2 0-2 0-2 0-2 0-2 0-2 0-2 0-2 0-2 0-2 0-2 0-2 0-2 0-2 0-2 0-2 0-2 0-2 0-2 0-2 0-2 0-2 0-2 0-2 0-2 0-2 0-2 0-2 0-2 0-2 0-2 0-2 0-2 0-2 0-2 0-2 0-2 0-2 0-2 0-2 0-2 0-2 0-2 0-2 0-2 0-2 0-2 0-2 0-2 0-2 0-2 0-2 0-2 0-2 0-2 0-2 0-2 0-2 0-2 0-2 0-2 0-2 0-2 0-2 0-2 0-2 0-2 0-2 0-2 0-2 0-2 0-2 0-2 0-2 0-2 0-2 0-2 0-2 0-2 0-2 0-2 0-2 0-2 0-2 0-2 0-2 0-2 0-2 0-2 0-2 0-2 0-2 0-2 0-2 0-2 0-2 0-2 0-2 0-2 0-2 0-2 0-2 0-2 0-2 0-2 0-2 0-2 0-2 0-2 0-2 0-2 0-2 0-2 0-2 0-2 0-2 0-2 0-2 0-2 0-2 0-2 0-2 0-2 0-2 0-2 0-2 0-2 0-2 0-2 0-2 
0-2 0-2 0-2 0-2 0-2 0-2 0-2 0-2 0-2 0-2 0-2 0-2 0-2 0-2 0-2 0-2 0-2 0-2 0-2 0-2 0-2 0-2 0-2 0-2 0-2 0-2 0-2 0-2 0-2 0-2 0-2 0-2 0-2 0-2 0-2 0-2 0-2 0-2 0-2 0-2 0-2 0-2 0-2 0-2 0-2 0-2 0-2 0-2 0-2 0-2 0-2 0-2 0-2 0-2 0-2 0-2 0-2 0-2 0-2 0-2 0-2 0-2 0-2 0-2 0-2 0-2 0-2 0-2 0-2 0-2 0-2 0-2 0-2 0-2 0-2 0-2 0-2 0-2 0-2 0-2 0-2 0-2 0-2 0-2 0-2 0-2 0-2 0-2 0-2 0-2 0-2 0-2 0-2 0-2 0-2 0-2 0-2 0-2 0-2 0-2 0-2 0-2 0-2 0-2 0-2 0-2 0-2 0-2 0-2 0-2 0-2 0-2 0-2 0-2 0-2 0-2 0-2 0-2 0-2 0-2 0-2 0-2 0-2 0-2 0-2 0-2 0-2 0-2 0-2 0-2 0-2 0-2 0-2 0-2 0-2 0-2 0-2 0-2 0-2 0-2 0-2 0-2 0-2 0-2 0-2 0-2 0-2 0-2 0-2 0-2 0-2 0-2 0-2 0-2 0-2 0-2 0-2 0-2 0-2 0-2 0-2 0-2 0-2 0-2 0-2 0-2 0-2 0-2 0-2 0-2 0-2 0-2 0-2 0-2 0-2 0-2 0-2 0-2 0-2 0-2 0-2 0-2 0-2 0-2 0-2 0-2 0-2 0-2 0-2 0-2 0-2 0-2 0-2 0-2 0-2 0-2 0-2 0-2 0-2 0-2 0-2 0-2 0-2 0-2 0-2 0-2 0-2 0-2 0-2 0-2 0-2 0-2 0-2 0-2 0-2 0-2 0-2 
0-2 0-2 0-2 0-2 0-2 0-2 0-2 0-2 0-2 0-2 0-2 0-2 0-2 0-2 0-2 0-2 0-2 0-2 0-2 0-2 0-2 0-2 0-2 0-2 0-2 0-2 0-2 0-2 0-2 0-2 0-2 0-2 0-2 0-2 0-2 0-2 0-2 0-2 0-2 0-2 0-2 0-2 0-2 0-2 0-2 0-2 0-2 0-2 0-2 0-2 0-2 0-2 0-2 0-2 0-2 0-2 0-2 0-2 0-2 0-2 0-2 0-2 0-2 0-2 0-2 0-2 0-2 0-2 0-2 0-2 0-2 0-2 0-2 0-2 0-2 0-2 0-2 0-2 0-2 0-2 0-2 0-2 0-2 0-2 0-2 0-2 0-2 0-2 0-2 0-2 0-2 0-2 0-2 0-2 0-2 0-2 0-2 0-2 0-2 0-2 0-2 0-2 0-2 0-2 0-2 0-2 0-2 0-2 0-2 0-2 0-2 0-2 0-2 0-2 0-2 0-2 0-2 0-2 0-2 0-2 0-2 0-2 0-2 0-2 0-2 0-2 0-2 0-2 0-2 0-2 0-2 0-2 0-2 0-2 0-2 0-2 0-2 0-2 0-2 0-2 0-2 0-2 0-2 0-2 0-2 0-2 0-2 0-2 0-2 0-2 0-2 0-2 0-2 0-2 0-2 0-2 0-2 0-2 0-2 0-2 0-2 0-2 0-2 0-2 0-2 0-2 0-2 0-2 0-2 0-2 0-2 0-2 0-2 0-2 0-2 0-2 0-2 0-2 0-2 0-2 0-2 0-2 0-2 0-2 0-2 0-2 0-2 0-2 0-2 0-2 0-2 0-2 0-2 0-2 0-2 0-2 0-2 0-2 0-2 0-2 0-2 0-2 0-2 0-2 0-2 0-2 0-2 0-2 0-2 0-2 0-2 0-2 0-2 0-2 0-2 0-2 0-2 
0-2 0-2 0-2 0-2 0-2 0-2 0-2 0-2 0-2 0-2 0-2 0-2 0-2 0-2 0-2 0-2 0-2 0-2 0-2 0-2 0-2 0-2 0-2 0-2 0-2 0-2 0-2 0-2 0-2 0-2 0-2 0-2 0-2 0-2 0-2 0-2 0-2 0-2 0-2 0-2 0-2 0-2 0-2 0-2 0-2 0-2 0-2 0-2 0-2 0-2 0-2 0-2 0-2 0-2 0-2 0-2 0-2 0-2 0-2 0-2 0-2 0-2 0-2 0-2 0-2 0-2 0-2 0-2 0-2 0-2 0-2 0-2 0-2 0-2 0-2 0-2 0-2 0-2 0-2 0-2 0-2 0-2 0-2 0-2 0-2 0-2 0-2 0-2 0-2 0-2 0-2 0-2 0-2 0-2 0-2 0-2 0-2 0-2 0-2 0-2 0-2 0-2 0-2 0-2 0-2 0-2 0-2 0-2 0-2 0-2 0-2 0-2 0-2 0-2 0-2 0-2 0-2 0-2 0-2 0-2 0-2 0-2 0-2 0-2 0-2 0-2 0-2 0-2 0-2 0-2 0-2 0-2 0-2 0-2 0-2 0-2 0-2 0-2 0-2 0-2 0-2 0-2 0-2 0-2 0-2 0-2 0-2 0-2 0-2 0-2 0-2 0-2 0-2 0-2 0-2 0-2 0-2 0-2 0-2 0-2 0-2 0-2 0-2 0-2 0-2 0-2 0-2 0-2 0-2 0-2 0-2 0-2 0-2 0-2 0-2 0-2 0-2 0-2 0-2 0-2 0-2 0-2 0-2 0-2 0-2 0-2 0-2 0-2 0-2 0-2 0-2 0-2 0-2 0-2 0-2 0-2 0-2 0-2 0-2 0-2 0-2 0-2 0-2 0-2 0-2 0-2 0-2 0-2 0-2 0-2 0-2 0-2 0-2 0-2 0-2 0-2 0-2 
0-2 0-2 0-2 0-2 0-2 0-2 0-2 0-2 0-2 0-2 0-2 0-2 0-2 0-2 0-2 0-2 0-2 0-2 0-2 0-2 0-2 0-2 0-2 0-2 0-2 0-2 0-2 0-2 0-2 0-2 0-2 0-2 0-2 0-2 0-2 0-2 0-2 0-2 0-2 0-2 0-2 0-2 0-2 0-2 0-2 0-2 0-2 0-2 0-2 0-2 0-2 0-2 0-2 0-2 0-2 0-2 0-2 0-2 0-2 0-2 0-2 0-2 0-2 0-2 0-2 0-2 0-2 0-2 0-2 0-2 0-2 0-2 0-2 0-2 0-2 0-2 0-2 0-2 0-2 0-2 0-2 0-2 0-2 0-2 0-2 0-2 0-2 0-2 0-2 0-2 0-2 0-2 0-2 0-2 0-2 0-2 0-2 0-2 0-2 0-2 0-2 0-2 0-2 0-2 0-2 0-2 0-2 0-2 0-2 0-2 0-2 0-2 0-2 0-2 0-2 0-2 0-2 0-2 0-2 0-2 0-2 0-2 0-2 0-2 0-2 0-2 0-2 0-2 0-2 0-2 0-2 0-2 0-2 0-2 0-2 0-2 0-2 0-2 0-2 0-2 0-2 0-2 0-2 0-2 0-2 0-2 0-2 0-2 0-2 0-2 0-2 0-2 0-2 0-2 0-2 0-2 0-2 0-2 0-2 0-2 0-2 0-2 0-2 0-2 0-2 0-2 0-2 0-2 0-2 0-2 0-2 0-2 0-2 0-2 0-2 0-2 0-2 0-2 0-2 0-2 0-2 0-2 0-2 0-2 0-2 0-2 0-2 0-2 0-2 0-2 0-2 0-2 0-2 0-2 0-2 0-2 0-2 0-2 0-2 0-2 0-2 0-2 0-2 0-2 0-2 0-2 0-2 0-2 0-2 0-2 0-2 0-2 0-2 0-2 0-2 0-2 0-2 
0-2 0-2 0-2 0-2 0-2 0-2 0-2 0-2 0-2 0-2 0-2 0-2 0-2 0-2 0-2 0-2 0-2 0-2 0-2 0-2 0-2 0-2 0-2 0-2 0-2 0-2 0-2 0-2 0-2 0-2 0-2 0-2 0-2 0-2 0-2 0-2 0-2 0-2 0-2 0-2 0-2 0-2 0-2 0-2 0-2 0-2 0-2 0-2 0-2 0-2 0-2 0-2 0-2 0-2 0-2 0-2 0-2 0-2 0-2 0-2 0-2 0-2 0-2 0-2 0-2 0-2 0-2 0-2 0-2 0-2 0-2 0-2 0-2 0-2 0-2 0-2 0-2 0-2 0-2 0-2 0-2 0-2 0-2 0-2 0-2 0-2 0-2 0-2 0-2 0-2 0-2 0-2 0-2 0-2 0-2 0-2 0-2 0-2 0-2 0-2 0-2 0-2 0-2 0-2 0-2 0-2 0-2 0-2 0-2 0-2 0-2 0-2 0-2 0-2 0-2 0-2 0-2 0-2 0-2 0-2 0-2 0-2 0-2 0-2 0-2 0-2 0-2 0-2 0-2 0-2 0-2 0-2 0-2 0-2 0-2 0-2 0-2 0-2 0-2 0-2 0-2 0-2 0-2 0-2 0-2 0-2 0-2 0-2 0-2 0-2 0-2 0-2 0-2 0-2 0-2 0-2 0-2 0-2 0-2 0-2 0-2 0-2 0-2 0-2 0-2 0-2 0-2 0-2 0-2 0-2 0-2 0-2 0-2 0-2 0-2 0-2 0-2 0-2 0-2 0-2 0-2 0-2 0-2 0-2 0-2 0-2 0-2 0-2 0-2 0-2 0-2 0-2 0-2 0-2 0-2 0-2 0-2 0-2 0-2 0-2 0-2 0-2 0-2 0-2 0-2 0-2 0-2 0-2 0-2 0-2 0-2 0-2 0-2 0-2 0-2 0-2 0-2 
0-2 0-2 0-2 0-2 0-2 0-2 0-2 0-2 0-2 0-2 0-2 0-2 0-2 0-2 0-2 0-2 0-2 0-2 0-2 0-2 0-2 0-2 0-2 0-2 0-2 0-2 0-2 0-2 0-2 0-2 0-2 0-2 0-2 0-2 0-2 0-2 0-2 0-2 0-2 0-2 0-2 0-2 0-2 0-2 0-2 0-2 0-2 0-2 0-2 0-2 0-2 0-2 0-2 0-2 0-2 0-2 0-2 0-2 0-2 0-2 0-2 0-2 0-2 0-2 0-2 0-2 0-2 0-2 0-2 0-2 0-2 0-2 0-2 0-2 0-2 0-2 0-2 0-2 0-2 0-2 0-2 0-2 0-2 0-2 0-2 0-2 0-2 0-2 0-2 0-2 0-2 0-2 0-2 0-2 0-2 0-2 0-2 0-2 0-2 0-2 0-2 0-2 0-2 0-2 0-2 0-2 0-2 0-2 0-2 0-2 0-2 0-2 0-2 0-2 0-2 0-2 0-2 0-2 0-2 0-2 0-2 0-2 0-2 0-2 0-2 0-2 0-2 0-2 0-2 0-2 0-2 0-2 0-2 0-2 0-2 0-2 0-2 0-2 0-2 0-2 0-2 0-2 0-2 0-2 0-2 0-2 0-2 0-2 0-2 0-2 0-2 0-2 0-2 0-2 0-2 0-2 0-2 0-2 0-2 0-2 0-2 0-2 0-2 0-2 0-2 0-2 0-2 0-2 0-2 0-2 0-2 0-2 0-2 0-2 0-2 0-2 0-2 0-2 0-2 0-2 0-2 0-2 0-2 0-2 0-2 0-2 0-2 0-2 0-2 0-2 0-2 0-2 0-2 0-2 0-2 0-2 0-2 0-2 0-2 0-2 0-2 0-2 0-2 0-2 0-2 0-2 0-2 0-2 0-2 0-2 0-2 0-2 0-2 0-2 0-2 0-2 0-2 
0-2 0-2 0-2 0-2 0-2 0-2 0-2 0-2 0-2 0-2 0-2 0-2 0-2 0-2 0-2 0-2 0-2 0-2 0-2 0-2 0-2 0-2 0-2 0-2 0-2 0-2 0-2 0-2 0-2 0-2 0-2 0-2 0-2 0-2 0-2 0-2 0-2 0-2 0-2 0-2 0-2 0-2 0-2 0-2 0-2 0-2 0-2 0-2 0-2 0-2 0-2 0-2 0-2 0-2 0-2 0-2 0-2 0-2 0-2 0-2 0-2 0-2 0-2 0-2 0-2 0-2 0-2 0-2 0-2 0-2 0-2 0-2 0-2 0-2 0-2 0-2 0-2 0-2 0-2 0-2 0-2 0-2 0-2 0-2 0-2 0-2 0-2 0-2 0-2 0-2 0-2 0-2 0-2 0-2 0-2 0-2 0-2 0-2 0-2 0-2 0-2 0-2 0-2 0-2 0-2 0-2 0-2 0-2 0-2 0-2 0-2 0-2 0-2 0-2 0-2 0-2 0-2 0-2 0-2 0-2 0-2 0-2 0-2 0-2 0-2 0-2 0-2 0-2 0-2 0-2 0-2 0-2 0-2 0-2 0-2 0-2 0-2 0-2 0-2 0-2 0-2 0-2 0-2 0-2 0-2 0-2 0-2 0-2 0-2 0-2 0-2 0-2 0-2 0-2 0-2 0-2 0-2 0-2 0-2 0-2 0-2 0-2 0-2 0-2 0-2 0-2 0-2 0-2 0-2 0-2 0-2 0-2 0-2 0-2 0-2 0-2 0-2 0-2 0-2 0-2 0-2 0-2 0-2 0-2 0-2 0-2 0-2 0-2 0-2 0-2 0-2 0-2 0-2 0-2 0-2 0-2 0-2 0-2 0-2 0-2 0-2 0-2 0-2 0-2 0-2 0-2 0-2 0-2 0-2 0-2 0-2 0-2 0-2 0-2 0-2 0-2 0-2 
0-2 0-2 0-2 0-2 0-2 0-2 0-2 0-2 0-2 0-2 0-2 0-2 0-2 0-2 0-2 0-2 0-2 0-2 0-2 0-2 0-2 0-2 0-2 0-2 0-2 0-2 0-2 0-2 0-2 0-2 0-2 0-2 0-2 0-2 0-2 0-2 0-2 0-2 0-2 0-2 0-2 0-2 0-2 0-2 0-2 0-2 0-2 0-2 0-2 0-2 0-2 0-2 0-2 0-2 0-2 0-2 0-2 0-2 0-2 0-2 0-2 0-2 0-2 0-2 0-2 0-2 0-2 0-2 0-2 0-2 0-2 0-2 0-2 0-2 0-2 0-2 0-2 0-2 0-2 0-2 0-2 0-2 0-2 0-2 0-2 0-2 0-2 0-2 0-2 0-2 0-2 0-2 0-2 0-2 0-2 0-2 0-2 0-2 0-2 0-2 0-2 0-2 0-2 0-2 0-2 0-2 0-2 0-2 0-2 0-2 0-2 0-2 0-2 0-2 0-2 0-2 0-2 0-2 0-2 0-2 0-2 0-2 0-2 0-2 0-2 0-2 0-2 0-2 0-2 0-2 0-2 0-2 0-2 0-2 0-2 0-2 0-2 0-2 0-2 0-2 0-2 0-2 0-2 0-2 0-2 0-2 0-2 0-2 0-2 0-2 0-2 0-2 0-2 0-2 0-2 0-2 0-2 0-2 0-2 0-2 0-2 0-2 0-2 0-2 0-2 0-2 0-2 0-2 0-2 0-2 0-2 0-2 0-2 0-2 0-2 0-2 0-2 0-2 0-2 0-2 0-2 0-2 0-2 0-2 0-2 0-2 0-2 0-2 0-2 0-2 0-2 0-2 0-2 0-2 0-2 0-2 0-2 0-2 0-2 0-2 0-2 0-2 0-2 0-2 0-2 0-2 0-2 0-2 0-2 0-2 0-2 0-2 0-2 0-2 0-2 0-2 0-2 
0-2 0-2 0-2 0-2 0-2 0-2 0-2 0-2 0-2 0-2 0-2 0-2 0-2 0-2 0-2 0-2 0-2 0-2 0-2 0-2 0-2 0-2 0-2 0-2 0-2 0-2 0-2 0-2 0-2 0-2 0-2 0-2 0-2 0-2 0-2 0-2 0-2 0-2 0-2 0-2 0-2 0-2 0-2 0-2 0-2 0-2 0-2 0-2 0-2 0-2 0-2 0-2 0-2 0-2 0-2 0-2 0-2 0-2 0-2 0-2 0-2 0-2 0-2 0-2 0-2 0-2 0-2 0-2 0-2 0-2 0-2 0-2 0-2 0-2 0-2 0-2 0-2 0-2 0-2 0-2 0-2 0-2 0-2 0-2 0-2 0-2 0-2 0-2 0-2 0-2 0-2 0-2 0-2 0-2 0-2 0-2 0-2 0-2 0-2 0-2 0-2 0-2 0-2 0-2 0-2 0-2 0-2 0-2 0-2 0-2 0-2 0-2 0-2 0-2 0-2 0-2 0-2 0-2 0-2 0-2 0-2 0-2 0-2 0-2 0-2 0-2 0-2 0-2 0-2 0-2 0-2 0-2 0-2 0-2 0-2 0-2 0-2 0-2 0-2 0-2 0-2 0-2 0-2 0-2 0-2 0-2 0-2 0-2 0-2 0-2 0-2 0-2 0-2 0-2 0-2 0-2 0-2 0-2 0-2 0-2 0-2 0-2 0-2 0-2 0-2 0-2 0-2 0-2 0-2 0-2 0-2 0-2 0-2 0-2 0-2 0-2 0-2 0-2 0-2 0-2 0-2 0-2 0-2 0-2 0-2 0-2 0-2 0-2 0-2 0-2 0-2 0-2 0-2 0-2 0-2 0-2 0-2 0-2 0-2 0-2 0-2 0-2 0-2 0-2 0-2 0-2 0-2 0-2 0-2 0-2 0-2 0-2 0-2 0-2 0-2 0-2 0-2 
0-2 0-2 0-2 0-2 0-2 0-2 0-2 0-2 0-2 0-2 0-2 0-2 0-2 0-2 0-2 0-2 0-2 0-2 0-2 0-2 0-2 0-2 0-2 0-2 0-2 0-2 0-2 0-2 0-2 0-2 0-2 0-2 0-2 0-2 0-2 0-2 0-2 0-2 0-2 0-2 0-2 0-2 0-2 0-2 0-2 0-2 0-2 0-2 0-2 0-2 0-2 0-2 0-2 0-2 0-2 0-2 0-2 0-2 0-2 0-2 0-2 0-2 0-2 0-2 0-2 0-2 0-2 0-2 0-2 0-2 0-2 0-2 0-2 0-2 0-2 0-2 0-2 0-2 0-2 0-2 0-2 0-2 0-2 0-2 0-2 0-2 0-2 0-2 0-2 0-2 0-2 0-2 0-2 0-2 0-2 0-2 0-2 0-2 0-2 0-2 0-2 0-2 0-2 0-2 0-2 0-2 0-2 0-2 0-2 0-2 0-2 0-2 0-2 0-2 0-2 0-2 0-2 0-2 0-2 0-2 0-2 0-2 0-2 0-2 0-2 0-2 0-2 0-2 0-2 0-2 0-2 0-2 0-2 0-2 0-2 0-2 0-2 0-2 0-2 0-2 0-2 0-2 0-2 0-2 0-2 0-2 0-2 0-2 0-2 0-2 0-2 0-2 0-2 0-2 0-2 0-2 0-2 0-2 0-2 0-2 0-2 0-2 0-2 0-2 0-2 0-2 0-2 0-2 0-2 0-2 0-2 0-2 0-2 0-2 0-2 0-2 0-2 0-2 0-2 0-2 0-2 0-2 0-2 0-2 0-2 0-2 0-2 0-2 0-2 0-2 0-2 0-2 0-2 0-2 0-2 0-2 0-2 0-2 0-2 0-2 0-2 0-2 0-2 0-2 0-2 0-2 0-2 0-2 0-2 0-2 0-2 0-2 0-2 0-2 0-2 0-2 0-2 
0-2 0-2 0-2 0-2 0-2 0-2 0-2 0-2 0-2 0-2 0-2 0-2 0-2 0-2 0-2 0-2 0-2 0-2 0-2 0-2 0-2 0-2 0-2 0-2 0-2 0-2 0-2 0-2 0-2 0-2 0-2 0-2 0-2 0-2 0-2 0-2 0-2 0-2 0-2 0-2 0-2 0-2 0-2 0-2 0-2 0-2 0-2 0-2 0-2 0-2 0-2 0-2 0-2 0-2 0-2 0-2 0-2 0-2 0-2 0-2 0-2 0-2 0-2 0-2 0-2 0-2 0-2 0-2 0-2 0-2 0-2 0-2 0-2 0-2 0-2 0-2 0-2 0-2 0-2 0-2 0-2 0-2 0-2 0-2 0-2 0-2 0-2 0-2 0-2 0-2 0-2 0-2 0-2 0-2 0-2 0-2 0-2 0-2 0-2 0-2 0-2 0-2 0-2 0-2 0-2 0-2 0-2 0-2 0-2 0-2 0-2 0-2 0-2 0-2 0-2 0-2 0-2 0-2 0-2 0-2 0-2 0-2 0-2 0-2 0-2 0-2 0-2 0-2 0-2 0-2 0-2 0-2 0-2 0-2 0-2 0-2 0-2 0-2 0-2 0-2 0-2 0-2 0-2 0-2 0-2 0-2 0-2 0-2 0-2 0-2 0-2 0-2 0-2 0-2 0-2 0-2 0-2 0-2 0-2 0-2 0-2 0-2 0-2 0-2 0-2 0-2 0-2 0-2 0-2 0-2 0-2 0-2 0-2 0-2 0-2 0-2 0-2 0-2 0-2 0-2 0-2 0-2 0-2 0-2 0-2 0-2 0-2 0-2 0-2 0-2 0-2 0-2 0-2 0-2 0-2 0-2 0-2 0-2 0-2 0-2 0-2 0-2 0-2 0-2 0-2 0-2 0-2 0-2 0-2 0-2 0-2 0-2 0-2 0-2 0-2 0-2 0-2 
0-2 0-2 0-2 0-2 0-2 0-2 0-2 0-2 0-2 0-2 0-2 0-2 0-2 0-2 0-2 0-2 0-2 0-2 0-2 0-2 0-2 0-2 0-2 0-2 0-2 0-2 0-2 0-2 0-2 0-2 0-2 0-2 0-2 0-2 0-2 0-2 0-2 0-2 0-2 0-2 0-2 0-2 0-2 0-2 0-2 0-2 0-2 0-2 0-2 0-2 0-2 0-2 0-2 0-2 0-2 0-2 0-2 0-2 0-2 0-2 0-2 0-2 0-2 0-2 0-2 0-2 0-2 0-2 0-2 0-2 0-2 0-2 0-2 0-2 0-2 0-2 0-2 0-2 0-2 0-2 0-2 0-2 0-2 0-2 0-2 0-2 0-2 0-2 0-2 0-2 0-2 0-2 0-2 0-2 0-2 0-2 0-2 0-2 0-2 0-2 0-2 0-2 0-2 0-2 0-2 0-2 0-2 0-2 0-2 0-2 0-2 0-2 0-2 0-2 0-2 0-2 0-2 0-2 0-2 0-2 0-2 0-2 0-2 0-2 0-2 0-2 0-2 0-2 0-2 0-2 0-2 0-2 0-2 0-2 0-2 0-2 0-2 0-2 0-2 0-2 0-2 0-2 0-2 0-2 0-2 0-2 0-2 0-2 0-2 0-2 0-2 0-2 0-2 0-2 0-2 0-2 0-2 0-2 0-2 0-2 0-2 0-2 0-2 0-2 0-2 0-2 0-2 0-2 0-2 0-2 0-2 0-2 0-2 0-2 0-2 0-2 0-2 0-2 0-2 0-2 0-2 0-2 0-2 0-2 0-2 0-2 0-2 0-2 0-2 0-2 0-2 0-2 0-2 0-2 0-2 0-2 0-2 0-2 0-2 0-2 0-2 0-2 0-2 0-2 0-2 0-2 0-2 0-2 0-2 0-2 0-2 0-2 0-2 0-2 0-2 0-2 0-2 
0-2 0-2 0-2 0-2 0-2 0-2 0-2 0-2 0-2 0-2 0-2 0-2 0-2 0-2 0-2 0-2 0-2 0-2 0-2 0-2 0-2 0-2 0-2 0-2 0-2 0-2 0-2 0-2 0-2 0-2 0-2 0-2 0-2 0-2 0-2 0-2 0-2 0-2 0-2 0-2 0-2 0-2 0-2 0-2 0-2 0-2 0-2 0-2 0-2 0-2 0-2 0-2 0-2 0-2 0-2 0-2 0-2 0-2 0-2 0-2 0-2 0-2 0-2 0-2 0-2 0-2 0-2 0-2 0-2 0-2 0-2 0-2 0-2 0-2 0-2 0-2 0-2 0-2 0-2 0-2 0-2 0-2 0-2 0-2 0-2 0-2 0-2 0-2 0-2 0-2 0-2 0-2 0-2 0-2 0-2 0-2 0-2 0-2 0-2 0-2 0-2 0-2 0-2 0-2 0-2 0-2 0-2 0-2 0-2 0-2 0-2 0-2 0-2 0-2 0-2 0-2 0-2 0-2 0-2 0-2 0-2 0-2 0-2 0-2 0-2 0-2 0-2 0-2 0-2 0-2 0-2 0-2 0-2 0-2 0-2 0-2 0-2 0-2 0-2 0-2 0-2 0-2 0-2 0-2 0-2 0-2 0-2 0-2 0-2 0-2 0-2 0-2 0-2 0-2 0-2 0-2 0-2 0-2 0-2 0-2 0-2 0-2 0-2 0-2 0-2 0-2 0-2 0-2 0-2 0-2 0-2 0-2 0-2 0-2 0-2 0-2 0-2 0-2 0-2 0-2 0-2 0-2 0-2 0-2 0-2 0-2 0-2 0-2 0-2 0-2 0-2 0-2 0-2 0-2 0-2 0-2 0-2 0-2 0-2 0-2 0-2 0-2 0-2 0-2 0-2 0-2 0-2 0-2 0-2 0-2 0-2 0-2 0-2 0-2 0-2 0-2 0-2 
0-2 0-2 0-2 0-2 0-2 0-2 0-2 0-2 0-2 0-2 0-2 0-2 0-2 0-2 0-2 0-2 0-2 0-2 0-2 0-2 0-2 0-2 0-2 0-2 0-2 0-2 0-2 0-2 0-2 0-2 0-2 0-2 0-2 0-2 0-2 0-2 0-2 0-2 0-2 0-2 0-2 0-2 0-2 0-2 0-2 0-2 0-2 0-2 0-2 0-2 0-2 0-2 0-2 0-2 0-2 0-2 0-2 0-2 0-2 0-2 0-2 0-2 0-2 0-2 0-2 0-2 0-2 0-2 0-2 0-2 0-2 0-2 0-2 0-2 0-2 0-2 0-2 0-2 0-2 0-2 0-2 0-2 0-2 0-2 0-2 0-2 0-2 0-2 0-2 0-2 0-2 0-2 0-2 0-2 0-2 0-2 0-2 0-2 0-2 0-2 0-2 0-2 0-2 0-2 0-2 0-2 0-2 0-2 0-2 0-2 0-2 0-2 0-2 0-2 0-2 0-2 0-2 0-2 0-2 0-2 0-2 0-2 0-2 0-2 0-2 0-2 0-2 0-2 0-2 0-2 0-2 0-2 0-2 0-2 0-2 0-2 0-2 0-2 0-2 0-2 0-2 0-2 0-2 0-2 0-2 0-2 0-2 0-2 0-2 0-2 0-2 0-2 0-2 0-2 0-2 0-2 0-2 0-2 0-2 0-2 0-2 0-2 0-2 0-2 0-2 0-2 0-2 0-2 0-2 0-2 0-2 0-2 0-2 0-2 0-2 0-2 0-2 0-2 0-2 0-2 0-2 0-2 0-2 0-2 0-2 0-2 0-2 0-2 0-2 0-2 0-2 0-2 0-2 0-2 0-2 0-2 0-2 0-2 0-2 0-2 0-2 0-2 0-2 0-2 0-2 0-2 0-2 0-2 0-2 0-2 0-2 0-2 0-2 0-2 0-2 0-2 0-2 
0-2 0-2 0-2 0-2 0-2 0-2 0-2 0-2 0-2 0-2 0-2 0-2 0-2 0-2 0-2 0-2 0-2 0-2 0-2 0-2 0-2 0-2 0-2 0-2 0-2 0-2 0-2 0-2 0-2 0-2 0-2 0-2 0-2 0-2 0-2 0-2 0-2 0-2 0-2 0-2 0-2 0-2 0-2 0-2 0-2 0-2 0-2 0-2 0-2 0-2 0-2 0-2 0-2 0-2 0-2 0-2 0-2 0-2 0-2 0-2 0-2 0-2 0-2 0-2 0-2 0-2 0-2 0-2 0-2 0-2 0-2 0-2 0-2 0-2 0-2 0-2 0-2 0-2 0-2 0-2 0-2 0-2 0-2 0-2 0-2 0-2 0-2 0-2 0-2 0-2 0-2 0-2 0-2 0-2 0-2 0-2 0-2 0-2 0-2 0-2 0-2 0-2 0-2 0-2 0-2 0-2 0-2 0-2 0-2 0-2 0-2 0-2 0-2 0-2 0-2 0-2 0-2 0-2 0-2 0-2 0-2 0-2 0-2 0-2 0-2 0-2 0-2 0-2 0-2 0-2 0-2 0-2 0-2 0-2 0-2 0-2 0-2 0-2 0-2 0-2 0-2 0-2 0-2 0-2 0-2 0-2 0-2 0-2 0-2 0-2 0-2 0-2 0-2 0-2 0-2 0-2 0-2 0-2 0-2 0-2 0-2 0-2 0-2 0-2 0-2 0-2 0-2 0-2 0-2 0-2 0-2 0-2 0-2 0-2 0-2 0-2 0-2 0-2 0-2 0-2 0-2 0-2 0-2 0-2 0-2 0-2 0-2 0-2 0-2 0-2 0-2 0-2 0-2 0-2 0-2 0-2 0-2 0-2 0-2 0-2 0-2 0-2 0-2 0-2 0-2 0-2 0-2 0-2 0-2 0-2 0-2 0-2 0-2 0-2 0-2 0-2 0-2 
0-2 0-2 0-2 0-2 0-2 0-2 0-2 0-2 0-2 0-2 0-2 0-2 0-2 0-2 0-2 0-2 0-2 0-2 0-2 0-2 0-2 0-2 0-2 0-2 0-2 0-2 0-2 0-2 0-2 0-2 0-2 0-2 0-2 0-2 0-2 0-2 0-2 0-2 0-2 0-2 0-2 0-2 0-2 0-2 0-2 0-2 0-2 0-2 0-2 0-2 0-2 0-2 0-2 0-2 0-2 0-2 0-2 0-2 0-2 0-2 0-2 0-2 0-2 0-2 0-2 0-2 0-2 0-2 0-2 0-2 0-2 0-2 0-2 0-2 0-2 0-2 0-2 0-2 0-2 0-2 0-2 0-2 0-2 0-2 0-2 0-2 0-2 0-2 0-2 0-2 0-2 0-2 0-2 0-2 0-2 0-2 0-2 0-2 0-2 0-2 0-2 0-2 0-2 0-2 0-2 0-2 0-2 0-2 0-2 0-2 0-2 0-2 0-2 0-2 0-2 0-2 0-2 0-2 0-2 0-2 0-2 0-2 0-2 0-2 0-2 0-2 0-2 0-2 0-2 0-2 0-2 0-2 0-2 0-2 0-2 0-2 0-2 0-2 0-2 0-2 0-2 0-2 0-2 0-2 0-2 0-2 0-2 0-2 0-2 0-2 0-2 0-2 0-2 0-2 0-2 0-2 0-2 0-2 0-2 0-2 0-2 0-2 0-2 0-2 0-2 0-2 0-2 0-2 0-2 0-2 0-2 0-2 0-2 0-2 0-2 0-2 0-2 0-2 0-2 0-2 0-2 0-2 0-2 0-2 0-2 0-2 0-2 0-2 0-2 0-2 0-2 0-2 0-2 0-2 0-2 0-2 0-2 0-2 0-2 0-2 0-2 0-2 0-2 0-2 0-2 0-2 0-2 0-2 0-2 0-2 0-2 0-2 0-2 0-2 0-2 0-2 0-2 
0-2 0-2 0-2 0-2 0-2 0-2 0-2 0-2 0-2 0-2 0-2 0-2 0-2 0-2 0-2 0-2 0-2 0-2 0-2 0-2 0-2 0-2 0-2 0-2 0-2 0-2 0-2 0-2 0-2 0-2 0-2 0-2 0-2 0-2 0-2 0-2 0-2 0-2 0-2 0-2 0-2 0-2 0-2 0-2 0-2 0-2 0-2 0-2 0-2 0-2 0-2 0-2 0-2 0-2 0-2 0-2 0-2 0-2 0-2 0-2 0-2 0-2 0-2 0-2 0-2 0-2 0-2 0-2 0-2 0-2 0-2 0-2 0-2 0-2 0-2 0-2 0-2 0-2 0-2 0-2 0-2 0-2 0-2 0-2 0-2 0-2 0-2 0-2 0-2 0-2 0-2 0-2 0-2 0-2 0-2 0-2 0-2 0-2 0-2 0-2 0-2 0-2 0-2 0-2 0-2 0-2 0-2 0-2 0-2 0-2 0-2 0-2 0-2 0-2 0-2 0-2 0-2 0-2 0-2 0-2 0-2 0-2 0-2 0-2 0-2 0-2 0-2 0-2 0-2 0-2 0-2 0-2 0-2 0-2 0-2 0-2 0-2 0-2 0-2 0-2 0-2 0-2 0-2 0-2 0-2 0-2 0-2 0-2 0-2 0-2 0-2 0-2 0-2 0-2 0-2 0-2 0-2 0-2 0-2 0-2 0-2 0-2 0-2 0-2 0-2 0-2 0-2 0-2 0-2 0-2 0-2 0-2 0-2 0-2 0-2 0-2 0-2 0-2 0-2 0-2 0-2 0-2 0-2 0-2 0-2 0-2 0-2 0-2 0-2 0-2 0-2 0-2 0-2 0-2 0-2 0-2 0-2 0-2 0-2 0-2 0-2 0-2 0-2 0-2 0-2 0-2 0-2 0-2 0-2 0-2 0-2 0-2 0-2 0-2 0-2 0-2 0-2 
