# Supplementary material for: Sorting at embryonic boundaries requires high heterotypic interfacial tension
Source: Nat Commun. 2017 Jul 31;8:157. doi: 10.1038/s41467-017-00146-x (PMC5537356; doi:10.1038/s41467-017-00146-x)
Supplement: Supplementary file 2 — Supplementary Software 1 [file 41467_2017_146_MOESM2_ESM.zip › PottsModel/ExecutablePottsModel/mtx/RandomE.txt]

0-2 0-2 0-2 0-2 0-2 0-2 0-2 0-2 0-2 0-2 0-2 0-2 0-2 0-2 0-2 0-2 0-2 0-2 0-2 0-2 0-2 0-2 0-2 0-2 0-2 0-2 0-2 0-2 0-2 0-2 0-2 0-2 0-2 0-2 0-2 0-2 0-2 0-2 0-2 0-2 0-2 0-2 0-2 0-2 0-2 0-2 0-2 0-2 0-2 0-2 0-2 0-2 0-2 0-2 0-2 0-2 0-2 0-2 0-2 0-2 0-2 0-2 0-2 0-2 0-2 0-2 0-2 0-2 0-2 0-2 0-2 0-2 0-2 0-2 0-2 0-2 0-2 0-2 0-2 0-2 0-2 0-2 0-2 0-2 0-2 0-2 0-2 0-2 0-2 0-2 0-2 0-2 0-2 0-2 0-2 0-2 0-2 0-2 0-2 0-2 0-2 0-2 0-2 0-2 0-2 0-2 0-2 0-2 0-2 0-2 0-2 0-2 0-2 0-2 0-2 0-2 0-2 0-2 0-2 0-2 0-2 0-2 0-2 0-2 0-2 0-2 0-2 0-2 0-2 0-2 0-2 0-2 0-2 0-2 0-2 0-2 0-2 0-2 0-2 0-2 0-2 0-2 0-2 0-2 0-2 0-2 0-2 0-2 0-2 0-2 0-2 0-2 0-2 0-2 0-2 0-2 0-2 0-2 0-2 0-2 0-2 0-2 0-2 0-2 0-2 0-2 0-2 0-2 0-2 0-2 0-2 0-2 0-2 0-2 0-2 0-2 0-2 0-2 0-2 0-2 0-2 0-2 0-2 0-2 0-2 0-2 0-2 0-2 0-2 0-2 0-2 0-2 0-2 0-2 0-2 0-2 0-2 0-2 0-2 0-2 0-2 0-2 0-2 0-2 0-2 0-2 0-2 0-2 0-2 0-2 0-2 0-2 0-2 0-2 0-2 0-2 0-2 
0-2 0-2 0-2 0-2 0-2 0-2 0-2 0-2 0-2 0-2 0-2 0-2 0-2 0-2 0-2 0-2 0-2 0-2 0-2 0-2 0-2 0-2 0-2 0-2 0-2 0-2 0-2 0-2 0-2 0-2 0-2 0-2 0-2 0-2 0-2 0-2 0-2 0-2 0-2 0-2 0-2 0-2 0-2 0-2 0-2 0-2 0-2 0-2 0-2 0-2 0-2 0-2 0-2 0-2 0-2 0-2 0-2 0-2 0-2 0-2 0-2 0-2 0-2 0-2 0-2 0-2 0-2 0-2 0-2 0-2 0-2 0-2 0-2 0-2 0-2 0-2 0-2 0-2 0-2 0-2 0-2 0-2 0-2 0-2 0-2 0-2 0-2 0-2 0-2 0-2 0-2 0-2 0-2 0-2 0-2 0-2 0-2 0-2 0-2 0-2 0-2 0-2 0-2 0-2 0-2 0-2 0-2 0-2 0-2 0-2 0-2 0-2 0-2 0-2 0-2 0-2 0-2 0-2 0-2 0-2 0-2 0-2 0-2 0-2 0-2 0-2 0-2 0-2 0-2 0-2 0-2 0-2 0-2 0-2 0-2 0-2 0-2 0-2 0-2 0-2 0-2 0-2 0-2 0-2 0-2 0-2 0-2 0-2 0-2 0-2 0-2 0-2 0-2 0-2 0-2 0-2 0-2 0-2 0-2 0-2 0-2 0-2 0-2 0-2 0-2 0-2 0-2 0-2 0-2 0-2 0-2 0-2 0-2 0-2 0-2 0-2 0-2 0-2 0-2 0-2 0-2 0-2 0-2 0-2 0-2 0-2 0-2 0-2 0-2 0-2 0-2 0-2 0-2 0-2 0-2 0-2 0-2 0-2 0-2 0-2 0-2 0-2 0-2 0-2 0-2 0-2 0-2 0-2 0-2 0-2 0-2 0-2 0-2 0-2 0-2 0-2 0-2 
0-2 0-2 0-2 0-2 0-2 0-2 0-2 0-2 0-2 0-2 0-2 0-2 0-2 0-2 0-2 0-2 0-2 0-2 0-2 0-2 0-2 0-2 0-2 0-2 0-2 0-2 0-2 0-2 0-2 0-2 0-2 0-2 0-2 0-2 0-2 0-2 0-2 0-2 0-2 0-2 0-2 0-2 0-2 0-2 0-2 0-2 0-2 0-2 0-2 0-2 0-2 0-2 0-2 0-2 0-2 0-2 0-2 0-2 0-2 0-2 0-2 0-2 0-2 0-2 0-2 0-2 0-2 0-2 0-2 0-2 0-2 0-2 0-2 0-2 0-2 0-2 0-2 0-2 0-2 0-2 0-2 0-2 0-2 0-2 0-2 0-2 0-2 0-2 0-2 0-2 0-2 0-2 0-2 0-2 0-2 0-2 0-2 0-2 0-2 0-2 0-2 0-2 0-2 0-2 0-2 0-2 0-2 0-2 0-2 0-2 0-2 0-2 0-2 0-2 0-2 0-2 0-2 0-2 0-2 0-2 0-2 0-2 0-2 0-2 0-2 0-2 0-2 0-2 0-2 0-2 0-2 0-2 0-2 0-2 0-2 0-2 0-2 0-2 0-2 0-2 0-2 0-2 0-2 0-2 0-2 0-2 0-2 0-2 0-2 0-2 0-2 0-2 0-2 0-2 0-2 0-2 0-2 0-2 0-2 0-2 0-2 0-2 0-2 0-2 0-2 0-2 0-2 0-2 0-2 0-2 0-2 0-2 0-2 0-2 0-2 0-2 0-2 0-2 0-2 0-2 0-2 0-2 0-2 0-2 0-2 0-2 0-2 0-2 0-2 0-2 0-2 0-2 0-2 0-2 0-2 0-2 0-2 0-2 0-2 0-2 0-2 0-2 0-2 0-2 0-2 0-2 0-2 0-2 0-2 0-2 0-2 0-2 0-2 0-2 0-2 0-2 0-2 
0-2 0-2 0-2 0-2 0-2 0-2 0-2 0-2 0-2 0-2 0-2 0-2 0-2 0-2 0-2 0-2 0-2 0-2 0-2 0-2 0-2 0-2 0-2 0-2 0-2 0-2 0-2 0-2 0-2 0-2 0-2 0-2 0-2 0-2 0-2 0-2 0-2 0-2 0-2 0-2 0-2 0-2 0-2 0-2 0-2 0-2 0-2 0-2 0-2 0-2 0-2 0-2 0-2 0-2 0-2 0-2 0-2 0-2 0-2 0-2 0-2 0-2 0-2 0-2 0-2 0-2 0-2 0-2 0-2 0-2 0-2 0-2 0-2 0-2 0-2 0-2 0-2 0-2 0-2 0-2 0-2 0-2 0-2 0-2 0-2 0-2 0-2 0-2 0-2 0-2 0-2 0-2 0-2 0-2 0-2 0-2 0-2 0-2 0-2 0-2 0-2 0-2 0-2 0-2 0-2 0-2 0-2 0-2 0-2 0-2 0-2 0-2 0-2 0-2 0-2 0-2 0-2 0-2 0-2 0-2 0-2 0-2 0-2 0-2 0-2 0-2 0-2 0-2 0-2 0-2 0-2 0-2 0-2 0-2 0-2 0-2 0-2 0-2 0-2 0-2 0-2 0-2 0-2 0-2 0-2 0-2 0-2 0-2 0-2 0-2 0-2 0-2 0-2 0-2 0-2 0-2 0-2 0-2 0-2 0-2 0-2 0-2 0-2 0-2 0-2 0-2 0-2 0-2 0-2 0-2 0-2 0-2 0-2 0-2 0-2 0-2 0-2 0-2 0-2 0-2 0-2 0-2 0-2 0-2 0-2 0-2 0-2 0-2 0-2 0-2 0-2 0-2 0-2 0-2 0-2 0-2 0-2 0-2 0-2 0-2 0-2 0-2 0-2 0-2 0-2 0-2 0-2 0-2 0-2 0-2 0-2 0-2 0-2 0-2 0-2 0-2 0-2 
0-2 0-2 0-2 0-2 0-2 0-2 0-2 0-2 0-2 0-2 0-2 0-2 0-2 0-2 0-2 0-2 0-2 0-2 0-2 0-2 0-2 0-2 0-2 0-2 0-2 0-2 0-2 0-2 0-2 0-2 0-2 0-2 0-2 0-2 0-2 0-2 0-2 0-2 0-2 0-2 0-2 0-2 0-2 0-2 0-2 0-2 0-2 0-2 0-2 0-2 0-2 0-2 0-2 0-2 0-2 0-2 0-2 0-2 0-2 0-2 0-2 0-2 0-2 0-2 0-2 0-2 0-2 0-2 0-2 0-2 0-2 0-2 0-2 0-2 0-2 0-2 0-2 0-2 0-2 0-2 0-2 0-2 0-2 0-2 0-2 0-2 0-2 0-2 0-2 0-2 0-2 0-2 0-2 0-2 0-2 0-2 0-2 0-2 0-2 0-2 0-2 0-2 0-2 0-2 0-2 0-2 0-2 0-2 0-2 0-2 0-2 0-2 0-2 0-2 0-2 0-2 0-2 0-2 0-2 0-2 0-2 0-2 0-2 0-2 0-2 0-2 0-2 0-2 0-2 0-2 0-2 0-2 0-2 0-2 0-2 0-2 0-2 0-2 0-2 0-2 0-2 0-2 0-2 0-2 0-2 0-2 0-2 0-2 0-2 0-2 0-2 0-2 0-2 0-2 0-2 0-2 0-2 0-2 0-2 0-2 0-2 0-2 0-2 0-2 0-2 0-2 0-2 0-2 0-2 0-2 0-2 0-2 0-2 0-2 0-2 0-2 0-2 0-2 0-2 0-2 0-2 0-2 0-2 0-2 0-2 0-2 0-2 0-2 0-2 0-2 0-2 0-2 0-2 0-2 0-2 0-2 0-2 0-2 0-2 0-2 0-2 0-2 0-2 0-2 0-2 0-2 0-2 0-2 0-2 0-2 0-2 0-2 0-2 0-2 0-2 0-2 0-2 
0-2 0-2 0-2 0-2 0-2 0-2 0-2 0-2 0-2 0-2 0-2 0-2 0-2 0-2 0-2 0-2 0-2 0-2 0-2 0-2 0-2 0-2 0-2 0-2 0-2 0-2 0-2 0-2 0-2 0-2 0-2 0-2 0-2 0-2 0-2 0-2 0-2 0-2 0-2 0-2 0-2 0-2 0-2 0-2 0-2 0-2 0-2 0-2 0-2 0-2 0-2 0-2 0-2 0-2 0-2 0-2 0-2 0-2 0-2 0-2 0-2 0-2 0-2 0-2 0-2 0-2 0-2 0-2 0-2 0-2 0-2 0-2 0-2 0-2 0-2 0-2 0-2 0-2 0-2 0-2 0-2 0-2 0-2 0-2 0-2 0-2 0-2 0-2 0-2 0-2 0-2 0-2 0-2 0-2 0-2 0-2 0-2 0-2 0-2 0-2 0-2 0-2 0-2 0-2 0-2 0-2 0-2 0-2 0-2 0-2 0-2 0-2 0-2 0-2 0-2 0-2 0-2 0-2 0-2 0-2 0-2 0-2 0-2 0-2 0-2 0-2 0-2 0-2 0-2 0-2 0-2 0-2 0-2 0-2 0-2 0-2 0-2 0-2 0-2 0-2 0-2 0-2 0-2 0-2 0-2 0-2 0-2 0-2 0-2 0-2 0-2 0-2 0-2 0-2 0-2 0-2 0-2 0-2 0-2 0-2 0-2 0-2 0-2 0-2 0-2 0-2 0-2 0-2 0-2 0-2 0-2 0-2 0-2 0-2 0-2 0-2 0-2 0-2 0-2 0-2 0-2 0-2 0-2 0-2 0-2 0-2 0-2 0-2 0-2 0-2 0-2 0-2 0-2 0-2 0-2 0-2 0-2 0-2 0-2 0-2 0-2 0-2 0-2 0-2 0-2 0-2 0-2 0-2 0-2 0-2 0-2 0-2 0-2 0-2 0-2 0-2 0-2 
0-2 0-2 0-2 0-2 0-2 0-2 0-2 0-2 0-2 0-2 0-2 0-2 0-2 0-2 0-2 0-2 0-2 0-2 0-2 0-2 0-2 0-2 0-2 0-2 0-2 0-2 0-2 0-2 0-2 0-2 0-2 0-2 0-2 0-2 0-2 0-2 0-2 0-2 0-2 0-2 0-2 0-2 0-2 0-2 0-2 0-2 0-2 0-2 0-2 0-2 0-2 0-2 0-2 0-2 0-2 0-2 0-2 0-2 0-2 0-2 0-2 0-2 0-2 0-2 0-2 0-2 0-2 0-2 0-2 0-2 0-2 0-2 0-2 0-2 0-2 0-2 0-2 0-2 0-2 0-2 0-2 0-2 0-2 0-2 0-2 0-2 0-2 0-2 0-2 0-2 0-2 0-2 0-2 0-2 0-2 0-2 0-2 0-2 0-2 0-2 0-2 0-2 0-2 0-2 0-2 0-2 0-2 0-2 0-2 0-2 0-2 0-2 0-2 0-2 0-2 0-2 0-2 0-2 0-2 0-2 0-2 0-2 0-2 0-2 0-2 0-2 0-2 0-2 0-2 0-2 0-2 0-2 0-2 0-2 0-2 0-2 0-2 0-2 0-2 0-2 0-2 0-2 0-2 0-2 0-2 0-2 0-2 0-2 0-2 0-2 0-2 0-2 0-2 0-2 0-2 0-2 0-2 0-2 0-2 0-2 0-2 0-2 0-2 0-2 0-2 0-2 0-2 0-2 0-2 0-2 0-2 0-2 0-2 0-2 0-2 0-2 0-2 0-2 0-2 0-2 0-2 0-2 0-2 0-2 0-2 0-2 0-2 0-2 0-2 0-2 0-2 0-2 0-2 0-2 0-2 0-2 0-2 0-2 0-2 0-2 0-2 0-2 0-2 0-2 0-2 0-2 0-2 0-2 0-2 0-2 0-2 0-2 0-2 0-2 0-2 0-2 0-2 
0-2 0-2 0-2 0-2 0-2 0-2 0-2 0-2 0-2 0-2 0-2 0-2 0-2 0-2 0-2 0-2 0-2 0-2 0-2 0-2 0-2 0-2 0-2 0-2 0-2 0-2 0-2 0-2 0-2 0-2 0-2 0-2 0-2 0-2 0-2 0-2 0-2 0-2 0-2 0-2 0-2 0-2 0-2 0-2 0-2 0-2 0-2 0-2 0-2 0-2 0-2 0-2 0-2 0-2 0-2 0-2 0-2 0-2 0-2 0-2 0-2 0-2 0-2 0-2 0-2 0-2 0-2 0-2 0-2 0-2 0-2 0-2 0-2 0-2 0-2 0-2 0-2 0-2 0-2 0-2 0-2 0-2 0-2 0-2 0-2 0-2 0-2 0-2 0-2 0-2 0-2 0-2 0-2 0-2 0-2 0-2 0-2 0-2 0-2 0-2 0-2 0-2 0-2 0-2 0-2 0-2 0-2 0-2 0-2 0-2 0-2 0-2 0-2 0-2 0-2 0-2 0-2 0-2 0-2 0-2 0-2 0-2 0-2 0-2 0-2 0-2 0-2 0-2 0-2 0-2 0-2 0-2 0-2 0-2 0-2 0-2 0-2 0-2 0-2 0-2 0-2 0-2 0-2 0-2 0-2 0-2 0-2 0-2 0-2 0-2 0-2 0-2 0-2 0-2 0-2 0-2 0-2 0-2 0-2 0-2 0-2 0-2 0-2 0-2 0-2 0-2 0-2 0-2 0-2 0-2 0-2 0-2 0-2 0-2 0-2 0-2 0-2 0-2 0-2 0-2 0-2 0-2 0-2 0-2 0-2 0-2 0-2 0-2 0-2 0-2 0-2 0-2 0-2 0-2 0-2 0-2 0-2 0-2 0-2 0-2 0-2 0-2 0-2 0-2 0-2 0-2 0-2 0-2 0-2 0-2 0-2 0-2 0-2 0-2 0-2 0-2 0-2 
0-2 0-2 0-2 0-2 0-2 0-2 0-2 0-2 0-2 0-2 0-2 0-2 0-2 0-2 0-2 0-2 0-2 0-2 0-2 0-2 0-2 0-2 0-2 0-2 0-2 0-2 0-2 0-2 0-2 0-2 0-2 0-2 0-2 0-2 0-2 0-2 0-2 0-2 0-2 0-2 0-2 0-2 0-2 0-2 0-2 0-2 0-2 0-2 0-2 0-2 0-2 0-2 0-2 0-2 0-2 0-2 0-2 0-2 0-2 0-2 0-2 0-2 0-2 0-2 0-2 0-2 0-2 0-2 0-2 0-2 0-2 0-2 0-2 0-2 0-2 0-2 0-2 0-2 0-2 0-2 0-2 0-2 0-2 0-2 0-2 0-2 0-2 0-2 0-2 0-2 0-2 0-2 0-2 0-2 0-2 0-2 0-2 0-2 0-2 0-2 0-2 0-2 0-2 0-2 0-2 0-2 0-2 0-2 0-2 0-2 0-2 0-2 0-2 0-2 0-2 0-2 0-2 0-2 0-2 0-2 0-2 0-2 0-2 0-2 0-2 0-2 0-2 0-2 0-2 0-2 0-2 0-2 0-2 0-2 0-2 0-2 0-2 0-2 0-2 0-2 0-2 0-2 0-2 0-2 0-2 0-2 0-2 0-2 0-2 0-2 0-2 0-2 0-2 0-2 0-2 0-2 0-2 0-2 0-2 0-2 0-2 0-2 0-2 0-2 0-2 0-2 0-2 0-2 0-2 0-2 0-2 0-2 0-2 0-2 0-2 0-2 0-2 0-2 0-2 0-2 0-2 0-2 0-2 0-2 0-2 0-2 0-2 0-2 0-2 0-2 0-2 0-2 0-2 0-2 0-2 0-2 0-2 0-2 0-2 0-2 0-2 0-2 0-2 0-2 0-2 0-2 0-2 0-2 0-2 0-2 0-2 0-2 0-2 0-2 0-2 0-2 0-2 
0-2 0-2 0-2 0-2 0-2 0-2 0-2 0-2 0-2 0-2 0-2 0-2 0-2 0-2 0-2 0-2 0-2 0-2 0-2 0-2 0-2 0-2 0-2 0-2 0-2 0-2 0-2 0-2 0-2 0-2 0-2 0-2 0-2 0-2 0-2 0-2 0-2 0-2 0-2 0-2 0-2 0-2 0-2 0-2 0-2 0-2 0-2 0-2 0-2 0-2 0-2 0-2 0-2 0-2 0-2 0-2 0-2 0-2 0-2 0-2 0-2 0-2 0-2 0-2 0-2 0-2 0-2 0-2 0-2 0-2 0-2 0-2 0-2 0-2 0-2 0-2 0-2 0-2 0-2 0-2 0-2 0-2 0-2 0-2 0-2 0-2 0-2 0-2 0-2 0-2 0-2 0-2 0-2 0-2 0-2 0-2 0-2 0-2 0-2 0-2 0-2 0-2 0-2 0-2 0-2 0-2 0-2 0-2 0-2 0-2 0-2 0-2 0-2 0-2 0-2 0-2 0-2 0-2 0-2 0-2 0-2 0-2 0-2 0-2 0-2 0-2 0-2 0-2 0-2 0-2 0-2 0-2 0-2 0-2 0-2 0-2 0-2 0-2 0-2 0-2 0-2 0-2 0-2 0-2 0-2 0-2 0-2 0-2 0-2 0-2 0-2 0-2 0-2 0-2 0-2 0-2 0-2 0-2 0-2 0-2 0-2 0-2 0-2 0-2 0-2 0-2 0-2 0-2 0-2 0-2 0-2 0-2 0-2 0-2 0-2 0-2 0-2 0-2 0-2 0-2 0-2 0-2 0-2 0-2 0-2 0-2 0-2 0-2 0-2 0-2 0-2 0-2 0-2 0-2 0-2 0-2 0-2 0-2 0-2 0-2 0-2 0-2 0-2 0-2 0-2 0-2 0-2 0-2 0-2 0-2 0-2 0-2 0-2 0-2 0-2 0-2 0-2 
0-2 0-2 0-2 0-2 0-2 0-2 0-2 0-2 0-2 0-2 0-2 0-2 0-2 0-2 0-2 0-2 0-2 0-2 0-2 0-2 0-2 0-2 0-2 0-2 0-2 0-2 0-2 0-2 0-2 0-2 0-2 0-2 0-2 0-2 0-2 0-2 0-2 0-2 0-2 0-2 0-2 0-2 0-2 0-2 0-2 0-2 0-2 0-2 0-2 0-2 0-2 0-2 0-2 0-2 0-2 0-2 0-2 0-2 0-2 0-2 0-2 0-2 0-2 0-2 0-2 0-2 0-2 0-2 0-2 0-2 0-2 0-2 0-2 0-2 0-2 0-2 0-2 0-2 0-2 0-2 0-2 0-2 0-2 0-2 0-2 0-2 0-2 0-2 0-2 0-2 0-2 0-2 0-2 0-2 0-2 0-2 0-2 0-2 0-2 0-2 0-2 0-2 0-2 0-2 0-2 0-2 0-2 0-2 0-2 0-2 0-2 0-2 0-2 0-2 0-2 0-2 0-2 0-2 0-2 0-2 0-2 0-2 0-2 0-2 0-2 0-2 0-2 0-2 0-2 0-2 0-2 0-2 0-2 0-2 0-2 0-2 0-2 0-2 0-2 0-2 0-2 0-2 0-2 0-2 0-2 0-2 0-2 0-2 0-2 0-2 0-2 0-2 0-2 0-2 0-2 0-2 0-2 0-2 0-2 0-2 0-2 0-2 0-2 0-2 0-2 0-2 0-2 0-2 0-2 0-2 0-2 0-2 0-2 0-2 0-2 0-2 0-2 0-2 0-2 0-2 0-2 0-2 0-2 0-2 0-2 0-2 0-2 0-2 0-2 0-2 0-2 0-2 0-2 0-2 0-2 0-2 0-2 0-2 0-2 0-2 0-2 0-2 0-2 0-2 0-2 0-2 0-2 0-2 0-2 0-2 0-2 0-2 0-2 0-2 0-2 0-2 0-2 
0-2 0-2 0-2 0-2 0-2 0-2 0-2 0-2 0-2 0-2 0-2 0-2 0-2 0-2 0-2 0-2 0-2 0-2 0-2 0-2 0-2 0-2 0-2 0-2 0-2 0-2 0-2 0-2 0-2 0-2 0-2 0-2 0-2 0-2 0-2 0-2 0-2 0-2 0-2 0-2 0-2 0-2 0-2 0-2 0-2 0-2 0-2 0-2 0-2 0-2 0-2 0-2 0-2 0-2 0-2 0-2 0-2 0-2 0-2 0-2 0-2 0-2 0-2 0-2 0-2 0-2 0-2 0-2 0-2 0-2 0-2 0-2 0-2 0-2 0-2 0-2 0-2 0-2 0-2 0-2 0-2 0-2 0-2 0-2 0-2 0-2 0-2 0-2 0-2 0-2 0-2 0-2 0-2 0-2 0-2 0-2 0-2 0-2 0-2 0-2 0-2 0-2 0-2 0-2 0-2 0-2 0-2 0-2 0-2 0-2 0-2 0-2 0-2 0-2 0-2 0-2 0-2 0-2 0-2 0-2 0-2 0-2 0-2 0-2 0-2 0-2 0-2 0-2 0-2 0-2 0-2 0-2 0-2 0-2 0-2 0-2 0-2 0-2 0-2 0-2 0-2 0-2 0-2 0-2 0-2 0-2 0-2 0-2 0-2 0-2 0-2 0-2 0-2 0-2 0-2 0-2 0-2 0-2 0-2 0-2 0-2 0-2 0-2 0-2 0-2 0-2 0-2 0-2 0-2 0-2 0-2 0-2 0-2 0-2 0-2 0-2 0-2 0-2 0-2 0-2 0-2 0-2 0-2 0-2 0-2 0-2 0-2 0-2 0-2 0-2 0-2 0-2 0-2 0-2 0-2 0-2 0-2 0-2 0-2 0-2 0-2 0-2 0-2 0-2 0-2 0-2 0-2 0-2 0-2 0-2 0-2 0-2 0-2 0-2 0-2 0-2 0-2 
0-2 0-2 0-2 0-2 0-2 0-2 0-2 0-2 0-2 0-2 0-2 0-2 0-2 0-2 0-2 0-2 0-2 0-2 0-2 0-2 0-2 0-2 0-2 0-2 0-2 0-2 0-2 0-2 0-2 0-2 0-2 0-2 0-2 0-2 0-2 0-2 0-2 0-2 0-2 0-2 0-2 0-2 0-2 0-2 0-2 0-2 0-2 0-2 0-2 0-2 0-2 0-2 0-2 0-2 0-2 0-2 0-2 0-2 0-2 0-2 0-2 0-2 0-2 0-2 0-2 0-2 0-2 0-2 0-2 0-2 0-2 0-2 0-2 0-2 0-2 0-2 0-2 0-2 0-2 0-2 0-2 0-2 0-2 0-2 0-2 0-2 0-2 0-2 0-2 0-2 0-2 0-2 0-2 0-2 0-2 0-2 0-2 0-2 0-2 0-2 0-2 0-2 0-2 0-2 0-2 0-2 0-2 0-2 0-2 0-2 0-2 0-2 0-2 0-2 0-2 0-2 0-2 0-2 0-2 0-2 0-2 0-2 0-2 0-2 0-2 0-2 0-2 0-2 0-2 0-2 0-2 0-2 0-2 0-2 0-2 0-2 0-2 0-2 0-2 0-2 0-2 0-2 0-2 0-2 0-2 0-2 0-2 0-2 0-2 0-2 0-2 0-2 0-2 0-2 0-2 0-2 0-2 0-2 0-2 0-2 0-2 0-2 0-2 0-2 0-2 0-2 0-2 0-2 0-2 0-2 0-2 0-2 0-2 0-2 0-2 0-2 0-2 0-2 0-2 0-2 0-2 0-2 0-2 0-2 0-2 0-2 0-2 0-2 0-2 0-2 0-2 0-2 0-2 0-2 0-2 0-2 0-2 0-2 0-2 0-2 0-2 0-2 0-2 0-2 0-2 0-2 0-2 0-2 0-2 0-2 0-2 0-2 0-2 0-2 0-2 0-2 0-2 
0-2 0-2 0-2 0-2 0-2 0-2 0-2 0-2 0-2 0-2 0-2 0-2 0-2 0-2 0-2 0-2 0-2 0-2 0-2 0-2 0-2 0-2 0-2 0-2 0-2 0-2 0-2 0-2 0-2 0-2 0-2 0-2 0-2 0-2 0-2 0-2 0-2 0-2 0-2 0-2 0-2 0-2 0-2 0-2 0-2 0-2 0-2 0-2 0-2 0-2 0-2 0-2 0-2 0-2 0-2 0-2 0-2 0-2 0-2 0-2 0-2 0-2 0-2 0-2 0-2 0-2 0-2 0-2 0-2 0-2 0-2 0-2 0-2 0-2 0-2 0-2 0-2 0-2 0-2 0-2 0-2 0-2 0-2 0-2 0-2 0-2 0-2 0-2 0-2 0-2 0-2 0-2 0-2 0-2 0-2 0-2 0-2 0-2 0-2 0-2 0-2 0-2 0-2 0-2 0-2 0-2 0-2 0-2 0-2 0-2 0-2 0-2 0-2 0-2 0-2 0-2 0-2 0-2 0-2 0-2 0-2 0-2 0-2 0-2 0-2 0-2 0-2 0-2 0-2 0-2 0-2 0-2 0-2 0-2 0-2 0-2 0-2 0-2 0-2 0-2 0-2 0-2 0-2 0-2 0-2 0-2 0-2 0-2 0-2 0-2 0-2 0-2 0-2 0-2 0-2 0-2 0-2 0-2 0-2 0-2 0-2 0-2 0-2 0-2 0-2 0-2 0-2 0-2 0-2 0-2 0-2 0-2 0-2 0-2 0-2 0-2 0-2 0-2 0-2 0-2 0-2 0-2 0-2 0-2 0-2 0-2 0-2 0-2 0-2 0-2 0-2 0-2 0-2 0-2 0-2 0-2 0-2 0-2 0-2 0-2 0-2 0-2 0-2 0-2 0-2 0-2 0-2 0-2 0-2 0-2 0-2 0-2 0-2 0-2 0-2 0-2 0-2 
0-2 0-2 0-2 0-2 0-2 0-2 0-2 0-2 0-2 0-2 0-2 0-2 0-2 0-2 0-2 0-2 0-2 0-2 0-2 0-2 0-2 0-2 0-2 0-2 0-2 0-2 0-2 0-2 0-2 0-2 0-2 0-2 0-2 0-2 0-2 0-2 0-2 0-2 0-2 0-2 0-2 0-2 0-2 0-2 0-2 0-2 0-2 0-2 0-2 0-2 0-2 0-2 0-2 0-2 0-2 0-2 0-2 0-2 0-2 0-2 0-2 0-2 0-2 0-2 0-2 0-2 0-2 0-2 0-2 0-2 0-2 0-2 0-2 0-2 0-2 0-2 0-2 0-2 0-2 0-2 0-2 0-2 0-2 0-2 0-2 0-2 0-2 0-2 0-2 0-2 0-2 0-2 0-2 0-2 0-2 0-2 0-2 0-2 0-2 0-2 0-2 0-2 0-2 0-2 0-2 0-2 0-2 0-2 0-2 0-2 0-2 0-2 0-2 0-2 0-2 0-2 0-2 0-2 0-2 0-2 0-2 0-2 0-2 0-2 0-2 0-2 0-2 0-2 0-2 0-2 0-2 0-2 0-2 0-2 0-2 0-2 0-2 0-2 0-2 0-2 0-2 0-2 0-2 0-2 0-2 0-2 0-2 0-2 0-2 0-2 0-2 0-2 0-2 0-2 0-2 0-2 0-2 0-2 0-2 0-2 0-2 0-2 0-2 0-2 0-2 0-2 0-2 0-2 0-2 0-2 0-2 0-2 0-2 0-2 0-2 0-2 0-2 0-2 0-2 0-2 0-2 0-2 0-2 0-2 0-2 0-2 0-2 0-2 0-2 0-2 0-2 0-2 0-2 0-2 0-2 0-2 0-2 0-2 0-2 0-2 0-2 0-2 0-2 0-2 0-2 0-2 0-2 0-2 0-2 0-2 0-2 0-2 0-2 0-2 0-2 0-2 0-2 
0-2 0-2 0-2 0-2 0-2 0-2 0-2 0-2 0-2 0-2 0-2 0-2 0-2 0-2 0-2 0-2 0-2 0-2 0-2 0-2 0-2 0-2 0-2 0-2 0-2 0-2 0-2 0-2 0-2 0-2 0-2 0-2 0-2 0-2 0-2 0-2 0-2 0-2 0-2 0-2 0-2 0-2 0-2 0-2 0-2 0-2 0-2 0-2 0-2 0-2 0-2 0-2 0-2 0-2 0-2 0-2 0-2 0-2 0-2 0-2 0-2 0-2 0-2 0-2 0-2 0-2 0-2 0-2 0-2 0-2 0-2 0-2 0-2 0-2 0-2 0-2 0-2 0-2 0-2 0-2 0-2 0-2 0-2 0-2 0-2 0-2 0-2 0-2 0-2 0-2 0-2 0-2 0-2 0-2 0-2 0-2 0-2 0-2 0-2 0-2 0-2 0-2 0-2 0-2 0-2 0-2 0-2 0-2 0-2 0-2 0-2 0-2 0-2 0-2 0-2 0-2 0-2 0-2 0-2 0-2 0-2 0-2 0-2 0-2 0-2 0-2 0-2 0-2 0-2 0-2 0-2 0-2 0-2 0-2 0-2 0-2 0-2 0-2 0-2 0-2 0-2 0-2 0-2 0-2 0-2 0-2 0-2 0-2 0-2 0-2 0-2 0-2 0-2 0-2 0-2 0-2 0-2 0-2 0-2 0-2 0-2 0-2 0-2 0-2 0-2 0-2 0-2 0-2 0-2 0-2 0-2 0-2 0-2 0-2 0-2 0-2 0-2 0-2 0-2 0-2 0-2 0-2 0-2 0-2 0-2 0-2 0-2 0-2 0-2 0-2 0-2 0-2 0-2 0-2 0-2 0-2 0-2 0-2 0-2 0-2 0-2 0-2 0-2 0-2 0-2 0-2 0-2 0-2 0-2 0-2 0-2 0-2 0-2 0-2 0-2 0-2 0-2 
0-2 0-2 0-2 0-2 0-2 0-2 0-2 0-2 0-2 0-2 0-2 0-2 0-2 0-2 0-2 0-2 0-2 0-2 0-2 0-2 0-2 0-2 0-2 0-2 0-2 0-2 0-2 0-2 0-2 0-2 0-2 0-2 0-2 0-2 0-2 0-2 0-2 0-2 0-2 0-2 0-2 0-2 0-2 0-2 0-2 0-2 0-2 0-2 0-2 0-2 0-2 0-2 0-2 0-2 0-2 0-2 0-2 0-2 0-2 0-2 0-2 0-2 0-2 0-2 0-2 0-2 0-2 0-2 0-2 0-2 0-2 0-2 0-2 0-2 0-2 0-2 0-2 0-2 0-2 0-2 0-2 0-2 0-2 0-2 0-2 0-2 0-2 0-2 0-2 0-2 0-2 0-2 0-2 0-2 0-2 0-2 0-2 0-2 0-2 0-2 0-2 0-2 0-2 0-2 0-2 0-2 0-2 0-2 0-2 0-2 0-2 0-2 0-2 0-2 0-2 0-2 0-2 0-2 0-2 0-2 0-2 0-2 0-2 0-2 0-2 0-2 0-2 0-2 0-2 0-2 0-2 0-2 0-2 0-2 0-2 0-2 0-2 0-2 0-2 0-2 0-2 0-2 0-2 0-2 0-2 0-2 0-2 0-2 0-2 0-2 0-2 0-2 0-2 0-2 0-2 0-2 0-2 0-2 0-2 0-2 0-2 0-2 0-2 0-2 0-2 0-2 0-2 0-2 0-2 0-2 0-2 0-2 0-2 0-2 0-2 0-2 0-2 0-2 0-2 0-2 0-2 0-2 0-2 0-2 0-2 0-2 0-2 0-2 0-2 0-2 0-2 0-2 0-2 0-2 0-2 0-2 0-2 0-2 0-2 0-2 0-2 0-2 0-2 0-2 0-2 0-2 0-2 0-2 0-2 0-2 0-2 0-2 0-2 0-2 0-2 0-2 0-2 
0-2 0-2 0-2 0-2 0-2 0-2 0-2 0-2 0-2 0-2 0-2 0-2 0-2 0-2 0-2 0-2 0-2 0-2 0-2 0-2 0-2 0-2 0-2 0-2 0-2 0-2 0-2 0-2 0-2 0-2 0-2 0-2 0-2 0-2 0-2 0-2 0-2 0-2 0-2 0-2 0-2 0-2 0-2 0-2 0-2 0-2 0-2 0-2 0-2 0-2 0-2 0-2 0-2 0-2 0-2 0-2 0-2 0-2 0-2 0-2 0-2 0-2 0-2 0-2 0-2 0-2 0-2 0-2 0-2 0-2 0-2 0-2 0-2 0-2 0-2 0-2 0-2 0-2 0-2 0-2 0-2 0-2 0-2 0-2 0-2 0-2 0-2 0-2 0-2 0-2 0-2 0-2 0-2 0-2 0-2 0-2 0-2 0-2 0-2 0-2 0-2 0-2 0-2 0-2 0-2 0-2 0-2 0-2 0-2 0-2 0-2 0-2 0-2 0-2 0-2 0-2 0-2 0-2 0-2 0-2 0-2 0-2 0-2 0-2 0-2 0-2 0-2 0-2 0-2 0-2 0-2 0-2 0-2 0-2 0-2 0-2 0-2 0-2 0-2 0-2 0-2 0-2 0-2 0-2 0-2 0-2 0-2 0-2 0-2 0-2 0-2 0-2 0-2 0-2 0-2 0-2 0-2 0-2 0-2 0-2 0-2 0-2 0-2 0-2 0-2 0-2 0-2 0-2 0-2 0-2 0-2 0-2 0-2 0-2 0-2 0-2 0-2 0-2 0-2 0-2 0-2 0-2 0-2 0-2 0-2 0-2 0-2 0-2 0-2 0-2 0-2 0-2 0-2 0-2 0-2 0-2 0-2 0-2 0-2 0-2 0-2 0-2 0-2 0-2 0-2 0-2 0-2 0-2 0-2 0-2 0-2 0-2 0-2 0-2 0-2 0-2 0-2 
0-2 0-2 0-2 0-2 0-2 0-2 0-2 0-2 0-2 0-2 0-2 0-2 0-2 0-2 0-2 0-2 0-2 0-2 0-2 0-2 0-2 0-2 0-2 0-2 0-2 0-2 0-2 0-2 0-2 0-2 0-2 0-2 0-2 0-2 0-2 0-2 0-2 0-2 0-2 0-2 0-2 0-2 0-2 0-2 0-2 0-2 0-2 0-2 0-2 0-2 0-2 0-2 0-2 0-2 0-2 0-2 0-2 0-2 0-2 0-2 0-2 0-2 0-2 0-2 0-2 0-2 0-2 0-2 0-2 0-2 0-2 0-2 0-2 0-2 0-2 0-2 0-2 0-2 0-2 0-2 0-2 0-2 0-2 0-2 0-2 0-2 0-2 0-2 0-2 0-2 0-2 0-2 0-2 0-2 0-2 0-2 0-2 0-2 0-2 0-2 0-2 0-2 0-2 0-2 0-2 0-2 0-2 0-2 0-2 0-2 0-2 0-2 0-2 0-2 0-2 0-2 0-2 0-2 0-2 0-2 0-2 0-2 0-2 0-2 0-2 0-2 0-2 0-2 0-2 0-2 0-2 0-2 0-2 0-2 0-2 0-2 0-2 0-2 0-2 0-2 0-2 0-2 0-2 0-2 0-2 0-2 0-2 0-2 0-2 0-2 0-2 0-2 0-2 0-2 0-2 0-2 0-2 0-2 0-2 0-2 0-2 0-2 0-2 0-2 0-2 0-2 0-2 0-2 0-2 0-2 0-2 0-2 0-2 0-2 0-2 0-2 0-2 0-2 0-2 0-2 0-2 0-2 0-2 0-2 0-2 0-2 0-2 0-2 0-2 0-2 0-2 0-2 0-2 0-2 0-2 0-2 0-2 0-2 0-2 0-2 0-2 0-2 0-2 0-2 0-2 0-2 0-2 0-2 0-2 0-2 0-2 0-2 0-2 0-2 0-2 0-2 0-2 
0-2 0-2 0-2 0-2 0-2 0-2 0-2 0-2 0-2 0-2 0-2 0-2 0-2 0-2 0-2 0-2 0-2 0-2 0-2 0-2 0-2 0-2 0-2 0-2 0-2 0-2 0-2 0-2 0-2 0-2 0-2 0-2 0-2 0-2 0-2 0-2 0-2 0-2 0-2 0-2 0-2 0-2 0-2 0-2 0-2 0-2 0-2 0-2 0-2 0-2 0-2 0-2 0-2 0-2 0-2 0-2 0-2 0-2 0-2 0-2 0-2 0-2 0-2 0-2 0-2 0-2 0-2 0-2 0-2 0-2 0-2 0-2 0-2 0-2 0-2 0-2 0-2 0-2 0-2 0-2 0-2 0-2 0-2 0-2 0-2 0-2 0-2 0-2 0-2 0-2 0-2 0-2 0-2 0-2 0-2 0-2 0-2 0-2 0-2 0-2 0-2 0-2 0-2 0-2 0-2 0-2 0-2 0-2 0-2 0-2 0-2 0-2 0-2 0-2 0-2 0-2 0-2 0-2 0-2 0-2 0-2 0-2 0-2 0-2 0-2 0-2 0-2 0-2 0-2 0-2 0-2 0-2 0-2 0-2 0-2 0-2 0-2 0-2 0-2 0-2 0-2 0-2 0-2 0-2 0-2 0-2 0-2 0-2 0-2 0-2 0-2 0-2 0-2 0-2 0-2 0-2 0-2 0-2 0-2 0-2 0-2 0-2 0-2 0-2 0-2 0-2 0-2 0-2 0-2 0-2 0-2 0-2 0-2 0-2 0-2 0-2 0-2 0-2 0-2 0-2 0-2 0-2 0-2 0-2 0-2 0-2 0-2 0-2 0-2 0-2 0-2 0-2 0-2 0-2 0-2 0-2 0-2 0-2 0-2 0-2 0-2 0-2 0-2 0-2 0-2 0-2 0-2 0-2 0-2 0-2 0-2 0-2 0-2 0-2 0-2 0-2 0-2 
0-2 0-2 0-2 0-2 0-2 0-2 0-2 0-2 0-2 0-2 0-2 0-2 0-2 0-2 0-2 0-2 0-2 0-2 0-2 0-2 0-2 0-2 0-2 0-2 0-2 0-2 0-2 0-2 0-2 0-2 0-2 0-2 0-2 0-2 0-2 0-2 0-2 0-2 0-2 0-2 0-2 0-2 0-2 0-2 0-2 0-2 0-2 0-2 0-2 0-2 0-2 0-2 0-2 0-2 0-2 0-2 0-2 0-2 0-2 0-2 0-2 0-2 0-2 0-2 0-2 0-2 0-2 0-2 0-2 0-2 0-2 0-2 0-2 0-2 0-2 0-2 0-2 0-2 0-2 0-2 0-2 0-2 0-2 0-2 0-2 0-2 0-2 0-2 0-2 0-2 0-2 0-2 0-2 0-2 0-2 0-2 0-2 0-2 0-2 0-2 0-2 0-2 0-2 0-2 0-2 0-2 0-2 0-2 0-2 0-2 0-2 0-2 0-2 0-2 0-2 0-2 0-2 0-2 0-2 0-2 0-2 0-2 0-2 0-2 0-2 0-2 0-2 0-2 0-2 0-2 0-2 0-2 0-2 0-2 0-2 0-2 0-2 0-2 0-2 0-2 0-2 0-2 0-2 0-2 0-2 0-2 0-2 0-2 0-2 0-2 0-2 0-2 0-2 0-2 0-2 0-2 0-2 0-2 0-2 0-2 0-2 0-2 0-2 0-2 0-2 0-2 0-2 0-2 0-2 0-2 0-2 0-2 0-2 0-2 0-2 0-2 0-2 0-2 0-2 0-2 0-2 0-2 0-2 0-2 0-2 0-2 0-2 0-2 0-2 0-2 0-2 0-2 0-2 0-2 0-2 0-2 0-2 0-2 0-2 0-2 0-2 0-2 0-2 0-2 0-2 0-2 0-2 0-2 0-2 0-2 0-2 0-2 0-2 0-2 0-2 0-2 0-2 
0-2 0-2 0-2 0-2 0-2 0-2 0-2 0-2 0-2 0-2 0-2 0-2 0-2 0-2 0-2 0-2 0-2 0-2 0-2 0-2 0-2 0-2 0-2 0-2 0-2 0-2 0-2 0-2 0-2 0-2 0-2 0-2 0-2 0-2 0-2 0-2 0-2 0-2 0-2 0-2 0-2 0-2 0-2 0-2 0-2 0-2 0-2 0-2 0-2 0-2 0-2 0-2 0-2 0-2 0-2 0-2 0-2 0-2 0-2 0-2 0-2 0-2 0-2 0-2 0-2 0-2 0-2 0-2 0-2 0-2 0-2 0-2 0-2 0-2 0-2 0-2 0-2 0-2 0-2 0-2 0-2 0-2 0-2 0-2 0-2 0-2 0-2 0-2 0-2 0-2 0-2 0-2 0-2 0-2 0-2 0-2 0-2 0-2 0-2 0-2 0-2 0-2 0-2 0-2 0-2 0-2 0-2 0-2 0-2 0-2 0-2 0-2 0-2 0-2 0-2 0-2 0-2 0-2 0-2 0-2 0-2 0-2 0-2 0-2 0-2 0-2 0-2 0-2 0-2 0-2 0-2 0-2 0-2 0-2 0-2 0-2 0-2 0-2 0-2 0-2 0-2 0-2 0-2 0-2 0-2 0-2 0-2 0-2 0-2 0-2 0-2 0-2 0-2 0-2 0-2 0-2 0-2 0-2 0-2 0-2 0-2 0-2 0-2 0-2 0-2 0-2 0-2 0-2 0-2 0-2 0-2 0-2 0-2 0-2 0-2 0-2 0-2 0-2 0-2 0-2 0-2 0-2 0-2 0-2 0-2 0-2 0-2 0-2 0-2 0-2 0-2 0-2 0-2 0-2 0-2 0-2 0-2 0-2 0-2 0-2 0-2 0-2 0-2 0-2 0-2 0-2 0-2 0-2 0-2 0-2 0-2 0-2 0-2 0-2 0-2 0-2 0-2 
0-2 0-2 0-2 0-2 0-2 0-2 0-2 0-2 0-2 0-2 0-2 0-2 0-2 0-2 0-2 0-2 0-2 0-2 0-2 0-2 0-2 0-2 0-2 0-2 0-2 0-2 0-2 0-2 0-2 0-2 0-2 0-2 0-2 0-2 0-2 0-2 0-2 0-2 0-2 0-2 0-2 0-2 0-2 0-2 0-2 0-2 0-2 0-2 0-2 0-2 0-2 0-2 0-2 0-2 0-2 0-2 0-2 0-2 0-2 0-2 0-2 0-2 0-2 0-2 0-2 0-2 0-2 0-2 0-2 0-2 0-2 0-2 0-2 0-2 0-2 0-2 0-2 0-2 0-2 0-2 0-2 0-2 0-2 0-2 0-2 0-2 0-2 0-2 0-2 0-2 0-2 0-2 0-2 0-2 0-2 0-2 0-2 0-2 0-2 0-2 0-2 0-2 0-2 0-2 0-2 0-2 0-2 0-2 0-2 0-2 0-2 0-2 0-2 0-2 0-2 0-2 0-2 0-2 0-2 0-2 0-2 0-2 0-2 0-2 0-2 0-2 0-2 0-2 0-2 0-2 0-2 0-2 0-2 0-2 0-2 0-2 0-2 0-2 0-2 0-2 0-2 0-2 0-2 0-2 0-2 0-2 0-2 0-2 0-2 0-2 0-2 0-2 0-2 0-2 0-2 0-2 0-2 0-2 0-2 0-2 0-2 0-2 0-2 0-2 0-2 0-2 0-2 0-2 0-2 0-2 0-2 0-2 0-2 0-2 0-2 0-2 0-2 0-2 0-2 0-2 0-2 0-2 0-2 0-2 0-2 0-2 0-2 0-2 0-2 0-2 0-2 0-2 0-2 0-2 0-2 0-2 0-2 0-2 0-2 0-2 0-2 0-2 0-2 0-2 0-2 0-2 0-2 0-2 0-2 0-2 0-2 0-2 0-2 0-2 0-2 0-2 0-2 
0-2 0-2 0-2 0-2 0-2 0-2 0-2 0-2 0-2 0-2 0-2 0-2 0-2 0-2 0-2 0-2 0-2 0-2 0-2 0-2 0-2 0-2 0-2 0-2 0-2 0-2 0-2 0-2 0-2 0-2 0-2 0-2 0-2 0-2 0-2 0-2 0-2 0-2 0-2 0-2 0-2 0-2 0-2 0-2 0-2 0-2 0-2 0-2 0-2 0-2 0-2 0-2 0-2 0-2 0-2 0-2 0-2 0-2 0-2 0-2 0-2 0-2 0-2 0-2 0-2 0-2 0-2 0-2 0-2 0-2 0-2 0-2 0-2 0-2 0-2 0-2 0-2 0-2 0-2 0-2 0-2 0-2 0-2 0-2 0-2 0-2 0-2 0-2 0-2 0-2 0-2 0-2 0-2 0-2 0-2 0-2 0-2 0-2 0-2 0-2 0-2 0-2 0-2 0-2 0-2 0-2 0-2 0-2 0-2 0-2 0-2 0-2 0-2 0-2 0-2 0-2 0-2 0-2 0-2 0-2 0-2 0-2 0-2 0-2 0-2 0-2 0-2 0-2 0-2 0-2 0-2 0-2 0-2 0-2 0-2 0-2 0-2 0-2 0-2 0-2 0-2 0-2 0-2 0-2 0-2 0-2 0-2 0-2 0-2 0-2 0-2 0-2 0-2 0-2 0-2 0-2 0-2 0-2 0-2 0-2 0-2 0-2 0-2 0-2 0-2 0-2 0-2 0-2 0-2 0-2 0-2 0-2 0-2 0-2 0-2 0-2 0-2 0-2 0-2 0-2 0-2 0-2 0-2 0-2 0-2 0-2 0-2 0-2 0-2 0-2 0-2 0-2 0-2 0-2 0-2 0-2 0-2 0-2 0-2 0-2 0-2 0-2 0-2 0-2 0-2 0-2 0-2 0-2 0-2 0-2 0-2 0-2 0-2 0-2 0-2 0-2 0-2 
0-2 0-2 0-2 0-2 0-2 0-2 0-2 0-2 0-2 0-2 0-2 0-2 0-2 0-2 0-2 0-2 0-2 0-2 0-2 0-2 0-2 0-2 0-2 0-2 0-2 0-2 0-2 0-2 0-2 0-2 0-2 0-2 0-2 0-2 0-2 0-2 0-2 0-2 0-2 0-2 0-2 0-2 0-2 0-2 0-2 0-2 0-2 0-2 0-2 0-2 0-2 0-2 0-2 0-2 0-2 0-2 0-2 0-2 0-2 0-2 0-2 0-2 0-2 0-2 0-2 0-2 0-2 0-2 0-2 0-2 0-2 0-2 0-2 0-2 0-2 0-2 0-2 0-2 0-2 0-2 0-2 0-2 0-2 0-2 0-2 0-2 0-2 0-2 0-2 0-2 0-2 0-2 0-2 0-2 0-2 0-2 0-2 0-2 0-2 0-2 0-2 0-2 0-2 0-2 0-2 0-2 0-2 0-2 0-2 0-2 0-2 0-2 0-2 0-2 0-2 0-2 0-2 0-2 0-2 0-2 0-2 0-2 0-2 0-2 0-2 0-2 0-2 0-2 0-2 0-2 0-2 0-2 0-2 0-2 0-2 0-2 0-2 0-2 0-2 0-2 0-2 0-2 0-2 0-2 0-2 0-2 0-2 0-2 0-2 0-2 0-2 0-2 0-2 0-2 0-2 0-2 0-2 0-2 0-2 0-2 0-2 0-2 0-2 0-2 0-2 0-2 0-2 0-2 0-2 0-2 0-2 0-2 0-2 0-2 0-2 0-2 0-2 0-2 0-2 0-2 0-2 0-2 0-2 0-2 0-2 0-2 0-2 0-2 0-2 0-2 0-2 0-2 0-2 0-2 0-2 0-2 0-2 0-2 0-2 0-2 0-2 0-2 0-2 0-2 0-2 0-2 0-2 0-2 0-2 0-2 0-2 0-2 0-2 0-2 0-2 0-2 0-2 
0-2 0-2 0-2 0-2 0-2 0-2 0-2 0-2 0-2 0-2 0-2 0-2 0-2 0-2 0-2 0-2 0-2 0-2 0-2 0-2 0-2 0-2 0-2 0-2 0-2 0-2 0-2 0-2 0-2 0-2 0-2 0-2 0-2 0-2 0-2 0-2 0-2 0-2 0-2 0-2 0-2 0-2 0-2 0-2 0-2 0-2 0-2 0-2 0-2 0-2 0-2 0-2 0-2 0-2 0-2 0-2 0-2 0-2 0-2 0-2 0-2 0-2 0-2 0-2 0-2 0-2 0-2 0-2 0-2 0-2 0-2 0-2 0-2 0-2 0-2 0-2 0-2 0-2 0-2 0-2 0-2 0-2 0-2 0-2 0-2 0-2 0-2 0-2 0-2 0-2 0-2 0-2 0-2 0-2 0-2 0-2 0-2 0-2 0-2 0-2 0-2 0-2 0-2 0-2 0-2 0-2 0-2 0-2 0-2 0-2 0-2 0-2 0-2 0-2 0-2 0-2 0-2 0-2 0-2 0-2 0-2 0-2 0-2 0-2 0-2 0-2 0-2 0-2 0-2 0-2 0-2 0-2 0-2 0-2 0-2 0-2 0-2 0-2 0-2 0-2 0-2 0-2 0-2 0-2 0-2 0-2 0-2 0-2 0-2 0-2 0-2 0-2 0-2 0-2 0-2 0-2 0-2 0-2 0-2 0-2 0-2 0-2 0-2 0-2 0-2 0-2 0-2 0-2 0-2 0-2 0-2 0-2 0-2 0-2 0-2 0-2 0-2 0-2 0-2 0-2 0-2 0-2 0-2 0-2 0-2 0-2 0-2 0-2 0-2 0-2 0-2 0-2 0-2 0-2 0-2 0-2 0-2 0-2 0-2 0-2 0-2 0-2 0-2 0-2 0-2 0-2 0-2 0-2 0-2 0-2 0-2 0-2 0-2 0-2 0-2 0-2 0-2 
0-2 0-2 0-2 0-2 0-2 0-2 0-2 0-2 0-2 0-2 0-2 0-2 0-2 0-2 0-2 0-2 0-2 0-2 0-2 0-2 0-2 0-2 0-2 0-2 0-2 0-2 0-2 0-2 0-2 0-2 0-2 0-2 0-2 0-2 0-2 0-2 0-2 0-2 0-2 0-2 0-2 0-2 0-2 0-2 0-2 0-2 0-2 0-2 0-2 0-2 0-2 0-2 0-2 0-2 0-2 0-2 0-2 0-2 0-2 0-2 0-2 0-2 0-2 0-2 0-2 0-2 0-2 0-2 0-2 0-2 0-2 0-2 0-2 0-2 0-2 0-2 0-2 0-2 0-2 0-2 0-2 0-2 0-2 0-2 0-2 0-2 0-2 0-2 0-2 0-2 0-2 0-2 0-2 0-2 0-2 0-2 0-2 0-2 0-2 0-2 0-2 0-2 0-2 0-2 0-2 0-2 0-2 0-2 0-2 0-2 0-2 0-2 0-2 0-2 0-2 0-2 0-2 0-2 0-2 0-2 0-2 0-2 0-2 0-2 0-2 0-2 0-2 0-2 0-2 0-2 0-2 0-2 0-2 0-2 0-2 0-2 0-2 0-2 0-2 0-2 0-2 0-2 0-2 0-2 0-2 0-2 0-2 0-2 0-2 0-2 0-2 0-2 0-2 0-2 0-2 0-2 0-2 0-2 0-2 0-2 0-2 0-2 0-2 0-2 0-2 0-2 0-2 0-2 0-2 0-2 0-2 0-2 0-2 0-2 0-2 0-2 0-2 0-2 0-2 0-2 0-2 0-2 0-2 0-2 0-2 0-2 0-2 0-2 0-2 0-2 0-2 0-2 0-2 0-2 0-2 0-2 0-2 0-2 0-2 0-2 0-2 0-2 0-2 0-2 0-2 0-2 0-2 0-2 0-2 0-2 0-2 0-2 0-2 0-2 0-2 0-2 0-2 
0-2 0-2 0-2 0-2 0-2 0-2 0-2 0-2 0-2 0-2 0-2 0-2 0-2 0-2 0-2 0-2 0-2 0-2 0-2 0-2 0-2 0-2 0-2 0-2 0-2 0-2 0-2 0-2 0-2 0-2 0-2 0-2 0-2 0-2 0-2 0-2 0-2 0-2 0-2 0-2 0-2 0-2 0-2 0-2 0-2 0-2 0-2 0-2 0-2 0-2 0-2 0-2 0-2 0-2 0-2 0-2 0-2 0-2 0-2 0-2 0-2 0-2 0-2 0-2 0-2 0-2 0-2 0-2 0-2 0-2 0-2 0-2 0-2 0-2 0-2 0-2 0-2 0-2 0-2 0-2 0-2 0-2 0-2 0-2 0-2 0-2 0-2 0-2 0-2 0-2 0-2 0-2 0-2 0-2 0-2 0-2 0-2 0-2 0-2 0-2 0-2 0-2 0-2 0-2 0-2 0-2 0-2 0-2 0-2 0-2 0-2 0-2 0-2 0-2 0-2 0-2 0-2 0-2 0-2 0-2 0-2 0-2 0-2 0-2 0-2 0-2 0-2 0-2 0-2 0-2 0-2 0-2 0-2 0-2 0-2 0-2 0-2 0-2 0-2 0-2 0-2 0-2 0-2 0-2 0-2 0-2 0-2 0-2 0-2 0-2 0-2 0-2 0-2 0-2 0-2 0-2 0-2 0-2 0-2 0-2 0-2 0-2 0-2 0-2 0-2 0-2 0-2 0-2 0-2 0-2 0-2 0-2 0-2 0-2 0-2 0-2 0-2 0-2 0-2 0-2 0-2 0-2 0-2 0-2 0-2 0-2 0-2 0-2 0-2 0-2 0-2 0-2 0-2 0-2 0-2 0-2 0-2 0-2 0-2 0-2 0-2 0-2 0-2 0-2 0-2 0-2 0-2 0-2 0-2 0-2 0-2 0-2 0-2 0-2 0-2 0-2 0-2 
0-2 0-2 0-2 0-2 0-2 0-2 0-2 0-2 0-2 0-2 0-2 0-2 0-2 0-2 0-2 0-2 0-2 0-2 0-2 0-2 0-2 0-2 0-2 0-2 0-2 0-2 0-2 0-2 0-2 0-2 0-2 0-2 0-2 0-2 0-2 0-2 0-2 0-2 0-2 0-2 0-2 0-2 0-2 0-2 0-2 0-2 0-2 0-2 0-2 0-2 0-2 0-2 0-2 0-2 0-2 0-2 0-2 0-2 0-2 0-2 0-2 0-2 0-2 0-2 0-2 0-2 0-2 0-2 0-2 0-2 0-2 0-2 0-2 0-2 0-2 0-2 0-2 0-2 0-2 0-2 0-2 0-2 0-2 0-2 0-2 0-2 0-2 0-2 0-2 0-2 0-2 0-2 0-2 0-2 0-2 0-2 0-2 0-2 0-2 0-2 0-2 0-2 0-2 0-2 0-2 0-2 0-2 0-2 0-2 0-2 0-2 0-2 0-2 0-2 0-2 0-2 0-2 0-2 0-2 0-2 0-2 0-2 0-2 0-2 0-2 0-2 0-2 0-2 0-2 0-2 0-2 0-2 0-2 0-2 0-2 0-2 0-2 0-2 0-2 0-2 0-2 0-2 0-2 0-2 0-2 0-2 0-2 0-2 0-2 0-2 0-2 0-2 0-2 0-2 0-2 0-2 0-2 0-2 0-2 0-2 0-2 0-2 0-2 0-2 0-2 0-2 0-2 0-2 0-2 0-2 0-2 0-2 0-2 0-2 0-2 0-2 0-2 0-2 0-2 0-2 0-2 0-2 0-2 0-2 0-2 0-2 0-2 0-2 0-2 0-2 0-2 0-2 0-2 0-2 0-2 0-2 0-2 0-2 0-2 0-2 0-2 0-2 0-2 0-2 0-2 0-2 0-2 0-2 0-2 0-2 0-2 0-2 0-2 0-2 0-2 0-2 0-2 
0-2 0-2 0-2 0-2 0-2 0-2 0-2 0-2 0-2 0-2 0-2 0-2 0-2 0-2 0-2 0-2 0-2 0-2 0-2 0-2 0-2 0-2 0-2 0-2 0-2 0-2 0-2 0-2 0-2 0-2 0-2 0-2 0-2 0-2 0-2 0-2 0-2 0-2 0-2 0-2 0-2 0-2 0-2 0-2 0-2 0-2 0-2 0-2 0-2 0-2 0-2 0-2 0-2 0-2 0-2 0-2 0-2 0-2 0-2 0-2 0-2 0-2 0-2 0-2 0-2 0-2 0-2 0-2 0-2 0-2 0-2 0-2 0-2 0-2 0-2 0-2 0-2 0-2 0-2 0-2 0-2 0-2 0-2 0-2 0-2 0-2 0-2 0-2 0-2 0-2 0-2 0-2 0-2 0-2 0-2 0-2 0-2 0-2 0-2 0-2 0-2 0-2 0-2 0-2 0-2 0-2 0-2 0-2 0-2 0-2 0-2 0-2 0-2 0-2 0-2 0-2 0-2 0-2 0-2 0-2 0-2 0-2 0-2 0-2 0-2 0-2 0-2 0-2 0-2 0-2 0-2 0-2 0-2 0-2 0-2 0-2 0-2 0-2 0-2 0-2 0-2 0-2 0-2 0-2 0-2 0-2 0-2 0-2 0-2 0-2 0-2 0-2 0-2 0-2 0-2 0-2 0-2 0-2 0-2 0-2 0-2 0-2 0-2 0-2 0-2 0-2 0-2 0-2 0-2 0-2 0-2 0-2 0-2 0-2 0-2 0-2 0-2 0-2 0-2 0-2 0-2 0-2 0-2 0-2 0-2 0-2 0-2 0-2 0-2 0-2 0-2 0-2 0-2 0-2 0-2 0-2 0-2 0-2 0-2 0-2 0-2 0-2 0-2 0-2 0-2 0-2 0-2 0-2 0-2 0-2 0-2 0-2 0-2 0-2 0-2 0-2 0-2 
0-2 0-2 0-2 0-2 0-2 0-2 0-2 0-2 0-2 0-2 0-2 0-2 0-2 0-2 0-2 0-2 0-2 0-2 0-2 0-2 0-2 0-2 0-2 0-2 0-2 0-2 0-2 0-2 0-2 0-2 0-2 0-2 0-2 0-2 0-2 0-2 0-2 0-2 0-2 0-2 0-2 0-2 0-2 0-2 0-2 0-2 0-2 0-2 0-2 0-2 0-2 0-2 0-2 0-2 0-2 0-2 0-2 0-2 0-2 0-2 0-2 0-2 0-2 0-2 0-2 0-2 0-2 0-2 0-2 0-2 0-2 0-2 0-2 0-2 0-2 0-2 0-2 0-2 0-2 0-2 0-2 0-2 0-2 0-2 0-2 0-2 0-2 0-2 0-2 0-2 0-2 0-2 0-2 0-2 0-2 0-2 0-2 0-2 0-2 0-2 0-2 0-2 0-2 0-2 0-2 0-2 0-2 0-2 0-2 0-2 0-2 0-2 0-2 0-2 0-2 0-2 0-2 0-2 0-2 0-2 0-2 0-2 0-2 0-2 0-2 0-2 0-2 0-2 0-2 0-2 0-2 0-2 0-2 0-2 0-2 0-2 0-2 0-2 0-2 0-2 0-2 0-2 0-2 0-2 0-2 0-2 0-2 0-2 0-2 0-2 0-2 0-2 0-2 0-2 0-2 0-2 0-2 0-2 0-2 0-2 0-2 0-2 0-2 0-2 0-2 0-2 0-2 0-2 0-2 0-2 0-2 0-2 0-2 0-2 0-2 0-2 0-2 0-2 0-2 0-2 0-2 0-2 0-2 0-2 0-2 0-2 0-2 0-2 0-2 0-2 0-2 0-2 0-2 0-2 0-2 0-2 0-2 0-2 0-2 0-2 0-2 0-2 0-2 0-2 0-2 0-2 0-2 0-2 0-2 0-2 0-2 0-2 0-2 0-2 0-2 0-2 0-2 
0-2 0-2 0-2 0-2 0-2 0-2 0-2 0-2 0-2 0-2 0-2 0-2 0-2 0-2 0-2 0-2 0-2 0-2 0-2 0-2 0-2 0-2 0-2 0-2 0-2 0-2 0-2 0-2 0-2 0-2 0-2 0-2 0-2 0-2 0-2 0-2 0-2 0-2 0-2 0-2 0-2 0-2 0-2 0-2 0-2 0-2 0-2 0-2 0-2 0-2 0-2 0-2 0-2 0-2 0-2 0-2 0-2 0-2 0-2 0-2 0-2 0-2 0-2 0-2 0-2 0-2 0-2 0-2 0-2 0-2 0-2 0-2 0-2 0-2 0-2 0-2 0-2 0-2 0-2 0-2 0-2 0-2 0-2 0-2 0-2 0-2 0-2 0-2 0-2 0-2 0-2 0-2 0-2 0-2 0-2 0-2 0-2 0-2 0-2 0-2 0-2 0-2 0-2 0-2 0-2 0-2 0-2 0-2 0-2 0-2 0-2 0-2 0-2 0-2 0-2 0-2 0-2 0-2 0-2 0-2 0-2 0-2 0-2 0-2 0-2 134-3 134-3 134-3 134-3 134-3 134-3 90-3 90-3 90-3 0-2 0-2 0-2 0-2 0-2 0-2 0-2 0-2 0-2 0-2 0-2 0-2 0-2 0-2 0-2 0-2 0-2 0-2 0-2 0-2 0-2 0-2 0-2 0-2 0-2 0-2 0-2 0-2 0-2 0-2 0-2 0-2 0-2 0-2 0-2 0-2 0-2 0-2 0-2 0-2 0-2 0-2 0-2 0-2 0-2 0-2 0-2 0-2 0-2 0-2 0-2 0-2 0-2 0-2 0-2 0-2 0-2 0-2 0-2 0-2 0-2 0-2 0-2 0-2 0-2 0-2 0-2 0-2 0-2 0-2 0-2 0-2 0-2 0-2 0-2 0-2 0-2 0-2 0-2 0-2 0-2 0-2 0-2 
0-2 0-2 0-2 0-2 0-2 0-2 0-2 0-2 0-2 0-2 0-2 0-2 0-2 0-2 0-2 0-2 0-2 0-2 0-2 0-2 0-2 0-2 0-2 0-2 0-2 0-2 0-2 0-2 0-2 0-2 0-2 0-2 0-2 0-2 0-2 0-2 0-2 0-2 0-2 0-2 0-2 0-2 0-2 0-2 0-2 0-2 0-2 0-2 0-2 0-2 0-2 0-2 0-2 0-2 0-2 0-2 0-2 0-2 0-2 0-2 0-2 0-2 0-2 0-2 0-2 0-2 0-2 0-2 0-2 0-2 0-2 0-2 0-2 0-2 0-2 0-2 0-2 0-2 0-2 0-2 0-2 0-2 0-2 0-2 0-2 0-2 0-2 0-2 0-2 0-2 0-2 0-2 0-2 0-2 0-2 0-2 0-2 0-2 0-2 0-2 0-2 0-2 0-2 0-2 0-2 0-2 0-2 0-2 0-2 136-0 136-0 136-0 136-0 136-0 136-0 136-0 136-0 136-0 134-3 134-3 134-3 134-3 134-3 134-3 134-3 134-3 134-3 134-3 134-3 134-3 134-3 90-3 90-3 90-3 11-3 11-3 11-3 0-2 0-2 0-2 0-2 0-2 0-2 0-2 0-2 0-2 0-2 0-2 0-2 0-2 0-2 0-2 0-2 0-2 0-2 0-2 0-2 0-2 0-2 0-2 0-2 0-2 0-2 0-2 0-2 0-2 0-2 0-2 0-2 0-2 0-2 0-2 0-2 0-2 0-2 0-2 0-2 0-2 0-2 0-2 0-2 0-2 0-2 0-2 0-2 0-2 0-2 0-2 0-2 0-2 0-2 0-2 0-2 0-2 0-2 0-2 0-2 0-2 0-2 0-2 0-2 0-2 0-2 0-2 0-2 0-2 0-2 0-2 0-2 0-2 0-2 0-2 0-2 0-2 0-2 0-2 0-2 
0-2 0-2 0-2 0-2 0-2 0-2 0-2 0-2 0-2 0-2 0-2 0-2 0-2 0-2 0-2 0-2 0-2 0-2 0-2 0-2 0-2 0-2 0-2 0-2 0-2 0-2 0-2 0-2 0-2 0-2 0-2 0-2 0-2 0-2 0-2 0-2 0-2 0-2 0-2 0-2 0-2 0-2 0-2 0-2 0-2 0-2 0-2 0-2 0-2 0-2 0-2 0-2 0-2 0-2 0-2 0-2 0-2 0-2 0-2 0-2 0-2 0-2 0-2 0-2 0-2 0-2 0-2 0-2 0-2 0-2 0-2 0-2 0-2 0-2 0-2 0-2 0-2 0-2 0-2 0-2 0-2 0-2 0-2 0-2 0-2 0-2 0-2 162-0 162-0 162-0 162-0 162-0 162-0 128-0 128-0 128-0 128-0 128-0 128-0 128-0 128-0 179-3 37-0 37-0 37-0 37-0 37-0 37-0 136-0 136-0 136-0 136-0 136-0 136-0 136-0 136-0 136-0 136-0 136-0 134-3 134-3 134-3 134-3 134-3 38-0 38-0 90-3 90-3 90-3 90-3 90-3 90-3 90-3 90-3 90-3 11-3 11-3 11-3 11-3 11-3 11-3 11-3 11-3 11-3 12-3 12-3 12-3 0-2 0-2 0-2 0-2 0-2 0-2 0-2 0-2 0-2 0-2 0-2 0-2 0-2 0-2 0-2 0-2 0-2 0-2 0-2 0-2 0-2 0-2 0-2 0-2 0-2 0-2 0-2 0-2 0-2 0-2 0-2 0-2 0-2 0-2 0-2 0-2 0-2 0-2 0-2 0-2 0-2 0-2 0-2 0-2 0-2 0-2 0-2 0-2 0-2 0-2 0-2 0-2 0-2 0-2 0-2 0-2 0-2 0-2 0-2 0-2 0-2 0-2 0-2 0-2 0-2 0-2 0-2 0-2 0-2 0-2 
0-2 0-2 0-2 0-2 0-2 0-2 0-2 0-2 0-2 0-2 0-2 0-2 0-2 0-2 0-2 0-2 0-2 0-2 0-2 0-2 0-2 0-2 0-2 0-2 0-2 0-2 0-2 0-2 0-2 0-2 0-2 0-2 0-2 0-2 0-2 0-2 0-2 0-2 0-2 0-2 0-2 0-2 0-2 0-2 0-2 0-2 0-2 0-2 0-2 0-2 0-2 0-2 0-2 0-2 0-2 0-2 0-2 0-2 0-2 0-2 0-2 0-2 0-2 0-2 0-2 0-2 0-2 0-2 0-2 0-2 0-2 0-2 0-2 0-2 0-2 0-2 88-0 88-0 88-0 88-0 88-0 88-0 88-0 88-0 88-0 162-0 162-0 162-0 162-0 162-0 162-0 162-0 162-0 128-0 128-0 128-0 128-0 128-0 128-0 128-0 128-0 179-3 179-3 37-0 37-0 37-0 37-0 37-0 136-0 136-0 136-0 136-0 136-0 136-0 136-0 136-0 136-0 136-0 134-3 134-3 134-3 134-3 134-3 134-3 134-3 38-0 38-0 90-3 90-3 90-3 90-3 90-3 90-3 90-3 90-3 89-0 11-3 11-3 11-3 11-3 11-3 11-3 12-3 12-3 12-3 12-3 12-3 0-2 0-2 0-2 0-2 0-2 0-2 0-2 0-2 0-2 0-2 0-2 0-2 0-2 0-2 0-2 0-2 0-2 0-2 0-2 0-2 0-2 0-2 0-2 0-2 0-2 0-2 0-2 0-2 0-2 0-2 0-2 0-2 0-2 0-2 0-2 0-2 0-2 0-2 0-2 0-2 0-2 0-2 0-2 0-2 0-2 0-2 0-2 0-2 0-2 0-2 0-2 0-2 0-2 0-2 0-2 0-2 0-2 0-2 0-2 0-2 0-2 0-2 0-2 0-2 0-2 0-2 0-2 0-2 0-2 0-2 
0-2 0-2 0-2 0-2 0-2 0-2 0-2 0-2 0-2 0-2 0-2 0-2 0-2 0-2 0-2 0-2 0-2 0-2 0-2 0-2 0-2 0-2 0-2 0-2 0-2 0-2 0-2 0-2 0-2 0-2 0-2 0-2 0-2 0-2 0-2 0-2 0-2 0-2 0-2 0-2 0-2 0-2 0-2 0-2 0-2 0-2 0-2 0-2 0-2 0-2 0-2 0-2 0-2 0-2 0-2 0-2 0-2 0-2 0-2 0-2 0-2 0-2 0-2 0-2 0-2 0-2 0-2 0-2 0-2 0-2 0-2 0-2 0-2 0-2 0-2 0-2 88-0 88-0 88-0 88-0 88-0 88-0 88-0 88-0 88-0 162-0 162-0 162-0 162-0 162-0 162-0 162-0 162-0 128-0 128-0 128-0 128-0 128-0 113-3 179-3 128-0 179-3 37-0 37-0 37-0 37-0 37-0 37-0 37-0 37-0 136-0 136-0 136-0 136-0 136-0 136-0 14-0 14-0 134-3 134-3 15-3 134-3 134-3 134-3 134-3 38-0 38-0 90-3 90-3 90-3 90-3 90-3 90-3 89-0 89-0 89-0 89-0 11-3 11-3 11-3 11-3 11-3 11-3 12-3 12-3 12-3 12-3 0-2 0-2 0-2 0-2 0-2 0-2 0-2 0-2 0-2 0-2 0-2 0-2 0-2 0-2 0-2 0-2 0-2 0-2 0-2 0-2 0-2 0-2 0-2 0-2 0-2 0-2 0-2 0-2 0-2 0-2 0-2 0-2 0-2 0-2 0-2 0-2 0-2 0-2 0-2 0-2 0-2 0-2 0-2 0-2 0-2 0-2 0-2 0-2 0-2 0-2 0-2 0-2 0-2 0-2 0-2 0-2 0-2 0-2 0-2 0-2 0-2 0-2 0-2 0-2 0-2 0-2 0-2 0-2 0-2 0-2 
0-2 0-2 0-2 0-2 0-2 0-2 0-2 0-2 0-2 0-2 0-2 0-2 0-2 0-2 0-2 0-2 0-2 0-2 0-2 0-2 0-2 0-2 0-2 0-2 0-2 0-2 0-2 0-2 0-2 0-2 0-2 0-2 0-2 0-2 0-2 0-2 0-2 0-2 0-2 0-2 0-2 0-2 0-2 0-2 0-2 0-2 0-2 0-2 0-2 0-2 0-2 0-2 0-2 0-2 0-2 0-2 0-2 0-2 0-2 0-2 0-2 0-2 0-2 0-2 0-2 0-2 0-2 0-2 0-2 0-2 0-2 0-2 0-2 0-2 0-2 133-3 88-0 88-0 88-0 88-0 88-0 88-0 88-0 88-0 88-0 162-0 162-0 162-0 162-0 162-0 162-0 162-0 128-0 128-0 128-0 128-0 113-3 113-3 113-3 179-3 179-3 179-3 37-0 37-0 37-0 37-0 37-0 37-0 37-0 37-0 37-0 37-0 37-0 136-0 136-0 14-0 14-0 14-0 134-3 14-0 15-3 15-3 134-3 38-0 38-0 38-0 38-0 90-3 90-3 90-3 90-3 90-3 90-3 89-0 89-0 89-0 89-0 89-0 89-0 11-3 11-3 11-3 11-3 12-3 12-3 12-3 12-3 12-3 12-3 12-3 12-3 167-0 167-0 0-2 0-2 0-2 0-2 0-2 0-2 0-2 0-2 0-2 0-2 0-2 0-2 0-2 0-2 0-2 0-2 0-2 0-2 0-2 0-2 0-2 0-2 0-2 0-2 0-2 0-2 0-2 0-2 0-2 0-2 0-2 0-2 0-2 0-2 0-2 0-2 0-2 0-2 0-2 0-2 0-2 0-2 0-2 0-2 0-2 0-2 0-2 0-2 0-2 0-2 0-2 0-2 0-2 0-2 0-2 0-2 0-2 0-2 0-2 0-2 0-2 0-2 0-2 0-2 
0-2 0-2 0-2 0-2 0-2 0-2 0-2 0-2 0-2 0-2 0-2 0-2 0-2 0-2 0-2 0-2 0-2 0-2 0-2 0-2 0-2 0-2 0-2 0-2 0-2 0-2 0-2 0-2 0-2 0-2 0-2 0-2 0-2 0-2 0-2 0-2 0-2 0-2 0-2 0-2 0-2 0-2 0-2 0-2 0-2 0-2 0-2 0-2 0-2 0-2 0-2 0-2 0-2 0-2 0-2 0-2 0-2 0-2 0-2 0-2 0-2 0-2 0-2 0-2 0-2 0-2 0-2 0-2 0-2 0-2 0-2 0-2 0-2 0-2 133-3 133-3 133-3 88-0 133-3 88-0 88-0 69-0 69-0 88-0 88-0 162-0 162-0 162-0 162-0 162-0 162-0 128-0 128-0 128-0 128-0 128-0 128-0 113-3 113-3 179-3 179-3 179-3 37-0 37-0 37-0 37-0 37-0 37-0 37-0 37-0 207-0 207-0 207-0 207-0 14-0 14-0 14-0 14-0 14-0 14-0 14-0 15-3 15-3 15-3 38-0 38-0 38-0 90-3 38-0 90-3 90-3 90-3 90-3 89-0 89-0 89-0 89-0 89-0 89-0 89-0 11-3 11-3 11-3 12-3 12-3 12-3 12-3 12-3 12-3 12-3 12-3 167-0 167-0 167-0 167-0 167-0 167-0 0-2 0-2 0-2 0-2 0-2 0-2 0-2 0-2 0-2 0-2 0-2 0-2 0-2 0-2 0-2 0-2 0-2 0-2 0-2 0-2 0-2 0-2 0-2 0-2 0-2 0-2 0-2 0-2 0-2 0-2 0-2 0-2 0-2 0-2 0-2 0-2 0-2 0-2 0-2 0-2 0-2 0-2 0-2 0-2 0-2 0-2 0-2 0-2 0-2 0-2 0-2 0-2 0-2 0-2 0-2 0-2 0-2 0-2 0-2 0-2 
0-2 0-2 0-2 0-2 0-2 0-2 0-2 0-2 0-2 0-2 0-2 0-2 0-2 0-2 0-2 0-2 0-2 0-2 0-2 0-2 0-2 0-2 0-2 0-2 0-2 0-2 0-2 0-2 0-2 0-2 0-2 0-2 0-2 0-2 0-2 0-2 0-2 0-2 0-2 0-2 0-2 0-2 0-2 0-2 0-2 0-2 0-2 0-2 0-2 0-2 0-2 0-2 0-2 0-2 0-2 0-2 0-2 0-2 0-2 0-2 0-2 0-2 0-2 0-2 0-2 0-2 0-2 0-2 0-2 0-2 0-2 0-2 0-2 114-3 133-3 133-3 133-3 133-3 133-3 88-0 88-0 69-0 69-0 88-0 88-0 88-0 69-0 162-0 162-0 162-0 42-0 128-0 128-0 128-0 128-0 128-0 128-0 128-0 113-3 179-3 179-3 179-3 179-3 179-3 37-0 37-0 70-0 70-0 70-0 207-0 207-0 207-0 207-0 207-0 14-0 14-0 14-0 14-0 14-0 14-0 15-3 15-3 15-3 15-3 38-0 38-0 38-0 38-0 38-0 38-0 38-0 89-0 89-0 89-0 89-0 89-0 89-0 89-0 89-0 11-3 11-3 11-3 11-3 12-3 12-3 12-3 12-3 12-3 12-3 12-3 12-3 167-0 167-0 167-0 167-0 167-0 167-0 0-2 0-2 0-2 0-2 0-2 0-2 0-2 0-2 0-2 0-2 0-2 0-2 0-2 0-2 0-2 0-2 0-2 0-2 0-2 0-2 0-2 0-2 0-2 0-2 0-2 0-2 0-2 0-2 0-2 0-2 0-2 0-2 0-2 0-2 0-2 0-2 0-2 0-2 0-2 0-2 0-2 0-2 0-2 0-2 0-2 0-2 0-2 0-2 0-2 0-2 0-2 0-2 0-2 0-2 0-2 0-2 0-2 0-2 0-2 0-2 
0-2 0-2 0-2 0-2 0-2 0-2 0-2 0-2 0-2 0-2 0-2 0-2 0-2 0-2 0-2 0-2 0-2 0-2 0-2 0-2 0-2 0-2 0-2 0-2 0-2 0-2 0-2 0-2 0-2 0-2 0-2 0-2 0-2 0-2 0-2 0-2 0-2 0-2 0-2 0-2 0-2 0-2 0-2 0-2 0-2 0-2 0-2 0-2 0-2 0-2 0-2 0-2 0-2 0-2 0-2 0-2 0-2 0-2 0-2 0-2 0-2 0-2 0-2 108-0 108-0 108-0 108-0 108-0 108-0 108-0 108-0 108-0 114-3 114-3 114-3 133-3 133-3 133-3 88-0 88-0 133-3 69-0 69-0 69-0 69-0 69-0 69-0 69-0 69-0 69-0 42-0 113-3 113-3 113-3 113-3 113-3 113-3 113-3 113-3 113-3 179-3 179-3 179-3 179-3 179-3 179-3 70-0 70-0 70-0 70-0 207-0 207-0 207-0 207-0 207-0 14-0 14-0 14-0 14-0 14-0 15-3 15-3 15-3 15-3 38-0 38-0 38-0 38-0 38-0 38-0 89-0 89-0 89-0 89-0 89-0 89-0 89-0 89-0 89-0 11-3 11-3 11-3 12-3 12-3 12-3 12-3 12-3 12-3 198-0 12-3 12-3 167-0 167-0 167-0 167-0 167-0 167-0 0-2 0-2 0-2 0-2 0-2 0-2 0-2 0-2 0-2 0-2 0-2 0-2 0-2 0-2 0-2 0-2 0-2 0-2 0-2 0-2 0-2 0-2 0-2 0-2 0-2 0-2 0-2 0-2 0-2 0-2 0-2 0-2 0-2 0-2 0-2 0-2 0-2 0-2 0-2 0-2 0-2 0-2 0-2 0-2 0-2 0-2 0-2 0-2 0-2 0-2 0-2 0-2 0-2 0-2 0-2 0-2 0-2 0-2 0-2 0-2 
0-2 0-2 0-2 0-2 0-2 0-2 0-2 0-2 0-2 0-2 0-2 0-2 0-2 0-2 0-2 0-2 0-2 0-2 0-2 0-2 0-2 0-2 0-2 0-2 0-2 0-2 0-2 0-2 0-2 0-2 0-2 0-2 0-2 0-2 0-2 0-2 0-2 0-2 0-2 0-2 0-2 0-2 0-2 0-2 0-2 0-2 0-2 0-2 0-2 0-2 0-2 0-2 0-2 0-2 0-2 0-2 0-2 0-2 0-2 0-2 0-2 0-2 108-0 108-0 108-0 108-0 108-0 108-0 108-0 108-0 108-0 114-3 114-3 114-3 114-3 114-3 133-3 133-3 133-3 133-3 133-3 69-0 69-0 69-0 69-0 69-0 69-0 132-3 132-3 132-3 42-0 113-3 113-3 113-3 113-3 113-3 113-3 113-3 113-3 113-3 179-3 179-3 179-3 179-3 179-3 179-3 70-0 70-0 70-0 70-0 207-0 207-0 207-0 207-0 14-0 14-0 14-0 14-0 14-0 14-0 14-0 15-3 15-3 15-3 38-0 38-0 38-0 38-0 38-0 38-0 38-0 96-3 89-0 89-0 89-0 89-0 89-0 89-0 97-0 97-0 11-3 97-0 97-0 97-0 97-0 97-0 97-0 198-0 198-0 86-0 86-0 86-0 167-0 167-0 167-0 167-0 167-0 167-0 0-2 0-2 0-2 0-2 0-2 0-2 0-2 0-2 0-2 0-2 0-2 0-2 0-2 0-2 0-2 0-2 0-2 0-2 0-2 0-2 0-2 0-2 0-2 0-2 0-2 0-2 0-2 0-2 0-2 0-2 0-2 0-2 0-2 0-2 0-2 0-2 0-2 0-2 0-2 0-2 0-2 0-2 0-2 0-2 0-2 0-2 0-2 0-2 0-2 0-2 0-2 0-2 0-2 0-2 0-2 0-2 0-2 0-2 0-2 
0-2 0-2 0-2 0-2 0-2 0-2 0-2 0-2 0-2 0-2 0-2 0-2 0-2 0-2 0-2 0-2 0-2 0-2 0-2 0-2 0-2 0-2 0-2 0-2 0-2 0-2 0-2 0-2 0-2 0-2 0-2 0-2 0-2 0-2 0-2 0-2 0-2 0-2 0-2 0-2 0-2 0-2 0-2 0-2 0-2 0-2 0-2 0-2 0-2 0-2 0-2 0-2 0-2 0-2 0-2 0-2 0-2 0-2 0-2 0-2 0-2 0-2 108-0 108-0 108-0 108-0 108-0 108-0 108-0 108-0 114-3 114-3 114-3 114-3 114-3 114-3 16-0 16-0 133-3 133-3 133-3 133-3 133-3 69-0 69-0 69-0 69-0 132-3 132-3 132-3 42-0 42-0 113-3 113-3 113-3 113-3 113-3 113-3 113-3 113-3 113-3 179-3 179-3 179-3 179-3 179-3 179-3 70-0 70-0 70-0 207-0 207-0 207-0 211-3 211-3 14-0 211-3 14-0 14-0 14-0 14-0 15-3 15-3 15-3 38-0 96-3 38-0 38-0 96-3 38-0 96-3 96-3 96-3 96-3 96-3 96-3 97-0 97-0 97-0 97-0 97-0 97-0 92-3 92-3 97-0 97-0 198-0 198-0 198-0 86-0 86-0 86-0 167-0 167-0 167-0 167-0 167-0 167-0 167-0 17-0 0-2 0-2 0-2 0-2 0-2 0-2 0-2 0-2 0-2 0-2 0-2 0-2 0-2 0-2 0-2 0-2 0-2 0-2 0-2 0-2 0-2 0-2 0-2 0-2 0-2 0-2 0-2 0-2 0-2 0-2 0-2 0-2 0-2 0-2 0-2 0-2 0-2 0-2 0-2 0-2 0-2 0-2 0-2 0-2 0-2 0-2 0-2 0-2 0-2 0-2 0-2 0-2 0-2 0-2 0-2 0-2 0-2 
0-2 0-2 0-2 0-2 0-2 0-2 0-2 0-2 0-2 0-2 0-2 0-2 0-2 0-2 0-2 0-2 0-2 0-2 0-2 0-2 0-2 0-2 0-2 0-2 0-2 0-2 0-2 0-2 0-2 0-2 0-2 0-2 0-2 0-2 0-2 0-2 0-2 0-2 0-2 0-2 0-2 0-2 0-2 0-2 0-2 0-2 0-2 0-2 0-2 0-2 0-2 0-2 0-2 0-2 0-2 0-2 0-2 0-2 0-2 0-2 0-2 0-2 226-3 108-0 108-0 108-0 108-0 62-0 108-0 114-3 114-3 114-3 114-3 114-3 114-3 16-0 16-0 16-0 133-3 133-3 133-3 133-3 69-0 69-0 69-0 69-0 69-0 132-3 132-3 132-3 132-3 42-0 113-3 113-3 113-3 10-0 10-0 10-0 10-0 137-0 179-3 179-3 179-3 179-3 179-3 179-3 70-0 70-0 70-0 207-0 207-0 207-0 207-0 211-3 211-3 211-3 211-3 166-3 14-0 15-3 15-3 15-3 15-3 15-3 15-3 96-3 96-3 96-3 96-3 96-3 96-3 96-3 224-3 96-3 96-3 96-3 59-3 97-0 97-0 97-0 97-0 97-0 92-3 92-3 97-0 198-0 198-0 198-0 86-0 86-0 86-0 86-0 167-0 167-0 167-0 167-0 17-0 17-0 17-0 17-0 0-2 0-2 0-2 0-2 0-2 0-2 0-2 0-2 0-2 0-2 0-2 0-2 0-2 0-2 0-2 0-2 0-2 0-2 0-2 0-2 0-2 0-2 0-2 0-2 0-2 0-2 0-2 0-2 0-2 0-2 0-2 0-2 0-2 0-2 0-2 0-2 0-2 0-2 0-2 0-2 0-2 0-2 0-2 0-2 0-2 0-2 0-2 0-2 0-2 0-2 0-2 0-2 0-2 0-2 0-2 0-2 0-2 
0-2 0-2 0-2 0-2 0-2 0-2 0-2 0-2 0-2 0-2 0-2 0-2 0-2 0-2 0-2 0-2 0-2 0-2 0-2 0-2 0-2 0-2 0-2 0-2 0-2 0-2 0-2 0-2 0-2 0-2 0-2 0-2 0-2 0-2 0-2 0-2 0-2 0-2 0-2 0-2 0-2 0-2 0-2 0-2 0-2 0-2 0-2 0-2 0-2 0-2 0-2 0-2 0-2 0-2 0-2 0-2 0-2 0-2 0-2 0-2 0-2 0-2 226-3 226-3 108-0 62-0 62-0 62-0 114-3 114-3 114-3 114-3 114-3 114-3 114-3 16-0 16-0 16-0 16-0 133-3 133-3 133-3 133-3 69-0 69-0 69-0 69-0 132-3 132-3 132-3 132-3 42-0 113-3 113-3 113-3 10-0 10-0 10-0 10-0 137-0 137-0 137-0 137-0 137-0 137-0 137-0 70-0 70-0 70-0 70-0 207-0 207-0 207-0 211-3 211-3 211-3 166-3 166-3 166-3 166-3 166-3 15-3 15-3 15-3 15-3 96-3 96-3 96-3 96-3 96-3 96-3 96-3 224-3 96-3 96-3 96-3 59-3 97-0 97-0 97-0 97-0 97-0 92-3 92-3 198-0 198-0 198-0 198-0 86-0 86-0 86-0 86-0 167-0 17-0 17-0 17-0 17-0 17-0 17-0 17-0 17-0 17-0 17-0 0-2 0-2 0-2 0-2 0-2 0-2 0-2 0-2 0-2 0-2 0-2 0-2 0-2 0-2 0-2 0-2 0-2 0-2 0-2 0-2 0-2 0-2 0-2 0-2 0-2 0-2 0-2 0-2 0-2 0-2 0-2 0-2 0-2 0-2 0-2 0-2 0-2 0-2 0-2 0-2 0-2 0-2 0-2 0-2 0-2 0-2 0-2 0-2 0-2 0-2 0-2 0-2 0-2 0-2 
0-2 0-2 0-2 0-2 0-2 0-2 0-2 0-2 0-2 0-2 0-2 0-2 0-2 0-2 0-2 0-2 0-2 0-2 0-2 0-2 0-2 0-2 0-2 0-2 0-2 0-2 0-2 0-2 0-2 0-2 0-2 0-2 0-2 0-2 0-2 0-2 0-2 0-2 0-2 0-2 0-2 0-2 0-2 0-2 0-2 0-2 0-2 0-2 0-2 0-2 0-2 0-2 0-2 0-2 0-2 0-2 0-2 0-2 0-2 0-2 226-3 226-3 226-3 108-0 108-0 62-0 62-0 62-0 62-0 62-0 114-3 114-3 114-3 114-3 114-3 16-0 16-0 16-0 16-0 133-3 133-3 16-0 16-0 69-0 132-3 69-0 69-0 132-3 132-3 132-3 132-3 42-0 42-0 42-0 42-0 10-0 10-0 10-0 10-0 10-0 137-0 137-0 137-0 137-0 137-0 70-0 70-0 70-0 70-0 70-0 207-0 207-0 207-0 211-3 211-3 211-3 211-3 166-3 166-3 166-3 166-3 15-3 15-3 15-3 15-3 96-3 96-3 96-3 96-3 96-3 96-3 96-3 224-3 224-3 224-3 224-3 59-3 97-0 97-0 97-0 97-0 97-0 92-3 92-3 92-3 198-0 198-0 198-0 198-0 86-0 86-0 86-0 167-0 17-0 17-0 17-0 17-0 17-0 17-0 17-0 17-0 246-0 246-0 246-0 0-2 0-2 0-2 0-2 0-2 0-2 0-2 0-2 0-2 0-2 0-2 0-2 0-2 0-2 0-2 0-2 0-2 0-2 0-2 0-2 0-2 0-2 0-2 0-2 0-2 0-2 0-2 0-2 0-2 0-2 0-2 0-2 0-2 0-2 0-2 0-2 0-2 0-2 0-2 0-2 0-2 0-2 0-2 0-2 0-2 0-2 0-2 0-2 0-2 0-2 0-2 0-2 0-2 
0-2 0-2 0-2 0-2 0-2 0-2 0-2 0-2 0-2 0-2 0-2 0-2 0-2 0-2 0-2 0-2 0-2 0-2 0-2 0-2 0-2 0-2 0-2 0-2 0-2 0-2 0-2 0-2 0-2 0-2 0-2 0-2 0-2 0-2 0-2 0-2 0-2 0-2 0-2 0-2 0-2 0-2 0-2 0-2 0-2 0-2 0-2 0-2 0-2 0-2 0-2 0-2 0-2 0-2 0-2 0-2 0-2 0-2 57-3 57-3 226-3 226-3 226-3 108-0 108-0 62-0 62-0 62-0 62-0 62-0 62-0 114-3 114-3 114-3 114-3 16-0 16-0 16-0 133-3 133-3 133-3 16-0 16-0 132-3 132-3 132-3 132-3 132-3 132-3 132-3 132-3 42-0 42-0 42-0 42-0 10-0 10-0 10-0 10-0 10-0 137-0 137-0 137-0 137-0 70-0 70-0 70-0 70-0 70-0 70-0 207-0 207-0 207-0 207-0 211-3 211-3 211-3 166-3 166-3 166-3 166-3 166-3 166-3 15-3 15-3 96-3 96-3 96-3 96-3 96-3 224-3 224-3 224-3 224-3 224-3 224-3 59-3 59-3 59-3 97-0 97-0 97-0 97-0 92-3 92-3 198-0 198-0 198-0 86-0 86-0 86-0 86-0 86-0 86-0 17-0 86-0 17-0 17-0 17-0 17-0 17-0 246-0 246-0 246-0 246-0 246-0 246-0 220-3 220-3 220-3 220-3 220-3 0-2 0-2 0-2 0-2 0-2 0-2 0-2 0-2 0-2 0-2 0-2 0-2 0-2 0-2 0-2 0-2 0-2 0-2 0-2 0-2 0-2 0-2 0-2 0-2 0-2 0-2 0-2 0-2 0-2 0-2 0-2 0-2 0-2 0-2 0-2 0-2 0-2 0-2 0-2 0-2 0-2 0-2 0-2 0-2 0-2 
0-2 0-2 0-2 0-2 0-2 0-2 0-2 0-2 0-2 0-2 0-2 0-2 0-2 0-2 0-2 0-2 0-2 0-2 0-2 0-2 0-2 0-2 0-2 0-2 0-2 0-2 0-2 0-2 0-2 0-2 0-2 0-2 0-2 0-2 0-2 0-2 0-2 0-2 0-2 0-2 0-2 0-2 0-2 0-2 0-2 0-2 0-2 0-2 0-2 0-2 0-2 0-2 0-2 0-2 0-2 57-3 57-3 57-3 57-3 57-3 226-3 226-3 226-3 226-3 226-3 226-3 62-0 62-0 62-0 62-0 62-0 131-0 131-0 131-0 131-0 16-0 16-0 16-0 16-0 133-3 16-0 16-0 16-0 132-3 132-3 132-3 132-3 42-0 42-0 42-0 42-0 42-0 42-0 42-0 42-0 10-0 10-0 10-0 10-0 10-0 137-0 137-0 137-0 137-0 70-0 70-0 70-0 70-0 207-0 207-0 207-0 207-0 211-3 211-3 211-3 188-3 166-3 166-3 166-3 166-3 166-3 166-3 166-3 166-3 393-3 393-3 393-3 393-3 393-3 393-3 393-3 224-3 224-3 224-3 224-3 59-3 59-3 59-3 59-3 59-3 59-3 59-3 92-3 92-3 92-3 198-0 198-0 198-0 86-0 86-0 86-0 86-0 86-0 86-0 86-0 86-0 17-0 17-0 17-0 17-0 17-0 246-0 246-0 246-0 246-0 246-0 220-3 220-3 220-3 220-3 220-3 220-3 0-2 0-2 0-2 0-2 0-2 0-2 0-2 0-2 0-2 0-2 0-2 0-2 0-2 0-2 0-2 0-2 0-2 0-2 0-2 0-2 0-2 0-2 0-2 0-2 0-2 0-2 0-2 0-2 0-2 0-2 0-2 0-2 0-2 0-2 0-2 0-2 0-2 0-2 0-2 0-2 0-2 0-2 0-2 0-2 0-2 
0-2 0-2 0-2 0-2 0-2 0-2 0-2 0-2 0-2 0-2 0-2 0-2 0-2 0-2 0-2 0-2 0-2 0-2 0-2 0-2 0-2 0-2 0-2 0-2 0-2 0-2 0-2 0-2 0-2 0-2 0-2 0-2 0-2 0-2 0-2 0-2 0-2 0-2 0-2 0-2 0-2 0-2 0-2 0-2 0-2 0-2 0-2 0-2 0-2 0-2 0-2 0-2 0-2 57-3 57-3 57-3 57-3 57-3 57-3 57-3 226-3 226-3 226-3 226-3 226-3 226-3 62-0 62-0 62-0 62-0 62-0 131-0 131-0 131-0 131-0 16-0 16-0 16-0 16-0 16-0 16-0 16-0 16-0 132-3 132-3 132-3 132-3 132-3 132-3 42-0 42-0 42-0 42-0 42-0 10-0 10-0 10-0 10-0 10-0 137-0 137-0 137-0 137-0 137-0 13-3 70-0 13-3 70-0 207-0 207-0 211-3 211-3 211-3 211-3 211-3 188-3 188-3 166-3 166-3 166-3 166-3 166-3 166-3 166-3 166-3 393-3 393-3 393-3 393-3 393-3 393-3 224-3 224-3 224-3 224-3 59-3 59-3 59-3 59-3 59-3 59-3 92-3 92-3 92-3 92-3 198-0 198-0 198-0 198-0 86-0 86-0 86-0 86-0 86-0 174-0 174-0 17-0 17-0 17-0 17-0 17-0 174-0 174-0 174-0 246-0 246-0 220-3 220-3 220-3 220-3 220-3 220-3 0-2 0-2 0-2 0-2 0-2 0-2 0-2 0-2 0-2 0-2 0-2 0-2 0-2 0-2 0-2 0-2 0-2 0-2 0-2 0-2 0-2 0-2 0-2 0-2 0-2 0-2 0-2 0-2 0-2 0-2 0-2 0-2 0-2 0-2 0-2 0-2 0-2 0-2 0-2 0-2 0-2 0-2 0-2 0-2 0-2 
0-2 0-2 0-2 0-2 0-2 0-2 0-2 0-2 0-2 0-2 0-2 0-2 0-2 0-2 0-2 0-2 0-2 0-2 0-2 0-2 0-2 0-2 0-2 0-2 0-2 0-2 0-2 0-2 0-2 0-2 0-2 0-2 0-2 0-2 0-2 0-2 0-2 0-2 0-2 0-2 0-2 0-2 0-2 0-2 0-2 0-2 0-2 0-2 0-2 0-2 0-2 82-3 82-3 57-3 57-3 57-3 57-3 57-3 57-3 57-3 57-3 226-3 226-3 226-3 226-3 62-0 62-0 62-0 62-0 131-0 131-0 131-0 131-0 131-0 109-0 16-0 16-0 16-0 16-0 135-0 135-0 135-0 16-0 16-0 209-0 209-0 209-0 132-3 132-3 132-3 42-0 42-0 42-0 42-0 10-0 10-0 10-0 10-0 10-0 137-0 137-0 137-0 137-0 137-0 13-3 13-3 13-3 13-3 210-3 210-3 210-3 211-3 211-3 211-3 211-3 188-3 188-3 166-3 166-3 166-3 166-3 166-3 166-3 166-3 166-3 393-3 393-3 393-3 393-3 393-3 393-3 224-3 224-3 224-3 224-3 59-3 59-3 59-3 59-3 59-3 59-3 92-3 92-3 92-3 92-3 198-0 198-0 198-0 198-0 86-0 174-0 174-0 174-0 174-0 174-0 174-0 174-0 17-0 17-0 17-0 174-0 174-0 174-0 246-0 246-0 246-0 220-3 220-3 220-3 220-3 220-3 220-3 0-2 0-2 0-2 0-2 0-2 0-2 0-2 0-2 0-2 0-2 0-2 0-2 0-2 0-2 0-2 0-2 0-2 0-2 0-2 0-2 0-2 0-2 0-2 0-2 0-2 0-2 0-2 0-2 0-2 0-2 0-2 0-2 0-2 0-2 0-2 0-2 0-2 0-2 0-2 0-2 0-2 0-2 0-2 0-2 0-2 
0-2 0-2 0-2 0-2 0-2 0-2 0-2 0-2 0-2 0-2 0-2 0-2 0-2 0-2 0-2 0-2 0-2 0-2 0-2 0-2 0-2 0-2 0-2 0-2 0-2 0-2 0-2 0-2 0-2 0-2 0-2 0-2 0-2 0-2 0-2 0-2 0-2 0-2 0-2 0-2 0-2 0-2 0-2 0-2 0-2 0-2 0-2 0-2 0-2 34-3 34-3 82-3 82-3 57-3 57-3 57-3 57-3 57-3 57-3 57-3 57-3 57-3 226-3 226-3 226-3 62-0 131-0 131-0 131-0 131-0 131-0 131-0 131-0 131-0 109-0 109-0 135-0 135-0 135-0 135-0 135-0 135-0 135-0 16-0 209-0 209-0 209-0 209-0 209-0 209-0 42-0 42-0 42-0 42-0 203-3 10-0 10-0 137-0 137-0 137-0 137-0 137-0 205-3 137-0 13-3 13-3 13-3 13-3 210-3 210-3 210-3 211-3 211-3 211-3 211-3 188-3 188-3 188-3 188-3 188-3 166-3 166-3 165-3 166-3 393-3 393-3 393-3 393-3 393-3 393-3 141-3 224-3 224-3 224-3 224-3 224-3 224-3 59-3 59-3 59-3 59-3 92-3 92-3 92-3 92-3 198-0 198-0 198-0 198-0 198-0 198-0 174-0 174-0 174-0 174-0 174-0 174-0 174-0 174-0 174-0 174-0 174-0 246-0 246-0 246-0 246-0 246-0 220-3 220-3 220-3 220-3 220-3 220-3 0-2 0-2 0-2 0-2 0-2 0-2 0-2 0-2 0-2 0-2 0-2 0-2 0-2 0-2 0-2 0-2 0-2 0-2 0-2 0-2 0-2 0-2 0-2 0-2 0-2 0-2 0-2 0-2 0-2 0-2 0-2 0-2 0-2 0-2 0-2 0-2 0-2 0-2 0-2 0-2 0-2 0-2 0-2 0-2 
0-2 0-2 0-2 0-2 0-2 0-2 0-2 0-2 0-2 0-2 0-2 0-2 0-2 0-2 0-2 0-2 0-2 0-2 0-2 0-2 0-2 0-2 0-2 0-2 0-2 0-2 0-2 0-2 0-2 0-2 0-2 0-2 0-2 0-2 0-2 0-2 0-2 0-2 0-2 0-2 0-2 0-2 0-2 0-2 0-2 0-2 0-2 0-2 0-2 34-3 34-3 82-3 82-3 82-3 57-3 57-3 57-3 57-3 57-3 57-3 57-3 57-3 226-3 226-3 62-0 62-0 62-0 131-0 131-0 131-0 131-0 131-0 131-0 131-0 109-0 109-0 135-0 135-0 135-0 135-0 135-0 135-0 135-0 209-0 209-0 209-0 209-0 209-0 209-0 209-0 209-0 203-3 203-3 203-3 203-3 10-0 10-0 137-0 137-0 137-0 137-0 205-3 205-3 205-3 205-3 13-3 13-3 210-3 210-3 210-3 210-3 211-3 188-3 188-3 188-3 188-3 188-3 188-3 165-3 165-3 165-3 165-3 165-3 165-3 393-3 393-3 393-3 393-3 393-3 393-3 141-3 141-3 141-3 224-3 224-3 224-3 224-3 59-3 59-3 59-3 92-3 92-3 92-3 92-3 92-3 140-3 140-3 140-3 140-3 198-0 140-3 140-3 123-3 123-3 123-3 123-3 174-0 174-0 174-0 246-0 246-0 246-0 246-0 246-0 246-0 220-3 220-3 220-3 220-3 220-3 225-3 225-3 225-3 225-3 225-3 0-2 0-2 0-2 0-2 0-2 0-2 0-2 0-2 0-2 0-2 0-2 0-2 0-2 0-2 0-2 0-2 0-2 0-2 0-2 0-2 0-2 0-2 0-2 0-2 0-2 0-2 0-2 0-2 0-2 0-2 0-2 0-2 0-2 0-2 0-2 0-2 0-2 0-2 0-2 0-2 0-2 0-2 
0-2 0-2 0-2 0-2 0-2 0-2 0-2 0-2 0-2 0-2 0-2 0-2 0-2 0-2 0-2 0-2 0-2 0-2 0-2 0-2 0-2 0-2 0-2 0-2 0-2 0-2 0-2 0-2 0-2 0-2 0-2 0-2 0-2 0-2 0-2 0-2 0-2 0-2 0-2 0-2 0-2 0-2 0-2 0-2 0-2 0-2 0-2 0-2 34-3 34-3 34-3 82-3 82-3 82-3 82-3 82-3 57-3 57-3 82-3 82-3 82-3 226-3 226-3 226-3 62-0 62-0 62-0 131-0 131-0 131-0 131-0 131-0 109-0 131-0 109-0 109-0 135-0 135-0 135-0 135-0 135-0 135-0 135-0 209-0 209-0 209-0 209-0 209-0 209-0 209-0 209-0 203-3 203-3 203-3 203-3 203-3 203-3 203-3 203-3 137-0 205-3 205-3 205-3 205-3 13-3 13-3 13-3 210-3 210-3 210-3 210-3 211-3 188-3 188-3 188-3 188-3 188-3 188-3 165-3 165-3 165-3 165-3 165-3 165-3 141-3 141-3 393-3 393-3 393-3 393-3 393-3 141-3 224-3 224-3 224-3 224-3 59-3 59-3 59-3 59-3 92-3 92-3 92-3 92-3 140-3 140-3 140-3 140-3 140-3 140-3 140-3 123-3 123-3 123-3 123-3 123-3 123-3 174-0 174-0 246-0 246-0 246-0 246-0 246-0 246-0 220-3 220-3 220-3 220-3 220-3 225-3 225-3 225-3 225-3 225-3 0-2 0-2 0-2 0-2 0-2 0-2 0-2 0-2 0-2 0-2 0-2 0-2 0-2 0-2 0-2 0-2 0-2 0-2 0-2 0-2 0-2 0-2 0-2 0-2 0-2 0-2 0-2 0-2 0-2 0-2 0-2 0-2 0-2 0-2 0-2 0-2 0-2 0-2 0-2 0-2 0-2 0-2 
0-2 0-2 0-2 0-2 0-2 0-2 0-2 0-2 0-2 0-2 0-2 0-2 0-2 0-2 0-2 0-2 0-2 0-2 0-2 0-2 0-2 0-2 0-2 0-2 0-2 0-2 0-2 0-2 0-2 0-2 0-2 0-2 0-2 0-2 0-2 0-2 0-2 0-2 0-2 0-2 0-2 0-2 0-2 0-2 0-2 0-2 34-3 34-3 34-3 34-3 34-3 82-3 82-3 82-3 82-3 82-3 82-3 82-3 82-3 82-3 82-3 226-3 226-3 226-3 62-0 62-0 62-0 131-0 131-0 109-0 109-0 109-0 109-0 109-0 109-0 109-0 135-0 135-0 32-3 32-3 32-3 135-0 135-0 135-0 84-0 84-0 209-0 209-0 209-0 209-0 209-0 84-0 203-3 203-3 203-3 203-3 203-3 203-3 203-3 137-0 205-3 205-3 205-3 205-3 13-3 13-3 210-3 210-3 210-3 210-3 210-3 211-3 211-3 188-3 188-3 188-3 188-3 188-3 165-3 165-3 165-3 165-3 165-3 165-3 165-3 141-3 141-3 141-3 393-3 393-3 393-3 141-3 141-3 224-3 224-3 59-3 59-3 59-3 59-3 59-3 92-3 92-3 92-3 92-3 140-3 140-3 140-3 140-3 140-3 140-3 140-3 123-3 123-3 123-3 123-3 123-3 123-3 174-0 174-0 174-0 246-0 246-0 246-0 246-0 295-3 295-3 295-3 295-3 225-3 225-3 225-3 225-3 225-3 225-3 225-3 0-2 0-2 0-2 0-2 0-2 0-2 0-2 0-2 0-2 0-2 0-2 0-2 0-2 0-2 0-2 0-2 0-2 0-2 0-2 0-2 0-2 0-2 0-2 0-2 0-2 0-2 0-2 0-2 0-2 0-2 0-2 0-2 0-2 0-2 0-2 0-2 0-2 0-2 0-2 0-2 0-2 0-2 
0-2 0-2 0-2 0-2 0-2 0-2 0-2 0-2 0-2 0-2 0-2 0-2 0-2 0-2 0-2 0-2 0-2 0-2 0-2 0-2 0-2 0-2 0-2 0-2 0-2 0-2 0-2 0-2 0-2 0-2 0-2 0-2 0-2 0-2 0-2 0-2 0-2 0-2 0-2 0-2 0-2 0-2 0-2 0-2 0-2 0-2 34-3 34-3 55-0 34-3 34-3 82-3 82-3 82-3 82-3 82-3 82-3 82-3 82-3 228-3 226-3 226-3 226-3 226-3 226-3 131-0 131-0 131-0 109-0 109-0 109-0 109-0 109-0 109-0 109-0 109-0 135-0 135-0 32-3 32-3 32-3 32-3 135-0 135-0 84-0 84-0 209-0 209-0 209-0 209-0 209-0 84-0 203-3 203-3 203-3 203-3 203-3 203-3 203-3 205-3 205-3 205-3 205-3 205-3 13-3 13-3 13-3 210-3 210-3 210-3 210-3 210-3 188-3 188-3 188-3 188-3 188-3 161-3 161-3 165-3 165-3 165-3 165-3 165-3 165-3 141-3 141-3 141-3 393-3 393-3 141-3 141-3 141-3 141-3 141-3 141-3 122-3 59-3 94-0 94-0 92-3 140-3 140-3 140-3 140-3 140-3 140-3 140-3 123-3 123-3 140-3 123-3 123-3 123-3 123-3 123-3 123-3 174-0 320-0 320-0 295-3 295-3 295-3 295-3 295-3 295-3 295-3 295-3 225-3 300-3 300-3 225-3 225-3 225-3 225-3 225-3 0-2 0-2 0-2 0-2 0-2 0-2 0-2 0-2 0-2 0-2 0-2 0-2 0-2 0-2 0-2 0-2 0-2 0-2 0-2 0-2 0-2 0-2 0-2 0-2 0-2 0-2 0-2 0-2 0-2 0-2 0-2 0-2 0-2 0-2 0-2 0-2 0-2 0-2 0-2 0-2 0-2 
0-2 0-2 0-2 0-2 0-2 0-2 0-2 0-2 0-2 0-2 0-2 0-2 0-2 0-2 0-2 0-2 0-2 0-2 0-2 0-2 0-2 0-2 0-2 0-2 0-2 0-2 0-2 0-2 0-2 0-2 0-2 0-2 0-2 0-2 0-2 0-2 0-2 0-2 0-2 0-2 0-2 0-2 0-2 0-2 0-2 0-2 34-3 34-3 55-0 55-0 34-3 82-3 82-3 82-3 82-3 82-3 228-3 228-3 228-3 228-3 226-3 228-3 228-3 226-3 226-3 131-0 131-0 131-0 109-0 109-0 109-0 109-0 32-3 32-3 32-3 32-3 135-0 32-3 32-3 32-3 32-3 44-0 135-0 135-0 84-0 84-0 84-0 84-0 84-0 84-0 84-0 84-0 203-3 203-3 203-3 203-3 203-3 203-3 93-0 93-0 205-3 205-3 205-3 205-3 205-3 13-3 13-3 210-3 210-3 210-3 210-3 210-3 188-3 188-3 188-3 188-3 188-3 161-3 161-3 165-3 165-3 165-3 165-3 165-3 165-3 141-3 141-3 141-3 141-3 141-3 141-3 141-3 141-3 141-3 122-3 122-3 122-3 122-3 122-3 94-0 140-3 140-3 140-3 140-3 140-3 140-3 140-3 123-3 123-3 123-3 123-3 123-3 320-0 123-3 123-3 123-3 123-3 320-0 320-0 320-0 295-3 295-3 295-3 295-3 295-3 295-3 295-3 295-3 300-3 300-3 300-3 300-3 300-3 225-3 225-3 225-3 0-2 0-2 0-2 0-2 0-2 0-2 0-2 0-2 0-2 0-2 0-2 0-2 0-2 0-2 0-2 0-2 0-2 0-2 0-2 0-2 0-2 0-2 0-2 0-2 0-2 0-2 0-2 0-2 0-2 0-2 0-2 0-2 0-2 0-2 0-2 0-2 0-2 0-2 0-2 0-2 0-2 
0-2 0-2 0-2 0-2 0-2 0-2 0-2 0-2 0-2 0-2 0-2 0-2 0-2 0-2 0-2 0-2 0-2 0-2 0-2 0-2 0-2 0-2 0-2 0-2 0-2 0-2 0-2 0-2 0-2 0-2 0-2 0-2 0-2 0-2 0-2 0-2 0-2 0-2 0-2 0-2 0-2 0-2 0-2 0-2 34-3 34-3 34-3 34-3 55-0 55-0 55-0 55-0 55-0 82-3 107-3 82-3 228-3 107-3 228-3 228-3 228-3 228-3 228-3 228-3 228-3 228-3 228-3 228-3 109-0 109-0 109-0 109-0 32-3 32-3 32-3 32-3 32-3 32-3 32-3 32-3 32-3 44-0 44-0 84-0 84-0 84-0 84-0 84-0 84-0 84-0 84-0 84-0 84-0 84-0 203-3 203-3 93-0 93-0 93-0 93-0 205-3 205-3 205-3 205-3 205-3 13-3 13-3 210-3 266-0 210-3 210-3 210-3 210-3 161-3 161-3 188-3 161-3 161-3 161-3 161-3 165-3 165-3 165-3 165-3 165-3 165-3 248-0 141-3 141-3 141-3 141-3 141-3 141-3 122-3 122-3 122-3 122-3 122-3 122-3 94-0 94-0 94-0 94-0 94-0 94-0 140-3 140-3 67-3 123-3 123-3 123-3 66-0 320-0 320-0 320-0 320-0 320-0 320-0 320-0 320-0 295-3 295-3 320-0 295-3 295-3 295-3 295-3 295-3 295-3 295-3 300-3 300-3 300-3 225-3 225-3 39-0 39-0 0-2 0-2 0-2 0-2 0-2 0-2 0-2 0-2 0-2 0-2 0-2 0-2 0-2 0-2 0-2 0-2 0-2 0-2 0-2 0-2 0-2 0-2 0-2 0-2 0-2 0-2 0-2 0-2 0-2 0-2 0-2 0-2 0-2 0-2 0-2 0-2 0-2 0-2 0-2 0-2 
0-2 0-2 0-2 0-2 0-2 0-2 0-2 0-2 0-2 0-2 0-2 0-2 0-2 0-2 0-2 0-2 0-2 0-2 0-2 0-2 0-2 0-2 0-2 0-2 0-2 0-2 0-2 0-2 0-2 0-2 0-2 0-2 0-2 0-2 0-2 0-2 0-2 0-2 0-2 0-2 0-2 0-2 0-2 0-2 34-3 34-3 34-3 34-3 55-0 55-0 55-0 55-0 107-3 107-3 107-3 82-3 228-3 107-3 107-3 107-3 228-3 228-3 228-3 228-3 228-3 228-3 228-3 278-3 109-0 109-0 109-0 32-3 32-3 32-3 208-3 208-3 32-3 32-3 32-3 32-3 32-3 44-0 44-0 44-0 84-0 84-0 84-0 84-0 84-0 84-0 84-0 84-0 84-0 84-0 203-3 203-3 93-0 93-0 93-0 93-0 205-3 205-3 205-3 205-3 205-3 13-3 13-3 13-3 266-0 266-0 210-3 210-3 210-3 161-3 161-3 161-3 161-3 161-3 161-3 161-3 165-3 165-3 248-0 165-3 248-0 165-3 248-0 248-0 141-3 141-3 81-0 81-0 81-0 122-3 122-3 122-3 122-3 122-3 122-3 122-3 94-0 94-0 94-0 94-0 94-0 140-3 67-3 67-3 67-3 123-3 123-3 66-0 66-0 66-0 66-0 66-0 66-0 320-0 66-0 320-0 320-0 320-0 320-0 320-0 295-3 295-3 295-3 295-3 295-3 300-3 300-3 300-3 300-3 225-3 225-3 39-0 39-0 39-0 39-0 0-2 0-2 0-2 0-2 0-2 0-2 0-2 0-2 0-2 0-2 0-2 0-2 0-2 0-2 0-2 0-2 0-2 0-2 0-2 0-2 0-2 0-2 0-2 0-2 0-2 0-2 0-2 0-2 0-2 0-2 0-2 0-2 0-2 0-2 0-2 0-2 0-2 0-2 
0-2 0-2 0-2 0-2 0-2 0-2 0-2 0-2 0-2 0-2 0-2 0-2 0-2 0-2 0-2 0-2 0-2 0-2 0-2 0-2 0-2 0-2 0-2 0-2 0-2 0-2 0-2 0-2 0-2 0-2 0-2 0-2 0-2 0-2 0-2 0-2 0-2 0-2 0-2 0-2 0-2 0-2 326-0 34-3 34-3 34-3 34-3 34-3 55-0 55-0 55-0 55-0 107-3 232-0 107-3 107-3 107-3 107-3 107-3 107-3 228-3 228-3 228-3 228-3 228-3 278-3 278-3 278-3 109-0 109-0 109-0 208-3 32-3 208-3 208-3 208-3 208-3 177-0 32-3 44-0 44-0 44-0 44-0 44-0 84-0 84-0 481-3 481-3 481-3 481-3 84-0 84-0 84-0 84-0 93-0 93-0 93-0 93-0 93-0 93-0 205-3 205-3 205-3 205-3 13-3 13-3 13-3 13-3 266-0 161-3 161-3 161-3 161-3 161-3 161-3 161-3 161-3 161-3 161-3 161-3 248-0 248-0 248-0 248-0 248-0 248-0 248-0 248-0 248-0 248-0 81-0 81-0 81-0 122-3 122-3 122-3 122-3 122-3 122-3 94-0 94-0 94-0 94-0 94-0 94-0 67-3 67-3 67-3 67-3 66-0 66-0 66-0 66-0 66-0 66-0 66-0 66-0 66-0 66-0 320-0 320-0 320-0 320-0 320-0 295-3 295-3 295-3 295-3 300-3 300-3 300-3 225-3 225-3 225-3 225-3 39-0 39-0 39-0 39-0 39-0 0-2 0-2 0-2 0-2 0-2 0-2 0-2 0-2 0-2 0-2 0-2 0-2 0-2 0-2 0-2 0-2 0-2 0-2 0-2 0-2 0-2 0-2 0-2 0-2 0-2 0-2 0-2 0-2 0-2 0-2 0-2 0-2 0-2 0-2 0-2 0-2 0-2 
0-2 0-2 0-2 0-2 0-2 0-2 0-2 0-2 0-2 0-2 0-2 0-2 0-2 0-2 0-2 0-2 0-2 0-2 0-2 0-2 0-2 0-2 0-2 0-2 0-2 0-2 0-2 0-2 0-2 0-2 0-2 0-2 0-2 0-2 0-2 0-2 0-2 0-2 0-2 0-2 0-2 0-2 326-0 34-3 34-3 34-3 34-3 34-3 55-0 55-0 55-0 55-0 232-0 232-0 107-3 107-3 107-3 107-3 107-3 107-3 228-3 228-3 228-3 228-3 278-3 278-3 278-3 208-3 208-3 208-3 109-0 208-3 208-3 208-3 177-0 177-0 177-0 177-0 177-0 177-0 44-0 44-0 44-0 44-0 44-0 481-3 481-3 481-3 481-3 481-3 84-0 227-3 227-3 227-3 227-3 227-3 93-0 93-0 93-0 93-0 205-3 205-3 205-3 13-3 13-3 266-0 266-0 266-0 266-0 266-0 266-0 161-3 161-3 161-3 161-3 161-3 311-3 311-3 311-3 311-3 248-0 248-0 248-0 248-0 248-0 248-0 248-0 248-0 248-0 248-0 81-0 81-0 81-0 122-3 122-3 122-3 122-3 122-3 122-3 94-0 94-0 94-0 94-0 94-0 94-0 94-0 67-3 67-3 67-3 67-3 66-0 66-0 66-0 66-0 66-0 66-0 66-0 171-3 171-3 320-0 320-0 320-0 320-0 320-0 298-3 298-3 298-3 298-3 300-3 300-3 225-3 225-3 225-3 225-3 225-3 39-0 39-0 39-0 39-0 39-0 0-2 0-2 0-2 0-2 0-2 0-2 0-2 0-2 0-2 0-2 0-2 0-2 0-2 0-2 0-2 0-2 0-2 0-2 0-2 0-2 0-2 0-2 0-2 0-2 0-2 0-2 0-2 0-2 0-2 0-2 0-2 0-2 0-2 0-2 0-2 0-2 0-2 
0-2 0-2 0-2 0-2 0-2 0-2 0-2 0-2 0-2 0-2 0-2 0-2 0-2 0-2 0-2 0-2 0-2 0-2 0-2 0-2 0-2 0-2 0-2 0-2 0-2 0-2 0-2 0-2 0-2 0-2 0-2 0-2 0-2 0-2 0-2 0-2 0-2 0-2 0-2 0-2 0-2 0-2 326-0 326-0 34-3 326-0 34-3 55-0 55-0 55-0 55-0 55-0 232-0 107-3 107-3 107-3 107-3 107-3 107-3 107-3 228-3 228-3 228-3 228-3 278-3 278-3 278-3 278-3 278-3 208-3 208-3 208-3 208-3 208-3 177-0 177-0 177-0 177-0 177-0 177-0 44-0 44-0 44-0 44-0 481-3 481-3 481-3 481-3 481-3 481-3 227-3 227-3 227-3 227-3 227-3 227-3 227-3 93-0 93-0 93-0 93-0 93-0 93-0 13-3 13-3 71-3 71-3 266-0 266-0 266-0 266-0 161-3 161-3 161-3 161-3 311-3 311-3 311-3 311-3 248-0 248-0 248-0 248-0 248-0 248-0 248-0 248-0 248-0 81-0 81-0 81-0 81-0 81-0 81-0 122-3 122-3 122-3 122-3 94-0 94-0 94-0 94-0 94-0 94-0 94-0 94-0 94-0 67-3 67-3 67-3 67-3 66-0 66-0 66-0 66-0 66-0 66-0 171-3 171-3 320-0 320-0 320-0 320-0 320-0 298-3 298-3 298-3 298-3 298-3 300-3 300-3 300-3 225-3 39-0 39-0 39-0 39-0 39-0 39-0 39-0 0-2 0-2 0-2 0-2 0-2 0-2 0-2 0-2 0-2 0-2 0-2 0-2 0-2 0-2 0-2 0-2 0-2 0-2 0-2 0-2 0-2 0-2 0-2 0-2 0-2 0-2 0-2 0-2 0-2 0-2 0-2 0-2 0-2 0-2 0-2 0-2 0-2 
0-2 0-2 0-2 0-2 0-2 0-2 0-2 0-2 0-2 0-2 0-2 0-2 0-2 0-2 0-2 0-2 0-2 0-2 0-2 0-2 0-2 0-2 0-2 0-2 0-2 0-2 0-2 0-2 0-2 0-2 0-2 0-2 0-2 0-2 0-2 0-2 0-2 0-2 0-2 0-2 0-2 0-2 326-0 326-0 326-0 326-0 55-0 55-0 55-0 55-0 55-0 232-0 232-0 232-0 107-3 107-3 107-3 107-3 107-3 228-3 228-3 228-3 329-0 329-0 278-3 278-3 278-3 278-3 278-3 278-3 208-3 208-3 208-3 208-3 177-0 177-0 177-0 177-0 177-0 177-0 44-0 44-0 44-0 44-0 481-3 481-3 481-3 481-3 481-3 481-3 481-3 227-3 227-3 227-3 227-3 227-3 227-3 93-0 93-0 93-0 93-0 93-0 93-0 13-3 13-3 71-3 71-3 266-0 266-0 266-0 266-0 266-0 161-3 161-3 161-3 311-3 311-3 335-3 335-3 248-0 335-3 335-3 335-3 335-3 335-3 335-3 248-0 248-0 81-0 81-0 81-0 81-0 81-0 81-0 81-0 122-3 122-3 122-3 94-0 94-0 94-0 139-3 139-3 139-3 139-3 94-0 94-0 67-3 67-3 67-3 67-3 66-0 66-0 66-0 66-0 171-3 171-3 171-3 171-3 171-3 171-3 171-3 171-3 320-0 298-3 298-3 298-3 298-3 298-3 300-3 300-3 300-3 300-3 39-0 39-0 39-0 39-0 39-0 39-0 39-0 39-0 0-2 0-2 0-2 0-2 0-2 0-2 0-2 0-2 0-2 0-2 0-2 0-2 0-2 0-2 0-2 0-2 0-2 0-2 0-2 0-2 0-2 0-2 0-2 0-2 0-2 0-2 0-2 0-2 0-2 0-2 0-2 0-2 0-2 0-2 0-2 0-2 
0-2 0-2 0-2 0-2 0-2 0-2 0-2 0-2 0-2 0-2 0-2 0-2 0-2 0-2 0-2 0-2 0-2 0-2 0-2 0-2 0-2 0-2 0-2 0-2 0-2 0-2 0-2 0-2 0-2 0-2 0-2 0-2 0-2 0-2 0-2 0-2 0-2 0-2 0-2 0-2 326-0 326-0 326-0 326-0 326-0 326-0 55-0 55-0 55-0 55-0 55-0 55-0 55-0 232-0 107-3 355-0 107-3 107-3 107-3 228-3 228-3 355-0 355-0 329-0 278-3 278-3 278-3 278-3 278-3 278-3 208-3 208-3 208-3 208-3 208-3 177-0 177-0 177-0 177-0 35-0 35-0 35-0 44-0 44-0 481-3 481-3 481-3 481-3 481-3 481-3 481-3 481-3 227-3 227-3 261-0 261-0 227-3 93-0 93-0 93-0 93-0 93-0 93-0 71-3 13-3 71-3 71-3 266-0 266-0 266-0 266-0 266-0 266-0 266-0 311-3 311-3 311-3 335-3 335-3 335-3 335-3 335-3 335-3 335-3 335-3 335-3 248-0 81-0 81-0 81-0 81-0 81-0 81-0 81-0 81-0 196-0 196-0 196-0 196-0 94-0 94-0 139-3 139-3 139-3 139-3 139-3 139-3 67-3 67-3 67-3 67-3 66-0 66-0 66-0 66-0 171-3 171-3 171-3 171-3 171-3 171-3 171-3 171-3 320-0 298-3 298-3 298-3 298-3 298-3 300-3 300-3 300-3 300-3 300-3 39-0 39-0 39-0 39-0 39-0 250-0 250-0 250-0 0-2 0-2 0-2 0-2 0-2 0-2 0-2 0-2 0-2 0-2 0-2 0-2 0-2 0-2 0-2 0-2 0-2 0-2 0-2 0-2 0-2 0-2 0-2 0-2 0-2 0-2 0-2 0-2 0-2 0-2 0-2 0-2 0-2 0-2 0-2 
0-2 0-2 0-2 0-2 0-2 0-2 0-2 0-2 0-2 0-2 0-2 0-2 0-2 0-2 0-2 0-2 0-2 0-2 0-2 0-2 0-2 0-2 0-2 0-2 0-2 0-2 0-2 0-2 0-2 0-2 0-2 0-2 0-2 0-2 0-2 0-2 0-2 0-2 0-2 0-2 326-0 326-0 326-0 326-0 326-0 326-0 55-0 279-0 279-0 279-0 279-0 55-0 232-0 232-0 355-0 355-0 107-3 107-3 355-0 355-0 355-0 355-0 355-0 329-0 329-0 329-0 329-0 278-3 278-3 278-3 208-3 208-3 208-3 190-3 190-3 177-0 177-0 177-0 177-0 35-0 35-0 35-0 44-0 44-0 481-3 481-3 481-3 85-3 481-3 481-3 481-3 227-3 227-3 227-3 261-0 261-0 261-0 261-0 93-0 93-0 93-0 261-0 261-0 71-3 71-3 71-3 71-3 266-0 266-0 266-0 266-0 266-0 266-0 311-3 311-3 311-3 240-0 335-3 335-3 335-3 335-3 335-3 335-3 335-3 335-3 335-3 248-0 81-0 81-0 81-0 81-0 81-0 81-0 81-0 196-0 196-0 196-0 196-0 196-0 94-0 291-3 139-3 139-3 139-3 139-3 67-3 67-3 67-3 67-3 67-3 67-3 66-0 66-0 171-3 171-3 171-3 171-3 171-3 171-3 171-3 110-0 110-0 110-0 110-0 298-3 298-3 298-3 298-3 298-3 298-3 300-3 300-3 300-3 300-3 250-0 39-0 39-0 250-0 250-0 250-0 250-0 250-0 0-2 0-2 0-2 0-2 0-2 0-2 0-2 0-2 0-2 0-2 0-2 0-2 0-2 0-2 0-2 0-2 0-2 0-2 0-2 0-2 0-2 0-2 0-2 0-2 0-2 0-2 0-2 0-2 0-2 0-2 0-2 0-2 0-2 0-2 0-2 
0-2 0-2 0-2 0-2 0-2 0-2 0-2 0-2 0-2 0-2 0-2 0-2 0-2 0-2 0-2 0-2 0-2 0-2 0-2 0-2 0-2 0-2 0-2 0-2 0-2 0-2 0-2 0-2 0-2 0-2 0-2 0-2 0-2 0-2 0-2 0-2 0-2 0-2 0-2 326-0 326-0 326-0 326-0 326-0 326-0 326-0 326-0 326-0 279-0 279-0 279-0 279-0 232-0 232-0 232-0 355-0 355-0 355-0 355-0 355-0 355-0 329-0 329-0 329-0 329-0 278-3 278-3 278-3 278-3 278-3 208-3 208-3 208-3 190-3 190-3 177-0 177-0 177-0 177-0 35-0 35-0 35-0 44-0 44-0 44-0 481-3 481-3 85-3 85-3 481-3 481-3 227-3 227-3 227-3 261-0 261-0 261-0 261-0 261-0 261-0 261-0 261-0 261-0 71-3 159-3 71-3 71-3 266-0 266-0 266-0 266-0 311-3 311-3 311-3 311-3 311-3 240-0 335-3 240-0 335-3 335-3 335-3 335-3 335-3 335-3 335-3 335-3 81-0 81-0 81-0 119-0 119-0 81-0 119-0 196-0 196-0 196-0 196-0 196-0 196-0 291-3 139-3 139-3 139-3 139-3 67-3 67-3 67-3 67-3 67-3 67-3 66-0 66-0 66-0 171-3 171-3 171-3 171-3 171-3 110-0 110-0 110-0 110-0 110-0 110-0 298-3 298-3 298-3 298-3 298-3 300-3 300-3 300-3 300-3 250-0 39-0 250-0 250-0 250-0 250-0 250-0 250-0 0-2 0-2 0-2 0-2 0-2 0-2 0-2 0-2 0-2 0-2 0-2 0-2 0-2 0-2 0-2 0-2 0-2 0-2 0-2 0-2 0-2 0-2 0-2 0-2 0-2 0-2 0-2 0-2 0-2 0-2 0-2 0-2 0-2 0-2 0-2 
0-2 0-2 0-2 0-2 0-2 0-2 0-2 0-2 0-2 0-2 0-2 0-2 0-2 0-2 0-2 0-2 0-2 0-2 0-2 0-2 0-2 0-2 0-2 0-2 0-2 0-2 0-2 0-2 0-2 0-2 0-2 0-2 0-2 0-2 0-2 0-2 0-2 0-2 0-2 129-0 129-0 326-0 326-0 326-0 326-0 326-0 326-0 326-0 279-0 279-0 279-0 232-0 232-0 232-0 232-0 355-0 355-0 355-0 355-0 355-0 355-0 329-0 329-0 329-0 329-0 278-3 278-3 278-3 278-3 278-3 208-3 208-3 190-3 190-3 190-3 190-3 177-0 177-0 177-0 35-0 35-0 44-0 44-0 44-0 44-0 44-0 44-0 44-0 85-3 85-3 85-3 227-3 227-3 227-3 261-0 261-0 261-0 261-0 261-0 261-0 261-0 261-0 261-0 71-3 159-3 159-3 159-3 266-0 159-3 159-3 266-0 266-0 311-3 311-3 311-3 311-3 240-0 240-0 240-0 240-0 240-0 145-3 335-3 145-3 145-3 145-3 145-3 119-0 119-0 119-0 119-0 119-0 119-0 119-0 196-0 196-0 196-0 196-0 196-0 196-0 291-3 291-3 139-3 120-3 139-3 139-3 139-3 139-3 67-3 67-3 272-0 272-0 66-0 171-3 171-3 344-0 171-3 171-3 110-0 110-0 110-0 110-0 110-0 110-0 298-3 298-3 298-3 298-3 298-3 289-0 289-0 289-0 274-0 274-0 250-0 250-0 250-0 250-0 250-0 250-0 250-0 250-0 250-0 0-2 0-2 0-2 0-2 0-2 0-2 0-2 0-2 0-2 0-2 0-2 0-2 0-2 0-2 0-2 0-2 0-2 0-2 0-2 0-2 0-2 0-2 0-2 0-2 0-2 0-2 0-2 0-2 0-2 0-2 0-2 0-2 0-2 0-2 
0-2 0-2 0-2 0-2 0-2 0-2 0-2 0-2 0-2 0-2 0-2 0-2 0-2 0-2 0-2 0-2 0-2 0-2 0-2 0-2 0-2 0-2 0-2 0-2 0-2 0-2 0-2 0-2 0-2 0-2 0-2 0-2 0-2 0-2 0-2 0-2 0-2 0-2 0-2 129-0 129-0 129-0 129-0 326-0 326-0 326-0 279-0 279-0 279-0 232-0 232-0 232-0 232-0 232-0 232-0 232-0 355-0 355-0 329-0 329-0 329-0 329-0 329-0 329-0 329-0 329-0 104-0 104-0 104-0 208-3 208-3 190-3 190-3 190-3 190-3 190-3 177-0 35-0 35-0 35-0 35-0 44-0 35-0 35-0 44-0 85-3 85-3 85-3 85-3 85-3 85-3 85-3 227-3 227-3 227-3 227-3 261-0 261-0 261-0 261-0 261-0 261-0 71-3 71-3 159-3 159-3 159-3 159-3 159-3 159-3 159-3 159-3 311-3 311-3 311-3 311-3 240-0 240-0 240-0 240-0 240-0 145-3 145-3 145-3 145-3 145-3 145-3 119-0 119-0 119-0 119-0 119-0 119-0 196-0 196-0 196-0 196-0 196-0 196-0 196-0 291-3 291-3 291-3 120-3 139-3 139-3 139-3 139-3 67-3 272-0 272-0 272-0 272-0 171-3 344-0 344-0 171-3 171-3 110-0 110-0 110-0 110-0 110-0 110-0 298-3 298-3 298-3 298-3 289-0 289-0 289-0 289-0 274-0 274-0 274-0 274-0 274-0 250-0 250-0 250-0 250-0 250-0 250-0 0-2 0-2 0-2 0-2 0-2 0-2 0-2 0-2 0-2 0-2 0-2 0-2 0-2 0-2 0-2 0-2 0-2 0-2 0-2 0-2 0-2 0-2 0-2 0-2 0-2 0-2 0-2 0-2 0-2 0-2 0-2 0-2 0-2 0-2 
0-2 0-2 0-2 0-2 0-2 0-2 0-2 0-2 0-2 0-2 0-2 0-2 0-2 0-2 0-2 0-2 0-2 0-2 0-2 0-2 0-2 0-2 0-2 0-2 0-2 0-2 0-2 0-2 0-2 0-2 0-2 0-2 0-2 0-2 0-2 0-2 0-2 0-2 0-2 129-0 129-0 129-0 129-0 326-0 279-0 279-0 279-0 279-0 279-0 232-0 232-0 232-0 232-0 232-0 355-0 355-0 355-0 355-0 153-3 329-0 329-0 329-0 329-0 329-0 329-0 329-0 104-0 104-0 79-0 208-3 190-3 190-3 190-3 190-3 190-3 177-0 177-0 177-0 35-0 35-0 35-0 44-0 35-0 35-0 35-0 35-0 85-3 85-3 85-3 85-3 85-3 85-3 85-3 227-3 227-3 56-3 56-3 261-0 261-0 261-0 261-0 71-3 71-3 71-3 159-3 159-3 159-3 159-3 159-3 159-3 159-3 159-3 159-3 311-3 311-3 311-3 240-0 240-0 240-0 240-0 145-3 145-3 145-3 145-3 145-3 119-0 119-0 119-0 119-0 119-0 119-0 119-0 119-0 119-0 119-0 196-0 196-0 196-0 196-0 196-0 291-3 291-3 291-3 120-3 120-3 120-3 139-3 139-3 139-3 272-0 272-0 272-0 344-0 344-0 344-0 344-0 344-0 344-0 344-0 110-0 110-0 110-0 110-0 60-3 60-3 289-0 289-0 289-0 289-0 289-0 289-0 289-0 274-0 274-0 274-0 274-0 274-0 274-0 274-0 250-0 250-0 250-0 250-0 250-0 0-2 0-2 0-2 0-2 0-2 0-2 0-2 0-2 0-2 0-2 0-2 0-2 0-2 0-2 0-2 0-2 0-2 0-2 0-2 0-2 0-2 0-2 0-2 0-2 0-2 0-2 0-2 0-2 0-2 0-2 0-2 0-2 0-2 
0-2 0-2 0-2 0-2 0-2 0-2 0-2 0-2 0-2 0-2 0-2 0-2 0-2 0-2 0-2 0-2 0-2 0-2 0-2 0-2 0-2 0-2 0-2 0-2 0-2 0-2 0-2 0-2 0-2 0-2 0-2 0-2 0-2 0-2 0-2 0-2 0-2 0-2 0-2 129-0 129-0 129-0 129-0 129-0 279-0 279-0 279-0 279-0 279-0 232-0 232-0 232-0 232-0 232-0 355-0 355-0 355-0 355-0 153-3 329-0 329-0 329-0 329-0 329-0 329-0 329-0 104-0 79-0 79-0 208-3 190-3 190-3 190-3 190-3 190-3 190-3 190-3 190-3 35-0 35-0 35-0 35-0 35-0 35-0 35-0 35-0 85-3 85-3 85-3 85-3 85-3 85-3 227-3 227-3 227-3 61-3 56-3 261-0 261-0 261-0 261-0 71-3 71-3 71-3 71-3 159-3 159-3 159-3 159-3 159-3 159-3 159-3 311-3 311-3 311-3 311-3 240-0 240-0 240-0 240-0 145-3 145-3 145-3 145-3 119-0 119-0 119-0 119-0 119-0 119-0 119-0 119-0 41-0 41-0 196-0 196-0 196-0 196-0 196-0 291-3 291-3 291-3 291-3 120-3 120-3 120-3 139-3 139-3 139-3 272-0 272-0 272-0 272-0 344-0 344-0 344-0 344-0 344-0 344-0 110-0 110-0 110-0 110-0 60-3 60-3 289-0 289-0 289-0 289-0 289-0 289-0 289-0 289-0 274-0 274-0 274-0 274-0 274-0 274-0 274-0 250-0 250-0 250-0 250-0 0-2 0-2 0-2 0-2 0-2 0-2 0-2 0-2 0-2 0-2 0-2 0-2 0-2 0-2 0-2 0-2 0-2 0-2 0-2 0-2 0-2 0-2 0-2 0-2 0-2 0-2 0-2 0-2 0-2 0-2 0-2 0-2 0-2 
0-2 0-2 0-2 0-2 0-2 0-2 0-2 0-2 0-2 0-2 0-2 0-2 0-2 0-2 0-2 0-2 0-2 0-2 0-2 0-2 0-2 0-2 0-2 0-2 0-2 0-2 0-2 0-2 0-2 0-2 0-2 0-2 0-2 0-2 0-2 0-2 0-2 0-2 0-2 129-0 129-0 129-0 129-0 129-0 279-0 279-0 279-0 279-0 279-0 279-0 232-0 232-0 232-0 232-0 355-0 355-0 355-0 153-3 153-3 153-3 153-3 329-0 329-0 329-0 329-0 329-0 104-0 79-0 79-0 79-0 79-0 190-3 190-3 190-3 190-3 190-3 190-3 190-3 190-3 190-3 35-0 35-0 35-0 35-0 35-0 257-0 257-0 257-0 85-3 85-3 85-3 85-3 61-3 61-3 61-3 61-3 56-3 56-3 56-3 56-3 71-3 71-3 71-3 71-3 71-3 159-3 159-3 159-3 159-3 159-3 239-0 159-3 159-3 240-0 311-3 311-3 311-3 240-0 240-0 145-3 145-3 145-3 145-3 145-3 119-0 119-0 187-3 119-0 41-0 41-0 41-0 41-0 41-0 41-0 196-0 196-0 291-3 291-3 196-0 291-3 291-3 120-3 120-3 120-3 120-3 120-3 139-3 139-3 139-3 272-0 272-0 272-0 344-0 344-0 344-0 344-0 110-0 110-0 110-0 110-0 110-0 110-0 110-0 60-3 60-3 289-0 289-0 289-0 289-0 289-0 289-0 289-0 274-0 274-0 274-0 274-0 274-0 274-0 274-0 274-0 274-0 250-0 250-0 250-0 0-2 0-2 0-2 0-2 0-2 0-2 0-2 0-2 0-2 0-2 0-2 0-2 0-2 0-2 0-2 0-2 0-2 0-2 0-2 0-2 0-2 0-2 0-2 0-2 0-2 0-2 0-2 0-2 0-2 0-2 0-2 0-2 0-2 
0-2 0-2 0-2 0-2 0-2 0-2 0-2 0-2 0-2 0-2 0-2 0-2 0-2 0-2 0-2 0-2 0-2 0-2 0-2 0-2 0-2 0-2 0-2 0-2 0-2 0-2 0-2 0-2 0-2 0-2 0-2 0-2 0-2 0-2 0-2 0-2 0-2 0-2 0-2 129-0 129-0 129-0 129-0 279-0 279-0 279-0 279-0 279-0 279-0 153-3 153-3 232-0 232-0 232-0 355-0 355-0 153-3 153-3 153-3 153-3 153-3 104-0 104-0 104-0 104-0 104-0 104-0 104-0 79-0 79-0 79-0 79-0 190-3 190-3 190-3 190-3 83-3 83-3 190-3 33-0 257-0 257-0 35-0 35-0 35-0 257-0 257-0 85-3 85-3 85-3 85-3 61-3 61-3 61-3 56-3 56-3 56-3 56-3 56-3 56-3 71-3 71-3 71-3 71-3 71-3 239-0 239-0 159-3 239-0 239-0 239-0 159-3 159-3 240-0 240-0 240-0 240-0 240-0 240-0 145-3 145-3 145-3 145-3 187-3 187-3 187-3 187-3 187-3 187-3 41-0 41-0 41-0 41-0 41-0 291-3 291-3 291-3 291-3 291-3 291-3 291-3 291-3 120-3 120-3 120-3 120-3 120-3 139-3 139-3 272-0 272-0 272-0 344-0 344-0 344-0 344-0 344-0 344-0 110-0 110-0 110-0 110-0 110-0 60-3 60-3 289-0 289-0 289-0 289-0 289-0 289-0 289-0 274-0 143-3 143-3 274-0 274-0 274-0 274-0 274-0 172-0 172-0 172-0 172-0 172-0 0-2 0-2 0-2 0-2 0-2 0-2 0-2 0-2 0-2 0-2 0-2 0-2 0-2 0-2 0-2 0-2 0-2 0-2 0-2 0-2 0-2 0-2 0-2 0-2 0-2 0-2 0-2 0-2 0-2 0-2 0-2 0-2 
0-2 0-2 0-2 0-2 0-2 0-2 0-2 0-2 0-2 0-2 0-2 0-2 0-2 0-2 0-2 0-2 0-2 0-2 0-2 0-2 0-2 0-2 0-2 0-2 0-2 0-2 0-2 0-2 0-2 0-2 0-2 0-2 0-2 0-2 0-2 0-2 0-2 0-2 0-2 129-0 129-0 129-0 129-0 129-0 180-0 180-0 180-0 279-0 153-3 153-3 153-3 153-3 153-3 153-3 153-3 355-0 153-3 153-3 153-3 153-3 104-0 104-0 104-0 104-0 104-0 104-0 104-0 104-0 79-0 79-0 79-0 79-0 79-0 79-0 79-0 79-0 79-0 83-3 83-3 33-0 33-0 257-0 35-0 257-0 257-0 257-0 257-0 257-0 85-3 85-3 61-3 61-3 61-3 61-3 56-3 56-3 56-3 56-3 56-3 56-3 71-3 71-3 71-3 71-3 71-3 239-0 239-0 239-0 239-0 239-0 239-0 239-0 239-0 239-0 240-0 240-0 240-0 64-3 64-3 145-3 145-3 145-3 145-3 187-3 187-3 187-3 187-3 187-3 41-0 41-0 65-0 65-0 41-0 41-0 291-3 291-3 291-3 291-3 291-3 291-3 291-3 291-3 120-3 120-3 120-3 120-3 120-3 120-3 120-3 272-0 272-0 272-0 272-0 272-0 344-0 344-0 344-0 344-0 344-0 60-3 60-3 60-3 110-0 60-3 60-3 289-0 289-0 289-0 143-3 143-3 143-3 143-3 143-3 143-3 143-3 143-3 143-3 143-3 274-0 274-0 172-0 172-0 172-0 172-0 172-0 0-2 0-2 0-2 0-2 0-2 0-2 0-2 0-2 0-2 0-2 0-2 0-2 0-2 0-2 0-2 0-2 0-2 0-2 0-2 0-2 0-2 0-2 0-2 0-2 0-2 0-2 0-2 0-2 0-2 0-2 0-2 0-2 
0-2 0-2 0-2 0-2 0-2 0-2 0-2 0-2 0-2 0-2 0-2 0-2 0-2 0-2 0-2 0-2 0-2 0-2 0-2 0-2 0-2 0-2 0-2 0-2 0-2 0-2 0-2 0-2 0-2 0-2 0-2 0-2 0-2 0-2 0-2 0-2 0-2 0-2 0-2 129-0 129-0 129-0 129-0 129-0 180-0 180-0 180-0 180-0 180-0 180-0 180-0 153-3 153-3 153-3 153-3 355-0 153-3 153-3 277-3 277-3 104-0 104-0 104-0 104-0 104-0 104-0 104-0 104-0 79-0 79-0 79-0 79-0 79-0 79-0 79-0 79-0 79-0 83-3 83-3 83-3 33-0 257-0 257-0 257-0 257-0 257-0 257-0 257-0 111-3 85-3 85-3 85-3 61-3 61-3 56-3 56-3 56-3 56-3 56-3 56-3 56-3 56-3 236-3 239-0 239-0 239-0 239-0 239-0 239-0 239-0 239-0 239-0 239-0 239-0 240-0 240-0 240-0 64-3 64-3 145-3 64-3 145-3 145-3 187-3 187-3 187-3 187-3 187-3 41-0 41-0 65-0 65-0 65-0 41-0 65-0 65-0 291-3 291-3 291-3 68-3 68-3 68-3 68-3 120-3 120-3 120-3 120-3 193-3 193-3 193-3 272-0 272-0 272-0 272-0 272-0 272-0 344-0 344-0 344-0 60-3 60-3 60-3 60-3 60-3 60-3 60-3 60-3 60-3 143-3 60-3 143-3 143-3 143-3 143-3 143-3 143-3 143-3 143-3 274-0 274-0 172-0 172-0 172-0 172-0 172-0 0-2 0-2 0-2 0-2 0-2 0-2 0-2 0-2 0-2 0-2 0-2 0-2 0-2 0-2 0-2 0-2 0-2 0-2 0-2 0-2 0-2 0-2 0-2 0-2 0-2 0-2 0-2 0-2 0-2 0-2 0-2 0-2 
0-2 0-2 0-2 0-2 0-2 0-2 0-2 0-2 0-2 0-2 0-2 0-2 0-2 0-2 0-2 0-2 0-2 0-2 0-2 0-2 0-2 0-2 0-2 0-2 0-2 0-2 0-2 0-2 0-2 0-2 0-2 0-2 0-2 0-2 0-2 0-2 0-2 206-3 206-3 206-3 206-3 129-0 129-0 129-0 180-0 180-0 180-0 180-0 180-0 180-0 180-0 153-3 153-3 153-3 153-3 153-3 153-3 153-3 277-3 277-3 104-0 104-0 104-0 104-0 104-0 380-3 380-3 380-3 380-3 380-3 79-0 79-0 79-0 79-0 79-0 79-0 83-3 83-3 83-3 83-3 33-0 257-0 257-0 257-0 257-0 257-0 257-0 257-0 111-3 111-3 61-3 61-3 61-3 61-3 61-3 56-3 236-3 236-3 236-3 236-3 56-3 56-3 236-3 236-3 236-3 239-0 239-0 236-3 239-0 239-0 63-0 63-0 239-0 239-0 64-3 64-3 240-0 64-3 64-3 64-3 64-3 215-0 145-3 187-3 187-3 187-3 187-3 187-3 41-0 41-0 41-0 65-0 65-0 65-0 65-0 65-0 65-0 291-3 68-3 68-3 68-3 68-3 120-3 120-3 120-3 120-3 120-3 193-3 193-3 193-3 193-3 272-0 272-0 272-0 272-0 272-0 272-0 344-0 344-0 344-0 60-3 60-3 60-3 60-3 60-3 60-3 60-3 60-3 60-3 60-3 173-0 173-0 173-0 173-0 143-3 143-3 143-3 143-3 143-3 143-3 172-0 172-0 172-0 172-0 172-0 0-2 0-2 0-2 0-2 0-2 0-2 0-2 0-2 0-2 0-2 0-2 0-2 0-2 0-2 0-2 0-2 0-2 0-2 0-2 0-2 0-2 0-2 0-2 0-2 0-2 0-2 0-2 0-2 0-2 0-2 0-2 0-2 
0-2 0-2 0-2 0-2 0-2 0-2 0-2 0-2 0-2 0-2 0-2 0-2 0-2 0-2 0-2 0-2 0-2 0-2 0-2 0-2 0-2 0-2 0-2 0-2 0-2 0-2 0-2 0-2 0-2 0-2 0-2 0-2 0-2 0-2 0-2 0-2 0-2 206-3 206-3 206-3 206-3 129-0 129-0 129-0 180-0 180-0 180-0 180-0 180-0 180-0 180-0 112-0 112-0 112-0 153-3 153-3 153-3 277-3 277-3 277-3 104-0 277-3 277-3 104-0 104-0 380-3 380-3 380-3 380-3 380-3 79-0 79-0 79-0 380-3 79-0 79-0 83-3 83-3 83-3 33-0 33-0 257-0 257-0 306-3 306-3 257-0 257-0 257-0 111-3 111-3 61-3 61-3 61-3 61-3 61-3 56-3 236-3 236-3 236-3 236-3 236-3 236-3 236-3 236-3 236-3 236-3 236-3 236-3 239-0 63-0 63-0 63-0 239-0 239-0 64-3 64-3 64-3 64-3 64-3 64-3 64-3 215-0 145-3 145-3 187-3 187-3 187-3 187-3 41-0 41-0 41-0 65-0 65-0 65-0 65-0 65-0 65-0 65-0 68-3 68-3 68-3 68-3 120-3 120-3 120-3 193-3 193-3 193-3 193-3 193-3 341-3 341-3 341-3 341-3 272-0 341-3 272-0 344-0 344-0 60-3 60-3 60-3 275-3 275-3 275-3 275-3 275-3 60-3 60-3 60-3 173-0 173-0 173-0 173-0 143-3 143-3 143-3 143-3 143-3 143-3 172-0 172-0 172-0 172-0 172-0 172-0 0-2 0-2 0-2 0-2 0-2 0-2 0-2 0-2 0-2 0-2 0-2 0-2 0-2 0-2 0-2 0-2 0-2 0-2 0-2 0-2 0-2 0-2 0-2 0-2 0-2 0-2 0-2 0-2 0-2 0-2 0-2 
0-2 0-2 0-2 0-2 0-2 0-2 0-2 0-2 0-2 0-2 0-2 0-2 0-2 0-2 0-2 0-2 0-2 0-2 0-2 0-2 0-2 0-2 0-2 0-2 0-2 0-2 0-2 0-2 0-2 0-2 0-2 0-2 0-2 0-2 0-2 0-2 0-2 206-3 206-3 206-3 206-3 206-3 206-3 206-3 206-3 235-0 180-0 180-0 180-0 180-0 180-0 112-0 112-0 112-0 256-0 277-3 277-3 277-3 277-3 277-3 277-3 277-3 277-3 104-0 380-3 380-3 380-3 380-3 380-3 380-3 380-3 380-3 380-3 380-3 83-3 83-3 83-3 33-0 33-0 33-0 33-0 257-0 257-0 257-0 306-3 306-3 257-0 257-0 111-3 111-3 61-3 61-3 61-3 61-3 56-3 56-3 236-3 236-3 236-3 236-3 236-3 236-3 236-3 236-3 236-3 236-3 63-0 236-3 63-0 63-0 63-0 63-0 239-0 64-3 64-3 64-3 64-3 64-3 64-3 64-3 215-0 215-0 215-0 145-3 187-3 187-3 187-3 187-3 41-0 41-0 41-0 65-0 65-0 65-0 65-0 65-0 65-0 68-3 68-3 68-3 68-3 68-3 68-3 193-3 193-3 193-3 193-3 193-3 193-3 193-3 341-3 341-3 341-3 341-3 341-3 341-3 341-3 341-3 344-0 60-3 275-3 275-3 275-3 275-3 275-3 275-3 275-3 60-3 173-0 173-0 173-0 173-0 173-0 173-0 143-3 143-3 143-3 143-3 143-3 143-3 172-0 172-0 172-0 172-0 172-0 172-0 0-2 0-2 0-2 0-2 0-2 0-2 0-2 0-2 0-2 0-2 0-2 0-2 0-2 0-2 0-2 0-2 0-2 0-2 0-2 0-2 0-2 0-2 0-2 0-2 0-2 0-2 0-2 0-2 0-2 0-2 0-2 
0-2 0-2 0-2 0-2 0-2 0-2 0-2 0-2 0-2 0-2 0-2 0-2 0-2 0-2 0-2 0-2 0-2 0-2 0-2 0-2 0-2 0-2 0-2 0-2 0-2 0-2 0-2 0-2 0-2 0-2 0-2 0-2 0-2 0-2 0-2 0-2 0-2 206-3 206-3 206-3 206-3 206-3 206-3 206-3 206-3 235-0 235-0 235-0 180-0 180-0 180-0 112-0 254-0 112-0 256-0 256-0 256-0 256-0 277-3 277-3 277-3 277-3 277-3 380-3 380-3 280-3 380-3 380-3 380-3 380-3 380-3 380-3 380-3 380-3 83-3 83-3 83-3 33-0 33-0 33-0 33-0 257-0 257-0 257-0 306-3 160-3 111-3 111-3 111-3 61-3 61-3 61-3 111-3 61-3 61-3 56-3 236-3 236-3 138-0 236-3 288-0 288-0 236-3 63-0 63-0 63-0 63-0 236-3 63-0 63-0 63-0 63-0 63-0 64-3 64-3 64-3 64-3 64-3 64-3 64-3 215-0 215-0 215-0 187-3 187-3 187-3 187-3 187-3 41-0 41-0 41-0 186-3 65-0 65-0 65-0 65-0 65-0 68-3 68-3 68-3 68-3 68-3 68-3 193-3 193-3 193-3 193-3 341-3 341-3 341-3 341-3 341-3 269-0 341-3 341-3 341-3 341-3 341-3 275-3 275-3 275-3 275-3 275-3 275-3 275-3 275-3 275-3 60-3 173-0 173-0 173-0 173-0 173-0 173-0 143-3 173-0 173-0 173-0 173-0 173-0 172-0 172-0 172-0 172-0 172-0 172-0 0-2 0-2 0-2 0-2 0-2 0-2 0-2 0-2 0-2 0-2 0-2 0-2 0-2 0-2 0-2 0-2 0-2 0-2 0-2 0-2 0-2 0-2 0-2 0-2 0-2 0-2 0-2 0-2 0-2 0-2 0-2 
0-2 0-2 0-2 0-2 0-2 0-2 0-2 0-2 0-2 0-2 0-2 0-2 0-2 0-2 0-2 0-2 0-2 0-2 0-2 0-2 0-2 0-2 0-2 0-2 0-2 0-2 0-2 0-2 0-2 0-2 0-2 0-2 0-2 0-2 0-2 0-2 0-2 206-3 206-3 206-3 206-3 206-3 206-3 235-0 235-0 235-0 235-0 235-0 180-0 180-0 180-0 112-0 254-0 256-0 256-0 256-0 256-0 256-0 256-0 277-3 277-3 277-3 277-3 280-3 280-3 280-3 280-3 280-3 380-3 380-3 380-3 380-3 380-3 83-3 83-3 83-3 83-3 33-0 33-0 33-0 33-0 33-0 306-3 306-3 306-3 160-3 111-3 111-3 111-3 111-3 111-3 111-3 111-3 61-3 61-3 138-0 236-3 138-0 138-0 138-0 288-0 288-0 63-0 63-0 63-0 63-0 63-0 63-0 63-0 63-0 63-0 63-0 63-0 371-3 371-3 371-3 64-3 64-3 64-3 64-3 215-0 215-0 215-0 187-3 186-3 187-3 187-3 187-3 41-0 41-0 41-0 186-3 186-3 186-3 65-0 65-0 65-0 68-3 68-3 68-3 68-3 68-3 68-3 193-3 193-3 193-3 193-3 193-3 341-3 341-3 341-3 269-0 269-0 341-3 341-3 341-3 341-3 269-0 275-3 275-3 275-3 275-3 275-3 275-3 275-3 275-3 275-3 60-3 275-3 173-0 173-0 173-0 173-0 173-0 173-0 173-0 173-0 249-0 249-0 173-0 249-0 249-0 249-0 249-0 172-0 249-0 0-2 0-2 0-2 0-2 0-2 0-2 0-2 0-2 0-2 0-2 0-2 0-2 0-2 0-2 0-2 0-2 0-2 0-2 0-2 0-2 0-2 0-2 0-2 0-2 0-2 0-2 0-2 0-2 0-2 0-2 0-2 
0-2 0-2 0-2 0-2 0-2 0-2 0-2 0-2 0-2 0-2 0-2 0-2 0-2 0-2 0-2 0-2 0-2 0-2 0-2 0-2 0-2 0-2 0-2 0-2 0-2 0-2 0-2 0-2 0-2 0-2 0-2 0-2 0-2 0-2 0-2 0-2 0-2 206-3 206-3 206-3 206-3 80-0 235-0 235-0 235-0 235-0 235-0 235-0 180-0 180-0 112-0 112-0 254-0 256-0 256-0 256-0 256-0 256-0 256-0 256-0 277-3 277-3 280-3 280-3 280-3 280-3 280-3 280-3 280-3 380-3 380-3 380-3 380-3 83-3 83-3 33-0 83-3 33-0 306-3 306-3 306-3 306-3 306-3 306-3 306-3 160-3 160-3 111-3 160-3 160-3 111-3 111-3 111-3 61-3 138-0 138-0 138-0 138-0 138-0 288-0 288-0 288-0 63-0 63-0 288-0 63-0 63-0 63-0 63-0 63-0 63-0 371-3 371-3 371-3 371-3 371-3 371-3 64-3 215-0 215-0 215-0 215-0 215-0 215-0 186-3 186-3 187-3 187-3 41-0 186-3 186-3 186-3 186-3 186-3 65-0 65-0 65-0 68-3 68-3 68-3 268-0 268-0 268-0 191-3 191-3 193-3 193-3 193-3 341-3 341-3 341-3 269-0 269-0 269-0 269-0 269-0 269-0 269-0 275-3 275-3 275-3 195-3 195-3 195-3 195-3 195-3 275-3 275-3 275-3 219-0 173-0 173-0 173-0 219-0 219-0 369-0 369-0 369-0 249-0 249-0 249-0 249-0 249-0 249-0 249-0 249-0 0-2 0-2 0-2 0-2 0-2 0-2 0-2 0-2 0-2 0-2 0-2 0-2 0-2 0-2 0-2 0-2 0-2 0-2 0-2 0-2 0-2 0-2 0-2 0-2 0-2 0-2 0-2 0-2 0-2 0-2 0-2 
0-2 0-2 0-2 0-2 0-2 0-2 0-2 0-2 0-2 0-2 0-2 0-2 0-2 0-2 0-2 0-2 0-2 0-2 0-2 0-2 0-2 0-2 0-2 0-2 0-2 0-2 0-2 0-2 0-2 0-2 0-2 0-2 0-2 0-2 0-2 0-2 80-0 206-3 80-0 80-0 80-0 80-0 235-0 235-0 235-0 235-0 235-0 235-0 180-0 112-0 112-0 112-0 254-0 256-0 256-0 256-0 256-0 256-0 256-0 256-0 256-0 277-3 277-3 277-3 280-3 280-3 280-3 280-3 280-3 83-3 83-3 380-3 83-3 83-3 33-0 33-0 33-0 33-0 306-3 306-3 306-3 306-3 306-3 306-3 160-3 160-3 160-3 111-3 160-3 160-3 111-3 111-3 111-3 111-3 138-0 138-0 138-0 138-0 288-0 288-0 288-0 288-0 288-0 63-0 288-0 63-0 288-0 242-3 242-3 242-3 242-3 371-3 371-3 371-3 371-3 371-3 215-0 215-0 215-0 215-0 215-0 215-0 215-0 215-0 186-3 186-3 186-3 186-3 186-3 186-3 345-0 186-3 186-3 186-3 186-3 65-0 65-0 68-3 68-3 268-0 268-0 268-0 268-0 191-3 191-3 191-3 193-3 193-3 341-3 341-3 269-0 269-0 269-0 269-0 269-0 269-0 269-0 269-0 95-3 275-3 275-3 275-3 195-3 195-3 195-3 195-3 219-0 219-0 219-0 219-0 219-0 219-0 219-0 219-0 369-0 369-0 369-0 369-0 249-0 249-0 249-0 249-0 249-0 249-0 249-0 249-0 0-2 0-2 0-2 0-2 0-2 0-2 0-2 0-2 0-2 0-2 0-2 0-2 0-2 0-2 0-2 0-2 0-2 0-2 0-2 0-2 0-2 0-2 0-2 0-2 0-2 0-2 0-2 0-2 0-2 0-2 0-2 
0-2 0-2 0-2 0-2 0-2 0-2 0-2 0-2 0-2 0-2 0-2 0-2 0-2 0-2 0-2 0-2 0-2 0-2 0-2 0-2 0-2 0-2 0-2 0-2 0-2 0-2 0-2 0-2 0-2 0-2 0-2 0-2 0-2 0-2 0-2 0-2 80-0 80-0 80-0 80-0 235-0 235-0 235-0 235-0 235-0 235-0 235-0 235-0 180-0 112-0 112-0 254-0 254-0 256-0 256-0 256-0 256-0 256-0 256-0 256-0 256-0 277-3 277-3 342-3 280-3 280-3 280-3 280-3 280-3 83-3 83-3 83-3 83-3 33-0 33-0 33-0 306-3 306-3 306-3 306-3 306-3 306-3 160-3 160-3 160-3 160-3 160-3 111-3 160-3 245-0 111-3 111-3 111-3 111-3 138-0 138-0 138-0 138-0 288-0 288-0 288-0 288-0 288-0 288-0 288-0 288-0 288-0 242-3 242-3 242-3 242-3 371-3 371-3 371-3 371-3 371-3 215-0 215-0 215-0 215-0 215-0 215-0 215-0 215-0 186-3 186-3 186-3 186-3 186-3 186-3 345-0 186-3 186-3 186-3 186-3 65-0 268-0 268-0 68-3 268-0 268-0 191-3 191-3 191-3 191-3 191-3 193-3 341-3 341-3 192-3 192-3 269-0 269-0 269-0 269-0 269-0 269-0 269-0 95-3 95-3 195-3 195-3 195-3 195-3 195-3 195-3 195-3 219-0 219-0 219-0 219-0 219-0 219-0 219-0 369-0 369-0 369-0 369-0 369-0 249-0 249-0 249-0 249-0 249-0 249-0 249-0 0-2 0-2 0-2 0-2 0-2 0-2 0-2 0-2 0-2 0-2 0-2 0-2 0-2 0-2 0-2 0-2 0-2 0-2 0-2 0-2 0-2 0-2 0-2 0-2 0-2 0-2 0-2 0-2 0-2 0-2 0-2 
0-2 0-2 0-2 0-2 0-2 0-2 0-2 0-2 0-2 0-2 0-2 0-2 0-2 0-2 0-2 0-2 0-2 0-2 0-2 0-2 0-2 0-2 0-2 0-2 0-2 0-2 0-2 0-2 0-2 0-2 0-2 0-2 0-2 0-2 0-2 0-2 80-0 80-0 80-0 80-0 235-0 235-0 235-0 112-0 112-0 112-0 112-0 235-0 180-0 112-0 112-0 254-0 254-0 254-0 254-0 254-0 256-0 256-0 256-0 254-0 256-0 277-3 342-3 342-3 342-3 280-3 280-3 280-3 280-3 280-3 280-3 83-3 83-3 33-0 33-0 33-0 33-0 306-3 306-3 306-3 306-3 306-3 160-3 160-3 160-3 160-3 160-3 160-3 160-3 245-0 111-3 111-3 111-3 111-3 138-0 138-0 138-0 138-0 138-0 288-0 288-0 288-0 242-3 242-3 242-3 242-3 242-3 242-3 242-3 242-3 242-3 371-3 371-3 371-3 371-3 371-3 215-0 215-0 40-0 538-3 538-3 215-0 215-0 538-3 186-3 186-3 538-3 538-3 186-3 186-3 345-0 345-0 345-0 345-0 345-0 268-0 268-0 268-0 68-3 268-0 268-0 191-3 191-3 191-3 191-3 191-3 341-3 341-3 341-3 192-3 192-3 192-3 269-0 269-0 269-0 269-0 269-0 95-3 95-3 95-3 195-3 195-3 195-3 195-3 195-3 195-3 219-0 219-0 219-0 219-0 219-0 219-0 219-0 219-0 369-0 369-0 369-0 369-0 369-0 369-0 369-0 369-0 249-0 249-0 249-0 249-0 249-0 0-2 0-2 0-2 0-2 0-2 0-2 0-2 0-2 0-2 0-2 0-2 0-2 0-2 0-2 0-2 0-2 0-2 0-2 0-2 0-2 0-2 0-2 0-2 0-2 0-2 0-2 0-2 0-2 0-2 0-2 
0-2 0-2 0-2 0-2 0-2 0-2 0-2 0-2 0-2 0-2 0-2 0-2 0-2 0-2 0-2 0-2 0-2 0-2 0-2 0-2 0-2 0-2 0-2 0-2 0-2 0-2 0-2 0-2 0-2 0-2 0-2 0-2 0-2 0-2 0-2 0-2 80-0 80-0 80-0 80-0 235-0 235-0 235-0 112-0 112-0 112-0 112-0 112-0 112-0 112-0 112-0 254-0 254-0 254-0 254-0 254-0 254-0 254-0 254-0 254-0 256-0 342-3 342-3 342-3 342-3 280-3 280-3 280-3 280-3 280-3 83-3 83-3 83-3 185-0 185-0 155-0 33-0 155-0 155-0 306-3 306-3 306-3 160-3 160-3 160-3 160-3 160-3 245-0 245-0 245-0 245-0 111-3 111-3 111-3 138-0 138-0 138-0 138-0 138-0 288-0 288-0 288-0 242-3 242-3 242-3 242-3 242-3 242-3 242-3 242-3 242-3 371-3 371-3 371-3 371-3 371-3 215-0 40-0 40-0 40-0 538-3 538-3 538-3 538-3 538-3 538-3 538-3 538-3 538-3 142-3 345-0 345-0 345-0 345-0 345-0 268-0 268-0 268-0 68-3 68-3 268-0 268-0 191-3 191-3 191-3 191-3 191-3 191-3 192-3 192-3 192-3 192-3 192-3 269-0 269-0 269-0 269-0 95-3 95-3 95-3 95-3 195-3 195-3 195-3 195-3 219-0 219-0 219-0 219-0 219-0 219-0 219-0 219-0 219-0 369-0 369-0 369-0 369-0 369-0 369-0 369-0 271-0 271-0 271-0 249-0 249-0 249-0 0-2 0-2 0-2 0-2 0-2 0-2 0-2 0-2 0-2 0-2 0-2 0-2 0-2 0-2 0-2 0-2 0-2 0-2 0-2 0-2 0-2 0-2 0-2 0-2 0-2 0-2 0-2 0-2 0-2 0-2 
0-2 0-2 0-2 0-2 0-2 0-2 0-2 0-2 0-2 0-2 0-2 0-2 0-2 0-2 0-2 0-2 0-2 0-2 0-2 0-2 0-2 0-2 0-2 0-2 0-2 0-2 0-2 0-2 0-2 0-2 0-2 0-2 0-2 0-2 0-2 0-2 80-0 80-0 80-0 80-0 80-0 235-0 235-0 235-0 112-0 112-0 252-0 252-0 112-0 112-0 112-0 112-0 112-0 254-0 254-0 254-0 254-0 254-0 254-0 254-0 254-0 342-3 342-3 342-3 342-3 280-3 280-3 280-3 280-3 280-3 280-3 280-3 185-0 185-0 185-0 155-0 33-0 33-0 155-0 155-0 306-3 306-3 160-3 160-3 160-3 160-3 160-3 245-0 245-0 111-3 111-3 111-3 138-0 138-0 138-0 138-0 138-0 138-0 138-0 288-0 288-0 288-0 242-3 242-3 242-3 242-3 242-3 242-3 242-3 242-3 242-3 103-3 103-3 371-3 371-3 371-3 40-0 40-0 40-0 538-3 538-3 538-3 538-3 538-3 538-3 538-3 538-3 538-3 142-3 142-3 345-0 345-0 345-0 345-0 345-0 345-0 268-0 268-0 268-0 268-0 268-0 268-0 191-3 191-3 191-3 191-3 191-3 191-3 192-3 192-3 192-3 192-3 192-3 269-0 192-3 269-0 192-3 192-3 95-3 95-3 95-3 195-3 195-3 195-3 195-3 219-0 219-0 219-0 219-0 146-0 219-0 219-0 146-0 369-0 369-0 369-0 369-0 369-0 369-0 369-0 369-0 271-0 271-0 271-0 271-0 249-0 249-0 0-2 0-2 0-2 0-2 0-2 0-2 0-2 0-2 0-2 0-2 0-2 0-2 0-2 0-2 0-2 0-2 0-2 0-2 0-2 0-2 0-2 0-2 0-2 0-2 0-2 0-2 0-2 0-2 0-2 0-2 
0-2 0-2 0-2 0-2 0-2 0-2 0-2 0-2 0-2 0-2 0-2 0-2 0-2 0-2 0-2 0-2 0-2 0-2 0-2 0-2 0-2 0-2 0-2 0-2 0-2 0-2 0-2 0-2 0-2 0-2 0-2 0-2 0-2 0-2 0-2 80-0 80-0 80-0 80-0 252-0 80-0 235-0 235-0 252-0 252-0 252-0 252-0 252-0 252-0 178-0 178-0 154-0 154-0 154-0 254-0 254-0 254-0 254-0 342-3 342-3 342-3 342-3 342-3 342-3 342-3 280-3 185-0 185-0 185-0 185-0 280-3 185-0 185-0 185-0 185-0 155-0 155-0 155-0 155-0 155-0 306-3 306-3 160-3 160-3 160-3 245-0 245-0 245-0 245-0 245-0 245-0 138-0 138-0 9-0 9-0 138-0 138-0 138-0 288-0 288-0 288-0 288-0 242-3 152-0 152-0 242-3 242-3 242-3 242-3 103-3 103-3 103-3 103-3 371-3 371-3 371-3 40-0 40-0 538-3 538-3 538-3 538-3 538-3 538-3 538-3 538-3 538-3 142-3 142-3 345-0 345-0 345-0 345-0 345-0 345-0 345-0 268-0 268-0 268-0 268-0 268-0 268-0 191-3 191-3 191-3 191-3 191-3 191-3 192-3 192-3 192-3 192-3 192-3 192-3 192-3 192-3 192-3 95-3 95-3 95-3 95-3 195-3 195-3 195-3 195-3 146-0 146-0 219-0 219-0 146-0 146-0 146-0 146-0 146-0 369-0 299-0 299-0 299-0 369-0 369-0 369-0 271-0 271-0 271-0 271-0 271-0 271-0 0-2 0-2 0-2 0-2 0-2 0-2 0-2 0-2 0-2 0-2 0-2 0-2 0-2 0-2 0-2 0-2 0-2 0-2 0-2 0-2 0-2 0-2 0-2 0-2 0-2 0-2 0-2 0-2 0-2 0-2 
0-2 0-2 0-2 0-2 0-2 0-2 0-2 0-2 0-2 0-2 0-2 0-2 0-2 0-2 0-2 0-2 0-2 0-2 0-2 0-2 0-2 0-2 0-2 0-2 0-2 0-2 0-2 0-2 0-2 0-2 0-2 0-2 0-2 0-2 0-2 80-0 80-0 80-0 80-0 252-0 252-0 252-0 235-0 252-0 178-0 178-0 178-0 178-0 178-0 178-0 178-0 154-0 154-0 154-0 154-0 154-0 254-0 254-0 342-3 342-3 342-3 342-3 342-3 342-3 342-3 185-0 185-0 185-0 185-0 185-0 185-0 185-0 185-0 185-0 185-0 155-0 155-0 155-0 155-0 155-0 306-3 306-3 263-3 263-3 160-3 160-3 245-0 245-0 245-0 245-0 245-0 138-0 9-0 9-0 9-0 9-0 9-0 9-0 288-0 288-0 288-0 288-0 152-0 152-0 152-0 242-3 106-3 106-3 106-3 103-3 103-3 103-3 103-3 103-3 103-3 371-3 371-3 40-0 538-3 538-3 538-3 538-3 538-3 142-3 142-3 142-3 142-3 142-3 142-3 345-0 345-0 345-0 345-0 345-0 345-0 268-0 268-0 268-0 268-0 118-0 118-0 118-0 191-3 118-0 191-3 118-0 189-3 192-3 192-3 192-3 192-3 170-0 192-3 192-3 192-3 192-3 95-3 95-3 95-3 95-3 195-3 195-3 195-3 195-3 195-3 146-0 146-0 146-0 146-0 146-0 146-0 146-0 146-0 146-0 299-0 299-0 299-0 299-0 299-0 299-0 369-0 271-0 271-0 271-0 271-0 271-0 271-0 0-2 0-2 0-2 0-2 0-2 0-2 0-2 0-2 0-2 0-2 0-2 0-2 0-2 0-2 0-2 0-2 0-2 0-2 0-2 0-2 0-2 0-2 0-2 0-2 0-2 0-2 0-2 0-2 0-2 0-2 
0-2 0-2 0-2 0-2 0-2 0-2 0-2 0-2 0-2 0-2 0-2 0-2 0-2 0-2 0-2 0-2 0-2 0-2 0-2 0-2 0-2 0-2 0-2 0-2 0-2 0-2 0-2 0-2 0-2 0-2 0-2 0-2 0-2 0-2 0-2 80-0 80-0 80-0 80-0 252-0 252-0 252-0 252-0 252-0 178-0 178-0 178-0 178-0 178-0 178-0 154-0 154-0 154-0 154-0 154-0 154-0 254-0 254-0 254-0 342-3 342-3 342-3 342-3 342-3 342-3 185-0 105-0 105-0 105-0 105-0 185-0 185-0 185-0 185-0 185-0 155-0 155-0 155-0 155-0 155-0 155-0 155-0 263-3 263-3 263-3 263-3 245-0 245-0 245-0 245-0 245-0 9-0 9-0 9-0 9-0 9-0 9-0 152-0 152-0 288-0 152-0 152-0 152-0 152-0 152-0 152-0 106-3 106-3 106-3 103-3 103-3 103-3 103-3 103-3 103-3 103-3 371-3 40-0 40-0 40-0 40-0 538-3 142-3 142-3 142-3 142-3 142-3 142-3 142-3 345-0 345-0 345-0 362-3 345-0 241-0 241-0 241-0 241-0 268-0 118-0 118-0 118-0 118-0 118-0 118-0 118-0 189-3 189-3 192-3 192-3 192-3 170-0 95-3 95-3 95-3 95-3 95-3 95-3 95-3 95-3 195-3 43-0 195-3 146-0 146-0 146-0 146-0 146-0 146-0 146-0 146-0 146-0 325-0 299-0 299-0 299-0 299-0 299-0 299-0 299-0 299-0 271-0 271-0 271-0 271-0 271-0 271-0 0-2 0-2 0-2 0-2 0-2 0-2 0-2 0-2 0-2 0-2 0-2 0-2 0-2 0-2 0-2 0-2 0-2 0-2 0-2 0-2 0-2 0-2 0-2 0-2 0-2 0-2 0-2 0-2 0-2 0-2 
0-2 0-2 0-2 0-2 0-2 0-2 0-2 0-2 0-2 0-2 0-2 0-2 0-2 0-2 0-2 0-2 0-2 0-2 0-2 0-2 0-2 0-2 0-2 0-2 0-2 0-2 0-2 0-2 0-2 0-2 0-2 0-2 0-2 0-2 0-2 80-0 80-0 252-0 252-0 252-0 252-0 252-0 252-0 252-0 178-0 178-0 178-0 178-0 178-0 178-0 178-0 154-0 154-0 154-0 154-0 154-0 154-0 154-0 254-0 342-3 342-3 342-3 105-0 105-0 105-0 105-0 105-0 312-3 105-0 105-0 185-0 185-0 185-0 185-0 185-0 185-0 155-0 155-0 155-0 155-0 155-0 155-0 263-3 263-3 263-3 263-3 245-0 245-0 245-0 245-0 245-0 9-0 9-0 9-0 9-0 9-0 9-0 152-0 152-0 152-0 152-0 152-0 152-0 152-0 152-0 106-3 106-3 106-3 106-3 106-3 106-3 103-3 103-3 103-3 103-3 103-3 103-3 40-0 40-0 40-0 40-0 142-3 142-3 142-3 142-3 142-3 362-3 142-3 142-3 362-3 362-3 362-3 362-3 241-0 241-0 241-0 241-0 118-0 118-0 118-0 118-0 118-0 118-0 118-0 118-0 118-0 189-3 189-3 189-3 189-3 170-0 170-0 170-0 170-0 170-0 170-0 374-3 95-3 95-3 374-3 195-3 43-0 43-0 146-0 146-0 146-0 146-0 146-0 146-0 146-0 146-0 146-0 325-0 325-0 325-0 299-0 299-0 299-0 299-0 299-0 299-0 299-0 271-0 271-0 271-0 271-0 271-0 0-2 0-2 0-2 0-2 0-2 0-2 0-2 0-2 0-2 0-2 0-2 0-2 0-2 0-2 0-2 0-2 0-2 0-2 0-2 0-2 0-2 0-2 0-2 0-2 0-2 0-2 0-2 0-2 0-2 0-2 
0-2 0-2 0-2 0-2 0-2 0-2 0-2 0-2 0-2 0-2 0-2 0-2 0-2 0-2 0-2 0-2 0-2 0-2 0-2 0-2 0-2 0-2 0-2 0-2 0-2 0-2 0-2 0-2 0-2 0-2 0-2 0-2 0-2 0-2 0-2 237-3 237-3 252-0 252-0 252-0 252-0 252-0 252-0 252-0 252-0 178-0 378-0 378-0 378-0 378-0 178-0 378-0 378-0 378-0 154-0 87-0 154-0 154-0 154-0 154-0 154-0 105-0 105-0 105-0 105-0 105-0 312-3 312-3 105-0 105-0 185-0 185-0 185-0 185-0 155-0 155-0 155-0 155-0 155-0 155-0 155-0 263-3 263-3 263-3 263-3 263-3 263-3 245-0 245-0 245-0 245-0 245-0 9-0 9-0 9-0 9-0 9-0 9-0 152-0 247-0 152-0 152-0 152-0 152-0 152-0 106-3 106-3 106-3 106-3 106-3 103-3 103-3 103-3 103-3 103-3 40-0 103-3 40-0 40-0 40-0 40-0 142-3 142-3 142-3 142-3 142-3 362-3 142-3 142-3 362-3 362-3 362-3 362-3 241-0 241-0 241-0 118-0 118-0 118-0 118-0 118-0 118-0 118-0 118-0 118-0 189-3 189-3 189-3 189-3 189-3 170-0 170-0 170-0 170-0 170-0 374-3 374-3 95-3 95-3 374-3 43-0 43-0 43-0 43-0 43-0 146-0 146-0 43-0 43-0 146-0 146-0 325-0 325-0 325-0 325-0 299-0 299-0 299-0 299-0 299-0 299-0 199-3 199-3 199-3 271-0 271-0 271-0 0-2 0-2 0-2 0-2 0-2 0-2 0-2 0-2 0-2 0-2 0-2 0-2 0-2 0-2 0-2 0-2 0-2 0-2 0-2 0-2 0-2 0-2 0-2 0-2 0-2 0-2 0-2 0-2 0-2 0-2 
0-2 0-2 0-2 0-2 0-2 0-2 0-2 0-2 0-2 0-2 0-2 0-2 0-2 0-2 0-2 0-2 0-2 0-2 0-2 0-2 0-2 0-2 0-2 0-2 0-2 0-2 0-2 0-2 0-2 0-2 0-2 0-2 0-2 0-2 237-3 237-3 237-3 237-3 237-3 252-0 252-0 252-0 252-0 252-0 252-0 178-0 378-0 378-0 378-0 378-0 378-0 378-0 378-0 378-0 87-0 87-0 154-0 154-0 154-0 154-0 154-0 105-0 105-0 105-0 105-0 312-3 312-3 312-3 312-3 312-3 185-0 185-0 185-0 185-0 185-0 310-3 155-0 155-0 155-0 155-0 155-0 263-3 263-3 263-3 263-3 263-3 263-3 245-0 245-0 245-0 245-0 245-0 9-0 9-0 9-0 9-0 9-0 247-0 247-0 247-0 152-0 152-0 152-0 152-0 152-0 106-3 106-3 106-3 106-3 106-3 106-3 103-3 103-3 103-3 103-3 40-0 40-0 40-0 40-0 40-0 40-0 40-0 40-0 142-3 142-3 142-3 362-3 362-3 362-3 362-3 362-3 362-3 362-3 241-0 241-0 241-0 241-0 241-0 118-0 118-0 118-0 118-0 118-0 118-0 189-3 189-3 189-3 189-3 170-0 170-0 170-0 170-0 170-0 170-0 170-0 374-3 374-3 374-3 374-3 374-3 43-0 43-0 43-0 43-0 43-0 43-0 43-0 43-0 43-0 43-0 43-0 325-0 325-0 325-0 325-0 299-0 299-0 299-0 299-0 299-0 199-3 199-3 199-3 199-3 271-0 271-0 271-0 0-2 0-2 0-2 0-2 0-2 0-2 0-2 0-2 0-2 0-2 0-2 0-2 0-2 0-2 0-2 0-2 0-2 0-2 0-2 0-2 0-2 0-2 0-2 0-2 0-2 0-2 0-2 0-2 0-2 0-2 
0-2 0-2 0-2 0-2 0-2 0-2 0-2 0-2 0-2 0-2 0-2 0-2 0-2 0-2 0-2 0-2 0-2 0-2 0-2 0-2 0-2 0-2 0-2 0-2 0-2 0-2 0-2 0-2 0-2 0-2 0-2 0-2 0-2 0-2 237-3 237-3 237-3 237-3 237-3 301-0 301-0 301-0 301-0 178-0 178-0 178-0 178-0 378-0 378-0 378-0 378-0 378-0 378-0 87-0 87-0 87-0 87-0 154-0 154-0 154-0 105-0 105-0 105-0 105-0 312-3 312-3 312-3 312-3 312-3 312-3 312-3 312-3 310-3 310-3 310-3 310-3 310-3 310-3 310-3 310-3 263-3 263-3 263-3 263-3 263-3 263-3 255-0 255-0 255-0 255-0 245-0 9-0 9-0 9-0 9-0 9-0 9-0 247-0 247-0 247-0 247-0 247-0 247-0 152-0 152-0 106-3 234-3 234-3 106-3 106-3 106-3 103-3 103-3 103-3 40-0 40-0 40-0 40-0 40-0 339-3 121-3 121-3 121-3 142-3 142-3 142-3 362-3 362-3 362-3 362-3 362-3 362-3 241-0 241-0 241-0 241-0 241-0 241-0 118-0 118-0 118-0 293-3 293-3 293-3 189-3 189-3 189-3 189-3 170-0 170-0 170-0 170-0 170-0 170-0 170-0 374-3 374-3 374-3 374-3 374-3 374-3 374-3 43-0 43-0 43-0 43-0 43-0 43-0 222-0 222-0 43-0 325-0 325-0 325-0 325-0 299-0 299-0 443-0 299-0 299-0 299-0 199-3 199-3 199-3 199-3 199-3 271-0 0-2 0-2 0-2 0-2 0-2 0-2 0-2 0-2 0-2 0-2 0-2 0-2 0-2 0-2 0-2 0-2 0-2 0-2 0-2 0-2 0-2 0-2 0-2 0-2 0-2 0-2 0-2 0-2 0-2 0-2 
0-2 0-2 0-2 0-2 0-2 0-2 0-2 0-2 0-2 0-2 0-2 0-2 0-2 0-2 0-2 0-2 0-2 0-2 0-2 0-2 0-2 0-2 0-2 0-2 0-2 0-2 0-2 0-2 0-2 0-2 0-2 0-2 0-2 0-2 237-3 237-3 237-3 237-3 237-3 301-0 301-0 301-0 301-0 178-0 178-0 178-0 178-0 178-0 378-0 378-0 378-0 378-0 378-0 87-0 87-0 87-0 87-0 154-0 105-0 105-0 105-0 105-0 105-0 105-0 312-3 312-3 312-3 312-3 312-3 312-3 312-3 312-3 310-3 310-3 310-3 310-3 310-3 310-3 310-3 310-3 263-3 263-3 263-3 263-3 263-3 263-3 255-0 255-0 255-0 255-0 255-0 436-0 363-3 9-0 9-0 363-3 363-3 363-3 247-0 247-0 247-0 247-0 247-0 152-0 152-0 234-3 234-3 234-3 234-3 106-3 106-3 106-3 106-3 106-3 106-3 40-0 40-0 339-3 339-3 339-3 121-3 121-3 121-3 121-3 121-3 142-3 362-3 362-3 362-3 362-3 362-3 362-3 241-0 241-0 241-0 241-0 241-0 241-0 293-3 293-3 293-3 293-3 293-3 293-3 189-3 189-3 189-3 189-3 170-0 170-0 170-0 350-0 170-0 170-0 170-0 374-3 374-3 374-3 374-3 374-3 374-3 374-3 374-3 374-3 43-0 43-0 222-0 222-0 222-0 222-0 222-0 325-0 325-0 325-0 325-0 443-0 443-0 443-0 443-0 199-3 199-3 199-3 199-3 199-3 199-3 199-3 199-3 0-2 0-2 0-2 0-2 0-2 0-2 0-2 0-2 0-2 0-2 0-2 0-2 0-2 0-2 0-2 0-2 0-2 0-2 0-2 0-2 0-2 0-2 0-2 0-2 0-2 0-2 0-2 0-2 0-2 0-2 
0-2 0-2 0-2 0-2 0-2 0-2 0-2 0-2 0-2 0-2 0-2 0-2 0-2 0-2 0-2 0-2 0-2 0-2 0-2 0-2 0-2 0-2 0-2 0-2 0-2 0-2 0-2 0-2 0-2 0-2 0-2 0-2 0-2 0-2 237-3 237-3 237-3 237-3 237-3 301-0 301-0 301-0 301-0 301-0 301-0 301-0 178-0 178-0 378-0 378-0 378-0 378-0 378-0 87-0 87-0 87-0 87-0 87-0 87-0 105-0 105-0 105-0 105-0 312-3 312-3 312-3 312-3 312-3 312-3 312-3 312-3 157-0 157-0 157-0 310-3 310-3 310-3 310-3 310-3 255-0 255-0 255-0 255-0 263-3 263-3 255-0 255-0 255-0 255-0 255-0 255-0 436-0 363-3 363-3 363-3 363-3 363-3 363-3 247-0 247-0 247-0 247-0 247-0 152-0 234-3 234-3 234-3 234-3 234-3 234-3 234-3 106-3 106-3 106-3 339-3 40-0 40-0 339-3 339-3 339-3 339-3 121-3 121-3 121-3 121-3 121-3 121-3 362-3 362-3 362-3 362-3 362-3 241-0 241-0 241-0 241-0 293-3 293-3 293-3 293-3 293-3 293-3 293-3 189-3 189-3 350-0 350-0 350-0 350-0 170-0 350-0 350-0 170-0 170-0 170-0 374-3 374-3 374-3 374-3 374-3 374-3 374-3 374-3 43-0 43-0 222-0 222-0 163-3 163-3 222-0 222-0 325-0 325-0 325-0 325-0 443-0 443-0 443-0 443-0 443-0 443-0 199-3 199-3 199-3 199-3 199-3 199-3 0-2 0-2 0-2 0-2 0-2 0-2 0-2 0-2 0-2 0-2 0-2 0-2 0-2 0-2 0-2 0-2 0-2 0-2 0-2 0-2 0-2 0-2 0-2 0-2 0-2 0-2 0-2 0-2 0-2 0-2 
0-2 0-2 0-2 0-2 0-2 0-2 0-2 0-2 0-2 0-2 0-2 0-2 0-2 0-2 0-2 0-2 0-2 0-2 0-2 0-2 0-2 0-2 0-2 0-2 0-2 0-2 0-2 0-2 0-2 0-2 0-2 0-2 0-2 0-2 237-3 237-3 237-3 237-3 237-3 301-0 301-0 301-0 301-0 301-0 301-0 301-0 178-0 178-0 378-0 378-0 378-0 378-0 378-0 233-3 87-0 87-0 87-0 87-0 202-0 202-0 202-0 202-0 105-0 105-0 312-3 312-3 312-3 312-3 312-3 312-3 312-3 157-0 157-0 157-0 310-3 310-3 310-3 310-3 310-3 255-0 255-0 255-0 255-0 255-0 255-0 255-0 255-0 436-0 436-0 436-0 436-0 436-0 363-3 363-3 363-3 363-3 363-3 363-3 247-0 247-0 247-0 247-0 247-0 234-3 234-3 234-3 234-3 234-3 234-3 234-3 234-3 234-3 339-3 339-3 339-3 339-3 339-3 339-3 339-3 339-3 339-3 121-3 121-3 121-3 121-3 121-3 121-3 121-3 362-3 362-3 362-3 362-3 362-3 241-0 241-0 241-0 293-3 293-3 293-3 293-3 293-3 293-3 293-3 189-3 189-3 189-3 350-0 350-0 350-0 350-0 350-0 350-0 170-0 170-0 91-0 374-3 374-3 197-3 197-3 197-3 197-3 374-3 374-3 43-0 43-0 222-0 222-0 222-0 163-3 222-0 325-0 325-0 325-0 325-0 325-0 443-0 443-0 443-0 443-0 443-0 443-0 199-3 199-3 199-3 199-3 199-3 218-3 0-2 0-2 0-2 0-2 0-2 0-2 0-2 0-2 0-2 0-2 0-2 0-2 0-2 0-2 0-2 0-2 0-2 0-2 0-2 0-2 0-2 0-2 0-2 0-2 0-2 0-2 0-2 0-2 0-2 0-2 
0-2 0-2 0-2 0-2 0-2 0-2 0-2 0-2 0-2 0-2 0-2 0-2 0-2 0-2 0-2 0-2 0-2 0-2 0-2 0-2 0-2 0-2 0-2 0-2 0-2 0-2 0-2 0-2 0-2 0-2 0-2 0-2 0-2 0-2 237-3 237-3 237-3 237-3 237-3 301-0 301-0 301-0 301-0 301-0 301-0 301-0 178-0 178-0 428-3 233-3 378-0 233-3 233-3 233-3 87-0 87-0 202-0 202-0 202-0 202-0 202-0 202-0 105-0 105-0 105-0 331-3 312-3 312-3 157-0 157-0 157-0 157-0 157-0 157-0 310-3 310-3 310-3 310-3 310-3 310-3 310-3 238-3 255-0 255-0 255-0 255-0 255-0 436-0 436-0 436-0 436-0 436-0 363-3 363-3 363-3 363-3 363-3 363-3 363-3 363-3 247-0 247-0 247-0 247-0 234-3 234-3 234-3 234-3 234-3 234-3 234-3 234-3 339-3 339-3 339-3 292-0 339-3 339-3 339-3 339-3 339-3 121-3 262-3 121-3 121-3 121-3 121-3 121-3 362-3 362-3 362-3 362-3 241-0 241-0 414-0 414-0 293-3 293-3 293-3 293-3 293-3 293-3 293-3 189-3 189-3 189-3 350-0 350-0 350-0 350-0 350-0 350-0 91-0 91-0 91-0 91-0 197-3 197-3 197-3 197-3 197-3 374-3 374-3 43-0 43-0 222-0 222-0 222-0 163-3 163-3 163-3 325-0 325-0 325-0 325-0 443-0 443-0 443-0 443-0 443-0 443-0 199-3 199-3 199-3 218-3 218-3 218-3 0-2 0-2 0-2 0-2 0-2 0-2 0-2 0-2 0-2 0-2 0-2 0-2 0-2 0-2 0-2 0-2 0-2 0-2 0-2 0-2 0-2 0-2 0-2 0-2 0-2 0-2 0-2 0-2 0-2 0-2 
0-2 0-2 0-2 0-2 0-2 0-2 0-2 0-2 0-2 0-2 0-2 0-2 0-2 0-2 0-2 0-2 0-2 0-2 0-2 0-2 0-2 0-2 0-2 0-2 0-2 0-2 0-2 0-2 0-2 0-2 0-2 0-2 0-2 0-2 237-3 237-3 237-3 237-3 237-3 301-0 301-0 301-0 301-0 301-0 301-0 301-0 428-3 428-3 428-3 233-3 233-3 233-3 233-3 233-3 233-3 87-0 202-0 202-0 202-0 202-0 202-0 202-0 202-0 202-0 331-3 331-3 331-3 331-3 331-3 157-0 157-0 157-0 157-0 157-0 412-3 412-3 412-3 310-3 310-3 310-3 238-3 238-3 238-3 255-0 255-0 255-0 255-0 436-0 436-0 436-0 436-0 436-0 363-3 363-3 363-3 363-3 363-3 363-3 363-3 363-3 247-0 247-0 247-0 247-0 247-0 234-3 234-3 234-3 234-3 234-3 234-3 339-3 339-3 339-3 292-0 292-0 339-3 339-3 339-3 339-3 262-3 262-3 262-3 262-3 262-3 121-3 121-3 121-3 121-3 121-3 121-3 414-0 414-0 414-0 414-0 414-0 293-3 293-3 293-3 293-3 293-3 293-3 293-3 293-3 189-3 189-3 350-0 350-0 350-0 350-0 350-0 350-0 91-0 91-0 91-0 91-0 197-3 197-3 197-3 197-3 197-3 197-3 43-0 43-0 222-0 222-0 222-0 163-3 163-3 163-3 163-3 325-0 325-0 325-0 325-0 443-0 443-0 443-0 443-0 443-0 443-0 199-3 218-3 218-3 218-3 218-3 218-3 218-3 0-2 0-2 0-2 0-2 0-2 0-2 0-2 0-2 0-2 0-2 0-2 0-2 0-2 0-2 0-2 0-2 0-2 0-2 0-2 0-2 0-2 0-2 0-2 0-2 0-2 0-2 0-2 0-2 0-2 
0-2 0-2 0-2 0-2 0-2 0-2 0-2 0-2 0-2 0-2 0-2 0-2 0-2 0-2 0-2 0-2 0-2 0-2 0-2 0-2 0-2 0-2 0-2 0-2 0-2 0-2 0-2 0-2 0-2 0-2 0-2 0-2 0-2 0-2 237-3 377-3 237-3 237-3 301-0 301-0 229-3 229-3 229-3 229-3 428-3 428-3 428-3 428-3 233-3 233-3 233-3 233-3 233-3 233-3 233-3 87-0 87-0 202-0 202-0 202-0 202-0 202-0 202-0 202-0 331-3 331-3 331-3 331-3 331-3 157-0 157-0 157-0 157-0 157-0 412-3 412-3 412-3 310-3 238-3 238-3 238-3 238-3 238-3 238-3 238-3 255-0 255-0 436-0 436-0 436-0 436-0 436-0 436-0 363-3 436-0 436-0 363-3 363-3 363-3 182-3 182-3 247-0 247-0 247-0 247-0 321-3 234-3 234-3 234-3 321-3 339-3 339-3 321-3 321-3 292-0 292-0 339-3 339-3 339-3 262-3 262-3 262-3 262-3 262-3 262-3 121-3 121-3 121-3 121-3 121-3 267-3 267-3 267-3 414-0 414-0 414-0 414-0 414-0 414-0 213-0 213-0 213-0 189-3 189-3 189-3 189-3 189-3 350-0 350-0 350-0 350-0 350-0 91-0 91-0 197-3 197-3 197-3 197-3 197-3 197-3 197-3 197-3 43-0 43-0 222-0 222-0 222-0 163-3 163-3 163-3 163-3 325-0 325-0 325-0 443-0 443-0 443-0 443-0 443-0 443-0 218-3 218-3 218-3 218-3 218-3 218-3 218-3 218-3 0-2 0-2 0-2 0-2 0-2 0-2 0-2 0-2 0-2 0-2 0-2 0-2 0-2 0-2 0-2 0-2 0-2 0-2 0-2 0-2 0-2 0-2 0-2 0-2 0-2 0-2 0-2 0-2 0-2 
0-2 0-2 0-2 0-2 0-2 0-2 0-2 0-2 0-2 0-2 0-2 0-2 0-2 0-2 0-2 0-2 0-2 0-2 0-2 0-2 0-2 0-2 0-2 0-2 0-2 0-2 0-2 0-2 0-2 0-2 0-2 0-2 0-2 0-2 237-3 377-3 237-3 229-3 229-3 229-3 229-3 229-3 229-3 229-3 428-3 428-3 428-3 428-3 428-3 233-3 233-3 233-3 233-3 87-0 87-0 87-0 87-0 202-0 202-0 202-0 202-0 202-0 331-3 202-0 331-3 331-3 331-3 331-3 331-3 331-3 157-0 157-0 157-0 157-0 412-3 412-3 412-3 412-3 238-3 238-3 238-3 238-3 238-3 238-3 238-3 255-0 238-3 436-0 436-0 436-0 436-0 436-0 436-0 436-0 436-0 436-0 363-3 363-3 182-3 182-3 182-3 247-0 247-0 247-0 321-3 321-3 321-3 321-3 321-3 321-3 321-3 321-3 321-3 321-3 292-0 292-0 292-0 262-3 262-3 262-3 262-3 262-3 262-3 262-3 121-3 121-3 121-3 121-3 121-3 121-3 267-3 267-3 414-0 414-0 414-0 414-0 414-0 414-0 414-0 213-0 213-0 213-0 213-0 213-0 213-0 213-0 213-0 350-0 350-0 350-0 350-0 350-0 350-0 91-0 197-3 197-3 197-3 197-3 197-3 197-3 197-3 222-0 222-0 222-0 222-0 448-3 448-3 163-3 163-3 163-3 163-3 163-3 163-3 163-3 443-0 443-0 443-0 443-0 399-0 218-3 218-3 218-3 218-3 218-3 218-3 218-3 218-3 218-3 0-2 0-2 0-2 0-2 0-2 0-2 0-2 0-2 0-2 0-2 0-2 0-2 0-2 0-2 0-2 0-2 0-2 0-2 0-2 0-2 0-2 0-2 0-2 0-2 0-2 0-2 0-2 0-2 0-2 
0-2 0-2 0-2 0-2 0-2 0-2 0-2 0-2 0-2 0-2 0-2 0-2 0-2 0-2 0-2 0-2 0-2 0-2 0-2 0-2 0-2 0-2 0-2 0-2 0-2 0-2 0-2 0-2 0-2 0-2 0-2 0-2 0-2 0-2 377-3 377-3 237-3 229-3 229-3 229-3 229-3 229-3 229-3 229-3 428-3 428-3 428-3 428-3 428-3 233-3 233-3 233-3 233-3 233-3 87-0 87-0 87-0 202-0 202-0 202-0 202-0 331-3 331-3 331-3 331-3 331-3 331-3 331-3 157-0 157-0 157-0 157-0 157-0 412-3 412-3 412-3 412-3 412-3 412-3 238-3 238-3 238-3 238-3 238-3 238-3 238-3 238-3 436-0 436-0 365-0 365-0 365-0 365-0 365-0 365-0 365-0 365-0 363-3 182-3 182-3 182-3 182-3 182-3 247-0 321-3 321-3 321-3 321-3 321-3 321-3 321-3 321-3 321-3 321-3 292-0 292-0 292-0 262-3 262-3 262-3 262-3 262-3 262-3 262-3 262-3 267-3 267-3 267-3 267-3 267-3 267-3 267-3 313-3 414-0 414-0 414-0 414-0 414-0 414-0 213-0 213-0 213-0 213-0 213-0 213-0 213-0 213-0 213-0 350-0 350-0 350-0 91-0 91-0 91-0 197-3 197-3 91-0 197-3 91-0 197-3 197-3 222-0 222-0 448-3 448-3 448-3 448-3 163-3 163-3 163-3 163-3 163-3 163-3 163-3 163-3 399-0 399-0 399-0 399-0 218-3 218-3 218-3 218-3 218-3 218-3 273-0 218-3 218-3 0-2 0-2 0-2 0-2 0-2 0-2 0-2 0-2 0-2 0-2 0-2 0-2 0-2 0-2 0-2 0-2 0-2 0-2 0-2 0-2 0-2 0-2 0-2 0-2 0-2 0-2 0-2 0-2 0-2 
0-2 0-2 0-2 0-2 0-2 0-2 0-2 0-2 0-2 0-2 0-2 0-2 0-2 0-2 0-2 0-2 0-2 0-2 0-2 0-2 0-2 0-2 0-2 0-2 0-2 0-2 0-2 0-2 0-2 0-2 0-2 0-2 0-2 0-2 377-3 377-3 377-3 377-3 229-3 229-3 229-3 229-3 229-3 229-3 428-3 428-3 428-3 428-3 428-3 233-3 233-3 233-3 233-3 233-3 376-0 87-0 87-0 202-0 202-0 202-0 331-3 331-3 331-3 331-3 331-3 331-3 331-3 157-0 157-0 157-0 157-0 157-0 157-0 412-3 412-3 412-3 412-3 412-3 412-3 238-3 238-3 238-3 238-3 238-3 238-3 238-3 436-0 436-0 365-0 365-0 365-0 365-0 365-0 365-0 365-0 365-0 365-0 365-0 182-3 182-3 182-3 182-3 182-3 321-3 321-3 321-3 321-3 321-3 321-3 321-3 321-3 321-3 321-3 321-3 292-0 292-0 292-0 262-3 262-3 262-3 262-3 262-3 262-3 262-3 262-3 169-0 267-3 267-3 267-3 267-3 267-3 313-3 313-3 313-3 414-0 414-0 414-0 414-0 213-0 213-0 213-0 213-0 213-0 213-0 213-0 213-0 213-0 213-0 350-0 424-0 424-0 91-0 91-0 91-0 91-0 91-0 91-0 91-0 91-0 197-3 197-3 197-3 222-0 222-0 448-3 448-3 448-3 448-3 163-3 163-3 163-3 448-3 163-3 163-3 163-3 163-3 399-0 399-0 399-0 218-3 218-3 399-0 273-0 273-0 273-0 273-0 218-3 218-3 273-0 0-2 0-2 0-2 0-2 0-2 0-2 0-2 0-2 0-2 0-2 0-2 0-2 0-2 0-2 0-2 0-2 0-2 0-2 0-2 0-2 0-2 0-2 0-2 0-2 0-2 0-2 0-2 0-2 
0-2 0-2 0-2 0-2 0-2 0-2 0-2 0-2 0-2 0-2 0-2 0-2 0-2 0-2 0-2 0-2 0-2 0-2 0-2 0-2 0-2 0-2 0-2 0-2 0-2 0-2 0-2 0-2 0-2 0-2 0-2 0-2 0-2 0-2 377-3 377-3 377-3 377-3 229-3 229-3 229-3 229-3 229-3 229-3 428-3 428-3 428-3 181-3 428-3 428-3 428-3 233-3 233-3 376-0 376-0 87-0 87-0 202-0 202-0 202-0 330-3 331-3 331-3 331-3 330-3 231-3 231-3 231-3 231-3 231-3 157-0 157-0 412-3 412-3 412-3 412-3 412-3 412-3 158-3 238-3 238-3 238-3 238-3 238-3 238-3 238-3 436-0 436-0 365-0 365-0 365-0 365-0 365-0 365-0 365-0 365-0 182-3 182-3 182-3 182-3 182-3 182-3 182-3 258-3 258-3 258-3 168-3 168-3 168-3 321-3 321-3 321-3 321-3 321-3 292-0 292-0 292-0 292-0 292-0 262-3 262-3 262-3 262-3 262-3 262-3 169-0 267-3 267-3 267-3 313-3 313-3 313-3 313-3 313-3 313-3 414-0 414-0 414-0 414-0 313-3 213-0 213-0 213-0 213-0 213-0 349-3 213-0 213-0 424-0 424-0 424-0 424-0 91-0 91-0 91-0 91-0 91-0 91-0 265-3 265-3 222-0 222-0 222-0 222-0 448-3 448-3 448-3 448-3 448-3 448-3 448-3 448-3 448-3 163-3 163-3 163-3 399-0 399-0 399-0 399-0 399-0 399-0 273-0 273-0 273-0 273-0 218-3 218-3 273-0 0-2 0-2 0-2 0-2 0-2 0-2 0-2 0-2 0-2 0-2 0-2 0-2 0-2 0-2 0-2 0-2 0-2 0-2 0-2 0-2 0-2 0-2 0-2 0-2 0-2 0-2 0-2 0-2 
0-2 0-2 0-2 0-2 0-2 0-2 0-2 0-2 0-2 0-2 0-2 0-2 0-2 0-2 0-2 0-2 0-2 0-2 0-2 0-2 0-2 0-2 0-2 0-2 0-2 0-2 0-2 0-2 0-2 0-2 0-2 0-2 0-2 0-2 0-2 377-3 377-3 377-3 229-3 229-3 229-3 229-3 229-3 428-3 428-3 428-3 181-3 181-3 428-3 428-3 428-3 233-3 233-3 376-0 376-0 376-0 330-3 330-3 330-3 330-3 330-3 331-3 331-3 330-3 330-3 231-3 231-3 231-3 231-3 231-3 231-3 157-0 412-3 412-3 412-3 412-3 412-3 158-3 158-3 158-3 158-3 158-3 158-3 158-3 158-3 264-0 264-0 264-0 264-0 365-0 365-0 365-0 365-0 365-0 365-0 365-0 182-3 182-3 296-3 182-3 182-3 182-3 182-3 258-3 258-3 258-3 168-3 168-3 168-3 168-3 168-3 168-3 168-3 321-3 292-0 292-0 292-0 292-0 292-0 292-0 169-0 169-0 169-0 169-0 169-0 169-0 267-3 267-3 313-3 313-3 313-3 313-3 313-3 313-3 313-3 414-0 414-0 313-3 313-3 313-3 313-3 349-3 349-3 349-3 349-3 349-3 349-3 349-3 424-0 424-0 424-0 424-0 91-0 91-0 91-0 91-0 91-0 91-0 265-3 265-3 265-3 265-3 222-0 222-0 222-0 448-3 448-3 448-3 448-3 448-3 448-3 448-3 448-3 448-3 448-3 399-0 399-0 399-0 399-0 399-0 399-0 399-0 273-0 273-0 273-0 273-0 273-0 273-0 273-0 0-2 0-2 0-2 0-2 0-2 0-2 0-2 0-2 0-2 0-2 0-2 0-2 0-2 0-2 0-2 0-2 0-2 0-2 0-2 0-2 0-2 0-2 0-2 0-2 0-2 0-2 0-2 0-2 
0-2 0-2 0-2 0-2 0-2 0-2 0-2 0-2 0-2 0-2 0-2 0-2 0-2 0-2 0-2 0-2 0-2 0-2 0-2 0-2 0-2 0-2 0-2 0-2 0-2 0-2 0-2 0-2 0-2 0-2 0-2 0-2 0-2 0-2 0-2 377-3 377-3 377-3 229-3 229-3 229-3 229-3 229-3 229-3 428-3 181-3 181-3 181-3 181-3 428-3 181-3 233-3 233-3 376-0 376-0 376-0 376-0 376-0 330-3 330-3 330-3 331-3 331-3 330-3 231-3 231-3 231-3 231-3 231-3 231-3 231-3 231-3 231-3 412-3 412-3 412-3 412-3 158-3 158-3 158-3 158-3 158-3 158-3 158-3 158-3 158-3 264-0 264-0 264-0 264-0 365-0 365-0 264-0 264-0 365-0 365-0 182-3 182-3 296-3 182-3 182-3 182-3 258-3 258-3 258-3 168-3 168-3 168-3 168-3 168-3 168-3 168-3 168-3 270-3 292-0 292-0 292-0 292-0 292-0 292-0 292-0 169-0 169-0 169-0 169-0 169-0 169-0 267-3 267-3 267-3 267-3 267-3 313-3 313-3 313-3 414-0 414-0 313-3 313-3 313-3 313-3 349-3 349-3 349-3 349-3 349-3 349-3 349-3 424-0 424-0 424-0 424-0 322-3 322-3 322-3 322-3 91-0 91-0 265-3 265-3 265-3 265-3 265-3 222-0 222-0 448-3 448-3 340-3 340-3 448-3 448-3 448-3 448-3 448-3 448-3 399-0 399-0 399-0 399-0 399-0 399-0 399-0 148-3 148-3 273-0 273-0 273-0 273-0 273-0 0-2 0-2 0-2 0-2 0-2 0-2 0-2 0-2 0-2 0-2 0-2 0-2 0-2 0-2 0-2 0-2 0-2 0-2 0-2 0-2 0-2 0-2 0-2 0-2 0-2 0-2 0-2 0-2 
0-2 0-2 0-2 0-2 0-2 0-2 0-2 0-2 0-2 0-2 0-2 0-2 0-2 0-2 0-2 0-2 0-2 0-2 0-2 0-2 0-2 0-2 0-2 0-2 0-2 0-2 0-2 0-2 0-2 0-2 0-2 0-2 0-2 0-2 0-2 377-3 377-3 377-3 229-3 303-0 303-0 303-0 428-3 428-3 428-3 181-3 181-3 181-3 181-3 181-3 181-3 181-3 233-3 376-0 376-0 376-0 376-0 376-0 330-3 330-3 330-3 330-3 330-3 330-3 231-3 231-3 231-3 231-3 231-3 231-3 231-3 231-3 231-3 412-3 412-3 412-3 412-3 389-0 158-3 158-3 158-3 216-0 216-0 216-0 216-0 264-0 264-0 264-0 264-0 264-0 264-0 264-0 264-0 264-0 264-0 264-0 182-3 296-3 296-3 182-3 258-3 258-3 258-3 258-3 258-3 168-3 168-3 168-3 168-3 168-3 168-3 168-3 270-3 270-3 292-0 292-0 292-0 292-0 58-3 58-3 58-3 58-3 169-0 169-0 169-0 169-0 169-0 267-3 267-3 267-3 267-3 267-3 313-3 313-3 313-3 313-3 313-3 313-3 313-3 349-3 349-3 349-3 349-3 349-3 349-3 349-3 349-3 424-0 424-0 424-0 424-0 424-0 322-3 322-3 322-3 322-3 366-0 366-0 366-0 265-3 265-3 265-3 265-3 222-0 222-0 448-3 448-3 340-3 340-3 340-3 340-3 340-3 340-3 474-3 474-3 474-3 474-3 474-3 399-0 399-0 399-0 399-0 399-0 148-3 273-0 273-0 273-0 273-0 273-0 0-2 0-2 0-2 0-2 0-2 0-2 0-2 0-2 0-2 0-2 0-2 0-2 0-2 0-2 0-2 0-2 0-2 0-2 0-2 0-2 0-2 0-2 0-2 0-2 0-2 0-2 0-2 0-2 
0-2 0-2 0-2 0-2 0-2 0-2 0-2 0-2 0-2 0-2 0-2 0-2 0-2 0-2 0-2 0-2 0-2 0-2 0-2 0-2 0-2 0-2 0-2 0-2 0-2 0-2 0-2 0-2 0-2 0-2 0-2 0-2 0-2 0-2 377-3 377-3 377-3 377-3 303-0 303-0 303-0 303-0 303-0 303-0 303-0 181-3 181-3 181-3 181-3 181-3 181-3 376-0 376-0 376-0 376-0 376-0 354-3 354-3 330-3 330-3 330-3 330-3 330-3 330-3 330-3 231-3 231-3 231-3 231-3 231-3 231-3 231-3 231-3 389-0 389-0 389-0 389-0 389-0 158-3 158-3 158-3 216-0 216-0 216-0 216-0 216-0 264-0 264-0 264-0 264-0 264-0 264-0 264-0 264-0 264-0 264-0 182-3 296-3 296-3 296-3 258-3 258-3 258-3 258-3 258-3 168-3 168-3 168-3 168-3 168-3 168-3 270-3 270-3 270-3 270-3 292-0 292-0 292-0 58-3 58-3 270-3 58-3 169-0 169-0 169-0 169-0 169-0 267-3 267-3 267-3 267-3 267-3 318-3 318-3 313-3 313-3 313-3 313-3 313-3 349-3 349-3 349-3 349-3 349-3 349-3 349-3 349-3 424-0 424-0 424-0 424-0 424-0 322-3 322-3 322-3 322-3 366-0 366-0 366-0 366-0 366-0 265-3 265-3 265-3 265-3 265-3 340-3 340-3 340-3 340-3 340-3 340-3 474-3 474-3 474-3 474-3 474-3 474-3 399-0 399-0 399-0 399-0 399-0 148-3 148-3 273-0 273-0 273-0 273-0 0-2 0-2 0-2 0-2 0-2 0-2 0-2 0-2 0-2 0-2 0-2 0-2 0-2 0-2 0-2 0-2 0-2 0-2 0-2 0-2 0-2 0-2 0-2 0-2 0-2 0-2 0-2 0-2 
0-2 0-2 0-2 0-2 0-2 0-2 0-2 0-2 0-2 0-2 0-2 0-2 0-2 0-2 0-2 0-2 0-2 0-2 0-2 0-2 0-2 0-2 0-2 0-2 0-2 0-2 0-2 0-2 0-2 0-2 0-2 0-2 0-2 0-2 377-3 377-3 377-3 377-3 303-0 303-0 303-0 303-0 303-0 303-0 303-0 181-3 181-3 181-3 181-3 181-3 376-0 376-0 376-0 376-0 376-0 376-0 354-3 354-3 330-3 330-3 330-3 330-3 330-3 330-3 330-3 201-0 201-0 201-0 201-0 201-0 201-0 389-0 389-0 389-0 389-0 389-0 389-0 389-0 158-3 158-3 158-3 216-0 216-0 216-0 216-0 469-0 469-0 469-0 264-0 264-0 264-0 264-0 336-0 336-0 336-0 336-0 182-3 296-3 296-3 296-3 258-3 258-3 258-3 258-3 258-3 258-3 168-3 168-3 168-3 305-3 270-3 270-3 270-3 270-3 270-3 270-3 270-3 270-3 270-3 270-3 270-3 58-3 169-0 169-0 169-0 169-0 169-0 169-0 267-3 267-3 267-3 267-3 318-3 318-3 318-3 318-3 318-3 318-3 349-3 349-3 244-0 349-3 244-0 244-0 244-0 244-0 424-0 424-0 424-0 424-0 322-3 322-3 322-3 322-3 322-3 322-3 366-0 366-0 366-0 366-0 366-0 366-0 265-3 265-3 265-3 265-3 265-3 340-3 340-3 340-3 340-3 340-3 474-3 474-3 474-3 474-3 394-3 394-3 394-3 394-3 394-3 399-0 399-0 148-3 148-3 273-0 273-0 273-0 273-0 0-2 0-2 0-2 0-2 0-2 0-2 0-2 0-2 0-2 0-2 0-2 0-2 0-2 0-2 0-2 0-2 0-2 0-2 0-2 0-2 0-2 0-2 0-2 0-2 0-2 0-2 0-2 0-2 
0-2 0-2 0-2 0-2 0-2 0-2 0-2 0-2 0-2 0-2 0-2 0-2 0-2 0-2 0-2 0-2 0-2 0-2 0-2 0-2 0-2 0-2 0-2 0-2 0-2 0-2 0-2 0-2 0-2 0-2 0-2 0-2 0-2 0-2 377-3 377-3 377-3 377-3 282-0 303-0 303-0 303-0 303-0 303-0 303-0 303-0 181-3 181-3 181-3 181-3 181-3 376-0 376-0 376-0 376-0 376-0 354-3 354-3 354-3 330-3 354-3 354-3 330-3 330-3 201-0 201-0 201-0 201-0 201-0 201-0 201-0 201-0 389-0 389-0 389-0 389-0 389-0 158-3 158-3 158-3 158-3 158-3 216-0 216-0 469-0 469-0 469-0 469-0 264-0 264-0 264-0 264-0 336-0 336-0 336-0 336-0 336-0 336-0 296-3 296-3 296-3 296-3 296-3 258-3 258-3 258-3 258-3 168-3 168-3 305-3 270-3 270-3 270-3 270-3 270-3 270-3 270-3 270-3 270-3 270-3 58-3 58-3 169-0 169-0 169-0 169-0 169-0 489-0 489-0 489-0 489-0 489-0 318-3 318-3 318-3 318-3 318-3 318-3 349-3 349-3 244-0 244-0 244-0 244-0 244-0 424-0 424-0 424-0 424-0 424-0 322-3 322-3 322-3 322-3 322-3 322-3 322-3 366-0 366-0 366-0 366-0 366-0 265-3 265-3 265-3 265-3 340-3 340-3 340-3 340-3 340-3 474-3 474-3 474-3 474-3 474-3 394-3 394-3 394-3 394-3 394-3 394-3 399-0 148-3 148-3 273-0 273-0 273-0 273-0 0-2 0-2 0-2 0-2 0-2 0-2 0-2 0-2 0-2 0-2 0-2 0-2 0-2 0-2 0-2 0-2 0-2 0-2 0-2 0-2 0-2 0-2 0-2 0-2 0-2 0-2 0-2 0-2 
0-2 0-2 0-2 0-2 0-2 0-2 0-2 0-2 0-2 0-2 0-2 0-2 0-2 0-2 0-2 0-2 0-2 0-2 0-2 0-2 0-2 0-2 0-2 0-2 0-2 0-2 0-2 0-2 0-2 0-2 0-2 0-2 0-2 0-2 377-3 377-3 377-3 282-0 282-0 303-0 303-0 303-0 303-0 303-0 303-0 303-0 204-0 181-3 181-3 181-3 181-3 181-3 376-0 376-0 376-0 376-0 376-0 354-3 354-3 330-3 354-3 354-3 330-3 201-0 201-0 201-0 201-0 201-0 201-0 201-0 201-0 201-0 389-0 389-0 389-0 389-0 389-0 389-0 389-0 158-3 158-3 158-3 216-0 469-0 469-0 469-0 469-0 469-0 264-0 264-0 336-0 336-0 336-0 336-0 336-0 336-0 336-0 336-0 296-3 296-3 296-3 296-3 296-3 258-3 258-3 258-3 258-3 305-3 305-3 305-3 270-3 270-3 270-3 270-3 270-3 270-3 270-3 270-3 270-3 58-3 58-3 58-3 58-3 58-3 58-3 58-3 58-3 489-0 489-0 489-0 489-0 489-0 318-3 318-3 318-3 318-3 318-3 318-3 318-3 318-3 244-0 244-0 244-0 244-0 117-0 116-0 424-0 424-0 424-0 424-0 322-3 322-3 322-3 322-3 322-3 348-0 348-0 348-0 366-0 366-0 366-0 366-0 265-3 265-3 265-3 265-3 194-0 340-3 340-3 340-3 340-3 474-3 474-3 474-3 474-3 474-3 394-3 394-3 394-3 394-3 394-3 394-3 394-3 148-3 148-3 148-3 148-3 148-3 148-3 0-2 0-2 0-2 0-2 0-2 0-2 0-2 0-2 0-2 0-2 0-2 0-2 0-2 0-2 0-2 0-2 0-2 0-2 0-2 0-2 0-2 0-2 0-2 0-2 0-2 0-2 0-2 0-2 
0-2 0-2 0-2 0-2 0-2 0-2 0-2 0-2 0-2 0-2 0-2 0-2 0-2 0-2 0-2 0-2 0-2 0-2 0-2 0-2 0-2 0-2 0-2 0-2 0-2 0-2 0-2 0-2 0-2 0-2 0-2 0-2 0-2 0-2 377-3 377-3 377-3 282-0 282-0 282-0 282-0 204-0 303-0 303-0 303-0 303-0 204-0 181-3 204-0 204-0 204-0 181-3 181-3 230-0 376-0 354-3 354-3 354-3 354-3 330-3 354-3 354-3 330-3 201-0 201-0 201-0 201-0 201-0 201-0 201-0 201-0 259-0 389-0 389-0 389-0 389-0 389-0 389-0 389-0 158-3 158-3 158-3 216-0 469-0 469-0 469-0 469-0 469-0 264-0 469-0 469-0 336-0 336-0 336-0 336-0 336-0 336-0 336-0 336-0 296-3 296-3 296-3 296-3 296-3 258-3 258-3 258-3 164-3 164-3 305-3 305-3 305-3 270-3 270-3 36-3 270-3 58-3 58-3 58-3 58-3 58-3 58-3 58-3 489-0 489-0 489-0 489-0 489-0 489-0 489-0 318-3 318-3 318-3 334-0 318-3 318-3 318-3 318-3 244-0 244-0 244-0 244-0 244-0 117-0 117-0 116-0 116-0 116-0 116-0 424-0 424-0 322-3 322-3 322-3 348-0 348-0 348-0 348-0 366-0 366-0 366-0 366-0 366-0 265-3 194-0 194-0 194-0 340-3 340-3 340-3 340-3 474-3 474-3 474-3 474-3 474-3 394-3 394-3 394-3 394-3 394-3 394-3 394-3 221-3 221-3 148-3 148-3 148-3 148-3 0-2 0-2 0-2 0-2 0-2 0-2 0-2 0-2 0-2 0-2 0-2 0-2 0-2 0-2 0-2 0-2 0-2 0-2 0-2 0-2 0-2 0-2 0-2 0-2 0-2 0-2 0-2 0-2 
0-2 0-2 0-2 0-2 0-2 0-2 0-2 0-2 0-2 0-2 0-2 0-2 0-2 0-2 0-2 0-2 0-2 0-2 0-2 0-2 0-2 0-2 0-2 0-2 0-2 0-2 0-2 0-2 0-2 0-2 0-2 0-2 0-2 0-2 282-0 282-0 282-0 282-0 282-0 282-0 282-0 204-0 204-0 303-0 303-0 204-0 204-0 204-0 204-0 204-0 204-0 204-0 204-0 230-0 230-0 230-0 230-0 354-3 354-3 354-3 354-3 354-3 354-3 354-3 201-0 201-0 201-0 259-0 259-0 201-0 201-0 259-0 259-0 389-0 389-0 389-0 389-0 389-0 389-0 216-0 216-0 216-0 216-0 469-0 469-0 469-0 469-0 469-0 469-0 469-0 469-0 469-0 336-0 469-0 336-0 336-0 336-0 336-0 409-0 409-0 296-3 296-3 296-3 296-3 258-3 258-3 258-3 164-3 164-3 164-3 305-3 305-3 36-3 36-3 36-3 36-3 58-3 58-3 58-3 58-3 58-3 58-3 58-3 489-0 489-0 489-0 489-0 489-0 489-0 489-0 318-3 318-3 334-0 334-0 334-0 318-3 244-0 244-0 244-0 244-0 244-0 244-0 244-0 117-0 116-0 116-0 116-0 116-0 116-0 116-0 424-0 322-3 322-3 322-3 348-0 348-0 348-0 348-0 348-0 366-0 366-0 366-0 366-0 194-0 194-0 194-0 194-0 340-3 194-0 340-3 340-3 474-3 474-3 474-3 474-3 474-3 394-3 394-3 394-3 394-3 394-3 394-3 221-3 221-3 148-3 148-3 148-3 148-3 148-3 0-2 0-2 0-2 0-2 0-2 0-2 0-2 0-2 0-2 0-2 0-2 0-2 0-2 0-2 0-2 0-2 0-2 0-2 0-2 0-2 0-2 0-2 0-2 0-2 0-2 0-2 0-2 0-2 
0-2 0-2 0-2 0-2 0-2 0-2 0-2 0-2 0-2 0-2 0-2 0-2 0-2 0-2 0-2 0-2 0-2 0-2 0-2 0-2 0-2 0-2 0-2 0-2 0-2 0-2 0-2 0-2 0-2 0-2 0-2 0-2 0-2 0-2 282-0 282-0 282-0 282-0 282-0 282-0 282-0 204-0 204-0 204-0 204-0 204-0 204-0 204-0 204-0 204-0 230-0 230-0 230-0 230-0 230-0 230-0 285-0 285-0 285-0 354-3 354-3 354-3 354-3 354-3 201-0 201-0 201-0 259-0 259-0 201-0 259-0 259-0 259-0 389-0 389-0 389-0 216-0 216-0 216-0 216-0 216-0 216-0 216-0 469-0 469-0 469-0 469-0 469-0 469-0 469-0 469-0 469-0 469-0 469-0 336-0 336-0 336-0 336-0 409-0 409-0 308-3 296-3 296-3 296-3 296-3 258-3 164-3 164-3 164-3 164-3 305-3 305-3 36-3 36-3 36-3 36-3 36-3 36-3 36-3 58-3 58-3 58-3 58-3 489-0 489-0 489-0 489-0 489-0 489-0 418-0 318-3 318-3 334-0 334-0 334-0 334-0 244-0 244-0 244-0 244-0 244-0 244-0 244-0 117-0 116-0 116-0 116-0 116-0 116-0 116-0 116-0 322-3 322-3 348-0 348-0 348-0 348-0 348-0 348-0 366-0 366-0 366-0 366-0 194-0 194-0 194-0 194-0 340-3 194-0 194-0 194-0 474-3 474-3 449-3 474-3 394-3 394-3 394-3 394-3 394-3 394-3 394-3 221-3 221-3 148-3 148-3 148-3 0-2 0-2 0-2 0-2 0-2 0-2 0-2 0-2 0-2 0-2 0-2 0-2 0-2 0-2 0-2 0-2 0-2 0-2 0-2 0-2 0-2 0-2 0-2 0-2 0-2 0-2 0-2 0-2 0-2 0-2 
0-2 0-2 0-2 0-2 0-2 0-2 0-2 0-2 0-2 0-2 0-2 0-2 0-2 0-2 0-2 0-2 0-2 0-2 0-2 0-2 0-2 0-2 0-2 0-2 0-2 0-2 0-2 0-2 0-2 0-2 0-2 0-2 0-2 0-2 282-0 282-0 282-0 282-0 282-0 282-0 352-0 352-0 352-0 204-0 204-0 204-0 204-0 204-0 204-0 230-0 230-0 230-0 230-0 230-0 230-0 230-0 285-0 285-0 285-0 285-0 285-0 354-3 354-3 354-3 259-0 259-0 259-0 259-0 259-0 259-0 259-0 259-0 259-0 260-0 260-0 260-0 216-0 216-0 216-0 216-0 216-0 216-0 388-0 388-0 388-0 388-0 388-0 388-0 388-0 439-0 439-0 469-0 409-0 409-0 409-0 336-0 409-0 409-0 409-0 409-0 308-3 296-3 296-3 296-3 296-3 258-3 164-3 164-3 164-3 164-3 305-3 36-3 36-3 36-3 36-3 36-3 36-3 36-3 36-3 36-3 58-3 58-3 58-3 489-0 489-0 489-0 489-0 489-0 489-0 418-0 418-0 418-0 334-0 334-0 334-0 334-0 334-0 334-0 244-0 244-0 244-0 244-0 244-0 117-0 116-0 116-0 116-0 116-0 116-0 116-0 116-0 322-3 348-0 348-0 348-0 348-0 348-0 348-0 348-0 366-0 348-0 348-0 347-0 194-0 194-0 194-0 194-0 194-0 194-0 194-0 194-0 474-3 474-3 449-3 474-3 474-3 474-3 394-3 394-3 394-3 221-3 221-3 221-3 148-3 148-3 148-3 148-3 0-2 0-2 0-2 0-2 0-2 0-2 0-2 0-2 0-2 0-2 0-2 0-2 0-2 0-2 0-2 0-2 0-2 0-2 0-2 0-2 0-2 0-2 0-2 0-2 0-2 0-2 0-2 0-2 0-2 0-2 
0-2 0-2 0-2 0-2 0-2 0-2 0-2 0-2 0-2 0-2 0-2 0-2 0-2 0-2 0-2 0-2 0-2 0-2 0-2 0-2 0-2 0-2 0-2 0-2 0-2 0-2 0-2 0-2 0-2 0-2 0-2 0-2 0-2 0-2 282-0 282-0 282-0 282-0 282-0 282-0 352-0 352-0 352-0 204-0 204-0 204-0 204-0 204-0 204-0 230-0 230-0 230-0 230-0 230-0 230-0 285-0 285-0 285-0 285-0 285-0 354-3 354-3 354-3 354-3 259-0 259-0 259-0 259-0 259-0 259-0 259-0 259-0 259-0 259-0 260-0 260-0 216-0 216-0 216-0 216-0 216-0 216-0 388-0 388-0 388-0 388-0 388-0 388-0 388-0 439-0 439-0 409-0 409-0 409-0 409-0 409-0 409-0 409-0 409-0 409-0 308-3 308-3 296-3 296-3 296-3 164-3 164-3 164-3 164-3 164-3 305-3 305-3 36-3 36-3 36-3 36-3 36-3 36-3 36-3 36-3 337-0 337-0 337-0 337-0 489-0 418-0 418-0 418-0 418-0 418-0 418-0 418-0 418-0 334-0 334-0 334-0 334-0 334-0 334-0 244-0 244-0 244-0 244-0 117-0 116-0 116-0 116-0 116-0 116-0 116-0 116-0 322-3 348-0 214-0 348-0 348-0 348-0 348-0 348-0 348-0 348-0 347-0 347-0 347-0 194-0 194-0 194-0 194-0 194-0 194-0 194-0 474-3 474-3 449-3 449-3 449-3 449-3 449-3 394-3 221-3 221-3 221-3 221-3 148-3 148-3 148-3 148-3 0-2 0-2 0-2 0-2 0-2 0-2 0-2 0-2 0-2 0-2 0-2 0-2 0-2 0-2 0-2 0-2 0-2 0-2 0-2 0-2 0-2 0-2 0-2 0-2 0-2 0-2 0-2 0-2 0-2 0-2 
0-2 0-2 0-2 0-2 0-2 0-2 0-2 0-2 0-2 0-2 0-2 0-2 0-2 0-2 0-2 0-2 0-2 0-2 0-2 0-2 0-2 0-2 0-2 0-2 0-2 0-2 0-2 0-2 0-2 0-2 0-2 0-2 0-2 0-2 282-0 282-0 282-0 352-0 352-0 352-0 352-0 352-0 352-0 356-3 204-0 204-0 356-3 356-3 204-0 230-0 230-0 230-0 230-0 230-0 230-0 285-0 285-0 285-0 285-0 285-0 354-3 354-3 354-3 253-3 253-3 259-0 259-0 259-0 130-0 130-0 259-0 259-0 259-0 259-0 260-0 260-0 260-0 260-0 260-0 260-0 260-0 388-0 388-0 388-0 388-0 388-0 388-0 388-0 388-0 439-0 439-0 439-0 409-0 409-0 409-0 409-0 409-0 409-0 308-3 308-3 308-3 308-3 308-3 308-3 296-3 296-3 164-3 164-3 164-3 164-3 305-3 305-3 36-3 36-3 36-3 36-3 36-3 36-3 36-3 36-3 36-3 337-0 337-0 337-0 337-0 418-0 418-0 418-0 418-0 418-0 418-0 418-0 334-0 334-0 334-0 334-0 334-0 334-0 334-0 117-0 117-0 117-0 117-0 117-0 117-0 117-0 116-0 116-0 116-0 116-0 116-0 214-0 214-0 214-0 214-0 348-0 348-0 348-0 347-0 347-0 348-0 347-0 347-0 347-0 194-0 194-0 194-0 194-0 194-0 194-0 449-3 449-3 449-3 449-3 449-3 449-3 221-3 221-3 221-3 221-3 221-3 221-3 221-3 221-3 221-3 221-3 148-3 0-2 0-2 0-2 0-2 0-2 0-2 0-2 0-2 0-2 0-2 0-2 0-2 0-2 0-2 0-2 0-2 0-2 0-2 0-2 0-2 0-2 0-2 0-2 0-2 0-2 0-2 0-2 0-2 0-2 0-2 
0-2 0-2 0-2 0-2 0-2 0-2 0-2 0-2 0-2 0-2 0-2 0-2 0-2 0-2 0-2 0-2 0-2 0-2 0-2 0-2 0-2 0-2 0-2 0-2 0-2 0-2 0-2 0-2 0-2 0-2 0-2 0-2 0-2 0-2 282-0 282-0 352-0 352-0 352-0 352-0 352-0 356-3 356-3 356-3 356-3 356-3 356-3 356-3 356-3 230-0 230-0 230-0 230-0 230-0 230-0 285-0 285-0 285-0 285-0 285-0 285-0 285-0 253-3 253-3 253-3 253-3 259-0 130-0 130-0 130-0 130-0 130-0 130-0 333-0 333-0 260-0 260-0 260-0 260-0 260-0 260-0 260-0 388-0 388-0 388-0 388-0 388-0 439-0 439-0 439-0 439-0 439-0 439-0 409-0 409-0 409-0 409-0 308-3 308-3 308-3 308-3 308-3 308-3 308-3 164-3 164-3 164-3 164-3 164-3 305-3 305-3 305-3 36-3 36-3 36-3 36-3 36-3 337-0 337-0 337-0 337-0 337-0 337-0 337-0 337-0 418-0 418-0 418-0 418-0 418-0 418-0 418-0 418-0 334-0 334-0 334-0 334-0 334-0 334-0 117-0 117-0 117-0 117-0 117-0 117-0 117-0 116-0 116-0 116-0 214-0 214-0 214-0 214-0 214-0 214-0 214-0 214-0 214-0 214-0 347-0 347-0 347-0 347-0 347-0 194-0 194-0 323-3 323-3 323-3 323-3 449-3 449-3 449-3 449-3 449-3 449-3 449-3 400-0 221-3 400-0 221-3 221-3 221-3 221-3 221-3 221-3 0-2 0-2 0-2 0-2 0-2 0-2 0-2 0-2 0-2 0-2 0-2 0-2 0-2 0-2 0-2 0-2 0-2 0-2 0-2 0-2 0-2 0-2 0-2 0-2 0-2 0-2 0-2 0-2 0-2 0-2 0-2 
0-2 0-2 0-2 0-2 0-2 0-2 0-2 0-2 0-2 0-2 0-2 0-2 0-2 0-2 0-2 0-2 0-2 0-2 0-2 0-2 0-2 0-2 0-2 0-2 0-2 0-2 0-2 0-2 0-2 0-2 0-2 0-2 0-2 0-2 282-0 282-0 352-0 352-0 352-0 352-0 352-0 352-0 356-3 356-3 356-3 356-3 356-3 356-3 401-3 401-3 401-3 230-0 230-0 230-0 230-0 285-0 285-0 285-0 285-0 285-0 285-0 253-3 253-3 253-3 253-3 253-3 253-3 130-0 130-0 130-0 130-0 130-0 333-0 333-0 333-0 333-0 333-0 260-0 260-0 260-0 260-0 388-0 388-0 388-0 388-0 439-0 439-0 439-0 439-0 439-0 439-0 409-0 409-0 409-0 409-0 409-0 409-0 409-0 308-3 308-3 308-3 308-3 308-3 308-3 164-3 164-3 164-3 164-3 164-3 305-3 305-3 305-3 305-3 305-3 305-3 305-3 36-3 337-0 337-0 337-0 337-0 337-0 337-0 337-0 337-0 418-0 418-0 418-0 418-0 418-0 418-0 497-3 497-3 497-3 334-0 334-0 334-0 334-0 117-0 117-0 117-0 117-0 117-0 117-0 117-0 545-0 545-0 545-0 545-0 214-0 214-0 214-0 214-0 214-0 214-0 214-0 214-0 214-0 214-0 347-0 347-0 347-0 347-0 347-0 347-0 323-3 323-3 323-3 323-3 323-3 449-3 449-3 449-3 449-3 449-3 449-3 449-3 400-0 400-0 400-0 400-0 400-0 221-3 221-3 221-3 221-3 0-2 0-2 0-2 0-2 0-2 0-2 0-2 0-2 0-2 0-2 0-2 0-2 0-2 0-2 0-2 0-2 0-2 0-2 0-2 0-2 0-2 0-2 0-2 0-2 0-2 0-2 0-2 0-2 0-2 0-2 0-2 
0-2 0-2 0-2 0-2 0-2 0-2 0-2 0-2 0-2 0-2 0-2 0-2 0-2 0-2 0-2 0-2 0-2 0-2 0-2 0-2 0-2 0-2 0-2 0-2 0-2 0-2 0-2 0-2 0-2 0-2 0-2 0-2 0-2 0-2 251-0 251-0 251-0 352-0 352-0 352-0 352-0 352-0 352-0 356-3 356-3 356-3 356-3 356-3 401-3 401-3 401-3 401-3 401-3 401-3 285-0 285-0 285-0 285-0 285-0 285-0 253-3 253-3 253-3 253-3 253-3 253-3 253-3 130-0 130-0 130-0 130-0 333-0 333-0 333-0 333-0 333-0 260-0 260-0 260-0 260-0 260-0 388-0 388-0 388-0 388-0 217-0 439-0 439-0 439-0 439-0 439-0 439-0 283-0 409-0 409-0 409-0 409-0 283-0 308-3 308-3 308-3 308-3 308-3 308-3 164-3 164-3 164-3 305-3 305-3 305-3 447-3 568-0 568-0 305-3 305-3 305-3 337-0 337-0 337-0 337-0 337-0 337-0 368-0 368-0 337-0 418-0 418-0 418-0 418-0 418-0 418-0 497-3 497-3 497-3 497-3 334-0 334-0 334-0 117-0 117-0 117-0 117-0 117-0 117-0 545-0 545-0 545-0 545-0 545-0 545-0 214-0 214-0 214-0 214-0 214-0 214-0 214-0 214-0 347-0 347-0 347-0 347-0 347-0 347-0 323-3 323-3 323-3 323-3 323-3 323-3 323-3 323-3 323-3 449-3 449-3 449-3 449-3 449-3 400-0 400-0 400-0 400-0 400-0 221-3 221-3 221-3 0-2 0-2 0-2 0-2 0-2 0-2 0-2 0-2 0-2 0-2 0-2 0-2 0-2 0-2 0-2 0-2 0-2 0-2 0-2 0-2 0-2 0-2 0-2 0-2 0-2 0-2 0-2 0-2 0-2 0-2 0-2 
0-2 0-2 0-2 0-2 0-2 0-2 0-2 0-2 0-2 0-2 0-2 0-2 0-2 0-2 0-2 0-2 0-2 0-2 0-2 0-2 0-2 0-2 0-2 0-2 0-2 0-2 0-2 0-2 0-2 0-2 0-2 0-2 0-2 0-2 251-0 251-0 251-0 251-0 352-0 352-0 352-0 352-0 352-0 352-0 352-0 352-0 356-3 356-3 356-3 356-3 356-3 401-3 401-3 401-3 285-0 285-0 285-0 285-0 285-0 402-3 402-3 402-3 253-3 253-3 253-3 253-3 253-3 130-0 130-0 130-0 130-0 130-0 130-0 333-0 333-0 333-0 260-0 260-0 260-0 260-0 260-0 217-0 217-0 217-0 217-0 217-0 439-0 439-0 439-0 439-0 439-0 439-0 283-0 283-0 283-0 283-0 283-0 283-0 283-0 283-0 308-3 308-3 308-3 308-3 164-3 164-3 164-3 164-3 447-3 447-3 447-3 568-0 568-0 305-3 305-3 337-0 337-0 337-0 337-0 337-0 337-0 368-0 368-0 368-0 337-0 115-3 115-3 115-3 497-3 497-3 497-3 497-3 497-3 497-3 497-3 497-3 497-3 497-3 497-3 497-3 117-0 117-0 117-0 545-0 545-0 545-0 545-0 545-0 545-0 545-0 214-0 214-0 214-0 214-0 324-3 324-3 324-3 324-3 347-0 347-0 347-0 347-0 347-0 323-3 323-3 323-3 323-3 323-3 323-3 323-3 317-3 317-3 323-3 449-3 449-3 449-3 400-0 400-0 400-0 400-0 400-0 400-0 400-0 221-3 221-3 221-3 0-2 0-2 0-2 0-2 0-2 0-2 0-2 0-2 0-2 0-2 0-2 0-2 0-2 0-2 0-2 0-2 0-2 0-2 0-2 0-2 0-2 0-2 0-2 0-2 0-2 0-2 0-2 0-2 0-2 0-2 0-2 
0-2 0-2 0-2 0-2 0-2 0-2 0-2 0-2 0-2 0-2 0-2 0-2 0-2 0-2 0-2 0-2 0-2 0-2 0-2 0-2 0-2 0-2 0-2 0-2 0-2 0-2 0-2 0-2 0-2 0-2 0-2 0-2 0-2 0-2 251-0 251-0 251-0 251-0 251-0 352-0 352-0 352-0 352-0 352-0 356-3 356-3 356-3 356-3 356-3 356-3 401-3 401-3 401-3 402-3 402-3 402-3 402-3 402-3 402-3 402-3 402-3 402-3 402-3 253-3 253-3 253-3 253-3 253-3 130-0 130-0 130-0 130-0 130-0 333-0 333-0 333-0 260-0 260-0 260-0 260-0 514-0 514-0 217-0 217-0 217-0 217-0 217-0 439-0 439-0 439-0 439-0 439-0 283-0 283-0 283-0 283-0 283-0 283-0 283-0 308-3 308-3 308-3 308-3 184-0 184-0 184-0 164-3 447-3 447-3 447-3 447-3 568-0 568-0 305-3 305-3 337-0 337-0 337-0 337-0 337-0 368-0 368-0 368-0 364-3 364-3 364-3 115-3 115-3 115-3 115-3 497-3 497-3 497-3 497-3 497-3 497-3 497-3 497-3 290-3 290-3 117-0 117-0 290-3 290-3 545-0 545-0 545-0 545-0 545-0 545-0 545-0 214-0 214-0 324-3 324-3 324-3 324-3 324-3 324-3 324-3 347-0 347-0 323-3 323-3 323-3 323-3 323-3 323-3 323-3 323-3 317-3 317-3 317-3 449-3 449-3 449-3 400-0 400-0 400-0 400-0 400-0 400-0 400-0 400-0 400-0 0-2 0-2 0-2 0-2 0-2 0-2 0-2 0-2 0-2 0-2 0-2 0-2 0-2 0-2 0-2 0-2 0-2 0-2 0-2 0-2 0-2 0-2 0-2 0-2 0-2 0-2 0-2 0-2 0-2 0-2 0-2 0-2 
0-2 0-2 0-2 0-2 0-2 0-2 0-2 0-2 0-2 0-2 0-2 0-2 0-2 0-2 0-2 0-2 0-2 0-2 0-2 0-2 0-2 0-2 0-2 0-2 0-2 0-2 0-2 0-2 0-2 0-2 0-2 0-2 0-2 0-2 251-0 251-0 251-0 251-0 251-0 352-0 352-0 307-0 307-0 307-0 307-0 307-0 356-3 356-3 356-3 356-3 401-3 401-3 401-3 402-3 402-3 402-3 327-0 327-0 327-0 402-3 402-3 402-3 402-3 402-3 402-3 253-3 253-3 253-3 130-0 130-0 130-0 130-0 130-0 333-0 333-0 333-0 333-0 333-0 260-0 260-0 514-0 514-0 217-0 217-0 217-0 217-0 217-0 217-0 439-0 439-0 283-0 283-0 283-0 283-0 283-0 283-0 283-0 283-0 283-0 283-0 283-0 308-3 308-3 184-0 184-0 447-3 447-3 447-3 447-3 447-3 447-3 568-0 568-0 305-3 305-3 568-0 568-0 337-0 337-0 368-0 368-0 368-0 368-0 364-3 364-3 364-3 364-3 115-3 115-3 115-3 115-3 497-3 497-3 115-3 461-3 461-3 497-3 497-3 290-3 290-3 290-3 117-0 290-3 290-3 290-3 290-3 545-0 545-0 545-0 545-0 462-3 462-3 462-3 462-3 324-3 324-3 324-3 324-3 324-3 324-3 324-3 347-0 347-0 347-0 317-3 323-3 323-3 323-3 323-3 317-3 317-3 566-3 566-3 566-3 449-3 449-3 400-0 400-0 400-0 400-0 400-0 400-0 400-0 400-0 400-0 0-2 0-2 0-2 0-2 0-2 0-2 0-2 0-2 0-2 0-2 0-2 0-2 0-2 0-2 0-2 0-2 0-2 0-2 0-2 0-2 0-2 0-2 0-2 0-2 0-2 0-2 0-2 0-2 0-2 0-2 0-2 0-2 
0-2 0-2 0-2 0-2 0-2 0-2 0-2 0-2 0-2 0-2 0-2 0-2 0-2 0-2 0-2 0-2 0-2 0-2 0-2 0-2 0-2 0-2 0-2 0-2 0-2 0-2 0-2 0-2 0-2 0-2 0-2 0-2 0-2 0-2 251-0 251-0 251-0 251-0 251-0 251-0 251-0 307-0 307-0 307-0 307-0 307-0 356-3 307-0 356-3 401-3 401-3 401-3 401-3 402-3 402-3 327-0 327-0 327-0 327-0 286-3 286-3 402-3 402-3 402-3 402-3 503-3 253-3 253-3 130-0 130-0 333-0 333-0 333-0 333-0 514-0 333-0 333-0 514-0 260-0 260-0 514-0 514-0 514-0 217-0 217-0 217-0 217-0 217-0 217-0 283-0 283-0 283-0 283-0 283-0 283-0 283-0 283-0 283-0 184-0 184-0 184-0 184-0 184-0 184-0 447-3 447-3 447-3 447-3 447-3 447-3 447-3 568-0 568-0 568-0 568-0 568-0 568-0 568-0 568-0 568-0 368-0 368-0 368-0 364-3 364-3 364-3 364-3 115-3 115-3 115-3 115-3 115-3 115-3 115-3 461-3 497-3 497-3 497-3 290-3 290-3 290-3 290-3 290-3 290-3 290-3 290-3 290-3 545-0 545-0 545-0 462-3 462-3 462-3 462-3 324-3 462-3 324-3 324-3 324-3 324-3 324-3 347-0 347-0 347-0 317-3 317-3 317-3 317-3 317-3 317-3 317-3 566-3 566-3 566-3 566-3 375-0 375-0 375-0 375-0 375-0 375-0 375-0 375-0 375-0 375-0 0-2 0-2 0-2 0-2 0-2 0-2 0-2 0-2 0-2 0-2 0-2 0-2 0-2 0-2 0-2 0-2 0-2 0-2 0-2 0-2 0-2 0-2 0-2 0-2 0-2 0-2 0-2 0-2 0-2 0-2 0-2 0-2 
0-2 0-2 0-2 0-2 0-2 0-2 0-2 0-2 0-2 0-2 0-2 0-2 0-2 0-2 0-2 0-2 0-2 0-2 0-2 0-2 0-2 0-2 0-2 0-2 0-2 0-2 0-2 0-2 0-2 0-2 0-2 0-2 0-2 0-2 251-0 251-0 251-0 251-0 251-0 307-0 307-0 307-0 307-0 307-0 307-0 307-0 307-0 307-0 307-0 401-3 401-3 401-3 401-3 327-0 327-0 327-0 327-0 327-0 327-0 286-3 286-3 402-3 402-3 402-3 402-3 503-3 503-3 253-3 130-0 130-0 333-0 333-0 333-0 333-0 514-0 514-0 514-0 514-0 260-0 260-0 514-0 514-0 514-0 217-0 217-0 217-0 217-0 217-0 217-0 332-0 332-0 332-0 332-0 332-0 332-0 332-0 332-0 332-0 184-0 184-0 184-0 184-0 184-0 184-0 447-3 447-3 447-3 447-3 447-3 447-3 447-3 447-3 360-0 360-0 568-0 568-0 568-0 568-0 568-0 568-0 368-0 368-0 368-0 364-3 364-3 364-3 364-3 115-3 115-3 115-3 115-3 115-3 115-3 115-3 461-3 497-3 243-0 497-3 290-3 290-3 290-3 290-3 290-3 290-3 290-3 290-3 545-0 545-0 545-0 545-0 462-3 462-3 462-3 462-3 462-3 462-3 324-3 324-3 324-3 324-3 324-3 324-3 473-3 473-3 317-3 317-3 317-3 317-3 317-3 317-3 317-3 566-3 566-3 566-3 566-3 566-3 566-3 375-0 375-0 375-0 375-0 375-0 375-0 375-0 375-0 0-2 0-2 0-2 0-2 0-2 0-2 0-2 0-2 0-2 0-2 0-2 0-2 0-2 0-2 0-2 0-2 0-2 0-2 0-2 0-2 0-2 0-2 0-2 0-2 0-2 0-2 0-2 0-2 0-2 0-2 0-2 0-2 
0-2 0-2 0-2 0-2 0-2 0-2 0-2 0-2 0-2 0-2 0-2 0-2 0-2 0-2 0-2 0-2 0-2 0-2 0-2 0-2 0-2 0-2 0-2 0-2 0-2 0-2 0-2 0-2 0-2 0-2 0-2 0-2 0-2 0-2 0-2 251-0 251-0 251-0 251-0 307-0 307-0 307-0 307-0 307-0 307-0 307-0 307-0 307-0 307-0 401-3 401-3 401-3 401-3 327-0 327-0 327-0 327-0 327-0 286-3 286-3 286-3 402-3 402-3 402-3 402-3 402-3 503-3 503-3 503-3 130-0 130-0 503-3 333-0 333-0 479-3 514-0 514-0 514-0 514-0 514-0 514-0 514-0 514-0 514-0 514-0 217-0 217-0 217-0 217-0 332-0 332-0 332-0 332-0 332-0 332-0 332-0 332-0 332-0 332-0 184-0 184-0 470-0 447-3 447-3 447-3 447-3 447-3 447-3 447-3 447-3 360-0 360-0 360-0 360-0 360-0 360-0 568-0 568-0 568-0 568-0 368-0 368-0 368-0 364-3 364-3 364-3 364-3 364-3 115-3 115-3 115-3 115-3 115-3 115-3 461-3 497-3 243-0 497-3 243-0 243-0 290-3 290-3 290-3 290-3 290-3 290-3 545-0 545-0 545-0 545-0 462-3 462-3 462-3 462-3 462-3 462-3 324-3 324-3 324-3 324-3 324-3 324-3 473-3 473-3 317-3 317-3 317-3 317-3 317-3 317-3 317-3 566-3 566-3 566-3 566-3 566-3 375-0 375-0 375-0 375-0 375-0 375-0 375-0 0-2 0-2 0-2 0-2 0-2 0-2 0-2 0-2 0-2 0-2 0-2 0-2 0-2 0-2 0-2 0-2 0-2 0-2 0-2 0-2 0-2 0-2 0-2 0-2 0-2 0-2 0-2 0-2 0-2 0-2 0-2 0-2 0-2 0-2 
0-2 0-2 0-2 0-2 0-2 0-2 0-2 0-2 0-2 0-2 0-2 0-2 0-2 0-2 0-2 0-2 0-2 0-2 0-2 0-2 0-2 0-2 0-2 0-2 0-2 0-2 0-2 0-2 0-2 0-2 0-2 0-2 0-2 0-2 0-2 251-0 357-3 251-0 251-0 307-0 307-0 307-0 307-0 357-3 307-0 307-0 307-0 307-0 183-0 401-3 401-3 401-3 327-0 327-0 327-0 327-0 327-0 286-3 286-3 286-3 286-3 286-3 286-3 286-3 286-3 503-3 503-3 503-3 503-3 503-3 503-3 503-3 333-0 479-3 479-3 514-0 514-0 514-0 514-0 514-0 514-0 514-0 514-0 514-0 514-0 217-0 217-0 217-0 217-0 332-0 332-0 332-0 332-0 332-0 332-0 332-0 184-0 184-0 184-0 184-0 470-0 470-0 470-0 470-0 470-0 353-3 447-3 447-3 447-3 447-3 360-0 360-0 360-0 360-0 360-0 568-0 568-0 568-0 568-0 568-0 368-0 368-0 368-0 364-3 364-3 364-3 364-3 364-3 115-3 115-3 115-3 115-3 115-3 461-3 461-3 461-3 243-0 243-0 243-0 243-0 290-3 290-3 290-3 290-3 290-3 290-3 545-0 462-3 462-3 462-3 462-3 462-3 462-3 462-3 462-3 462-3 462-3 473-3 324-3 473-3 324-3 324-3 473-3 473-3 317-3 317-3 317-3 317-3 317-3 566-3 566-3 566-3 566-3 566-3 566-3 566-3 375-0 375-0 375-0 375-0 375-0 375-0 375-0 0-2 0-2 0-2 0-2 0-2 0-2 0-2 0-2 0-2 0-2 0-2 0-2 0-2 0-2 0-2 0-2 0-2 0-2 0-2 0-2 0-2 0-2 0-2 0-2 0-2 0-2 0-2 0-2 0-2 0-2 0-2 0-2 0-2 0-2 
0-2 0-2 0-2 0-2 0-2 0-2 0-2 0-2 0-2 0-2 0-2 0-2 0-2 0-2 0-2 0-2 0-2 0-2 0-2 0-2 0-2 0-2 0-2 0-2 0-2 0-2 0-2 0-2 0-2 0-2 0-2 0-2 0-2 0-2 0-2 357-3 357-3 357-3 357-3 357-3 357-3 357-3 357-3 357-3 357-3 183-0 183-0 183-0 183-0 183-0 401-3 401-3 401-3 327-0 327-0 327-0 327-0 286-3 286-3 286-3 286-3 286-3 286-3 286-3 286-3 286-3 503-3 503-3 503-3 503-3 503-3 503-3 333-0 503-3 479-3 514-0 514-0 514-0 328-0 328-0 514-0 328-0 328-0 328-0 217-0 217-0 217-0 453-3 453-3 332-0 332-0 332-0 332-0 332-0 332-0 184-0 184-0 184-0 470-0 470-0 470-0 470-0 470-0 470-0 470-0 353-3 447-3 447-3 360-0 360-0 360-0 360-0 360-0 360-0 568-0 568-0 568-0 568-0 568-0 568-0 368-0 368-0 368-0 364-3 364-3 364-3 461-3 364-3 364-3 364-3 364-3 461-3 115-3 115-3 461-3 461-3 461-3 243-0 243-0 243-0 243-0 372-0 372-0 372-0 372-0 372-0 372-0 372-0 372-0 462-3 462-3 462-3 495-0 495-0 462-3 462-3 473-3 473-3 473-3 473-3 473-3 324-3 473-3 473-3 473-3 317-3 317-3 147-0 317-3 566-3 566-3 566-3 566-3 566-3 566-3 566-3 319-3 375-0 375-0 375-0 375-0 375-0 0-2 0-2 0-2 0-2 0-2 0-2 0-2 0-2 0-2 0-2 0-2 0-2 0-2 0-2 0-2 0-2 0-2 0-2 0-2 0-2 0-2 0-2 0-2 0-2 0-2 0-2 0-2 0-2 0-2 0-2 0-2 0-2 0-2 0-2 0-2 
0-2 0-2 0-2 0-2 0-2 0-2 0-2 0-2 0-2 0-2 0-2 0-2 0-2 0-2 0-2 0-2 0-2 0-2 0-2 0-2 0-2 0-2 0-2 0-2 0-2 0-2 0-2 0-2 0-2 0-2 0-2 0-2 0-2 0-2 0-2 357-3 357-3 357-3 357-3 357-3 357-3 357-3 357-3 357-3 357-3 183-0 183-0 183-0 183-0 183-0 401-3 401-3 401-3 327-0 327-0 327-0 327-0 286-3 286-3 286-3 286-3 286-3 427-3 286-3 286-3 286-3 503-3 503-3 503-3 503-3 503-3 503-3 503-3 503-3 479-3 479-3 514-0 328-0 328-0 328-0 328-0 328-0 328-0 328-0 328-0 328-0 328-0 328-0 453-3 453-3 332-0 332-0 332-0 332-0 332-0 184-0 184-0 184-0 470-0 470-0 470-0 470-0 470-0 470-0 470-0 353-3 353-3 353-3 520-3 520-3 360-0 360-0 360-0 360-0 360-0 360-0 360-0 368-0 368-0 368-0 368-0 368-0 368-0 368-0 364-3 364-3 461-3 364-3 364-3 461-3 461-3 461-3 461-3 461-3 461-3 461-3 461-3 243-0 243-0 243-0 372-0 372-0 372-0 372-0 372-0 372-0 372-0 372-0 372-0 495-0 495-0 495-0 495-0 462-3 462-3 462-3 473-3 473-3 473-3 473-3 473-3 473-3 473-3 473-3 473-3 473-3 147-0 147-0 147-0 147-0 147-0 566-3 566-3 566-3 566-3 566-3 319-3 319-3 375-0 319-3 319-3 319-3 0-2 0-2 0-2 0-2 0-2 0-2 0-2 0-2 0-2 0-2 0-2 0-2 0-2 0-2 0-2 0-2 0-2 0-2 0-2 0-2 0-2 0-2 0-2 0-2 0-2 0-2 0-2 0-2 0-2 0-2 0-2 0-2 0-2 0-2 0-2 
0-2 0-2 0-2 0-2 0-2 0-2 0-2 0-2 0-2 0-2 0-2 0-2 0-2 0-2 0-2 0-2 0-2 0-2 0-2 0-2 0-2 0-2 0-2 0-2 0-2 0-2 0-2 0-2 0-2 0-2 0-2 0-2 0-2 0-2 0-2 357-3 357-3 357-3 357-3 357-3 357-3 357-3 357-3 357-3 357-3 183-0 183-0 183-0 183-0 183-0 482-0 482-0 401-3 482-0 327-0 327-0 327-0 286-3 286-3 286-3 427-3 427-3 427-3 559-3 286-3 286-3 503-3 503-3 503-3 503-3 503-3 503-3 503-3 503-3 479-3 479-3 479-3 302-3 302-3 328-0 328-0 328-0 328-0 328-0 328-0 328-0 453-3 453-3 453-3 453-3 453-3 453-3 453-3 184-0 184-0 184-0 184-0 470-0 470-0 470-0 470-0 470-0 470-0 470-0 470-0 353-3 353-3 520-3 520-3 520-3 520-3 360-0 360-0 360-0 360-0 360-0 368-0 368-0 368-0 368-0 563-0 563-0 563-0 563-0 563-0 364-3 461-3 461-3 461-3 461-3 461-3 461-3 461-3 461-3 461-3 243-0 243-0 243-0 243-0 243-0 372-0 372-0 372-0 372-0 372-0 372-0 372-0 372-0 495-0 495-0 495-0 495-0 495-0 495-0 462-3 462-3 473-3 473-3 473-3 473-3 473-3 473-3 473-3 421-3 421-3 421-3 147-0 147-0 147-0 147-0 147-0 147-0 566-3 566-3 319-3 319-3 319-3 319-3 319-3 319-3 319-3 319-3 0-2 0-2 0-2 0-2 0-2 0-2 0-2 0-2 0-2 0-2 0-2 0-2 0-2 0-2 0-2 0-2 0-2 0-2 0-2 0-2 0-2 0-2 0-2 0-2 0-2 0-2 0-2 0-2 0-2 0-2 0-2 0-2 0-2 0-2 0-2 
0-2 0-2 0-2 0-2 0-2 0-2 0-2 0-2 0-2 0-2 0-2 0-2 0-2 0-2 0-2 0-2 0-2 0-2 0-2 0-2 0-2 0-2 0-2 0-2 0-2 0-2 0-2 0-2 0-2 0-2 0-2 0-2 0-2 0-2 0-2 357-3 357-3 506-3 506-3 357-3 357-3 357-3 357-3 506-3 183-0 183-0 183-0 183-0 482-0 482-0 482-0 482-0 482-0 482-0 327-0 327-0 327-0 286-3 427-3 427-3 427-3 427-3 559-3 559-3 559-3 559-3 503-3 503-3 503-3 559-3 559-3 559-3 503-3 503-3 479-3 479-3 479-3 302-3 302-3 328-0 328-0 328-0 328-0 328-0 328-0 328-0 453-3 453-3 453-3 453-3 453-3 453-3 453-3 184-0 184-0 184-0 437-3 470-0 470-0 470-0 470-0 470-0 470-0 470-0 353-3 353-3 353-3 353-3 520-3 520-3 520-3 360-0 360-0 360-0 360-0 360-0 360-0 368-0 368-0 368-0 563-0 563-0 563-0 563-0 563-0 413-0 413-0 413-0 413-0 461-3 461-3 461-3 461-3 461-3 461-3 243-0 243-0 243-0 243-0 243-0 243-0 243-0 372-0 372-0 372-0 372-0 372-0 372-0 495-0 495-0 495-0 495-0 495-0 495-0 417-0 462-3 417-0 421-3 421-3 473-3 473-3 473-3 473-3 421-3 421-3 421-3 147-0 147-0 147-0 147-0 147-0 147-0 147-0 147-0 319-3 319-3 319-3 319-3 319-3 319-3 319-3 319-3 0-2 0-2 0-2 0-2 0-2 0-2 0-2 0-2 0-2 0-2 0-2 0-2 0-2 0-2 0-2 0-2 0-2 0-2 0-2 0-2 0-2 0-2 0-2 0-2 0-2 0-2 0-2 0-2 0-2 0-2 0-2 0-2 0-2 0-2 0-2 
0-2 0-2 0-2 0-2 0-2 0-2 0-2 0-2 0-2 0-2 0-2 0-2 0-2 0-2 0-2 0-2 0-2 0-2 0-2 0-2 0-2 0-2 0-2 0-2 0-2 0-2 0-2 0-2 0-2 0-2 0-2 0-2 0-2 0-2 0-2 506-3 506-3 506-3 506-3 506-3 506-3 506-3 357-3 506-3 183-0 183-0 183-0 183-0 183-0 482-0 482-0 482-0 482-0 482-0 482-0 482-0 482-0 427-3 427-3 427-3 427-3 427-3 427-3 427-3 559-3 559-3 559-3 559-3 559-3 559-3 559-3 559-3 503-3 479-3 479-3 302-3 302-3 302-3 302-3 328-0 328-0 328-0 328-0 328-0 328-0 453-3 453-3 453-3 453-3 453-3 453-3 558-3 558-3 437-3 184-0 184-0 437-3 470-0 470-0 470-0 470-0 353-3 353-3 353-3 353-3 353-3 353-3 353-3 520-3 520-3 520-3 520-3 467-0 467-0 467-0 360-0 467-0 563-0 563-0 563-0 563-0 563-0 563-0 563-0 563-0 413-0 413-0 413-0 413-0 461-3 461-3 461-3 461-3 461-3 243-0 243-0 243-0 243-0 570-0 570-0 243-0 372-0 372-0 372-0 372-0 372-0 372-0 372-0 495-0 495-0 495-0 495-0 495-0 417-0 417-0 417-0 417-0 417-0 421-3 421-3 421-3 421-3 473-3 421-3 421-3 421-3 421-3 147-0 147-0 147-0 147-0 147-0 147-0 147-0 147-0 147-0 319-3 319-3 319-3 319-3 319-3 319-3 0-2 0-2 0-2 0-2 0-2 0-2 0-2 0-2 0-2 0-2 0-2 0-2 0-2 0-2 0-2 0-2 0-2 0-2 0-2 0-2 0-2 0-2 0-2 0-2 0-2 0-2 0-2 0-2 0-2 0-2 0-2 0-2 0-2 0-2 0-2 
0-2 0-2 0-2 0-2 0-2 0-2 0-2 0-2 0-2 0-2 0-2 0-2 0-2 0-2 0-2 0-2 0-2 0-2 0-2 0-2 0-2 0-2 0-2 0-2 0-2 0-2 0-2 0-2 0-2 0-2 0-2 0-2 0-2 0-2 0-2 506-3 506-3 506-3 506-3 506-3 506-3 506-3 506-3 506-3 183-0 183-0 183-0 183-0 183-0 183-0 183-0 482-0 482-0 482-0 482-0 482-0 482-0 482-0 427-3 427-3 427-3 427-3 427-3 427-3 427-3 427-3 427-3 559-3 559-3 559-3 559-3 559-3 479-3 479-3 479-3 479-3 302-3 302-3 302-3 302-3 302-3 543-3 453-3 453-3 453-3 453-3 453-3 453-3 453-3 453-3 453-3 558-3 558-3 437-3 437-3 437-3 437-3 437-3 437-3 437-3 353-3 353-3 353-3 353-3 353-3 353-3 353-3 520-3 520-3 520-3 520-3 520-3 467-0 467-0 467-0 467-0 467-0 467-0 563-0 563-0 467-0 563-0 563-0 563-0 563-0 563-0 563-0 413-0 413-0 461-3 461-3 243-0 243-0 243-0 243-0 243-0 243-0 570-0 570-0 570-0 570-0 570-0 570-0 570-0 372-0 372-0 372-0 495-0 495-0 495-0 495-0 495-0 495-0 417-0 417-0 417-0 417-0 417-0 417-0 421-3 421-3 421-3 421-3 421-3 421-3 421-3 421-3 421-3 392-3 392-3 392-3 147-0 147-0 147-0 147-0 147-0 319-3 319-3 223-0 319-3 319-3 319-3 0-2 0-2 0-2 0-2 0-2 0-2 0-2 0-2 0-2 0-2 0-2 0-2 0-2 0-2 0-2 0-2 0-2 0-2 0-2 0-2 0-2 0-2 0-2 0-2 0-2 0-2 0-2 0-2 0-2 0-2 0-2 0-2 0-2 0-2 0-2 
0-2 0-2 0-2 0-2 0-2 0-2 0-2 0-2 0-2 0-2 0-2 0-2 0-2 0-2 0-2 0-2 0-2 0-2 0-2 0-2 0-2 0-2 0-2 0-2 0-2 0-2 0-2 0-2 0-2 0-2 0-2 0-2 0-2 0-2 0-2 506-3 506-3 506-3 506-3 506-3 506-3 506-3 506-3 506-3 183-0 183-0 183-0 183-0 183-0 156-0 156-0 482-0 482-0 482-0 482-0 482-0 482-0 482-0 482-0 482-0 427-3 427-3 427-3 427-3 427-3 427-3 427-3 559-3 559-3 559-3 559-3 559-3 479-3 479-3 479-3 479-3 479-3 302-3 302-3 302-3 302-3 543-3 453-3 453-3 453-3 453-3 453-3 453-3 453-3 543-3 543-3 543-3 558-3 437-3 437-3 437-3 437-3 437-3 437-3 437-3 353-3 353-3 353-3 353-3 353-3 353-3 353-3 520-3 520-3 520-3 520-3 520-3 467-0 467-0 467-0 467-0 467-0 467-0 467-0 467-0 467-0 563-0 563-0 563-0 563-0 413-0 413-0 413-0 413-0 591-0 591-0 591-0 591-0 591-0 591-0 570-0 570-0 570-0 570-0 570-0 444-3 570-0 570-0 570-0 570-0 372-0 372-0 495-0 495-0 495-0 495-0 495-0 417-0 417-0 417-0 417-0 417-0 417-0 460-0 460-0 421-3 421-3 421-3 421-3 421-3 421-3 421-3 367-0 392-3 392-3 392-3 147-0 147-0 147-0 223-0 223-0 223-0 223-0 223-0 319-3 319-3 319-3 0-2 0-2 0-2 0-2 0-2 0-2 0-2 0-2 0-2 0-2 0-2 0-2 0-2 0-2 0-2 0-2 0-2 0-2 0-2 0-2 0-2 0-2 0-2 0-2 0-2 0-2 0-2 0-2 0-2 0-2 0-2 0-2 0-2 0-2 0-2 
0-2 0-2 0-2 0-2 0-2 0-2 0-2 0-2 0-2 0-2 0-2 0-2 0-2 0-2 0-2 0-2 0-2 0-2 0-2 0-2 0-2 0-2 0-2 0-2 0-2 0-2 0-2 0-2 0-2 0-2 0-2 0-2 0-2 0-2 0-2 532-3 532-3 532-3 506-3 506-3 506-3 506-3 506-3 506-3 183-0 183-0 478-0 478-0 156-0 156-0 156-0 156-0 482-0 156-0 482-0 482-0 482-0 482-0 379-0 482-0 379-0 427-3 427-3 427-3 427-3 427-3 427-3 559-3 559-3 559-3 559-3 479-3 479-3 479-3 479-3 480-3 302-3 302-3 302-3 302-3 302-3 543-3 543-3 453-3 543-3 543-3 543-3 543-3 543-3 543-3 543-3 558-3 558-3 437-3 437-3 437-3 437-3 437-3 437-3 437-3 353-3 353-3 353-3 353-3 353-3 353-3 353-3 520-3 520-3 520-3 520-3 423-0 423-0 467-0 467-0 467-0 467-0 467-0 467-0 467-0 467-0 467-0 563-0 563-0 563-0 413-0 413-0 413-0 413-0 591-0 591-0 591-0 591-0 591-0 570-0 570-0 570-0 570-0 570-0 444-3 444-3 570-0 570-0 570-0 570-0 570-0 570-0 343-3 495-0 495-0 523-3 417-0 417-0 417-0 417-0 417-0 417-0 417-0 460-0 460-0 421-3 421-3 421-3 421-3 297-3 421-3 421-3 367-0 392-3 392-3 392-3 392-3 147-0 223-0 223-0 223-0 223-0 223-0 223-0 398-0 319-3 319-3 0-2 0-2 0-2 0-2 0-2 0-2 0-2 0-2 0-2 0-2 0-2 0-2 0-2 0-2 0-2 0-2 0-2 0-2 0-2 0-2 0-2 0-2 0-2 0-2 0-2 0-2 0-2 0-2 0-2 0-2 0-2 0-2 0-2 0-2 0-2 
0-2 0-2 0-2 0-2 0-2 0-2 0-2 0-2 0-2 0-2 0-2 0-2 0-2 0-2 0-2 0-2 0-2 0-2 0-2 0-2 0-2 0-2 0-2 0-2 0-2 0-2 0-2 0-2 0-2 0-2 0-2 0-2 0-2 0-2 0-2 532-3 532-3 532-3 532-3 506-3 506-3 532-3 506-3 506-3 478-0 478-0 478-0 478-0 156-0 156-0 156-0 156-0 156-0 156-0 379-0 482-0 482-0 379-0 379-0 379-0 379-0 427-3 427-3 427-3 415-3 427-3 427-3 559-3 559-3 559-3 559-3 406-0 479-3 479-3 479-3 480-3 302-3 302-3 302-3 302-3 543-3 543-3 543-3 543-3 543-3 543-3 543-3 543-3 543-3 543-3 543-3 558-3 558-3 437-3 437-3 437-3 437-3 437-3 437-3 437-3 437-3 437-3 437-3 437-3 437-3 353-3 358-3 520-3 520-3 520-3 423-0 423-0 423-0 423-0 467-0 423-0 467-0 467-0 467-0 467-0 467-0 467-0 563-0 413-0 413-0 413-0 413-0 413-0 413-0 591-0 591-0 591-0 591-0 591-0 591-0 591-0 570-0 570-0 570-0 444-3 444-3 444-3 444-3 570-0 570-0 343-3 343-3 343-3 343-3 343-3 523-3 523-3 523-3 523-3 417-0 417-0 417-0 460-0 460-0 460-0 460-0 421-3 421-3 297-3 297-3 297-3 367-0 367-0 392-3 392-3 392-3 392-3 392-3 223-0 223-0 223-0 223-0 223-0 223-0 398-0 398-0 398-0 0-2 0-2 0-2 0-2 0-2 0-2 0-2 0-2 0-2 0-2 0-2 0-2 0-2 0-2 0-2 0-2 0-2 0-2 0-2 0-2 0-2 0-2 0-2 0-2 0-2 0-2 0-2 0-2 0-2 0-2 0-2 0-2 0-2 0-2 0-2 
0-2 0-2 0-2 0-2 0-2 0-2 0-2 0-2 0-2 0-2 0-2 0-2 0-2 0-2 0-2 0-2 0-2 0-2 0-2 0-2 0-2 0-2 0-2 0-2 0-2 0-2 0-2 0-2 0-2 0-2 0-2 0-2 0-2 0-2 0-2 532-3 532-3 532-3 532-3 532-3 532-3 532-3 478-0 478-0 478-0 478-0 478-0 156-0 156-0 156-0 156-0 156-0 156-0 156-0 379-0 379-0 482-0 379-0 379-0 379-0 415-3 415-3 415-3 415-3 415-3 427-3 427-3 559-3 406-0 406-0 406-0 406-0 479-3 479-3 479-3 480-3 302-3 302-3 302-3 302-3 302-3 543-3 543-3 543-3 543-3 543-3 543-3 543-3 543-3 543-3 543-3 558-3 558-3 558-3 558-3 410-0 410-0 410-0 410-0 437-3 437-3 437-3 437-3 437-3 358-3 358-3 358-3 358-3 358-3 520-3 520-3 423-0 423-0 423-0 423-0 423-0 423-0 423-0 423-0 423-0 467-0 467-0 563-0 413-0 413-0 413-0 413-0 413-0 591-0 591-0 591-0 591-0 591-0 591-0 591-0 570-0 570-0 444-3 444-3 444-3 444-3 444-3 343-3 343-3 343-3 343-3 343-3 343-3 343-3 523-3 523-3 523-3 523-3 417-0 417-0 417-0 417-0 460-0 460-0 460-0 297-3 297-3 297-3 297-3 297-3 297-3 367-0 367-0 367-0 367-0 367-0 392-3 392-3 223-0 223-0 223-0 223-0 223-0 398-0 398-0 398-0 398-0 0-2 0-2 0-2 0-2 0-2 0-2 0-2 0-2 0-2 0-2 0-2 0-2 0-2 0-2 0-2 0-2 0-2 0-2 0-2 0-2 0-2 0-2 0-2 0-2 0-2 0-2 0-2 0-2 0-2 0-2 0-2 0-2 0-2 0-2 0-2 
0-2 0-2 0-2 0-2 0-2 0-2 0-2 0-2 0-2 0-2 0-2 0-2 0-2 0-2 0-2 0-2 0-2 0-2 0-2 0-2 0-2 0-2 0-2 0-2 0-2 0-2 0-2 0-2 0-2 0-2 0-2 0-2 0-2 0-2 0-2 532-3 532-3 532-3 532-3 532-3 532-3 532-3 532-3 532-3 478-0 478-0 478-0 478-0 156-0 156-0 156-0 156-0 156-0 156-0 379-0 379-0 379-0 379-0 379-0 379-0 415-3 415-3 415-3 415-3 415-3 415-3 415-3 415-3 406-0 406-0 406-0 406-0 479-3 479-3 479-3 480-3 302-3 302-3 302-3 302-3 302-3 543-3 543-3 543-3 543-3 543-3 543-3 314-3 314-3 314-3 558-3 558-3 558-3 558-3 558-3 558-3 410-0 410-0 410-0 410-0 410-0 410-0 410-0 358-3 358-3 358-3 358-3 358-3 358-3 520-3 520-3 423-0 423-0 423-0 423-0 423-0 423-0 491-3 423-0 423-0 467-0 467-0 563-0 413-0 413-0 413-0 413-0 413-0 591-0 591-0 591-0 591-0 591-0 591-0 591-0 570-0 570-0 444-3 444-3 444-3 444-3 444-3 343-3 343-3 343-3 343-3 343-3 343-3 523-3 523-3 523-3 523-3 523-3 523-3 417-0 417-0 417-0 417-0 460-0 460-0 297-3 297-3 297-3 297-3 297-3 367-0 367-0 367-0 392-3 392-3 392-3 392-3 392-3 392-3 223-0 398-0 398-0 398-0 398-0 398-0 398-0 398-0 0-2 0-2 0-2 0-2 0-2 0-2 0-2 0-2 0-2 0-2 0-2 0-2 0-2 0-2 0-2 0-2 0-2 0-2 0-2 0-2 0-2 0-2 0-2 0-2 0-2 0-2 0-2 0-2 0-2 0-2 0-2 0-2 0-2 0-2 0-2 
0-2 0-2 0-2 0-2 0-2 0-2 0-2 0-2 0-2 0-2 0-2 0-2 0-2 0-2 0-2 0-2 0-2 0-2 0-2 0-2 0-2 0-2 0-2 0-2 0-2 0-2 0-2 0-2 0-2 0-2 0-2 0-2 0-2 0-2 0-2 532-3 532-3 532-3 532-3 532-3 532-3 532-3 532-3 532-3 478-0 478-0 478-0 478-0 156-0 156-0 156-0 156-0 156-0 156-0 379-0 379-0 379-0 379-0 379-0 379-0 379-0 415-3 415-3 415-3 415-3 415-3 415-3 406-0 406-0 406-0 406-0 406-0 479-3 479-3 480-3 480-3 480-3 302-3 302-3 480-3 302-3 381-3 381-3 381-3 381-3 314-3 314-3 314-3 314-3 314-3 558-3 558-3 558-3 558-3 558-3 558-3 558-3 410-0 410-0 410-0 410-0 410-0 410-0 358-3 358-3 358-3 358-3 358-3 358-3 520-3 520-3 423-0 423-0 423-0 423-0 423-0 423-0 491-3 491-3 491-3 563-0 563-0 563-0 563-0 413-0 413-0 413-0 536-0 591-0 591-0 591-0 591-0 591-0 591-0 591-0 294-0 570-0 444-3 444-3 444-3 444-3 444-3 343-3 343-3 343-3 343-3 343-3 523-3 523-3 523-3 523-3 523-3 523-3 523-3 523-3 417-0 460-0 460-0 460-0 460-0 297-3 297-3 297-3 297-3 297-3 297-3 367-0 367-0 392-3 392-3 392-3 392-3 392-3 392-3 223-0 223-0 398-0 398-0 398-0 398-0 398-0 398-0 0-2 0-2 0-2 0-2 0-2 0-2 0-2 0-2 0-2 0-2 0-2 0-2 0-2 0-2 0-2 0-2 0-2 0-2 0-2 0-2 0-2 0-2 0-2 0-2 0-2 0-2 0-2 0-2 0-2 0-2 0-2 0-2 0-2 0-2 0-2 
0-2 0-2 0-2 0-2 0-2 0-2 0-2 0-2 0-2 0-2 0-2 0-2 0-2 0-2 0-2 0-2 0-2 0-2 0-2 0-2 0-2 0-2 0-2 0-2 0-2 0-2 0-2 0-2 0-2 0-2 0-2 0-2 0-2 0-2 0-2 532-3 532-3 532-3 532-3 532-3 532-3 478-0 478-0 478-0 478-0 478-0 478-0 156-0 156-0 156-0 156-0 156-0 156-0 156-0 452-0 379-0 379-0 379-0 379-0 379-0 281-3 415-3 415-3 415-3 415-3 415-3 406-0 406-0 406-0 406-0 406-0 406-0 480-3 480-3 480-3 480-3 480-3 480-3 480-3 480-3 381-3 381-3 381-3 381-3 314-3 314-3 314-3 314-3 314-3 314-3 558-3 558-3 558-3 558-3 558-3 558-3 558-3 410-0 410-0 410-0 410-0 410-0 358-3 358-3 358-3 358-3 358-3 358-3 615-3 615-3 615-3 615-3 423-0 423-0 423-0 423-0 423-0 491-3 491-3 491-3 491-3 563-0 563-0 536-0 413-0 413-0 413-0 536-0 536-0 294-0 294-0 294-0 294-0 294-0 294-0 294-0 294-0 444-3 444-3 444-3 444-3 444-3 444-3 343-3 343-3 343-3 343-3 523-3 523-3 523-3 523-3 523-3 523-3 523-3 523-3 523-3 460-0 460-0 460-0 460-0 297-3 297-3 297-3 297-3 297-3 297-3 297-3 367-0 392-3 392-3 392-3 392-3 392-3 392-3 223-0 223-0 398-0 398-0 398-0 398-0 398-0 398-0 0-2 0-2 0-2 0-2 0-2 0-2 0-2 0-2 0-2 0-2 0-2 0-2 0-2 0-2 0-2 0-2 0-2 0-2 0-2 0-2 0-2 0-2 0-2 0-2 0-2 0-2 0-2 0-2 0-2 0-2 0-2 0-2 0-2 0-2 0-2 
0-2 0-2 0-2 0-2 0-2 0-2 0-2 0-2 0-2 0-2 0-2 0-2 0-2 0-2 0-2 0-2 0-2 0-2 0-2 0-2 0-2 0-2 0-2 0-2 0-2 0-2 0-2 0-2 0-2 0-2 0-2 0-2 0-2 0-2 0-2 383-0 383-0 532-3 383-0 383-0 383-0 478-0 478-0 478-0 478-0 478-0 478-0 452-0 452-0 452-0 452-0 452-0 156-0 452-0 452-0 379-0 379-0 379-0 379-0 281-3 281-3 415-3 415-3 406-0 406-0 406-0 406-0 406-0 406-0 406-0 406-0 406-0 406-0 480-3 480-3 480-3 480-3 480-3 480-3 480-3 381-3 381-3 381-3 314-3 314-3 314-3 314-3 314-3 314-3 314-3 314-3 558-3 558-3 558-3 558-3 558-3 410-0 410-0 410-0 410-0 410-0 410-0 358-3 358-3 358-3 358-3 358-3 358-3 615-3 615-3 615-3 615-3 615-3 423-0 423-0 423-0 423-0 491-3 491-3 491-3 491-3 491-3 563-0 536-0 413-0 413-0 536-0 536-0 536-0 294-0 294-0 294-0 294-0 294-0 294-0 294-0 294-0 444-3 444-3 444-3 444-3 444-3 444-3 343-3 343-3 343-3 343-3 523-3 523-3 523-3 523-3 523-3 434-3 434-3 434-3 460-0 460-0 460-0 460-0 460-0 297-3 297-3 297-3 297-3 297-3 367-0 367-0 367-0 367-0 392-3 392-3 392-3 392-3 223-0 223-0 223-0 398-0 398-0 398-0 398-0 398-0 346-0 0-2 0-2 0-2 0-2 0-2 0-2 0-2 0-2 0-2 0-2 0-2 0-2 0-2 0-2 0-2 0-2 0-2 0-2 0-2 0-2 0-2 0-2 0-2 0-2 0-2 0-2 0-2 0-2 0-2 0-2 0-2 0-2 0-2 0-2 0-2 
0-2 0-2 0-2 0-2 0-2 0-2 0-2 0-2 0-2 0-2 0-2 0-2 0-2 0-2 0-2 0-2 0-2 0-2 0-2 0-2 0-2 0-2 0-2 0-2 0-2 0-2 0-2 0-2 0-2 0-2 0-2 0-2 0-2 0-2 0-2 383-0 383-0 383-0 383-0 383-0 383-0 478-0 478-0 478-0 478-0 478-0 478-0 452-0 452-0 452-0 452-0 452-0 452-0 452-0 452-0 379-0 379-0 379-0 281-3 281-3 281-3 281-3 415-3 406-0 415-3 415-3 406-0 406-0 406-0 406-0 406-0 480-3 480-3 480-3 480-3 480-3 381-3 480-3 480-3 381-3 381-3 381-3 381-3 314-3 314-3 314-3 314-3 314-3 314-3 314-3 314-3 314-3 459-0 558-3 558-3 459-0 410-0 410-0 410-0 410-0 410-0 410-0 358-3 358-3 358-3 358-3 358-3 615-3 615-3 615-3 615-3 615-3 615-3 615-3 463-3 463-3 463-3 491-3 491-3 491-3 491-3 491-3 536-0 536-0 536-0 413-0 536-0 536-0 536-0 294-0 144-3 144-3 294-0 294-0 294-0 294-0 294-0 444-3 444-3 444-3 444-3 444-3 343-3 343-3 343-3 343-3 343-3 343-3 564-3 564-3 523-3 523-3 523-3 434-3 434-3 460-0 460-0 460-0 460-0 460-0 297-3 297-3 297-3 297-3 297-3 367-0 367-0 367-0 367-0 571-0 571-0 571-0 571-0 223-0 223-0 223-0 398-0 398-0 398-0 346-0 346-0 346-0 0-2 0-2 0-2 0-2 0-2 0-2 0-2 0-2 0-2 0-2 0-2 0-2 0-2 0-2 0-2 0-2 0-2 0-2 0-2 0-2 0-2 0-2 0-2 0-2 0-2 0-2 0-2 0-2 0-2 0-2 0-2 0-2 0-2 0-2 0-2 
0-2 0-2 0-2 0-2 0-2 0-2 0-2 0-2 0-2 0-2 0-2 0-2 0-2 0-2 0-2 0-2 0-2 0-2 0-2 0-2 0-2 0-2 0-2 0-2 0-2 0-2 0-2 0-2 0-2 0-2 0-2 0-2 0-2 0-2 0-2 383-0 383-0 383-0 383-0 383-0 383-0 383-0 383-0 478-0 478-0 276-0 478-0 452-0 452-0 452-0 452-0 452-0 452-0 452-0 452-0 379-0 379-0 281-3 281-3 281-3 281-3 281-3 415-3 415-3 415-3 415-3 415-3 309-0 309-0 309-0 309-0 480-3 480-3 480-3 480-3 480-3 381-3 381-3 381-3 381-3 381-3 381-3 381-3 381-3 284-3 314-3 314-3 314-3 314-3 314-3 314-3 459-0 459-0 459-0 558-3 459-0 459-0 410-0 410-0 382-3 382-3 382-3 382-3 382-3 358-3 358-3 358-3 615-3 615-3 615-3 615-3 615-3 615-3 615-3 463-3 463-3 463-3 491-3 491-3 491-3 491-3 491-3 536-0 536-0 536-0 536-0 536-0 536-0 536-0 536-0 144-3 144-3 144-3 294-0 294-0 294-0 294-0 294-0 294-0 445-0 445-0 445-0 343-3 343-3 445-0 564-3 564-3 564-3 564-3 564-3 434-3 434-3 434-3 434-3 434-3 434-3 460-0 460-0 460-0 370-0 370-0 297-3 297-3 297-3 297-3 367-0 367-0 367-0 367-0 367-0 571-0 571-0 571-0 223-0 223-0 223-0 398-0 398-0 398-0 346-0 346-0 0-2 0-2 0-2 0-2 0-2 0-2 0-2 0-2 0-2 0-2 0-2 0-2 0-2 0-2 0-2 0-2 0-2 0-2 0-2 0-2 0-2 0-2 0-2 0-2 0-2 0-2 0-2 0-2 0-2 0-2 0-2 0-2 0-2 0-2 0-2 0-2 
0-2 0-2 0-2 0-2 0-2 0-2 0-2 0-2 0-2 0-2 0-2 0-2 0-2 0-2 0-2 0-2 0-2 0-2 0-2 0-2 0-2 0-2 0-2 0-2 0-2 0-2 0-2 0-2 0-2 0-2 0-2 0-2 0-2 0-2 0-2 383-0 383-0 383-0 383-0 383-0 383-0 383-0 383-0 276-0 276-0 276-0 478-0 452-0 452-0 452-0 452-0 452-0 507-3 507-3 507-3 507-3 281-3 281-3 281-3 281-3 281-3 281-3 281-3 415-3 415-3 415-3 309-0 309-0 309-0 309-0 309-0 309-0 480-3 480-3 284-3 480-3 381-3 381-3 381-3 381-3 381-3 381-3 284-3 284-3 284-3 459-0 459-0 459-0 459-0 314-3 314-3 459-0 459-0 459-0 459-0 459-0 459-0 459-0 410-0 382-3 382-3 382-3 382-3 382-3 382-3 382-3 615-3 615-3 615-3 615-3 615-3 615-3 615-3 615-3 463-3 463-3 463-3 491-3 491-3 491-3 491-3 491-3 536-0 536-0 536-0 536-0 536-0 536-0 536-0 144-3 144-3 144-3 144-3 294-0 294-0 294-0 294-0 294-0 294-0 445-0 445-0 445-0 445-0 445-0 445-0 445-0 564-3 564-3 564-3 564-3 564-3 434-3 434-3 434-3 434-3 434-3 460-0 460-0 460-0 370-0 370-0 370-0 370-0 370-0 397-0 367-0 367-0 367-0 367-0 367-0 571-0 571-0 571-0 571-0 571-0 571-0 571-0 571-0 398-0 346-0 346-0 0-2 0-2 0-2 0-2 0-2 0-2 0-2 0-2 0-2 0-2 0-2 0-2 0-2 0-2 0-2 0-2 0-2 0-2 0-2 0-2 0-2 0-2 0-2 0-2 0-2 0-2 0-2 0-2 0-2 0-2 0-2 0-2 0-2 0-2 0-2 0-2 
0-2 0-2 0-2 0-2 0-2 0-2 0-2 0-2 0-2 0-2 0-2 0-2 0-2 0-2 0-2 0-2 0-2 0-2 0-2 0-2 0-2 0-2 0-2 0-2 0-2 0-2 0-2 0-2 0-2 0-2 0-2 0-2 0-2 0-2 0-2 0-2 383-0 383-0 383-0 383-0 383-0 383-0 276-0 276-0 276-0 276-0 478-0 452-0 452-0 452-0 452-0 452-0 507-3 507-3 430-3 430-3 281-3 281-3 281-3 281-3 309-0 281-3 281-3 415-3 415-3 415-3 309-0 309-0 309-0 309-0 309-0 309-0 561-3 561-3 284-3 284-3 381-3 381-3 381-3 381-3 381-3 381-3 284-3 284-3 284-3 459-0 459-0 459-0 459-0 459-0 459-0 459-0 459-0 359-0 359-0 359-0 359-0 359-0 410-0 410-0 382-3 382-3 382-3 382-3 382-3 382-3 615-3 615-3 441-3 615-3 615-3 615-3 441-3 441-3 441-3 463-3 463-3 463-3 491-3 491-3 491-3 491-3 536-0 536-0 536-0 536-0 536-0 536-0 536-0 144-3 144-3 144-3 144-3 294-0 294-0 294-0 294-0 294-0 294-0 445-0 445-0 445-0 445-0 445-0 445-0 445-0 445-0 564-3 564-3 564-3 564-3 434-3 434-3 434-3 434-3 434-3 460-0 460-0 370-0 370-0 370-0 370-0 370-0 370-0 397-0 397-0 367-0 367-0 367-0 367-0 571-0 571-0 571-0 571-0 571-0 571-0 571-0 571-0 346-0 346-0 0-2 0-2 0-2 0-2 0-2 0-2 0-2 0-2 0-2 0-2 0-2 0-2 0-2 0-2 0-2 0-2 0-2 0-2 0-2 0-2 0-2 0-2 0-2 0-2 0-2 0-2 0-2 0-2 0-2 0-2 0-2 0-2 0-2 0-2 0-2 0-2 0-2 
0-2 0-2 0-2 0-2 0-2 0-2 0-2 0-2 0-2 0-2 0-2 0-2 0-2 0-2 0-2 0-2 0-2 0-2 0-2 0-2 0-2 0-2 0-2 0-2 0-2 0-2 0-2 0-2 0-2 0-2 0-2 0-2 0-2 0-2 0-2 0-2 383-0 383-0 383-0 383-0 383-0 383-0 276-0 276-0 276-0 452-0 452-0 452-0 507-3 507-3 507-3 507-3 507-3 507-3 507-3 430-3 281-3 281-3 281-3 281-3 309-0 309-0 309-0 309-0 309-0 309-0 309-0 309-0 309-0 309-0 309-0 309-0 561-3 561-3 561-3 284-3 284-3 284-3 284-3 381-3 381-3 381-3 284-3 284-3 284-3 284-3 407-0 407-0 459-0 459-0 459-0 459-0 459-0 359-0 359-0 359-0 359-0 359-0 359-0 359-0 382-3 382-3 382-3 382-3 382-3 441-3 615-3 441-3 441-3 441-3 615-3 441-3 441-3 441-3 441-3 463-3 463-3 463-3 491-3 491-3 491-3 491-3 491-3 536-0 494-0 494-0 494-0 144-3 144-3 144-3 144-3 144-3 144-3 144-3 294-0 144-3 144-3 144-3 445-0 445-0 445-0 445-0 445-0 445-0 445-0 445-0 445-0 564-3 564-3 564-3 434-3 434-3 434-3 434-3 434-3 434-3 434-3 434-3 370-0 370-0 370-0 370-0 370-0 370-0 370-0 397-0 367-0 367-0 367-0 571-0 571-0 571-0 571-0 571-0 571-0 571-0 571-0 346-0 346-0 346-0 0-2 0-2 0-2 0-2 0-2 0-2 0-2 0-2 0-2 0-2 0-2 0-2 0-2 0-2 0-2 0-2 0-2 0-2 0-2 0-2 0-2 0-2 0-2 0-2 0-2 0-2 0-2 0-2 0-2 0-2 0-2 0-2 0-2 0-2 0-2 0-2 0-2 
0-2 0-2 0-2 0-2 0-2 0-2 0-2 0-2 0-2 0-2 0-2 0-2 0-2 0-2 0-2 0-2 0-2 0-2 0-2 0-2 0-2 0-2 0-2 0-2 0-2 0-2 0-2 0-2 0-2 0-2 0-2 0-2 0-2 0-2 0-2 0-2 383-0 383-0 276-0 276-0 276-0 276-0 276-0 276-0 276-0 452-0 452-0 452-0 452-0 507-3 507-3 507-3 507-3 507-3 507-3 430-3 281-3 281-3 281-3 281-3 309-0 609-3 609-3 609-3 609-3 609-3 609-3 309-0 309-0 309-0 561-3 561-3 561-3 561-3 561-3 284-3 284-3 284-3 284-3 284-3 284-3 284-3 284-3 284-3 407-0 407-0 407-0 459-0 459-0 459-0 459-0 459-0 459-0 359-0 359-0 359-0 359-0 359-0 359-0 359-0 359-0 382-3 382-3 382-3 382-3 441-3 441-3 441-3 441-3 441-3 441-3 441-3 441-3 441-3 441-3 463-3 463-3 463-3 491-3 491-3 494-0 494-0 536-0 536-0 494-0 494-0 494-0 144-3 144-3 144-3 144-3 144-3 144-3 144-3 144-3 144-3 144-3 144-3 144-3 144-3 445-0 445-0 445-0 445-0 445-0 445-0 564-3 564-3 564-3 564-3 434-3 434-3 434-3 434-3 434-3 434-3 434-3 434-3 370-0 370-0 370-0 370-0 397-0 397-0 397-0 397-0 397-0 397-0 571-0 571-0 571-0 571-0 346-0 346-0 571-0 571-0 346-0 346-0 346-0 346-0 0-2 0-2 0-2 0-2 0-2 0-2 0-2 0-2 0-2 0-2 0-2 0-2 0-2 0-2 0-2 0-2 0-2 0-2 0-2 0-2 0-2 0-2 0-2 0-2 0-2 0-2 0-2 0-2 0-2 0-2 0-2 0-2 0-2 0-2 0-2 0-2 0-2 
0-2 0-2 0-2 0-2 0-2 0-2 0-2 0-2 0-2 0-2 0-2 0-2 0-2 0-2 0-2 0-2 0-2 0-2 0-2 0-2 0-2 0-2 0-2 0-2 0-2 0-2 0-2 0-2 0-2 0-2 0-2 0-2 0-2 0-2 0-2 0-2 0-2 0-2 276-0 276-0 276-0 276-0 276-0 276-0 276-0 276-0 276-0 276-0 452-0 507-3 507-3 507-3 507-3 507-3 430-3 430-3 430-3 430-3 281-3 281-3 309-0 609-3 609-3 609-3 609-3 609-3 609-3 609-3 309-0 309-0 561-3 561-3 561-3 561-3 561-3 561-3 284-3 284-3 284-3 284-3 284-3 284-3 284-3 407-0 407-0 407-0 407-0 407-0 407-0 407-0 459-0 403-3 403-3 359-0 359-0 359-0 359-0 359-0 359-0 359-0 359-0 382-3 382-3 382-3 441-3 441-3 441-3 441-3 212-3 441-3 441-3 441-3 441-3 441-3 441-3 463-3 463-3 463-3 463-3 494-0 494-0 494-0 494-0 494-0 494-0 494-0 494-0 494-0 494-0 494-0 494-0 494-0 594-0 594-0 594-0 594-0 144-3 144-3 144-3 445-0 445-0 445-0 483-0 445-0 445-0 483-0 564-3 564-3 564-3 522-3 522-3 522-3 522-3 492-3 434-3 434-3 434-3 434-3 370-0 370-0 370-0 397-0 397-0 397-0 397-0 397-0 397-0 397-0 571-0 571-0 571-0 571-0 346-0 346-0 346-0 346-0 346-0 346-0 346-0 0-2 0-2 0-2 0-2 0-2 0-2 0-2 0-2 0-2 0-2 0-2 0-2 0-2 0-2 0-2 0-2 0-2 0-2 0-2 0-2 0-2 0-2 0-2 0-2 0-2 0-2 0-2 0-2 0-2 0-2 0-2 0-2 0-2 0-2 0-2 0-2 0-2 0-2 
0-2 0-2 0-2 0-2 0-2 0-2 0-2 0-2 0-2 0-2 0-2 0-2 0-2 0-2 0-2 0-2 0-2 0-2 0-2 0-2 0-2 0-2 0-2 0-2 0-2 0-2 0-2 0-2 0-2 0-2 0-2 0-2 0-2 0-2 0-2 0-2 0-2 0-2 0-2 276-0 276-0 276-0 276-0 276-0 276-0 276-0 276-0 276-0 452-0 452-0 507-3 507-3 507-3 507-3 430-3 430-3 430-3 430-3 430-3 281-3 281-3 609-3 609-3 609-3 609-3 609-3 609-3 609-3 384-0 309-0 561-3 561-3 561-3 561-3 561-3 561-3 561-3 561-3 284-3 284-3 284-3 284-3 407-0 407-0 407-0 407-0 407-0 407-0 407-0 407-0 403-3 403-3 403-3 359-0 359-0 359-0 359-0 359-0 359-0 359-0 562-3 382-3 382-3 382-3 441-3 441-3 212-3 212-3 212-3 431-3 441-3 431-3 463-3 441-3 463-3 463-3 438-0 463-3 494-0 494-0 494-0 494-0 494-0 494-0 494-0 494-0 494-0 373-3 373-3 373-3 373-3 594-0 594-0 594-0 594-0 594-0 483-0 483-0 483-0 445-0 483-0 445-0 483-0 483-0 483-0 483-0 564-3 564-3 564-3 564-3 522-3 522-3 522-3 492-3 492-3 434-3 370-0 370-0 370-0 370-0 370-0 397-0 397-0 397-0 397-0 397-0 397-0 316-3 316-3 316-3 316-3 487-0 346-0 346-0 346-0 346-0 346-0 346-0 0-2 0-2 0-2 0-2 0-2 0-2 0-2 0-2 0-2 0-2 0-2 0-2 0-2 0-2 0-2 0-2 0-2 0-2 0-2 0-2 0-2 0-2 0-2 0-2 0-2 0-2 0-2 0-2 0-2 0-2 0-2 0-2 0-2 0-2 0-2 0-2 0-2 0-2 0-2 
0-2 0-2 0-2 0-2 0-2 0-2 0-2 0-2 0-2 0-2 0-2 0-2 0-2 0-2 0-2 0-2 0-2 0-2 0-2 0-2 0-2 0-2 0-2 0-2 0-2 0-2 0-2 0-2 0-2 0-2 0-2 0-2 0-2 0-2 0-2 0-2 0-2 0-2 0-2 510-0 510-0 276-0 276-0 276-0 276-0 276-0 276-0 510-0 507-3 507-3 507-3 507-3 507-3 507-3 430-3 430-3 430-3 430-3 430-3 281-3 281-3 609-3 609-3 609-3 609-3 609-3 609-3 384-0 384-0 309-0 384-0 384-0 561-3 561-3 561-3 561-3 561-3 561-3 284-3 516-3 516-3 284-3 407-0 407-0 407-0 407-0 407-0 407-0 403-3 403-3 403-3 403-3 403-3 359-0 359-0 403-3 562-3 562-3 562-3 562-3 562-3 562-3 382-3 382-3 212-3 212-3 212-3 212-3 431-3 431-3 431-3 431-3 463-3 463-3 463-3 463-3 438-0 438-0 494-0 494-0 494-0 494-0 494-0 494-0 494-0 494-0 494-0 373-3 373-3 373-3 373-3 373-3 594-0 594-0 594-0 594-0 483-0 483-0 483-0 483-0 483-0 483-0 483-0 483-0 564-3 564-3 564-3 522-3 522-3 522-3 522-3 522-3 492-3 492-3 546-3 546-3 546-3 370-0 370-0 370-0 370-0 397-0 397-0 397-0 397-0 316-3 316-3 316-3 316-3 316-3 316-3 487-0 346-0 346-0 346-0 346-0 346-0 346-0 0-2 0-2 0-2 0-2 0-2 0-2 0-2 0-2 0-2 0-2 0-2 0-2 0-2 0-2 0-2 0-2 0-2 0-2 0-2 0-2 0-2 0-2 0-2 0-2 0-2 0-2 0-2 0-2 0-2 0-2 0-2 0-2 0-2 0-2 0-2 0-2 0-2 0-2 0-2 
0-2 0-2 0-2 0-2 0-2 0-2 0-2 0-2 0-2 0-2 0-2 0-2 0-2 0-2 0-2 0-2 0-2 0-2 0-2 0-2 0-2 0-2 0-2 0-2 0-2 0-2 0-2 0-2 0-2 0-2 0-2 0-2 0-2 0-2 0-2 0-2 0-2 0-2 0-2 510-0 510-0 510-0 510-0 510-0 510-0 510-0 510-0 510-0 304-3 507-3 507-3 507-3 507-3 507-3 430-3 430-3 430-3 430-3 430-3 429-3 429-3 429-3 609-3 609-3 609-3 609-3 609-3 384-0 384-0 384-0 384-0 384-0 561-3 516-3 561-3 561-3 561-3 561-3 516-3 516-3 516-3 516-3 407-0 407-0 407-0 407-0 407-0 407-0 403-3 403-3 403-3 403-3 403-3 403-3 403-3 403-3 562-3 562-3 562-3 562-3 562-3 562-3 382-3 382-3 212-3 212-3 212-3 212-3 212-3 431-3 431-3 431-3 463-3 463-3 463-3 463-3 438-0 438-0 408-0 408-0 408-0 408-0 408-0 408-0 373-3 373-3 373-3 373-3 373-3 373-3 373-3 373-3 594-0 594-0 594-0 594-0 594-0 594-0 483-0 483-0 483-0 422-3 422-3 422-3 564-3 564-3 564-3 564-3 522-3 522-3 522-3 522-3 492-3 546-3 546-3 546-3 546-3 546-3 370-0 370-0 546-3 546-3 397-0 397-0 397-0 397-0 397-0 397-0 316-3 487-0 487-0 487-0 487-0 487-0 346-0 487-0 487-0 0-2 0-2 0-2 0-2 0-2 0-2 0-2 0-2 0-2 0-2 0-2 0-2 0-2 0-2 0-2 0-2 0-2 0-2 0-2 0-2 0-2 0-2 0-2 0-2 0-2 0-2 0-2 0-2 0-2 0-2 0-2 0-2 0-2 0-2 0-2 0-2 0-2 0-2 0-2 0-2 
0-2 0-2 0-2 0-2 0-2 0-2 0-2 0-2 0-2 0-2 0-2 0-2 0-2 0-2 0-2 0-2 0-2 0-2 0-2 0-2 0-2 0-2 0-2 0-2 0-2 0-2 0-2 0-2 0-2 0-2 0-2 0-2 0-2 0-2 0-2 0-2 0-2 0-2 0-2 510-0 510-0 510-0 510-0 510-0 510-0 510-0 510-0 510-0 304-3 304-3 304-3 304-3 304-3 304-3 430-3 430-3 430-3 430-3 430-3 429-3 429-3 429-3 609-3 609-3 384-0 384-0 609-3 384-0 384-0 384-0 384-0 384-0 561-3 516-3 561-3 561-3 561-3 516-3 516-3 516-3 516-3 516-3 407-0 407-0 407-0 407-0 407-0 407-0 403-3 403-3 403-3 403-3 403-3 403-3 403-3 403-3 403-3 562-3 562-3 562-3 562-3 562-3 496-0 212-3 212-3 212-3 212-3 212-3 212-3 431-3 431-3 431-3 463-3 438-0 463-3 463-3 438-0 438-0 408-0 408-0 408-0 408-0 408-0 408-0 408-0 373-3 373-3 373-3 373-3 373-3 373-3 373-3 373-3 594-0 594-0 483-0 483-0 483-0 483-0 483-0 483-0 422-3 422-3 422-3 564-3 564-3 522-3 522-3 522-3 522-3 522-3 522-3 492-3 546-3 546-3 546-3 546-3 546-3 546-3 546-3 546-3 546-3 397-0 397-0 397-0 316-3 316-3 316-3 316-3 487-0 487-0 487-0 487-0 487-0 487-0 487-0 487-0 0-2 0-2 0-2 0-2 0-2 0-2 0-2 0-2 0-2 0-2 0-2 0-2 0-2 0-2 0-2 0-2 0-2 0-2 0-2 0-2 0-2 0-2 0-2 0-2 0-2 0-2 0-2 0-2 0-2 0-2 0-2 0-2 0-2 0-2 0-2 0-2 0-2 0-2 0-2 0-2 
0-2 0-2 0-2 0-2 0-2 0-2 0-2 0-2 0-2 0-2 0-2 0-2 0-2 0-2 0-2 0-2 0-2 0-2 0-2 0-2 0-2 0-2 0-2 0-2 0-2 0-2 0-2 0-2 0-2 0-2 0-2 0-2 0-2 0-2 0-2 0-2 0-2 0-2 0-2 510-0 510-0 510-0 510-0 510-0 510-0 510-0 404-0 510-0 304-3 304-3 304-3 304-3 304-3 304-3 304-3 304-3 430-3 430-3 430-3 429-3 429-3 429-3 429-3 609-3 384-0 384-0 384-0 384-0 384-0 384-0 384-0 516-3 516-3 516-3 561-3 561-3 516-3 516-3 516-3 516-3 516-3 516-3 516-3 516-3 407-0 407-0 407-0 403-3 403-3 403-3 403-3 403-3 403-3 488-3 403-3 403-3 562-3 562-3 562-3 562-3 496-0 496-0 496-0 212-3 212-3 212-3 212-3 212-3 212-3 431-3 431-3 438-0 438-0 438-0 463-3 463-3 463-3 438-0 438-0 408-0 408-0 408-0 408-0 408-0 408-0 373-3 373-3 373-3 373-3 373-3 373-3 594-0 594-0 594-0 594-0 594-0 594-0 483-0 483-0 483-0 483-0 422-3 422-3 422-3 422-3 422-3 522-3 522-3 522-3 492-3 492-3 492-3 492-3 546-3 546-3 546-3 546-3 546-3 546-3 546-3 446-0 446-0 446-0 316-3 397-0 316-3 316-3 316-3 316-3 487-0 487-0 487-0 487-0 487-0 487-0 487-0 487-0 0-2 0-2 0-2 0-2 0-2 0-2 0-2 0-2 0-2 0-2 0-2 0-2 0-2 0-2 0-2 0-2 0-2 0-2 0-2 0-2 0-2 0-2 0-2 0-2 0-2 0-2 0-2 0-2 0-2 0-2 0-2 0-2 0-2 0-2 0-2 0-2 0-2 0-2 0-2 0-2 
0-2 0-2 0-2 0-2 0-2 0-2 0-2 0-2 0-2 0-2 0-2 0-2 0-2 0-2 0-2 0-2 0-2 0-2 0-2 0-2 0-2 0-2 0-2 0-2 0-2 0-2 0-2 0-2 0-2 0-2 0-2 0-2 0-2 0-2 0-2 0-2 0-2 0-2 0-2 510-0 510-0 510-0 510-0 510-0 510-0 510-0 404-0 510-0 510-0 304-3 304-3 304-3 304-3 304-3 304-3 304-3 430-3 430-3 430-3 429-3 429-3 429-3 429-3 384-0 384-0 384-0 384-0 384-0 557-0 557-0 557-0 516-3 516-3 516-3 516-3 516-3 516-3 535-3 535-3 535-3 535-3 516-3 516-3 516-3 516-3 515-0 515-0 488-3 488-3 488-3 488-3 488-3 488-3 488-3 403-3 403-3 562-3 562-3 562-3 496-0 496-0 496-0 496-0 496-0 496-0 212-3 212-3 212-3 431-3 431-3 431-3 431-3 438-0 438-0 438-0 438-0 438-0 438-0 438-0 408-0 408-0 408-0 408-0 408-0 408-0 373-3 373-3 373-3 373-3 373-3 373-3 594-0 594-0 594-0 594-0 594-0 594-0 483-0 483-0 483-0 483-0 422-3 422-3 422-3 422-3 422-3 522-3 522-3 522-3 492-3 492-3 492-3 492-3 546-3 546-3 546-3 546-3 546-3 546-3 446-0 446-0 446-0 316-3 316-3 316-3 316-3 316-3 316-3 316-3 472-3 472-3 472-3 487-0 487-0 487-0 0-2 0-2 0-2 0-2 0-2 0-2 0-2 0-2 0-2 0-2 0-2 0-2 0-2 0-2 0-2 0-2 0-2 0-2 0-2 0-2 0-2 0-2 0-2 0-2 0-2 0-2 0-2 0-2 0-2 0-2 0-2 0-2 0-2 0-2 0-2 0-2 0-2 0-2 0-2 0-2 0-2 0-2 
0-2 0-2 0-2 0-2 0-2 0-2 0-2 0-2 0-2 0-2 0-2 0-2 0-2 0-2 0-2 0-2 0-2 0-2 0-2 0-2 0-2 0-2 0-2 0-2 0-2 0-2 0-2 0-2 0-2 0-2 0-2 0-2 0-2 0-2 0-2 0-2 0-2 0-2 0-2 510-0 510-0 404-0 404-0 510-0 404-0 404-0 404-0 404-0 404-0 304-3 304-3 304-3 304-3 505-0 505-0 304-3 430-3 430-3 429-3 429-3 429-3 429-3 429-3 384-0 384-0 557-0 384-0 384-0 384-0 557-0 557-0 557-0 516-3 535-3 535-3 535-3 535-3 535-3 535-3 535-3 535-3 516-3 516-3 515-0 515-0 515-0 515-0 488-3 488-3 488-3 488-3 488-3 488-3 488-3 562-3 562-3 562-3 562-3 562-3 496-0 496-0 496-0 496-0 496-0 496-0 212-3 212-3 431-3 431-3 431-3 431-3 431-3 438-0 438-0 438-0 438-0 438-0 438-0 408-0 408-0 408-0 408-0 408-0 408-0 411-0 411-0 411-0 373-3 588-0 588-0 588-0 588-0 588-0 588-0 594-0 594-0 594-0 594-0 594-0 483-0 483-0 422-3 422-3 422-3 422-3 422-3 522-3 522-3 522-3 492-3 492-3 492-3 492-3 546-3 546-3 546-3 446-0 446-0 446-0 446-0 446-0 446-0 316-3 316-3 316-3 316-3 472-3 316-3 472-3 472-3 487-0 487-0 487-0 487-0 487-0 0-2 0-2 0-2 0-2 0-2 0-2 0-2 0-2 0-2 0-2 0-2 0-2 0-2 0-2 0-2 0-2 0-2 0-2 0-2 0-2 0-2 0-2 0-2 0-2 0-2 0-2 0-2 0-2 0-2 0-2 0-2 0-2 0-2 0-2 0-2 0-2 0-2 0-2 0-2 0-2 0-2 0-2 
0-2 0-2 0-2 0-2 0-2 0-2 0-2 0-2 0-2 0-2 0-2 0-2 0-2 0-2 0-2 0-2 0-2 0-2 0-2 0-2 0-2 0-2 0-2 0-2 0-2 0-2 0-2 0-2 0-2 0-2 0-2 0-2 0-2 0-2 0-2 0-2 0-2 0-2 0-2 0-2 0-2 0-2 404-0 404-0 404-0 404-0 404-0 404-0 404-0 304-3 304-3 304-3 505-0 505-0 505-0 304-3 430-3 430-3 429-3 429-3 429-3 429-3 429-3 429-3 384-0 557-0 557-0 384-0 384-0 557-0 557-0 557-0 535-3 535-3 535-3 535-3 535-3 535-3 535-3 515-0 515-0 515-0 515-0 515-0 515-0 515-0 515-0 515-0 488-3 488-3 488-3 488-3 488-3 488-3 562-3 562-3 562-3 496-0 496-0 496-0 496-0 496-0 212-3 212-3 212-3 212-3 431-3 431-3 431-3 431-3 431-3 431-3 438-0 438-0 438-0 438-0 438-0 438-0 408-0 408-0 408-0 408-0 408-0 411-0 411-0 411-0 411-0 588-0 588-0 588-0 588-0 588-0 588-0 588-0 419-3 419-3 419-3 419-3 419-3 483-0 483-0 422-3 422-3 422-3 422-3 422-3 522-3 522-3 522-3 492-3 492-3 492-3 492-3 546-3 546-3 446-0 446-0 446-0 446-0 446-0 446-0 446-0 446-0 316-3 316-3 316-3 472-3 472-3 472-3 472-3 472-3 472-3 487-0 487-0 487-0 0-2 0-2 0-2 0-2 0-2 0-2 0-2 0-2 0-2 0-2 0-2 0-2 0-2 0-2 0-2 0-2 0-2 0-2 0-2 0-2 0-2 0-2 0-2 0-2 0-2 0-2 0-2 0-2 0-2 0-2 0-2 0-2 0-2 0-2 0-2 0-2 0-2 0-2 0-2 0-2 0-2 0-2 
0-2 0-2 0-2 0-2 0-2 0-2 0-2 0-2 0-2 0-2 0-2 0-2 0-2 0-2 0-2 0-2 0-2 0-2 0-2 0-2 0-2 0-2 0-2 0-2 0-2 0-2 0-2 0-2 0-2 0-2 0-2 0-2 0-2 0-2 0-2 0-2 0-2 0-2 0-2 0-2 0-2 0-2 404-0 404-0 404-0 404-0 404-0 404-0 304-3 304-3 304-3 304-3 505-0 505-0 405-0 304-3 429-3 429-3 429-3 429-3 429-3 429-3 429-3 429-3 557-0 557-0 557-0 557-0 557-0 557-0 534-0 557-0 535-3 535-3 535-3 535-3 535-3 535-3 535-3 515-0 515-0 515-0 515-0 515-0 515-0 515-0 515-0 515-0 488-3 488-3 488-3 488-3 590-3 562-3 562-3 586-3 586-3 496-0 496-0 496-0 496-0 496-0 212-3 212-3 212-3 431-3 431-3 584-0 431-3 431-3 431-3 431-3 438-0 438-0 438-0 438-0 338-0 438-0 438-0 408-0 408-0 408-0 411-0 411-0 411-0 411-0 411-0 588-0 588-0 588-0 588-0 588-0 588-0 588-0 588-0 419-3 419-3 419-3 419-3 416-3 416-3 416-3 422-3 422-3 422-3 422-3 422-3 522-3 522-3 522-3 522-3 492-3 492-3 492-3 446-0 446-0 446-0 425-0 446-0 446-0 446-0 446-0 396-3 396-3 316-3 316-3 472-3 472-3 472-3 472-3 472-3 472-3 487-0 487-0 487-0 0-2 0-2 0-2 0-2 0-2 0-2 0-2 0-2 0-2 0-2 0-2 0-2 0-2 0-2 0-2 0-2 0-2 0-2 0-2 0-2 0-2 0-2 0-2 0-2 0-2 0-2 0-2 0-2 0-2 0-2 0-2 0-2 0-2 0-2 0-2 0-2 0-2 0-2 0-2 0-2 0-2 0-2 
0-2 0-2 0-2 0-2 0-2 0-2 0-2 0-2 0-2 0-2 0-2 0-2 0-2 0-2 0-2 0-2 0-2 0-2 0-2 0-2 0-2 0-2 0-2 0-2 0-2 0-2 0-2 0-2 0-2 0-2 0-2 0-2 0-2 0-2 0-2 0-2 0-2 0-2 0-2 0-2 0-2 0-2 404-0 404-0 404-0 404-0 404-0 404-0 304-3 304-3 304-3 304-3 505-0 505-0 405-0 429-3 429-3 429-3 429-3 429-3 454-0 454-0 454-0 454-0 557-0 557-0 557-0 557-0 557-0 557-0 534-0 557-0 535-3 535-3 535-3 535-3 535-3 535-3 535-3 612-3 515-0 515-0 515-0 515-0 515-0 515-0 515-0 488-3 488-3 488-3 590-3 590-3 590-3 586-3 586-3 586-3 586-3 496-0 496-0 496-0 496-0 496-0 496-0 496-0 212-3 212-3 584-0 584-0 431-3 431-3 584-0 584-0 584-0 338-0 338-0 338-0 338-0 338-0 438-0 541-0 411-0 411-0 411-0 411-0 411-0 411-0 411-0 588-0 588-0 588-0 588-0 588-0 588-0 588-0 588-0 419-3 419-3 419-3 419-3 416-3 416-3 416-3 422-3 422-3 422-3 422-3 422-3 466-3 522-3 522-3 466-3 492-3 492-3 446-0 446-0 446-0 425-0 425-0 446-0 446-0 446-0 446-0 396-3 396-3 396-3 316-3 472-3 396-3 472-3 472-3 472-3 472-3 472-3 472-3 472-3 0-2 0-2 0-2 0-2 0-2 0-2 0-2 0-2 0-2 0-2 0-2 0-2 0-2 0-2 0-2 0-2 0-2 0-2 0-2 0-2 0-2 0-2 0-2 0-2 0-2 0-2 0-2 0-2 0-2 0-2 0-2 0-2 0-2 0-2 0-2 0-2 0-2 0-2 0-2 0-2 0-2 0-2 
0-2 0-2 0-2 0-2 0-2 0-2 0-2 0-2 0-2 0-2 0-2 0-2 0-2 0-2 0-2 0-2 0-2 0-2 0-2 0-2 0-2 0-2 0-2 0-2 0-2 0-2 0-2 0-2 0-2 0-2 0-2 0-2 0-2 0-2 0-2 0-2 0-2 0-2 0-2 0-2 0-2 0-2 404-0 404-0 404-0 404-0 404-0 404-0 304-3 505-0 505-0 505-0 505-0 505-0 405-0 429-3 429-3 454-0 429-3 429-3 454-0 454-0 454-0 557-0 557-0 557-0 557-0 557-0 557-0 557-0 534-0 534-0 535-3 535-3 535-3 535-3 535-3 535-3 612-3 612-3 612-3 515-0 515-0 515-0 515-0 488-3 488-3 488-3 488-3 488-3 590-3 590-3 590-3 590-3 590-3 586-3 586-3 496-0 496-0 496-0 496-0 496-0 565-3 565-3 565-3 212-3 584-0 584-0 584-0 584-0 584-0 338-0 338-0 338-0 338-0 338-0 338-0 338-0 541-0 541-0 541-0 541-0 541-0 411-0 411-0 411-0 411-0 411-0 588-0 588-0 588-0 588-0 588-0 588-0 419-3 419-3 419-3 419-3 419-3 416-3 416-3 416-3 416-3 416-3 422-3 422-3 422-3 466-3 522-3 466-3 466-3 492-3 492-3 446-0 446-0 446-0 425-0 425-0 425-0 425-0 425-0 425-0 425-0 396-3 396-3 396-3 396-3 396-3 472-3 472-3 472-3 472-3 472-3 472-3 472-3 0-2 0-2 0-2 0-2 0-2 0-2 0-2 0-2 0-2 0-2 0-2 0-2 0-2 0-2 0-2 0-2 0-2 0-2 0-2 0-2 0-2 0-2 0-2 0-2 0-2 0-2 0-2 0-2 0-2 0-2 0-2 0-2 0-2 0-2 0-2 0-2 0-2 0-2 0-2 0-2 0-2 0-2 
0-2 0-2 0-2 0-2 0-2 0-2 0-2 0-2 0-2 0-2 0-2 0-2 0-2 0-2 0-2 0-2 0-2 0-2 0-2 0-2 0-2 0-2 0-2 0-2 0-2 0-2 0-2 0-2 0-2 0-2 0-2 0-2 0-2 0-2 0-2 0-2 0-2 0-2 0-2 0-2 0-2 0-2 404-0 404-0 456-0 404-0 404-0 404-0 505-0 505-0 505-0 505-0 505-0 505-0 405-0 405-0 454-0 454-0 454-0 454-0 454-0 454-0 454-0 557-0 557-0 557-0 557-0 557-0 534-0 534-0 534-0 534-0 612-3 612-3 535-3 612-3 612-3 612-3 612-3 612-3 515-0 515-0 515-0 515-0 488-3 488-3 488-3 351-0 351-0 351-0 590-3 590-3 590-3 590-3 590-3 586-3 586-3 586-3 586-3 496-0 496-0 496-0 565-3 565-3 565-3 565-3 584-0 584-0 584-0 584-0 584-0 584-0 338-0 338-0 338-0 338-0 338-0 338-0 541-0 541-0 541-0 541-0 541-0 411-0 411-0 411-0 411-0 411-0 411-0 588-0 588-0 588-0 569-3 569-3 569-3 419-3 419-3 419-3 419-3 416-3 416-3 416-3 416-3 416-3 422-3 422-3 422-3 466-3 466-3 466-3 492-3 492-3 492-3 446-0 446-0 466-3 425-0 425-0 425-0 425-0 425-0 425-0 396-3 396-3 396-3 396-3 396-3 396-3 396-3 396-3 472-3 472-3 472-3 472-3 472-3 0-2 0-2 0-2 0-2 0-2 0-2 0-2 0-2 0-2 0-2 0-2 0-2 0-2 0-2 0-2 0-2 0-2 0-2 0-2 0-2 0-2 0-2 0-2 0-2 0-2 0-2 0-2 0-2 0-2 0-2 0-2 0-2 0-2 0-2 0-2 0-2 0-2 0-2 0-2 0-2 0-2 0-2 
0-2 0-2 0-2 0-2 0-2 0-2 0-2 0-2 0-2 0-2 0-2 0-2 0-2 0-2 0-2 0-2 0-2 0-2 0-2 0-2 0-2 0-2 0-2 0-2 0-2 0-2 0-2 0-2 0-2 0-2 0-2 0-2 0-2 0-2 0-2 0-2 0-2 0-2 0-2 0-2 0-2 0-2 404-0 404-0 456-0 456-0 456-0 456-0 505-0 505-0 505-0 505-0 505-0 505-0 405-0 405-0 454-0 454-0 454-0 454-0 454-0 454-0 454-0 454-0 454-0 385-0 385-0 557-0 534-0 534-0 534-0 534-0 534-0 612-3 612-3 612-3 612-3 612-3 612-3 458-0 515-0 515-0 515-0 351-0 351-0 488-3 488-3 351-0 351-0 590-3 590-3 590-3 590-3 590-3 586-3 586-3 586-3 586-3 586-3 496-0 565-3 565-3 565-3 565-3 584-0 584-0 584-0 584-0 584-0 584-0 584-0 584-0 338-0 338-0 338-0 338-0 541-0 541-0 541-0 541-0 541-0 541-0 541-0 541-0 508-0 411-0 411-0 411-0 411-0 411-0 588-0 588-0 569-3 569-3 419-3 419-3 419-3 419-3 419-3 416-3 416-3 416-3 416-3 416-3 416-3 422-3 422-3 466-3 466-3 466-3 466-3 492-3 492-3 466-3 466-3 466-3 425-0 425-0 425-0 425-0 440-0 440-0 440-0 440-0 440-0 396-3 396-3 396-3 396-3 396-3 472-3 472-3 472-3 472-3 0-2 0-2 0-2 0-2 0-2 0-2 0-2 0-2 0-2 0-2 0-2 0-2 0-2 0-2 0-2 0-2 0-2 0-2 0-2 0-2 0-2 0-2 0-2 0-2 0-2 0-2 0-2 0-2 0-2 0-2 0-2 0-2 0-2 0-2 0-2 0-2 0-2 0-2 0-2 0-2 0-2 0-2 0-2 
0-2 0-2 0-2 0-2 0-2 0-2 0-2 0-2 0-2 0-2 0-2 0-2 0-2 0-2 0-2 0-2 0-2 0-2 0-2 0-2 0-2 0-2 0-2 0-2 0-2 0-2 0-2 0-2 0-2 0-2 0-2 0-2 0-2 0-2 0-2 0-2 0-2 0-2 0-2 0-2 0-2 0-2 404-0 404-0 456-0 456-0 456-0 456-0 505-0 505-0 505-0 505-0 505-0 505-0 405-0 405-0 454-0 454-0 454-0 454-0 454-0 454-0 454-0 454-0 385-0 385-0 385-0 385-0 534-0 534-0 534-0 534-0 612-3 612-3 612-3 612-3 612-3 612-3 612-3 458-0 458-0 515-0 351-0 351-0 351-0 488-3 488-3 351-0 351-0 351-0 590-3 590-3 590-3 590-3 590-3 586-3 586-3 586-3 586-3 586-3 586-3 586-3 565-3 565-3 584-0 584-0 584-0 584-0 584-0 584-0 584-0 338-0 338-0 338-0 338-0 338-0 541-0 541-0 541-0 541-0 541-0 541-0 541-0 508-0 508-0 411-0 411-0 442-3 442-3 442-3 442-3 442-3 569-3 569-3 419-3 419-3 419-3 419-3 419-3 416-3 416-3 416-3 416-3 416-3 416-3 422-3 422-3 466-3 466-3 466-3 466-3 466-3 466-3 466-3 466-3 466-3 425-0 425-0 425-0 425-0 440-0 440-0 440-0 440-0 440-0 396-3 396-3 396-3 396-3 396-3 396-3 396-3 396-3 0-2 0-2 0-2 0-2 0-2 0-2 0-2 0-2 0-2 0-2 0-2 0-2 0-2 0-2 0-2 0-2 0-2 0-2 0-2 0-2 0-2 0-2 0-2 0-2 0-2 0-2 0-2 0-2 0-2 0-2 0-2 0-2 0-2 0-2 0-2 0-2 0-2 0-2 0-2 0-2 0-2 0-2 0-2 0-2 
0-2 0-2 0-2 0-2 0-2 0-2 0-2 0-2 0-2 0-2 0-2 0-2 0-2 0-2 0-2 0-2 0-2 0-2 0-2 0-2 0-2 0-2 0-2 0-2 0-2 0-2 0-2 0-2 0-2 0-2 0-2 0-2 0-2 0-2 0-2 0-2 0-2 0-2 0-2 0-2 0-2 0-2 404-0 456-0 456-0 456-0 456-0 456-0 456-0 505-0 505-0 505-0 505-0 505-0 405-0 405-0 405-0 405-0 454-0 454-0 454-0 454-0 454-0 385-0 385-0 385-0 385-0 534-0 534-0 534-0 534-0 534-0 612-3 612-3 612-3 612-3 612-3 509-0 612-3 458-0 458-0 515-0 351-0 351-0 351-0 351-0 351-0 351-0 351-0 590-3 590-3 590-3 590-3 590-3 590-3 586-3 586-3 586-3 586-3 586-3 586-3 565-3 565-3 565-3 565-3 584-0 486-0 584-0 584-0 584-0 584-0 584-0 584-0 338-0 338-0 338-0 541-0 541-0 541-0 541-0 541-0 541-0 541-0 508-0 508-0 411-0 442-3 442-3 442-3 442-3 442-3 569-3 569-3 569-3 419-3 419-3 419-3 419-3 419-3 416-3 517-3 517-3 517-3 416-3 416-3 416-3 416-3 466-3 466-3 471-0 471-0 471-0 425-0 466-3 466-3 425-0 425-0 425-0 425-0 440-0 440-0 440-0 440-0 440-0 440-0 396-3 396-3 396-3 396-3 396-3 396-3 396-3 0-2 0-2 0-2 0-2 0-2 0-2 0-2 0-2 0-2 0-2 0-2 0-2 0-2 0-2 0-2 0-2 0-2 0-2 0-2 0-2 0-2 0-2 0-2 0-2 0-2 0-2 0-2 0-2 0-2 0-2 0-2 0-2 0-2 0-2 0-2 0-2 0-2 0-2 0-2 0-2 0-2 0-2 0-2 0-2 0-2 
0-2 0-2 0-2 0-2 0-2 0-2 0-2 0-2 0-2 0-2 0-2 0-2 0-2 0-2 0-2 0-2 0-2 0-2 0-2 0-2 0-2 0-2 0-2 0-2 0-2 0-2 0-2 0-2 0-2 0-2 0-2 0-2 0-2 0-2 0-2 0-2 0-2 0-2 0-2 0-2 0-2 0-2 0-2 0-2 456-0 456-0 456-0 456-0 587-3 587-3 505-0 505-0 587-3 405-0 405-0 405-0 405-0 405-0 385-0 385-0 454-0 385-0 385-0 385-0 385-0 385-0 385-0 534-0 534-0 534-0 534-0 612-3 612-3 612-3 612-3 509-0 509-0 509-0 509-0 458-0 458-0 458-0 351-0 351-0 351-0 351-0 351-0 351-0 351-0 590-3 590-3 590-3 590-3 590-3 590-3 586-3 586-3 586-3 586-3 586-3 586-3 565-3 565-3 565-3 565-3 565-3 486-0 486-0 584-0 486-0 338-0 338-0 338-0 338-0 338-0 338-0 512-3 541-0 541-0 541-0 541-0 541-0 508-0 508-0 508-0 508-0 442-3 442-3 442-3 442-3 569-3 569-3 569-3 569-3 569-3 569-3 569-3 517-3 517-3 416-3 517-3 517-3 517-3 416-3 416-3 416-3 466-3 466-3 471-0 471-0 471-0 471-0 425-0 425-0 425-0 425-0 425-0 425-0 440-0 440-0 440-0 440-0 440-0 440-0 440-0 440-0 396-3 395-0 395-0 395-0 395-0 0-2 0-2 0-2 0-2 0-2 0-2 0-2 0-2 0-2 0-2 0-2 0-2 0-2 0-2 0-2 0-2 0-2 0-2 0-2 0-2 0-2 0-2 0-2 0-2 0-2 0-2 0-2 0-2 0-2 0-2 0-2 0-2 0-2 0-2 0-2 0-2 0-2 0-2 0-2 0-2 0-2 0-2 0-2 0-2 0-2 0-2 
0-2 0-2 0-2 0-2 0-2 0-2 0-2 0-2 0-2 0-2 0-2 0-2 0-2 0-2 0-2 0-2 0-2 0-2 0-2 0-2 0-2 0-2 0-2 0-2 0-2 0-2 0-2 0-2 0-2 0-2 0-2 0-2 0-2 0-2 0-2 0-2 0-2 0-2 0-2 0-2 0-2 0-2 0-2 0-2 456-0 456-0 456-0 456-0 587-3 587-3 505-0 587-3 587-3 587-3 405-0 405-0 405-0 405-0 385-0 385-0 385-0 385-0 385-0 385-0 385-0 534-0 534-0 534-0 534-0 534-0 560-3 560-3 560-3 612-3 612-3 509-0 509-0 509-0 509-0 458-0 458-0 458-0 351-0 351-0 351-0 351-0 351-0 351-0 504-0 590-3 590-3 287-0 287-0 287-0 586-3 586-3 586-3 586-3 586-3 586-3 565-3 565-3 565-3 565-3 565-3 486-0 486-0 486-0 486-0 486-0 486-0 338-0 338-0 512-3 512-3 512-3 512-3 512-3 541-0 541-0 512-3 512-3 508-0 508-0 508-0 508-0 442-3 442-3 442-3 442-3 442-3 569-3 569-3 569-3 569-3 569-3 569-3 517-3 517-3 517-3 517-3 517-3 517-3 517-3 593-0 466-3 466-3 466-3 466-3 471-0 471-0 471-0 425-0 425-0 425-0 425-0 440-0 440-0 440-0 440-0 440-0 440-0 440-0 440-0 440-0 395-0 395-0 395-0 395-0 395-0 395-0 0-2 0-2 0-2 0-2 0-2 0-2 0-2 0-2 0-2 0-2 0-2 0-2 0-2 0-2 0-2 0-2 0-2 0-2 0-2 0-2 0-2 0-2 0-2 0-2 0-2 0-2 0-2 0-2 0-2 0-2 0-2 0-2 0-2 0-2 0-2 0-2 0-2 0-2 0-2 0-2 0-2 0-2 0-2 0-2 0-2 0-2 
0-2 0-2 0-2 0-2 0-2 0-2 0-2 0-2 0-2 0-2 0-2 0-2 0-2 0-2 0-2 0-2 0-2 0-2 0-2 0-2 0-2 0-2 0-2 0-2 0-2 0-2 0-2 0-2 0-2 0-2 0-2 0-2 0-2 0-2 0-2 0-2 0-2 0-2 0-2 0-2 0-2 0-2 0-2 0-2 456-0 456-0 456-0 456-0 456-0 587-3 505-0 587-3 587-3 587-3 405-0 405-0 405-0 405-0 385-0 385-0 385-0 385-0 385-0 385-0 385-0 534-0 534-0 534-0 534-0 560-3 560-3 560-3 560-3 560-3 612-3 509-0 509-0 509-0 509-0 458-0 458-0 458-0 351-0 351-0 351-0 504-0 351-0 351-0 504-0 504-0 590-3 287-0 287-0 287-0 586-3 586-3 565-3 565-3 565-3 565-3 565-3 565-3 565-3 565-3 565-3 486-0 486-0 486-0 486-0 486-0 486-0 486-0 338-0 512-3 512-3 512-3 512-3 512-3 512-3 512-3 512-3 508-0 508-0 508-0 508-0 508-0 442-3 442-3 442-3 442-3 442-3 569-3 569-3 569-3 569-3 569-3 569-3 517-3 517-3 517-3 517-3 517-3 517-3 517-3 593-0 593-0 466-3 466-3 593-0 593-0 471-0 471-0 471-0 425-0 425-0 425-0 440-0 440-0 613-3 567-3 440-0 440-0 440-0 440-0 440-0 395-0 395-0 395-0 395-0 395-0 395-0 0-2 0-2 0-2 0-2 0-2 0-2 0-2 0-2 0-2 0-2 0-2 0-2 0-2 0-2 0-2 0-2 0-2 0-2 0-2 0-2 0-2 0-2 0-2 0-2 0-2 0-2 0-2 0-2 0-2 0-2 0-2 0-2 0-2 0-2 0-2 0-2 0-2 0-2 0-2 0-2 0-2 0-2 0-2 0-2 0-2 0-2 
0-2 0-2 0-2 0-2 0-2 0-2 0-2 0-2 0-2 0-2 0-2 0-2 0-2 0-2 0-2 0-2 0-2 0-2 0-2 0-2 0-2 0-2 0-2 0-2 0-2 0-2 0-2 0-2 0-2 0-2 0-2 0-2 0-2 0-2 0-2 0-2 0-2 0-2 0-2 0-2 0-2 0-2 0-2 0-2 456-0 456-0 456-0 456-0 587-3 587-3 587-3 587-3 587-3 587-3 405-0 405-0 405-0 405-0 405-0 385-0 385-0 385-0 457-0 457-0 457-0 457-0 457-0 457-0 457-0 560-3 560-3 560-3 560-3 560-3 560-3 509-0 509-0 509-0 509-0 458-0 458-0 458-0 458-0 458-0 458-0 504-0 504-0 504-0 504-0 504-0 590-3 287-0 287-0 287-0 287-0 287-0 565-3 565-3 565-3 565-3 565-3 486-0 486-0 486-0 486-0 486-0 486-0 486-0 486-0 486-0 486-0 486-0 486-0 486-0 486-0 512-3 512-3 512-3 512-3 512-3 508-0 508-0 508-0 508-0 508-0 508-0 442-3 442-3 442-3 442-3 442-3 569-3 569-3 569-3 569-3 569-3 569-3 517-3 517-3 517-3 517-3 517-3 517-3 517-3 593-0 593-0 593-0 466-3 593-0 593-0 471-0 471-0 613-3 613-3 613-3 613-3 613-3 613-3 613-3 567-3 567-3 440-0 440-0 567-3 567-3 567-3 395-0 395-0 395-0 395-0 395-0 0-2 0-2 0-2 0-2 0-2 0-2 0-2 0-2 0-2 0-2 0-2 0-2 0-2 0-2 0-2 0-2 0-2 0-2 0-2 0-2 0-2 0-2 0-2 0-2 0-2 0-2 0-2 0-2 0-2 0-2 0-2 0-2 0-2 0-2 0-2 0-2 0-2 0-2 0-2 0-2 0-2 0-2 0-2 0-2 0-2 0-2 
0-2 0-2 0-2 0-2 0-2 0-2 0-2 0-2 0-2 0-2 0-2 0-2 0-2 0-2 0-2 0-2 0-2 0-2 0-2 0-2 0-2 0-2 0-2 0-2 0-2 0-2 0-2 0-2 0-2 0-2 0-2 0-2 0-2 0-2 0-2 0-2 0-2 0-2 0-2 0-2 0-2 0-2 0-2 0-2 456-0 456-0 456-0 587-3 587-3 587-3 587-3 587-3 587-3 587-3 405-0 405-0 405-0 405-0 385-0 385-0 385-0 385-0 457-0 457-0 457-0 457-0 457-0 457-0 457-0 560-3 560-3 560-3 560-3 560-3 560-3 560-3 509-0 509-0 509-0 509-0 509-0 509-0 509-0 458-0 458-0 458-0 504-0 504-0 504-0 504-0 504-0 287-0 287-0 287-0 287-0 287-0 287-0 565-3 565-3 315-3 315-3 315-3 315-3 315-3 315-3 486-0 486-0 486-0 486-0 486-0 486-0 589-0 589-0 589-0 589-0 589-0 589-0 512-3 512-3 512-3 508-0 508-0 508-0 508-0 508-0 508-0 508-0 442-3 442-3 442-3 442-3 569-3 569-3 569-3 569-3 569-3 569-3 517-3 517-3 517-3 517-3 593-0 593-0 593-0 593-0 593-0 593-0 593-0 593-0 593-0 471-0 471-0 613-3 613-3 613-3 613-3 613-3 613-3 613-3 567-3 567-3 567-3 567-3 567-3 567-3 395-0 395-0 395-0 395-0 395-0 395-0 0-2 0-2 0-2 0-2 0-2 0-2 0-2 0-2 0-2 0-2 0-2 0-2 0-2 0-2 0-2 0-2 0-2 0-2 0-2 0-2 0-2 0-2 0-2 0-2 0-2 0-2 0-2 0-2 0-2 0-2 0-2 0-2 0-2 0-2 0-2 0-2 0-2 0-2 0-2 0-2 0-2 0-2 0-2 0-2 0-2 0-2 
0-2 0-2 0-2 0-2 0-2 0-2 0-2 0-2 0-2 0-2 0-2 0-2 0-2 0-2 0-2 0-2 0-2 0-2 0-2 0-2 0-2 0-2 0-2 0-2 0-2 0-2 0-2 0-2 0-2 0-2 0-2 0-2 0-2 0-2 0-2 0-2 0-2 0-2 0-2 0-2 0-2 0-2 0-2 0-2 456-0 456-0 456-0 587-3 587-3 587-3 587-3 587-3 587-3 587-3 405-0 485-0 485-0 485-0 531-0 531-0 385-0 385-0 531-0 531-0 457-0 457-0 457-0 457-0 457-0 457-0 457-0 560-3 560-3 560-3 560-3 560-3 509-0 509-0 509-0 509-0 509-0 509-0 509-0 458-0 458-0 504-0 504-0 504-0 504-0 504-0 504-0 504-0 287-0 287-0 287-0 287-0 287-0 315-3 315-3 315-3 315-3 315-3 315-3 556-0 315-3 315-3 486-0 486-0 589-0 589-0 486-0 589-0 589-0 589-0 589-0 589-0 589-0 512-3 512-3 512-3 508-0 508-0 508-0 508-0 508-0 508-0 508-0 442-3 442-3 442-3 442-3 465-0 465-0 465-0 493-3 493-3 493-3 517-3 517-3 517-3 517-3 593-0 593-0 593-0 593-0 593-0 593-0 593-0 593-0 471-0 471-0 613-3 613-3 613-3 613-3 613-3 613-3 613-3 613-3 567-3 567-3 567-3 567-3 567-3 567-3 395-0 395-0 395-0 395-0 395-0 395-0 0-2 0-2 0-2 0-2 0-2 0-2 0-2 0-2 0-2 0-2 0-2 0-2 0-2 0-2 0-2 0-2 0-2 0-2 0-2 0-2 0-2 0-2 0-2 0-2 0-2 0-2 0-2 0-2 0-2 0-2 0-2 0-2 0-2 0-2 0-2 0-2 0-2 0-2 0-2 0-2 0-2 0-2 0-2 0-2 0-2 0-2 
0-2 0-2 0-2 0-2 0-2 0-2 0-2 0-2 0-2 0-2 0-2 0-2 0-2 0-2 0-2 0-2 0-2 0-2 0-2 0-2 0-2 0-2 0-2 0-2 0-2 0-2 0-2 0-2 0-2 0-2 0-2 0-2 0-2 0-2 0-2 0-2 0-2 0-2 0-2 0-2 0-2 0-2 0-2 0-2 456-0 456-0 456-0 587-3 587-3 587-3 587-3 587-3 361-0 361-0 405-0 405-0 485-0 485-0 531-0 531-0 531-0 531-0 531-0 457-0 457-0 457-0 457-0 457-0 457-0 457-0 457-0 457-0 560-3 560-3 560-3 560-3 560-3 585-3 509-0 509-0 509-0 509-0 509-0 458-0 504-0 504-0 504-0 504-0 504-0 504-0 504-0 287-0 287-0 287-0 287-0 287-0 287-0 315-3 315-3 315-3 315-3 315-3 315-3 556-0 556-0 556-0 556-0 556-0 589-0 589-0 589-0 589-0 589-0 589-0 589-0 589-0 512-3 512-3 512-3 512-3 455-3 455-3 455-3 455-3 508-0 508-0 455-3 455-3 442-3 465-0 465-0 465-0 493-3 493-3 493-3 493-3 493-3 493-3 493-3 493-3 517-3 493-3 593-0 493-3 593-0 593-0 593-0 593-0 593-0 471-0 471-0 471-0 471-0 613-3 613-3 613-3 613-3 613-3 613-3 613-3 567-3 567-3 567-3 567-3 567-3 567-3 395-0 395-0 395-0 395-0 0-2 0-2 0-2 0-2 0-2 0-2 0-2 0-2 0-2 0-2 0-2 0-2 0-2 0-2 0-2 0-2 0-2 0-2 0-2 0-2 0-2 0-2 0-2 0-2 0-2 0-2 0-2 0-2 0-2 0-2 0-2 0-2 0-2 0-2 0-2 0-2 0-2 0-2 0-2 0-2 0-2 0-2 0-2 0-2 0-2 0-2 0-2 
0-2 0-2 0-2 0-2 0-2 0-2 0-2 0-2 0-2 0-2 0-2 0-2 0-2 0-2 0-2 0-2 0-2 0-2 0-2 0-2 0-2 0-2 0-2 0-2 0-2 0-2 0-2 0-2 0-2 0-2 0-2 0-2 0-2 0-2 0-2 0-2 0-2 0-2 0-2 0-2 0-2 0-2 0-2 0-2 0-2 0-2 456-0 456-0 456-0 587-3 587-3 361-0 361-0 485-0 485-0 485-0 485-0 485-0 485-0 531-0 531-0 531-0 531-0 457-0 457-0 457-0 457-0 529-0 529-0 457-0 457-0 457-0 560-3 560-3 560-3 560-3 560-3 585-3 585-3 585-3 585-3 509-0 458-0 458-0 464-3 464-3 504-0 504-0 504-0 504-0 504-0 287-0 287-0 287-0 287-0 287-0 287-0 315-3 315-3 315-3 315-3 315-3 315-3 556-0 556-0 556-0 556-0 556-0 556-0 556-0 556-0 511-0 511-0 589-0 589-0 589-0 512-3 512-3 512-3 512-3 455-3 455-3 455-3 455-3 455-3 455-3 455-3 455-3 617-0 617-0 465-0 465-0 465-0 493-3 493-3 493-3 493-3 493-3 420-0 493-3 493-3 493-3 493-3 493-3 493-3 593-0 593-0 593-0 471-0 471-0 471-0 471-0 471-0 390-0 613-3 613-3 613-3 613-3 613-3 613-3 567-3 567-3 567-3 567-3 567-3 547-3 547-3 547-3 395-0 395-0 0-2 0-2 0-2 0-2 0-2 0-2 0-2 0-2 0-2 0-2 0-2 0-2 0-2 0-2 0-2 0-2 0-2 0-2 0-2 0-2 0-2 0-2 0-2 0-2 0-2 0-2 0-2 0-2 0-2 0-2 0-2 0-2 0-2 0-2 0-2 0-2 0-2 0-2 0-2 0-2 0-2 0-2 0-2 0-2 0-2 0-2 0-2 
0-2 0-2 0-2 0-2 0-2 0-2 0-2 0-2 0-2 0-2 0-2 0-2 0-2 0-2 0-2 0-2 0-2 0-2 0-2 0-2 0-2 0-2 0-2 0-2 0-2 0-2 0-2 0-2 0-2 0-2 0-2 0-2 0-2 0-2 0-2 0-2 0-2 0-2 0-2 0-2 0-2 0-2 0-2 0-2 0-2 0-2 361-0 361-0 361-0 361-0 587-3 361-0 361-0 485-0 485-0 485-0 485-0 485-0 531-0 531-0 531-0 531-0 457-0 457-0 457-0 530-3 530-3 529-0 529-0 529-0 529-0 529-0 560-3 560-3 529-0 529-0 529-0 585-3 585-3 585-3 585-3 458-0 458-0 458-0 464-3 464-3 464-3 464-3 464-3 504-0 504-0 287-0 287-0 555-0 287-0 287-0 287-0 592-3 592-3 315-3 315-3 315-3 315-3 315-3 556-0 556-0 556-0 556-0 556-0 556-0 556-0 511-0 511-0 511-0 589-0 589-0 589-0 512-3 512-3 512-3 455-3 455-3 455-3 455-3 455-3 455-3 617-0 617-0 617-0 617-0 465-0 465-0 465-0 465-0 493-3 493-3 493-3 493-3 420-0 420-0 420-0 493-3 493-3 493-3 493-3 593-0 593-0 593-0 471-0 471-0 471-0 471-0 471-0 390-0 613-3 613-3 613-3 390-0 567-3 567-3 567-3 567-3 547-3 547-3 547-3 547-3 547-3 547-3 547-3 547-3 0-2 0-2 0-2 0-2 0-2 0-2 0-2 0-2 0-2 0-2 0-2 0-2 0-2 0-2 0-2 0-2 0-2 0-2 0-2 0-2 0-2 0-2 0-2 0-2 0-2 0-2 0-2 0-2 0-2 0-2 0-2 0-2 0-2 0-2 0-2 0-2 0-2 0-2 0-2 0-2 0-2 0-2 0-2 0-2 0-2 0-2 0-2 
0-2 0-2 0-2 0-2 0-2 0-2 0-2 0-2 0-2 0-2 0-2 0-2 0-2 0-2 0-2 0-2 0-2 0-2 0-2 0-2 0-2 0-2 0-2 0-2 0-2 0-2 0-2 0-2 0-2 0-2 0-2 0-2 0-2 0-2 0-2 0-2 0-2 0-2 0-2 0-2 0-2 0-2 0-2 0-2 0-2 0-2 361-0 361-0 361-0 361-0 361-0 361-0 361-0 361-0 361-0 485-0 485-0 485-0 531-0 531-0 531-0 531-0 531-0 531-0 530-3 530-3 530-3 530-3 529-0 529-0 529-0 529-0 560-3 560-3 529-0 529-0 529-0 529-0 585-3 585-3 585-3 458-0 458-0 458-0 458-0 464-3 464-3 464-3 464-3 464-3 464-3 555-0 555-0 555-0 287-0 287-0 287-0 592-3 592-3 315-3 315-3 315-3 315-3 315-3 556-0 556-0 556-0 556-0 556-0 556-0 556-0 511-0 511-0 511-0 589-0 511-0 589-0 589-0 589-0 589-0 455-3 455-3 455-3 455-3 455-3 455-3 617-0 617-0 617-0 617-0 465-0 465-0 465-0 465-0 420-0 493-3 493-3 420-0 420-0 420-0 544-3 544-3 493-3 544-3 544-3 544-3 518-0 593-0 593-0 471-0 471-0 471-0 471-0 390-0 613-3 390-0 390-0 390-0 567-3 567-3 567-3 567-3 547-3 547-3 547-3 547-3 547-3 547-3 547-3 547-3 0-2 0-2 0-2 0-2 0-2 0-2 0-2 0-2 0-2 0-2 0-2 0-2 0-2 0-2 0-2 0-2 0-2 0-2 0-2 0-2 0-2 0-2 0-2 0-2 0-2 0-2 0-2 0-2 0-2 0-2 0-2 0-2 0-2 0-2 0-2 0-2 0-2 0-2 0-2 0-2 0-2 0-2 0-2 0-2 0-2 0-2 0-2 
0-2 0-2 0-2 0-2 0-2 0-2 0-2 0-2 0-2 0-2 0-2 0-2 0-2 0-2 0-2 0-2 0-2 0-2 0-2 0-2 0-2 0-2 0-2 0-2 0-2 0-2 0-2 0-2 0-2 0-2 0-2 0-2 0-2 0-2 0-2 0-2 0-2 0-2 0-2 0-2 0-2 0-2 0-2 0-2 0-2 0-2 361-0 361-0 361-0 361-0 361-0 361-0 361-0 361-0 485-0 485-0 485-0 485-0 531-0 531-0 531-0 531-0 531-0 531-0 530-3 530-3 530-3 530-3 529-0 529-0 529-0 529-0 529-0 560-3 529-0 529-0 529-0 529-0 585-3 585-3 585-3 585-3 458-0 464-3 464-3 464-3 464-3 464-3 464-3 464-3 464-3 555-0 555-0 555-0 555-0 555-0 592-3 592-3 592-3 592-3 592-3 315-3 315-3 315-3 556-0 556-0 556-0 556-0 556-0 556-0 511-0 511-0 511-0 511-0 511-0 511-0 589-0 589-0 589-0 589-0 455-3 455-3 455-3 455-3 455-3 455-3 617-0 617-0 617-0 617-0 465-0 465-0 465-0 465-0 420-0 420-0 420-0 420-0 420-0 420-0 544-3 544-3 544-3 544-3 544-3 544-3 518-0 518-0 518-0 518-0 390-0 471-0 471-0 390-0 390-0 390-0 390-0 390-0 390-0 547-3 547-3 567-3 547-3 547-3 547-3 468-3 468-3 468-3 468-3 468-3 0-2 0-2 0-2 0-2 0-2 0-2 0-2 0-2 0-2 0-2 0-2 0-2 0-2 0-2 0-2 0-2 0-2 0-2 0-2 0-2 0-2 0-2 0-2 0-2 0-2 0-2 0-2 0-2 0-2 0-2 0-2 0-2 0-2 0-2 0-2 0-2 0-2 0-2 0-2 0-2 0-2 0-2 0-2 0-2 0-2 0-2 0-2 
0-2 0-2 0-2 0-2 0-2 0-2 0-2 0-2 0-2 0-2 0-2 0-2 0-2 0-2 0-2 0-2 0-2 0-2 0-2 0-2 0-2 0-2 0-2 0-2 0-2 0-2 0-2 0-2 0-2 0-2 0-2 0-2 0-2 0-2 0-2 0-2 0-2 0-2 0-2 0-2 0-2 0-2 0-2 0-2 0-2 0-2 0-2 0-2 0-2 361-0 361-0 361-0 361-0 361-0 361-0 485-0 485-0 485-0 531-0 531-0 531-0 531-0 531-0 531-0 530-3 530-3 530-3 530-3 529-0 529-0 386-3 386-3 529-0 529-0 529-0 529-0 529-0 529-0 585-3 585-3 585-3 585-3 585-3 585-3 464-3 464-3 464-3 464-3 464-3 464-3 555-0 555-0 555-0 555-0 555-0 555-0 592-3 592-3 592-3 592-3 592-3 592-3 592-3 542-3 542-3 556-0 556-0 556-0 556-0 556-0 511-0 511-0 511-0 511-0 511-0 511-0 511-0 582-0 582-0 582-0 455-3 582-0 455-3 455-3 455-3 455-3 617-0 617-0 617-0 617-0 465-0 465-0 465-0 465-0 420-0 420-0 420-0 420-0 420-0 420-0 544-3 544-3 544-3 544-3 544-3 518-0 518-0 518-0 518-0 390-0 390-0 390-0 390-0 390-0 435-0 390-0 390-0 390-0 390-0 547-3 547-3 547-3 547-3 547-3 468-3 468-3 468-3 468-3 468-3 468-3 0-2 0-2 0-2 0-2 0-2 0-2 0-2 0-2 0-2 0-2 0-2 0-2 0-2 0-2 0-2 0-2 0-2 0-2 0-2 0-2 0-2 0-2 0-2 0-2 0-2 0-2 0-2 0-2 0-2 0-2 0-2 0-2 0-2 0-2 0-2 0-2 0-2 0-2 0-2 0-2 0-2 0-2 0-2 0-2 0-2 0-2 0-2 
0-2 0-2 0-2 0-2 0-2 0-2 0-2 0-2 0-2 0-2 0-2 0-2 0-2 0-2 0-2 0-2 0-2 0-2 0-2 0-2 0-2 0-2 0-2 0-2 0-2 0-2 0-2 0-2 0-2 0-2 0-2 0-2 0-2 0-2 0-2 0-2 0-2 0-2 0-2 0-2 0-2 0-2 0-2 0-2 0-2 0-2 0-2 0-2 0-2 0-2 0-2 361-0 361-0 361-0 485-0 485-0 485-0 485-0 485-0 530-3 530-3 530-3 530-3 530-3 530-3 530-3 530-3 530-3 386-3 386-3 386-3 386-3 386-3 529-0 529-0 529-0 529-0 529-0 585-3 585-3 585-3 585-3 585-3 585-3 432-3 432-3 464-3 464-3 464-3 464-3 555-0 555-0 555-0 555-0 555-0 555-0 592-3 592-3 592-3 592-3 592-3 592-3 592-3 542-3 542-3 542-3 542-3 542-3 556-0 391-0 511-0 511-0 511-0 511-0 511-0 511-0 511-0 582-0 582-0 582-0 582-0 582-0 455-3 617-0 617-0 617-0 617-0 617-0 617-0 617-0 465-0 465-0 465-0 465-0 420-0 420-0 420-0 420-0 420-0 420-0 544-3 544-3 544-3 544-3 544-3 518-0 518-0 518-0 390-0 390-0 390-0 390-0 390-0 390-0 435-0 390-0 390-0 390-0 390-0 390-0 547-3 547-3 547-3 547-3 468-3 468-3 468-3 468-3 468-3 468-3 0-2 0-2 0-2 0-2 0-2 0-2 0-2 0-2 0-2 0-2 0-2 0-2 0-2 0-2 0-2 0-2 0-2 0-2 0-2 0-2 0-2 0-2 0-2 0-2 0-2 0-2 0-2 0-2 0-2 0-2 0-2 0-2 0-2 0-2 0-2 0-2 0-2 0-2 0-2 0-2 0-2 0-2 0-2 0-2 0-2 0-2 0-2 
0-2 0-2 0-2 0-2 0-2 0-2 0-2 0-2 0-2 0-2 0-2 0-2 0-2 0-2 0-2 0-2 0-2 0-2 0-2 0-2 0-2 0-2 0-2 0-2 0-2 0-2 0-2 0-2 0-2 0-2 0-2 0-2 0-2 0-2 0-2 0-2 0-2 0-2 0-2 0-2 0-2 0-2 0-2 0-2 0-2 0-2 0-2 0-2 0-2 0-2 0-2 0-2 0-2 361-0 361-0 485-0 485-0 485-0 485-0 530-3 530-3 530-3 530-3 530-3 530-3 530-3 386-3 386-3 386-3 386-3 386-3 386-3 386-3 386-3 529-0 529-0 529-0 585-3 585-3 585-3 585-3 585-3 585-3 585-3 432-3 464-3 464-3 464-3 464-3 555-0 555-0 555-0 555-0 555-0 555-0 555-0 592-3 592-3 592-3 592-3 592-3 592-3 592-3 542-3 542-3 542-3 542-3 542-3 391-0 391-0 391-0 511-0 511-0 511-0 511-0 511-0 582-0 582-0 582-0 582-0 582-0 582-0 617-0 617-0 617-0 617-0 617-0 617-0 617-0 465-0 465-0 465-0 484-0 465-0 420-0 420-0 420-0 420-0 420-0 420-0 544-3 544-3 544-3 544-3 544-3 518-0 518-0 518-0 518-0 518-0 390-0 390-0 518-0 435-0 435-0 390-0 390-0 390-0 390-0 390-0 547-3 547-3 547-3 547-3 468-3 468-3 468-3 468-3 468-3 468-3 0-2 0-2 0-2 0-2 0-2 0-2 0-2 0-2 0-2 0-2 0-2 0-2 0-2 0-2 0-2 0-2 0-2 0-2 0-2 0-2 0-2 0-2 0-2 0-2 0-2 0-2 0-2 0-2 0-2 0-2 0-2 0-2 0-2 0-2 0-2 0-2 0-2 0-2 0-2 0-2 0-2 0-2 0-2 0-2 0-2 0-2 0-2 
0-2 0-2 0-2 0-2 0-2 0-2 0-2 0-2 0-2 0-2 0-2 0-2 0-2 0-2 0-2 0-2 0-2 0-2 0-2 0-2 0-2 0-2 0-2 0-2 0-2 0-2 0-2 0-2 0-2 0-2 0-2 0-2 0-2 0-2 0-2 0-2 0-2 0-2 0-2 0-2 0-2 0-2 0-2 0-2 0-2 0-2 0-2 0-2 0-2 0-2 0-2 0-2 0-2 0-2 0-2 0-2 0-2 485-0 485-0 530-3 530-3 530-3 530-3 530-3 530-3 530-3 386-3 386-3 386-3 386-3 386-3 386-3 386-3 386-3 386-3 583-0 583-0 583-0 583-0 583-0 585-3 585-3 585-3 432-3 432-3 432-3 432-3 432-3 432-3 555-0 432-3 432-3 432-3 555-0 555-0 555-0 592-3 592-3 592-3 592-3 592-3 592-3 592-3 542-3 542-3 542-3 542-3 542-3 391-0 391-0 391-0 511-0 511-0 511-0 610-3 582-0 582-0 582-0 582-0 582-0 582-0 582-0 617-0 616-3 617-0 617-0 617-0 617-0 617-0 465-0 465-0 465-0 484-0 484-0 420-0 420-0 484-0 484-0 420-0 420-0 544-3 544-3 544-3 544-3 544-3 518-0 518-0 518-0 518-0 518-0 518-0 518-0 518-0 518-0 435-0 435-0 435-0 435-0 490-3 490-3 490-3 490-3 468-3 468-3 468-3 468-3 468-3 468-3 468-3 0-2 0-2 0-2 0-2 0-2 0-2 0-2 0-2 0-2 0-2 0-2 0-2 0-2 0-2 0-2 0-2 0-2 0-2 0-2 0-2 0-2 0-2 0-2 0-2 0-2 0-2 0-2 0-2 0-2 0-2 0-2 0-2 0-2 0-2 0-2 0-2 0-2 0-2 0-2 0-2 0-2 0-2 0-2 0-2 0-2 0-2 0-2 0-2 
0-2 0-2 0-2 0-2 0-2 0-2 0-2 0-2 0-2 0-2 0-2 0-2 0-2 0-2 0-2 0-2 0-2 0-2 0-2 0-2 0-2 0-2 0-2 0-2 0-2 0-2 0-2 0-2 0-2 0-2 0-2 0-2 0-2 0-2 0-2 0-2 0-2 0-2 0-2 0-2 0-2 0-2 0-2 0-2 0-2 0-2 0-2 0-2 0-2 0-2 0-2 0-2 0-2 0-2 0-2 0-2 0-2 485-0 485-0 530-3 530-3 530-3 530-3 530-3 530-3 530-3 386-3 386-3 386-3 386-3 386-3 386-3 386-3 583-0 583-0 583-0 583-0 583-0 583-0 583-0 585-3 432-3 432-3 432-3 432-3 432-3 432-3 432-3 432-3 555-0 432-3 432-3 555-0 555-0 555-0 555-0 433-3 542-3 542-3 592-3 542-3 542-3 542-3 542-3 542-3 542-3 542-3 391-0 391-0 391-0 391-0 391-0 391-0 610-3 610-3 582-0 582-0 582-0 582-0 582-0 582-0 582-0 616-3 616-3 539-0 617-0 617-0 617-0 617-0 465-0 465-0 465-0 484-0 484-0 484-0 484-0 484-0 484-0 540-0 540-0 544-3 544-3 540-0 540-0 544-3 544-3 518-0 518-0 518-0 518-0 518-0 518-0 518-0 435-0 435-0 435-0 435-0 435-0 490-3 490-3 490-3 490-3 468-3 468-3 468-3 468-3 468-3 468-3 468-3 0-2 0-2 0-2 0-2 0-2 0-2 0-2 0-2 0-2 0-2 0-2 0-2 0-2 0-2 0-2 0-2 0-2 0-2 0-2 0-2 0-2 0-2 0-2 0-2 0-2 0-2 0-2 0-2 0-2 0-2 0-2 0-2 0-2 0-2 0-2 0-2 0-2 0-2 0-2 0-2 0-2 0-2 0-2 0-2 0-2 0-2 0-2 0-2 
0-2 0-2 0-2 0-2 0-2 0-2 0-2 0-2 0-2 0-2 0-2 0-2 0-2 0-2 0-2 0-2 0-2 0-2 0-2 0-2 0-2 0-2 0-2 0-2 0-2 0-2 0-2 0-2 0-2 0-2 0-2 0-2 0-2 0-2 0-2 0-2 0-2 0-2 0-2 0-2 0-2 0-2 0-2 0-2 0-2 0-2 0-2 0-2 0-2 0-2 0-2 0-2 0-2 0-2 0-2 0-2 0-2 0-2 0-2 0-2 0-2 0-2 0-2 0-2 0-2 386-3 386-3 386-3 386-3 386-3 386-3 386-3 386-3 583-0 583-0 583-0 583-0 583-0 583-0 583-0 583-0 432-3 432-3 432-3 432-3 432-3 432-3 432-3 432-3 432-3 432-3 432-3 433-3 555-0 555-0 433-3 433-3 542-3 542-3 542-3 542-3 542-3 542-3 513-3 542-3 542-3 542-3 391-0 391-0 391-0 391-0 391-0 391-0 610-3 610-3 610-3 610-3 582-0 582-0 582-0 582-0 582-0 616-3 539-0 539-0 539-0 539-0 539-0 539-0 539-0 539-0 465-0 484-0 484-0 484-0 484-0 484-0 484-0 540-0 544-3 544-3 544-3 540-0 540-0 540-0 518-0 518-0 518-0 435-0 435-0 435-0 435-0 435-0 435-0 435-0 490-3 490-3 435-0 490-3 490-3 490-3 490-3 468-3 490-3 468-3 468-3 0-2 0-2 0-2 0-2 0-2 0-2 0-2 0-2 0-2 0-2 0-2 0-2 0-2 0-2 0-2 0-2 0-2 0-2 0-2 0-2 0-2 0-2 0-2 0-2 0-2 0-2 0-2 0-2 0-2 0-2 0-2 0-2 0-2 0-2 0-2 0-2 0-2 0-2 0-2 0-2 0-2 0-2 0-2 0-2 0-2 0-2 0-2 0-2 0-2 0-2 0-2 
0-2 0-2 0-2 0-2 0-2 0-2 0-2 0-2 0-2 0-2 0-2 0-2 0-2 0-2 0-2 0-2 0-2 0-2 0-2 0-2 0-2 0-2 0-2 0-2 0-2 0-2 0-2 0-2 0-2 0-2 0-2 0-2 0-2 0-2 0-2 0-2 0-2 0-2 0-2 0-2 0-2 0-2 0-2 0-2 0-2 0-2 0-2 0-2 0-2 0-2 0-2 0-2 0-2 0-2 0-2 0-2 0-2 0-2 0-2 0-2 0-2 0-2 0-2 0-2 0-2 0-2 0-2 0-2 0-2 0-2 0-2 0-2 0-2 583-0 583-0 583-0 583-0 583-0 583-0 583-0 583-0 583-0 533-3 533-3 533-3 432-3 533-3 432-3 432-3 433-3 433-3 433-3 433-3 433-3 433-3 433-3 611-0 611-0 611-0 611-0 513-3 513-3 513-3 513-3 542-3 542-3 542-3 542-3 391-0 391-0 391-0 610-3 610-3 610-3 610-3 610-3 610-3 582-0 582-0 616-3 582-0 582-0 616-3 539-0 539-0 539-0 539-0 539-0 539-0 539-0 539-0 484-0 484-0 484-0 484-0 484-0 484-0 484-0 540-0 544-3 540-0 540-0 540-0 540-0 540-0 498-0 498-0 435-0 435-0 435-0 435-0 435-0 435-0 435-0 435-0 490-3 490-3 435-0 435-0 490-3 490-3 490-3 490-3 490-3 0-2 0-2 0-2 0-2 0-2 0-2 0-2 0-2 0-2 0-2 0-2 0-2 0-2 0-2 0-2 0-2 0-2 0-2 0-2 0-2 0-2 0-2 0-2 0-2 0-2 0-2 0-2 0-2 0-2 0-2 0-2 0-2 0-2 0-2 0-2 0-2 0-2 0-2 0-2 0-2 0-2 0-2 0-2 0-2 0-2 0-2 0-2 0-2 0-2 0-2 0-2 0-2 0-2 
0-2 0-2 0-2 0-2 0-2 0-2 0-2 0-2 0-2 0-2 0-2 0-2 0-2 0-2 0-2 0-2 0-2 0-2 0-2 0-2 0-2 0-2 0-2 0-2 0-2 0-2 0-2 0-2 0-2 0-2 0-2 0-2 0-2 0-2 0-2 0-2 0-2 0-2 0-2 0-2 0-2 0-2 0-2 0-2 0-2 0-2 0-2 0-2 0-2 0-2 0-2 0-2 0-2 0-2 0-2 0-2 0-2 0-2 0-2 0-2 0-2 0-2 0-2 0-2 0-2 0-2 0-2 0-2 0-2 0-2 0-2 0-2 0-2 583-0 583-0 583-0 583-0 583-0 533-3 533-3 533-3 533-3 533-3 533-3 533-3 533-3 533-3 533-3 432-3 433-3 433-3 433-3 433-3 433-3 433-3 433-3 611-0 611-0 611-0 611-0 513-3 513-3 513-3 513-3 513-3 513-3 391-0 391-0 391-0 391-0 391-0 610-3 610-3 610-3 610-3 610-3 582-0 582-0 616-3 616-3 616-3 582-0 616-3 539-0 539-0 539-0 539-0 539-0 539-0 539-0 539-0 484-0 484-0 484-0 484-0 484-0 484-0 484-0 540-0 540-0 540-0 540-0 540-0 498-0 540-0 498-0 498-0 435-0 435-0 435-0 435-0 519-3 519-3 519-3 519-3 490-3 490-3 490-3 490-3 490-3 490-3 490-3 490-3 490-3 0-2 0-2 0-2 0-2 0-2 0-2 0-2 0-2 0-2 0-2 0-2 0-2 0-2 0-2 0-2 0-2 0-2 0-2 0-2 0-2 0-2 0-2 0-2 0-2 0-2 0-2 0-2 0-2 0-2 0-2 0-2 0-2 0-2 0-2 0-2 0-2 0-2 0-2 0-2 0-2 0-2 0-2 0-2 0-2 0-2 0-2 0-2 0-2 0-2 0-2 0-2 0-2 0-2 
0-2 0-2 0-2 0-2 0-2 0-2 0-2 0-2 0-2 0-2 0-2 0-2 0-2 0-2 0-2 0-2 0-2 0-2 0-2 0-2 0-2 0-2 0-2 0-2 0-2 0-2 0-2 0-2 0-2 0-2 0-2 0-2 0-2 0-2 0-2 0-2 0-2 0-2 0-2 0-2 0-2 0-2 0-2 0-2 0-2 0-2 0-2 0-2 0-2 0-2 0-2 0-2 0-2 0-2 0-2 0-2 0-2 0-2 0-2 0-2 0-2 0-2 0-2 0-2 0-2 0-2 0-2 0-2 0-2 0-2 0-2 0-2 0-2 0-2 583-0 583-0 583-0 533-3 533-3 533-3 533-3 533-3 533-3 533-3 533-3 533-3 533-3 533-3 433-3 433-3 433-3 433-3 433-3 433-3 611-0 433-3 611-0 611-0 611-0 611-0 611-0 513-3 513-3 513-3 513-3 513-3 391-0 391-0 391-0 391-0 391-0 610-3 610-3 610-3 610-3 610-3 616-3 616-3 616-3 616-3 616-3 616-3 616-3 539-0 539-0 539-0 539-0 539-0 539-0 539-0 484-0 484-0 484-0 484-0 540-0 540-0 540-0 540-0 540-0 540-0 540-0 540-0 540-0 498-0 498-0 498-0 498-0 498-0 435-0 435-0 519-3 519-3 519-3 519-3 519-3 490-3 490-3 490-3 490-3 490-3 490-3 490-3 490-3 490-3 0-2 0-2 0-2 0-2 0-2 0-2 0-2 0-2 0-2 0-2 0-2 0-2 0-2 0-2 0-2 0-2 0-2 0-2 0-2 0-2 0-2 0-2 0-2 0-2 0-2 0-2 0-2 0-2 0-2 0-2 0-2 0-2 0-2 0-2 0-2 0-2 0-2 0-2 0-2 0-2 0-2 0-2 0-2 0-2 0-2 0-2 0-2 0-2 0-2 0-2 0-2 0-2 0-2 
0-2 0-2 0-2 0-2 0-2 0-2 0-2 0-2 0-2 0-2 0-2 0-2 0-2 0-2 0-2 0-2 0-2 0-2 0-2 0-2 0-2 0-2 0-2 0-2 0-2 0-2 0-2 0-2 0-2 0-2 0-2 0-2 0-2 0-2 0-2 0-2 0-2 0-2 0-2 0-2 0-2 0-2 0-2 0-2 0-2 0-2 0-2 0-2 0-2 0-2 0-2 0-2 0-2 0-2 0-2 0-2 0-2 0-2 0-2 0-2 0-2 0-2 0-2 0-2 0-2 0-2 0-2 0-2 0-2 0-2 0-2 0-2 0-2 0-2 0-2 0-2 583-0 533-3 533-3 533-3 533-3 533-3 533-3 533-3 533-3 533-3 533-3 533-3 533-3 533-3 433-3 433-3 433-3 433-3 611-0 611-0 611-0 611-0 611-0 611-0 611-0 513-3 513-3 513-3 513-3 513-3 391-0 391-0 391-0 391-0 391-0 610-3 610-3 610-3 610-3 610-3 616-3 616-3 616-3 616-3 616-3 616-3 537-3 537-3 539-0 539-0 539-0 539-0 539-0 614-3 614-3 484-0 484-0 484-0 521-0 540-0 540-0 540-0 540-0 540-0 540-0 540-0 540-0 540-0 498-0 498-0 498-0 519-3 519-3 435-0 519-3 519-3 519-3 519-3 519-3 519-3 519-3 519-3 519-3 519-3 490-3 490-3 0-2 0-2 0-2 0-2 0-2 0-2 0-2 0-2 0-2 0-2 0-2 0-2 0-2 0-2 0-2 0-2 0-2 0-2 0-2 0-2 0-2 0-2 0-2 0-2 0-2 0-2 0-2 0-2 0-2 0-2 0-2 0-2 0-2 0-2 0-2 0-2 0-2 0-2 0-2 0-2 0-2 0-2 0-2 0-2 0-2 0-2 0-2 0-2 0-2 0-2 0-2 0-2 0-2 0-2 0-2 
0-2 0-2 0-2 0-2 0-2 0-2 0-2 0-2 0-2 0-2 0-2 0-2 0-2 0-2 0-2 0-2 0-2 0-2 0-2 0-2 0-2 0-2 0-2 0-2 0-2 0-2 0-2 0-2 0-2 0-2 0-2 0-2 0-2 0-2 0-2 0-2 0-2 0-2 0-2 0-2 0-2 0-2 0-2 0-2 0-2 0-2 0-2 0-2 0-2 0-2 0-2 0-2 0-2 0-2 0-2 0-2 0-2 0-2 0-2 0-2 0-2 0-2 0-2 0-2 0-2 0-2 0-2 0-2 0-2 0-2 0-2 0-2 0-2 0-2 0-2 0-2 0-2 0-2 533-3 0-2 0-2 0-2 0-2 0-2 0-2 0-2 0-2 0-2 0-2 0-2 433-3 433-3 433-3 433-3 611-0 611-0 611-0 611-0 611-0 611-0 611-0 513-3 513-3 513-3 513-3 513-3 513-3 513-3 513-3 513-3 610-3 610-3 610-3 610-3 610-3 616-3 616-3 616-3 537-3 616-3 616-3 537-3 537-3 537-3 537-3 537-3 539-0 539-0 614-3 614-3 521-0 521-0 521-0 521-0 521-0 540-0 521-0 540-0 540-0 521-0 498-0 498-0 498-0 498-0 498-0 498-0 498-0 498-0 519-3 519-3 519-3 519-3 519-3 519-3 519-3 519-3 519-3 519-3 0-2 0-2 0-2 0-2 0-2 0-2 0-2 0-2 0-2 0-2 0-2 0-2 0-2 0-2 0-2 0-2 0-2 0-2 0-2 0-2 0-2 0-2 0-2 0-2 0-2 0-2 0-2 0-2 0-2 0-2 0-2 0-2 0-2 0-2 0-2 0-2 0-2 0-2 0-2 0-2 0-2 0-2 0-2 0-2 0-2 0-2 0-2 0-2 0-2 0-2 0-2 0-2 0-2 0-2 0-2 0-2 0-2 0-2 0-2 
0-2 0-2 0-2 0-2 0-2 0-2 0-2 0-2 0-2 0-2 0-2 0-2 0-2 0-2 0-2 0-2 0-2 0-2 0-2 0-2 0-2 0-2 0-2 0-2 0-2 0-2 0-2 0-2 0-2 0-2 0-2 0-2 0-2 0-2 0-2 0-2 0-2 0-2 0-2 0-2 0-2 0-2 0-2 0-2 0-2 0-2 0-2 0-2 0-2 0-2 0-2 0-2 0-2 0-2 0-2 0-2 0-2 0-2 0-2 0-2 0-2 0-2 0-2 0-2 0-2 0-2 0-2 0-2 0-2 0-2 0-2 0-2 0-2 0-2 0-2 0-2 0-2 0-2 0-2 0-2 0-2 0-2 0-2 0-2 0-2 0-2 0-2 0-2 0-2 0-2 0-2 433-3 433-3 433-3 611-0 611-0 611-0 611-0 611-0 611-0 611-0 513-3 513-3 513-3 513-3 513-3 513-3 387-0 387-0 387-0 610-3 610-3 610-3 387-0 387-0 616-3 616-3 616-3 537-3 537-3 537-3 537-3 537-3 537-3 537-3 537-3 537-3 614-3 614-3 614-3 521-0 521-0 521-0 521-0 521-0 521-0 521-0 540-0 521-0 521-0 498-0 498-0 498-0 498-0 498-0 498-0 498-0 498-0 519-3 519-3 519-3 519-3 0-2 0-2 0-2 0-2 0-2 0-2 0-2 0-2 0-2 0-2 0-2 0-2 0-2 0-2 0-2 0-2 0-2 0-2 0-2 0-2 0-2 0-2 0-2 0-2 0-2 0-2 0-2 0-2 0-2 0-2 0-2 0-2 0-2 0-2 0-2 0-2 0-2 0-2 0-2 0-2 0-2 0-2 0-2 0-2 0-2 0-2 0-2 0-2 0-2 0-2 0-2 0-2 0-2 0-2 0-2 0-2 0-2 0-2 0-2 0-2 0-2 0-2 0-2 0-2 0-2 
0-2 0-2 0-2 0-2 0-2 0-2 0-2 0-2 0-2 0-2 0-2 0-2 0-2 0-2 0-2 0-2 0-2 0-2 0-2 0-2 0-2 0-2 0-2 0-2 0-2 0-2 0-2 0-2 0-2 0-2 0-2 0-2 0-2 0-2 0-2 0-2 0-2 0-2 0-2 0-2 0-2 0-2 0-2 0-2 0-2 0-2 0-2 0-2 0-2 0-2 0-2 0-2 0-2 0-2 0-2 0-2 0-2 0-2 0-2 0-2 0-2 0-2 0-2 0-2 0-2 0-2 0-2 0-2 0-2 0-2 0-2 0-2 0-2 0-2 0-2 0-2 0-2 0-2 0-2 0-2 0-2 0-2 0-2 0-2 0-2 0-2 0-2 0-2 0-2 0-2 0-2 0-2 0-2 0-2 0-2 0-2 611-0 611-0 611-0 611-0 611-0 513-3 513-3 513-3 387-0 387-0 387-0 387-0 387-0 387-0 387-0 387-0 387-0 387-0 387-0 616-3 616-3 616-3 537-3 537-3 537-3 537-3 537-3 537-3 537-3 537-3 614-3 614-3 614-3 614-3 614-3 521-0 521-0 521-0 521-0 521-0 521-0 521-0 521-0 521-0 498-0 498-0 498-0 498-0 498-0 498-0 498-0 498-0 519-3 519-3 519-3 519-3 0-2 0-2 0-2 0-2 0-2 0-2 0-2 0-2 0-2 0-2 0-2 0-2 0-2 0-2 0-2 0-2 0-2 0-2 0-2 0-2 0-2 0-2 0-2 0-2 0-2 0-2 0-2 0-2 0-2 0-2 0-2 0-2 0-2 0-2 0-2 0-2 0-2 0-2 0-2 0-2 0-2 0-2 0-2 0-2 0-2 0-2 0-2 0-2 0-2 0-2 0-2 0-2 0-2 0-2 0-2 0-2 0-2 0-2 0-2 0-2 0-2 0-2 0-2 0-2 0-2 
0-2 0-2 0-2 0-2 0-2 0-2 0-2 0-2 0-2 0-2 0-2 0-2 0-2 0-2 0-2 0-2 0-2 0-2 0-2 0-2 0-2 0-2 0-2 0-2 0-2 0-2 0-2 0-2 0-2 0-2 0-2 0-2 0-2 0-2 0-2 0-2 0-2 0-2 0-2 0-2 0-2 0-2 0-2 0-2 0-2 0-2 0-2 0-2 0-2 0-2 0-2 0-2 0-2 0-2 0-2 0-2 0-2 0-2 0-2 0-2 0-2 0-2 0-2 0-2 0-2 0-2 0-2 0-2 0-2 0-2 0-2 0-2 0-2 0-2 0-2 0-2 0-2 0-2 0-2 0-2 0-2 0-2 0-2 0-2 0-2 0-2 0-2 0-2 0-2 0-2 0-2 0-2 0-2 0-2 0-2 0-2 0-2 0-2 0-2 0-2 0-2 0-2 0-2 0-2 387-0 387-0 387-0 387-0 387-0 387-0 387-0 387-0 387-0 387-0 387-0 616-3 616-3 616-3 616-3 537-3 537-3 537-3 537-3 537-3 537-3 614-3 614-3 614-3 614-3 614-3 614-3 614-3 614-3 521-0 521-0 521-0 521-0 521-0 521-0 521-0 498-0 498-0 498-0 498-0 0-2 0-2 0-2 0-2 0-2 0-2 0-2 0-2 0-2 0-2 0-2 0-2 0-2 0-2 0-2 0-2 0-2 0-2 0-2 0-2 0-2 0-2 0-2 0-2 0-2 0-2 0-2 0-2 0-2 0-2 0-2 0-2 0-2 0-2 0-2 0-2 0-2 0-2 0-2 0-2 0-2 0-2 0-2 0-2 0-2 0-2 0-2 0-2 0-2 0-2 0-2 0-2 0-2 0-2 0-2 0-2 0-2 0-2 0-2 0-2 0-2 0-2 0-2 0-2 0-2 0-2 0-2 0-2 0-2 0-2 0-2 0-2 0-2 
0-2 0-2 0-2 0-2 0-2 0-2 0-2 0-2 0-2 0-2 0-2 0-2 0-2 0-2 0-2 0-2 0-2 0-2 0-2 0-2 0-2 0-2 0-2 0-2 0-2 0-2 0-2 0-2 0-2 0-2 0-2 0-2 0-2 0-2 0-2 0-2 0-2 0-2 0-2 0-2 0-2 0-2 0-2 0-2 0-2 0-2 0-2 0-2 0-2 0-2 0-2 0-2 0-2 0-2 0-2 0-2 0-2 0-2 0-2 0-2 0-2 0-2 0-2 0-2 0-2 0-2 0-2 0-2 0-2 0-2 0-2 0-2 0-2 0-2 0-2 0-2 0-2 0-2 0-2 0-2 0-2 0-2 0-2 0-2 0-2 0-2 0-2 0-2 0-2 0-2 0-2 0-2 0-2 0-2 0-2 0-2 0-2 0-2 0-2 0-2 0-2 0-2 0-2 0-2 387-0 387-0 387-0 387-0 387-0 387-0 387-0 387-0 387-0 387-0 387-0 387-0 616-3 616-3 537-3 537-3 537-3 537-3 537-3 537-3 537-3 614-3 614-3 614-3 614-3 614-3 614-3 614-3 614-3 521-0 521-0 521-0 521-0 521-0 0-2 0-2 0-2 0-2 0-2 0-2 0-2 0-2 0-2 0-2 0-2 0-2 0-2 0-2 0-2 0-2 0-2 0-2 0-2 0-2 0-2 0-2 0-2 0-2 0-2 0-2 0-2 0-2 0-2 0-2 0-2 0-2 0-2 0-2 0-2 0-2 0-2 0-2 0-2 0-2 0-2 0-2 0-2 0-2 0-2 0-2 0-2 0-2 0-2 0-2 0-2 0-2 0-2 0-2 0-2 0-2 0-2 0-2 0-2 0-2 0-2 0-2 0-2 0-2 0-2 0-2 0-2 0-2 0-2 0-2 0-2 0-2 0-2 0-2 0-2 0-2 0-2 0-2 0-2 
0-2 0-2 0-2 0-2 0-2 0-2 0-2 0-2 0-2 0-2 0-2 0-2 0-2 0-2 0-2 0-2 0-2 0-2 0-2 0-2 0-2 0-2 0-2 0-2 0-2 0-2 0-2 0-2 0-2 0-2 0-2 0-2 0-2 0-2 0-2 0-2 0-2 0-2 0-2 0-2 0-2 0-2 0-2 0-2 0-2 0-2 0-2 0-2 0-2 0-2 0-2 0-2 0-2 0-2 0-2 0-2 0-2 0-2 0-2 0-2 0-2 0-2 0-2 0-2 0-2 0-2 0-2 0-2 0-2 0-2 0-2 0-2 0-2 0-2 0-2 0-2 0-2 0-2 0-2 0-2 0-2 0-2 0-2 0-2 0-2 0-2 0-2 0-2 0-2 0-2 0-2 0-2 0-2 0-2 0-2 0-2 0-2 0-2 0-2 0-2 0-2 0-2 0-2 0-2 0-2 0-2 0-2 0-2 0-2 0-2 0-2 0-2 0-2 0-2 0-2 0-2 0-2 0-2 0-2 0-2 0-2 537-3 537-3 537-3 537-3 614-3 614-3 614-3 614-3 614-3 614-3 614-3 0-2 0-2 0-2 0-2 0-2 0-2 0-2 0-2 0-2 0-2 0-2 0-2 0-2 0-2 0-2 0-2 0-2 0-2 0-2 0-2 0-2 0-2 0-2 0-2 0-2 0-2 0-2 0-2 0-2 0-2 0-2 0-2 0-2 0-2 0-2 0-2 0-2 0-2 0-2 0-2 0-2 0-2 0-2 0-2 0-2 0-2 0-2 0-2 0-2 0-2 0-2 0-2 0-2 0-2 0-2 0-2 0-2 0-2 0-2 0-2 0-2 0-2 0-2 0-2 0-2 0-2 0-2 0-2 0-2 0-2 0-2 0-2 0-2 0-2 0-2 0-2 0-2 0-2 0-2 0-2 0-2 0-2 0-2 0-2 0-2 
0-2 0-2 0-2 0-2 0-2 0-2 0-2 0-2 0-2 0-2 0-2 0-2 0-2 0-2 0-2 0-2 0-2 0-2 0-2 0-2 0-2 0-2 0-2 0-2 0-2 0-2 0-2 0-2 0-2 0-2 0-2 0-2 0-2 0-2 0-2 0-2 0-2 0-2 0-2 0-2 0-2 0-2 0-2 0-2 0-2 0-2 0-2 0-2 0-2 0-2 0-2 0-2 0-2 0-2 0-2 0-2 0-2 0-2 0-2 0-2 0-2 0-2 0-2 0-2 0-2 0-2 0-2 0-2 0-2 0-2 0-2 0-2 0-2 0-2 0-2 0-2 0-2 0-2 0-2 0-2 0-2 0-2 0-2 0-2 0-2 0-2 0-2 0-2 0-2 0-2 0-2 0-2 0-2 0-2 0-2 0-2 0-2 0-2 0-2 0-2 0-2 0-2 0-2 0-2 0-2 0-2 0-2 0-2 0-2 0-2 0-2 0-2 0-2 0-2 0-2 0-2 0-2 0-2 0-2 0-2 0-2 0-2 0-2 0-2 0-2 0-2 0-2 0-2 0-2 0-2 0-2 0-2 0-2 0-2 0-2 0-2 0-2 0-2 0-2 0-2 0-2 0-2 0-2 0-2 0-2 0-2 0-2 0-2 0-2 0-2 0-2 0-2 0-2 0-2 0-2 0-2 0-2 0-2 0-2 0-2 0-2 0-2 0-2 0-2 0-2 0-2 0-2 0-2 0-2 0-2 0-2 0-2 0-2 0-2 0-2 0-2 0-2 0-2 0-2 0-2 0-2 0-2 0-2 0-2 0-2 0-2 0-2 0-2 0-2 0-2 0-2 0-2 0-2 0-2 0-2 0-2 0-2 0-2 0-2 0-2 0-2 0-2 0-2 0-2 0-2 0-2 0-2 0-2 0-2 0-2 0-2 0-2 0-2 0-2 0-2 0-2 0-2 
0-2 0-2 0-2 0-2 0-2 0-2 0-2 0-2 0-2 0-2 0-2 0-2 0-2 0-2 0-2 0-2 0-2 0-2 0-2 0-2 0-2 0-2 0-2 0-2 0-2 0-2 0-2 0-2 0-2 0-2 0-2 0-2 0-2 0-2 0-2 0-2 0-2 0-2 0-2 0-2 0-2 0-2 0-2 0-2 0-2 0-2 0-2 0-2 0-2 0-2 0-2 0-2 0-2 0-2 0-2 0-2 0-2 0-2 0-2 0-2 0-2 0-2 0-2 0-2 0-2 0-2 0-2 0-2 0-2 0-2 0-2 0-2 0-2 0-2 0-2 0-2 0-2 0-2 0-2 0-2 0-2 0-2 0-2 0-2 0-2 0-2 0-2 0-2 0-2 0-2 0-2 0-2 0-2 0-2 0-2 0-2 0-2 0-2 0-2 0-2 0-2 0-2 0-2 0-2 0-2 0-2 0-2 0-2 0-2 0-2 0-2 0-2 0-2 0-2 0-2 0-2 0-2 0-2 0-2 0-2 0-2 0-2 0-2 0-2 0-2 0-2 0-2 0-2 0-2 0-2 0-2 0-2 0-2 0-2 0-2 0-2 0-2 0-2 0-2 0-2 0-2 0-2 0-2 0-2 0-2 0-2 0-2 0-2 0-2 0-2 0-2 0-2 0-2 0-2 0-2 0-2 0-2 0-2 0-2 0-2 0-2 0-2 0-2 0-2 0-2 0-2 0-2 0-2 0-2 0-2 0-2 0-2 0-2 0-2 0-2 0-2 0-2 0-2 0-2 0-2 0-2 0-2 0-2 0-2 0-2 0-2 0-2 0-2 0-2 0-2 0-2 0-2 0-2 0-2 0-2 0-2 0-2 0-2 0-2 0-2 0-2 0-2 0-2 0-2 0-2 0-2 0-2 0-2 0-2 0-2 0-2 0-2 0-2 0-2 0-2 0-2 0-2 
0-2 0-2 0-2 0-2 0-2 0-2 0-2 0-2 0-2 0-2 0-2 0-2 0-2 0-2 0-2 0-2 0-2 0-2 0-2 0-2 0-2 0-2 0-2 0-2 0-2 0-2 0-2 0-2 0-2 0-2 0-2 0-2 0-2 0-2 0-2 0-2 0-2 0-2 0-2 0-2 0-2 0-2 0-2 0-2 0-2 0-2 0-2 0-2 0-2 0-2 0-2 0-2 0-2 0-2 0-2 0-2 0-2 0-2 0-2 0-2 0-2 0-2 0-2 0-2 0-2 0-2 0-2 0-2 0-2 0-2 0-2 0-2 0-2 0-2 0-2 0-2 0-2 0-2 0-2 0-2 0-2 0-2 0-2 0-2 0-2 0-2 0-2 0-2 0-2 0-2 0-2 0-2 0-2 0-2 0-2 0-2 0-2 0-2 0-2 0-2 0-2 0-2 0-2 0-2 0-2 0-2 0-2 0-2 0-2 0-2 0-2 0-2 0-2 0-2 0-2 0-2 0-2 0-2 0-2 0-2 0-2 0-2 0-2 0-2 0-2 0-2 0-2 0-2 0-2 0-2 0-2 0-2 0-2 0-2 0-2 0-2 0-2 0-2 0-2 0-2 0-2 0-2 0-2 0-2 0-2 0-2 0-2 0-2 0-2 0-2 0-2 0-2 0-2 0-2 0-2 0-2 0-2 0-2 0-2 0-2 0-2 0-2 0-2 0-2 0-2 0-2 0-2 0-2 0-2 0-2 0-2 0-2 0-2 0-2 0-2 0-2 0-2 0-2 0-2 0-2 0-2 0-2 0-2 0-2 0-2 0-2 0-2 0-2 0-2 0-2 0-2 0-2 0-2 0-2 0-2 0-2 0-2 0-2 0-2 0-2 0-2 0-2 0-2 0-2 0-2 0-2 0-2 0-2 0-2 0-2 0-2 0-2 0-2 0-2 0-2 0-2 0-2 
0-2 0-2 0-2 0-2 0-2 0-2 0-2 0-2 0-2 0-2 0-2 0-2 0-2 0-2 0-2 0-2 0-2 0-2 0-2 0-2 0-2 0-2 0-2 0-2 0-2 0-2 0-2 0-2 0-2 0-2 0-2 0-2 0-2 0-2 0-2 0-2 0-2 0-2 0-2 0-2 0-2 0-2 0-2 0-2 0-2 0-2 0-2 0-2 0-2 0-2 0-2 0-2 0-2 0-2 0-2 0-2 0-2 0-2 0-2 0-2 0-2 0-2 0-2 0-2 0-2 0-2 0-2 0-2 0-2 0-2 0-2 0-2 0-2 0-2 0-2 0-2 0-2 0-2 0-2 0-2 0-2 0-2 0-2 0-2 0-2 0-2 0-2 0-2 0-2 0-2 0-2 0-2 0-2 0-2 0-2 0-2 0-2 0-2 0-2 0-2 0-2 0-2 0-2 0-2 0-2 0-2 0-2 0-2 0-2 0-2 0-2 0-2 0-2 0-2 0-2 0-2 0-2 0-2 0-2 0-2 0-2 0-2 0-2 0-2 0-2 0-2 0-2 0-2 0-2 0-2 0-2 0-2 0-2 0-2 0-2 0-2 0-2 0-2 0-2 0-2 0-2 0-2 0-2 0-2 0-2 0-2 0-2 0-2 0-2 0-2 0-2 0-2 0-2 0-2 0-2 0-2 0-2 0-2 0-2 0-2 0-2 0-2 0-2 0-2 0-2 0-2 0-2 0-2 0-2 0-2 0-2 0-2 0-2 0-2 0-2 0-2 0-2 0-2 0-2 0-2 0-2 0-2 0-2 0-2 0-2 0-2 0-2 0-2 0-2 0-2 0-2 0-2 0-2 0-2 0-2 0-2 0-2 0-2 0-2 0-2 0-2 0-2 0-2 0-2 0-2 0-2 0-2 0-2 0-2 0-2 0-2 0-2 0-2 0-2 0-2 0-2 0-2 
0-2 0-2 0-2 0-2 0-2 0-2 0-2 0-2 0-2 0-2 0-2 0-2 0-2 0-2 0-2 0-2 0-2 0-2 0-2 0-2 0-2 0-2 0-2 0-2 0-2 0-2 0-2 0-2 0-2 0-2 0-2 0-2 0-2 0-2 0-2 0-2 0-2 0-2 0-2 0-2 0-2 0-2 0-2 0-2 0-2 0-2 0-2 0-2 0-2 0-2 0-2 0-2 0-2 0-2 0-2 0-2 0-2 0-2 0-2 0-2 0-2 0-2 0-2 0-2 0-2 0-2 0-2 0-2 0-2 0-2 0-2 0-2 0-2 0-2 0-2 0-2 0-2 0-2 0-2 0-2 0-2 0-2 0-2 0-2 0-2 0-2 0-2 0-2 0-2 0-2 0-2 0-2 0-2 0-2 0-2 0-2 0-2 0-2 0-2 0-2 0-2 0-2 0-2 0-2 0-2 0-2 0-2 0-2 0-2 0-2 0-2 0-2 0-2 0-2 0-2 0-2 0-2 0-2 0-2 0-2 0-2 0-2 0-2 0-2 0-2 0-2 0-2 0-2 0-2 0-2 0-2 0-2 0-2 0-2 0-2 0-2 0-2 0-2 0-2 0-2 0-2 0-2 0-2 0-2 0-2 0-2 0-2 0-2 0-2 0-2 0-2 0-2 0-2 0-2 0-2 0-2 0-2 0-2 0-2 0-2 0-2 0-2 0-2 0-2 0-2 0-2 0-2 0-2 0-2 0-2 0-2 0-2 0-2 0-2 0-2 0-2 0-2 0-2 0-2 0-2 0-2 0-2 0-2 0-2 0-2 0-2 0-2 0-2 0-2 0-2 0-2 0-2 0-2 0-2 0-2 0-2 0-2 0-2 0-2 0-2 0-2 0-2 0-2 0-2 0-2 0-2 0-2 0-2 0-2 0-2 0-2 0-2 0-2 0-2 0-2 0-2 0-2 
0-2 0-2 0-2 0-2 0-2 0-2 0-2 0-2 0-2 0-2 0-2 0-2 0-2 0-2 0-2 0-2 0-2 0-2 0-2 0-2 0-2 0-2 0-2 0-2 0-2 0-2 0-2 0-2 0-2 0-2 0-2 0-2 0-2 0-2 0-2 0-2 0-2 0-2 0-2 0-2 0-2 0-2 0-2 0-2 0-2 0-2 0-2 0-2 0-2 0-2 0-2 0-2 0-2 0-2 0-2 0-2 0-2 0-2 0-2 0-2 0-2 0-2 0-2 0-2 0-2 0-2 0-2 0-2 0-2 0-2 0-2 0-2 0-2 0-2 0-2 0-2 0-2 0-2 0-2 0-2 0-2 0-2 0-2 0-2 0-2 0-2 0-2 0-2 0-2 0-2 0-2 0-2 0-2 0-2 0-2 0-2 0-2 0-2 0-2 0-2 0-2 0-2 0-2 0-2 0-2 0-2 0-2 0-2 0-2 0-2 0-2 0-2 0-2 0-2 0-2 0-2 0-2 0-2 0-2 0-2 0-2 0-2 0-2 0-2 0-2 0-2 0-2 0-2 0-2 0-2 0-2 0-2 0-2 0-2 0-2 0-2 0-2 0-2 0-2 0-2 0-2 0-2 0-2 0-2 0-2 0-2 0-2 0-2 0-2 0-2 0-2 0-2 0-2 0-2 0-2 0-2 0-2 0-2 0-2 0-2 0-2 0-2 0-2 0-2 0-2 0-2 0-2 0-2 0-2 0-2 0-2 0-2 0-2 0-2 0-2 0-2 0-2 0-2 0-2 0-2 0-2 0-2 0-2 0-2 0-2 0-2 0-2 0-2 0-2 0-2 0-2 0-2 0-2 0-2 0-2 0-2 0-2 0-2 0-2 0-2 0-2 0-2 0-2 0-2 0-2 0-2 0-2 0-2 0-2 0-2 0-2 0-2 0-2 0-2 0-2 0-2 0-2 
0-2 0-2 0-2 0-2 0-2 0-2 0-2 0-2 0-2 0-2 0-2 0-2 0-2 0-2 0-2 0-2 0-2 0-2 0-2 0-2 0-2 0-2 0-2 0-2 0-2 0-2 0-2 0-2 0-2 0-2 0-2 0-2 0-2 0-2 0-2 0-2 0-2 0-2 0-2 0-2 0-2 0-2 0-2 0-2 0-2 0-2 0-2 0-2 0-2 0-2 0-2 0-2 0-2 0-2 0-2 0-2 0-2 0-2 0-2 0-2 0-2 0-2 0-2 0-2 0-2 0-2 0-2 0-2 0-2 0-2 0-2 0-2 0-2 0-2 0-2 0-2 0-2 0-2 0-2 0-2 0-2 0-2 0-2 0-2 0-2 0-2 0-2 0-2 0-2 0-2 0-2 0-2 0-2 0-2 0-2 0-2 0-2 0-2 0-2 0-2 0-2 0-2 0-2 0-2 0-2 0-2 0-2 0-2 0-2 0-2 0-2 0-2 0-2 0-2 0-2 0-2 0-2 0-2 0-2 0-2 0-2 0-2 0-2 0-2 0-2 0-2 0-2 0-2 0-2 0-2 0-2 0-2 0-2 0-2 0-2 0-2 0-2 0-2 0-2 0-2 0-2 0-2 0-2 0-2 0-2 0-2 0-2 0-2 0-2 0-2 0-2 0-2 0-2 0-2 0-2 0-2 0-2 0-2 0-2 0-2 0-2 0-2 0-2 0-2 0-2 0-2 0-2 0-2 0-2 0-2 0-2 0-2 0-2 0-2 0-2 0-2 0-2 0-2 0-2 0-2 0-2 0-2 0-2 0-2 0-2 0-2 0-2 0-2 0-2 0-2 0-2 0-2 0-2 0-2 0-2 0-2 0-2 0-2 0-2 0-2 0-2 0-2 0-2 0-2 0-2 0-2 0-2 0-2 0-2 0-2 0-2 0-2 0-2 0-2 0-2 0-2 0-2 
0-2 0-2 0-2 0-2 0-2 0-2 0-2 0-2 0-2 0-2 0-2 0-2 0-2 0-2 0-2 0-2 0-2 0-2 0-2 0-2 0-2 0-2 0-2 0-2 0-2 0-2 0-2 0-2 0-2 0-2 0-2 0-2 0-2 0-2 0-2 0-2 0-2 0-2 0-2 0-2 0-2 0-2 0-2 0-2 0-2 0-2 0-2 0-2 0-2 0-2 0-2 0-2 0-2 0-2 0-2 0-2 0-2 0-2 0-2 0-2 0-2 0-2 0-2 0-2 0-2 0-2 0-2 0-2 0-2 0-2 0-2 0-2 0-2 0-2 0-2 0-2 0-2 0-2 0-2 0-2 0-2 0-2 0-2 0-2 0-2 0-2 0-2 0-2 0-2 0-2 0-2 0-2 0-2 0-2 0-2 0-2 0-2 0-2 0-2 0-2 0-2 0-2 0-2 0-2 0-2 0-2 0-2 0-2 0-2 0-2 0-2 0-2 0-2 0-2 0-2 0-2 0-2 0-2 0-2 0-2 0-2 0-2 0-2 0-2 0-2 0-2 0-2 0-2 0-2 0-2 0-2 0-2 0-2 0-2 0-2 0-2 0-2 0-2 0-2 0-2 0-2 0-2 0-2 0-2 0-2 0-2 0-2 0-2 0-2 0-2 0-2 0-2 0-2 0-2 0-2 0-2 0-2 0-2 0-2 0-2 0-2 0-2 0-2 0-2 0-2 0-2 0-2 0-2 0-2 0-2 0-2 0-2 0-2 0-2 0-2 0-2 0-2 0-2 0-2 0-2 0-2 0-2 0-2 0-2 0-2 0-2 0-2 0-2 0-2 0-2 0-2 0-2 0-2 0-2 0-2 0-2 0-2 0-2 0-2 0-2 0-2 0-2 0-2 0-2 0-2 0-2 0-2 0-2 0-2 0-2 0-2 0-2 0-2 0-2 0-2 0-2 0-2 
0-2 0-2 0-2 0-2 0-2 0-2 0-2 0-2 0-2 0-2 0-2 0-2 0-2 0-2 0-2 0-2 0-2 0-2 0-2 0-2 0-2 0-2 0-2 0-2 0-2 0-2 0-2 0-2 0-2 0-2 0-2 0-2 0-2 0-2 0-2 0-2 0-2 0-2 0-2 0-2 0-2 0-2 0-2 0-2 0-2 0-2 0-2 0-2 0-2 0-2 0-2 0-2 0-2 0-2 0-2 0-2 0-2 0-2 0-2 0-2 0-2 0-2 0-2 0-2 0-2 0-2 0-2 0-2 0-2 0-2 0-2 0-2 0-2 0-2 0-2 0-2 0-2 0-2 0-2 0-2 0-2 0-2 0-2 0-2 0-2 0-2 0-2 0-2 0-2 0-2 0-2 0-2 0-2 0-2 0-2 0-2 0-2 0-2 0-2 0-2 0-2 0-2 0-2 0-2 0-2 0-2 0-2 0-2 0-2 0-2 0-2 0-2 0-2 0-2 0-2 0-2 0-2 0-2 0-2 0-2 0-2 0-2 0-2 0-2 0-2 0-2 0-2 0-2 0-2 0-2 0-2 0-2 0-2 0-2 0-2 0-2 0-2 0-2 0-2 0-2 0-2 0-2 0-2 0-2 0-2 0-2 0-2 0-2 0-2 0-2 0-2 0-2 0-2 0-2 0-2 0-2 0-2 0-2 0-2 0-2 0-2 0-2 0-2 0-2 0-2 0-2 0-2 0-2 0-2 0-2 0-2 0-2 0-2 0-2 0-2 0-2 0-2 0-2 0-2 0-2 0-2 0-2 0-2 0-2 0-2 0-2 0-2 0-2 0-2 0-2 0-2 0-2 0-2 0-2 0-2 0-2 0-2 0-2 0-2 0-2 0-2 0-2 0-2 0-2 0-2 0-2 0-2 0-2 0-2 0-2 0-2 0-2 0-2 0-2 0-2 0-2 0-2 
0-2 0-2 0-2 0-2 0-2 0-2 0-2 0-2 0-2 0-2 0-2 0-2 0-2 0-2 0-2 0-2 0-2 0-2 0-2 0-2 0-2 0-2 0-2 0-2 0-2 0-2 0-2 0-2 0-2 0-2 0-2 0-2 0-2 0-2 0-2 0-2 0-2 0-2 0-2 0-2 0-2 0-2 0-2 0-2 0-2 0-2 0-2 0-2 0-2 0-2 0-2 0-2 0-2 0-2 0-2 0-2 0-2 0-2 0-2 0-2 0-2 0-2 0-2 0-2 0-2 0-2 0-2 0-2 0-2 0-2 0-2 0-2 0-2 0-2 0-2 0-2 0-2 0-2 0-2 0-2 0-2 0-2 0-2 0-2 0-2 0-2 0-2 0-2 0-2 0-2 0-2 0-2 0-2 0-2 0-2 0-2 0-2 0-2 0-2 0-2 0-2 0-2 0-2 0-2 0-2 0-2 0-2 0-2 0-2 0-2 0-2 0-2 0-2 0-2 0-2 0-2 0-2 0-2 0-2 0-2 0-2 0-2 0-2 0-2 0-2 0-2 0-2 0-2 0-2 0-2 0-2 0-2 0-2 0-2 0-2 0-2 0-2 0-2 0-2 0-2 0-2 0-2 0-2 0-2 0-2 0-2 0-2 0-2 0-2 0-2 0-2 0-2 0-2 0-2 0-2 0-2 0-2 0-2 0-2 0-2 0-2 0-2 0-2 0-2 0-2 0-2 0-2 0-2 0-2 0-2 0-2 0-2 0-2 0-2 0-2 0-2 0-2 0-2 0-2 0-2 0-2 0-2 0-2 0-2 0-2 0-2 0-2 0-2 0-2 0-2 0-2 0-2 0-2 0-2 0-2 0-2 0-2 0-2 0-2 0-2 0-2 0-2 0-2 0-2 0-2 0-2 0-2 0-2 0-2 0-2 0-2 0-2 0-2 0-2 0-2 0-2 0-2 
0-2 0-2 0-2 0-2 0-2 0-2 0-2 0-2 0-2 0-2 0-2 0-2 0-2 0-2 0-2 0-2 0-2 0-2 0-2 0-2 0-2 0-2 0-2 0-2 0-2 0-2 0-2 0-2 0-2 0-2 0-2 0-2 0-2 0-2 0-2 0-2 0-2 0-2 0-2 0-2 0-2 0-2 0-2 0-2 0-2 0-2 0-2 0-2 0-2 0-2 0-2 0-2 0-2 0-2 0-2 0-2 0-2 0-2 0-2 0-2 0-2 0-2 0-2 0-2 0-2 0-2 0-2 0-2 0-2 0-2 0-2 0-2 0-2 0-2 0-2 0-2 0-2 0-2 0-2 0-2 0-2 0-2 0-2 0-2 0-2 0-2 0-2 0-2 0-2 0-2 0-2 0-2 0-2 0-2 0-2 0-2 0-2 0-2 0-2 0-2 0-2 0-2 0-2 0-2 0-2 0-2 0-2 0-2 0-2 0-2 0-2 0-2 0-2 0-2 0-2 0-2 0-2 0-2 0-2 0-2 0-2 0-2 0-2 0-2 0-2 0-2 0-2 0-2 0-2 0-2 0-2 0-2 0-2 0-2 0-2 0-2 0-2 0-2 0-2 0-2 0-2 0-2 0-2 0-2 0-2 0-2 0-2 0-2 0-2 0-2 0-2 0-2 0-2 0-2 0-2 0-2 0-2 0-2 0-2 0-2 0-2 0-2 0-2 0-2 0-2 0-2 0-2 0-2 0-2 0-2 0-2 0-2 0-2 0-2 0-2 0-2 0-2 0-2 0-2 0-2 0-2 0-2 0-2 0-2 0-2 0-2 0-2 0-2 0-2 0-2 0-2 0-2 0-2 0-2 0-2 0-2 0-2 0-2 0-2 0-2 0-2 0-2 0-2 0-2 0-2 0-2 0-2 0-2 0-2 0-2 0-2 0-2 0-2 0-2 0-2 0-2 0-2 
0-2 0-2 0-2 0-2 0-2 0-2 0-2 0-2 0-2 0-2 0-2 0-2 0-2 0-2 0-2 0-2 0-2 0-2 0-2 0-2 0-2 0-2 0-2 0-2 0-2 0-2 0-2 0-2 0-2 0-2 0-2 0-2 0-2 0-2 0-2 0-2 0-2 0-2 0-2 0-2 0-2 0-2 0-2 0-2 0-2 0-2 0-2 0-2 0-2 0-2 0-2 0-2 0-2 0-2 0-2 0-2 0-2 0-2 0-2 0-2 0-2 0-2 0-2 0-2 0-2 0-2 0-2 0-2 0-2 0-2 0-2 0-2 0-2 0-2 0-2 0-2 0-2 0-2 0-2 0-2 0-2 0-2 0-2 0-2 0-2 0-2 0-2 0-2 0-2 0-2 0-2 0-2 0-2 0-2 0-2 0-2 0-2 0-2 0-2 0-2 0-2 0-2 0-2 0-2 0-2 0-2 0-2 0-2 0-2 0-2 0-2 0-2 0-2 0-2 0-2 0-2 0-2 0-2 0-2 0-2 0-2 0-2 0-2 0-2 0-2 0-2 0-2 0-2 0-2 0-2 0-2 0-2 0-2 0-2 0-2 0-2 0-2 0-2 0-2 0-2 0-2 0-2 0-2 0-2 0-2 0-2 0-2 0-2 0-2 0-2 0-2 0-2 0-2 0-2 0-2 0-2 0-2 0-2 0-2 0-2 0-2 0-2 0-2 0-2 0-2 0-2 0-2 0-2 0-2 0-2 0-2 0-2 0-2 0-2 0-2 0-2 0-2 0-2 0-2 0-2 0-2 0-2 0-2 0-2 0-2 0-2 0-2 0-2 0-2 0-2 0-2 0-2 0-2 0-2 0-2 0-2 0-2 0-2 0-2 0-2 0-2 0-2 0-2 0-2 0-2 0-2 0-2 0-2 0-2 0-2 0-2 0-2 0-2 0-2 0-2 0-2 0-2 
0-2 0-2 0-2 0-2 0-2 0-2 0-2 0-2 0-2 0-2 0-2 0-2 0-2 0-2 0-2 0-2 0-2 0-2 0-2 0-2 0-2 0-2 0-2 0-2 0-2 0-2 0-2 0-2 0-2 0-2 0-2 0-2 0-2 0-2 0-2 0-2 0-2 0-2 0-2 0-2 0-2 0-2 0-2 0-2 0-2 0-2 0-2 0-2 0-2 0-2 0-2 0-2 0-2 0-2 0-2 0-2 0-2 0-2 0-2 0-2 0-2 0-2 0-2 0-2 0-2 0-2 0-2 0-2 0-2 0-2 0-2 0-2 0-2 0-2 0-2 0-2 0-2 0-2 0-2 0-2 0-2 0-2 0-2 0-2 0-2 0-2 0-2 0-2 0-2 0-2 0-2 0-2 0-2 0-2 0-2 0-2 0-2 0-2 0-2 0-2 0-2 0-2 0-2 0-2 0-2 0-2 0-2 0-2 0-2 0-2 0-2 0-2 0-2 0-2 0-2 0-2 0-2 0-2 0-2 0-2 0-2 0-2 0-2 0-2 0-2 0-2 0-2 0-2 0-2 0-2 0-2 0-2 0-2 0-2 0-2 0-2 0-2 0-2 0-2 0-2 0-2 0-2 0-2 0-2 0-2 0-2 0-2 0-2 0-2 0-2 0-2 0-2 0-2 0-2 0-2 0-2 0-2 0-2 0-2 0-2 0-2 0-2 0-2 0-2 0-2 0-2 0-2 0-2 0-2 0-2 0-2 0-2 0-2 0-2 0-2 0-2 0-2 0-2 0-2 0-2 0-2 0-2 0-2 0-2 0-2 0-2 0-2 0-2 0-2 0-2 0-2 0-2 0-2 0-2 0-2 0-2 0-2 0-2 0-2 0-2 0-2 0-2 0-2 0-2 0-2 0-2 0-2 0-2 0-2 0-2 0-2 0-2 0-2 0-2 0-2 0-2 0-2 
0-2 0-2 0-2 0-2 0-2 0-2 0-2 0-2 0-2 0-2 0-2 0-2 0-2 0-2 0-2 0-2 0-2 0-2 0-2 0-2 0-2 0-2 0-2 0-2 0-2 0-2 0-2 0-2 0-2 0-2 0-2 0-2 0-2 0-2 0-2 0-2 0-2 0-2 0-2 0-2 0-2 0-2 0-2 0-2 0-2 0-2 0-2 0-2 0-2 0-2 0-2 0-2 0-2 0-2 0-2 0-2 0-2 0-2 0-2 0-2 0-2 0-2 0-2 0-2 0-2 0-2 0-2 0-2 0-2 0-2 0-2 0-2 0-2 0-2 0-2 0-2 0-2 0-2 0-2 0-2 0-2 0-2 0-2 0-2 0-2 0-2 0-2 0-2 0-2 0-2 0-2 0-2 0-2 0-2 0-2 0-2 0-2 0-2 0-2 0-2 0-2 0-2 0-2 0-2 0-2 0-2 0-2 0-2 0-2 0-2 0-2 0-2 0-2 0-2 0-2 0-2 0-2 0-2 0-2 0-2 0-2 0-2 0-2 0-2 0-2 0-2 0-2 0-2 0-2 0-2 0-2 0-2 0-2 0-2 0-2 0-2 0-2 0-2 0-2 0-2 0-2 0-2 0-2 0-2 0-2 0-2 0-2 0-2 0-2 0-2 0-2 0-2 0-2 0-2 0-2 0-2 0-2 0-2 0-2 0-2 0-2 0-2 0-2 0-2 0-2 0-2 0-2 0-2 0-2 0-2 0-2 0-2 0-2 0-2 0-2 0-2 0-2 0-2 0-2 0-2 0-2 0-2 0-2 0-2 0-2 0-2 0-2 0-2 0-2 0-2 0-2 0-2 0-2 0-2 0-2 0-2 0-2 0-2 0-2 0-2 0-2 0-2 0-2 0-2 0-2 0-2 0-2 0-2 0-2 0-2 0-2 0-2 0-2 0-2 0-2 0-2 0-2 
0-2 0-2 0-2 0-2 0-2 0-2 0-2 0-2 0-2 0-2 0-2 0-2 0-2 0-2 0-2 0-2 0-2 0-2 0-2 0-2 0-2 0-2 0-2 0-2 0-2 0-2 0-2 0-2 0-2 0-2 0-2 0-2 0-2 0-2 0-2 0-2 0-2 0-2 0-2 0-2 0-2 0-2 0-2 0-2 0-2 0-2 0-2 0-2 0-2 0-2 0-2 0-2 0-2 0-2 0-2 0-2 0-2 0-2 0-2 0-2 0-2 0-2 0-2 0-2 0-2 0-2 0-2 0-2 0-2 0-2 0-2 0-2 0-2 0-2 0-2 0-2 0-2 0-2 0-2 0-2 0-2 0-2 0-2 0-2 0-2 0-2 0-2 0-2 0-2 0-2 0-2 0-2 0-2 0-2 0-2 0-2 0-2 0-2 0-2 0-2 0-2 0-2 0-2 0-2 0-2 0-2 0-2 0-2 0-2 0-2 0-2 0-2 0-2 0-2 0-2 0-2 0-2 0-2 0-2 0-2 0-2 0-2 0-2 0-2 0-2 0-2 0-2 0-2 0-2 0-2 0-2 0-2 0-2 0-2 0-2 0-2 0-2 0-2 0-2 0-2 0-2 0-2 0-2 0-2 0-2 0-2 0-2 0-2 0-2 0-2 0-2 0-2 0-2 0-2 0-2 0-2 0-2 0-2 0-2 0-2 0-2 0-2 0-2 0-2 0-2 0-2 0-2 0-2 0-2 0-2 0-2 0-2 0-2 0-2 0-2 0-2 0-2 0-2 0-2 0-2 0-2 0-2 0-2 0-2 0-2 0-2 0-2 0-2 0-2 0-2 0-2 0-2 0-2 0-2 0-2 0-2 0-2 0-2 0-2 0-2 0-2 0-2 0-2 0-2 0-2 0-2 0-2 0-2 0-2 0-2 0-2 0-2 0-2 0-2 0-2 0-2 0-2 
0-2 0-2 0-2 0-2 0-2 0-2 0-2 0-2 0-2 0-2 0-2 0-2 0-2 0-2 0-2 0-2 0-2 0-2 0-2 0-2 0-2 0-2 0-2 0-2 0-2 0-2 0-2 0-2 0-2 0-2 0-2 0-2 0-2 0-2 0-2 0-2 0-2 0-2 0-2 0-2 0-2 0-2 0-2 0-2 0-2 0-2 0-2 0-2 0-2 0-2 0-2 0-2 0-2 0-2 0-2 0-2 0-2 0-2 0-2 0-2 0-2 0-2 0-2 0-2 0-2 0-2 0-2 0-2 0-2 0-2 0-2 0-2 0-2 0-2 0-2 0-2 0-2 0-2 0-2 0-2 0-2 0-2 0-2 0-2 0-2 0-2 0-2 0-2 0-2 0-2 0-2 0-2 0-2 0-2 0-2 0-2 0-2 0-2 0-2 0-2 0-2 0-2 0-2 0-2 0-2 0-2 0-2 0-2 0-2 0-2 0-2 0-2 0-2 0-2 0-2 0-2 0-2 0-2 0-2 0-2 0-2 0-2 0-2 0-2 0-2 0-2 0-2 0-2 0-2 0-2 0-2 0-2 0-2 0-2 0-2 0-2 0-2 0-2 0-2 0-2 0-2 0-2 0-2 0-2 0-2 0-2 0-2 0-2 0-2 0-2 0-2 0-2 0-2 0-2 0-2 0-2 0-2 0-2 0-2 0-2 0-2 0-2 0-2 0-2 0-2 0-2 0-2 0-2 0-2 0-2 0-2 0-2 0-2 0-2 0-2 0-2 0-2 0-2 0-2 0-2 0-2 0-2 0-2 0-2 0-2 0-2 0-2 0-2 0-2 0-2 0-2 0-2 0-2 0-2 0-2 0-2 0-2 0-2 0-2 0-2 0-2 0-2 0-2 0-2 0-2 0-2 0-2 0-2 0-2 0-2 0-2 0-2 0-2 0-2 0-2 0-2 0-2 
0-2 0-2 0-2 0-2 0-2 0-2 0-2 0-2 0-2 0-2 0-2 0-2 0-2 0-2 0-2 0-2 0-2 0-2 0-2 0-2 0-2 0-2 0-2 0-2 0-2 0-2 0-2 0-2 0-2 0-2 0-2 0-2 0-2 0-2 0-2 0-2 0-2 0-2 0-2 0-2 0-2 0-2 0-2 0-2 0-2 0-2 0-2 0-2 0-2 0-2 0-2 0-2 0-2 0-2 0-2 0-2 0-2 0-2 0-2 0-2 0-2 0-2 0-2 0-2 0-2 0-2 0-2 0-2 0-2 0-2 0-2 0-2 0-2 0-2 0-2 0-2 0-2 0-2 0-2 0-2 0-2 0-2 0-2 0-2 0-2 0-2 0-2 0-2 0-2 0-2 0-2 0-2 0-2 0-2 0-2 0-2 0-2 0-2 0-2 0-2 0-2 0-2 0-2 0-2 0-2 0-2 0-2 0-2 0-2 0-2 0-2 0-2 0-2 0-2 0-2 0-2 0-2 0-2 0-2 0-2 0-2 0-2 0-2 0-2 0-2 0-2 0-2 0-2 0-2 0-2 0-2 0-2 0-2 0-2 0-2 0-2 0-2 0-2 0-2 0-2 0-2 0-2 0-2 0-2 0-2 0-2 0-2 0-2 0-2 0-2 0-2 0-2 0-2 0-2 0-2 0-2 0-2 0-2 0-2 0-2 0-2 0-2 0-2 0-2 0-2 0-2 0-2 0-2 0-2 0-2 0-2 0-2 0-2 0-2 0-2 0-2 0-2 0-2 0-2 0-2 0-2 0-2 0-2 0-2 0-2 0-2 0-2 0-2 0-2 0-2 0-2 0-2 0-2 0-2 0-2 0-2 0-2 0-2 0-2 0-2 0-2 0-2 0-2 0-2 0-2 0-2 0-2 0-2 0-2 0-2 0-2 0-2 0-2 0-2 0-2 0-2 0-2 
0-2 0-2 0-2 0-2 0-2 0-2 0-2 0-2 0-2 0-2 0-2 0-2 0-2 0-2 0-2 0-2 0-2 0-2 0-2 0-2 0-2 0-2 0-2 0-2 0-2 0-2 0-2 0-2 0-2 0-2 0-2 0-2 0-2 0-2 0-2 0-2 0-2 0-2 0-2 0-2 0-2 0-2 0-2 0-2 0-2 0-2 0-2 0-2 0-2 0-2 0-2 0-2 0-2 0-2 0-2 0-2 0-2 0-2 0-2 0-2 0-2 0-2 0-2 0-2 0-2 0-2 0-2 0-2 0-2 0-2 0-2 0-2 0-2 0-2 0-2 0-2 0-2 0-2 0-2 0-2 0-2 0-2 0-2 0-2 0-2 0-2 0-2 0-2 0-2 0-2 0-2 0-2 0-2 0-2 0-2 0-2 0-2 0-2 0-2 0-2 0-2 0-2 0-2 0-2 0-2 0-2 0-2 0-2 0-2 0-2 0-2 0-2 0-2 0-2 0-2 0-2 0-2 0-2 0-2 0-2 0-2 0-2 0-2 0-2 0-2 0-2 0-2 0-2 0-2 0-2 0-2 0-2 0-2 0-2 0-2 0-2 0-2 0-2 0-2 0-2 0-2 0-2 0-2 0-2 0-2 0-2 0-2 0-2 0-2 0-2 0-2 0-2 0-2 0-2 0-2 0-2 0-2 0-2 0-2 0-2 0-2 0-2 0-2 0-2 0-2 0-2 0-2 0-2 0-2 0-2 0-2 0-2 0-2 0-2 0-2 0-2 0-2 0-2 0-2 0-2 0-2 0-2 0-2 0-2 0-2 0-2 0-2 0-2 0-2 0-2 0-2 0-2 0-2 0-2 0-2 0-2 0-2 0-2 0-2 0-2 0-2 0-2 0-2 0-2 0-2 0-2 0-2 0-2 0-2 0-2 0-2 0-2 0-2 0-2 0-2 0-2 0-2 
0-2 0-2 0-2 0-2 0-2 0-2 0-2 0-2 0-2 0-2 0-2 0-2 0-2 0-2 0-2 0-2 0-2 0-2 0-2 0-2 0-2 0-2 0-2 0-2 0-2 0-2 0-2 0-2 0-2 0-2 0-2 0-2 0-2 0-2 0-2 0-2 0-2 0-2 0-2 0-2 0-2 0-2 0-2 0-2 0-2 0-2 0-2 0-2 0-2 0-2 0-2 0-2 0-2 0-2 0-2 0-2 0-2 0-2 0-2 0-2 0-2 0-2 0-2 0-2 0-2 0-2 0-2 0-2 0-2 0-2 0-2 0-2 0-2 0-2 0-2 0-2 0-2 0-2 0-2 0-2 0-2 0-2 0-2 0-2 0-2 0-2 0-2 0-2 0-2 0-2 0-2 0-2 0-2 0-2 0-2 0-2 0-2 0-2 0-2 0-2 0-2 0-2 0-2 0-2 0-2 0-2 0-2 0-2 0-2 0-2 0-2 0-2 0-2 0-2 0-2 0-2 0-2 0-2 0-2 0-2 0-2 0-2 0-2 0-2 0-2 0-2 0-2 0-2 0-2 0-2 0-2 0-2 0-2 0-2 0-2 0-2 0-2 0-2 0-2 0-2 0-2 0-2 0-2 0-2 0-2 0-2 0-2 0-2 0-2 0-2 0-2 0-2 0-2 0-2 0-2 0-2 0-2 0-2 0-2 0-2 0-2 0-2 0-2 0-2 0-2 0-2 0-2 0-2 0-2 0-2 0-2 0-2 0-2 0-2 0-2 0-2 0-2 0-2 0-2 0-2 0-2 0-2 0-2 0-2 0-2 0-2 0-2 0-2 0-2 0-2 0-2 0-2 0-2 0-2 0-2 0-2 0-2 0-2 0-2 0-2 0-2 0-2 0-2 0-2 0-2 0-2 0-2 0-2 0-2 0-2 0-2 0-2 0-2 0-2 0-2 0-2 0-2 
0-2 0-2 0-2 0-2 0-2 0-2 0-2 0-2 0-2 0-2 0-2 0-2 0-2 0-2 0-2 0-2 0-2 0-2 0-2 0-2 0-2 0-2 0-2 0-2 0-2 0-2 0-2 0-2 0-2 0-2 0-2 0-2 0-2 0-2 0-2 0-2 0-2 0-2 0-2 0-2 0-2 0-2 0-2 0-2 0-2 0-2 0-2 0-2 0-2 0-2 0-2 0-2 0-2 0-2 0-2 0-2 0-2 0-2 0-2 0-2 0-2 0-2 0-2 0-2 0-2 0-2 0-2 0-2 0-2 0-2 0-2 0-2 0-2 0-2 0-2 0-2 0-2 0-2 0-2 0-2 0-2 0-2 0-2 0-2 0-2 0-2 0-2 0-2 0-2 0-2 0-2 0-2 0-2 0-2 0-2 0-2 0-2 0-2 0-2 0-2 0-2 0-2 0-2 0-2 0-2 0-2 0-2 0-2 0-2 0-2 0-2 0-2 0-2 0-2 0-2 0-2 0-2 0-2 0-2 0-2 0-2 0-2 0-2 0-2 0-2 0-2 0-2 0-2 0-2 0-2 0-2 0-2 0-2 0-2 0-2 0-2 0-2 0-2 0-2 0-2 0-2 0-2 0-2 0-2 0-2 0-2 0-2 0-2 0-2 0-2 0-2 0-2 0-2 0-2 0-2 0-2 0-2 0-2 0-2 0-2 0-2 0-2 0-2 0-2 0-2 0-2 0-2 0-2 0-2 0-2 0-2 0-2 0-2 0-2 0-2 0-2 0-2 0-2 0-2 0-2 0-2 0-2 0-2 0-2 0-2 0-2 0-2 0-2 0-2 0-2 0-2 0-2 0-2 0-2 0-2 0-2 0-2 0-2 0-2 0-2 0-2 0-2 0-2 0-2 0-2 0-2 0-2 0-2 0-2 0-2 0-2 0-2 0-2 0-2 0-2 0-2 0-2 
0-2 0-2 0-2 0-2 0-2 0-2 0-2 0-2 0-2 0-2 0-2 0-2 0-2 0-2 0-2 0-2 0-2 0-2 0-2 0-2 0-2 0-2 0-2 0-2 0-2 0-2 0-2 0-2 0-2 0-2 0-2 0-2 0-2 0-2 0-2 0-2 0-2 0-2 0-2 0-2 0-2 0-2 0-2 0-2 0-2 0-2 0-2 0-2 0-2 0-2 0-2 0-2 0-2 0-2 0-2 0-2 0-2 0-2 0-2 0-2 0-2 0-2 0-2 0-2 0-2 0-2 0-2 0-2 0-2 0-2 0-2 0-2 0-2 0-2 0-2 0-2 0-2 0-2 0-2 0-2 0-2 0-2 0-2 0-2 0-2 0-2 0-2 0-2 0-2 0-2 0-2 0-2 0-2 0-2 0-2 0-2 0-2 0-2 0-2 0-2 0-2 0-2 0-2 0-2 0-2 0-2 0-2 0-2 0-2 0-2 0-2 0-2 0-2 0-2 0-2 0-2 0-2 0-2 0-2 0-2 0-2 0-2 0-2 0-2 0-2 0-2 0-2 0-2 0-2 0-2 0-2 0-2 0-2 0-2 0-2 0-2 0-2 0-2 0-2 0-2 0-2 0-2 0-2 0-2 0-2 0-2 0-2 0-2 0-2 0-2 0-2 0-2 0-2 0-2 0-2 0-2 0-2 0-2 0-2 0-2 0-2 0-2 0-2 0-2 0-2 0-2 0-2 0-2 0-2 0-2 0-2 0-2 0-2 0-2 0-2 0-2 0-2 0-2 0-2 0-2 0-2 0-2 0-2 0-2 0-2 0-2 0-2 0-2 0-2 0-2 0-2 0-2 0-2 0-2 0-2 0-2 0-2 0-2 0-2 0-2 0-2 0-2 0-2 0-2 0-2 0-2 0-2 0-2 0-2 0-2 0-2 0-2 0-2 0-2 0-2 0-2 0-2 
0-2 0-2 0-2 0-2 0-2 0-2 0-2 0-2 0-2 0-2 0-2 0-2 0-2 0-2 0-2 0-2 0-2 0-2 0-2 0-2 0-2 0-2 0-2 0-2 0-2 0-2 0-2 0-2 0-2 0-2 0-2 0-2 0-2 0-2 0-2 0-2 0-2 0-2 0-2 0-2 0-2 0-2 0-2 0-2 0-2 0-2 0-2 0-2 0-2 0-2 0-2 0-2 0-2 0-2 0-2 0-2 0-2 0-2 0-2 0-2 0-2 0-2 0-2 0-2 0-2 0-2 0-2 0-2 0-2 0-2 0-2 0-2 0-2 0-2 0-2 0-2 0-2 0-2 0-2 0-2 0-2 0-2 0-2 0-2 0-2 0-2 0-2 0-2 0-2 0-2 0-2 0-2 0-2 0-2 0-2 0-2 0-2 0-2 0-2 0-2 0-2 0-2 0-2 0-2 0-2 0-2 0-2 0-2 0-2 0-2 0-2 0-2 0-2 0-2 0-2 0-2 0-2 0-2 0-2 0-2 0-2 0-2 0-2 0-2 0-2 0-2 0-2 0-2 0-2 0-2 0-2 0-2 0-2 0-2 0-2 0-2 0-2 0-2 0-2 0-2 0-2 0-2 0-2 0-2 0-2 0-2 0-2 0-2 0-2 0-2 0-2 0-2 0-2 0-2 0-2 0-2 0-2 0-2 0-2 0-2 0-2 0-2 0-2 0-2 0-2 0-2 0-2 0-2 0-2 0-2 0-2 0-2 0-2 0-2 0-2 0-2 0-2 0-2 0-2 0-2 0-2 0-2 0-2 0-2 0-2 0-2 0-2 0-2 0-2 0-2 0-2 0-2 0-2 0-2 0-2 0-2 0-2 0-2 0-2 0-2 0-2 0-2 0-2 0-2 0-2 0-2 0-2 0-2 0-2 0-2 0-2 0-2 0-2 0-2 0-2 0-2 0-2 
0-2 0-2 0-2 0-2 0-2 0-2 0-2 0-2 0-2 0-2 0-2 0-2 0-2 0-2 0-2 0-2 0-2 0-2 0-2 0-2 0-2 0-2 0-2 0-2 0-2 0-2 0-2 0-2 0-2 0-2 0-2 0-2 0-2 0-2 0-2 0-2 0-2 0-2 0-2 0-2 0-2 0-2 0-2 0-2 0-2 0-2 0-2 0-2 0-2 0-2 0-2 0-2 0-2 0-2 0-2 0-2 0-2 0-2 0-2 0-2 0-2 0-2 0-2 0-2 0-2 0-2 0-2 0-2 0-2 0-2 0-2 0-2 0-2 0-2 0-2 0-2 0-2 0-2 0-2 0-2 0-2 0-2 0-2 0-2 0-2 0-2 0-2 0-2 0-2 0-2 0-2 0-2 0-2 0-2 0-2 0-2 0-2 0-2 0-2 0-2 0-2 0-2 0-2 0-2 0-2 0-2 0-2 0-2 0-2 0-2 0-2 0-2 0-2 0-2 0-2 0-2 0-2 0-2 0-2 0-2 0-2 0-2 0-2 0-2 0-2 0-2 0-2 0-2 0-2 0-2 0-2 0-2 0-2 0-2 0-2 0-2 0-2 0-2 0-2 0-2 0-2 0-2 0-2 0-2 0-2 0-2 0-2 0-2 0-2 0-2 0-2 0-2 0-2 0-2 0-2 0-2 0-2 0-2 0-2 0-2 0-2 0-2 0-2 0-2 0-2 0-2 0-2 0-2 0-2 0-2 0-2 0-2 0-2 0-2 0-2 0-2 0-2 0-2 0-2 0-2 0-2 0-2 0-2 0-2 0-2 0-2 0-2 0-2 0-2 0-2 0-2 0-2 0-2 0-2 0-2 0-2 0-2 0-2 0-2 0-2 0-2 0-2 0-2 0-2 0-2 0-2 0-2 0-2 0-2 0-2 0-2 0-2 0-2 0-2 0-2 0-2 0-2 
0-2 0-2 0-2 0-2 0-2 0-2 0-2 0-2 0-2 0-2 0-2 0-2 0-2 0-2 0-2 0-2 0-2 0-2 0-2 0-2 0-2 0-2 0-2 0-2 0-2 0-2 0-2 0-2 0-2 0-2 0-2 0-2 0-2 0-2 0-2 0-2 0-2 0-2 0-2 0-2 0-2 0-2 0-2 0-2 0-2 0-2 0-2 0-2 0-2 0-2 0-2 0-2 0-2 0-2 0-2 0-2 0-2 0-2 0-2 0-2 0-2 0-2 0-2 0-2 0-2 0-2 0-2 0-2 0-2 0-2 0-2 0-2 0-2 0-2 0-2 0-2 0-2 0-2 0-2 0-2 0-2 0-2 0-2 0-2 0-2 0-2 0-2 0-2 0-2 0-2 0-2 0-2 0-2 0-2 0-2 0-2 0-2 0-2 0-2 0-2 0-2 0-2 0-2 0-2 0-2 0-2 0-2 0-2 0-2 0-2 0-2 0-2 0-2 0-2 0-2 0-2 0-2 0-2 0-2 0-2 0-2 0-2 0-2 0-2 0-2 0-2 0-2 0-2 0-2 0-2 0-2 0-2 0-2 0-2 0-2 0-2 0-2 0-2 0-2 0-2 0-2 0-2 0-2 0-2 0-2 0-2 0-2 0-2 0-2 0-2 0-2 0-2 0-2 0-2 0-2 0-2 0-2 0-2 0-2 0-2 0-2 0-2 0-2 0-2 0-2 0-2 0-2 0-2 0-2 0-2 0-2 0-2 0-2 0-2 0-2 0-2 0-2 0-2 0-2 0-2 0-2 0-2 0-2 0-2 0-2 0-2 0-2 0-2 0-2 0-2 0-2 0-2 0-2 0-2 0-2 0-2 0-2 0-2 0-2 0-2 0-2 0-2 0-2 0-2 0-2 0-2 0-2 0-2 0-2 0-2 0-2 0-2 0-2 0-2 0-2 0-2 0-2 
0-2 0-2 0-2 0-2 0-2 0-2 0-2 0-2 0-2 0-2 0-2 0-2 0-2 0-2 0-2 0-2 0-2 0-2 0-2 0-2 0-2 0-2 0-2 0-2 0-2 0-2 0-2 0-2 0-2 0-2 0-2 0-2 0-2 0-2 0-2 0-2 0-2 0-2 0-2 0-2 0-2 0-2 0-2 0-2 0-2 0-2 0-2 0-2 0-2 0-2 0-2 0-2 0-2 0-2 0-2 0-2 0-2 0-2 0-2 0-2 0-2 0-2 0-2 0-2 0-2 0-2 0-2 0-2 0-2 0-2 0-2 0-2 0-2 0-2 0-2 0-2 0-2 0-2 0-2 0-2 0-2 0-2 0-2 0-2 0-2 0-2 0-2 0-2 0-2 0-2 0-2 0-2 0-2 0-2 0-2 0-2 0-2 0-2 0-2 0-2 0-2 0-2 0-2 0-2 0-2 0-2 0-2 0-2 0-2 0-2 0-2 0-2 0-2 0-2 0-2 0-2 0-2 0-2 0-2 0-2 0-2 0-2 0-2 0-2 0-2 0-2 0-2 0-2 0-2 0-2 0-2 0-2 0-2 0-2 0-2 0-2 0-2 0-2 0-2 0-2 0-2 0-2 0-2 0-2 0-2 0-2 0-2 0-2 0-2 0-2 0-2 0-2 0-2 0-2 0-2 0-2 0-2 0-2 0-2 0-2 0-2 0-2 0-2 0-2 0-2 0-2 0-2 0-2 0-2 0-2 0-2 0-2 0-2 0-2 0-2 0-2 0-2 0-2 0-2 0-2 0-2 0-2 0-2 0-2 0-2 0-2 0-2 0-2 0-2 0-2 0-2 0-2 0-2 0-2 0-2 0-2 0-2 0-2 0-2 0-2 0-2 0-2 0-2 0-2 0-2 0-2 0-2 0-2 0-2 0-2 0-2 0-2 0-2 0-2 0-2 0-2 0-2 
0-2 0-2 0-2 0-2 0-2 0-2 0-2 0-2 0-2 0-2 0-2 0-2 0-2 0-2 0-2 0-2 0-2 0-2 0-2 0-2 0-2 0-2 0-2 0-2 0-2 0-2 0-2 0-2 0-2 0-2 0-2 0-2 0-2 0-2 0-2 0-2 0-2 0-2 0-2 0-2 0-2 0-2 0-2 0-2 0-2 0-2 0-2 0-2 0-2 0-2 0-2 0-2 0-2 0-2 0-2 0-2 0-2 0-2 0-2 0-2 0-2 0-2 0-2 0-2 0-2 0-2 0-2 0-2 0-2 0-2 0-2 0-2 0-2 0-2 0-2 0-2 0-2 0-2 0-2 0-2 0-2 0-2 0-2 0-2 0-2 0-2 0-2 0-2 0-2 0-2 0-2 0-2 0-2 0-2 0-2 0-2 0-2 0-2 0-2 0-2 0-2 0-2 0-2 0-2 0-2 0-2 0-2 0-2 0-2 0-2 0-2 0-2 0-2 0-2 0-2 0-2 0-2 0-2 0-2 0-2 0-2 0-2 0-2 0-2 0-2 0-2 0-2 0-2 0-2 0-2 0-2 0-2 0-2 0-2 0-2 0-2 0-2 0-2 0-2 0-2 0-2 0-2 0-2 0-2 0-2 0-2 0-2 0-2 0-2 0-2 0-2 0-2 0-2 0-2 0-2 0-2 0-2 0-2 0-2 0-2 0-2 0-2 0-2 0-2 0-2 0-2 0-2 0-2 0-2 0-2 0-2 0-2 0-2 0-2 0-2 0-2 0-2 0-2 0-2 0-2 0-2 0-2 0-2 0-2 0-2 0-2 0-2 0-2 0-2 0-2 0-2 0-2 0-2 0-2 0-2 0-2 0-2 0-2 0-2 0-2 0-2 0-2 0-2 0-2 0-2 0-2 0-2 0-2 0-2 0-2 0-2 0-2 0-2 0-2 0-2 0-2 0-2 
0-2 0-2 0-2 0-2 0-2 0-2 0-2 0-2 0-2 0-2 0-2 0-2 0-2 0-2 0-2 0-2 0-2 0-2 0-2 0-2 0-2 0-2 0-2 0-2 0-2 0-2 0-2 0-2 0-2 0-2 0-2 0-2 0-2 0-2 0-2 0-2 0-2 0-2 0-2 0-2 0-2 0-2 0-2 0-2 0-2 0-2 0-2 0-2 0-2 0-2 0-2 0-2 0-2 0-2 0-2 0-2 0-2 0-2 0-2 0-2 0-2 0-2 0-2 0-2 0-2 0-2 0-2 0-2 0-2 0-2 0-2 0-2 0-2 0-2 0-2 0-2 0-2 0-2 0-2 0-2 0-2 0-2 0-2 0-2 0-2 0-2 0-2 0-2 0-2 0-2 0-2 0-2 0-2 0-2 0-2 0-2 0-2 0-2 0-2 0-2 0-2 0-2 0-2 0-2 0-2 0-2 0-2 0-2 0-2 0-2 0-2 0-2 0-2 0-2 0-2 0-2 0-2 0-2 0-2 0-2 0-2 0-2 0-2 0-2 0-2 0-2 0-2 0-2 0-2 0-2 0-2 0-2 0-2 0-2 0-2 0-2 0-2 0-2 0-2 0-2 0-2 0-2 0-2 0-2 0-2 0-2 0-2 0-2 0-2 0-2 0-2 0-2 0-2 0-2 0-2 0-2 0-2 0-2 0-2 0-2 0-2 0-2 0-2 0-2 0-2 0-2 0-2 0-2 0-2 0-2 0-2 0-2 0-2 0-2 0-2 0-2 0-2 0-2 0-2 0-2 0-2 0-2 0-2 0-2 0-2 0-2 0-2 0-2 0-2 0-2 0-2 0-2 0-2 0-2 0-2 0-2 0-2 0-2 0-2 0-2 0-2 0-2 0-2 0-2 0-2 0-2 0-2 0-2 0-2 0-2 0-2 0-2 0-2 0-2 0-2 0-2 0-2 
0-2 0-2 0-2 0-2 0-2 0-2 0-2 0-2 0-2 0-2 0-2 0-2 0-2 0-2 0-2 0-2 0-2 0-2 0-2 0-2 0-2 0-2 0-2 0-2 0-2 0-2 0-2 0-2 0-2 0-2 0-2 0-2 0-2 0-2 0-2 0-2 0-2 0-2 0-2 0-2 0-2 0-2 0-2 0-2 0-2 0-2 0-2 0-2 0-2 0-2 0-2 0-2 0-2 0-2 0-2 0-2 0-2 0-2 0-2 0-2 0-2 0-2 0-2 0-2 0-2 0-2 0-2 0-2 0-2 0-2 0-2 0-2 0-2 0-2 0-2 0-2 0-2 0-2 0-2 0-2 0-2 0-2 0-2 0-2 0-2 0-2 0-2 0-2 0-2 0-2 0-2 0-2 0-2 0-2 0-2 0-2 0-2 0-2 0-2 0-2 0-2 0-2 0-2 0-2 0-2 0-2 0-2 0-2 0-2 0-2 0-2 0-2 0-2 0-2 0-2 0-2 0-2 0-2 0-2 0-2 0-2 0-2 0-2 0-2 0-2 0-2 0-2 0-2 0-2 0-2 0-2 0-2 0-2 0-2 0-2 0-2 0-2 0-2 0-2 0-2 0-2 0-2 0-2 0-2 0-2 0-2 0-2 0-2 0-2 0-2 0-2 0-2 0-2 0-2 0-2 0-2 0-2 0-2 0-2 0-2 0-2 0-2 0-2 0-2 0-2 0-2 0-2 0-2 0-2 0-2 0-2 0-2 0-2 0-2 0-2 0-2 0-2 0-2 0-2 0-2 0-2 0-2 0-2 0-2 0-2 0-2 0-2 0-2 0-2 0-2 0-2 0-2 0-2 0-2 0-2 0-2 0-2 0-2 0-2 0-2 0-2 0-2 0-2 0-2 0-2 0-2 0-2 0-2 0-2 0-2 0-2 0-2 0-2 0-2 0-2 0-2 0-2 
0-2 0-2 0-2 0-2 0-2 0-2 0-2 0-2 0-2 0-2 0-2 0-2 0-2 0-2 0-2 0-2 0-2 0-2 0-2 0-2 0-2 0-2 0-2 0-2 0-2 0-2 0-2 0-2 0-2 0-2 0-2 0-2 0-2 0-2 0-2 0-2 0-2 0-2 0-2 0-2 0-2 0-2 0-2 0-2 0-2 0-2 0-2 0-2 0-2 0-2 0-2 0-2 0-2 0-2 0-2 0-2 0-2 0-2 0-2 0-2 0-2 0-2 0-2 0-2 0-2 0-2 0-2 0-2 0-2 0-2 0-2 0-2 0-2 0-2 0-2 0-2 0-2 0-2 0-2 0-2 0-2 0-2 0-2 0-2 0-2 0-2 0-2 0-2 0-2 0-2 0-2 0-2 0-2 0-2 0-2 0-2 0-2 0-2 0-2 0-2 0-2 0-2 0-2 0-2 0-2 0-2 0-2 0-2 0-2 0-2 0-2 0-2 0-2 0-2 0-2 0-2 0-2 0-2 0-2 0-2 0-2 0-2 0-2 0-2 0-2 0-2 0-2 0-2 0-2 0-2 0-2 0-2 0-2 0-2 0-2 0-2 0-2 0-2 0-2 0-2 0-2 0-2 0-2 0-2 0-2 0-2 0-2 0-2 0-2 0-2 0-2 0-2 0-2 0-2 0-2 0-2 0-2 0-2 0-2 0-2 0-2 0-2 0-2 0-2 0-2 0-2 0-2 0-2 0-2 0-2 0-2 0-2 0-2 0-2 0-2 0-2 0-2 0-2 0-2 0-2 0-2 0-2 0-2 0-2 0-2 0-2 0-2 0-2 0-2 0-2 0-2 0-2 0-2 0-2 0-2 0-2 0-2 0-2 0-2 0-2 0-2 0-2 0-2 0-2 0-2 0-2 0-2 0-2 0-2 0-2 0-2 0-2 0-2 0-2 0-2 0-2 0-2 
0-2 0-2 0-2 0-2 0-2 0-2 0-2 0-2 0-2 0-2 0-2 0-2 0-2 0-2 0-2 0-2 0-2 0-2 0-2 0-2 0-2 0-2 0-2 0-2 0-2 0-2 0-2 0-2 0-2 0-2 0-2 0-2 0-2 0-2 0-2 0-2 0-2 0-2 0-2 0-2 0-2 0-2 0-2 0-2 0-2 0-2 0-2 0-2 0-2 0-2 0-2 0-2 0-2 0-2 0-2 0-2 0-2 0-2 0-2 0-2 0-2 0-2 0-2 0-2 0-2 0-2 0-2 0-2 0-2 0-2 0-2 0-2 0-2 0-2 0-2 0-2 0-2 0-2 0-2 0-2 0-2 0-2 0-2 0-2 0-2 0-2 0-2 0-2 0-2 0-2 0-2 0-2 0-2 0-2 0-2 0-2 0-2 0-2 0-2 0-2 0-2 0-2 0-2 0-2 0-2 0-2 0-2 0-2 0-2 0-2 0-2 0-2 0-2 0-2 0-2 0-2 0-2 0-2 0-2 0-2 0-2 0-2 0-2 0-2 0-2 0-2 0-2 0-2 0-2 0-2 0-2 0-2 0-2 0-2 0-2 0-2 0-2 0-2 0-2 0-2 0-2 0-2 0-2 0-2 0-2 0-2 0-2 0-2 0-2 0-2 0-2 0-2 0-2 0-2 0-2 0-2 0-2 0-2 0-2 0-2 0-2 0-2 0-2 0-2 0-2 0-2 0-2 0-2 0-2 0-2 0-2 0-2 0-2 0-2 0-2 0-2 0-2 0-2 0-2 0-2 0-2 0-2 0-2 0-2 0-2 0-2 0-2 0-2 0-2 0-2 0-2 0-2 0-2 0-2 0-2 0-2 0-2 0-2 0-2 0-2 0-2 0-2 0-2 0-2 0-2 0-2 0-2 0-2 0-2 0-2 0-2 0-2 0-2 0-2 0-2 0-2 0-2 
0-2 0-2 0-2 0-2 0-2 0-2 0-2 0-2 0-2 0-2 0-2 0-2 0-2 0-2 0-2 0-2 0-2 0-2 0-2 0-2 0-2 0-2 0-2 0-2 0-2 0-2 0-2 0-2 0-2 0-2 0-2 0-2 0-2 0-2 0-2 0-2 0-2 0-2 0-2 0-2 0-2 0-2 0-2 0-2 0-2 0-2 0-2 0-2 0-2 0-2 0-2 0-2 0-2 0-2 0-2 0-2 0-2 0-2 0-2 0-2 0-2 0-2 0-2 0-2 0-2 0-2 0-2 0-2 0-2 0-2 0-2 0-2 0-2 0-2 0-2 0-2 0-2 0-2 0-2 0-2 0-2 0-2 0-2 0-2 0-2 0-2 0-2 0-2 0-2 0-2 0-2 0-2 0-2 0-2 0-2 0-2 0-2 0-2 0-2 0-2 0-2 0-2 0-2 0-2 0-2 0-2 0-2 0-2 0-2 0-2 0-2 0-2 0-2 0-2 0-2 0-2 0-2 0-2 0-2 0-2 0-2 0-2 0-2 0-2 0-2 0-2 0-2 0-2 0-2 0-2 0-2 0-2 0-2 0-2 0-2 0-2 0-2 0-2 0-2 0-2 0-2 0-2 0-2 0-2 0-2 0-2 0-2 0-2 0-2 0-2 0-2 0-2 0-2 0-2 0-2 0-2 0-2 0-2 0-2 0-2 0-2 0-2 0-2 0-2 0-2 0-2 0-2 0-2 0-2 0-2 0-2 0-2 0-2 0-2 0-2 0-2 0-2 0-2 0-2 0-2 0-2 0-2 0-2 0-2 0-2 0-2 0-2 0-2 0-2 0-2 0-2 0-2 0-2 0-2 0-2 0-2 0-2 0-2 0-2 0-2 0-2 0-2 0-2 0-2 0-2 0-2 0-2 0-2 0-2 0-2 0-2 0-2 0-2 0-2 0-2 0-2 0-2 
