# Supplementary material for: Sorting at embryonic boundaries requires high heterotypic interfacial tension
Source: Nat Commun. 2017 Jul 31;8:157. doi: 10.1038/s41467-017-00146-x (PMC5537356; doi:10.1038/s41467-017-00146-x)
Supplement: Supplementary file 2 — Supplementary Software 1 [file 41467_2017_146_MOESM2_ESM.zip › PottsModel/ExecutablePottsModel/mtx/RandomF.txt]

0-2 0-2 0-2 0-2 0-2 0-2 0-2 0-2 0-2 0-2 0-2 0-2 0-2 0-2 0-2 0-2 0-2 0-2 0-2 0-2 0-2 0-2 0-2 0-2 0-2 0-2 0-2 0-2 0-2 0-2 0-2 0-2 0-2 0-2 0-2 0-2 0-2 0-2 0-2 0-2 0-2 0-2 0-2 0-2 0-2 0-2 0-2 0-2 0-2 0-2 0-2 0-2 0-2 0-2 0-2 0-2 0-2 0-2 0-2 0-2 0-2 0-2 0-2 0-2 0-2 0-2 0-2 0-2 0-2 0-2 0-2 0-2 0-2 0-2 0-2 0-2 0-2 0-2 0-2 0-2 0-2 0-2 0-2 0-2 0-2 0-2 0-2 0-2 0-2 0-2 0-2 0-2 0-2 0-2 0-2 0-2 0-2 0-2 0-2 0-2 0-2 0-2 0-2 0-2 0-2 0-2 0-2 0-2 0-2 0-2 0-2 0-2 0-2 0-2 0-2 0-2 0-2 0-2 0-2 0-2 0-2 0-2 0-2 0-2 0-2 0-2 0-2 0-2 0-2 0-2 0-2 0-2 0-2 0-2 0-2 0-2 0-2 0-2 0-2 0-2 0-2 0-2 0-2 0-2 0-2 0-2 0-2 0-2 0-2 0-2 0-2 0-2 0-2 0-2 0-2 0-2 0-2 0-2 0-2 0-2 0-2 0-2 0-2 0-2 0-2 0-2 0-2 0-2 0-2 0-2 0-2 0-2 0-2 0-2 0-2 0-2 0-2 0-2 0-2 0-2 0-2 0-2 0-2 0-2 0-2 0-2 0-2 0-2 0-2 0-2 0-2 0-2 0-2 0-2 0-2 0-2 0-2 0-2 0-2 0-2 0-2 0-2 0-2 0-2 0-2 0-2 0-2 0-2 0-2 0-2 0-2 0-2 0-2 0-2 0-2 0-2 0-2 
0-2 0-2 0-2 0-2 0-2 0-2 0-2 0-2 0-2 0-2 0-2 0-2 0-2 0-2 0-2 0-2 0-2 0-2 0-2 0-2 0-2 0-2 0-2 0-2 0-2 0-2 0-2 0-2 0-2 0-2 0-2 0-2 0-2 0-2 0-2 0-2 0-2 0-2 0-2 0-2 0-2 0-2 0-2 0-2 0-2 0-2 0-2 0-2 0-2 0-2 0-2 0-2 0-2 0-2 0-2 0-2 0-2 0-2 0-2 0-2 0-2 0-2 0-2 0-2 0-2 0-2 0-2 0-2 0-2 0-2 0-2 0-2 0-2 0-2 0-2 0-2 0-2 0-2 0-2 0-2 0-2 0-2 0-2 0-2 0-2 0-2 0-2 0-2 0-2 0-2 0-2 0-2 0-2 0-2 0-2 0-2 0-2 0-2 0-2 0-2 0-2 0-2 0-2 0-2 0-2 0-2 0-2 0-2 0-2 0-2 0-2 0-2 0-2 0-2 0-2 0-2 0-2 0-2 0-2 0-2 0-2 0-2 0-2 0-2 0-2 0-2 0-2 0-2 0-2 0-2 0-2 0-2 0-2 0-2 0-2 0-2 0-2 0-2 0-2 0-2 0-2 0-2 0-2 0-2 0-2 0-2 0-2 0-2 0-2 0-2 0-2 0-2 0-2 0-2 0-2 0-2 0-2 0-2 0-2 0-2 0-2 0-2 0-2 0-2 0-2 0-2 0-2 0-2 0-2 0-2 0-2 0-2 0-2 0-2 0-2 0-2 0-2 0-2 0-2 0-2 0-2 0-2 0-2 0-2 0-2 0-2 0-2 0-2 0-2 0-2 0-2 0-2 0-2 0-2 0-2 0-2 0-2 0-2 0-2 0-2 0-2 0-2 0-2 0-2 0-2 0-2 0-2 0-2 0-2 0-2 0-2 0-2 0-2 0-2 0-2 0-2 0-2 
0-2 0-2 0-2 0-2 0-2 0-2 0-2 0-2 0-2 0-2 0-2 0-2 0-2 0-2 0-2 0-2 0-2 0-2 0-2 0-2 0-2 0-2 0-2 0-2 0-2 0-2 0-2 0-2 0-2 0-2 0-2 0-2 0-2 0-2 0-2 0-2 0-2 0-2 0-2 0-2 0-2 0-2 0-2 0-2 0-2 0-2 0-2 0-2 0-2 0-2 0-2 0-2 0-2 0-2 0-2 0-2 0-2 0-2 0-2 0-2 0-2 0-2 0-2 0-2 0-2 0-2 0-2 0-2 0-2 0-2 0-2 0-2 0-2 0-2 0-2 0-2 0-2 0-2 0-2 0-2 0-2 0-2 0-2 0-2 0-2 0-2 0-2 0-2 0-2 0-2 0-2 0-2 0-2 0-2 0-2 0-2 0-2 0-2 0-2 0-2 0-2 0-2 0-2 0-2 0-2 0-2 0-2 0-2 0-2 0-2 0-2 0-2 0-2 0-2 0-2 0-2 0-2 0-2 0-2 0-2 0-2 0-2 0-2 0-2 0-2 0-2 0-2 0-2 0-2 0-2 0-2 0-2 0-2 0-2 0-2 0-2 0-2 0-2 0-2 0-2 0-2 0-2 0-2 0-2 0-2 0-2 0-2 0-2 0-2 0-2 0-2 0-2 0-2 0-2 0-2 0-2 0-2 0-2 0-2 0-2 0-2 0-2 0-2 0-2 0-2 0-2 0-2 0-2 0-2 0-2 0-2 0-2 0-2 0-2 0-2 0-2 0-2 0-2 0-2 0-2 0-2 0-2 0-2 0-2 0-2 0-2 0-2 0-2 0-2 0-2 0-2 0-2 0-2 0-2 0-2 0-2 0-2 0-2 0-2 0-2 0-2 0-2 0-2 0-2 0-2 0-2 0-2 0-2 0-2 0-2 0-2 0-2 0-2 0-2 0-2 0-2 0-2 
0-2 0-2 0-2 0-2 0-2 0-2 0-2 0-2 0-2 0-2 0-2 0-2 0-2 0-2 0-2 0-2 0-2 0-2 0-2 0-2 0-2 0-2 0-2 0-2 0-2 0-2 0-2 0-2 0-2 0-2 0-2 0-2 0-2 0-2 0-2 0-2 0-2 0-2 0-2 0-2 0-2 0-2 0-2 0-2 0-2 0-2 0-2 0-2 0-2 0-2 0-2 0-2 0-2 0-2 0-2 0-2 0-2 0-2 0-2 0-2 0-2 0-2 0-2 0-2 0-2 0-2 0-2 0-2 0-2 0-2 0-2 0-2 0-2 0-2 0-2 0-2 0-2 0-2 0-2 0-2 0-2 0-2 0-2 0-2 0-2 0-2 0-2 0-2 0-2 0-2 0-2 0-2 0-2 0-2 0-2 0-2 0-2 0-2 0-2 0-2 0-2 0-2 0-2 0-2 0-2 0-2 0-2 0-2 0-2 0-2 0-2 0-2 0-2 0-2 0-2 0-2 0-2 0-2 0-2 0-2 0-2 0-2 0-2 0-2 0-2 0-2 0-2 0-2 0-2 0-2 0-2 0-2 0-2 0-2 0-2 0-2 0-2 0-2 0-2 0-2 0-2 0-2 0-2 0-2 0-2 0-2 0-2 0-2 0-2 0-2 0-2 0-2 0-2 0-2 0-2 0-2 0-2 0-2 0-2 0-2 0-2 0-2 0-2 0-2 0-2 0-2 0-2 0-2 0-2 0-2 0-2 0-2 0-2 0-2 0-2 0-2 0-2 0-2 0-2 0-2 0-2 0-2 0-2 0-2 0-2 0-2 0-2 0-2 0-2 0-2 0-2 0-2 0-2 0-2 0-2 0-2 0-2 0-2 0-2 0-2 0-2 0-2 0-2 0-2 0-2 0-2 0-2 0-2 0-2 0-2 0-2 0-2 0-2 0-2 0-2 0-2 0-2 
0-2 0-2 0-2 0-2 0-2 0-2 0-2 0-2 0-2 0-2 0-2 0-2 0-2 0-2 0-2 0-2 0-2 0-2 0-2 0-2 0-2 0-2 0-2 0-2 0-2 0-2 0-2 0-2 0-2 0-2 0-2 0-2 0-2 0-2 0-2 0-2 0-2 0-2 0-2 0-2 0-2 0-2 0-2 0-2 0-2 0-2 0-2 0-2 0-2 0-2 0-2 0-2 0-2 0-2 0-2 0-2 0-2 0-2 0-2 0-2 0-2 0-2 0-2 0-2 0-2 0-2 0-2 0-2 0-2 0-2 0-2 0-2 0-2 0-2 0-2 0-2 0-2 0-2 0-2 0-2 0-2 0-2 0-2 0-2 0-2 0-2 0-2 0-2 0-2 0-2 0-2 0-2 0-2 0-2 0-2 0-2 0-2 0-2 0-2 0-2 0-2 0-2 0-2 0-2 0-2 0-2 0-2 0-2 0-2 0-2 0-2 0-2 0-2 0-2 0-2 0-2 0-2 0-2 0-2 0-2 0-2 0-2 0-2 0-2 0-2 0-2 0-2 0-2 0-2 0-2 0-2 0-2 0-2 0-2 0-2 0-2 0-2 0-2 0-2 0-2 0-2 0-2 0-2 0-2 0-2 0-2 0-2 0-2 0-2 0-2 0-2 0-2 0-2 0-2 0-2 0-2 0-2 0-2 0-2 0-2 0-2 0-2 0-2 0-2 0-2 0-2 0-2 0-2 0-2 0-2 0-2 0-2 0-2 0-2 0-2 0-2 0-2 0-2 0-2 0-2 0-2 0-2 0-2 0-2 0-2 0-2 0-2 0-2 0-2 0-2 0-2 0-2 0-2 0-2 0-2 0-2 0-2 0-2 0-2 0-2 0-2 0-2 0-2 0-2 0-2 0-2 0-2 0-2 0-2 0-2 0-2 0-2 0-2 0-2 0-2 0-2 0-2 
0-2 0-2 0-2 0-2 0-2 0-2 0-2 0-2 0-2 0-2 0-2 0-2 0-2 0-2 0-2 0-2 0-2 0-2 0-2 0-2 0-2 0-2 0-2 0-2 0-2 0-2 0-2 0-2 0-2 0-2 0-2 0-2 0-2 0-2 0-2 0-2 0-2 0-2 0-2 0-2 0-2 0-2 0-2 0-2 0-2 0-2 0-2 0-2 0-2 0-2 0-2 0-2 0-2 0-2 0-2 0-2 0-2 0-2 0-2 0-2 0-2 0-2 0-2 0-2 0-2 0-2 0-2 0-2 0-2 0-2 0-2 0-2 0-2 0-2 0-2 0-2 0-2 0-2 0-2 0-2 0-2 0-2 0-2 0-2 0-2 0-2 0-2 0-2 0-2 0-2 0-2 0-2 0-2 0-2 0-2 0-2 0-2 0-2 0-2 0-2 0-2 0-2 0-2 0-2 0-2 0-2 0-2 0-2 0-2 0-2 0-2 0-2 0-2 0-2 0-2 0-2 0-2 0-2 0-2 0-2 0-2 0-2 0-2 0-2 0-2 0-2 0-2 0-2 0-2 0-2 0-2 0-2 0-2 0-2 0-2 0-2 0-2 0-2 0-2 0-2 0-2 0-2 0-2 0-2 0-2 0-2 0-2 0-2 0-2 0-2 0-2 0-2 0-2 0-2 0-2 0-2 0-2 0-2 0-2 0-2 0-2 0-2 0-2 0-2 0-2 0-2 0-2 0-2 0-2 0-2 0-2 0-2 0-2 0-2 0-2 0-2 0-2 0-2 0-2 0-2 0-2 0-2 0-2 0-2 0-2 0-2 0-2 0-2 0-2 0-2 0-2 0-2 0-2 0-2 0-2 0-2 0-2 0-2 0-2 0-2 0-2 0-2 0-2 0-2 0-2 0-2 0-2 0-2 0-2 0-2 0-2 0-2 0-2 0-2 0-2 0-2 0-2 
0-2 0-2 0-2 0-2 0-2 0-2 0-2 0-2 0-2 0-2 0-2 0-2 0-2 0-2 0-2 0-2 0-2 0-2 0-2 0-2 0-2 0-2 0-2 0-2 0-2 0-2 0-2 0-2 0-2 0-2 0-2 0-2 0-2 0-2 0-2 0-2 0-2 0-2 0-2 0-2 0-2 0-2 0-2 0-2 0-2 0-2 0-2 0-2 0-2 0-2 0-2 0-2 0-2 0-2 0-2 0-2 0-2 0-2 0-2 0-2 0-2 0-2 0-2 0-2 0-2 0-2 0-2 0-2 0-2 0-2 0-2 0-2 0-2 0-2 0-2 0-2 0-2 0-2 0-2 0-2 0-2 0-2 0-2 0-2 0-2 0-2 0-2 0-2 0-2 0-2 0-2 0-2 0-2 0-2 0-2 0-2 0-2 0-2 0-2 0-2 0-2 0-2 0-2 0-2 0-2 0-2 0-2 0-2 0-2 0-2 0-2 0-2 0-2 0-2 0-2 0-2 0-2 0-2 0-2 0-2 0-2 0-2 0-2 0-2 0-2 0-2 0-2 0-2 0-2 0-2 0-2 0-2 0-2 0-2 0-2 0-2 0-2 0-2 0-2 0-2 0-2 0-2 0-2 0-2 0-2 0-2 0-2 0-2 0-2 0-2 0-2 0-2 0-2 0-2 0-2 0-2 0-2 0-2 0-2 0-2 0-2 0-2 0-2 0-2 0-2 0-2 0-2 0-2 0-2 0-2 0-2 0-2 0-2 0-2 0-2 0-2 0-2 0-2 0-2 0-2 0-2 0-2 0-2 0-2 0-2 0-2 0-2 0-2 0-2 0-2 0-2 0-2 0-2 0-2 0-2 0-2 0-2 0-2 0-2 0-2 0-2 0-2 0-2 0-2 0-2 0-2 0-2 0-2 0-2 0-2 0-2 0-2 0-2 0-2 0-2 0-2 0-2 
0-2 0-2 0-2 0-2 0-2 0-2 0-2 0-2 0-2 0-2 0-2 0-2 0-2 0-2 0-2 0-2 0-2 0-2 0-2 0-2 0-2 0-2 0-2 0-2 0-2 0-2 0-2 0-2 0-2 0-2 0-2 0-2 0-2 0-2 0-2 0-2 0-2 0-2 0-2 0-2 0-2 0-2 0-2 0-2 0-2 0-2 0-2 0-2 0-2 0-2 0-2 0-2 0-2 0-2 0-2 0-2 0-2 0-2 0-2 0-2 0-2 0-2 0-2 0-2 0-2 0-2 0-2 0-2 0-2 0-2 0-2 0-2 0-2 0-2 0-2 0-2 0-2 0-2 0-2 0-2 0-2 0-2 0-2 0-2 0-2 0-2 0-2 0-2 0-2 0-2 0-2 0-2 0-2 0-2 0-2 0-2 0-2 0-2 0-2 0-2 0-2 0-2 0-2 0-2 0-2 0-2 0-2 0-2 0-2 0-2 0-2 0-2 0-2 0-2 0-2 0-2 0-2 0-2 0-2 0-2 0-2 0-2 0-2 0-2 0-2 0-2 0-2 0-2 0-2 0-2 0-2 0-2 0-2 0-2 0-2 0-2 0-2 0-2 0-2 0-2 0-2 0-2 0-2 0-2 0-2 0-2 0-2 0-2 0-2 0-2 0-2 0-2 0-2 0-2 0-2 0-2 0-2 0-2 0-2 0-2 0-2 0-2 0-2 0-2 0-2 0-2 0-2 0-2 0-2 0-2 0-2 0-2 0-2 0-2 0-2 0-2 0-2 0-2 0-2 0-2 0-2 0-2 0-2 0-2 0-2 0-2 0-2 0-2 0-2 0-2 0-2 0-2 0-2 0-2 0-2 0-2 0-2 0-2 0-2 0-2 0-2 0-2 0-2 0-2 0-2 0-2 0-2 0-2 0-2 0-2 0-2 0-2 0-2 0-2 0-2 0-2 0-2 
0-2 0-2 0-2 0-2 0-2 0-2 0-2 0-2 0-2 0-2 0-2 0-2 0-2 0-2 0-2 0-2 0-2 0-2 0-2 0-2 0-2 0-2 0-2 0-2 0-2 0-2 0-2 0-2 0-2 0-2 0-2 0-2 0-2 0-2 0-2 0-2 0-2 0-2 0-2 0-2 0-2 0-2 0-2 0-2 0-2 0-2 0-2 0-2 0-2 0-2 0-2 0-2 0-2 0-2 0-2 0-2 0-2 0-2 0-2 0-2 0-2 0-2 0-2 0-2 0-2 0-2 0-2 0-2 0-2 0-2 0-2 0-2 0-2 0-2 0-2 0-2 0-2 0-2 0-2 0-2 0-2 0-2 0-2 0-2 0-2 0-2 0-2 0-2 0-2 0-2 0-2 0-2 0-2 0-2 0-2 0-2 0-2 0-2 0-2 0-2 0-2 0-2 0-2 0-2 0-2 0-2 0-2 0-2 0-2 0-2 0-2 0-2 0-2 0-2 0-2 0-2 0-2 0-2 0-2 0-2 0-2 0-2 0-2 0-2 0-2 0-2 0-2 0-2 0-2 0-2 0-2 0-2 0-2 0-2 0-2 0-2 0-2 0-2 0-2 0-2 0-2 0-2 0-2 0-2 0-2 0-2 0-2 0-2 0-2 0-2 0-2 0-2 0-2 0-2 0-2 0-2 0-2 0-2 0-2 0-2 0-2 0-2 0-2 0-2 0-2 0-2 0-2 0-2 0-2 0-2 0-2 0-2 0-2 0-2 0-2 0-2 0-2 0-2 0-2 0-2 0-2 0-2 0-2 0-2 0-2 0-2 0-2 0-2 0-2 0-2 0-2 0-2 0-2 0-2 0-2 0-2 0-2 0-2 0-2 0-2 0-2 0-2 0-2 0-2 0-2 0-2 0-2 0-2 0-2 0-2 0-2 0-2 0-2 0-2 0-2 0-2 0-2 
0-2 0-2 0-2 0-2 0-2 0-2 0-2 0-2 0-2 0-2 0-2 0-2 0-2 0-2 0-2 0-2 0-2 0-2 0-2 0-2 0-2 0-2 0-2 0-2 0-2 0-2 0-2 0-2 0-2 0-2 0-2 0-2 0-2 0-2 0-2 0-2 0-2 0-2 0-2 0-2 0-2 0-2 0-2 0-2 0-2 0-2 0-2 0-2 0-2 0-2 0-2 0-2 0-2 0-2 0-2 0-2 0-2 0-2 0-2 0-2 0-2 0-2 0-2 0-2 0-2 0-2 0-2 0-2 0-2 0-2 0-2 0-2 0-2 0-2 0-2 0-2 0-2 0-2 0-2 0-2 0-2 0-2 0-2 0-2 0-2 0-2 0-2 0-2 0-2 0-2 0-2 0-2 0-2 0-2 0-2 0-2 0-2 0-2 0-2 0-2 0-2 0-2 0-2 0-2 0-2 0-2 0-2 0-2 0-2 0-2 0-2 0-2 0-2 0-2 0-2 0-2 0-2 0-2 0-2 0-2 0-2 0-2 0-2 0-2 0-2 0-2 0-2 0-2 0-2 0-2 0-2 0-2 0-2 0-2 0-2 0-2 0-2 0-2 0-2 0-2 0-2 0-2 0-2 0-2 0-2 0-2 0-2 0-2 0-2 0-2 0-2 0-2 0-2 0-2 0-2 0-2 0-2 0-2 0-2 0-2 0-2 0-2 0-2 0-2 0-2 0-2 0-2 0-2 0-2 0-2 0-2 0-2 0-2 0-2 0-2 0-2 0-2 0-2 0-2 0-2 0-2 0-2 0-2 0-2 0-2 0-2 0-2 0-2 0-2 0-2 0-2 0-2 0-2 0-2 0-2 0-2 0-2 0-2 0-2 0-2 0-2 0-2 0-2 0-2 0-2 0-2 0-2 0-2 0-2 0-2 0-2 0-2 0-2 0-2 0-2 0-2 0-2 
0-2 0-2 0-2 0-2 0-2 0-2 0-2 0-2 0-2 0-2 0-2 0-2 0-2 0-2 0-2 0-2 0-2 0-2 0-2 0-2 0-2 0-2 0-2 0-2 0-2 0-2 0-2 0-2 0-2 0-2 0-2 0-2 0-2 0-2 0-2 0-2 0-2 0-2 0-2 0-2 0-2 0-2 0-2 0-2 0-2 0-2 0-2 0-2 0-2 0-2 0-2 0-2 0-2 0-2 0-2 0-2 0-2 0-2 0-2 0-2 0-2 0-2 0-2 0-2 0-2 0-2 0-2 0-2 0-2 0-2 0-2 0-2 0-2 0-2 0-2 0-2 0-2 0-2 0-2 0-2 0-2 0-2 0-2 0-2 0-2 0-2 0-2 0-2 0-2 0-2 0-2 0-2 0-2 0-2 0-2 0-2 0-2 0-2 0-2 0-2 0-2 0-2 0-2 0-2 0-2 0-2 0-2 0-2 0-2 0-2 0-2 0-2 0-2 0-2 0-2 0-2 0-2 0-2 0-2 0-2 0-2 0-2 0-2 0-2 0-2 0-2 0-2 0-2 0-2 0-2 0-2 0-2 0-2 0-2 0-2 0-2 0-2 0-2 0-2 0-2 0-2 0-2 0-2 0-2 0-2 0-2 0-2 0-2 0-2 0-2 0-2 0-2 0-2 0-2 0-2 0-2 0-2 0-2 0-2 0-2 0-2 0-2 0-2 0-2 0-2 0-2 0-2 0-2 0-2 0-2 0-2 0-2 0-2 0-2 0-2 0-2 0-2 0-2 0-2 0-2 0-2 0-2 0-2 0-2 0-2 0-2 0-2 0-2 0-2 0-2 0-2 0-2 0-2 0-2 0-2 0-2 0-2 0-2 0-2 0-2 0-2 0-2 0-2 0-2 0-2 0-2 0-2 0-2 0-2 0-2 0-2 0-2 0-2 0-2 0-2 0-2 0-2 
0-2 0-2 0-2 0-2 0-2 0-2 0-2 0-2 0-2 0-2 0-2 0-2 0-2 0-2 0-2 0-2 0-2 0-2 0-2 0-2 0-2 0-2 0-2 0-2 0-2 0-2 0-2 0-2 0-2 0-2 0-2 0-2 0-2 0-2 0-2 0-2 0-2 0-2 0-2 0-2 0-2 0-2 0-2 0-2 0-2 0-2 0-2 0-2 0-2 0-2 0-2 0-2 0-2 0-2 0-2 0-2 0-2 0-2 0-2 0-2 0-2 0-2 0-2 0-2 0-2 0-2 0-2 0-2 0-2 0-2 0-2 0-2 0-2 0-2 0-2 0-2 0-2 0-2 0-2 0-2 0-2 0-2 0-2 0-2 0-2 0-2 0-2 0-2 0-2 0-2 0-2 0-2 0-2 0-2 0-2 0-2 0-2 0-2 0-2 0-2 0-2 0-2 0-2 0-2 0-2 0-2 0-2 0-2 0-2 0-2 0-2 0-2 0-2 0-2 0-2 0-2 0-2 0-2 0-2 0-2 0-2 0-2 0-2 0-2 0-2 0-2 0-2 0-2 0-2 0-2 0-2 0-2 0-2 0-2 0-2 0-2 0-2 0-2 0-2 0-2 0-2 0-2 0-2 0-2 0-2 0-2 0-2 0-2 0-2 0-2 0-2 0-2 0-2 0-2 0-2 0-2 0-2 0-2 0-2 0-2 0-2 0-2 0-2 0-2 0-2 0-2 0-2 0-2 0-2 0-2 0-2 0-2 0-2 0-2 0-2 0-2 0-2 0-2 0-2 0-2 0-2 0-2 0-2 0-2 0-2 0-2 0-2 0-2 0-2 0-2 0-2 0-2 0-2 0-2 0-2 0-2 0-2 0-2 0-2 0-2 0-2 0-2 0-2 0-2 0-2 0-2 0-2 0-2 0-2 0-2 0-2 0-2 0-2 0-2 0-2 0-2 0-2 
0-2 0-2 0-2 0-2 0-2 0-2 0-2 0-2 0-2 0-2 0-2 0-2 0-2 0-2 0-2 0-2 0-2 0-2 0-2 0-2 0-2 0-2 0-2 0-2 0-2 0-2 0-2 0-2 0-2 0-2 0-2 0-2 0-2 0-2 0-2 0-2 0-2 0-2 0-2 0-2 0-2 0-2 0-2 0-2 0-2 0-2 0-2 0-2 0-2 0-2 0-2 0-2 0-2 0-2 0-2 0-2 0-2 0-2 0-2 0-2 0-2 0-2 0-2 0-2 0-2 0-2 0-2 0-2 0-2 0-2 0-2 0-2 0-2 0-2 0-2 0-2 0-2 0-2 0-2 0-2 0-2 0-2 0-2 0-2 0-2 0-2 0-2 0-2 0-2 0-2 0-2 0-2 0-2 0-2 0-2 0-2 0-2 0-2 0-2 0-2 0-2 0-2 0-2 0-2 0-2 0-2 0-2 0-2 0-2 0-2 0-2 0-2 0-2 0-2 0-2 0-2 0-2 0-2 0-2 0-2 0-2 0-2 0-2 0-2 0-2 0-2 0-2 0-2 0-2 0-2 0-2 0-2 0-2 0-2 0-2 0-2 0-2 0-2 0-2 0-2 0-2 0-2 0-2 0-2 0-2 0-2 0-2 0-2 0-2 0-2 0-2 0-2 0-2 0-2 0-2 0-2 0-2 0-2 0-2 0-2 0-2 0-2 0-2 0-2 0-2 0-2 0-2 0-2 0-2 0-2 0-2 0-2 0-2 0-2 0-2 0-2 0-2 0-2 0-2 0-2 0-2 0-2 0-2 0-2 0-2 0-2 0-2 0-2 0-2 0-2 0-2 0-2 0-2 0-2 0-2 0-2 0-2 0-2 0-2 0-2 0-2 0-2 0-2 0-2 0-2 0-2 0-2 0-2 0-2 0-2 0-2 0-2 0-2 0-2 0-2 0-2 0-2 
0-2 0-2 0-2 0-2 0-2 0-2 0-2 0-2 0-2 0-2 0-2 0-2 0-2 0-2 0-2 0-2 0-2 0-2 0-2 0-2 0-2 0-2 0-2 0-2 0-2 0-2 0-2 0-2 0-2 0-2 0-2 0-2 0-2 0-2 0-2 0-2 0-2 0-2 0-2 0-2 0-2 0-2 0-2 0-2 0-2 0-2 0-2 0-2 0-2 0-2 0-2 0-2 0-2 0-2 0-2 0-2 0-2 0-2 0-2 0-2 0-2 0-2 0-2 0-2 0-2 0-2 0-2 0-2 0-2 0-2 0-2 0-2 0-2 0-2 0-2 0-2 0-2 0-2 0-2 0-2 0-2 0-2 0-2 0-2 0-2 0-2 0-2 0-2 0-2 0-2 0-2 0-2 0-2 0-2 0-2 0-2 0-2 0-2 0-2 0-2 0-2 0-2 0-2 0-2 0-2 0-2 0-2 0-2 0-2 0-2 0-2 0-2 0-2 0-2 0-2 0-2 0-2 0-2 0-2 0-2 0-2 0-2 0-2 0-2 0-2 0-2 0-2 0-2 0-2 0-2 0-2 0-2 0-2 0-2 0-2 0-2 0-2 0-2 0-2 0-2 0-2 0-2 0-2 0-2 0-2 0-2 0-2 0-2 0-2 0-2 0-2 0-2 0-2 0-2 0-2 0-2 0-2 0-2 0-2 0-2 0-2 0-2 0-2 0-2 0-2 0-2 0-2 0-2 0-2 0-2 0-2 0-2 0-2 0-2 0-2 0-2 0-2 0-2 0-2 0-2 0-2 0-2 0-2 0-2 0-2 0-2 0-2 0-2 0-2 0-2 0-2 0-2 0-2 0-2 0-2 0-2 0-2 0-2 0-2 0-2 0-2 0-2 0-2 0-2 0-2 0-2 0-2 0-2 0-2 0-2 0-2 0-2 0-2 0-2 0-2 0-2 0-2 
0-2 0-2 0-2 0-2 0-2 0-2 0-2 0-2 0-2 0-2 0-2 0-2 0-2 0-2 0-2 0-2 0-2 0-2 0-2 0-2 0-2 0-2 0-2 0-2 0-2 0-2 0-2 0-2 0-2 0-2 0-2 0-2 0-2 0-2 0-2 0-2 0-2 0-2 0-2 0-2 0-2 0-2 0-2 0-2 0-2 0-2 0-2 0-2 0-2 0-2 0-2 0-2 0-2 0-2 0-2 0-2 0-2 0-2 0-2 0-2 0-2 0-2 0-2 0-2 0-2 0-2 0-2 0-2 0-2 0-2 0-2 0-2 0-2 0-2 0-2 0-2 0-2 0-2 0-2 0-2 0-2 0-2 0-2 0-2 0-2 0-2 0-2 0-2 0-2 0-2 0-2 0-2 0-2 0-2 0-2 0-2 0-2 0-2 0-2 0-2 0-2 0-2 0-2 0-2 0-2 0-2 0-2 0-2 0-2 0-2 0-2 0-2 0-2 0-2 0-2 0-2 0-2 0-2 0-2 0-2 0-2 0-2 0-2 0-2 0-2 0-2 0-2 0-2 0-2 0-2 0-2 0-2 0-2 0-2 0-2 0-2 0-2 0-2 0-2 0-2 0-2 0-2 0-2 0-2 0-2 0-2 0-2 0-2 0-2 0-2 0-2 0-2 0-2 0-2 0-2 0-2 0-2 0-2 0-2 0-2 0-2 0-2 0-2 0-2 0-2 0-2 0-2 0-2 0-2 0-2 0-2 0-2 0-2 0-2 0-2 0-2 0-2 0-2 0-2 0-2 0-2 0-2 0-2 0-2 0-2 0-2 0-2 0-2 0-2 0-2 0-2 0-2 0-2 0-2 0-2 0-2 0-2 0-2 0-2 0-2 0-2 0-2 0-2 0-2 0-2 0-2 0-2 0-2 0-2 0-2 0-2 0-2 0-2 0-2 0-2 0-2 0-2 
0-2 0-2 0-2 0-2 0-2 0-2 0-2 0-2 0-2 0-2 0-2 0-2 0-2 0-2 0-2 0-2 0-2 0-2 0-2 0-2 0-2 0-2 0-2 0-2 0-2 0-2 0-2 0-2 0-2 0-2 0-2 0-2 0-2 0-2 0-2 0-2 0-2 0-2 0-2 0-2 0-2 0-2 0-2 0-2 0-2 0-2 0-2 0-2 0-2 0-2 0-2 0-2 0-2 0-2 0-2 0-2 0-2 0-2 0-2 0-2 0-2 0-2 0-2 0-2 0-2 0-2 0-2 0-2 0-2 0-2 0-2 0-2 0-2 0-2 0-2 0-2 0-2 0-2 0-2 0-2 0-2 0-2 0-2 0-2 0-2 0-2 0-2 0-2 0-2 0-2 0-2 0-2 0-2 0-2 0-2 0-2 0-2 0-2 0-2 0-2 0-2 0-2 0-2 0-2 0-2 0-2 0-2 0-2 0-2 0-2 0-2 0-2 0-2 0-2 0-2 0-2 0-2 0-2 0-2 0-2 0-2 0-2 0-2 0-2 0-2 0-2 0-2 0-2 0-2 0-2 0-2 0-2 0-2 0-2 0-2 0-2 0-2 0-2 0-2 0-2 0-2 0-2 0-2 0-2 0-2 0-2 0-2 0-2 0-2 0-2 0-2 0-2 0-2 0-2 0-2 0-2 0-2 0-2 0-2 0-2 0-2 0-2 0-2 0-2 0-2 0-2 0-2 0-2 0-2 0-2 0-2 0-2 0-2 0-2 0-2 0-2 0-2 0-2 0-2 0-2 0-2 0-2 0-2 0-2 0-2 0-2 0-2 0-2 0-2 0-2 0-2 0-2 0-2 0-2 0-2 0-2 0-2 0-2 0-2 0-2 0-2 0-2 0-2 0-2 0-2 0-2 0-2 0-2 0-2 0-2 0-2 0-2 0-2 0-2 0-2 0-2 0-2 
0-2 0-2 0-2 0-2 0-2 0-2 0-2 0-2 0-2 0-2 0-2 0-2 0-2 0-2 0-2 0-2 0-2 0-2 0-2 0-2 0-2 0-2 0-2 0-2 0-2 0-2 0-2 0-2 0-2 0-2 0-2 0-2 0-2 0-2 0-2 0-2 0-2 0-2 0-2 0-2 0-2 0-2 0-2 0-2 0-2 0-2 0-2 0-2 0-2 0-2 0-2 0-2 0-2 0-2 0-2 0-2 0-2 0-2 0-2 0-2 0-2 0-2 0-2 0-2 0-2 0-2 0-2 0-2 0-2 0-2 0-2 0-2 0-2 0-2 0-2 0-2 0-2 0-2 0-2 0-2 0-2 0-2 0-2 0-2 0-2 0-2 0-2 0-2 0-2 0-2 0-2 0-2 0-2 0-2 0-2 0-2 0-2 0-2 0-2 0-2 0-2 0-2 0-2 0-2 0-2 0-2 0-2 0-2 0-2 0-2 0-2 0-2 0-2 0-2 0-2 0-2 0-2 0-2 0-2 0-2 0-2 0-2 0-2 0-2 0-2 0-2 0-2 0-2 0-2 0-2 0-2 0-2 0-2 0-2 0-2 0-2 0-2 0-2 0-2 0-2 0-2 0-2 0-2 0-2 0-2 0-2 0-2 0-2 0-2 0-2 0-2 0-2 0-2 0-2 0-2 0-2 0-2 0-2 0-2 0-2 0-2 0-2 0-2 0-2 0-2 0-2 0-2 0-2 0-2 0-2 0-2 0-2 0-2 0-2 0-2 0-2 0-2 0-2 0-2 0-2 0-2 0-2 0-2 0-2 0-2 0-2 0-2 0-2 0-2 0-2 0-2 0-2 0-2 0-2 0-2 0-2 0-2 0-2 0-2 0-2 0-2 0-2 0-2 0-2 0-2 0-2 0-2 0-2 0-2 0-2 0-2 0-2 0-2 0-2 0-2 0-2 0-2 
0-2 0-2 0-2 0-2 0-2 0-2 0-2 0-2 0-2 0-2 0-2 0-2 0-2 0-2 0-2 0-2 0-2 0-2 0-2 0-2 0-2 0-2 0-2 0-2 0-2 0-2 0-2 0-2 0-2 0-2 0-2 0-2 0-2 0-2 0-2 0-2 0-2 0-2 0-2 0-2 0-2 0-2 0-2 0-2 0-2 0-2 0-2 0-2 0-2 0-2 0-2 0-2 0-2 0-2 0-2 0-2 0-2 0-2 0-2 0-2 0-2 0-2 0-2 0-2 0-2 0-2 0-2 0-2 0-2 0-2 0-2 0-2 0-2 0-2 0-2 0-2 0-2 0-2 0-2 0-2 0-2 0-2 0-2 0-2 0-2 0-2 0-2 0-2 0-2 0-2 0-2 0-2 0-2 0-2 0-2 0-2 0-2 0-2 0-2 0-2 0-2 0-2 0-2 0-2 0-2 0-2 0-2 0-2 0-2 0-2 0-2 0-2 0-2 0-2 0-2 0-2 0-2 0-2 0-2 0-2 0-2 0-2 0-2 0-2 0-2 0-2 0-2 0-2 0-2 0-2 0-2 0-2 0-2 0-2 0-2 0-2 0-2 0-2 0-2 0-2 0-2 0-2 0-2 0-2 0-2 0-2 0-2 0-2 0-2 0-2 0-2 0-2 0-2 0-2 0-2 0-2 0-2 0-2 0-2 0-2 0-2 0-2 0-2 0-2 0-2 0-2 0-2 0-2 0-2 0-2 0-2 0-2 0-2 0-2 0-2 0-2 0-2 0-2 0-2 0-2 0-2 0-2 0-2 0-2 0-2 0-2 0-2 0-2 0-2 0-2 0-2 0-2 0-2 0-2 0-2 0-2 0-2 0-2 0-2 0-2 0-2 0-2 0-2 0-2 0-2 0-2 0-2 0-2 0-2 0-2 0-2 0-2 0-2 0-2 0-2 0-2 0-2 
0-2 0-2 0-2 0-2 0-2 0-2 0-2 0-2 0-2 0-2 0-2 0-2 0-2 0-2 0-2 0-2 0-2 0-2 0-2 0-2 0-2 0-2 0-2 0-2 0-2 0-2 0-2 0-2 0-2 0-2 0-2 0-2 0-2 0-2 0-2 0-2 0-2 0-2 0-2 0-2 0-2 0-2 0-2 0-2 0-2 0-2 0-2 0-2 0-2 0-2 0-2 0-2 0-2 0-2 0-2 0-2 0-2 0-2 0-2 0-2 0-2 0-2 0-2 0-2 0-2 0-2 0-2 0-2 0-2 0-2 0-2 0-2 0-2 0-2 0-2 0-2 0-2 0-2 0-2 0-2 0-2 0-2 0-2 0-2 0-2 0-2 0-2 0-2 0-2 0-2 0-2 0-2 0-2 0-2 0-2 0-2 0-2 0-2 0-2 0-2 0-2 0-2 0-2 0-2 0-2 0-2 0-2 0-2 0-2 0-2 0-2 0-2 0-2 0-2 0-2 0-2 0-2 0-2 0-2 0-2 0-2 0-2 0-2 0-2 0-2 0-2 0-2 0-2 0-2 0-2 0-2 0-2 0-2 0-2 0-2 0-2 0-2 0-2 0-2 0-2 0-2 0-2 0-2 0-2 0-2 0-2 0-2 0-2 0-2 0-2 0-2 0-2 0-2 0-2 0-2 0-2 0-2 0-2 0-2 0-2 0-2 0-2 0-2 0-2 0-2 0-2 0-2 0-2 0-2 0-2 0-2 0-2 0-2 0-2 0-2 0-2 0-2 0-2 0-2 0-2 0-2 0-2 0-2 0-2 0-2 0-2 0-2 0-2 0-2 0-2 0-2 0-2 0-2 0-2 0-2 0-2 0-2 0-2 0-2 0-2 0-2 0-2 0-2 0-2 0-2 0-2 0-2 0-2 0-2 0-2 0-2 0-2 0-2 0-2 0-2 0-2 0-2 
0-2 0-2 0-2 0-2 0-2 0-2 0-2 0-2 0-2 0-2 0-2 0-2 0-2 0-2 0-2 0-2 0-2 0-2 0-2 0-2 0-2 0-2 0-2 0-2 0-2 0-2 0-2 0-2 0-2 0-2 0-2 0-2 0-2 0-2 0-2 0-2 0-2 0-2 0-2 0-2 0-2 0-2 0-2 0-2 0-2 0-2 0-2 0-2 0-2 0-2 0-2 0-2 0-2 0-2 0-2 0-2 0-2 0-2 0-2 0-2 0-2 0-2 0-2 0-2 0-2 0-2 0-2 0-2 0-2 0-2 0-2 0-2 0-2 0-2 0-2 0-2 0-2 0-2 0-2 0-2 0-2 0-2 0-2 0-2 0-2 0-2 0-2 0-2 0-2 0-2 0-2 0-2 0-2 0-2 0-2 0-2 0-2 0-2 0-2 0-2 0-2 0-2 0-2 0-2 0-2 0-2 0-2 0-2 0-2 0-2 0-2 0-2 0-2 0-2 0-2 0-2 0-2 0-2 0-2 0-2 0-2 0-2 0-2 0-2 0-2 0-2 0-2 0-2 0-2 0-2 0-2 0-2 0-2 0-2 0-2 0-2 0-2 0-2 0-2 0-2 0-2 0-2 0-2 0-2 0-2 0-2 0-2 0-2 0-2 0-2 0-2 0-2 0-2 0-2 0-2 0-2 0-2 0-2 0-2 0-2 0-2 0-2 0-2 0-2 0-2 0-2 0-2 0-2 0-2 0-2 0-2 0-2 0-2 0-2 0-2 0-2 0-2 0-2 0-2 0-2 0-2 0-2 0-2 0-2 0-2 0-2 0-2 0-2 0-2 0-2 0-2 0-2 0-2 0-2 0-2 0-2 0-2 0-2 0-2 0-2 0-2 0-2 0-2 0-2 0-2 0-2 0-2 0-2 0-2 0-2 0-2 0-2 0-2 0-2 0-2 0-2 0-2 
0-2 0-2 0-2 0-2 0-2 0-2 0-2 0-2 0-2 0-2 0-2 0-2 0-2 0-2 0-2 0-2 0-2 0-2 0-2 0-2 0-2 0-2 0-2 0-2 0-2 0-2 0-2 0-2 0-2 0-2 0-2 0-2 0-2 0-2 0-2 0-2 0-2 0-2 0-2 0-2 0-2 0-2 0-2 0-2 0-2 0-2 0-2 0-2 0-2 0-2 0-2 0-2 0-2 0-2 0-2 0-2 0-2 0-2 0-2 0-2 0-2 0-2 0-2 0-2 0-2 0-2 0-2 0-2 0-2 0-2 0-2 0-2 0-2 0-2 0-2 0-2 0-2 0-2 0-2 0-2 0-2 0-2 0-2 0-2 0-2 0-2 0-2 0-2 0-2 0-2 0-2 0-2 0-2 0-2 0-2 0-2 0-2 0-2 0-2 0-2 0-2 0-2 0-2 0-2 0-2 0-2 0-2 0-2 0-2 0-2 0-2 0-2 0-2 0-2 0-2 0-2 0-2 0-2 0-2 0-2 0-2 0-2 0-2 0-2 0-2 0-2 0-2 0-2 0-2 0-2 0-2 0-2 0-2 0-2 0-2 0-2 0-2 0-2 0-2 0-2 0-2 0-2 0-2 0-2 0-2 0-2 0-2 0-2 0-2 0-2 0-2 0-2 0-2 0-2 0-2 0-2 0-2 0-2 0-2 0-2 0-2 0-2 0-2 0-2 0-2 0-2 0-2 0-2 0-2 0-2 0-2 0-2 0-2 0-2 0-2 0-2 0-2 0-2 0-2 0-2 0-2 0-2 0-2 0-2 0-2 0-2 0-2 0-2 0-2 0-2 0-2 0-2 0-2 0-2 0-2 0-2 0-2 0-2 0-2 0-2 0-2 0-2 0-2 0-2 0-2 0-2 0-2 0-2 0-2 0-2 0-2 0-2 0-2 0-2 0-2 0-2 0-2 
0-2 0-2 0-2 0-2 0-2 0-2 0-2 0-2 0-2 0-2 0-2 0-2 0-2 0-2 0-2 0-2 0-2 0-2 0-2 0-2 0-2 0-2 0-2 0-2 0-2 0-2 0-2 0-2 0-2 0-2 0-2 0-2 0-2 0-2 0-2 0-2 0-2 0-2 0-2 0-2 0-2 0-2 0-2 0-2 0-2 0-2 0-2 0-2 0-2 0-2 0-2 0-2 0-2 0-2 0-2 0-2 0-2 0-2 0-2 0-2 0-2 0-2 0-2 0-2 0-2 0-2 0-2 0-2 0-2 0-2 0-2 0-2 0-2 0-2 0-2 0-2 0-2 0-2 0-2 0-2 0-2 0-2 0-2 0-2 0-2 0-2 0-2 0-2 0-2 0-2 0-2 0-2 0-2 0-2 0-2 0-2 0-2 0-2 0-2 0-2 0-2 0-2 0-2 0-2 0-2 0-2 0-2 0-2 0-2 0-2 0-2 0-2 0-2 0-2 0-2 0-2 0-2 0-2 0-2 0-2 0-2 0-2 0-2 0-2 0-2 0-2 0-2 0-2 0-2 0-2 0-2 0-2 0-2 0-2 0-2 0-2 0-2 0-2 0-2 0-2 0-2 0-2 0-2 0-2 0-2 0-2 0-2 0-2 0-2 0-2 0-2 0-2 0-2 0-2 0-2 0-2 0-2 0-2 0-2 0-2 0-2 0-2 0-2 0-2 0-2 0-2 0-2 0-2 0-2 0-2 0-2 0-2 0-2 0-2 0-2 0-2 0-2 0-2 0-2 0-2 0-2 0-2 0-2 0-2 0-2 0-2 0-2 0-2 0-2 0-2 0-2 0-2 0-2 0-2 0-2 0-2 0-2 0-2 0-2 0-2 0-2 0-2 0-2 0-2 0-2 0-2 0-2 0-2 0-2 0-2 0-2 0-2 0-2 0-2 0-2 0-2 0-2 
0-2 0-2 0-2 0-2 0-2 0-2 0-2 0-2 0-2 0-2 0-2 0-2 0-2 0-2 0-2 0-2 0-2 0-2 0-2 0-2 0-2 0-2 0-2 0-2 0-2 0-2 0-2 0-2 0-2 0-2 0-2 0-2 0-2 0-2 0-2 0-2 0-2 0-2 0-2 0-2 0-2 0-2 0-2 0-2 0-2 0-2 0-2 0-2 0-2 0-2 0-2 0-2 0-2 0-2 0-2 0-2 0-2 0-2 0-2 0-2 0-2 0-2 0-2 0-2 0-2 0-2 0-2 0-2 0-2 0-2 0-2 0-2 0-2 0-2 0-2 0-2 0-2 0-2 0-2 0-2 0-2 0-2 0-2 0-2 0-2 0-2 0-2 0-2 0-2 0-2 0-2 0-2 0-2 0-2 0-2 0-2 0-2 0-2 0-2 0-2 0-2 0-2 0-2 0-2 0-2 0-2 0-2 0-2 0-2 0-2 0-2 0-2 0-2 0-2 0-2 0-2 0-2 0-2 0-2 0-2 0-2 0-2 0-2 0-2 0-2 0-2 0-2 0-2 0-2 0-2 0-2 0-2 0-2 0-2 0-2 0-2 0-2 0-2 0-2 0-2 0-2 0-2 0-2 0-2 0-2 0-2 0-2 0-2 0-2 0-2 0-2 0-2 0-2 0-2 0-2 0-2 0-2 0-2 0-2 0-2 0-2 0-2 0-2 0-2 0-2 0-2 0-2 0-2 0-2 0-2 0-2 0-2 0-2 0-2 0-2 0-2 0-2 0-2 0-2 0-2 0-2 0-2 0-2 0-2 0-2 0-2 0-2 0-2 0-2 0-2 0-2 0-2 0-2 0-2 0-2 0-2 0-2 0-2 0-2 0-2 0-2 0-2 0-2 0-2 0-2 0-2 0-2 0-2 0-2 0-2 0-2 0-2 0-2 0-2 0-2 0-2 0-2 
0-2 0-2 0-2 0-2 0-2 0-2 0-2 0-2 0-2 0-2 0-2 0-2 0-2 0-2 0-2 0-2 0-2 0-2 0-2 0-2 0-2 0-2 0-2 0-2 0-2 0-2 0-2 0-2 0-2 0-2 0-2 0-2 0-2 0-2 0-2 0-2 0-2 0-2 0-2 0-2 0-2 0-2 0-2 0-2 0-2 0-2 0-2 0-2 0-2 0-2 0-2 0-2 0-2 0-2 0-2 0-2 0-2 0-2 0-2 0-2 0-2 0-2 0-2 0-2 0-2 0-2 0-2 0-2 0-2 0-2 0-2 0-2 0-2 0-2 0-2 0-2 0-2 0-2 0-2 0-2 0-2 0-2 0-2 0-2 0-2 0-2 0-2 0-2 0-2 0-2 0-2 0-2 0-2 0-2 0-2 0-2 0-2 0-2 0-2 0-2 0-2 0-2 0-2 0-2 0-2 0-2 0-2 0-2 0-2 0-2 0-2 0-2 0-2 0-2 0-2 0-2 0-2 0-2 0-2 0-2 0-2 0-2 0-2 0-2 0-2 0-2 0-2 0-2 0-2 0-2 0-2 0-2 0-2 0-2 0-2 0-2 0-2 0-2 0-2 0-2 0-2 0-2 0-2 0-2 0-2 0-2 0-2 0-2 0-2 0-2 0-2 0-2 0-2 0-2 0-2 0-2 0-2 0-2 0-2 0-2 0-2 0-2 0-2 0-2 0-2 0-2 0-2 0-2 0-2 0-2 0-2 0-2 0-2 0-2 0-2 0-2 0-2 0-2 0-2 0-2 0-2 0-2 0-2 0-2 0-2 0-2 0-2 0-2 0-2 0-2 0-2 0-2 0-2 0-2 0-2 0-2 0-2 0-2 0-2 0-2 0-2 0-2 0-2 0-2 0-2 0-2 0-2 0-2 0-2 0-2 0-2 0-2 0-2 0-2 0-2 0-2 0-2 
0-2 0-2 0-2 0-2 0-2 0-2 0-2 0-2 0-2 0-2 0-2 0-2 0-2 0-2 0-2 0-2 0-2 0-2 0-2 0-2 0-2 0-2 0-2 0-2 0-2 0-2 0-2 0-2 0-2 0-2 0-2 0-2 0-2 0-2 0-2 0-2 0-2 0-2 0-2 0-2 0-2 0-2 0-2 0-2 0-2 0-2 0-2 0-2 0-2 0-2 0-2 0-2 0-2 0-2 0-2 0-2 0-2 0-2 0-2 0-2 0-2 0-2 0-2 0-2 0-2 0-2 0-2 0-2 0-2 0-2 0-2 0-2 0-2 0-2 0-2 0-2 0-2 0-2 0-2 0-2 0-2 0-2 0-2 0-2 0-2 0-2 0-2 0-2 0-2 0-2 0-2 0-2 0-2 0-2 0-2 0-2 0-2 0-2 0-2 0-2 0-2 0-2 0-2 0-2 0-2 0-2 0-2 0-2 0-2 0-2 0-2 0-2 0-2 0-2 0-2 0-2 0-2 0-2 0-2 0-2 0-2 0-2 0-2 0-2 0-2 0-2 0-2 0-2 0-2 0-2 0-2 0-2 0-2 0-2 0-2 0-2 0-2 0-2 0-2 0-2 0-2 0-2 0-2 0-2 0-2 0-2 0-2 0-2 0-2 0-2 0-2 0-2 0-2 0-2 0-2 0-2 0-2 0-2 0-2 0-2 0-2 0-2 0-2 0-2 0-2 0-2 0-2 0-2 0-2 0-2 0-2 0-2 0-2 0-2 0-2 0-2 0-2 0-2 0-2 0-2 0-2 0-2 0-2 0-2 0-2 0-2 0-2 0-2 0-2 0-2 0-2 0-2 0-2 0-2 0-2 0-2 0-2 0-2 0-2 0-2 0-2 0-2 0-2 0-2 0-2 0-2 0-2 0-2 0-2 0-2 0-2 0-2 0-2 0-2 0-2 0-2 0-2 
0-2 0-2 0-2 0-2 0-2 0-2 0-2 0-2 0-2 0-2 0-2 0-2 0-2 0-2 0-2 0-2 0-2 0-2 0-2 0-2 0-2 0-2 0-2 0-2 0-2 0-2 0-2 0-2 0-2 0-2 0-2 0-2 0-2 0-2 0-2 0-2 0-2 0-2 0-2 0-2 0-2 0-2 0-2 0-2 0-2 0-2 0-2 0-2 0-2 0-2 0-2 0-2 0-2 0-2 0-2 0-2 0-2 0-2 0-2 0-2 0-2 0-2 0-2 0-2 0-2 0-2 0-2 0-2 0-2 0-2 0-2 0-2 0-2 0-2 0-2 0-2 0-2 0-2 0-2 0-2 0-2 0-2 0-2 0-2 0-2 0-2 0-2 0-2 0-2 0-2 0-2 0-2 0-2 0-2 0-2 0-2 0-2 0-2 0-2 0-2 0-2 0-2 0-2 0-2 0-2 0-2 0-2 0-2 0-2 0-2 0-2 0-2 0-2 0-2 0-2 0-2 0-2 0-2 0-2 0-2 0-2 0-2 0-2 0-2 0-2 0-2 0-2 0-2 0-2 0-2 0-2 0-2 0-2 0-2 0-2 0-2 0-2 0-2 0-2 0-2 0-2 0-2 0-2 0-2 0-2 0-2 0-2 0-2 0-2 0-2 0-2 0-2 0-2 0-2 0-2 0-2 0-2 0-2 0-2 0-2 0-2 0-2 0-2 0-2 0-2 0-2 0-2 0-2 0-2 0-2 0-2 0-2 0-2 0-2 0-2 0-2 0-2 0-2 0-2 0-2 0-2 0-2 0-2 0-2 0-2 0-2 0-2 0-2 0-2 0-2 0-2 0-2 0-2 0-2 0-2 0-2 0-2 0-2 0-2 0-2 0-2 0-2 0-2 0-2 0-2 0-2 0-2 0-2 0-2 0-2 0-2 0-2 0-2 0-2 0-2 0-2 0-2 
0-2 0-2 0-2 0-2 0-2 0-2 0-2 0-2 0-2 0-2 0-2 0-2 0-2 0-2 0-2 0-2 0-2 0-2 0-2 0-2 0-2 0-2 0-2 0-2 0-2 0-2 0-2 0-2 0-2 0-2 0-2 0-2 0-2 0-2 0-2 0-2 0-2 0-2 0-2 0-2 0-2 0-2 0-2 0-2 0-2 0-2 0-2 0-2 0-2 0-2 0-2 0-2 0-2 0-2 0-2 0-2 0-2 0-2 0-2 0-2 0-2 0-2 0-2 0-2 0-2 0-2 0-2 0-2 0-2 0-2 0-2 0-2 0-2 0-2 0-2 0-2 0-2 0-2 0-2 0-2 0-2 0-2 0-2 0-2 0-2 0-2 0-2 0-2 0-2 0-2 0-2 0-2 0-2 0-2 0-2 0-2 0-2 0-2 0-2 0-2 0-2 0-2 0-2 0-2 0-2 0-2 0-2 0-2 0-2 0-2 0-2 0-2 0-2 0-2 0-2 0-2 0-2 0-2 0-2 0-2 0-2 0-2 0-2 0-2 0-2 0-2 0-2 0-2 0-2 0-2 0-2 0-2 0-2 0-2 0-2 0-2 0-2 0-2 0-2 0-2 0-2 0-2 0-2 0-2 0-2 0-2 0-2 0-2 0-2 0-2 0-2 0-2 0-2 0-2 0-2 0-2 0-2 0-2 0-2 0-2 0-2 0-2 0-2 0-2 0-2 0-2 0-2 0-2 0-2 0-2 0-2 0-2 0-2 0-2 0-2 0-2 0-2 0-2 0-2 0-2 0-2 0-2 0-2 0-2 0-2 0-2 0-2 0-2 0-2 0-2 0-2 0-2 0-2 0-2 0-2 0-2 0-2 0-2 0-2 0-2 0-2 0-2 0-2 0-2 0-2 0-2 0-2 0-2 0-2 0-2 0-2 0-2 0-2 0-2 0-2 0-2 0-2 
0-2 0-2 0-2 0-2 0-2 0-2 0-2 0-2 0-2 0-2 0-2 0-2 0-2 0-2 0-2 0-2 0-2 0-2 0-2 0-2 0-2 0-2 0-2 0-2 0-2 0-2 0-2 0-2 0-2 0-2 0-2 0-2 0-2 0-2 0-2 0-2 0-2 0-2 0-2 0-2 0-2 0-2 0-2 0-2 0-2 0-2 0-2 0-2 0-2 0-2 0-2 0-2 0-2 0-2 0-2 0-2 0-2 0-2 0-2 0-2 0-2 0-2 0-2 0-2 0-2 0-2 0-2 0-2 0-2 0-2 0-2 0-2 0-2 0-2 0-2 0-2 0-2 0-2 0-2 0-2 0-2 0-2 0-2 0-2 0-2 0-2 0-2 0-2 0-2 0-2 0-2 0-2 0-2 0-2 0-2 0-2 0-2 0-2 0-2 0-2 0-2 0-2 0-2 0-2 0-2 0-2 0-2 0-2 0-2 0-2 0-2 0-2 0-2 0-2 0-2 0-2 0-2 0-2 0-2 0-2 0-2 0-2 0-2 0-2 0-2 0-2 0-2 0-2 0-2 0-2 0-2 0-2 0-2 0-2 0-2 0-2 0-2 0-2 0-2 0-2 0-2 0-2 0-2 0-2 0-2 0-2 0-2 0-2 0-2 0-2 0-2 0-2 0-2 0-2 0-2 0-2 0-2 0-2 0-2 0-2 0-2 0-2 0-2 0-2 0-2 0-2 0-2 0-2 0-2 0-2 0-2 0-2 0-2 0-2 0-2 0-2 0-2 0-2 0-2 0-2 0-2 0-2 0-2 0-2 0-2 0-2 0-2 0-2 0-2 0-2 0-2 0-2 0-2 0-2 0-2 0-2 0-2 0-2 0-2 0-2 0-2 0-2 0-2 0-2 0-2 0-2 0-2 0-2 0-2 0-2 0-2 0-2 0-2 0-2 0-2 0-2 0-2 
0-2 0-2 0-2 0-2 0-2 0-2 0-2 0-2 0-2 0-2 0-2 0-2 0-2 0-2 0-2 0-2 0-2 0-2 0-2 0-2 0-2 0-2 0-2 0-2 0-2 0-2 0-2 0-2 0-2 0-2 0-2 0-2 0-2 0-2 0-2 0-2 0-2 0-2 0-2 0-2 0-2 0-2 0-2 0-2 0-2 0-2 0-2 0-2 0-2 0-2 0-2 0-2 0-2 0-2 0-2 0-2 0-2 0-2 0-2 0-2 0-2 0-2 0-2 0-2 0-2 0-2 0-2 0-2 0-2 0-2 0-2 0-2 0-2 0-2 0-2 0-2 0-2 0-2 0-2 0-2 0-2 0-2 0-2 0-2 0-2 0-2 0-2 0-2 0-2 0-2 0-2 0-2 0-2 0-2 0-2 0-2 0-2 0-2 0-2 0-2 0-2 0-2 0-2 0-2 0-2 0-2 0-2 0-2 0-2 0-2 0-2 0-2 0-2 0-2 0-2 0-2 0-2 0-2 0-2 0-2 0-2 0-2 0-2 0-2 0-2 0-2 0-2 0-2 0-2 0-2 0-2 0-2 0-2 0-2 0-2 0-2 0-2 0-2 0-2 0-2 0-2 0-2 0-2 0-2 0-2 0-2 0-2 0-2 0-2 0-2 0-2 0-2 0-2 0-2 0-2 0-2 0-2 0-2 0-2 0-2 0-2 0-2 0-2 0-2 0-2 0-2 0-2 0-2 0-2 0-2 0-2 0-2 0-2 0-2 0-2 0-2 0-2 0-2 0-2 0-2 0-2 0-2 0-2 0-2 0-2 0-2 0-2 0-2 0-2 0-2 0-2 0-2 0-2 0-2 0-2 0-2 0-2 0-2 0-2 0-2 0-2 0-2 0-2 0-2 0-2 0-2 0-2 0-2 0-2 0-2 0-2 0-2 0-2 0-2 0-2 0-2 0-2 
0-2 0-2 0-2 0-2 0-2 0-2 0-2 0-2 0-2 0-2 0-2 0-2 0-2 0-2 0-2 0-2 0-2 0-2 0-2 0-2 0-2 0-2 0-2 0-2 0-2 0-2 0-2 0-2 0-2 0-2 0-2 0-2 0-2 0-2 0-2 0-2 0-2 0-2 0-2 0-2 0-2 0-2 0-2 0-2 0-2 0-2 0-2 0-2 0-2 0-2 0-2 0-2 0-2 0-2 0-2 0-2 0-2 0-2 0-2 0-2 0-2 0-2 0-2 0-2 0-2 0-2 0-2 0-2 0-2 0-2 0-2 0-2 0-2 0-2 0-2 0-2 0-2 0-2 0-2 0-2 0-2 0-2 0-2 0-2 0-2 0-2 0-2 0-2 0-2 0-2 0-2 0-2 0-2 0-2 0-2 0-2 0-2 0-2 0-2 0-2 0-2 0-2 0-2 0-2 0-2 0-2 0-2 0-2 0-2 0-2 0-2 0-2 0-2 0-2 0-2 0-2 0-2 0-2 0-2 0-2 0-2 0-2 0-2 0-2 0-2 0-2 0-2 0-2 0-2 0-2 0-2 0-2 0-2 0-2 0-2 0-2 0-2 0-2 0-2 0-2 0-2 0-2 0-2 0-2 0-2 0-2 0-2 0-2 0-2 0-2 0-2 0-2 0-2 0-2 0-2 0-2 0-2 0-2 0-2 0-2 0-2 0-2 0-2 0-2 0-2 0-2 0-2 0-2 0-2 0-2 0-2 0-2 0-2 0-2 0-2 0-2 0-2 0-2 0-2 0-2 0-2 0-2 0-2 0-2 0-2 0-2 0-2 0-2 0-2 0-2 0-2 0-2 0-2 0-2 0-2 0-2 0-2 0-2 0-2 0-2 0-2 0-2 0-2 0-2 0-2 0-2 0-2 0-2 0-2 0-2 0-2 0-2 0-2 0-2 0-2 0-2 0-2 
0-2 0-2 0-2 0-2 0-2 0-2 0-2 0-2 0-2 0-2 0-2 0-2 0-2 0-2 0-2 0-2 0-2 0-2 0-2 0-2 0-2 0-2 0-2 0-2 0-2 0-2 0-2 0-2 0-2 0-2 0-2 0-2 0-2 0-2 0-2 0-2 0-2 0-2 0-2 0-2 0-2 0-2 0-2 0-2 0-2 0-2 0-2 0-2 0-2 0-2 0-2 0-2 0-2 0-2 0-2 0-2 0-2 0-2 0-2 0-2 0-2 0-2 0-2 0-2 0-2 0-2 0-2 0-2 0-2 0-2 0-2 0-2 0-2 0-2 0-2 0-2 0-2 0-2 0-2 0-2 0-2 0-2 0-2 0-2 0-2 0-2 0-2 0-2 0-2 0-2 0-2 0-2 0-2 0-2 0-2 0-2 0-2 0-2 0-2 0-2 0-2 0-2 0-2 0-2 0-2 0-2 0-2 0-2 0-2 0-2 0-2 0-2 0-2 0-2 0-2 0-2 0-2 0-2 0-2 0-2 0-2 0-2 0-2 0-2 0-2 0-2 0-2 0-2 0-2 0-2 0-2 0-2 0-2 0-2 0-2 0-2 0-2 0-2 0-2 0-2 0-2 0-2 0-2 0-2 0-2 0-2 0-2 0-2 0-2 0-2 0-2 0-2 0-2 0-2 0-2 0-2 0-2 0-2 0-2 0-2 0-2 0-2 0-2 0-2 0-2 0-2 0-2 0-2 0-2 0-2 0-2 0-2 0-2 0-2 0-2 0-2 0-2 0-2 0-2 0-2 0-2 0-2 0-2 0-2 0-2 0-2 0-2 0-2 0-2 0-2 0-2 0-2 0-2 0-2 0-2 0-2 0-2 0-2 0-2 0-2 0-2 0-2 0-2 0-2 0-2 0-2 0-2 0-2 0-2 0-2 0-2 0-2 0-2 0-2 0-2 0-2 0-2 
0-2 0-2 0-2 0-2 0-2 0-2 0-2 0-2 0-2 0-2 0-2 0-2 0-2 0-2 0-2 0-2 0-2 0-2 0-2 0-2 0-2 0-2 0-2 0-2 0-2 0-2 0-2 0-2 0-2 0-2 0-2 0-2 0-2 0-2 0-2 0-2 0-2 0-2 0-2 0-2 0-2 0-2 0-2 0-2 0-2 0-2 0-2 0-2 0-2 0-2 0-2 0-2 0-2 0-2 0-2 0-2 0-2 0-2 0-2 0-2 0-2 0-2 0-2 0-2 0-2 0-2 0-2 0-2 0-2 0-2 0-2 0-2 0-2 0-2 0-2 0-2 0-2 0-2 0-2 0-2 0-2 0-2 0-2 0-2 0-2 0-2 0-2 0-2 0-2 0-2 0-2 0-2 0-2 0-2 0-2 0-2 0-2 0-2 0-2 0-2 0-2 0-2 0-2 0-2 0-2 0-2 0-2 0-2 0-2 0-2 0-2 0-2 0-2 0-2 0-2 0-2 0-2 0-2 0-2 0-2 0-2 0-2 0-2 0-2 0-2 134-0 134-0 134-0 134-0 134-0 134-0 90-3 90-3 90-3 0-2 0-2 0-2 0-2 0-2 0-2 0-2 0-2 0-2 0-2 0-2 0-2 0-2 0-2 0-2 0-2 0-2 0-2 0-2 0-2 0-2 0-2 0-2 0-2 0-2 0-2 0-2 0-2 0-2 0-2 0-2 0-2 0-2 0-2 0-2 0-2 0-2 0-2 0-2 0-2 0-2 0-2 0-2 0-2 0-2 0-2 0-2 0-2 0-2 0-2 0-2 0-2 0-2 0-2 0-2 0-2 0-2 0-2 0-2 0-2 0-2 0-2 0-2 0-2 0-2 0-2 0-2 0-2 0-2 0-2 0-2 0-2 0-2 0-2 0-2 0-2 0-2 0-2 0-2 0-2 0-2 0-2 0-2 
0-2 0-2 0-2 0-2 0-2 0-2 0-2 0-2 0-2 0-2 0-2 0-2 0-2 0-2 0-2 0-2 0-2 0-2 0-2 0-2 0-2 0-2 0-2 0-2 0-2 0-2 0-2 0-2 0-2 0-2 0-2 0-2 0-2 0-2 0-2 0-2 0-2 0-2 0-2 0-2 0-2 0-2 0-2 0-2 0-2 0-2 0-2 0-2 0-2 0-2 0-2 0-2 0-2 0-2 0-2 0-2 0-2 0-2 0-2 0-2 0-2 0-2 0-2 0-2 0-2 0-2 0-2 0-2 0-2 0-2 0-2 0-2 0-2 0-2 0-2 0-2 0-2 0-2 0-2 0-2 0-2 0-2 0-2 0-2 0-2 0-2 0-2 0-2 0-2 0-2 0-2 0-2 0-2 0-2 0-2 0-2 0-2 0-2 0-2 0-2 0-2 0-2 0-2 0-2 0-2 0-2 0-2 0-2 0-2 136-0 136-0 136-0 136-0 136-0 136-0 136-0 136-0 136-0 134-0 134-0 134-0 134-0 134-0 134-0 134-0 134-0 134-0 134-0 134-0 134-0 134-0 90-3 90-3 90-3 11-0 11-0 11-0 0-2 0-2 0-2 0-2 0-2 0-2 0-2 0-2 0-2 0-2 0-2 0-2 0-2 0-2 0-2 0-2 0-2 0-2 0-2 0-2 0-2 0-2 0-2 0-2 0-2 0-2 0-2 0-2 0-2 0-2 0-2 0-2 0-2 0-2 0-2 0-2 0-2 0-2 0-2 0-2 0-2 0-2 0-2 0-2 0-2 0-2 0-2 0-2 0-2 0-2 0-2 0-2 0-2 0-2 0-2 0-2 0-2 0-2 0-2 0-2 0-2 0-2 0-2 0-2 0-2 0-2 0-2 0-2 0-2 0-2 0-2 0-2 0-2 0-2 0-2 0-2 0-2 0-2 0-2 0-2 
0-2 0-2 0-2 0-2 0-2 0-2 0-2 0-2 0-2 0-2 0-2 0-2 0-2 0-2 0-2 0-2 0-2 0-2 0-2 0-2 0-2 0-2 0-2 0-2 0-2 0-2 0-2 0-2 0-2 0-2 0-2 0-2 0-2 0-2 0-2 0-2 0-2 0-2 0-2 0-2 0-2 0-2 0-2 0-2 0-2 0-2 0-2 0-2 0-2 0-2 0-2 0-2 0-2 0-2 0-2 0-2 0-2 0-2 0-2 0-2 0-2 0-2 0-2 0-2 0-2 0-2 0-2 0-2 0-2 0-2 0-2 0-2 0-2 0-2 0-2 0-2 0-2 0-2 0-2 0-2 0-2 0-2 0-2 0-2 0-2 0-2 0-2 162-3 162-3 162-3 162-3 162-3 162-3 128-0 128-0 128-0 128-0 128-0 128-0 128-0 128-0 179-3 37-0 37-0 37-0 37-0 37-0 37-0 136-0 136-0 136-0 136-0 136-0 136-0 136-0 136-0 136-0 136-0 136-0 134-0 134-0 134-0 134-0 134-0 38-3 38-3 90-3 90-3 90-3 90-3 90-3 90-3 90-3 90-3 90-3 11-0 11-0 11-0 11-0 11-0 11-0 11-0 11-0 11-0 12-0 12-0 12-0 0-2 0-2 0-2 0-2 0-2 0-2 0-2 0-2 0-2 0-2 0-2 0-2 0-2 0-2 0-2 0-2 0-2 0-2 0-2 0-2 0-2 0-2 0-2 0-2 0-2 0-2 0-2 0-2 0-2 0-2 0-2 0-2 0-2 0-2 0-2 0-2 0-2 0-2 0-2 0-2 0-2 0-2 0-2 0-2 0-2 0-2 0-2 0-2 0-2 0-2 0-2 0-2 0-2 0-2 0-2 0-2 0-2 0-2 0-2 0-2 0-2 0-2 0-2 0-2 0-2 0-2 0-2 0-2 0-2 0-2 
0-2 0-2 0-2 0-2 0-2 0-2 0-2 0-2 0-2 0-2 0-2 0-2 0-2 0-2 0-2 0-2 0-2 0-2 0-2 0-2 0-2 0-2 0-2 0-2 0-2 0-2 0-2 0-2 0-2 0-2 0-2 0-2 0-2 0-2 0-2 0-2 0-2 0-2 0-2 0-2 0-2 0-2 0-2 0-2 0-2 0-2 0-2 0-2 0-2 0-2 0-2 0-2 0-2 0-2 0-2 0-2 0-2 0-2 0-2 0-2 0-2 0-2 0-2 0-2 0-2 0-2 0-2 0-2 0-2 0-2 0-2 0-2 0-2 0-2 0-2 0-2 88-0 88-0 88-0 88-0 88-0 88-0 88-0 88-0 88-0 162-3 162-3 162-3 162-3 162-3 162-3 162-3 162-3 128-0 128-0 128-0 128-0 128-0 128-0 128-0 128-0 179-3 179-3 37-0 37-0 37-0 37-0 37-0 136-0 136-0 136-0 136-0 136-0 136-0 136-0 136-0 136-0 136-0 134-0 134-0 134-0 134-0 134-0 134-0 134-0 38-3 38-3 90-3 90-3 90-3 90-3 90-3 90-3 90-3 90-3 89-0 11-0 11-0 11-0 11-0 11-0 11-0 12-0 12-0 12-0 12-0 12-0 0-2 0-2 0-2 0-2 0-2 0-2 0-2 0-2 0-2 0-2 0-2 0-2 0-2 0-2 0-2 0-2 0-2 0-2 0-2 0-2 0-2 0-2 0-2 0-2 0-2 0-2 0-2 0-2 0-2 0-2 0-2 0-2 0-2 0-2 0-2 0-2 0-2 0-2 0-2 0-2 0-2 0-2 0-2 0-2 0-2 0-2 0-2 0-2 0-2 0-2 0-2 0-2 0-2 0-2 0-2 0-2 0-2 0-2 0-2 0-2 0-2 0-2 0-2 0-2 0-2 0-2 0-2 0-2 0-2 0-2 
0-2 0-2 0-2 0-2 0-2 0-2 0-2 0-2 0-2 0-2 0-2 0-2 0-2 0-2 0-2 0-2 0-2 0-2 0-2 0-2 0-2 0-2 0-2 0-2 0-2 0-2 0-2 0-2 0-2 0-2 0-2 0-2 0-2 0-2 0-2 0-2 0-2 0-2 0-2 0-2 0-2 0-2 0-2 0-2 0-2 0-2 0-2 0-2 0-2 0-2 0-2 0-2 0-2 0-2 0-2 0-2 0-2 0-2 0-2 0-2 0-2 0-2 0-2 0-2 0-2 0-2 0-2 0-2 0-2 0-2 0-2 0-2 0-2 0-2 0-2 0-2 88-0 88-0 88-0 88-0 88-0 88-0 88-0 88-0 88-0 162-3 162-3 162-3 162-3 162-3 162-3 162-3 162-3 128-0 128-0 128-0 128-0 128-0 113-3 179-3 128-0 179-3 37-0 37-0 37-0 37-0 37-0 37-0 37-0 37-0 136-0 136-0 136-0 136-0 136-0 136-0 14-3 14-3 134-0 134-0 15-3 134-0 134-0 134-0 134-0 38-3 38-3 90-3 90-3 90-3 90-3 90-3 90-3 89-0 89-0 89-0 89-0 11-0 11-0 11-0 11-0 11-0 11-0 12-0 12-0 12-0 12-0 0-2 0-2 0-2 0-2 0-2 0-2 0-2 0-2 0-2 0-2 0-2 0-2 0-2 0-2 0-2 0-2 0-2 0-2 0-2 0-2 0-2 0-2 0-2 0-2 0-2 0-2 0-2 0-2 0-2 0-2 0-2 0-2 0-2 0-2 0-2 0-2 0-2 0-2 0-2 0-2 0-2 0-2 0-2 0-2 0-2 0-2 0-2 0-2 0-2 0-2 0-2 0-2 0-2 0-2 0-2 0-2 0-2 0-2 0-2 0-2 0-2 0-2 0-2 0-2 0-2 0-2 0-2 0-2 0-2 0-2 
0-2 0-2 0-2 0-2 0-2 0-2 0-2 0-2 0-2 0-2 0-2 0-2 0-2 0-2 0-2 0-2 0-2 0-2 0-2 0-2 0-2 0-2 0-2 0-2 0-2 0-2 0-2 0-2 0-2 0-2 0-2 0-2 0-2 0-2 0-2 0-2 0-2 0-2 0-2 0-2 0-2 0-2 0-2 0-2 0-2 0-2 0-2 0-2 0-2 0-2 0-2 0-2 0-2 0-2 0-2 0-2 0-2 0-2 0-2 0-2 0-2 0-2 0-2 0-2 0-2 0-2 0-2 0-2 0-2 0-2 0-2 0-2 0-2 0-2 0-2 133-3 88-0 88-0 88-0 88-0 88-0 88-0 88-0 88-0 88-0 162-3 162-3 162-3 162-3 162-3 162-3 162-3 128-0 128-0 128-0 128-0 113-3 113-3 113-3 179-3 179-3 179-3 37-0 37-0 37-0 37-0 37-0 37-0 37-0 37-0 37-0 37-0 37-0 136-0 136-0 14-3 14-3 14-3 134-0 14-3 15-3 15-3 134-0 38-3 38-3 38-3 38-3 90-3 90-3 90-3 90-3 90-3 90-3 89-0 89-0 89-0 89-0 89-0 89-0 11-0 11-0 11-0 11-0 12-0 12-0 12-0 12-0 12-0 12-0 12-0 12-0 167-0 167-0 0-2 0-2 0-2 0-2 0-2 0-2 0-2 0-2 0-2 0-2 0-2 0-2 0-2 0-2 0-2 0-2 0-2 0-2 0-2 0-2 0-2 0-2 0-2 0-2 0-2 0-2 0-2 0-2 0-2 0-2 0-2 0-2 0-2 0-2 0-2 0-2 0-2 0-2 0-2 0-2 0-2 0-2 0-2 0-2 0-2 0-2 0-2 0-2 0-2 0-2 0-2 0-2 0-2 0-2 0-2 0-2 0-2 0-2 0-2 0-2 0-2 0-2 0-2 0-2 
0-2 0-2 0-2 0-2 0-2 0-2 0-2 0-2 0-2 0-2 0-2 0-2 0-2 0-2 0-2 0-2 0-2 0-2 0-2 0-2 0-2 0-2 0-2 0-2 0-2 0-2 0-2 0-2 0-2 0-2 0-2 0-2 0-2 0-2 0-2 0-2 0-2 0-2 0-2 0-2 0-2 0-2 0-2 0-2 0-2 0-2 0-2 0-2 0-2 0-2 0-2 0-2 0-2 0-2 0-2 0-2 0-2 0-2 0-2 0-2 0-2 0-2 0-2 0-2 0-2 0-2 0-2 0-2 0-2 0-2 0-2 0-2 0-2 0-2 133-3 133-3 133-3 88-0 133-3 88-0 88-0 69-0 69-0 88-0 88-0 162-3 162-3 162-3 162-3 162-3 162-3 128-0 128-0 128-0 128-0 128-0 128-0 113-3 113-3 179-3 179-3 179-3 37-0 37-0 37-0 37-0 37-0 37-0 37-0 37-0 207-0 207-0 207-0 207-0 14-3 14-3 14-3 14-3 14-3 14-3 14-3 15-3 15-3 15-3 38-3 38-3 38-3 90-3 38-3 90-3 90-3 90-3 90-3 89-0 89-0 89-0 89-0 89-0 89-0 89-0 11-0 11-0 11-0 12-0 12-0 12-0 12-0 12-0 12-0 12-0 12-0 167-0 167-0 167-0 167-0 167-0 167-0 0-2 0-2 0-2 0-2 0-2 0-2 0-2 0-2 0-2 0-2 0-2 0-2 0-2 0-2 0-2 0-2 0-2 0-2 0-2 0-2 0-2 0-2 0-2 0-2 0-2 0-2 0-2 0-2 0-2 0-2 0-2 0-2 0-2 0-2 0-2 0-2 0-2 0-2 0-2 0-2 0-2 0-2 0-2 0-2 0-2 0-2 0-2 0-2 0-2 0-2 0-2 0-2 0-2 0-2 0-2 0-2 0-2 0-2 0-2 0-2 
0-2 0-2 0-2 0-2 0-2 0-2 0-2 0-2 0-2 0-2 0-2 0-2 0-2 0-2 0-2 0-2 0-2 0-2 0-2 0-2 0-2 0-2 0-2 0-2 0-2 0-2 0-2 0-2 0-2 0-2 0-2 0-2 0-2 0-2 0-2 0-2 0-2 0-2 0-2 0-2 0-2 0-2 0-2 0-2 0-2 0-2 0-2 0-2 0-2 0-2 0-2 0-2 0-2 0-2 0-2 0-2 0-2 0-2 0-2 0-2 0-2 0-2 0-2 0-2 0-2 0-2 0-2 0-2 0-2 0-2 0-2 0-2 0-2 114-3 133-3 133-3 133-3 133-3 133-3 88-0 88-0 69-0 69-0 88-0 88-0 88-0 69-0 162-3 162-3 162-3 42-3 128-0 128-0 128-0 128-0 128-0 128-0 128-0 113-3 179-3 179-3 179-3 179-3 179-3 37-0 37-0 70-3 70-3 70-3 207-0 207-0 207-0 207-0 207-0 14-3 14-3 14-3 14-3 14-3 14-3 15-3 15-3 15-3 15-3 38-3 38-3 38-3 38-3 38-3 38-3 38-3 89-0 89-0 89-0 89-0 89-0 89-0 89-0 89-0 11-0 11-0 11-0 11-0 12-0 12-0 12-0 12-0 12-0 12-0 12-0 12-0 167-0 167-0 167-0 167-0 167-0 167-0 0-2 0-2 0-2 0-2 0-2 0-2 0-2 0-2 0-2 0-2 0-2 0-2 0-2 0-2 0-2 0-2 0-2 0-2 0-2 0-2 0-2 0-2 0-2 0-2 0-2 0-2 0-2 0-2 0-2 0-2 0-2 0-2 0-2 0-2 0-2 0-2 0-2 0-2 0-2 0-2 0-2 0-2 0-2 0-2 0-2 0-2 0-2 0-2 0-2 0-2 0-2 0-2 0-2 0-2 0-2 0-2 0-2 0-2 0-2 0-2 
0-2 0-2 0-2 0-2 0-2 0-2 0-2 0-2 0-2 0-2 0-2 0-2 0-2 0-2 0-2 0-2 0-2 0-2 0-2 0-2 0-2 0-2 0-2 0-2 0-2 0-2 0-2 0-2 0-2 0-2 0-2 0-2 0-2 0-2 0-2 0-2 0-2 0-2 0-2 0-2 0-2 0-2 0-2 0-2 0-2 0-2 0-2 0-2 0-2 0-2 0-2 0-2 0-2 0-2 0-2 0-2 0-2 0-2 0-2 0-2 0-2 0-2 0-2 108-0 108-0 108-0 108-0 108-0 108-0 108-0 108-0 108-0 114-3 114-3 114-3 133-3 133-3 133-3 88-0 88-0 133-3 69-0 69-0 69-0 69-0 69-0 69-0 69-0 69-0 69-0 42-3 113-3 113-3 113-3 113-3 113-3 113-3 113-3 113-3 113-3 179-3 179-3 179-3 179-3 179-3 179-3 70-3 70-3 70-3 70-3 207-0 207-0 207-0 207-0 207-0 14-3 14-3 14-3 14-3 14-3 15-3 15-3 15-3 15-3 38-3 38-3 38-3 38-3 38-3 38-3 89-0 89-0 89-0 89-0 89-0 89-0 89-0 89-0 89-0 11-0 11-0 11-0 12-0 12-0 12-0 12-0 12-0 12-0 198-3 12-0 12-0 167-0 167-0 167-0 167-0 167-0 167-0 0-2 0-2 0-2 0-2 0-2 0-2 0-2 0-2 0-2 0-2 0-2 0-2 0-2 0-2 0-2 0-2 0-2 0-2 0-2 0-2 0-2 0-2 0-2 0-2 0-2 0-2 0-2 0-2 0-2 0-2 0-2 0-2 0-2 0-2 0-2 0-2 0-2 0-2 0-2 0-2 0-2 0-2 0-2 0-2 0-2 0-2 0-2 0-2 0-2 0-2 0-2 0-2 0-2 0-2 0-2 0-2 0-2 0-2 0-2 0-2 
0-2 0-2 0-2 0-2 0-2 0-2 0-2 0-2 0-2 0-2 0-2 0-2 0-2 0-2 0-2 0-2 0-2 0-2 0-2 0-2 0-2 0-2 0-2 0-2 0-2 0-2 0-2 0-2 0-2 0-2 0-2 0-2 0-2 0-2 0-2 0-2 0-2 0-2 0-2 0-2 0-2 0-2 0-2 0-2 0-2 0-2 0-2 0-2 0-2 0-2 0-2 0-2 0-2 0-2 0-2 0-2 0-2 0-2 0-2 0-2 0-2 0-2 108-0 108-0 108-0 108-0 108-0 108-0 108-0 108-0 108-0 114-3 114-3 114-3 114-3 114-3 133-3 133-3 133-3 133-3 133-3 69-0 69-0 69-0 69-0 69-0 69-0 132-0 132-0 132-0 42-3 113-3 113-3 113-3 113-3 113-3 113-3 113-3 113-3 113-3 179-3 179-3 179-3 179-3 179-3 179-3 70-3 70-3 70-3 70-3 207-0 207-0 207-0 207-0 14-3 14-3 14-3 14-3 14-3 14-3 14-3 15-3 15-3 15-3 38-3 38-3 38-3 38-3 38-3 38-3 38-3 96-0 89-0 89-0 89-0 89-0 89-0 89-0 97-3 97-3 11-0 97-3 97-3 97-3 97-3 97-3 97-3 198-3 198-3 86-0 86-0 86-0 167-0 167-0 167-0 167-0 167-0 167-0 0-2 0-2 0-2 0-2 0-2 0-2 0-2 0-2 0-2 0-2 0-2 0-2 0-2 0-2 0-2 0-2 0-2 0-2 0-2 0-2 0-2 0-2 0-2 0-2 0-2 0-2 0-2 0-2 0-2 0-2 0-2 0-2 0-2 0-2 0-2 0-2 0-2 0-2 0-2 0-2 0-2 0-2 0-2 0-2 0-2 0-2 0-2 0-2 0-2 0-2 0-2 0-2 0-2 0-2 0-2 0-2 0-2 0-2 0-2 
0-2 0-2 0-2 0-2 0-2 0-2 0-2 0-2 0-2 0-2 0-2 0-2 0-2 0-2 0-2 0-2 0-2 0-2 0-2 0-2 0-2 0-2 0-2 0-2 0-2 0-2 0-2 0-2 0-2 0-2 0-2 0-2 0-2 0-2 0-2 0-2 0-2 0-2 0-2 0-2 0-2 0-2 0-2 0-2 0-2 0-2 0-2 0-2 0-2 0-2 0-2 0-2 0-2 0-2 0-2 0-2 0-2 0-2 0-2 0-2 0-2 0-2 108-0 108-0 108-0 108-0 108-0 108-0 108-0 108-0 114-3 114-3 114-3 114-3 114-3 114-3 16-3 16-3 133-3 133-3 133-3 133-3 133-3 69-0 69-0 69-0 69-0 132-0 132-0 132-0 42-3 42-3 113-3 113-3 113-3 113-3 113-3 113-3 113-3 113-3 113-3 179-3 179-3 179-3 179-3 179-3 179-3 70-3 70-3 70-3 207-0 207-0 207-0 211-0 211-0 14-3 211-0 14-3 14-3 14-3 14-3 15-3 15-3 15-3 38-3 96-0 38-3 38-3 96-0 38-3 96-0 96-0 96-0 96-0 96-0 96-0 97-3 97-3 97-3 97-3 97-3 97-3 92-0 92-0 97-3 97-3 198-3 198-3 198-3 86-0 86-0 86-0 167-0 167-0 167-0 167-0 167-0 167-0 167-0 17-0 0-2 0-2 0-2 0-2 0-2 0-2 0-2 0-2 0-2 0-2 0-2 0-2 0-2 0-2 0-2 0-2 0-2 0-2 0-2 0-2 0-2 0-2 0-2 0-2 0-2 0-2 0-2 0-2 0-2 0-2 0-2 0-2 0-2 0-2 0-2 0-2 0-2 0-2 0-2 0-2 0-2 0-2 0-2 0-2 0-2 0-2 0-2 0-2 0-2 0-2 0-2 0-2 0-2 0-2 0-2 0-2 0-2 
0-2 0-2 0-2 0-2 0-2 0-2 0-2 0-2 0-2 0-2 0-2 0-2 0-2 0-2 0-2 0-2 0-2 0-2 0-2 0-2 0-2 0-2 0-2 0-2 0-2 0-2 0-2 0-2 0-2 0-2 0-2 0-2 0-2 0-2 0-2 0-2 0-2 0-2 0-2 0-2 0-2 0-2 0-2 0-2 0-2 0-2 0-2 0-2 0-2 0-2 0-2 0-2 0-2 0-2 0-2 0-2 0-2 0-2 0-2 0-2 0-2 0-2 226-3 108-0 108-0 108-0 108-0 62-0 108-0 114-3 114-3 114-3 114-3 114-3 114-3 16-3 16-3 16-3 133-3 133-3 133-3 133-3 69-0 69-0 69-0 69-0 69-0 132-0 132-0 132-0 132-0 42-3 113-3 113-3 113-3 10-0 10-0 10-0 10-0 137-0 179-3 179-3 179-3 179-3 179-3 179-3 70-3 70-3 70-3 207-0 207-0 207-0 207-0 211-0 211-0 211-0 211-0 166-3 14-3 15-3 15-3 15-3 15-3 15-3 15-3 96-0 96-0 96-0 96-0 96-0 96-0 96-0 224-0 96-0 96-0 96-0 59-3 97-3 97-3 97-3 97-3 97-3 92-0 92-0 97-3 198-3 198-3 198-3 86-0 86-0 86-0 86-0 167-0 167-0 167-0 167-0 17-0 17-0 17-0 17-0 0-2 0-2 0-2 0-2 0-2 0-2 0-2 0-2 0-2 0-2 0-2 0-2 0-2 0-2 0-2 0-2 0-2 0-2 0-2 0-2 0-2 0-2 0-2 0-2 0-2 0-2 0-2 0-2 0-2 0-2 0-2 0-2 0-2 0-2 0-2 0-2 0-2 0-2 0-2 0-2 0-2 0-2 0-2 0-2 0-2 0-2 0-2 0-2 0-2 0-2 0-2 0-2 0-2 0-2 0-2 0-2 0-2 
0-2 0-2 0-2 0-2 0-2 0-2 0-2 0-2 0-2 0-2 0-2 0-2 0-2 0-2 0-2 0-2 0-2 0-2 0-2 0-2 0-2 0-2 0-2 0-2 0-2 0-2 0-2 0-2 0-2 0-2 0-2 0-2 0-2 0-2 0-2 0-2 0-2 0-2 0-2 0-2 0-2 0-2 0-2 0-2 0-2 0-2 0-2 0-2 0-2 0-2 0-2 0-2 0-2 0-2 0-2 0-2 0-2 0-2 0-2 0-2 0-2 0-2 226-3 226-3 108-0 62-0 62-0 62-0 114-3 114-3 114-3 114-3 114-3 114-3 114-3 16-3 16-3 16-3 16-3 133-3 133-3 133-3 133-3 69-0 69-0 69-0 69-0 132-0 132-0 132-0 132-0 42-3 113-3 113-3 113-3 10-0 10-0 10-0 10-0 137-0 137-0 137-0 137-0 137-0 137-0 137-0 70-3 70-3 70-3 70-3 207-0 207-0 207-0 211-0 211-0 211-0 166-3 166-3 166-3 166-3 166-3 15-3 15-3 15-3 15-3 96-0 96-0 96-0 96-0 96-0 96-0 96-0 224-0 96-0 96-0 96-0 59-3 97-3 97-3 97-3 97-3 97-3 92-0 92-0 198-3 198-3 198-3 198-3 86-0 86-0 86-0 86-0 167-0 17-0 17-0 17-0 17-0 17-0 17-0 17-0 17-0 17-0 17-0 0-2 0-2 0-2 0-2 0-2 0-2 0-2 0-2 0-2 0-2 0-2 0-2 0-2 0-2 0-2 0-2 0-2 0-2 0-2 0-2 0-2 0-2 0-2 0-2 0-2 0-2 0-2 0-2 0-2 0-2 0-2 0-2 0-2 0-2 0-2 0-2 0-2 0-2 0-2 0-2 0-2 0-2 0-2 0-2 0-2 0-2 0-2 0-2 0-2 0-2 0-2 0-2 0-2 0-2 
0-2 0-2 0-2 0-2 0-2 0-2 0-2 0-2 0-2 0-2 0-2 0-2 0-2 0-2 0-2 0-2 0-2 0-2 0-2 0-2 0-2 0-2 0-2 0-2 0-2 0-2 0-2 0-2 0-2 0-2 0-2 0-2 0-2 0-2 0-2 0-2 0-2 0-2 0-2 0-2 0-2 0-2 0-2 0-2 0-2 0-2 0-2 0-2 0-2 0-2 0-2 0-2 0-2 0-2 0-2 0-2 0-2 0-2 0-2 0-2 226-3 226-3 226-3 108-0 108-0 62-0 62-0 62-0 62-0 62-0 114-3 114-3 114-3 114-3 114-3 16-3 16-3 16-3 16-3 133-3 133-3 16-3 16-3 69-0 132-0 69-0 69-0 132-0 132-0 132-0 132-0 42-3 42-3 42-3 42-3 10-0 10-0 10-0 10-0 10-0 137-0 137-0 137-0 137-0 137-0 70-3 70-3 70-3 70-3 70-3 207-0 207-0 207-0 211-0 211-0 211-0 211-0 166-3 166-3 166-3 166-3 15-3 15-3 15-3 15-3 96-0 96-0 96-0 96-0 96-0 96-0 96-0 224-0 224-0 224-0 224-0 59-3 97-3 97-3 97-3 97-3 97-3 92-0 92-0 92-0 198-3 198-3 198-3 198-3 86-0 86-0 86-0 167-0 17-0 17-0 17-0 17-0 17-0 17-0 17-0 17-0 246-3 246-3 246-3 0-2 0-2 0-2 0-2 0-2 0-2 0-2 0-2 0-2 0-2 0-2 0-2 0-2 0-2 0-2 0-2 0-2 0-2 0-2 0-2 0-2 0-2 0-2 0-2 0-2 0-2 0-2 0-2 0-2 0-2 0-2 0-2 0-2 0-2 0-2 0-2 0-2 0-2 0-2 0-2 0-2 0-2 0-2 0-2 0-2 0-2 0-2 0-2 0-2 0-2 0-2 0-2 0-2 
0-2 0-2 0-2 0-2 0-2 0-2 0-2 0-2 0-2 0-2 0-2 0-2 0-2 0-2 0-2 0-2 0-2 0-2 0-2 0-2 0-2 0-2 0-2 0-2 0-2 0-2 0-2 0-2 0-2 0-2 0-2 0-2 0-2 0-2 0-2 0-2 0-2 0-2 0-2 0-2 0-2 0-2 0-2 0-2 0-2 0-2 0-2 0-2 0-2 0-2 0-2 0-2 0-2 0-2 0-2 0-2 0-2 0-2 57-0 57-0 226-3 226-3 226-3 108-0 108-0 62-0 62-0 62-0 62-0 62-0 62-0 114-3 114-3 114-3 114-3 16-3 16-3 16-3 133-3 133-3 133-3 16-3 16-3 132-0 132-0 132-0 132-0 132-0 132-0 132-0 132-0 42-3 42-3 42-3 42-3 10-0 10-0 10-0 10-0 10-0 137-0 137-0 137-0 137-0 70-3 70-3 70-3 70-3 70-3 70-3 207-0 207-0 207-0 207-0 211-0 211-0 211-0 166-3 166-3 166-3 166-3 166-3 166-3 15-3 15-3 96-0 96-0 96-0 96-0 96-0 224-0 224-0 224-0 224-0 224-0 224-0 59-3 59-3 59-3 97-3 97-3 97-3 97-3 92-0 92-0 198-3 198-3 198-3 86-0 86-0 86-0 86-0 86-0 86-0 17-0 86-0 17-0 17-0 17-0 17-0 17-0 246-3 246-3 246-3 246-3 246-3 246-3 220-0 220-0 220-0 220-0 220-0 0-2 0-2 0-2 0-2 0-2 0-2 0-2 0-2 0-2 0-2 0-2 0-2 0-2 0-2 0-2 0-2 0-2 0-2 0-2 0-2 0-2 0-2 0-2 0-2 0-2 0-2 0-2 0-2 0-2 0-2 0-2 0-2 0-2 0-2 0-2 0-2 0-2 0-2 0-2 0-2 0-2 0-2 0-2 0-2 0-2 
0-2 0-2 0-2 0-2 0-2 0-2 0-2 0-2 0-2 0-2 0-2 0-2 0-2 0-2 0-2 0-2 0-2 0-2 0-2 0-2 0-2 0-2 0-2 0-2 0-2 0-2 0-2 0-2 0-2 0-2 0-2 0-2 0-2 0-2 0-2 0-2 0-2 0-2 0-2 0-2 0-2 0-2 0-2 0-2 0-2 0-2 0-2 0-2 0-2 0-2 0-2 0-2 0-2 0-2 0-2 57-0 57-0 57-0 57-0 57-0 226-3 226-3 226-3 226-3 226-3 226-3 62-0 62-0 62-0 62-0 62-0 131-3 131-3 131-3 131-3 16-3 16-3 16-3 16-3 133-3 16-3 16-3 16-3 132-0 132-0 132-0 132-0 42-3 42-3 42-3 42-3 42-3 42-3 42-3 42-3 10-0 10-0 10-0 10-0 10-0 137-0 137-0 137-0 137-0 70-3 70-3 70-3 70-3 207-0 207-0 207-0 207-0 211-0 211-0 211-0 188-0 166-3 166-3 166-3 166-3 166-3 166-3 166-3 166-3 393-3 393-3 393-3 393-3 393-3 393-3 393-3 224-0 224-0 224-0 224-0 59-3 59-3 59-3 59-3 59-3 59-3 59-3 92-0 92-0 92-0 198-3 198-3 198-3 86-0 86-0 86-0 86-0 86-0 86-0 86-0 86-0 17-0 17-0 17-0 17-0 17-0 246-3 246-3 246-3 246-3 246-3 220-0 220-0 220-0 220-0 220-0 220-0 0-2 0-2 0-2 0-2 0-2 0-2 0-2 0-2 0-2 0-2 0-2 0-2 0-2 0-2 0-2 0-2 0-2 0-2 0-2 0-2 0-2 0-2 0-2 0-2 0-2 0-2 0-2 0-2 0-2 0-2 0-2 0-2 0-2 0-2 0-2 0-2 0-2 0-2 0-2 0-2 0-2 0-2 0-2 0-2 0-2 
0-2 0-2 0-2 0-2 0-2 0-2 0-2 0-2 0-2 0-2 0-2 0-2 0-2 0-2 0-2 0-2 0-2 0-2 0-2 0-2 0-2 0-2 0-2 0-2 0-2 0-2 0-2 0-2 0-2 0-2 0-2 0-2 0-2 0-2 0-2 0-2 0-2 0-2 0-2 0-2 0-2 0-2 0-2 0-2 0-2 0-2 0-2 0-2 0-2 0-2 0-2 0-2 0-2 57-0 57-0 57-0 57-0 57-0 57-0 57-0 226-3 226-3 226-3 226-3 226-3 226-3 62-0 62-0 62-0 62-0 62-0 131-3 131-3 131-3 131-3 16-3 16-3 16-3 16-3 16-3 16-3 16-3 16-3 132-0 132-0 132-0 132-0 132-0 132-0 42-3 42-3 42-3 42-3 42-3 10-0 10-0 10-0 10-0 10-0 137-0 137-0 137-0 137-0 137-0 13-3 70-3 13-3 70-3 207-0 207-0 211-0 211-0 211-0 211-0 211-0 188-0 188-0 166-3 166-3 166-3 166-3 166-3 166-3 166-3 166-3 393-3 393-3 393-3 393-3 393-3 393-3 224-0 224-0 224-0 224-0 59-3 59-3 59-3 59-3 59-3 59-3 92-0 92-0 92-0 92-0 198-3 198-3 198-3 198-3 86-0 86-0 86-0 86-0 86-0 174-3 174-3 17-0 17-0 17-0 17-0 17-0 174-3 174-3 174-3 246-3 246-3 220-0 220-0 220-0 220-0 220-0 220-0 0-2 0-2 0-2 0-2 0-2 0-2 0-2 0-2 0-2 0-2 0-2 0-2 0-2 0-2 0-2 0-2 0-2 0-2 0-2 0-2 0-2 0-2 0-2 0-2 0-2 0-2 0-2 0-2 0-2 0-2 0-2 0-2 0-2 0-2 0-2 0-2 0-2 0-2 0-2 0-2 0-2 0-2 0-2 0-2 0-2 
0-2 0-2 0-2 0-2 0-2 0-2 0-2 0-2 0-2 0-2 0-2 0-2 0-2 0-2 0-2 0-2 0-2 0-2 0-2 0-2 0-2 0-2 0-2 0-2 0-2 0-2 0-2 0-2 0-2 0-2 0-2 0-2 0-2 0-2 0-2 0-2 0-2 0-2 0-2 0-2 0-2 0-2 0-2 0-2 0-2 0-2 0-2 0-2 0-2 0-2 0-2 82-0 82-0 57-0 57-0 57-0 57-0 57-0 57-0 57-0 57-0 226-3 226-3 226-3 226-3 62-0 62-0 62-0 62-0 131-3 131-3 131-3 131-3 131-3 109-0 16-3 16-3 16-3 16-3 135-0 135-0 135-0 16-3 16-3 209-3 209-3 209-3 132-0 132-0 132-0 42-3 42-3 42-3 42-3 10-0 10-0 10-0 10-0 10-0 137-0 137-0 137-0 137-0 137-0 13-3 13-3 13-3 13-3 210-3 210-3 210-3 211-0 211-0 211-0 211-0 188-0 188-0 166-3 166-3 166-3 166-3 166-3 166-3 166-3 166-3 393-3 393-3 393-3 393-3 393-3 393-3 224-0 224-0 224-0 224-0 59-3 59-3 59-3 59-3 59-3 59-3 92-0 92-0 92-0 92-0 198-3 198-3 198-3 198-3 86-0 174-3 174-3 174-3 174-3 174-3 174-3 174-3 17-0 17-0 17-0 174-3 174-3 174-3 246-3 246-3 246-3 220-0 220-0 220-0 220-0 220-0 220-0 0-2 0-2 0-2 0-2 0-2 0-2 0-2 0-2 0-2 0-2 0-2 0-2 0-2 0-2 0-2 0-2 0-2 0-2 0-2 0-2 0-2 0-2 0-2 0-2 0-2 0-2 0-2 0-2 0-2 0-2 0-2 0-2 0-2 0-2 0-2 0-2 0-2 0-2 0-2 0-2 0-2 0-2 0-2 0-2 0-2 
0-2 0-2 0-2 0-2 0-2 0-2 0-2 0-2 0-2 0-2 0-2 0-2 0-2 0-2 0-2 0-2 0-2 0-2 0-2 0-2 0-2 0-2 0-2 0-2 0-2 0-2 0-2 0-2 0-2 0-2 0-2 0-2 0-2 0-2 0-2 0-2 0-2 0-2 0-2 0-2 0-2 0-2 0-2 0-2 0-2 0-2 0-2 0-2 0-2 34-0 34-0 82-0 82-0 57-0 57-0 57-0 57-0 57-0 57-0 57-0 57-0 57-0 226-3 226-3 226-3 62-0 131-3 131-3 131-3 131-3 131-3 131-3 131-3 131-3 109-0 109-0 135-0 135-0 135-0 135-0 135-0 135-0 135-0 16-3 209-3 209-3 209-3 209-3 209-3 209-3 42-3 42-3 42-3 42-3 203-0 10-0 10-0 137-0 137-0 137-0 137-0 137-0 205-0 137-0 13-3 13-3 13-3 13-3 210-3 210-3 210-3 211-0 211-0 211-0 211-0 188-0 188-0 188-0 188-0 188-0 166-3 166-3 165-0 166-3 393-3 393-3 393-3 393-3 393-3 393-3 141-0 224-0 224-0 224-0 224-0 224-0 224-0 59-3 59-3 59-3 59-3 92-0 92-0 92-0 92-0 198-3 198-3 198-3 198-3 198-3 198-3 174-3 174-3 174-3 174-3 174-3 174-3 174-3 174-3 174-3 174-3 174-3 246-3 246-3 246-3 246-3 246-3 220-0 220-0 220-0 220-0 220-0 220-0 0-2 0-2 0-2 0-2 0-2 0-2 0-2 0-2 0-2 0-2 0-2 0-2 0-2 0-2 0-2 0-2 0-2 0-2 0-2 0-2 0-2 0-2 0-2 0-2 0-2 0-2 0-2 0-2 0-2 0-2 0-2 0-2 0-2 0-2 0-2 0-2 0-2 0-2 0-2 0-2 0-2 0-2 0-2 0-2 
0-2 0-2 0-2 0-2 0-2 0-2 0-2 0-2 0-2 0-2 0-2 0-2 0-2 0-2 0-2 0-2 0-2 0-2 0-2 0-2 0-2 0-2 0-2 0-2 0-2 0-2 0-2 0-2 0-2 0-2 0-2 0-2 0-2 0-2 0-2 0-2 0-2 0-2 0-2 0-2 0-2 0-2 0-2 0-2 0-2 0-2 0-2 0-2 0-2 34-0 34-0 82-0 82-0 82-0 57-0 57-0 57-0 57-0 57-0 57-0 57-0 57-0 226-3 226-3 62-0 62-0 62-0 131-3 131-3 131-3 131-3 131-3 131-3 131-3 109-0 109-0 135-0 135-0 135-0 135-0 135-0 135-0 135-0 209-3 209-3 209-3 209-3 209-3 209-3 209-3 209-3 203-0 203-0 203-0 203-0 10-0 10-0 137-0 137-0 137-0 137-0 205-0 205-0 205-0 205-0 13-3 13-3 210-3 210-3 210-3 210-3 211-0 188-0 188-0 188-0 188-0 188-0 188-0 165-0 165-0 165-0 165-0 165-0 165-0 393-3 393-3 393-3 393-3 393-3 393-3 141-0 141-0 141-0 224-0 224-0 224-0 224-0 59-3 59-3 59-3 92-0 92-0 92-0 92-0 92-0 140-3 140-3 140-3 140-3 198-3 140-3 140-3 123-0 123-0 123-0 123-0 174-3 174-3 174-3 246-3 246-3 246-3 246-3 246-3 246-3 220-0 220-0 220-0 220-0 220-0 225-3 225-3 225-3 225-3 225-3 0-2 0-2 0-2 0-2 0-2 0-2 0-2 0-2 0-2 0-2 0-2 0-2 0-2 0-2 0-2 0-2 0-2 0-2 0-2 0-2 0-2 0-2 0-2 0-2 0-2 0-2 0-2 0-2 0-2 0-2 0-2 0-2 0-2 0-2 0-2 0-2 0-2 0-2 0-2 0-2 0-2 0-2 
0-2 0-2 0-2 0-2 0-2 0-2 0-2 0-2 0-2 0-2 0-2 0-2 0-2 0-2 0-2 0-2 0-2 0-2 0-2 0-2 0-2 0-2 0-2 0-2 0-2 0-2 0-2 0-2 0-2 0-2 0-2 0-2 0-2 0-2 0-2 0-2 0-2 0-2 0-2 0-2 0-2 0-2 0-2 0-2 0-2 0-2 0-2 0-2 34-0 34-0 34-0 82-0 82-0 82-0 82-0 82-0 57-0 57-0 82-0 82-0 82-0 226-3 226-3 226-3 62-0 62-0 62-0 131-3 131-3 131-3 131-3 131-3 109-0 131-3 109-0 109-0 135-0 135-0 135-0 135-0 135-0 135-0 135-0 209-3 209-3 209-3 209-3 209-3 209-3 209-3 209-3 203-0 203-0 203-0 203-0 203-0 203-0 203-0 203-0 137-0 205-0 205-0 205-0 205-0 13-3 13-3 13-3 210-3 210-3 210-3 210-3 211-0 188-0 188-0 188-0 188-0 188-0 188-0 165-0 165-0 165-0 165-0 165-0 165-0 141-0 141-0 393-3 393-3 393-3 393-3 393-3 141-0 224-0 224-0 224-0 224-0 59-3 59-3 59-3 59-3 92-0 92-0 92-0 92-0 140-3 140-3 140-3 140-3 140-3 140-3 140-3 123-0 123-0 123-0 123-0 123-0 123-0 174-3 174-3 246-3 246-3 246-3 246-3 246-3 246-3 220-0 220-0 220-0 220-0 220-0 225-3 225-3 225-3 225-3 225-3 0-2 0-2 0-2 0-2 0-2 0-2 0-2 0-2 0-2 0-2 0-2 0-2 0-2 0-2 0-2 0-2 0-2 0-2 0-2 0-2 0-2 0-2 0-2 0-2 0-2 0-2 0-2 0-2 0-2 0-2 0-2 0-2 0-2 0-2 0-2 0-2 0-2 0-2 0-2 0-2 0-2 0-2 
0-2 0-2 0-2 0-2 0-2 0-2 0-2 0-2 0-2 0-2 0-2 0-2 0-2 0-2 0-2 0-2 0-2 0-2 0-2 0-2 0-2 0-2 0-2 0-2 0-2 0-2 0-2 0-2 0-2 0-2 0-2 0-2 0-2 0-2 0-2 0-2 0-2 0-2 0-2 0-2 0-2 0-2 0-2 0-2 0-2 0-2 34-0 34-0 34-0 34-0 34-0 82-0 82-0 82-0 82-0 82-0 82-0 82-0 82-0 82-0 82-0 226-3 226-3 226-3 62-0 62-0 62-0 131-3 131-3 109-0 109-0 109-0 109-0 109-0 109-0 109-0 135-0 135-0 32-0 32-0 32-0 135-0 135-0 135-0 84-3 84-3 209-3 209-3 209-3 209-3 209-3 84-3 203-0 203-0 203-0 203-0 203-0 203-0 203-0 137-0 205-0 205-0 205-0 205-0 13-3 13-3 210-3 210-3 210-3 210-3 210-3 211-0 211-0 188-0 188-0 188-0 188-0 188-0 165-0 165-0 165-0 165-0 165-0 165-0 165-0 141-0 141-0 141-0 393-3 393-3 393-3 141-0 141-0 224-0 224-0 59-3 59-3 59-3 59-3 59-3 92-0 92-0 92-0 92-0 140-3 140-3 140-3 140-3 140-3 140-3 140-3 123-0 123-0 123-0 123-0 123-0 123-0 174-3 174-3 174-3 246-3 246-3 246-3 246-3 295-3 295-3 295-3 295-3 225-3 225-3 225-3 225-3 225-3 225-3 225-3 0-2 0-2 0-2 0-2 0-2 0-2 0-2 0-2 0-2 0-2 0-2 0-2 0-2 0-2 0-2 0-2 0-2 0-2 0-2 0-2 0-2 0-2 0-2 0-2 0-2 0-2 0-2 0-2 0-2 0-2 0-2 0-2 0-2 0-2 0-2 0-2 0-2 0-2 0-2 0-2 0-2 0-2 
0-2 0-2 0-2 0-2 0-2 0-2 0-2 0-2 0-2 0-2 0-2 0-2 0-2 0-2 0-2 0-2 0-2 0-2 0-2 0-2 0-2 0-2 0-2 0-2 0-2 0-2 0-2 0-2 0-2 0-2 0-2 0-2 0-2 0-2 0-2 0-2 0-2 0-2 0-2 0-2 0-2 0-2 0-2 0-2 0-2 0-2 34-0 34-0 55-3 34-0 34-0 82-0 82-0 82-0 82-0 82-0 82-0 82-0 82-0 228-3 226-3 226-3 226-3 226-3 226-3 131-3 131-3 131-3 109-0 109-0 109-0 109-0 109-0 109-0 109-0 109-0 135-0 135-0 32-0 32-0 32-0 32-0 135-0 135-0 84-3 84-3 209-3 209-3 209-3 209-3 209-3 84-3 203-0 203-0 203-0 203-0 203-0 203-0 203-0 205-0 205-0 205-0 205-0 205-0 13-3 13-3 13-3 210-3 210-3 210-3 210-3 210-3 188-0 188-0 188-0 188-0 188-0 161-0 161-0 165-0 165-0 165-0 165-0 165-0 165-0 141-0 141-0 141-0 393-3 393-3 141-0 141-0 141-0 141-0 141-0 141-0 122-0 59-3 94-3 94-3 92-0 140-3 140-3 140-3 140-3 140-3 140-3 140-3 123-0 123-0 140-3 123-0 123-0 123-0 123-0 123-0 123-0 174-3 320-3 320-3 295-3 295-3 295-3 295-3 295-3 295-3 295-3 295-3 225-3 300-0 300-0 225-3 225-3 225-3 225-3 225-3 0-2 0-2 0-2 0-2 0-2 0-2 0-2 0-2 0-2 0-2 0-2 0-2 0-2 0-2 0-2 0-2 0-2 0-2 0-2 0-2 0-2 0-2 0-2 0-2 0-2 0-2 0-2 0-2 0-2 0-2 0-2 0-2 0-2 0-2 0-2 0-2 0-2 0-2 0-2 0-2 0-2 
0-2 0-2 0-2 0-2 0-2 0-2 0-2 0-2 0-2 0-2 0-2 0-2 0-2 0-2 0-2 0-2 0-2 0-2 0-2 0-2 0-2 0-2 0-2 0-2 0-2 0-2 0-2 0-2 0-2 0-2 0-2 0-2 0-2 0-2 0-2 0-2 0-2 0-2 0-2 0-2 0-2 0-2 0-2 0-2 0-2 0-2 34-0 34-0 55-3 55-3 34-0 82-0 82-0 82-0 82-0 82-0 228-3 228-3 228-3 228-3 226-3 228-3 228-3 226-3 226-3 131-3 131-3 131-3 109-0 109-0 109-0 109-0 32-0 32-0 32-0 32-0 135-0 32-0 32-0 32-0 32-0 44-0 135-0 135-0 84-3 84-3 84-3 84-3 84-3 84-3 84-3 84-3 203-0 203-0 203-0 203-0 203-0 203-0 93-3 93-3 205-0 205-0 205-0 205-0 205-0 13-3 13-3 210-3 210-3 210-3 210-3 210-3 188-0 188-0 188-0 188-0 188-0 161-0 161-0 165-0 165-0 165-0 165-0 165-0 165-0 141-0 141-0 141-0 141-0 141-0 141-0 141-0 141-0 141-0 122-0 122-0 122-0 122-0 122-0 94-3 140-3 140-3 140-3 140-3 140-3 140-3 140-3 123-0 123-0 123-0 123-0 123-0 320-3 123-0 123-0 123-0 123-0 320-3 320-3 320-3 295-3 295-3 295-3 295-3 295-3 295-3 295-3 295-3 300-0 300-0 300-0 300-0 300-0 225-3 225-3 225-3 0-2 0-2 0-2 0-2 0-2 0-2 0-2 0-2 0-2 0-2 0-2 0-2 0-2 0-2 0-2 0-2 0-2 0-2 0-2 0-2 0-2 0-2 0-2 0-2 0-2 0-2 0-2 0-2 0-2 0-2 0-2 0-2 0-2 0-2 0-2 0-2 0-2 0-2 0-2 0-2 0-2 
0-2 0-2 0-2 0-2 0-2 0-2 0-2 0-2 0-2 0-2 0-2 0-2 0-2 0-2 0-2 0-2 0-2 0-2 0-2 0-2 0-2 0-2 0-2 0-2 0-2 0-2 0-2 0-2 0-2 0-2 0-2 0-2 0-2 0-2 0-2 0-2 0-2 0-2 0-2 0-2 0-2 0-2 0-2 0-2 34-0 34-0 34-0 34-0 55-3 55-3 55-3 55-3 55-3 82-0 107-0 82-0 228-3 107-0 228-3 228-3 228-3 228-3 228-3 228-3 228-3 228-3 228-3 228-3 109-0 109-0 109-0 109-0 32-0 32-0 32-0 32-0 32-0 32-0 32-0 32-0 32-0 44-0 44-0 84-3 84-3 84-3 84-3 84-3 84-3 84-3 84-3 84-3 84-3 84-3 203-0 203-0 93-3 93-3 93-3 93-3 205-0 205-0 205-0 205-0 205-0 13-3 13-3 210-3 266-3 210-3 210-3 210-3 210-3 161-0 161-0 188-0 161-0 161-0 161-0 161-0 165-0 165-0 165-0 165-0 165-0 165-0 248-3 141-0 141-0 141-0 141-0 141-0 141-0 122-0 122-0 122-0 122-0 122-0 122-0 94-3 94-3 94-3 94-3 94-3 94-3 140-3 140-3 67-3 123-0 123-0 123-0 66-0 320-3 320-3 320-3 320-3 320-3 320-3 320-3 320-3 295-3 295-3 320-3 295-3 295-3 295-3 295-3 295-3 295-3 295-3 300-0 300-0 300-0 225-3 225-3 39-3 39-3 0-2 0-2 0-2 0-2 0-2 0-2 0-2 0-2 0-2 0-2 0-2 0-2 0-2 0-2 0-2 0-2 0-2 0-2 0-2 0-2 0-2 0-2 0-2 0-2 0-2 0-2 0-2 0-2 0-2 0-2 0-2 0-2 0-2 0-2 0-2 0-2 0-2 0-2 0-2 0-2 
0-2 0-2 0-2 0-2 0-2 0-2 0-2 0-2 0-2 0-2 0-2 0-2 0-2 0-2 0-2 0-2 0-2 0-2 0-2 0-2 0-2 0-2 0-2 0-2 0-2 0-2 0-2 0-2 0-2 0-2 0-2 0-2 0-2 0-2 0-2 0-2 0-2 0-2 0-2 0-2 0-2 0-2 0-2 0-2 34-0 34-0 34-0 34-0 55-3 55-3 55-3 55-3 107-0 107-0 107-0 82-0 228-3 107-0 107-0 107-0 228-3 228-3 228-3 228-3 228-3 228-3 228-3 278-3 109-0 109-0 109-0 32-0 32-0 32-0 208-0 208-0 32-0 32-0 32-0 32-0 32-0 44-0 44-0 44-0 84-3 84-3 84-3 84-3 84-3 84-3 84-3 84-3 84-3 84-3 203-0 203-0 93-3 93-3 93-3 93-3 205-0 205-0 205-0 205-0 205-0 13-3 13-3 13-3 266-3 266-3 210-3 210-3 210-3 161-0 161-0 161-0 161-0 161-0 161-0 161-0 165-0 165-0 248-3 165-0 248-3 165-0 248-3 248-3 141-0 141-0 81-3 81-3 81-3 122-0 122-0 122-0 122-0 122-0 122-0 122-0 94-3 94-3 94-3 94-3 94-3 140-3 67-3 67-3 67-3 123-0 123-0 66-0 66-0 66-0 66-0 66-0 66-0 320-3 66-0 320-3 320-3 320-3 320-3 320-3 295-3 295-3 295-3 295-3 295-3 300-0 300-0 300-0 300-0 225-3 225-3 39-3 39-3 39-3 39-3 0-2 0-2 0-2 0-2 0-2 0-2 0-2 0-2 0-2 0-2 0-2 0-2 0-2 0-2 0-2 0-2 0-2 0-2 0-2 0-2 0-2 0-2 0-2 0-2 0-2 0-2 0-2 0-2 0-2 0-2 0-2 0-2 0-2 0-2 0-2 0-2 0-2 0-2 
0-2 0-2 0-2 0-2 0-2 0-2 0-2 0-2 0-2 0-2 0-2 0-2 0-2 0-2 0-2 0-2 0-2 0-2 0-2 0-2 0-2 0-2 0-2 0-2 0-2 0-2 0-2 0-2 0-2 0-2 0-2 0-2 0-2 0-2 0-2 0-2 0-2 0-2 0-2 0-2 0-2 0-2 326-3 34-0 34-0 34-0 34-0 34-0 55-3 55-3 55-3 55-3 107-0 232-0 107-0 107-0 107-0 107-0 107-0 107-0 228-3 228-3 228-3 228-3 228-3 278-3 278-3 278-3 109-0 109-0 109-0 208-0 32-0 208-0 208-0 208-0 208-0 177-0 32-0 44-0 44-0 44-0 44-0 44-0 84-3 84-3 481-0 481-0 481-0 481-0 84-3 84-3 84-3 84-3 93-3 93-3 93-3 93-3 93-3 93-3 205-0 205-0 205-0 205-0 13-3 13-3 13-3 13-3 266-3 161-0 161-0 161-0 161-0 161-0 161-0 161-0 161-0 161-0 161-0 161-0 248-3 248-3 248-3 248-3 248-3 248-3 248-3 248-3 248-3 248-3 81-3 81-3 81-3 122-0 122-0 122-0 122-0 122-0 122-0 94-3 94-3 94-3 94-3 94-3 94-3 67-3 67-3 67-3 67-3 66-0 66-0 66-0 66-0 66-0 66-0 66-0 66-0 66-0 66-0 320-3 320-3 320-3 320-3 320-3 295-3 295-3 295-3 295-3 300-0 300-0 300-0 225-3 225-3 225-3 225-3 39-3 39-3 39-3 39-3 39-3 0-2 0-2 0-2 0-2 0-2 0-2 0-2 0-2 0-2 0-2 0-2 0-2 0-2 0-2 0-2 0-2 0-2 0-2 0-2 0-2 0-2 0-2 0-2 0-2 0-2 0-2 0-2 0-2 0-2 0-2 0-2 0-2 0-2 0-2 0-2 0-2 0-2 
0-2 0-2 0-2 0-2 0-2 0-2 0-2 0-2 0-2 0-2 0-2 0-2 0-2 0-2 0-2 0-2 0-2 0-2 0-2 0-2 0-2 0-2 0-2 0-2 0-2 0-2 0-2 0-2 0-2 0-2 0-2 0-2 0-2 0-2 0-2 0-2 0-2 0-2 0-2 0-2 0-2 0-2 326-3 34-0 34-0 34-0 34-0 34-0 55-3 55-3 55-3 55-3 232-0 232-0 107-0 107-0 107-0 107-0 107-0 107-0 228-3 228-3 228-3 228-3 278-3 278-3 278-3 208-0 208-0 208-0 109-0 208-0 208-0 208-0 177-0 177-0 177-0 177-0 177-0 177-0 44-0 44-0 44-0 44-0 44-0 481-0 481-0 481-0 481-0 481-0 84-3 227-0 227-0 227-0 227-0 227-0 93-3 93-3 93-3 93-3 205-0 205-0 205-0 13-3 13-3 266-3 266-3 266-3 266-3 266-3 266-3 161-0 161-0 161-0 161-0 161-0 311-0 311-0 311-0 311-0 248-3 248-3 248-3 248-3 248-3 248-3 248-3 248-3 248-3 248-3 81-3 81-3 81-3 122-0 122-0 122-0 122-0 122-0 122-0 94-3 94-3 94-3 94-3 94-3 94-3 94-3 67-3 67-3 67-3 67-3 66-0 66-0 66-0 66-0 66-0 66-0 66-0 171-0 171-0 320-3 320-3 320-3 320-3 320-3 298-3 298-3 298-3 298-3 300-0 300-0 225-3 225-3 225-3 225-3 225-3 39-3 39-3 39-3 39-3 39-3 0-2 0-2 0-2 0-2 0-2 0-2 0-2 0-2 0-2 0-2 0-2 0-2 0-2 0-2 0-2 0-2 0-2 0-2 0-2 0-2 0-2 0-2 0-2 0-2 0-2 0-2 0-2 0-2 0-2 0-2 0-2 0-2 0-2 0-2 0-2 0-2 0-2 
0-2 0-2 0-2 0-2 0-2 0-2 0-2 0-2 0-2 0-2 0-2 0-2 0-2 0-2 0-2 0-2 0-2 0-2 0-2 0-2 0-2 0-2 0-2 0-2 0-2 0-2 0-2 0-2 0-2 0-2 0-2 0-2 0-2 0-2 0-2 0-2 0-2 0-2 0-2 0-2 0-2 0-2 326-3 326-3 34-0 326-3 34-0 55-3 55-3 55-3 55-3 55-3 232-0 107-0 107-0 107-0 107-0 107-0 107-0 107-0 228-3 228-3 228-3 228-3 278-3 278-3 278-3 278-3 278-3 208-0 208-0 208-0 208-0 208-0 177-0 177-0 177-0 177-0 177-0 177-0 44-0 44-0 44-0 44-0 481-0 481-0 481-0 481-0 481-0 481-0 227-0 227-0 227-0 227-0 227-0 227-0 227-0 93-3 93-3 93-3 93-3 93-3 93-3 13-3 13-3 71-0 71-0 266-3 266-3 266-3 266-3 161-0 161-0 161-0 161-0 311-0 311-0 311-0 311-0 248-3 248-3 248-3 248-3 248-3 248-3 248-3 248-3 248-3 81-3 81-3 81-3 81-3 81-3 81-3 122-0 122-0 122-0 122-0 94-3 94-3 94-3 94-3 94-3 94-3 94-3 94-3 94-3 67-3 67-3 67-3 67-3 66-0 66-0 66-0 66-0 66-0 66-0 171-0 171-0 320-3 320-3 320-3 320-3 320-3 298-3 298-3 298-3 298-3 298-3 300-0 300-0 300-0 225-3 39-3 39-3 39-3 39-3 39-3 39-3 39-3 0-2 0-2 0-2 0-2 0-2 0-2 0-2 0-2 0-2 0-2 0-2 0-2 0-2 0-2 0-2 0-2 0-2 0-2 0-2 0-2 0-2 0-2 0-2 0-2 0-2 0-2 0-2 0-2 0-2 0-2 0-2 0-2 0-2 0-2 0-2 0-2 0-2 
0-2 0-2 0-2 0-2 0-2 0-2 0-2 0-2 0-2 0-2 0-2 0-2 0-2 0-2 0-2 0-2 0-2 0-2 0-2 0-2 0-2 0-2 0-2 0-2 0-2 0-2 0-2 0-2 0-2 0-2 0-2 0-2 0-2 0-2 0-2 0-2 0-2 0-2 0-2 0-2 0-2 0-2 326-3 326-3 326-3 326-3 55-3 55-3 55-3 55-3 55-3 232-0 232-0 232-0 107-0 107-0 107-0 107-0 107-0 228-3 228-3 228-3 329-0 329-0 278-3 278-3 278-3 278-3 278-3 278-3 208-0 208-0 208-0 208-0 177-0 177-0 177-0 177-0 177-0 177-0 44-0 44-0 44-0 44-0 481-0 481-0 481-0 481-0 481-0 481-0 481-0 227-0 227-0 227-0 227-0 227-0 227-0 93-3 93-3 93-3 93-3 93-3 93-3 13-3 13-3 71-0 71-0 266-3 266-3 266-3 266-3 266-3 161-0 161-0 161-0 311-0 311-0 335-0 335-0 248-3 335-0 335-0 335-0 335-0 335-0 335-0 248-3 248-3 81-3 81-3 81-3 81-3 81-3 81-3 81-3 122-0 122-0 122-0 94-3 94-3 94-3 139-3 139-3 139-3 139-3 94-3 94-3 67-3 67-3 67-3 67-3 66-0 66-0 66-0 66-0 171-0 171-0 171-0 171-0 171-0 171-0 171-0 171-0 320-3 298-3 298-3 298-3 298-3 298-3 300-0 300-0 300-0 300-0 39-3 39-3 39-3 39-3 39-3 39-3 39-3 39-3 0-2 0-2 0-2 0-2 0-2 0-2 0-2 0-2 0-2 0-2 0-2 0-2 0-2 0-2 0-2 0-2 0-2 0-2 0-2 0-2 0-2 0-2 0-2 0-2 0-2 0-2 0-2 0-2 0-2 0-2 0-2 0-2 0-2 0-2 0-2 0-2 
0-2 0-2 0-2 0-2 0-2 0-2 0-2 0-2 0-2 0-2 0-2 0-2 0-2 0-2 0-2 0-2 0-2 0-2 0-2 0-2 0-2 0-2 0-2 0-2 0-2 0-2 0-2 0-2 0-2 0-2 0-2 0-2 0-2 0-2 0-2 0-2 0-2 0-2 0-2 0-2 326-3 326-3 326-3 326-3 326-3 326-3 55-3 55-3 55-3 55-3 55-3 55-3 55-3 232-0 107-0 355-3 107-0 107-0 107-0 228-3 228-3 355-3 355-3 329-0 278-3 278-3 278-3 278-3 278-3 278-3 208-0 208-0 208-0 208-0 208-0 177-0 177-0 177-0 177-0 35-0 35-0 35-0 44-0 44-0 481-0 481-0 481-0 481-0 481-0 481-0 481-0 481-0 227-0 227-0 261-3 261-3 227-0 93-3 93-3 93-3 93-3 93-3 93-3 71-0 13-3 71-0 71-0 266-3 266-3 266-3 266-3 266-3 266-3 266-3 311-0 311-0 311-0 335-0 335-0 335-0 335-0 335-0 335-0 335-0 335-0 335-0 248-3 81-3 81-3 81-3 81-3 81-3 81-3 81-3 81-3 196-0 196-0 196-0 196-0 94-3 94-3 139-3 139-3 139-3 139-3 139-3 139-3 67-3 67-3 67-3 67-3 66-0 66-0 66-0 66-0 171-0 171-0 171-0 171-0 171-0 171-0 171-0 171-0 320-3 298-3 298-3 298-3 298-3 298-3 300-0 300-0 300-0 300-0 300-0 39-3 39-3 39-3 39-3 39-3 250-3 250-3 250-3 0-2 0-2 0-2 0-2 0-2 0-2 0-2 0-2 0-2 0-2 0-2 0-2 0-2 0-2 0-2 0-2 0-2 0-2 0-2 0-2 0-2 0-2 0-2 0-2 0-2 0-2 0-2 0-2 0-2 0-2 0-2 0-2 0-2 0-2 0-2 
0-2 0-2 0-2 0-2 0-2 0-2 0-2 0-2 0-2 0-2 0-2 0-2 0-2 0-2 0-2 0-2 0-2 0-2 0-2 0-2 0-2 0-2 0-2 0-2 0-2 0-2 0-2 0-2 0-2 0-2 0-2 0-2 0-2 0-2 0-2 0-2 0-2 0-2 0-2 0-2 326-3 326-3 326-3 326-3 326-3 326-3 55-3 279-3 279-3 279-3 279-3 55-3 232-0 232-0 355-3 355-3 107-0 107-0 355-3 355-3 355-3 355-3 355-3 329-0 329-0 329-0 329-0 278-3 278-3 278-3 208-0 208-0 208-0 190-3 190-3 177-0 177-0 177-0 177-0 35-0 35-0 35-0 44-0 44-0 481-0 481-0 481-0 85-0 481-0 481-0 481-0 227-0 227-0 227-0 261-3 261-3 261-3 261-3 93-3 93-3 93-3 261-3 261-3 71-0 71-0 71-0 71-0 266-3 266-3 266-3 266-3 266-3 266-3 311-0 311-0 311-0 240-3 335-0 335-0 335-0 335-0 335-0 335-0 335-0 335-0 335-0 248-3 81-3 81-3 81-3 81-3 81-3 81-3 81-3 196-0 196-0 196-0 196-0 196-0 94-3 291-0 139-3 139-3 139-3 139-3 67-3 67-3 67-3 67-3 67-3 67-3 66-0 66-0 171-0 171-0 171-0 171-0 171-0 171-0 171-0 110-0 110-0 110-0 110-0 298-3 298-3 298-3 298-3 298-3 298-3 300-0 300-0 300-0 300-0 250-3 39-3 39-3 250-3 250-3 250-3 250-3 250-3 0-2 0-2 0-2 0-2 0-2 0-2 0-2 0-2 0-2 0-2 0-2 0-2 0-2 0-2 0-2 0-2 0-2 0-2 0-2 0-2 0-2 0-2 0-2 0-2 0-2 0-2 0-2 0-2 0-2 0-2 0-2 0-2 0-2 0-2 0-2 
0-2 0-2 0-2 0-2 0-2 0-2 0-2 0-2 0-2 0-2 0-2 0-2 0-2 0-2 0-2 0-2 0-2 0-2 0-2 0-2 0-2 0-2 0-2 0-2 0-2 0-2 0-2 0-2 0-2 0-2 0-2 0-2 0-2 0-2 0-2 0-2 0-2 0-2 0-2 326-3 326-3 326-3 326-3 326-3 326-3 326-3 326-3 326-3 279-3 279-3 279-3 279-3 232-0 232-0 232-0 355-3 355-3 355-3 355-3 355-3 355-3 329-0 329-0 329-0 329-0 278-3 278-3 278-3 278-3 278-3 208-0 208-0 208-0 190-3 190-3 177-0 177-0 177-0 177-0 35-0 35-0 35-0 44-0 44-0 44-0 481-0 481-0 85-0 85-0 481-0 481-0 227-0 227-0 227-0 261-3 261-3 261-3 261-3 261-3 261-3 261-3 261-3 261-3 71-0 159-0 71-0 71-0 266-3 266-3 266-3 266-3 311-0 311-0 311-0 311-0 311-0 240-3 335-0 240-3 335-0 335-0 335-0 335-0 335-0 335-0 335-0 335-0 81-3 81-3 81-3 119-3 119-3 81-3 119-3 196-0 196-0 196-0 196-0 196-0 196-0 291-0 139-3 139-3 139-3 139-3 67-3 67-3 67-3 67-3 67-3 67-3 66-0 66-0 66-0 171-0 171-0 171-0 171-0 171-0 110-0 110-0 110-0 110-0 110-0 110-0 298-3 298-3 298-3 298-3 298-3 300-0 300-0 300-0 300-0 250-3 39-3 250-3 250-3 250-3 250-3 250-3 250-3 0-2 0-2 0-2 0-2 0-2 0-2 0-2 0-2 0-2 0-2 0-2 0-2 0-2 0-2 0-2 0-2 0-2 0-2 0-2 0-2 0-2 0-2 0-2 0-2 0-2 0-2 0-2 0-2 0-2 0-2 0-2 0-2 0-2 0-2 0-2 
0-2 0-2 0-2 0-2 0-2 0-2 0-2 0-2 0-2 0-2 0-2 0-2 0-2 0-2 0-2 0-2 0-2 0-2 0-2 0-2 0-2 0-2 0-2 0-2 0-2 0-2 0-2 0-2 0-2 0-2 0-2 0-2 0-2 0-2 0-2 0-2 0-2 0-2 0-2 129-0 129-0 326-3 326-3 326-3 326-3 326-3 326-3 326-3 279-3 279-3 279-3 232-0 232-0 232-0 232-0 355-3 355-3 355-3 355-3 355-3 355-3 329-0 329-0 329-0 329-0 278-3 278-3 278-3 278-3 278-3 208-0 208-0 190-3 190-3 190-3 190-3 177-0 177-0 177-0 35-0 35-0 44-0 44-0 44-0 44-0 44-0 44-0 44-0 85-0 85-0 85-0 227-0 227-0 227-0 261-3 261-3 261-3 261-3 261-3 261-3 261-3 261-3 261-3 71-0 159-0 159-0 159-0 266-3 159-0 159-0 266-3 266-3 311-0 311-0 311-0 311-0 240-3 240-3 240-3 240-3 240-3 145-0 335-0 145-0 145-0 145-0 145-0 119-3 119-3 119-3 119-3 119-3 119-3 119-3 196-0 196-0 196-0 196-0 196-0 196-0 291-0 291-0 139-3 120-3 139-3 139-3 139-3 139-3 67-3 67-3 272-3 272-3 66-0 171-0 171-0 344-3 171-0 171-0 110-0 110-0 110-0 110-0 110-0 110-0 298-3 298-3 298-3 298-3 298-3 289-0 289-0 289-0 274-0 274-0 250-3 250-3 250-3 250-3 250-3 250-3 250-3 250-3 250-3 0-2 0-2 0-2 0-2 0-2 0-2 0-2 0-2 0-2 0-2 0-2 0-2 0-2 0-2 0-2 0-2 0-2 0-2 0-2 0-2 0-2 0-2 0-2 0-2 0-2 0-2 0-2 0-2 0-2 0-2 0-2 0-2 0-2 0-2 
0-2 0-2 0-2 0-2 0-2 0-2 0-2 0-2 0-2 0-2 0-2 0-2 0-2 0-2 0-2 0-2 0-2 0-2 0-2 0-2 0-2 0-2 0-2 0-2 0-2 0-2 0-2 0-2 0-2 0-2 0-2 0-2 0-2 0-2 0-2 0-2 0-2 0-2 0-2 129-0 129-0 129-0 129-0 326-3 326-3 326-3 279-3 279-3 279-3 232-0 232-0 232-0 232-0 232-0 232-0 232-0 355-3 355-3 329-0 329-0 329-0 329-0 329-0 329-0 329-0 329-0 104-3 104-3 104-3 208-0 208-0 190-3 190-3 190-3 190-3 190-3 177-0 35-0 35-0 35-0 35-0 44-0 35-0 35-0 44-0 85-0 85-0 85-0 85-0 85-0 85-0 85-0 227-0 227-0 227-0 227-0 261-3 261-3 261-3 261-3 261-3 261-3 71-0 71-0 159-0 159-0 159-0 159-0 159-0 159-0 159-0 159-0 311-0 311-0 311-0 311-0 240-3 240-3 240-3 240-3 240-3 145-0 145-0 145-0 145-0 145-0 145-0 119-3 119-3 119-3 119-3 119-3 119-3 196-0 196-0 196-0 196-0 196-0 196-0 196-0 291-0 291-0 291-0 120-3 139-3 139-3 139-3 139-3 67-3 272-3 272-3 272-3 272-3 171-0 344-3 344-3 171-0 171-0 110-0 110-0 110-0 110-0 110-0 110-0 298-3 298-3 298-3 298-3 289-0 289-0 289-0 289-0 274-0 274-0 274-0 274-0 274-0 250-3 250-3 250-3 250-3 250-3 250-3 0-2 0-2 0-2 0-2 0-2 0-2 0-2 0-2 0-2 0-2 0-2 0-2 0-2 0-2 0-2 0-2 0-2 0-2 0-2 0-2 0-2 0-2 0-2 0-2 0-2 0-2 0-2 0-2 0-2 0-2 0-2 0-2 0-2 0-2 
0-2 0-2 0-2 0-2 0-2 0-2 0-2 0-2 0-2 0-2 0-2 0-2 0-2 0-2 0-2 0-2 0-2 0-2 0-2 0-2 0-2 0-2 0-2 0-2 0-2 0-2 0-2 0-2 0-2 0-2 0-2 0-2 0-2 0-2 0-2 0-2 0-2 0-2 0-2 129-0 129-0 129-0 129-0 326-3 279-3 279-3 279-3 279-3 279-3 232-0 232-0 232-0 232-0 232-0 355-3 355-3 355-3 355-3 153-0 329-0 329-0 329-0 329-0 329-0 329-0 329-0 104-3 104-3 79-0 208-0 190-3 190-3 190-3 190-3 190-3 177-0 177-0 177-0 35-0 35-0 35-0 44-0 35-0 35-0 35-0 35-0 85-0 85-0 85-0 85-0 85-0 85-0 85-0 227-0 227-0 56-3 56-3 261-3 261-3 261-3 261-3 71-0 71-0 71-0 159-0 159-0 159-0 159-0 159-0 159-0 159-0 159-0 159-0 311-0 311-0 311-0 240-3 240-3 240-3 240-3 145-0 145-0 145-0 145-0 145-0 119-3 119-3 119-3 119-3 119-3 119-3 119-3 119-3 119-3 119-3 196-0 196-0 196-0 196-0 196-0 291-0 291-0 291-0 120-3 120-3 120-3 139-3 139-3 139-3 272-3 272-3 272-3 344-3 344-3 344-3 344-3 344-3 344-3 344-3 110-0 110-0 110-0 110-0 60-3 60-3 289-0 289-0 289-0 289-0 289-0 289-0 289-0 274-0 274-0 274-0 274-0 274-0 274-0 274-0 250-3 250-3 250-3 250-3 250-3 0-2 0-2 0-2 0-2 0-2 0-2 0-2 0-2 0-2 0-2 0-2 0-2 0-2 0-2 0-2 0-2 0-2 0-2 0-2 0-2 0-2 0-2 0-2 0-2 0-2 0-2 0-2 0-2 0-2 0-2 0-2 0-2 0-2 
0-2 0-2 0-2 0-2 0-2 0-2 0-2 0-2 0-2 0-2 0-2 0-2 0-2 0-2 0-2 0-2 0-2 0-2 0-2 0-2 0-2 0-2 0-2 0-2 0-2 0-2 0-2 0-2 0-2 0-2 0-2 0-2 0-2 0-2 0-2 0-2 0-2 0-2 0-2 129-0 129-0 129-0 129-0 129-0 279-3 279-3 279-3 279-3 279-3 232-0 232-0 232-0 232-0 232-0 355-3 355-3 355-3 355-3 153-0 329-0 329-0 329-0 329-0 329-0 329-0 329-0 104-3 79-0 79-0 208-0 190-3 190-3 190-3 190-3 190-3 190-3 190-3 190-3 35-0 35-0 35-0 35-0 35-0 35-0 35-0 35-0 85-0 85-0 85-0 85-0 85-0 85-0 227-0 227-0 227-0 61-3 56-3 261-3 261-3 261-3 261-3 71-0 71-0 71-0 71-0 159-0 159-0 159-0 159-0 159-0 159-0 159-0 311-0 311-0 311-0 311-0 240-3 240-3 240-3 240-3 145-0 145-0 145-0 145-0 119-3 119-3 119-3 119-3 119-3 119-3 119-3 119-3 41-0 41-0 196-0 196-0 196-0 196-0 196-0 291-0 291-0 291-0 291-0 120-3 120-3 120-3 139-3 139-3 139-3 272-3 272-3 272-3 272-3 344-3 344-3 344-3 344-3 344-3 344-3 110-0 110-0 110-0 110-0 60-3 60-3 289-0 289-0 289-0 289-0 289-0 289-0 289-0 289-0 274-0 274-0 274-0 274-0 274-0 274-0 274-0 250-3 250-3 250-3 250-3 0-2 0-2 0-2 0-2 0-2 0-2 0-2 0-2 0-2 0-2 0-2 0-2 0-2 0-2 0-2 0-2 0-2 0-2 0-2 0-2 0-2 0-2 0-2 0-2 0-2 0-2 0-2 0-2 0-2 0-2 0-2 0-2 0-2 
0-2 0-2 0-2 0-2 0-2 0-2 0-2 0-2 0-2 0-2 0-2 0-2 0-2 0-2 0-2 0-2 0-2 0-2 0-2 0-2 0-2 0-2 0-2 0-2 0-2 0-2 0-2 0-2 0-2 0-2 0-2 0-2 0-2 0-2 0-2 0-2 0-2 0-2 0-2 129-0 129-0 129-0 129-0 129-0 279-3 279-3 279-3 279-3 279-3 279-3 232-0 232-0 232-0 232-0 355-3 355-3 355-3 153-0 153-0 153-0 153-0 329-0 329-0 329-0 329-0 329-0 104-3 79-0 79-0 79-0 79-0 190-3 190-3 190-3 190-3 190-3 190-3 190-3 190-3 190-3 35-0 35-0 35-0 35-0 35-0 257-3 257-3 257-3 85-0 85-0 85-0 85-0 61-3 61-3 61-3 61-3 56-3 56-3 56-3 56-3 71-0 71-0 71-0 71-0 71-0 159-0 159-0 159-0 159-0 159-0 239-0 159-0 159-0 240-3 311-0 311-0 311-0 240-3 240-3 145-0 145-0 145-0 145-0 145-0 119-3 119-3 187-3 119-3 41-0 41-0 41-0 41-0 41-0 41-0 196-0 196-0 291-0 291-0 196-0 291-0 291-0 120-3 120-3 120-3 120-3 120-3 139-3 139-3 139-3 272-3 272-3 272-3 344-3 344-3 344-3 344-3 110-0 110-0 110-0 110-0 110-0 110-0 110-0 60-3 60-3 289-0 289-0 289-0 289-0 289-0 289-0 289-0 274-0 274-0 274-0 274-0 274-0 274-0 274-0 274-0 274-0 250-3 250-3 250-3 0-2 0-2 0-2 0-2 0-2 0-2 0-2 0-2 0-2 0-2 0-2 0-2 0-2 0-2 0-2 0-2 0-2 0-2 0-2 0-2 0-2 0-2 0-2 0-2 0-2 0-2 0-2 0-2 0-2 0-2 0-2 0-2 0-2 
0-2 0-2 0-2 0-2 0-2 0-2 0-2 0-2 0-2 0-2 0-2 0-2 0-2 0-2 0-2 0-2 0-2 0-2 0-2 0-2 0-2 0-2 0-2 0-2 0-2 0-2 0-2 0-2 0-2 0-2 0-2 0-2 0-2 0-2 0-2 0-2 0-2 0-2 0-2 129-0 129-0 129-0 129-0 279-3 279-3 279-3 279-3 279-3 279-3 153-0 153-0 232-0 232-0 232-0 355-3 355-3 153-0 153-0 153-0 153-0 153-0 104-3 104-3 104-3 104-3 104-3 104-3 104-3 79-0 79-0 79-0 79-0 190-3 190-3 190-3 190-3 83-0 83-0 190-3 33-3 257-3 257-3 35-0 35-0 35-0 257-3 257-3 85-0 85-0 85-0 85-0 61-3 61-3 61-3 56-3 56-3 56-3 56-3 56-3 56-3 71-0 71-0 71-0 71-0 71-0 239-0 239-0 159-0 239-0 239-0 239-0 159-0 159-0 240-3 240-3 240-3 240-3 240-3 240-3 145-0 145-0 145-0 145-0 187-3 187-3 187-3 187-3 187-3 187-3 41-0 41-0 41-0 41-0 41-0 291-0 291-0 291-0 291-0 291-0 291-0 291-0 291-0 120-3 120-3 120-3 120-3 120-3 139-3 139-3 272-3 272-3 272-3 344-3 344-3 344-3 344-3 344-3 344-3 110-0 110-0 110-0 110-0 110-0 60-3 60-3 289-0 289-0 289-0 289-0 289-0 289-0 289-0 274-0 143-0 143-0 274-0 274-0 274-0 274-0 274-0 172-0 172-0 172-0 172-0 172-0 0-2 0-2 0-2 0-2 0-2 0-2 0-2 0-2 0-2 0-2 0-2 0-2 0-2 0-2 0-2 0-2 0-2 0-2 0-2 0-2 0-2 0-2 0-2 0-2 0-2 0-2 0-2 0-2 0-2 0-2 0-2 0-2 
0-2 0-2 0-2 0-2 0-2 0-2 0-2 0-2 0-2 0-2 0-2 0-2 0-2 0-2 0-2 0-2 0-2 0-2 0-2 0-2 0-2 0-2 0-2 0-2 0-2 0-2 0-2 0-2 0-2 0-2 0-2 0-2 0-2 0-2 0-2 0-2 0-2 0-2 0-2 129-0 129-0 129-0 129-0 129-0 180-0 180-0 180-0 279-3 153-0 153-0 153-0 153-0 153-0 153-0 153-0 355-3 153-0 153-0 153-0 153-0 104-3 104-3 104-3 104-3 104-3 104-3 104-3 104-3 79-0 79-0 79-0 79-0 79-0 79-0 79-0 79-0 79-0 83-0 83-0 33-3 33-3 257-3 35-0 257-3 257-3 257-3 257-3 257-3 85-0 85-0 61-3 61-3 61-3 61-3 56-3 56-3 56-3 56-3 56-3 56-3 71-0 71-0 71-0 71-0 71-0 239-0 239-0 239-0 239-0 239-0 239-0 239-0 239-0 239-0 240-3 240-3 240-3 64-0 64-0 145-0 145-0 145-0 145-0 187-3 187-3 187-3 187-3 187-3 41-0 41-0 65-0 65-0 41-0 41-0 291-0 291-0 291-0 291-0 291-0 291-0 291-0 291-0 120-3 120-3 120-3 120-3 120-3 120-3 120-3 272-3 272-3 272-3 272-3 272-3 344-3 344-3 344-3 344-3 344-3 60-3 60-3 60-3 110-0 60-3 60-3 289-0 289-0 289-0 143-0 143-0 143-0 143-0 143-0 143-0 143-0 143-0 143-0 143-0 274-0 274-0 172-0 172-0 172-0 172-0 172-0 0-2 0-2 0-2 0-2 0-2 0-2 0-2 0-2 0-2 0-2 0-2 0-2 0-2 0-2 0-2 0-2 0-2 0-2 0-2 0-2 0-2 0-2 0-2 0-2 0-2 0-2 0-2 0-2 0-2 0-2 0-2 0-2 
0-2 0-2 0-2 0-2 0-2 0-2 0-2 0-2 0-2 0-2 0-2 0-2 0-2 0-2 0-2 0-2 0-2 0-2 0-2 0-2 0-2 0-2 0-2 0-2 0-2 0-2 0-2 0-2 0-2 0-2 0-2 0-2 0-2 0-2 0-2 0-2 0-2 0-2 0-2 129-0 129-0 129-0 129-0 129-0 180-0 180-0 180-0 180-0 180-0 180-0 180-0 153-0 153-0 153-0 153-0 355-3 153-0 153-0 277-3 277-3 104-3 104-3 104-3 104-3 104-3 104-3 104-3 104-3 79-0 79-0 79-0 79-0 79-0 79-0 79-0 79-0 79-0 83-0 83-0 83-0 33-3 257-3 257-3 257-3 257-3 257-3 257-3 257-3 111-0 85-0 85-0 85-0 61-3 61-3 56-3 56-3 56-3 56-3 56-3 56-3 56-3 56-3 236-3 239-0 239-0 239-0 239-0 239-0 239-0 239-0 239-0 239-0 239-0 239-0 240-3 240-3 240-3 64-0 64-0 145-0 64-0 145-0 145-0 187-3 187-3 187-3 187-3 187-3 41-0 41-0 65-0 65-0 65-0 41-0 65-0 65-0 291-0 291-0 291-0 68-0 68-0 68-0 68-0 120-3 120-3 120-3 120-3 193-0 193-0 193-0 272-3 272-3 272-3 272-3 272-3 272-3 344-3 344-3 344-3 60-3 60-3 60-3 60-3 60-3 60-3 60-3 60-3 60-3 143-0 60-3 143-0 143-0 143-0 143-0 143-0 143-0 143-0 143-0 274-0 274-0 172-0 172-0 172-0 172-0 172-0 0-2 0-2 0-2 0-2 0-2 0-2 0-2 0-2 0-2 0-2 0-2 0-2 0-2 0-2 0-2 0-2 0-2 0-2 0-2 0-2 0-2 0-2 0-2 0-2 0-2 0-2 0-2 0-2 0-2 0-2 0-2 0-2 
0-2 0-2 0-2 0-2 0-2 0-2 0-2 0-2 0-2 0-2 0-2 0-2 0-2 0-2 0-2 0-2 0-2 0-2 0-2 0-2 0-2 0-2 0-2 0-2 0-2 0-2 0-2 0-2 0-2 0-2 0-2 0-2 0-2 0-2 0-2 0-2 0-2 206-0 206-0 206-0 206-0 129-0 129-0 129-0 180-0 180-0 180-0 180-0 180-0 180-0 180-0 153-0 153-0 153-0 153-0 153-0 153-0 153-0 277-3 277-3 104-3 104-3 104-3 104-3 104-3 380-3 380-3 380-3 380-3 380-3 79-0 79-0 79-0 79-0 79-0 79-0 83-0 83-0 83-0 83-0 33-3 257-3 257-3 257-3 257-3 257-3 257-3 257-3 111-0 111-0 61-3 61-3 61-3 61-3 61-3 56-3 236-3 236-3 236-3 236-3 56-3 56-3 236-3 236-3 236-3 239-0 239-0 236-3 239-0 239-0 63-3 63-3 239-0 239-0 64-0 64-0 240-3 64-0 64-0 64-0 64-0 215-0 145-0 187-3 187-3 187-3 187-3 187-3 41-0 41-0 41-0 65-0 65-0 65-0 65-0 65-0 65-0 291-0 68-0 68-0 68-0 68-0 120-3 120-3 120-3 120-3 120-3 193-0 193-0 193-0 193-0 272-3 272-3 272-3 272-3 272-3 272-3 344-3 344-3 344-3 60-3 60-3 60-3 60-3 60-3 60-3 60-3 60-3 60-3 60-3 173-0 173-0 173-0 173-0 143-0 143-0 143-0 143-0 143-0 143-0 172-0 172-0 172-0 172-0 172-0 0-2 0-2 0-2 0-2 0-2 0-2 0-2 0-2 0-2 0-2 0-2 0-2 0-2 0-2 0-2 0-2 0-2 0-2 0-2 0-2 0-2 0-2 0-2 0-2 0-2 0-2 0-2 0-2 0-2 0-2 0-2 0-2 
0-2 0-2 0-2 0-2 0-2 0-2 0-2 0-2 0-2 0-2 0-2 0-2 0-2 0-2 0-2 0-2 0-2 0-2 0-2 0-2 0-2 0-2 0-2 0-2 0-2 0-2 0-2 0-2 0-2 0-2 0-2 0-2 0-2 0-2 0-2 0-2 0-2 206-0 206-0 206-0 206-0 129-0 129-0 129-0 180-0 180-0 180-0 180-0 180-0 180-0 180-0 112-3 112-3 112-3 153-0 153-0 153-0 277-3 277-3 277-3 104-3 277-3 277-3 104-3 104-3 380-3 380-3 380-3 380-3 380-3 79-0 79-0 79-0 380-3 79-0 79-0 83-0 83-0 83-0 33-3 33-3 257-3 257-3 306-0 306-0 257-3 257-3 257-3 111-0 111-0 61-3 61-3 61-3 61-3 61-3 56-3 236-3 236-3 236-3 236-3 236-3 236-3 236-3 236-3 236-3 236-3 236-3 236-3 239-0 63-3 63-3 63-3 239-0 239-0 64-0 64-0 64-0 64-0 64-0 64-0 64-0 215-0 145-0 145-0 187-3 187-3 187-3 187-3 41-0 41-0 41-0 65-0 65-0 65-0 65-0 65-0 65-0 65-0 68-0 68-0 68-0 68-0 120-3 120-3 120-3 193-0 193-0 193-0 193-0 193-0 341-0 341-0 341-0 341-0 272-3 341-0 272-3 344-3 344-3 60-3 60-3 60-3 275-3 275-3 275-3 275-3 275-3 60-3 60-3 60-3 173-0 173-0 173-0 173-0 143-0 143-0 143-0 143-0 143-0 143-0 172-0 172-0 172-0 172-0 172-0 172-0 0-2 0-2 0-2 0-2 0-2 0-2 0-2 0-2 0-2 0-2 0-2 0-2 0-2 0-2 0-2 0-2 0-2 0-2 0-2 0-2 0-2 0-2 0-2 0-2 0-2 0-2 0-2 0-2 0-2 0-2 0-2 
0-2 0-2 0-2 0-2 0-2 0-2 0-2 0-2 0-2 0-2 0-2 0-2 0-2 0-2 0-2 0-2 0-2 0-2 0-2 0-2 0-2 0-2 0-2 0-2 0-2 0-2 0-2 0-2 0-2 0-2 0-2 0-2 0-2 0-2 0-2 0-2 0-2 206-0 206-0 206-0 206-0 206-0 206-0 206-0 206-0 235-3 180-0 180-0 180-0 180-0 180-0 112-3 112-3 112-3 256-3 277-3 277-3 277-3 277-3 277-3 277-3 277-3 277-3 104-3 380-3 380-3 380-3 380-3 380-3 380-3 380-3 380-3 380-3 380-3 83-0 83-0 83-0 33-3 33-3 33-3 33-3 257-3 257-3 257-3 306-0 306-0 257-3 257-3 111-0 111-0 61-3 61-3 61-3 61-3 56-3 56-3 236-3 236-3 236-3 236-3 236-3 236-3 236-3 236-3 236-3 236-3 63-3 236-3 63-3 63-3 63-3 63-3 239-0 64-0 64-0 64-0 64-0 64-0 64-0 64-0 215-0 215-0 215-0 145-0 187-3 187-3 187-3 187-3 41-0 41-0 41-0 65-0 65-0 65-0 65-0 65-0 65-0 68-0 68-0 68-0 68-0 68-0 68-0 193-0 193-0 193-0 193-0 193-0 193-0 193-0 341-0 341-0 341-0 341-0 341-0 341-0 341-0 341-0 344-3 60-3 275-3 275-3 275-3 275-3 275-3 275-3 275-3 60-3 173-0 173-0 173-0 173-0 173-0 173-0 143-0 143-0 143-0 143-0 143-0 143-0 172-0 172-0 172-0 172-0 172-0 172-0 0-2 0-2 0-2 0-2 0-2 0-2 0-2 0-2 0-2 0-2 0-2 0-2 0-2 0-2 0-2 0-2 0-2 0-2 0-2 0-2 0-2 0-2 0-2 0-2 0-2 0-2 0-2 0-2 0-2 0-2 0-2 
0-2 0-2 0-2 0-2 0-2 0-2 0-2 0-2 0-2 0-2 0-2 0-2 0-2 0-2 0-2 0-2 0-2 0-2 0-2 0-2 0-2 0-2 0-2 0-2 0-2 0-2 0-2 0-2 0-2 0-2 0-2 0-2 0-2 0-2 0-2 0-2 0-2 206-0 206-0 206-0 206-0 206-0 206-0 206-0 206-0 235-3 235-3 235-3 180-0 180-0 180-0 112-3 254-3 112-3 256-3 256-3 256-3 256-3 277-3 277-3 277-3 277-3 277-3 380-3 380-3 280-3 380-3 380-3 380-3 380-3 380-3 380-3 380-3 380-3 83-0 83-0 83-0 33-3 33-3 33-3 33-3 257-3 257-3 257-3 306-0 160-3 111-0 111-0 111-0 61-3 61-3 61-3 111-0 61-3 61-3 56-3 236-3 236-3 138-0 236-3 288-3 288-3 236-3 63-3 63-3 63-3 63-3 236-3 63-3 63-3 63-3 63-3 63-3 64-0 64-0 64-0 64-0 64-0 64-0 64-0 215-0 215-0 215-0 187-3 187-3 187-3 187-3 187-3 41-0 41-0 41-0 186-0 65-0 65-0 65-0 65-0 65-0 68-0 68-0 68-0 68-0 68-0 68-0 193-0 193-0 193-0 193-0 341-0 341-0 341-0 341-0 341-0 269-3 341-0 341-0 341-0 341-0 341-0 275-3 275-3 275-3 275-3 275-3 275-3 275-3 275-3 275-3 60-3 173-0 173-0 173-0 173-0 173-0 173-0 143-0 173-0 173-0 173-0 173-0 173-0 172-0 172-0 172-0 172-0 172-0 172-0 0-2 0-2 0-2 0-2 0-2 0-2 0-2 0-2 0-2 0-2 0-2 0-2 0-2 0-2 0-2 0-2 0-2 0-2 0-2 0-2 0-2 0-2 0-2 0-2 0-2 0-2 0-2 0-2 0-2 0-2 0-2 
0-2 0-2 0-2 0-2 0-2 0-2 0-2 0-2 0-2 0-2 0-2 0-2 0-2 0-2 0-2 0-2 0-2 0-2 0-2 0-2 0-2 0-2 0-2 0-2 0-2 0-2 0-2 0-2 0-2 0-2 0-2 0-2 0-2 0-2 0-2 0-2 0-2 206-0 206-0 206-0 206-0 206-0 206-0 235-3 235-3 235-3 235-3 235-3 180-0 180-0 180-0 112-3 254-3 256-3 256-3 256-3 256-3 256-3 256-3 277-3 277-3 277-3 277-3 280-3 280-3 280-3 280-3 280-3 380-3 380-3 380-3 380-3 380-3 83-0 83-0 83-0 83-0 33-3 33-3 33-3 33-3 33-3 306-0 306-0 306-0 160-3 111-0 111-0 111-0 111-0 111-0 111-0 111-0 61-3 61-3 138-0 236-3 138-0 138-0 138-0 288-3 288-3 63-3 63-3 63-3 63-3 63-3 63-3 63-3 63-3 63-3 63-3 63-3 371-3 371-3 371-3 64-0 64-0 64-0 64-0 215-0 215-0 215-0 187-3 186-0 187-3 187-3 187-3 41-0 41-0 41-0 186-0 186-0 186-0 65-0 65-0 65-0 68-0 68-0 68-0 68-0 68-0 68-0 193-0 193-0 193-0 193-0 193-0 341-0 341-0 341-0 269-3 269-3 341-0 341-0 341-0 341-0 269-3 275-3 275-3 275-3 275-3 275-3 275-3 275-3 275-3 275-3 60-3 275-3 173-0 173-0 173-0 173-0 173-0 173-0 173-0 173-0 249-0 249-0 173-0 249-0 249-0 249-0 249-0 172-0 249-0 0-2 0-2 0-2 0-2 0-2 0-2 0-2 0-2 0-2 0-2 0-2 0-2 0-2 0-2 0-2 0-2 0-2 0-2 0-2 0-2 0-2 0-2 0-2 0-2 0-2 0-2 0-2 0-2 0-2 0-2 0-2 
0-2 0-2 0-2 0-2 0-2 0-2 0-2 0-2 0-2 0-2 0-2 0-2 0-2 0-2 0-2 0-2 0-2 0-2 0-2 0-2 0-2 0-2 0-2 0-2 0-2 0-2 0-2 0-2 0-2 0-2 0-2 0-2 0-2 0-2 0-2 0-2 0-2 206-0 206-0 206-0 206-0 80-0 235-3 235-3 235-3 235-3 235-3 235-3 180-0 180-0 112-3 112-3 254-3 256-3 256-3 256-3 256-3 256-3 256-3 256-3 277-3 277-3 280-3 280-3 280-3 280-3 280-3 280-3 280-3 380-3 380-3 380-3 380-3 83-0 83-0 33-3 83-0 33-3 306-0 306-0 306-0 306-0 306-0 306-0 306-0 160-3 160-3 111-0 160-3 160-3 111-0 111-0 111-0 61-3 138-0 138-0 138-0 138-0 138-0 288-3 288-3 288-3 63-3 63-3 288-3 63-3 63-3 63-3 63-3 63-3 63-3 371-3 371-3 371-3 371-3 371-3 371-3 64-0 215-0 215-0 215-0 215-0 215-0 215-0 186-0 186-0 187-3 187-3 41-0 186-0 186-0 186-0 186-0 186-0 65-0 65-0 65-0 68-0 68-0 68-0 268-3 268-3 268-3 191-3 191-3 193-0 193-0 193-0 341-0 341-0 341-0 269-3 269-3 269-3 269-3 269-3 269-3 269-3 275-3 275-3 275-3 195-0 195-0 195-0 195-0 195-0 275-3 275-3 275-3 219-3 173-0 173-0 173-0 219-3 219-3 369-3 369-3 369-3 249-0 249-0 249-0 249-0 249-0 249-0 249-0 249-0 0-2 0-2 0-2 0-2 0-2 0-2 0-2 0-2 0-2 0-2 0-2 0-2 0-2 0-2 0-2 0-2 0-2 0-2 0-2 0-2 0-2 0-2 0-2 0-2 0-2 0-2 0-2 0-2 0-2 0-2 0-2 
0-2 0-2 0-2 0-2 0-2 0-2 0-2 0-2 0-2 0-2 0-2 0-2 0-2 0-2 0-2 0-2 0-2 0-2 0-2 0-2 0-2 0-2 0-2 0-2 0-2 0-2 0-2 0-2 0-2 0-2 0-2 0-2 0-2 0-2 0-2 0-2 80-0 206-0 80-0 80-0 80-0 80-0 235-3 235-3 235-3 235-3 235-3 235-3 180-0 112-3 112-3 112-3 254-3 256-3 256-3 256-3 256-3 256-3 256-3 256-3 256-3 277-3 277-3 277-3 280-3 280-3 280-3 280-3 280-3 83-0 83-0 380-3 83-0 83-0 33-3 33-3 33-3 33-3 306-0 306-0 306-0 306-0 306-0 306-0 160-3 160-3 160-3 111-0 160-3 160-3 111-0 111-0 111-0 111-0 138-0 138-0 138-0 138-0 288-3 288-3 288-3 288-3 288-3 63-3 288-3 63-3 288-3 242-3 242-3 242-3 242-3 371-3 371-3 371-3 371-3 371-3 215-0 215-0 215-0 215-0 215-0 215-0 215-0 215-0 186-0 186-0 186-0 186-0 186-0 186-0 345-3 186-0 186-0 186-0 186-0 65-0 65-0 68-0 68-0 268-3 268-3 268-3 268-3 191-3 191-3 191-3 193-0 193-0 341-0 341-0 269-3 269-3 269-3 269-3 269-3 269-3 269-3 269-3 95-0 275-3 275-3 275-3 195-0 195-0 195-0 195-0 219-3 219-3 219-3 219-3 219-3 219-3 219-3 219-3 369-3 369-3 369-3 369-3 249-0 249-0 249-0 249-0 249-0 249-0 249-0 249-0 0-2 0-2 0-2 0-2 0-2 0-2 0-2 0-2 0-2 0-2 0-2 0-2 0-2 0-2 0-2 0-2 0-2 0-2 0-2 0-2 0-2 0-2 0-2 0-2 0-2 0-2 0-2 0-2 0-2 0-2 0-2 
0-2 0-2 0-2 0-2 0-2 0-2 0-2 0-2 0-2 0-2 0-2 0-2 0-2 0-2 0-2 0-2 0-2 0-2 0-2 0-2 0-2 0-2 0-2 0-2 0-2 0-2 0-2 0-2 0-2 0-2 0-2 0-2 0-2 0-2 0-2 0-2 80-0 80-0 80-0 80-0 235-3 235-3 235-3 235-3 235-3 235-3 235-3 235-3 180-0 112-3 112-3 254-3 254-3 256-3 256-3 256-3 256-3 256-3 256-3 256-3 256-3 277-3 277-3 342-0 280-3 280-3 280-3 280-3 280-3 83-0 83-0 83-0 83-0 33-3 33-3 33-3 306-0 306-0 306-0 306-0 306-0 306-0 160-3 160-3 160-3 160-3 160-3 111-0 160-3 245-0 111-0 111-0 111-0 111-0 138-0 138-0 138-0 138-0 288-3 288-3 288-3 288-3 288-3 288-3 288-3 288-3 288-3 242-3 242-3 242-3 242-3 371-3 371-3 371-3 371-3 371-3 215-0 215-0 215-0 215-0 215-0 215-0 215-0 215-0 186-0 186-0 186-0 186-0 186-0 186-0 345-3 186-0 186-0 186-0 186-0 65-0 268-3 268-3 68-0 268-3 268-3 191-3 191-3 191-3 191-3 191-3 193-0 341-0 341-0 192-0 192-0 269-3 269-3 269-3 269-3 269-3 269-3 269-3 95-0 95-0 195-0 195-0 195-0 195-0 195-0 195-0 195-0 219-3 219-3 219-3 219-3 219-3 219-3 219-3 369-3 369-3 369-3 369-3 369-3 249-0 249-0 249-0 249-0 249-0 249-0 249-0 0-2 0-2 0-2 0-2 0-2 0-2 0-2 0-2 0-2 0-2 0-2 0-2 0-2 0-2 0-2 0-2 0-2 0-2 0-2 0-2 0-2 0-2 0-2 0-2 0-2 0-2 0-2 0-2 0-2 0-2 0-2 
0-2 0-2 0-2 0-2 0-2 0-2 0-2 0-2 0-2 0-2 0-2 0-2 0-2 0-2 0-2 0-2 0-2 0-2 0-2 0-2 0-2 0-2 0-2 0-2 0-2 0-2 0-2 0-2 0-2 0-2 0-2 0-2 0-2 0-2 0-2 0-2 80-0 80-0 80-0 80-0 235-3 235-3 235-3 112-3 112-3 112-3 112-3 235-3 180-0 112-3 112-3 254-3 254-3 254-3 254-3 254-3 256-3 256-3 256-3 254-3 256-3 277-3 342-0 342-0 342-0 280-3 280-3 280-3 280-3 280-3 280-3 83-0 83-0 33-3 33-3 33-3 33-3 306-0 306-0 306-0 306-0 306-0 160-3 160-3 160-3 160-3 160-3 160-3 160-3 245-0 111-0 111-0 111-0 111-0 138-0 138-0 138-0 138-0 138-0 288-3 288-3 288-3 242-3 242-3 242-3 242-3 242-3 242-3 242-3 242-3 242-3 371-3 371-3 371-3 371-3 371-3 215-0 215-0 40-0 538-3 538-3 215-0 215-0 538-3 186-0 186-0 538-3 538-3 186-0 186-0 345-3 345-3 345-3 345-3 345-3 268-3 268-3 268-3 68-0 268-3 268-3 191-3 191-3 191-3 191-3 191-3 341-0 341-0 341-0 192-0 192-0 192-0 269-3 269-3 269-3 269-3 269-3 95-0 95-0 95-0 195-0 195-0 195-0 195-0 195-0 195-0 219-3 219-3 219-3 219-3 219-3 219-3 219-3 219-3 369-3 369-3 369-3 369-3 369-3 369-3 369-3 369-3 249-0 249-0 249-0 249-0 249-0 0-2 0-2 0-2 0-2 0-2 0-2 0-2 0-2 0-2 0-2 0-2 0-2 0-2 0-2 0-2 0-2 0-2 0-2 0-2 0-2 0-2 0-2 0-2 0-2 0-2 0-2 0-2 0-2 0-2 0-2 
0-2 0-2 0-2 0-2 0-2 0-2 0-2 0-2 0-2 0-2 0-2 0-2 0-2 0-2 0-2 0-2 0-2 0-2 0-2 0-2 0-2 0-2 0-2 0-2 0-2 0-2 0-2 0-2 0-2 0-2 0-2 0-2 0-2 0-2 0-2 0-2 80-0 80-0 80-0 80-0 235-3 235-3 235-3 112-3 112-3 112-3 112-3 112-3 112-3 112-3 112-3 254-3 254-3 254-3 254-3 254-3 254-3 254-3 254-3 254-3 256-3 342-0 342-0 342-0 342-0 280-3 280-3 280-3 280-3 280-3 83-0 83-0 83-0 185-0 185-0 155-3 33-3 155-3 155-3 306-0 306-0 306-0 160-3 160-3 160-3 160-3 160-3 245-0 245-0 245-0 245-0 111-0 111-0 111-0 138-0 138-0 138-0 138-0 138-0 288-3 288-3 288-3 242-3 242-3 242-3 242-3 242-3 242-3 242-3 242-3 242-3 371-3 371-3 371-3 371-3 371-3 215-0 40-0 40-0 40-0 538-3 538-3 538-3 538-3 538-3 538-3 538-3 538-3 538-3 142-0 345-3 345-3 345-3 345-3 345-3 268-3 268-3 268-3 68-0 68-0 268-3 268-3 191-3 191-3 191-3 191-3 191-3 191-3 192-0 192-0 192-0 192-0 192-0 269-3 269-3 269-3 269-3 95-0 95-0 95-0 95-0 195-0 195-0 195-0 195-0 219-3 219-3 219-3 219-3 219-3 219-3 219-3 219-3 219-3 369-3 369-3 369-3 369-3 369-3 369-3 369-3 271-0 271-0 271-0 249-0 249-0 249-0 0-2 0-2 0-2 0-2 0-2 0-2 0-2 0-2 0-2 0-2 0-2 0-2 0-2 0-2 0-2 0-2 0-2 0-2 0-2 0-2 0-2 0-2 0-2 0-2 0-2 0-2 0-2 0-2 0-2 0-2 
0-2 0-2 0-2 0-2 0-2 0-2 0-2 0-2 0-2 0-2 0-2 0-2 0-2 0-2 0-2 0-2 0-2 0-2 0-2 0-2 0-2 0-2 0-2 0-2 0-2 0-2 0-2 0-2 0-2 0-2 0-2 0-2 0-2 0-2 0-2 0-2 80-0 80-0 80-0 80-0 80-0 235-3 235-3 235-3 112-3 112-3 252-0 252-0 112-3 112-3 112-3 112-3 112-3 254-3 254-3 254-3 254-3 254-3 254-3 254-3 254-3 342-0 342-0 342-0 342-0 280-3 280-3 280-3 280-3 280-3 280-3 280-3 185-0 185-0 185-0 155-3 33-3 33-3 155-3 155-3 306-0 306-0 160-3 160-3 160-3 160-3 160-3 245-0 245-0 111-0 111-0 111-0 138-0 138-0 138-0 138-0 138-0 138-0 138-0 288-3 288-3 288-3 242-3 242-3 242-3 242-3 242-3 242-3 242-3 242-3 242-3 103-3 103-3 371-3 371-3 371-3 40-0 40-0 40-0 538-3 538-3 538-3 538-3 538-3 538-3 538-3 538-3 538-3 142-0 142-0 345-3 345-3 345-3 345-3 345-3 345-3 268-3 268-3 268-3 268-3 268-3 268-3 191-3 191-3 191-3 191-3 191-3 191-3 192-0 192-0 192-0 192-0 192-0 269-3 192-0 269-3 192-0 192-0 95-0 95-0 95-0 195-0 195-0 195-0 195-0 219-3 219-3 219-3 219-3 146-0 219-3 219-3 146-0 369-3 369-3 369-3 369-3 369-3 369-3 369-3 369-3 271-0 271-0 271-0 271-0 249-0 249-0 0-2 0-2 0-2 0-2 0-2 0-2 0-2 0-2 0-2 0-2 0-2 0-2 0-2 0-2 0-2 0-2 0-2 0-2 0-2 0-2 0-2 0-2 0-2 0-2 0-2 0-2 0-2 0-2 0-2 0-2 
0-2 0-2 0-2 0-2 0-2 0-2 0-2 0-2 0-2 0-2 0-2 0-2 0-2 0-2 0-2 0-2 0-2 0-2 0-2 0-2 0-2 0-2 0-2 0-2 0-2 0-2 0-2 0-2 0-2 0-2 0-2 0-2 0-2 0-2 0-2 80-0 80-0 80-0 80-0 252-0 80-0 235-3 235-3 252-0 252-0 252-0 252-0 252-0 252-0 178-0 178-0 154-3 154-3 154-3 254-3 254-3 254-3 254-3 342-0 342-0 342-0 342-0 342-0 342-0 342-0 280-3 185-0 185-0 185-0 185-0 280-3 185-0 185-0 185-0 185-0 155-3 155-3 155-3 155-3 155-3 306-0 306-0 160-3 160-3 160-3 245-0 245-0 245-0 245-0 245-0 245-0 138-0 138-0 9-0 9-0 138-0 138-0 138-0 288-3 288-3 288-3 288-3 242-3 152-0 152-0 242-3 242-3 242-3 242-3 103-3 103-3 103-3 103-3 371-3 371-3 371-3 40-0 40-0 538-3 538-3 538-3 538-3 538-3 538-3 538-3 538-3 538-3 142-0 142-0 345-3 345-3 345-3 345-3 345-3 345-3 345-3 268-3 268-3 268-3 268-3 268-3 268-3 191-3 191-3 191-3 191-3 191-3 191-3 192-0 192-0 192-0 192-0 192-0 192-0 192-0 192-0 192-0 95-0 95-0 95-0 95-0 195-0 195-0 195-0 195-0 146-0 146-0 219-3 219-3 146-0 146-0 146-0 146-0 146-0 369-3 299-0 299-0 299-0 369-3 369-3 369-3 271-0 271-0 271-0 271-0 271-0 271-0 0-2 0-2 0-2 0-2 0-2 0-2 0-2 0-2 0-2 0-2 0-2 0-2 0-2 0-2 0-2 0-2 0-2 0-2 0-2 0-2 0-2 0-2 0-2 0-2 0-2 0-2 0-2 0-2 0-2 0-2 
0-2 0-2 0-2 0-2 0-2 0-2 0-2 0-2 0-2 0-2 0-2 0-2 0-2 0-2 0-2 0-2 0-2 0-2 0-2 0-2 0-2 0-2 0-2 0-2 0-2 0-2 0-2 0-2 0-2 0-2 0-2 0-2 0-2 0-2 0-2 80-0 80-0 80-0 80-0 252-0 252-0 252-0 235-3 252-0 178-0 178-0 178-0 178-0 178-0 178-0 178-0 154-3 154-3 154-3 154-3 154-3 254-3 254-3 342-0 342-0 342-0 342-0 342-0 342-0 342-0 185-0 185-0 185-0 185-0 185-0 185-0 185-0 185-0 185-0 185-0 155-3 155-3 155-3 155-3 155-3 306-0 306-0 263-3 263-3 160-3 160-3 245-0 245-0 245-0 245-0 245-0 138-0 9-0 9-0 9-0 9-0 9-0 9-0 288-3 288-3 288-3 288-3 152-0 152-0 152-0 242-3 106-0 106-0 106-0 103-3 103-3 103-3 103-3 103-3 103-3 371-3 371-3 40-0 538-3 538-3 538-3 538-3 538-3 142-0 142-0 142-0 142-0 142-0 142-0 345-3 345-3 345-3 345-3 345-3 345-3 268-3 268-3 268-3 268-3 118-3 118-3 118-3 191-3 118-3 191-3 118-3 189-0 192-0 192-0 192-0 192-0 170-3 192-0 192-0 192-0 192-0 95-0 95-0 95-0 95-0 195-0 195-0 195-0 195-0 195-0 146-0 146-0 146-0 146-0 146-0 146-0 146-0 146-0 146-0 299-0 299-0 299-0 299-0 299-0 299-0 369-3 271-0 271-0 271-0 271-0 271-0 271-0 0-2 0-2 0-2 0-2 0-2 0-2 0-2 0-2 0-2 0-2 0-2 0-2 0-2 0-2 0-2 0-2 0-2 0-2 0-2 0-2 0-2 0-2 0-2 0-2 0-2 0-2 0-2 0-2 0-2 0-2 
0-2 0-2 0-2 0-2 0-2 0-2 0-2 0-2 0-2 0-2 0-2 0-2 0-2 0-2 0-2 0-2 0-2 0-2 0-2 0-2 0-2 0-2 0-2 0-2 0-2 0-2 0-2 0-2 0-2 0-2 0-2 0-2 0-2 0-2 0-2 80-0 80-0 80-0 80-0 252-0 252-0 252-0 252-0 252-0 178-0 178-0 178-0 178-0 178-0 178-0 154-3 154-3 154-3 154-3 154-3 154-3 254-3 254-3 254-3 342-0 342-0 342-0 342-0 342-0 342-0 185-0 105-3 105-3 105-3 105-3 185-0 185-0 185-0 185-0 185-0 155-3 155-3 155-3 155-3 155-3 155-3 155-3 263-3 263-3 263-3 263-3 245-0 245-0 245-0 245-0 245-0 9-0 9-0 9-0 9-0 9-0 9-0 152-0 152-0 288-3 152-0 152-0 152-0 152-0 152-0 152-0 106-0 106-0 106-0 103-3 103-3 103-3 103-3 103-3 103-3 103-3 371-3 40-0 40-0 40-0 40-0 538-3 142-0 142-0 142-0 142-0 142-0 142-0 142-0 345-3 345-3 345-3 362-3 345-3 241-3 241-3 241-3 241-3 268-3 118-3 118-3 118-3 118-3 118-3 118-3 118-3 189-0 189-0 192-0 192-0 192-0 170-3 95-0 95-0 95-0 95-0 95-0 95-0 95-0 95-0 195-0 43-0 195-0 146-0 146-0 146-0 146-0 146-0 146-0 146-0 146-0 146-0 325-3 299-0 299-0 299-0 299-0 299-0 299-0 299-0 299-0 271-0 271-0 271-0 271-0 271-0 271-0 0-2 0-2 0-2 0-2 0-2 0-2 0-2 0-2 0-2 0-2 0-2 0-2 0-2 0-2 0-2 0-2 0-2 0-2 0-2 0-2 0-2 0-2 0-2 0-2 0-2 0-2 0-2 0-2 0-2 0-2 
0-2 0-2 0-2 0-2 0-2 0-2 0-2 0-2 0-2 0-2 0-2 0-2 0-2 0-2 0-2 0-2 0-2 0-2 0-2 0-2 0-2 0-2 0-2 0-2 0-2 0-2 0-2 0-2 0-2 0-2 0-2 0-2 0-2 0-2 0-2 80-0 80-0 252-0 252-0 252-0 252-0 252-0 252-0 252-0 178-0 178-0 178-0 178-0 178-0 178-0 178-0 154-3 154-3 154-3 154-3 154-3 154-3 154-3 254-3 342-0 342-0 342-0 105-3 105-3 105-3 105-3 105-3 312-3 105-3 105-3 185-0 185-0 185-0 185-0 185-0 185-0 155-3 155-3 155-3 155-3 155-3 155-3 263-3 263-3 263-3 263-3 245-0 245-0 245-0 245-0 245-0 9-0 9-0 9-0 9-0 9-0 9-0 152-0 152-0 152-0 152-0 152-0 152-0 152-0 152-0 106-0 106-0 106-0 106-0 106-0 106-0 103-3 103-3 103-3 103-3 103-3 103-3 40-0 40-0 40-0 40-0 142-0 142-0 142-0 142-0 142-0 362-3 142-0 142-0 362-3 362-3 362-3 362-3 241-3 241-3 241-3 241-3 118-3 118-3 118-3 118-3 118-3 118-3 118-3 118-3 118-3 189-0 189-0 189-0 189-0 170-3 170-3 170-3 170-3 170-3 170-3 374-0 95-0 95-0 374-0 195-0 43-0 43-0 146-0 146-0 146-0 146-0 146-0 146-0 146-0 146-0 146-0 325-3 325-3 325-3 299-0 299-0 299-0 299-0 299-0 299-0 299-0 271-0 271-0 271-0 271-0 271-0 0-2 0-2 0-2 0-2 0-2 0-2 0-2 0-2 0-2 0-2 0-2 0-2 0-2 0-2 0-2 0-2 0-2 0-2 0-2 0-2 0-2 0-2 0-2 0-2 0-2 0-2 0-2 0-2 0-2 0-2 
0-2 0-2 0-2 0-2 0-2 0-2 0-2 0-2 0-2 0-2 0-2 0-2 0-2 0-2 0-2 0-2 0-2 0-2 0-2 0-2 0-2 0-2 0-2 0-2 0-2 0-2 0-2 0-2 0-2 0-2 0-2 0-2 0-2 0-2 0-2 237-3 237-3 252-0 252-0 252-0 252-0 252-0 252-0 252-0 252-0 178-0 378-3 378-3 378-3 378-3 178-0 378-3 378-3 378-3 154-3 87-3 154-3 154-3 154-3 154-3 154-3 105-3 105-3 105-3 105-3 105-3 312-3 312-3 105-3 105-3 185-0 185-0 185-0 185-0 155-3 155-3 155-3 155-3 155-3 155-3 155-3 263-3 263-3 263-3 263-3 263-3 263-3 245-0 245-0 245-0 245-0 245-0 9-0 9-0 9-0 9-0 9-0 9-0 152-0 247-0 152-0 152-0 152-0 152-0 152-0 106-0 106-0 106-0 106-0 106-0 103-3 103-3 103-3 103-3 103-3 40-0 103-3 40-0 40-0 40-0 40-0 142-0 142-0 142-0 142-0 142-0 362-3 142-0 142-0 362-3 362-3 362-3 362-3 241-3 241-3 241-3 118-3 118-3 118-3 118-3 118-3 118-3 118-3 118-3 118-3 189-0 189-0 189-0 189-0 189-0 170-3 170-3 170-3 170-3 170-3 374-0 374-0 95-0 95-0 374-0 43-0 43-0 43-0 43-0 43-0 146-0 146-0 43-0 43-0 146-0 146-0 325-3 325-3 325-3 325-3 299-0 299-0 299-0 299-0 299-0 299-0 199-3 199-3 199-3 271-0 271-0 271-0 0-2 0-2 0-2 0-2 0-2 0-2 0-2 0-2 0-2 0-2 0-2 0-2 0-2 0-2 0-2 0-2 0-2 0-2 0-2 0-2 0-2 0-2 0-2 0-2 0-2 0-2 0-2 0-2 0-2 0-2 
0-2 0-2 0-2 0-2 0-2 0-2 0-2 0-2 0-2 0-2 0-2 0-2 0-2 0-2 0-2 0-2 0-2 0-2 0-2 0-2 0-2 0-2 0-2 0-2 0-2 0-2 0-2 0-2 0-2 0-2 0-2 0-2 0-2 0-2 237-3 237-3 237-3 237-3 237-3 252-0 252-0 252-0 252-0 252-0 252-0 178-0 378-3 378-3 378-3 378-3 378-3 378-3 378-3 378-3 87-3 87-3 154-3 154-3 154-3 154-3 154-3 105-3 105-3 105-3 105-3 312-3 312-3 312-3 312-3 312-3 185-0 185-0 185-0 185-0 185-0 310-0 155-3 155-3 155-3 155-3 155-3 263-3 263-3 263-3 263-3 263-3 263-3 245-0 245-0 245-0 245-0 245-0 9-0 9-0 9-0 9-0 9-0 247-0 247-0 247-0 152-0 152-0 152-0 152-0 152-0 106-0 106-0 106-0 106-0 106-0 106-0 103-3 103-3 103-3 103-3 40-0 40-0 40-0 40-0 40-0 40-0 40-0 40-0 142-0 142-0 142-0 362-3 362-3 362-3 362-3 362-3 362-3 362-3 241-3 241-3 241-3 241-3 241-3 118-3 118-3 118-3 118-3 118-3 118-3 189-0 189-0 189-0 189-0 170-3 170-3 170-3 170-3 170-3 170-3 170-3 374-0 374-0 374-0 374-0 374-0 43-0 43-0 43-0 43-0 43-0 43-0 43-0 43-0 43-0 43-0 43-0 325-3 325-3 325-3 325-3 299-0 299-0 299-0 299-0 299-0 199-3 199-3 199-3 199-3 271-0 271-0 271-0 0-2 0-2 0-2 0-2 0-2 0-2 0-2 0-2 0-2 0-2 0-2 0-2 0-2 0-2 0-2 0-2 0-2 0-2 0-2 0-2 0-2 0-2 0-2 0-2 0-2 0-2 0-2 0-2 0-2 0-2 
0-2 0-2 0-2 0-2 0-2 0-2 0-2 0-2 0-2 0-2 0-2 0-2 0-2 0-2 0-2 0-2 0-2 0-2 0-2 0-2 0-2 0-2 0-2 0-2 0-2 0-2 0-2 0-2 0-2 0-2 0-2 0-2 0-2 0-2 237-3 237-3 237-3 237-3 237-3 301-0 301-0 301-0 301-0 178-0 178-0 178-0 178-0 378-3 378-3 378-3 378-3 378-3 378-3 87-3 87-3 87-3 87-3 154-3 154-3 154-3 105-3 105-3 105-3 105-3 312-3 312-3 312-3 312-3 312-3 312-3 312-3 312-3 310-0 310-0 310-0 310-0 310-0 310-0 310-0 310-0 263-3 263-3 263-3 263-3 263-3 263-3 255-3 255-3 255-3 255-3 245-0 9-0 9-0 9-0 9-0 9-0 9-0 247-0 247-0 247-0 247-0 247-0 247-0 152-0 152-0 106-0 234-3 234-3 106-0 106-0 106-0 103-3 103-3 103-3 40-0 40-0 40-0 40-0 40-0 339-0 121-0 121-0 121-0 142-0 142-0 142-0 362-3 362-3 362-3 362-3 362-3 362-3 241-3 241-3 241-3 241-3 241-3 241-3 118-3 118-3 118-3 293-3 293-3 293-3 189-0 189-0 189-0 189-0 170-3 170-3 170-3 170-3 170-3 170-3 170-3 374-0 374-0 374-0 374-0 374-0 374-0 374-0 43-0 43-0 43-0 43-0 43-0 43-0 222-3 222-3 43-0 325-3 325-3 325-3 325-3 299-0 299-0 443-0 299-0 299-0 299-0 199-3 199-3 199-3 199-3 199-3 271-0 0-2 0-2 0-2 0-2 0-2 0-2 0-2 0-2 0-2 0-2 0-2 0-2 0-2 0-2 0-2 0-2 0-2 0-2 0-2 0-2 0-2 0-2 0-2 0-2 0-2 0-2 0-2 0-2 0-2 0-2 
0-2 0-2 0-2 0-2 0-2 0-2 0-2 0-2 0-2 0-2 0-2 0-2 0-2 0-2 0-2 0-2 0-2 0-2 0-2 0-2 0-2 0-2 0-2 0-2 0-2 0-2 0-2 0-2 0-2 0-2 0-2 0-2 0-2 0-2 237-3 237-3 237-3 237-3 237-3 301-0 301-0 301-0 301-0 178-0 178-0 178-0 178-0 178-0 378-3 378-3 378-3 378-3 378-3 87-3 87-3 87-3 87-3 154-3 105-3 105-3 105-3 105-3 105-3 105-3 312-3 312-3 312-3 312-3 312-3 312-3 312-3 312-3 310-0 310-0 310-0 310-0 310-0 310-0 310-0 310-0 263-3 263-3 263-3 263-3 263-3 263-3 255-3 255-3 255-3 255-3 255-3 436-3 363-3 9-0 9-0 363-3 363-3 363-3 247-0 247-0 247-0 247-0 247-0 152-0 152-0 234-3 234-3 234-3 234-3 106-0 106-0 106-0 106-0 106-0 106-0 40-0 40-0 339-0 339-0 339-0 121-0 121-0 121-0 121-0 121-0 142-0 362-3 362-3 362-3 362-3 362-3 362-3 241-3 241-3 241-3 241-3 241-3 241-3 293-3 293-3 293-3 293-3 293-3 293-3 189-0 189-0 189-0 189-0 170-3 170-3 170-3 350-0 170-3 170-3 170-3 374-0 374-0 374-0 374-0 374-0 374-0 374-0 374-0 374-0 43-0 43-0 222-3 222-3 222-3 222-3 222-3 325-3 325-3 325-3 325-3 443-0 443-0 443-0 443-0 199-3 199-3 199-3 199-3 199-3 199-3 199-3 199-3 0-2 0-2 0-2 0-2 0-2 0-2 0-2 0-2 0-2 0-2 0-2 0-2 0-2 0-2 0-2 0-2 0-2 0-2 0-2 0-2 0-2 0-2 0-2 0-2 0-2 0-2 0-2 0-2 0-2 0-2 
0-2 0-2 0-2 0-2 0-2 0-2 0-2 0-2 0-2 0-2 0-2 0-2 0-2 0-2 0-2 0-2 0-2 0-2 0-2 0-2 0-2 0-2 0-2 0-2 0-2 0-2 0-2 0-2 0-2 0-2 0-2 0-2 0-2 0-2 237-3 237-3 237-3 237-3 237-3 301-0 301-0 301-0 301-0 301-0 301-0 301-0 178-0 178-0 378-3 378-3 378-3 378-3 378-3 87-3 87-3 87-3 87-3 87-3 87-3 105-3 105-3 105-3 105-3 312-3 312-3 312-3 312-3 312-3 312-3 312-3 312-3 157-0 157-0 157-0 310-0 310-0 310-0 310-0 310-0 255-3 255-3 255-3 255-3 263-3 263-3 255-3 255-3 255-3 255-3 255-3 255-3 436-3 363-3 363-3 363-3 363-3 363-3 363-3 247-0 247-0 247-0 247-0 247-0 152-0 234-3 234-3 234-3 234-3 234-3 234-3 234-3 106-0 106-0 106-0 339-0 40-0 40-0 339-0 339-0 339-0 339-0 121-0 121-0 121-0 121-0 121-0 121-0 362-3 362-3 362-3 362-3 362-3 241-3 241-3 241-3 241-3 293-3 293-3 293-3 293-3 293-3 293-3 293-3 189-0 189-0 350-0 350-0 350-0 350-0 170-3 350-0 350-0 170-3 170-3 170-3 374-0 374-0 374-0 374-0 374-0 374-0 374-0 374-0 43-0 43-0 222-3 222-3 163-3 163-3 222-3 222-3 325-3 325-3 325-3 325-3 443-0 443-0 443-0 443-0 443-0 443-0 199-3 199-3 199-3 199-3 199-3 199-3 0-2 0-2 0-2 0-2 0-2 0-2 0-2 0-2 0-2 0-2 0-2 0-2 0-2 0-2 0-2 0-2 0-2 0-2 0-2 0-2 0-2 0-2 0-2 0-2 0-2 0-2 0-2 0-2 0-2 0-2 
0-2 0-2 0-2 0-2 0-2 0-2 0-2 0-2 0-2 0-2 0-2 0-2 0-2 0-2 0-2 0-2 0-2 0-2 0-2 0-2 0-2 0-2 0-2 0-2 0-2 0-2 0-2 0-2 0-2 0-2 0-2 0-2 0-2 0-2 237-3 237-3 237-3 237-3 237-3 301-0 301-0 301-0 301-0 301-0 301-0 301-0 178-0 178-0 378-3 378-3 378-3 378-3 378-3 233-3 87-3 87-3 87-3 87-3 202-0 202-0 202-0 202-0 105-3 105-3 312-3 312-3 312-3 312-3 312-3 312-3 312-3 157-0 157-0 157-0 310-0 310-0 310-0 310-0 310-0 255-3 255-3 255-3 255-3 255-3 255-3 255-3 255-3 436-3 436-3 436-3 436-3 436-3 363-3 363-3 363-3 363-3 363-3 363-3 247-0 247-0 247-0 247-0 247-0 234-3 234-3 234-3 234-3 234-3 234-3 234-3 234-3 234-3 339-0 339-0 339-0 339-0 339-0 339-0 339-0 339-0 339-0 121-0 121-0 121-0 121-0 121-0 121-0 121-0 362-3 362-3 362-3 362-3 362-3 241-3 241-3 241-3 293-3 293-3 293-3 293-3 293-3 293-3 293-3 189-0 189-0 189-0 350-0 350-0 350-0 350-0 350-0 350-0 170-3 170-3 91-0 374-0 374-0 197-3 197-3 197-3 197-3 374-0 374-0 43-0 43-0 222-3 222-3 222-3 163-3 222-3 325-3 325-3 325-3 325-3 325-3 443-0 443-0 443-0 443-0 443-0 443-0 199-3 199-3 199-3 199-3 199-3 218-0 0-2 0-2 0-2 0-2 0-2 0-2 0-2 0-2 0-2 0-2 0-2 0-2 0-2 0-2 0-2 0-2 0-2 0-2 0-2 0-2 0-2 0-2 0-2 0-2 0-2 0-2 0-2 0-2 0-2 0-2 
0-2 0-2 0-2 0-2 0-2 0-2 0-2 0-2 0-2 0-2 0-2 0-2 0-2 0-2 0-2 0-2 0-2 0-2 0-2 0-2 0-2 0-2 0-2 0-2 0-2 0-2 0-2 0-2 0-2 0-2 0-2 0-2 0-2 0-2 237-3 237-3 237-3 237-3 237-3 301-0 301-0 301-0 301-0 301-0 301-0 301-0 178-0 178-0 428-3 233-3 378-3 233-3 233-3 233-3 87-3 87-3 202-0 202-0 202-0 202-0 202-0 202-0 105-3 105-3 105-3 331-3 312-3 312-3 157-0 157-0 157-0 157-0 157-0 157-0 310-0 310-0 310-0 310-0 310-0 310-0 310-0 238-3 255-3 255-3 255-3 255-3 255-3 436-3 436-3 436-3 436-3 436-3 363-3 363-3 363-3 363-3 363-3 363-3 363-3 363-3 247-0 247-0 247-0 247-0 234-3 234-3 234-3 234-3 234-3 234-3 234-3 234-3 339-0 339-0 339-0 292-0 339-0 339-0 339-0 339-0 339-0 121-0 262-3 121-0 121-0 121-0 121-0 121-0 362-3 362-3 362-3 362-3 241-3 241-3 414-0 414-0 293-3 293-3 293-3 293-3 293-3 293-3 293-3 189-0 189-0 189-0 350-0 350-0 350-0 350-0 350-0 350-0 91-0 91-0 91-0 91-0 197-3 197-3 197-3 197-3 197-3 374-0 374-0 43-0 43-0 222-3 222-3 222-3 163-3 163-3 163-3 325-3 325-3 325-3 325-3 443-0 443-0 443-0 443-0 443-0 443-0 199-3 199-3 199-3 218-0 218-0 218-0 0-2 0-2 0-2 0-2 0-2 0-2 0-2 0-2 0-2 0-2 0-2 0-2 0-2 0-2 0-2 0-2 0-2 0-2 0-2 0-2 0-2 0-2 0-2 0-2 0-2 0-2 0-2 0-2 0-2 0-2 
0-2 0-2 0-2 0-2 0-2 0-2 0-2 0-2 0-2 0-2 0-2 0-2 0-2 0-2 0-2 0-2 0-2 0-2 0-2 0-2 0-2 0-2 0-2 0-2 0-2 0-2 0-2 0-2 0-2 0-2 0-2 0-2 0-2 0-2 237-3 237-3 237-3 237-3 237-3 301-0 301-0 301-0 301-0 301-0 301-0 301-0 428-3 428-3 428-3 233-3 233-3 233-3 233-3 233-3 233-3 87-3 202-0 202-0 202-0 202-0 202-0 202-0 202-0 202-0 331-3 331-3 331-3 331-3 331-3 157-0 157-0 157-0 157-0 157-0 412-3 412-3 412-3 310-0 310-0 310-0 238-3 238-3 238-3 255-3 255-3 255-3 255-3 436-3 436-3 436-3 436-3 436-3 363-3 363-3 363-3 363-3 363-3 363-3 363-3 363-3 247-0 247-0 247-0 247-0 247-0 234-3 234-3 234-3 234-3 234-3 234-3 339-0 339-0 339-0 292-0 292-0 339-0 339-0 339-0 339-0 262-3 262-3 262-3 262-3 262-3 121-0 121-0 121-0 121-0 121-0 121-0 414-0 414-0 414-0 414-0 414-0 293-3 293-3 293-3 293-3 293-3 293-3 293-3 293-3 189-0 189-0 350-0 350-0 350-0 350-0 350-0 350-0 91-0 91-0 91-0 91-0 197-3 197-3 197-3 197-3 197-3 197-3 43-0 43-0 222-3 222-3 222-3 163-3 163-3 163-3 163-3 325-3 325-3 325-3 325-3 443-0 443-0 443-0 443-0 443-0 443-0 199-3 218-0 218-0 218-0 218-0 218-0 218-0 0-2 0-2 0-2 0-2 0-2 0-2 0-2 0-2 0-2 0-2 0-2 0-2 0-2 0-2 0-2 0-2 0-2 0-2 0-2 0-2 0-2 0-2 0-2 0-2 0-2 0-2 0-2 0-2 0-2 
0-2 0-2 0-2 0-2 0-2 0-2 0-2 0-2 0-2 0-2 0-2 0-2 0-2 0-2 0-2 0-2 0-2 0-2 0-2 0-2 0-2 0-2 0-2 0-2 0-2 0-2 0-2 0-2 0-2 0-2 0-2 0-2 0-2 0-2 237-3 377-0 237-3 237-3 301-0 301-0 229-3 229-3 229-3 229-3 428-3 428-3 428-3 428-3 233-3 233-3 233-3 233-3 233-3 233-3 233-3 87-3 87-3 202-0 202-0 202-0 202-0 202-0 202-0 202-0 331-3 331-3 331-3 331-3 331-3 157-0 157-0 157-0 157-0 157-0 412-3 412-3 412-3 310-0 238-3 238-3 238-3 238-3 238-3 238-3 238-3 255-3 255-3 436-3 436-3 436-3 436-3 436-3 436-3 363-3 436-3 436-3 363-3 363-3 363-3 182-3 182-3 247-0 247-0 247-0 247-0 321-0 234-3 234-3 234-3 321-0 339-0 339-0 321-0 321-0 292-0 292-0 339-0 339-0 339-0 262-3 262-3 262-3 262-3 262-3 262-3 121-0 121-0 121-0 121-0 121-0 267-3 267-3 267-3 414-0 414-0 414-0 414-0 414-0 414-0 213-3 213-3 213-3 189-0 189-0 189-0 189-0 189-0 350-0 350-0 350-0 350-0 350-0 91-0 91-0 197-3 197-3 197-3 197-3 197-3 197-3 197-3 197-3 43-0 43-0 222-3 222-3 222-3 163-3 163-3 163-3 163-3 325-3 325-3 325-3 443-0 443-0 443-0 443-0 443-0 443-0 218-0 218-0 218-0 218-0 218-0 218-0 218-0 218-0 0-2 0-2 0-2 0-2 0-2 0-2 0-2 0-2 0-2 0-2 0-2 0-2 0-2 0-2 0-2 0-2 0-2 0-2 0-2 0-2 0-2 0-2 0-2 0-2 0-2 0-2 0-2 0-2 0-2 
0-2 0-2 0-2 0-2 0-2 0-2 0-2 0-2 0-2 0-2 0-2 0-2 0-2 0-2 0-2 0-2 0-2 0-2 0-2 0-2 0-2 0-2 0-2 0-2 0-2 0-2 0-2 0-2 0-2 0-2 0-2 0-2 0-2 0-2 237-3 377-0 237-3 229-3 229-3 229-3 229-3 229-3 229-3 229-3 428-3 428-3 428-3 428-3 428-3 233-3 233-3 233-3 233-3 87-3 87-3 87-3 87-3 202-0 202-0 202-0 202-0 202-0 331-3 202-0 331-3 331-3 331-3 331-3 331-3 331-3 157-0 157-0 157-0 157-0 412-3 412-3 412-3 412-3 238-3 238-3 238-3 238-3 238-3 238-3 238-3 255-3 238-3 436-3 436-3 436-3 436-3 436-3 436-3 436-3 436-3 436-3 363-3 363-3 182-3 182-3 182-3 247-0 247-0 247-0 321-0 321-0 321-0 321-0 321-0 321-0 321-0 321-0 321-0 321-0 292-0 292-0 292-0 262-3 262-3 262-3 262-3 262-3 262-3 262-3 121-0 121-0 121-0 121-0 121-0 121-0 267-3 267-3 414-0 414-0 414-0 414-0 414-0 414-0 414-0 213-3 213-3 213-3 213-3 213-3 213-3 213-3 213-3 350-0 350-0 350-0 350-0 350-0 350-0 91-0 197-3 197-3 197-3 197-3 197-3 197-3 197-3 222-3 222-3 222-3 222-3 448-3 448-3 163-3 163-3 163-3 163-3 163-3 163-3 163-3 443-0 443-0 443-0 443-0 399-0 218-0 218-0 218-0 218-0 218-0 218-0 218-0 218-0 218-0 0-2 0-2 0-2 0-2 0-2 0-2 0-2 0-2 0-2 0-2 0-2 0-2 0-2 0-2 0-2 0-2 0-2 0-2 0-2 0-2 0-2 0-2 0-2 0-2 0-2 0-2 0-2 0-2 0-2 
0-2 0-2 0-2 0-2 0-2 0-2 0-2 0-2 0-2 0-2 0-2 0-2 0-2 0-2 0-2 0-2 0-2 0-2 0-2 0-2 0-2 0-2 0-2 0-2 0-2 0-2 0-2 0-2 0-2 0-2 0-2 0-2 0-2 0-2 377-0 377-0 237-3 229-3 229-3 229-3 229-3 229-3 229-3 229-3 428-3 428-3 428-3 428-3 428-3 233-3 233-3 233-3 233-3 233-3 87-3 87-3 87-3 202-0 202-0 202-0 202-0 331-3 331-3 331-3 331-3 331-3 331-3 331-3 157-0 157-0 157-0 157-0 157-0 412-3 412-3 412-3 412-3 412-3 412-3 238-3 238-3 238-3 238-3 238-3 238-3 238-3 238-3 436-3 436-3 365-0 365-0 365-0 365-0 365-0 365-0 365-0 365-0 363-3 182-3 182-3 182-3 182-3 182-3 247-0 321-0 321-0 321-0 321-0 321-0 321-0 321-0 321-0 321-0 321-0 292-0 292-0 292-0 262-3 262-3 262-3 262-3 262-3 262-3 262-3 262-3 267-3 267-3 267-3 267-3 267-3 267-3 267-3 313-3 414-0 414-0 414-0 414-0 414-0 414-0 213-3 213-3 213-3 213-3 213-3 213-3 213-3 213-3 213-3 350-0 350-0 350-0 91-0 91-0 91-0 197-3 197-3 91-0 197-3 91-0 197-3 197-3 222-3 222-3 448-3 448-3 448-3 448-3 163-3 163-3 163-3 163-3 163-3 163-3 163-3 163-3 399-0 399-0 399-0 399-0 218-0 218-0 218-0 218-0 218-0 218-0 273-0 218-0 218-0 0-2 0-2 0-2 0-2 0-2 0-2 0-2 0-2 0-2 0-2 0-2 0-2 0-2 0-2 0-2 0-2 0-2 0-2 0-2 0-2 0-2 0-2 0-2 0-2 0-2 0-2 0-2 0-2 0-2 
0-2 0-2 0-2 0-2 0-2 0-2 0-2 0-2 0-2 0-2 0-2 0-2 0-2 0-2 0-2 0-2 0-2 0-2 0-2 0-2 0-2 0-2 0-2 0-2 0-2 0-2 0-2 0-2 0-2 0-2 0-2 0-2 0-2 0-2 377-0 377-0 377-0 377-0 229-3 229-3 229-3 229-3 229-3 229-3 428-3 428-3 428-3 428-3 428-3 233-3 233-3 233-3 233-3 233-3 376-3 87-3 87-3 202-0 202-0 202-0 331-3 331-3 331-3 331-3 331-3 331-3 331-3 157-0 157-0 157-0 157-0 157-0 157-0 412-3 412-3 412-3 412-3 412-3 412-3 238-3 238-3 238-3 238-3 238-3 238-3 238-3 436-3 436-3 365-0 365-0 365-0 365-0 365-0 365-0 365-0 365-0 365-0 365-0 182-3 182-3 182-3 182-3 182-3 321-0 321-0 321-0 321-0 321-0 321-0 321-0 321-0 321-0 321-0 321-0 292-0 292-0 292-0 262-3 262-3 262-3 262-3 262-3 262-3 262-3 262-3 169-0 267-3 267-3 267-3 267-3 267-3 313-3 313-3 313-3 414-0 414-0 414-0 414-0 213-3 213-3 213-3 213-3 213-3 213-3 213-3 213-3 213-3 213-3 350-0 424-0 424-0 91-0 91-0 91-0 91-0 91-0 91-0 91-0 91-0 197-3 197-3 197-3 222-3 222-3 448-3 448-3 448-3 448-3 163-3 163-3 163-3 448-3 163-3 163-3 163-3 163-3 399-0 399-0 399-0 218-0 218-0 399-0 273-0 273-0 273-0 273-0 218-0 218-0 273-0 0-2 0-2 0-2 0-2 0-2 0-2 0-2 0-2 0-2 0-2 0-2 0-2 0-2 0-2 0-2 0-2 0-2 0-2 0-2 0-2 0-2 0-2 0-2 0-2 0-2 0-2 0-2 0-2 
0-2 0-2 0-2 0-2 0-2 0-2 0-2 0-2 0-2 0-2 0-2 0-2 0-2 0-2 0-2 0-2 0-2 0-2 0-2 0-2 0-2 0-2 0-2 0-2 0-2 0-2 0-2 0-2 0-2 0-2 0-2 0-2 0-2 0-2 377-0 377-0 377-0 377-0 229-3 229-3 229-3 229-3 229-3 229-3 428-3 428-3 428-3 181-3 428-3 428-3 428-3 233-3 233-3 376-3 376-3 87-3 87-3 202-0 202-0 202-0 330-3 331-3 331-3 331-3 330-3 231-3 231-3 231-3 231-3 231-3 157-0 157-0 412-3 412-3 412-3 412-3 412-3 412-3 158-3 238-3 238-3 238-3 238-3 238-3 238-3 238-3 436-3 436-3 365-0 365-0 365-0 365-0 365-0 365-0 365-0 365-0 182-3 182-3 182-3 182-3 182-3 182-3 182-3 258-0 258-0 258-0 168-3 168-3 168-3 321-0 321-0 321-0 321-0 321-0 292-0 292-0 292-0 292-0 292-0 262-3 262-3 262-3 262-3 262-3 262-3 169-0 267-3 267-3 267-3 313-3 313-3 313-3 313-3 313-3 313-3 414-0 414-0 414-0 414-0 313-3 213-3 213-3 213-3 213-3 213-3 349-3 213-3 213-3 424-0 424-0 424-0 424-0 91-0 91-0 91-0 91-0 91-0 91-0 265-0 265-0 222-3 222-3 222-3 222-3 448-3 448-3 448-3 448-3 448-3 448-3 448-3 448-3 448-3 163-3 163-3 163-3 399-0 399-0 399-0 399-0 399-0 399-0 273-0 273-0 273-0 273-0 218-0 218-0 273-0 0-2 0-2 0-2 0-2 0-2 0-2 0-2 0-2 0-2 0-2 0-2 0-2 0-2 0-2 0-2 0-2 0-2 0-2 0-2 0-2 0-2 0-2 0-2 0-2 0-2 0-2 0-2 0-2 
0-2 0-2 0-2 0-2 0-2 0-2 0-2 0-2 0-2 0-2 0-2 0-2 0-2 0-2 0-2 0-2 0-2 0-2 0-2 0-2 0-2 0-2 0-2 0-2 0-2 0-2 0-2 0-2 0-2 0-2 0-2 0-2 0-2 0-2 0-2 377-0 377-0 377-0 229-3 229-3 229-3 229-3 229-3 428-3 428-3 428-3 181-3 181-3 428-3 428-3 428-3 233-3 233-3 376-3 376-3 376-3 330-3 330-3 330-3 330-3 330-3 331-3 331-3 330-3 330-3 231-3 231-3 231-3 231-3 231-3 231-3 157-0 412-3 412-3 412-3 412-3 412-3 158-3 158-3 158-3 158-3 158-3 158-3 158-3 158-3 264-3 264-3 264-3 264-3 365-0 365-0 365-0 365-0 365-0 365-0 365-0 182-3 182-3 296-3 182-3 182-3 182-3 182-3 258-0 258-0 258-0 168-3 168-3 168-3 168-3 168-3 168-3 168-3 321-0 292-0 292-0 292-0 292-0 292-0 292-0 169-0 169-0 169-0 169-0 169-0 169-0 267-3 267-3 313-3 313-3 313-3 313-3 313-3 313-3 313-3 414-0 414-0 313-3 313-3 313-3 313-3 349-3 349-3 349-3 349-3 349-3 349-3 349-3 424-0 424-0 424-0 424-0 91-0 91-0 91-0 91-0 91-0 91-0 265-0 265-0 265-0 265-0 222-3 222-3 222-3 448-3 448-3 448-3 448-3 448-3 448-3 448-3 448-3 448-3 448-3 399-0 399-0 399-0 399-0 399-0 399-0 399-0 273-0 273-0 273-0 273-0 273-0 273-0 273-0 0-2 0-2 0-2 0-2 0-2 0-2 0-2 0-2 0-2 0-2 0-2 0-2 0-2 0-2 0-2 0-2 0-2 0-2 0-2 0-2 0-2 0-2 0-2 0-2 0-2 0-2 0-2 0-2 
0-2 0-2 0-2 0-2 0-2 0-2 0-2 0-2 0-2 0-2 0-2 0-2 0-2 0-2 0-2 0-2 0-2 0-2 0-2 0-2 0-2 0-2 0-2 0-2 0-2 0-2 0-2 0-2 0-2 0-2 0-2 0-2 0-2 0-2 0-2 377-0 377-0 377-0 229-3 229-3 229-3 229-3 229-3 229-3 428-3 181-3 181-3 181-3 181-3 428-3 181-3 233-3 233-3 376-3 376-3 376-3 376-3 376-3 330-3 330-3 330-3 331-3 331-3 330-3 231-3 231-3 231-3 231-3 231-3 231-3 231-3 231-3 231-3 412-3 412-3 412-3 412-3 158-3 158-3 158-3 158-3 158-3 158-3 158-3 158-3 158-3 264-3 264-3 264-3 264-3 365-0 365-0 264-3 264-3 365-0 365-0 182-3 182-3 296-3 182-3 182-3 182-3 258-0 258-0 258-0 168-3 168-3 168-3 168-3 168-3 168-3 168-3 168-3 270-0 292-0 292-0 292-0 292-0 292-0 292-0 292-0 169-0 169-0 169-0 169-0 169-0 169-0 267-3 267-3 267-3 267-3 267-3 313-3 313-3 313-3 414-0 414-0 313-3 313-3 313-3 313-3 349-3 349-3 349-3 349-3 349-3 349-3 349-3 424-0 424-0 424-0 424-0 322-3 322-3 322-3 322-3 91-0 91-0 265-0 265-0 265-0 265-0 265-0 222-3 222-3 448-3 448-3 340-0 340-0 448-3 448-3 448-3 448-3 448-3 448-3 399-0 399-0 399-0 399-0 399-0 399-0 399-0 148-3 148-3 273-0 273-0 273-0 273-0 273-0 0-2 0-2 0-2 0-2 0-2 0-2 0-2 0-2 0-2 0-2 0-2 0-2 0-2 0-2 0-2 0-2 0-2 0-2 0-2 0-2 0-2 0-2 0-2 0-2 0-2 0-2 0-2 0-2 
0-2 0-2 0-2 0-2 0-2 0-2 0-2 0-2 0-2 0-2 0-2 0-2 0-2 0-2 0-2 0-2 0-2 0-2 0-2 0-2 0-2 0-2 0-2 0-2 0-2 0-2 0-2 0-2 0-2 0-2 0-2 0-2 0-2 0-2 0-2 377-0 377-0 377-0 229-3 303-3 303-3 303-3 428-3 428-3 428-3 181-3 181-3 181-3 181-3 181-3 181-3 181-3 233-3 376-3 376-3 376-3 376-3 376-3 330-3 330-3 330-3 330-3 330-3 330-3 231-3 231-3 231-3 231-3 231-3 231-3 231-3 231-3 231-3 412-3 412-3 412-3 412-3 389-3 158-3 158-3 158-3 216-3 216-3 216-3 216-3 264-3 264-3 264-3 264-3 264-3 264-3 264-3 264-3 264-3 264-3 264-3 182-3 296-3 296-3 182-3 258-0 258-0 258-0 258-0 258-0 168-3 168-3 168-3 168-3 168-3 168-3 168-3 270-0 270-0 292-0 292-0 292-0 292-0 58-3 58-3 58-3 58-3 169-0 169-0 169-0 169-0 169-0 267-3 267-3 267-3 267-3 267-3 313-3 313-3 313-3 313-3 313-3 313-3 313-3 349-3 349-3 349-3 349-3 349-3 349-3 349-3 349-3 424-0 424-0 424-0 424-0 424-0 322-3 322-3 322-3 322-3 366-3 366-3 366-3 265-0 265-0 265-0 265-0 222-3 222-3 448-3 448-3 340-0 340-0 340-0 340-0 340-0 340-0 474-0 474-0 474-0 474-0 474-0 399-0 399-0 399-0 399-0 399-0 148-3 273-0 273-0 273-0 273-0 273-0 0-2 0-2 0-2 0-2 0-2 0-2 0-2 0-2 0-2 0-2 0-2 0-2 0-2 0-2 0-2 0-2 0-2 0-2 0-2 0-2 0-2 0-2 0-2 0-2 0-2 0-2 0-2 0-2 
0-2 0-2 0-2 0-2 0-2 0-2 0-2 0-2 0-2 0-2 0-2 0-2 0-2 0-2 0-2 0-2 0-2 0-2 0-2 0-2 0-2 0-2 0-2 0-2 0-2 0-2 0-2 0-2 0-2 0-2 0-2 0-2 0-2 0-2 377-0 377-0 377-0 377-0 303-3 303-3 303-3 303-3 303-3 303-3 303-3 181-3 181-3 181-3 181-3 181-3 181-3 376-3 376-3 376-3 376-3 376-3 354-0 354-0 330-3 330-3 330-3 330-3 330-3 330-3 330-3 231-3 231-3 231-3 231-3 231-3 231-3 231-3 231-3 389-3 389-3 389-3 389-3 389-3 158-3 158-3 158-3 216-3 216-3 216-3 216-3 216-3 264-3 264-3 264-3 264-3 264-3 264-3 264-3 264-3 264-3 264-3 182-3 296-3 296-3 296-3 258-0 258-0 258-0 258-0 258-0 168-3 168-3 168-3 168-3 168-3 168-3 270-0 270-0 270-0 270-0 292-0 292-0 292-0 58-3 58-3 270-0 58-3 169-0 169-0 169-0 169-0 169-0 267-3 267-3 267-3 267-3 267-3 318-3 318-3 313-3 313-3 313-3 313-3 313-3 349-3 349-3 349-3 349-3 349-3 349-3 349-3 349-3 424-0 424-0 424-0 424-0 424-0 322-3 322-3 322-3 322-3 366-3 366-3 366-3 366-3 366-3 265-0 265-0 265-0 265-0 265-0 340-0 340-0 340-0 340-0 340-0 340-0 474-0 474-0 474-0 474-0 474-0 474-0 399-0 399-0 399-0 399-0 399-0 148-3 148-3 273-0 273-0 273-0 273-0 0-2 0-2 0-2 0-2 0-2 0-2 0-2 0-2 0-2 0-2 0-2 0-2 0-2 0-2 0-2 0-2 0-2 0-2 0-2 0-2 0-2 0-2 0-2 0-2 0-2 0-2 0-2 0-2 
0-2 0-2 0-2 0-2 0-2 0-2 0-2 0-2 0-2 0-2 0-2 0-2 0-2 0-2 0-2 0-2 0-2 0-2 0-2 0-2 0-2 0-2 0-2 0-2 0-2 0-2 0-2 0-2 0-2 0-2 0-2 0-2 0-2 0-2 377-0 377-0 377-0 377-0 303-3 303-3 303-3 303-3 303-3 303-3 303-3 181-3 181-3 181-3 181-3 181-3 376-3 376-3 376-3 376-3 376-3 376-3 354-0 354-0 330-3 330-3 330-3 330-3 330-3 330-3 330-3 201-3 201-3 201-3 201-3 201-3 201-3 389-3 389-3 389-3 389-3 389-3 389-3 389-3 158-3 158-3 158-3 216-3 216-3 216-3 216-3 469-0 469-0 469-0 264-3 264-3 264-3 264-3 336-0 336-0 336-0 336-0 182-3 296-3 296-3 296-3 258-0 258-0 258-0 258-0 258-0 258-0 168-3 168-3 168-3 305-3 270-0 270-0 270-0 270-0 270-0 270-0 270-0 270-0 270-0 270-0 270-0 58-3 169-0 169-0 169-0 169-0 169-0 169-0 267-3 267-3 267-3 267-3 318-3 318-3 318-3 318-3 318-3 318-3 349-3 349-3 244-0 349-3 244-0 244-0 244-0 244-0 424-0 424-0 424-0 424-0 322-3 322-3 322-3 322-3 322-3 322-3 366-3 366-3 366-3 366-3 366-3 366-3 265-0 265-0 265-0 265-0 265-0 340-0 340-0 340-0 340-0 340-0 474-0 474-0 474-0 474-0 394-3 394-3 394-3 394-3 394-3 399-0 399-0 148-3 148-3 273-0 273-0 273-0 273-0 0-2 0-2 0-2 0-2 0-2 0-2 0-2 0-2 0-2 0-2 0-2 0-2 0-2 0-2 0-2 0-2 0-2 0-2 0-2 0-2 0-2 0-2 0-2 0-2 0-2 0-2 0-2 0-2 
0-2 0-2 0-2 0-2 0-2 0-2 0-2 0-2 0-2 0-2 0-2 0-2 0-2 0-2 0-2 0-2 0-2 0-2 0-2 0-2 0-2 0-2 0-2 0-2 0-2 0-2 0-2 0-2 0-2 0-2 0-2 0-2 0-2 0-2 377-0 377-0 377-0 377-0 282-0 303-3 303-3 303-3 303-3 303-3 303-3 303-3 181-3 181-3 181-3 181-3 181-3 376-3 376-3 376-3 376-3 376-3 354-0 354-0 354-0 330-3 354-0 354-0 330-3 330-3 201-3 201-3 201-3 201-3 201-3 201-3 201-3 201-3 389-3 389-3 389-3 389-3 389-3 158-3 158-3 158-3 158-3 158-3 216-3 216-3 469-0 469-0 469-0 469-0 264-3 264-3 264-3 264-3 336-0 336-0 336-0 336-0 336-0 336-0 296-3 296-3 296-3 296-3 296-3 258-0 258-0 258-0 258-0 168-3 168-3 305-3 270-0 270-0 270-0 270-0 270-0 270-0 270-0 270-0 270-0 270-0 58-3 58-3 169-0 169-0 169-0 169-0 169-0 489-0 489-0 489-0 489-0 489-0 318-3 318-3 318-3 318-3 318-3 318-3 349-3 349-3 244-0 244-0 244-0 244-0 244-0 424-0 424-0 424-0 424-0 424-0 322-3 322-3 322-3 322-3 322-3 322-3 322-3 366-3 366-3 366-3 366-3 366-3 265-0 265-0 265-0 265-0 340-0 340-0 340-0 340-0 340-0 474-0 474-0 474-0 474-0 474-0 394-3 394-3 394-3 394-3 394-3 394-3 399-0 148-3 148-3 273-0 273-0 273-0 273-0 0-2 0-2 0-2 0-2 0-2 0-2 0-2 0-2 0-2 0-2 0-2 0-2 0-2 0-2 0-2 0-2 0-2 0-2 0-2 0-2 0-2 0-2 0-2 0-2 0-2 0-2 0-2 0-2 
0-2 0-2 0-2 0-2 0-2 0-2 0-2 0-2 0-2 0-2 0-2 0-2 0-2 0-2 0-2 0-2 0-2 0-2 0-2 0-2 0-2 0-2 0-2 0-2 0-2 0-2 0-2 0-2 0-2 0-2 0-2 0-2 0-2 0-2 377-0 377-0 377-0 282-0 282-0 303-3 303-3 303-3 303-3 303-3 303-3 303-3 204-0 181-3 181-3 181-3 181-3 181-3 376-3 376-3 376-3 376-3 376-3 354-0 354-0 330-3 354-0 354-0 330-3 201-3 201-3 201-3 201-3 201-3 201-3 201-3 201-3 201-3 389-3 389-3 389-3 389-3 389-3 389-3 389-3 158-3 158-3 158-3 216-3 469-0 469-0 469-0 469-0 469-0 264-3 264-3 336-0 336-0 336-0 336-0 336-0 336-0 336-0 336-0 296-3 296-3 296-3 296-3 296-3 258-0 258-0 258-0 258-0 305-3 305-3 305-3 270-0 270-0 270-0 270-0 270-0 270-0 270-0 270-0 270-0 58-3 58-3 58-3 58-3 58-3 58-3 58-3 58-3 489-0 489-0 489-0 489-0 489-0 318-3 318-3 318-3 318-3 318-3 318-3 318-3 318-3 244-0 244-0 244-0 244-0 117-3 116-3 424-0 424-0 424-0 424-0 322-3 322-3 322-3 322-3 322-3 348-0 348-0 348-0 366-3 366-3 366-3 366-3 265-0 265-0 265-0 265-0 194-3 340-0 340-0 340-0 340-0 474-0 474-0 474-0 474-0 474-0 394-3 394-3 394-3 394-3 394-3 394-3 394-3 148-3 148-3 148-3 148-3 148-3 148-3 0-2 0-2 0-2 0-2 0-2 0-2 0-2 0-2 0-2 0-2 0-2 0-2 0-2 0-2 0-2 0-2 0-2 0-2 0-2 0-2 0-2 0-2 0-2 0-2 0-2 0-2 0-2 0-2 
0-2 0-2 0-2 0-2 0-2 0-2 0-2 0-2 0-2 0-2 0-2 0-2 0-2 0-2 0-2 0-2 0-2 0-2 0-2 0-2 0-2 0-2 0-2 0-2 0-2 0-2 0-2 0-2 0-2 0-2 0-2 0-2 0-2 0-2 377-0 377-0 377-0 282-0 282-0 282-0 282-0 204-0 303-3 303-3 303-3 303-3 204-0 181-3 204-0 204-0 204-0 181-3 181-3 230-0 376-3 354-0 354-0 354-0 354-0 330-3 354-0 354-0 330-3 201-3 201-3 201-3 201-3 201-3 201-3 201-3 201-3 259-0 389-3 389-3 389-3 389-3 389-3 389-3 389-3 158-3 158-3 158-3 216-3 469-0 469-0 469-0 469-0 469-0 264-3 469-0 469-0 336-0 336-0 336-0 336-0 336-0 336-0 336-0 336-0 296-3 296-3 296-3 296-3 296-3 258-0 258-0 258-0 164-3 164-3 305-3 305-3 305-3 270-0 270-0 36-3 270-0 58-3 58-3 58-3 58-3 58-3 58-3 58-3 489-0 489-0 489-0 489-0 489-0 489-0 489-0 318-3 318-3 318-3 334-0 318-3 318-3 318-3 318-3 244-0 244-0 244-0 244-0 244-0 117-3 117-3 116-3 116-3 116-3 116-3 424-0 424-0 322-3 322-3 322-3 348-0 348-0 348-0 348-0 366-3 366-3 366-3 366-3 366-3 265-0 194-3 194-3 194-3 340-0 340-0 340-0 340-0 474-0 474-0 474-0 474-0 474-0 394-3 394-3 394-3 394-3 394-3 394-3 394-3 221-3 221-3 148-3 148-3 148-3 148-3 0-2 0-2 0-2 0-2 0-2 0-2 0-2 0-2 0-2 0-2 0-2 0-2 0-2 0-2 0-2 0-2 0-2 0-2 0-2 0-2 0-2 0-2 0-2 0-2 0-2 0-2 0-2 0-2 
0-2 0-2 0-2 0-2 0-2 0-2 0-2 0-2 0-2 0-2 0-2 0-2 0-2 0-2 0-2 0-2 0-2 0-2 0-2 0-2 0-2 0-2 0-2 0-2 0-2 0-2 0-2 0-2 0-2 0-2 0-2 0-2 0-2 0-2 282-0 282-0 282-0 282-0 282-0 282-0 282-0 204-0 204-0 303-3 303-3 204-0 204-0 204-0 204-0 204-0 204-0 204-0 204-0 230-0 230-0 230-0 230-0 354-0 354-0 354-0 354-0 354-0 354-0 354-0 201-3 201-3 201-3 259-0 259-0 201-3 201-3 259-0 259-0 389-3 389-3 389-3 389-3 389-3 389-3 216-3 216-3 216-3 216-3 469-0 469-0 469-0 469-0 469-0 469-0 469-0 469-0 469-0 336-0 469-0 336-0 336-0 336-0 336-0 409-3 409-3 296-3 296-3 296-3 296-3 258-0 258-0 258-0 164-3 164-3 164-3 305-3 305-3 36-3 36-3 36-3 36-3 58-3 58-3 58-3 58-3 58-3 58-3 58-3 489-0 489-0 489-0 489-0 489-0 489-0 489-0 318-3 318-3 334-0 334-0 334-0 318-3 244-0 244-0 244-0 244-0 244-0 244-0 244-0 117-3 116-3 116-3 116-3 116-3 116-3 116-3 424-0 322-3 322-3 322-3 348-0 348-0 348-0 348-0 348-0 366-3 366-3 366-3 366-3 194-3 194-3 194-3 194-3 340-0 194-3 340-0 340-0 474-0 474-0 474-0 474-0 474-0 394-3 394-3 394-3 394-3 394-3 394-3 221-3 221-3 148-3 148-3 148-3 148-3 148-3 0-2 0-2 0-2 0-2 0-2 0-2 0-2 0-2 0-2 0-2 0-2 0-2 0-2 0-2 0-2 0-2 0-2 0-2 0-2 0-2 0-2 0-2 0-2 0-2 0-2 0-2 0-2 0-2 
0-2 0-2 0-2 0-2 0-2 0-2 0-2 0-2 0-2 0-2 0-2 0-2 0-2 0-2 0-2 0-2 0-2 0-2 0-2 0-2 0-2 0-2 0-2 0-2 0-2 0-2 0-2 0-2 0-2 0-2 0-2 0-2 0-2 0-2 282-0 282-0 282-0 282-0 282-0 282-0 282-0 204-0 204-0 204-0 204-0 204-0 204-0 204-0 204-0 204-0 230-0 230-0 230-0 230-0 230-0 230-0 285-3 285-3 285-3 354-0 354-0 354-0 354-0 354-0 201-3 201-3 201-3 259-0 259-0 201-3 259-0 259-0 259-0 389-3 389-3 389-3 216-3 216-3 216-3 216-3 216-3 216-3 216-3 469-0 469-0 469-0 469-0 469-0 469-0 469-0 469-0 469-0 469-0 469-0 336-0 336-0 336-0 336-0 409-3 409-3 308-3 296-3 296-3 296-3 296-3 258-0 164-3 164-3 164-3 164-3 305-3 305-3 36-3 36-3 36-3 36-3 36-3 36-3 36-3 58-3 58-3 58-3 58-3 489-0 489-0 489-0 489-0 489-0 489-0 418-0 318-3 318-3 334-0 334-0 334-0 334-0 244-0 244-0 244-0 244-0 244-0 244-0 244-0 117-3 116-3 116-3 116-3 116-3 116-3 116-3 116-3 322-3 322-3 348-0 348-0 348-0 348-0 348-0 348-0 366-3 366-3 366-3 366-3 194-3 194-3 194-3 194-3 340-0 194-3 194-3 194-3 474-0 474-0 449-3 474-0 394-3 394-3 394-3 394-3 394-3 394-3 394-3 221-3 221-3 148-3 148-3 148-3 0-2 0-2 0-2 0-2 0-2 0-2 0-2 0-2 0-2 0-2 0-2 0-2 0-2 0-2 0-2 0-2 0-2 0-2 0-2 0-2 0-2 0-2 0-2 0-2 0-2 0-2 0-2 0-2 0-2 0-2 
0-2 0-2 0-2 0-2 0-2 0-2 0-2 0-2 0-2 0-2 0-2 0-2 0-2 0-2 0-2 0-2 0-2 0-2 0-2 0-2 0-2 0-2 0-2 0-2 0-2 0-2 0-2 0-2 0-2 0-2 0-2 0-2 0-2 0-2 282-0 282-0 282-0 282-0 282-0 282-0 352-0 352-0 352-0 204-0 204-0 204-0 204-0 204-0 204-0 230-0 230-0 230-0 230-0 230-0 230-0 230-0 285-3 285-3 285-3 285-3 285-3 354-0 354-0 354-0 259-0 259-0 259-0 259-0 259-0 259-0 259-0 259-0 259-0 260-3 260-3 260-3 216-3 216-3 216-3 216-3 216-3 216-3 388-0 388-0 388-0 388-0 388-0 388-0 388-0 439-0 439-0 469-0 409-3 409-3 409-3 336-0 409-3 409-3 409-3 409-3 308-3 296-3 296-3 296-3 296-3 258-0 164-3 164-3 164-3 164-3 305-3 36-3 36-3 36-3 36-3 36-3 36-3 36-3 36-3 36-3 58-3 58-3 58-3 489-0 489-0 489-0 489-0 489-0 489-0 418-0 418-0 418-0 334-0 334-0 334-0 334-0 334-0 334-0 244-0 244-0 244-0 244-0 244-0 117-3 116-3 116-3 116-3 116-3 116-3 116-3 116-3 322-3 348-0 348-0 348-0 348-0 348-0 348-0 348-0 366-3 348-0 348-0 347-3 194-3 194-3 194-3 194-3 194-3 194-3 194-3 194-3 474-0 474-0 449-3 474-0 474-0 474-0 394-3 394-3 394-3 221-3 221-3 221-3 148-3 148-3 148-3 148-3 0-2 0-2 0-2 0-2 0-2 0-2 0-2 0-2 0-2 0-2 0-2 0-2 0-2 0-2 0-2 0-2 0-2 0-2 0-2 0-2 0-2 0-2 0-2 0-2 0-2 0-2 0-2 0-2 0-2 0-2 
0-2 0-2 0-2 0-2 0-2 0-2 0-2 0-2 0-2 0-2 0-2 0-2 0-2 0-2 0-2 0-2 0-2 0-2 0-2 0-2 0-2 0-2 0-2 0-2 0-2 0-2 0-2 0-2 0-2 0-2 0-2 0-2 0-2 0-2 282-0 282-0 282-0 282-0 282-0 282-0 352-0 352-0 352-0 204-0 204-0 204-0 204-0 204-0 204-0 230-0 230-0 230-0 230-0 230-0 230-0 285-3 285-3 285-3 285-3 285-3 354-0 354-0 354-0 354-0 259-0 259-0 259-0 259-0 259-0 259-0 259-0 259-0 259-0 259-0 260-3 260-3 216-3 216-3 216-3 216-3 216-3 216-3 388-0 388-0 388-0 388-0 388-0 388-0 388-0 439-0 439-0 409-3 409-3 409-3 409-3 409-3 409-3 409-3 409-3 409-3 308-3 308-3 296-3 296-3 296-3 164-3 164-3 164-3 164-3 164-3 305-3 305-3 36-3 36-3 36-3 36-3 36-3 36-3 36-3 36-3 337-0 337-0 337-0 337-0 489-0 418-0 418-0 418-0 418-0 418-0 418-0 418-0 418-0 334-0 334-0 334-0 334-0 334-0 334-0 244-0 244-0 244-0 244-0 117-3 116-3 116-3 116-3 116-3 116-3 116-3 116-3 322-3 348-0 214-0 348-0 348-0 348-0 348-0 348-0 348-0 348-0 347-3 347-3 347-3 194-3 194-3 194-3 194-3 194-3 194-3 194-3 474-0 474-0 449-3 449-3 449-3 449-3 449-3 394-3 221-3 221-3 221-3 221-3 148-3 148-3 148-3 148-3 0-2 0-2 0-2 0-2 0-2 0-2 0-2 0-2 0-2 0-2 0-2 0-2 0-2 0-2 0-2 0-2 0-2 0-2 0-2 0-2 0-2 0-2 0-2 0-2 0-2 0-2 0-2 0-2 0-2 0-2 
0-2 0-2 0-2 0-2 0-2 0-2 0-2 0-2 0-2 0-2 0-2 0-2 0-2 0-2 0-2 0-2 0-2 0-2 0-2 0-2 0-2 0-2 0-2 0-2 0-2 0-2 0-2 0-2 0-2 0-2 0-2 0-2 0-2 0-2 282-0 282-0 282-0 352-0 352-0 352-0 352-0 352-0 352-0 356-3 204-0 204-0 356-3 356-3 204-0 230-0 230-0 230-0 230-0 230-0 230-0 285-3 285-3 285-3 285-3 285-3 354-0 354-0 354-0 253-3 253-3 259-0 259-0 259-0 130-0 130-0 259-0 259-0 259-0 259-0 260-3 260-3 260-3 260-3 260-3 260-3 260-3 388-0 388-0 388-0 388-0 388-0 388-0 388-0 388-0 439-0 439-0 439-0 409-3 409-3 409-3 409-3 409-3 409-3 308-3 308-3 308-3 308-3 308-3 308-3 296-3 296-3 164-3 164-3 164-3 164-3 305-3 305-3 36-3 36-3 36-3 36-3 36-3 36-3 36-3 36-3 36-3 337-0 337-0 337-0 337-0 418-0 418-0 418-0 418-0 418-0 418-0 418-0 334-0 334-0 334-0 334-0 334-0 334-0 334-0 117-3 117-3 117-3 117-3 117-3 117-3 117-3 116-3 116-3 116-3 116-3 116-3 214-0 214-0 214-0 214-0 348-0 348-0 348-0 347-3 347-3 348-0 347-3 347-3 347-3 194-3 194-3 194-3 194-3 194-3 194-3 449-3 449-3 449-3 449-3 449-3 449-3 221-3 221-3 221-3 221-3 221-3 221-3 221-3 221-3 221-3 221-3 148-3 0-2 0-2 0-2 0-2 0-2 0-2 0-2 0-2 0-2 0-2 0-2 0-2 0-2 0-2 0-2 0-2 0-2 0-2 0-2 0-2 0-2 0-2 0-2 0-2 0-2 0-2 0-2 0-2 0-2 0-2 
0-2 0-2 0-2 0-2 0-2 0-2 0-2 0-2 0-2 0-2 0-2 0-2 0-2 0-2 0-2 0-2 0-2 0-2 0-2 0-2 0-2 0-2 0-2 0-2 0-2 0-2 0-2 0-2 0-2 0-2 0-2 0-2 0-2 0-2 282-0 282-0 352-0 352-0 352-0 352-0 352-0 356-3 356-3 356-3 356-3 356-3 356-3 356-3 356-3 230-0 230-0 230-0 230-0 230-0 230-0 285-3 285-3 285-3 285-3 285-3 285-3 285-3 253-3 253-3 253-3 253-3 259-0 130-0 130-0 130-0 130-0 130-0 130-0 333-0 333-0 260-3 260-3 260-3 260-3 260-3 260-3 260-3 388-0 388-0 388-0 388-0 388-0 439-0 439-0 439-0 439-0 439-0 439-0 409-3 409-3 409-3 409-3 308-3 308-3 308-3 308-3 308-3 308-3 308-3 164-3 164-3 164-3 164-3 164-3 305-3 305-3 305-3 36-3 36-3 36-3 36-3 36-3 337-0 337-0 337-0 337-0 337-0 337-0 337-0 337-0 418-0 418-0 418-0 418-0 418-0 418-0 418-0 418-0 334-0 334-0 334-0 334-0 334-0 334-0 117-3 117-3 117-3 117-3 117-3 117-3 117-3 116-3 116-3 116-3 214-0 214-0 214-0 214-0 214-0 214-0 214-0 214-0 214-0 214-0 347-3 347-3 347-3 347-3 347-3 194-3 194-3 323-3 323-3 323-3 323-3 449-3 449-3 449-3 449-3 449-3 449-3 449-3 400-0 221-3 400-0 221-3 221-3 221-3 221-3 221-3 221-3 0-2 0-2 0-2 0-2 0-2 0-2 0-2 0-2 0-2 0-2 0-2 0-2 0-2 0-2 0-2 0-2 0-2 0-2 0-2 0-2 0-2 0-2 0-2 0-2 0-2 0-2 0-2 0-2 0-2 0-2 0-2 
0-2 0-2 0-2 0-2 0-2 0-2 0-2 0-2 0-2 0-2 0-2 0-2 0-2 0-2 0-2 0-2 0-2 0-2 0-2 0-2 0-2 0-2 0-2 0-2 0-2 0-2 0-2 0-2 0-2 0-2 0-2 0-2 0-2 0-2 282-0 282-0 352-0 352-0 352-0 352-0 352-0 352-0 356-3 356-3 356-3 356-3 356-3 356-3 401-0 401-0 401-0 230-0 230-0 230-0 230-0 285-3 285-3 285-3 285-3 285-3 285-3 253-3 253-3 253-3 253-3 253-3 253-3 130-0 130-0 130-0 130-0 130-0 333-0 333-0 333-0 333-0 333-0 260-3 260-3 260-3 260-3 388-0 388-0 388-0 388-0 439-0 439-0 439-0 439-0 439-0 439-0 409-3 409-3 409-3 409-3 409-3 409-3 409-3 308-3 308-3 308-3 308-3 308-3 308-3 164-3 164-3 164-3 164-3 164-3 305-3 305-3 305-3 305-3 305-3 305-3 305-3 36-3 337-0 337-0 337-0 337-0 337-0 337-0 337-0 337-0 418-0 418-0 418-0 418-0 418-0 418-0 497-0 497-0 497-0 334-0 334-0 334-0 334-0 117-3 117-3 117-3 117-3 117-3 117-3 117-3 545-3 545-3 545-3 545-3 214-0 214-0 214-0 214-0 214-0 214-0 214-0 214-0 214-0 214-0 347-3 347-3 347-3 347-3 347-3 347-3 323-3 323-3 323-3 323-3 323-3 449-3 449-3 449-3 449-3 449-3 449-3 449-3 400-0 400-0 400-0 400-0 400-0 221-3 221-3 221-3 221-3 0-2 0-2 0-2 0-2 0-2 0-2 0-2 0-2 0-2 0-2 0-2 0-2 0-2 0-2 0-2 0-2 0-2 0-2 0-2 0-2 0-2 0-2 0-2 0-2 0-2 0-2 0-2 0-2 0-2 0-2 0-2 
0-2 0-2 0-2 0-2 0-2 0-2 0-2 0-2 0-2 0-2 0-2 0-2 0-2 0-2 0-2 0-2 0-2 0-2 0-2 0-2 0-2 0-2 0-2 0-2 0-2 0-2 0-2 0-2 0-2 0-2 0-2 0-2 0-2 0-2 251-0 251-0 251-0 352-0 352-0 352-0 352-0 352-0 352-0 356-3 356-3 356-3 356-3 356-3 401-0 401-0 401-0 401-0 401-0 401-0 285-3 285-3 285-3 285-3 285-3 285-3 253-3 253-3 253-3 253-3 253-3 253-3 253-3 130-0 130-0 130-0 130-0 333-0 333-0 333-0 333-0 333-0 260-3 260-3 260-3 260-3 260-3 388-0 388-0 388-0 388-0 217-3 439-0 439-0 439-0 439-0 439-0 439-0 283-3 409-3 409-3 409-3 409-3 283-3 308-3 308-3 308-3 308-3 308-3 308-3 164-3 164-3 164-3 305-3 305-3 305-3 447-3 568-3 568-3 305-3 305-3 305-3 337-0 337-0 337-0 337-0 337-0 337-0 368-0 368-0 337-0 418-0 418-0 418-0 418-0 418-0 418-0 497-0 497-0 497-0 497-0 334-0 334-0 334-0 117-3 117-3 117-3 117-3 117-3 117-3 545-3 545-3 545-3 545-3 545-3 545-3 214-0 214-0 214-0 214-0 214-0 214-0 214-0 214-0 347-3 347-3 347-3 347-3 347-3 347-3 323-3 323-3 323-3 323-3 323-3 323-3 323-3 323-3 323-3 449-3 449-3 449-3 449-3 449-3 400-0 400-0 400-0 400-0 400-0 221-3 221-3 221-3 0-2 0-2 0-2 0-2 0-2 0-2 0-2 0-2 0-2 0-2 0-2 0-2 0-2 0-2 0-2 0-2 0-2 0-2 0-2 0-2 0-2 0-2 0-2 0-2 0-2 0-2 0-2 0-2 0-2 0-2 0-2 
0-2 0-2 0-2 0-2 0-2 0-2 0-2 0-2 0-2 0-2 0-2 0-2 0-2 0-2 0-2 0-2 0-2 0-2 0-2 0-2 0-2 0-2 0-2 0-2 0-2 0-2 0-2 0-2 0-2 0-2 0-2 0-2 0-2 0-2 251-0 251-0 251-0 251-0 352-0 352-0 352-0 352-0 352-0 352-0 352-0 352-0 356-3 356-3 356-3 356-3 356-3 401-0 401-0 401-0 285-3 285-3 285-3 285-3 285-3 402-3 402-3 402-3 253-3 253-3 253-3 253-3 253-3 130-0 130-0 130-0 130-0 130-0 130-0 333-0 333-0 333-0 260-3 260-3 260-3 260-3 260-3 217-3 217-3 217-3 217-3 217-3 439-0 439-0 439-0 439-0 439-0 439-0 283-3 283-3 283-3 283-3 283-3 283-3 283-3 283-3 308-3 308-3 308-3 308-3 164-3 164-3 164-3 164-3 447-3 447-3 447-3 568-3 568-3 305-3 305-3 337-0 337-0 337-0 337-0 337-0 337-0 368-0 368-0 368-0 337-0 115-3 115-3 115-3 497-0 497-0 497-0 497-0 497-0 497-0 497-0 497-0 497-0 497-0 497-0 497-0 117-3 117-3 117-3 545-3 545-3 545-3 545-3 545-3 545-3 545-3 214-0 214-0 214-0 214-0 324-0 324-0 324-0 324-0 347-3 347-3 347-3 347-3 347-3 323-3 323-3 323-3 323-3 323-3 323-3 323-3 317-0 317-0 323-3 449-3 449-3 449-3 400-0 400-0 400-0 400-0 400-0 400-0 400-0 221-3 221-3 221-3 0-2 0-2 0-2 0-2 0-2 0-2 0-2 0-2 0-2 0-2 0-2 0-2 0-2 0-2 0-2 0-2 0-2 0-2 0-2 0-2 0-2 0-2 0-2 0-2 0-2 0-2 0-2 0-2 0-2 0-2 0-2 
0-2 0-2 0-2 0-2 0-2 0-2 0-2 0-2 0-2 0-2 0-2 0-2 0-2 0-2 0-2 0-2 0-2 0-2 0-2 0-2 0-2 0-2 0-2 0-2 0-2 0-2 0-2 0-2 0-2 0-2 0-2 0-2 0-2 0-2 251-0 251-0 251-0 251-0 251-0 352-0 352-0 352-0 352-0 352-0 356-3 356-3 356-3 356-3 356-3 356-3 401-0 401-0 401-0 402-3 402-3 402-3 402-3 402-3 402-3 402-3 402-3 402-3 402-3 253-3 253-3 253-3 253-3 253-3 130-0 130-0 130-0 130-0 130-0 333-0 333-0 333-0 260-3 260-3 260-3 260-3 514-3 514-3 217-3 217-3 217-3 217-3 217-3 439-0 439-0 439-0 439-0 439-0 283-3 283-3 283-3 283-3 283-3 283-3 283-3 308-3 308-3 308-3 308-3 184-0 184-0 184-0 164-3 447-3 447-3 447-3 447-3 568-3 568-3 305-3 305-3 337-0 337-0 337-0 337-0 337-0 368-0 368-0 368-0 364-0 364-0 364-0 115-3 115-3 115-3 115-3 497-0 497-0 497-0 497-0 497-0 497-0 497-0 497-0 290-0 290-0 117-3 117-3 290-0 290-0 545-3 545-3 545-3 545-3 545-3 545-3 545-3 214-0 214-0 324-0 324-0 324-0 324-0 324-0 324-0 324-0 347-3 347-3 323-3 323-3 323-3 323-3 323-3 323-3 323-3 323-3 317-0 317-0 317-0 449-3 449-3 449-3 400-0 400-0 400-0 400-0 400-0 400-0 400-0 400-0 400-0 0-2 0-2 0-2 0-2 0-2 0-2 0-2 0-2 0-2 0-2 0-2 0-2 0-2 0-2 0-2 0-2 0-2 0-2 0-2 0-2 0-2 0-2 0-2 0-2 0-2 0-2 0-2 0-2 0-2 0-2 0-2 0-2 
0-2 0-2 0-2 0-2 0-2 0-2 0-2 0-2 0-2 0-2 0-2 0-2 0-2 0-2 0-2 0-2 0-2 0-2 0-2 0-2 0-2 0-2 0-2 0-2 0-2 0-2 0-2 0-2 0-2 0-2 0-2 0-2 0-2 0-2 251-0 251-0 251-0 251-0 251-0 352-0 352-0 307-0 307-0 307-0 307-0 307-0 356-3 356-3 356-3 356-3 401-0 401-0 401-0 402-3 402-3 402-3 327-0 327-0 327-0 402-3 402-3 402-3 402-3 402-3 402-3 253-3 253-3 253-3 130-0 130-0 130-0 130-0 130-0 333-0 333-0 333-0 333-0 333-0 260-3 260-3 514-3 514-3 217-3 217-3 217-3 217-3 217-3 217-3 439-0 439-0 283-3 283-3 283-3 283-3 283-3 283-3 283-3 283-3 283-3 283-3 283-3 308-3 308-3 184-0 184-0 447-3 447-3 447-3 447-3 447-3 447-3 568-3 568-3 305-3 305-3 568-3 568-3 337-0 337-0 368-0 368-0 368-0 368-0 364-0 364-0 364-0 364-0 115-3 115-3 115-3 115-3 497-0 497-0 115-3 461-0 461-0 497-0 497-0 290-0 290-0 290-0 117-3 290-0 290-0 290-0 290-0 545-3 545-3 545-3 545-3 462-0 462-0 462-0 462-0 324-0 324-0 324-0 324-0 324-0 324-0 324-0 347-3 347-3 347-3 317-0 323-3 323-3 323-3 323-3 317-0 317-0 566-3 566-3 566-3 449-3 449-3 400-0 400-0 400-0 400-0 400-0 400-0 400-0 400-0 400-0 0-2 0-2 0-2 0-2 0-2 0-2 0-2 0-2 0-2 0-2 0-2 0-2 0-2 0-2 0-2 0-2 0-2 0-2 0-2 0-2 0-2 0-2 0-2 0-2 0-2 0-2 0-2 0-2 0-2 0-2 0-2 0-2 
0-2 0-2 0-2 0-2 0-2 0-2 0-2 0-2 0-2 0-2 0-2 0-2 0-2 0-2 0-2 0-2 0-2 0-2 0-2 0-2 0-2 0-2 0-2 0-2 0-2 0-2 0-2 0-2 0-2 0-2 0-2 0-2 0-2 0-2 251-0 251-0 251-0 251-0 251-0 251-0 251-0 307-0 307-0 307-0 307-0 307-0 356-3 307-0 356-3 401-0 401-0 401-0 401-0 402-3 402-3 327-0 327-0 327-0 327-0 286-0 286-0 402-3 402-3 402-3 402-3 503-3 253-3 253-3 130-0 130-0 333-0 333-0 333-0 333-0 514-3 333-0 333-0 514-3 260-3 260-3 514-3 514-3 514-3 217-3 217-3 217-3 217-3 217-3 217-3 283-3 283-3 283-3 283-3 283-3 283-3 283-3 283-3 283-3 184-0 184-0 184-0 184-0 184-0 184-0 447-3 447-3 447-3 447-3 447-3 447-3 447-3 568-3 568-3 568-3 568-3 568-3 568-3 568-3 568-3 568-3 368-0 368-0 368-0 364-0 364-0 364-0 364-0 115-3 115-3 115-3 115-3 115-3 115-3 115-3 461-0 497-0 497-0 497-0 290-0 290-0 290-0 290-0 290-0 290-0 290-0 290-0 290-0 545-3 545-3 545-3 462-0 462-0 462-0 462-0 324-0 462-0 324-0 324-0 324-0 324-0 324-0 347-3 347-3 347-3 317-0 317-0 317-0 317-0 317-0 317-0 317-0 566-3 566-3 566-3 566-3 375-0 375-0 375-0 375-0 375-0 375-0 375-0 375-0 375-0 375-0 0-2 0-2 0-2 0-2 0-2 0-2 0-2 0-2 0-2 0-2 0-2 0-2 0-2 0-2 0-2 0-2 0-2 0-2 0-2 0-2 0-2 0-2 0-2 0-2 0-2 0-2 0-2 0-2 0-2 0-2 0-2 0-2 
0-2 0-2 0-2 0-2 0-2 0-2 0-2 0-2 0-2 0-2 0-2 0-2 0-2 0-2 0-2 0-2 0-2 0-2 0-2 0-2 0-2 0-2 0-2 0-2 0-2 0-2 0-2 0-2 0-2 0-2 0-2 0-2 0-2 0-2 251-0 251-0 251-0 251-0 251-0 307-0 307-0 307-0 307-0 307-0 307-0 307-0 307-0 307-0 307-0 401-0 401-0 401-0 401-0 327-0 327-0 327-0 327-0 327-0 327-0 286-0 286-0 402-3 402-3 402-3 402-3 503-3 503-3 253-3 130-0 130-0 333-0 333-0 333-0 333-0 514-3 514-3 514-3 514-3 260-3 260-3 514-3 514-3 514-3 217-3 217-3 217-3 217-3 217-3 217-3 332-0 332-0 332-0 332-0 332-0 332-0 332-0 332-0 332-0 184-0 184-0 184-0 184-0 184-0 184-0 447-3 447-3 447-3 447-3 447-3 447-3 447-3 447-3 360-3 360-3 568-3 568-3 568-3 568-3 568-3 568-3 368-0 368-0 368-0 364-0 364-0 364-0 364-0 115-3 115-3 115-3 115-3 115-3 115-3 115-3 461-0 497-0 243-0 497-0 290-0 290-0 290-0 290-0 290-0 290-0 290-0 290-0 545-3 545-3 545-3 545-3 462-0 462-0 462-0 462-0 462-0 462-0 324-0 324-0 324-0 324-0 324-0 324-0 473-3 473-3 317-0 317-0 317-0 317-0 317-0 317-0 317-0 566-3 566-3 566-3 566-3 566-3 566-3 375-0 375-0 375-0 375-0 375-0 375-0 375-0 375-0 0-2 0-2 0-2 0-2 0-2 0-2 0-2 0-2 0-2 0-2 0-2 0-2 0-2 0-2 0-2 0-2 0-2 0-2 0-2 0-2 0-2 0-2 0-2 0-2 0-2 0-2 0-2 0-2 0-2 0-2 0-2 0-2 
0-2 0-2 0-2 0-2 0-2 0-2 0-2 0-2 0-2 0-2 0-2 0-2 0-2 0-2 0-2 0-2 0-2 0-2 0-2 0-2 0-2 0-2 0-2 0-2 0-2 0-2 0-2 0-2 0-2 0-2 0-2 0-2 0-2 0-2 0-2 251-0 251-0 251-0 251-0 307-0 307-0 307-0 307-0 307-0 307-0 307-0 307-0 307-0 307-0 401-0 401-0 401-0 401-0 327-0 327-0 327-0 327-0 327-0 286-0 286-0 286-0 402-3 402-3 402-3 402-3 402-3 503-3 503-3 503-3 130-0 130-0 503-3 333-0 333-0 479-0 514-3 514-3 514-3 514-3 514-3 514-3 514-3 514-3 514-3 514-3 217-3 217-3 217-3 217-3 332-0 332-0 332-0 332-0 332-0 332-0 332-0 332-0 332-0 332-0 184-0 184-0 470-3 447-3 447-3 447-3 447-3 447-3 447-3 447-3 447-3 360-3 360-3 360-3 360-3 360-3 360-3 568-3 568-3 568-3 568-3 368-0 368-0 368-0 364-0 364-0 364-0 364-0 364-0 115-3 115-3 115-3 115-3 115-3 115-3 461-0 497-0 243-0 497-0 243-0 243-0 290-0 290-0 290-0 290-0 290-0 290-0 545-3 545-3 545-3 545-3 462-0 462-0 462-0 462-0 462-0 462-0 324-0 324-0 324-0 324-0 324-0 324-0 473-3 473-3 317-0 317-0 317-0 317-0 317-0 317-0 317-0 566-3 566-3 566-3 566-3 566-3 375-0 375-0 375-0 375-0 375-0 375-0 375-0 0-2 0-2 0-2 0-2 0-2 0-2 0-2 0-2 0-2 0-2 0-2 0-2 0-2 0-2 0-2 0-2 0-2 0-2 0-2 0-2 0-2 0-2 0-2 0-2 0-2 0-2 0-2 0-2 0-2 0-2 0-2 0-2 0-2 0-2 
0-2 0-2 0-2 0-2 0-2 0-2 0-2 0-2 0-2 0-2 0-2 0-2 0-2 0-2 0-2 0-2 0-2 0-2 0-2 0-2 0-2 0-2 0-2 0-2 0-2 0-2 0-2 0-2 0-2 0-2 0-2 0-2 0-2 0-2 0-2 251-0 357-3 251-0 251-0 307-0 307-0 307-0 307-0 357-3 307-0 307-0 307-0 307-0 183-0 401-0 401-0 401-0 327-0 327-0 327-0 327-0 327-0 286-0 286-0 286-0 286-0 286-0 286-0 286-0 286-0 503-3 503-3 503-3 503-3 503-3 503-3 503-3 333-0 479-0 479-0 514-3 514-3 514-3 514-3 514-3 514-3 514-3 514-3 514-3 514-3 217-3 217-3 217-3 217-3 332-0 332-0 332-0 332-0 332-0 332-0 332-0 184-0 184-0 184-0 184-0 470-3 470-3 470-3 470-3 470-3 353-3 447-3 447-3 447-3 447-3 360-3 360-3 360-3 360-3 360-3 568-3 568-3 568-3 568-3 568-3 368-0 368-0 368-0 364-0 364-0 364-0 364-0 364-0 115-3 115-3 115-3 115-3 115-3 461-0 461-0 461-0 243-0 243-0 243-0 243-0 290-0 290-0 290-0 290-0 290-0 290-0 545-3 462-0 462-0 462-0 462-0 462-0 462-0 462-0 462-0 462-0 462-0 473-3 324-0 473-3 324-0 324-0 473-3 473-3 317-0 317-0 317-0 317-0 317-0 566-3 566-3 566-3 566-3 566-3 566-3 566-3 375-0 375-0 375-0 375-0 375-0 375-0 375-0 0-2 0-2 0-2 0-2 0-2 0-2 0-2 0-2 0-2 0-2 0-2 0-2 0-2 0-2 0-2 0-2 0-2 0-2 0-2 0-2 0-2 0-2 0-2 0-2 0-2 0-2 0-2 0-2 0-2 0-2 0-2 0-2 0-2 0-2 
0-2 0-2 0-2 0-2 0-2 0-2 0-2 0-2 0-2 0-2 0-2 0-2 0-2 0-2 0-2 0-2 0-2 0-2 0-2 0-2 0-2 0-2 0-2 0-2 0-2 0-2 0-2 0-2 0-2 0-2 0-2 0-2 0-2 0-2 0-2 357-3 357-3 357-3 357-3 357-3 357-3 357-3 357-3 357-3 357-3 183-0 183-0 183-0 183-0 183-0 401-0 401-0 401-0 327-0 327-0 327-0 327-0 286-0 286-0 286-0 286-0 286-0 286-0 286-0 286-0 286-0 503-3 503-3 503-3 503-3 503-3 503-3 333-0 503-3 479-0 514-3 514-3 514-3 328-0 328-0 514-3 328-0 328-0 328-0 217-3 217-3 217-3 453-3 453-3 332-0 332-0 332-0 332-0 332-0 332-0 184-0 184-0 184-0 470-3 470-3 470-3 470-3 470-3 470-3 470-3 353-3 447-3 447-3 360-3 360-3 360-3 360-3 360-3 360-3 568-3 568-3 568-3 568-3 568-3 568-3 368-0 368-0 368-0 364-0 364-0 364-0 461-0 364-0 364-0 364-0 364-0 461-0 115-3 115-3 461-0 461-0 461-0 243-0 243-0 243-0 243-0 372-0 372-0 372-0 372-0 372-0 372-0 372-0 372-0 462-0 462-0 462-0 495-3 495-3 462-0 462-0 473-3 473-3 473-3 473-3 473-3 324-0 473-3 473-3 473-3 317-0 317-0 147-3 317-0 566-3 566-3 566-3 566-3 566-3 566-3 566-3 319-3 375-0 375-0 375-0 375-0 375-0 0-2 0-2 0-2 0-2 0-2 0-2 0-2 0-2 0-2 0-2 0-2 0-2 0-2 0-2 0-2 0-2 0-2 0-2 0-2 0-2 0-2 0-2 0-2 0-2 0-2 0-2 0-2 0-2 0-2 0-2 0-2 0-2 0-2 0-2 0-2 
0-2 0-2 0-2 0-2 0-2 0-2 0-2 0-2 0-2 0-2 0-2 0-2 0-2 0-2 0-2 0-2 0-2 0-2 0-2 0-2 0-2 0-2 0-2 0-2 0-2 0-2 0-2 0-2 0-2 0-2 0-2 0-2 0-2 0-2 0-2 357-3 357-3 357-3 357-3 357-3 357-3 357-3 357-3 357-3 357-3 183-0 183-0 183-0 183-0 183-0 401-0 401-0 401-0 327-0 327-0 327-0 327-0 286-0 286-0 286-0 286-0 286-0 427-0 286-0 286-0 286-0 503-3 503-3 503-3 503-3 503-3 503-3 503-3 503-3 479-0 479-0 514-3 328-0 328-0 328-0 328-0 328-0 328-0 328-0 328-0 328-0 328-0 328-0 453-3 453-3 332-0 332-0 332-0 332-0 332-0 184-0 184-0 184-0 470-3 470-3 470-3 470-3 470-3 470-3 470-3 353-3 353-3 353-3 520-0 520-0 360-3 360-3 360-3 360-3 360-3 360-3 360-3 368-0 368-0 368-0 368-0 368-0 368-0 368-0 364-0 364-0 461-0 364-0 364-0 461-0 461-0 461-0 461-0 461-0 461-0 461-0 461-0 243-0 243-0 243-0 372-0 372-0 372-0 372-0 372-0 372-0 372-0 372-0 372-0 495-3 495-3 495-3 495-3 462-0 462-0 462-0 473-3 473-3 473-3 473-3 473-3 473-3 473-3 473-3 473-3 473-3 147-3 147-3 147-3 147-3 147-3 566-3 566-3 566-3 566-3 566-3 319-3 319-3 375-0 319-3 319-3 319-3 0-2 0-2 0-2 0-2 0-2 0-2 0-2 0-2 0-2 0-2 0-2 0-2 0-2 0-2 0-2 0-2 0-2 0-2 0-2 0-2 0-2 0-2 0-2 0-2 0-2 0-2 0-2 0-2 0-2 0-2 0-2 0-2 0-2 0-2 0-2 
0-2 0-2 0-2 0-2 0-2 0-2 0-2 0-2 0-2 0-2 0-2 0-2 0-2 0-2 0-2 0-2 0-2 0-2 0-2 0-2 0-2 0-2 0-2 0-2 0-2 0-2 0-2 0-2 0-2 0-2 0-2 0-2 0-2 0-2 0-2 357-3 357-3 357-3 357-3 357-3 357-3 357-3 357-3 357-3 357-3 183-0 183-0 183-0 183-0 183-0 482-3 482-3 401-0 482-3 327-0 327-0 327-0 286-0 286-0 286-0 427-0 427-0 427-0 559-3 286-0 286-0 503-3 503-3 503-3 503-3 503-3 503-3 503-3 503-3 479-0 479-0 479-0 302-3 302-3 328-0 328-0 328-0 328-0 328-0 328-0 328-0 453-3 453-3 453-3 453-3 453-3 453-3 453-3 184-0 184-0 184-0 184-0 470-3 470-3 470-3 470-3 470-3 470-3 470-3 470-3 353-3 353-3 520-0 520-0 520-0 520-0 360-3 360-3 360-3 360-3 360-3 368-0 368-0 368-0 368-0 563-3 563-3 563-3 563-3 563-3 364-0 461-0 461-0 461-0 461-0 461-0 461-0 461-0 461-0 461-0 243-0 243-0 243-0 243-0 243-0 372-0 372-0 372-0 372-0 372-0 372-0 372-0 372-0 495-3 495-3 495-3 495-3 495-3 495-3 462-0 462-0 473-3 473-3 473-3 473-3 473-3 473-3 473-3 421-0 421-0 421-0 147-3 147-3 147-3 147-3 147-3 147-3 566-3 566-3 319-3 319-3 319-3 319-3 319-3 319-3 319-3 319-3 0-2 0-2 0-2 0-2 0-2 0-2 0-2 0-2 0-2 0-2 0-2 0-2 0-2 0-2 0-2 0-2 0-2 0-2 0-2 0-2 0-2 0-2 0-2 0-2 0-2 0-2 0-2 0-2 0-2 0-2 0-2 0-2 0-2 0-2 0-2 
0-2 0-2 0-2 0-2 0-2 0-2 0-2 0-2 0-2 0-2 0-2 0-2 0-2 0-2 0-2 0-2 0-2 0-2 0-2 0-2 0-2 0-2 0-2 0-2 0-2 0-2 0-2 0-2 0-2 0-2 0-2 0-2 0-2 0-2 0-2 357-3 357-3 506-0 506-0 357-3 357-3 357-3 357-3 506-0 183-0 183-0 183-0 183-0 482-3 482-3 482-3 482-3 482-3 482-3 327-0 327-0 327-0 286-0 427-0 427-0 427-0 427-0 559-3 559-3 559-3 559-3 503-3 503-3 503-3 559-3 559-3 559-3 503-3 503-3 479-0 479-0 479-0 302-3 302-3 328-0 328-0 328-0 328-0 328-0 328-0 328-0 453-3 453-3 453-3 453-3 453-3 453-3 453-3 184-0 184-0 184-0 437-3 470-3 470-3 470-3 470-3 470-3 470-3 470-3 353-3 353-3 353-3 353-3 520-0 520-0 520-0 360-3 360-3 360-3 360-3 360-3 360-3 368-0 368-0 368-0 563-3 563-3 563-3 563-3 563-3 413-3 413-3 413-3 413-3 461-0 461-0 461-0 461-0 461-0 461-0 243-0 243-0 243-0 243-0 243-0 243-0 243-0 372-0 372-0 372-0 372-0 372-0 372-0 495-3 495-3 495-3 495-3 495-3 495-3 417-3 462-0 417-3 421-0 421-0 473-3 473-3 473-3 473-3 421-0 421-0 421-0 147-3 147-3 147-3 147-3 147-3 147-3 147-3 147-3 319-3 319-3 319-3 319-3 319-3 319-3 319-3 319-3 0-2 0-2 0-2 0-2 0-2 0-2 0-2 0-2 0-2 0-2 0-2 0-2 0-2 0-2 0-2 0-2 0-2 0-2 0-2 0-2 0-2 0-2 0-2 0-2 0-2 0-2 0-2 0-2 0-2 0-2 0-2 0-2 0-2 0-2 0-2 
0-2 0-2 0-2 0-2 0-2 0-2 0-2 0-2 0-2 0-2 0-2 0-2 0-2 0-2 0-2 0-2 0-2 0-2 0-2 0-2 0-2 0-2 0-2 0-2 0-2 0-2 0-2 0-2 0-2 0-2 0-2 0-2 0-2 0-2 0-2 506-0 506-0 506-0 506-0 506-0 506-0 506-0 357-3 506-0 183-0 183-0 183-0 183-0 183-0 482-3 482-3 482-3 482-3 482-3 482-3 482-3 482-3 427-0 427-0 427-0 427-0 427-0 427-0 427-0 559-3 559-3 559-3 559-3 559-3 559-3 559-3 559-3 503-3 479-0 479-0 302-3 302-3 302-3 302-3 328-0 328-0 328-0 328-0 328-0 328-0 453-3 453-3 453-3 453-3 453-3 453-3 558-0 558-0 437-3 184-0 184-0 437-3 470-3 470-3 470-3 470-3 353-3 353-3 353-3 353-3 353-3 353-3 353-3 520-0 520-0 520-0 520-0 467-3 467-3 467-3 360-3 467-3 563-3 563-3 563-3 563-3 563-3 563-3 563-3 563-3 413-3 413-3 413-3 413-3 461-0 461-0 461-0 461-0 461-0 243-0 243-0 243-0 243-0 570-3 570-3 243-0 372-0 372-0 372-0 372-0 372-0 372-0 372-0 495-3 495-3 495-3 495-3 495-3 417-3 417-3 417-3 417-3 417-3 421-0 421-0 421-0 421-0 473-3 421-0 421-0 421-0 421-0 147-3 147-3 147-3 147-3 147-3 147-3 147-3 147-3 147-3 319-3 319-3 319-3 319-3 319-3 319-3 0-2 0-2 0-2 0-2 0-2 0-2 0-2 0-2 0-2 0-2 0-2 0-2 0-2 0-2 0-2 0-2 0-2 0-2 0-2 0-2 0-2 0-2 0-2 0-2 0-2 0-2 0-2 0-2 0-2 0-2 0-2 0-2 0-2 0-2 0-2 
0-2 0-2 0-2 0-2 0-2 0-2 0-2 0-2 0-2 0-2 0-2 0-2 0-2 0-2 0-2 0-2 0-2 0-2 0-2 0-2 0-2 0-2 0-2 0-2 0-2 0-2 0-2 0-2 0-2 0-2 0-2 0-2 0-2 0-2 0-2 506-0 506-0 506-0 506-0 506-0 506-0 506-0 506-0 506-0 183-0 183-0 183-0 183-0 183-0 183-0 183-0 482-3 482-3 482-3 482-3 482-3 482-3 482-3 427-0 427-0 427-0 427-0 427-0 427-0 427-0 427-0 427-0 559-3 559-3 559-3 559-3 559-3 479-0 479-0 479-0 479-0 302-3 302-3 302-3 302-3 302-3 543-0 453-3 453-3 453-3 453-3 453-3 453-3 453-3 453-3 453-3 558-0 558-0 437-3 437-3 437-3 437-3 437-3 437-3 437-3 353-3 353-3 353-3 353-3 353-3 353-3 353-3 520-0 520-0 520-0 520-0 520-0 467-3 467-3 467-3 467-3 467-3 467-3 563-3 563-3 467-3 563-3 563-3 563-3 563-3 563-3 563-3 413-3 413-3 461-0 461-0 243-0 243-0 243-0 243-0 243-0 243-0 570-3 570-3 570-3 570-3 570-3 570-3 570-3 372-0 372-0 372-0 495-3 495-3 495-3 495-3 495-3 495-3 417-3 417-3 417-3 417-3 417-3 417-3 421-0 421-0 421-0 421-0 421-0 421-0 421-0 421-0 421-0 392-3 392-3 392-3 147-3 147-3 147-3 147-3 147-3 319-3 319-3 223-0 319-3 319-3 319-3 0-2 0-2 0-2 0-2 0-2 0-2 0-2 0-2 0-2 0-2 0-2 0-2 0-2 0-2 0-2 0-2 0-2 0-2 0-2 0-2 0-2 0-2 0-2 0-2 0-2 0-2 0-2 0-2 0-2 0-2 0-2 0-2 0-2 0-2 0-2 
0-2 0-2 0-2 0-2 0-2 0-2 0-2 0-2 0-2 0-2 0-2 0-2 0-2 0-2 0-2 0-2 0-2 0-2 0-2 0-2 0-2 0-2 0-2 0-2 0-2 0-2 0-2 0-2 0-2 0-2 0-2 0-2 0-2 0-2 0-2 506-0 506-0 506-0 506-0 506-0 506-0 506-0 506-0 506-0 183-0 183-0 183-0 183-0 183-0 156-3 156-3 482-3 482-3 482-3 482-3 482-3 482-3 482-3 482-3 482-3 427-0 427-0 427-0 427-0 427-0 427-0 427-0 559-3 559-3 559-3 559-3 559-3 479-0 479-0 479-0 479-0 479-0 302-3 302-3 302-3 302-3 543-0 453-3 453-3 453-3 453-3 453-3 453-3 453-3 543-0 543-0 543-0 558-0 437-3 437-3 437-3 437-3 437-3 437-3 437-3 353-3 353-3 353-3 353-3 353-3 353-3 353-3 520-0 520-0 520-0 520-0 520-0 467-3 467-3 467-3 467-3 467-3 467-3 467-3 467-3 467-3 563-3 563-3 563-3 563-3 413-3 413-3 413-3 413-3 591-0 591-0 591-0 591-0 591-0 591-0 570-3 570-3 570-3 570-3 570-3 444-0 570-3 570-3 570-3 570-3 372-0 372-0 495-3 495-3 495-3 495-3 495-3 417-3 417-3 417-3 417-3 417-3 417-3 460-3 460-3 421-0 421-0 421-0 421-0 421-0 421-0 421-0 367-3 392-3 392-3 392-3 147-3 147-3 147-3 223-0 223-0 223-0 223-0 223-0 319-3 319-3 319-3 0-2 0-2 0-2 0-2 0-2 0-2 0-2 0-2 0-2 0-2 0-2 0-2 0-2 0-2 0-2 0-2 0-2 0-2 0-2 0-2 0-2 0-2 0-2 0-2 0-2 0-2 0-2 0-2 0-2 0-2 0-2 0-2 0-2 0-2 0-2 
0-2 0-2 0-2 0-2 0-2 0-2 0-2 0-2 0-2 0-2 0-2 0-2 0-2 0-2 0-2 0-2 0-2 0-2 0-2 0-2 0-2 0-2 0-2 0-2 0-2 0-2 0-2 0-2 0-2 0-2 0-2 0-2 0-2 0-2 0-2 532-0 532-0 532-0 506-0 506-0 506-0 506-0 506-0 506-0 183-0 183-0 478-3 478-3 156-3 156-3 156-3 156-3 482-3 156-3 482-3 482-3 482-3 482-3 379-3 482-3 379-3 427-0 427-0 427-0 427-0 427-0 427-0 559-3 559-3 559-3 559-3 479-0 479-0 479-0 479-0 480-3 302-3 302-3 302-3 302-3 302-3 543-0 543-0 453-3 543-0 543-0 543-0 543-0 543-0 543-0 543-0 558-0 558-0 437-3 437-3 437-3 437-3 437-3 437-3 437-3 353-3 353-3 353-3 353-3 353-3 353-3 353-3 520-0 520-0 520-0 520-0 423-3 423-3 467-3 467-3 467-3 467-3 467-3 467-3 467-3 467-3 467-3 563-3 563-3 563-3 413-3 413-3 413-3 413-3 591-0 591-0 591-0 591-0 591-0 570-3 570-3 570-3 570-3 570-3 444-0 444-0 570-3 570-3 570-3 570-3 570-3 570-3 343-0 495-3 495-3 523-3 417-3 417-3 417-3 417-3 417-3 417-3 417-3 460-3 460-3 421-0 421-0 421-0 421-0 297-0 421-0 421-0 367-3 392-3 392-3 392-3 392-3 147-3 223-0 223-0 223-0 223-0 223-0 223-0 398-3 319-3 319-3 0-2 0-2 0-2 0-2 0-2 0-2 0-2 0-2 0-2 0-2 0-2 0-2 0-2 0-2 0-2 0-2 0-2 0-2 0-2 0-2 0-2 0-2 0-2 0-2 0-2 0-2 0-2 0-2 0-2 0-2 0-2 0-2 0-2 0-2 0-2 
0-2 0-2 0-2 0-2 0-2 0-2 0-2 0-2 0-2 0-2 0-2 0-2 0-2 0-2 0-2 0-2 0-2 0-2 0-2 0-2 0-2 0-2 0-2 0-2 0-2 0-2 0-2 0-2 0-2 0-2 0-2 0-2 0-2 0-2 0-2 532-0 532-0 532-0 532-0 506-0 506-0 532-0 506-0 506-0 478-3 478-3 478-3 478-3 156-3 156-3 156-3 156-3 156-3 156-3 379-3 482-3 482-3 379-3 379-3 379-3 379-3 427-0 427-0 427-0 415-3 427-0 427-0 559-3 559-3 559-3 559-3 406-3 479-0 479-0 479-0 480-3 302-3 302-3 302-3 302-3 543-0 543-0 543-0 543-0 543-0 543-0 543-0 543-0 543-0 543-0 543-0 558-0 558-0 437-3 437-3 437-3 437-3 437-3 437-3 437-3 437-3 437-3 437-3 437-3 437-3 353-3 358-0 520-0 520-0 520-0 423-3 423-3 423-3 423-3 467-3 423-3 467-3 467-3 467-3 467-3 467-3 467-3 563-3 413-3 413-3 413-3 413-3 413-3 413-3 591-0 591-0 591-0 591-0 591-0 591-0 591-0 570-3 570-3 570-3 444-0 444-0 444-0 444-0 570-3 570-3 343-0 343-0 343-0 343-0 343-0 523-3 523-3 523-3 523-3 417-3 417-3 417-3 460-3 460-3 460-3 460-3 421-0 421-0 297-0 297-0 297-0 367-3 367-3 392-3 392-3 392-3 392-3 392-3 223-0 223-0 223-0 223-0 223-0 223-0 398-3 398-3 398-3 0-2 0-2 0-2 0-2 0-2 0-2 0-2 0-2 0-2 0-2 0-2 0-2 0-2 0-2 0-2 0-2 0-2 0-2 0-2 0-2 0-2 0-2 0-2 0-2 0-2 0-2 0-2 0-2 0-2 0-2 0-2 0-2 0-2 0-2 0-2 
0-2 0-2 0-2 0-2 0-2 0-2 0-2 0-2 0-2 0-2 0-2 0-2 0-2 0-2 0-2 0-2 0-2 0-2 0-2 0-2 0-2 0-2 0-2 0-2 0-2 0-2 0-2 0-2 0-2 0-2 0-2 0-2 0-2 0-2 0-2 532-0 532-0 532-0 532-0 532-0 532-0 532-0 478-3 478-3 478-3 478-3 478-3 156-3 156-3 156-3 156-3 156-3 156-3 156-3 379-3 379-3 482-3 379-3 379-3 379-3 415-3 415-3 415-3 415-3 415-3 427-0 427-0 559-3 406-3 406-3 406-3 406-3 479-0 479-0 479-0 480-3 302-3 302-3 302-3 302-3 302-3 543-0 543-0 543-0 543-0 543-0 543-0 543-0 543-0 543-0 543-0 558-0 558-0 558-0 558-0 410-0 410-0 410-0 410-0 437-3 437-3 437-3 437-3 437-3 358-0 358-0 358-0 358-0 358-0 520-0 520-0 423-3 423-3 423-3 423-3 423-3 423-3 423-3 423-3 423-3 467-3 467-3 563-3 413-3 413-3 413-3 413-3 413-3 591-0 591-0 591-0 591-0 591-0 591-0 591-0 570-3 570-3 444-0 444-0 444-0 444-0 444-0 343-0 343-0 343-0 343-0 343-0 343-0 343-0 523-3 523-3 523-3 523-3 417-3 417-3 417-3 417-3 460-3 460-3 460-3 297-0 297-0 297-0 297-0 297-0 297-0 367-3 367-3 367-3 367-3 367-3 392-3 392-3 223-0 223-0 223-0 223-0 223-0 398-3 398-3 398-3 398-3 0-2 0-2 0-2 0-2 0-2 0-2 0-2 0-2 0-2 0-2 0-2 0-2 0-2 0-2 0-2 0-2 0-2 0-2 0-2 0-2 0-2 0-2 0-2 0-2 0-2 0-2 0-2 0-2 0-2 0-2 0-2 0-2 0-2 0-2 0-2 
0-2 0-2 0-2 0-2 0-2 0-2 0-2 0-2 0-2 0-2 0-2 0-2 0-2 0-2 0-2 0-2 0-2 0-2 0-2 0-2 0-2 0-2 0-2 0-2 0-2 0-2 0-2 0-2 0-2 0-2 0-2 0-2 0-2 0-2 0-2 532-0 532-0 532-0 532-0 532-0 532-0 532-0 532-0 532-0 478-3 478-3 478-3 478-3 156-3 156-3 156-3 156-3 156-3 156-3 379-3 379-3 379-3 379-3 379-3 379-3 415-3 415-3 415-3 415-3 415-3 415-3 415-3 415-3 406-3 406-3 406-3 406-3 479-0 479-0 479-0 480-3 302-3 302-3 302-3 302-3 302-3 543-0 543-0 543-0 543-0 543-0 543-0 314-0 314-0 314-0 558-0 558-0 558-0 558-0 558-0 558-0 410-0 410-0 410-0 410-0 410-0 410-0 410-0 358-0 358-0 358-0 358-0 358-0 358-0 520-0 520-0 423-3 423-3 423-3 423-3 423-3 423-3 491-3 423-3 423-3 467-3 467-3 563-3 413-3 413-3 413-3 413-3 413-3 591-0 591-0 591-0 591-0 591-0 591-0 591-0 570-3 570-3 444-0 444-0 444-0 444-0 444-0 343-0 343-0 343-0 343-0 343-0 343-0 523-3 523-3 523-3 523-3 523-3 523-3 417-3 417-3 417-3 417-3 460-3 460-3 297-0 297-0 297-0 297-0 297-0 367-3 367-3 367-3 392-3 392-3 392-3 392-3 392-3 392-3 223-0 398-3 398-3 398-3 398-3 398-3 398-3 398-3 0-2 0-2 0-2 0-2 0-2 0-2 0-2 0-2 0-2 0-2 0-2 0-2 0-2 0-2 0-2 0-2 0-2 0-2 0-2 0-2 0-2 0-2 0-2 0-2 0-2 0-2 0-2 0-2 0-2 0-2 0-2 0-2 0-2 0-2 0-2 
0-2 0-2 0-2 0-2 0-2 0-2 0-2 0-2 0-2 0-2 0-2 0-2 0-2 0-2 0-2 0-2 0-2 0-2 0-2 0-2 0-2 0-2 0-2 0-2 0-2 0-2 0-2 0-2 0-2 0-2 0-2 0-2 0-2 0-2 0-2 532-0 532-0 532-0 532-0 532-0 532-0 532-0 532-0 532-0 478-3 478-3 478-3 478-3 156-3 156-3 156-3 156-3 156-3 156-3 379-3 379-3 379-3 379-3 379-3 379-3 379-3 415-3 415-3 415-3 415-3 415-3 415-3 406-3 406-3 406-3 406-3 406-3 479-0 479-0 480-3 480-3 480-3 302-3 302-3 480-3 302-3 381-0 381-0 381-0 381-0 314-0 314-0 314-0 314-0 314-0 558-0 558-0 558-0 558-0 558-0 558-0 558-0 410-0 410-0 410-0 410-0 410-0 410-0 358-0 358-0 358-0 358-0 358-0 358-0 520-0 520-0 423-3 423-3 423-3 423-3 423-3 423-3 491-3 491-3 491-3 563-3 563-3 563-3 563-3 413-3 413-3 413-3 536-0 591-0 591-0 591-0 591-0 591-0 591-0 591-0 294-0 570-3 444-0 444-0 444-0 444-0 444-0 343-0 343-0 343-0 343-0 343-0 523-3 523-3 523-3 523-3 523-3 523-3 523-3 523-3 417-3 460-3 460-3 460-3 460-3 297-0 297-0 297-0 297-0 297-0 297-0 367-3 367-3 392-3 392-3 392-3 392-3 392-3 392-3 223-0 223-0 398-3 398-3 398-3 398-3 398-3 398-3 0-2 0-2 0-2 0-2 0-2 0-2 0-2 0-2 0-2 0-2 0-2 0-2 0-2 0-2 0-2 0-2 0-2 0-2 0-2 0-2 0-2 0-2 0-2 0-2 0-2 0-2 0-2 0-2 0-2 0-2 0-2 0-2 0-2 0-2 0-2 
0-2 0-2 0-2 0-2 0-2 0-2 0-2 0-2 0-2 0-2 0-2 0-2 0-2 0-2 0-2 0-2 0-2 0-2 0-2 0-2 0-2 0-2 0-2 0-2 0-2 0-2 0-2 0-2 0-2 0-2 0-2 0-2 0-2 0-2 0-2 532-0 532-0 532-0 532-0 532-0 532-0 478-3 478-3 478-3 478-3 478-3 478-3 156-3 156-3 156-3 156-3 156-3 156-3 156-3 452-0 379-3 379-3 379-3 379-3 379-3 281-3 415-3 415-3 415-3 415-3 415-3 406-3 406-3 406-3 406-3 406-3 406-3 480-3 480-3 480-3 480-3 480-3 480-3 480-3 480-3 381-0 381-0 381-0 381-0 314-0 314-0 314-0 314-0 314-0 314-0 558-0 558-0 558-0 558-0 558-0 558-0 558-0 410-0 410-0 410-0 410-0 410-0 358-0 358-0 358-0 358-0 358-0 358-0 615-3 615-3 615-3 615-3 423-3 423-3 423-3 423-3 423-3 491-3 491-3 491-3 491-3 563-3 563-3 536-0 413-3 413-3 413-3 536-0 536-0 294-0 294-0 294-0 294-0 294-0 294-0 294-0 294-0 444-0 444-0 444-0 444-0 444-0 444-0 343-0 343-0 343-0 343-0 523-3 523-3 523-3 523-3 523-3 523-3 523-3 523-3 523-3 460-3 460-3 460-3 460-3 297-0 297-0 297-0 297-0 297-0 297-0 297-0 367-3 392-3 392-3 392-3 392-3 392-3 392-3 223-0 223-0 398-3 398-3 398-3 398-3 398-3 398-3 0-2 0-2 0-2 0-2 0-2 0-2 0-2 0-2 0-2 0-2 0-2 0-2 0-2 0-2 0-2 0-2 0-2 0-2 0-2 0-2 0-2 0-2 0-2 0-2 0-2 0-2 0-2 0-2 0-2 0-2 0-2 0-2 0-2 0-2 0-2 
0-2 0-2 0-2 0-2 0-2 0-2 0-2 0-2 0-2 0-2 0-2 0-2 0-2 0-2 0-2 0-2 0-2 0-2 0-2 0-2 0-2 0-2 0-2 0-2 0-2 0-2 0-2 0-2 0-2 0-2 0-2 0-2 0-2 0-2 0-2 383-0 383-0 532-0 383-0 383-0 383-0 478-3 478-3 478-3 478-3 478-3 478-3 452-0 452-0 452-0 452-0 452-0 156-3 452-0 452-0 379-3 379-3 379-3 379-3 281-3 281-3 415-3 415-3 406-3 406-3 406-3 406-3 406-3 406-3 406-3 406-3 406-3 406-3 480-3 480-3 480-3 480-3 480-3 480-3 480-3 381-0 381-0 381-0 314-0 314-0 314-0 314-0 314-0 314-0 314-0 314-0 558-0 558-0 558-0 558-0 558-0 410-0 410-0 410-0 410-0 410-0 410-0 358-0 358-0 358-0 358-0 358-0 358-0 615-3 615-3 615-3 615-3 615-3 423-3 423-3 423-3 423-3 491-3 491-3 491-3 491-3 491-3 563-3 536-0 413-3 413-3 536-0 536-0 536-0 294-0 294-0 294-0 294-0 294-0 294-0 294-0 294-0 444-0 444-0 444-0 444-0 444-0 444-0 343-0 343-0 343-0 343-0 523-3 523-3 523-3 523-3 523-3 434-0 434-0 434-0 460-3 460-3 460-3 460-3 460-3 297-0 297-0 297-0 297-0 297-0 367-3 367-3 367-3 367-3 392-3 392-3 392-3 392-3 223-0 223-0 223-0 398-3 398-3 398-3 398-3 398-3 346-0 0-2 0-2 0-2 0-2 0-2 0-2 0-2 0-2 0-2 0-2 0-2 0-2 0-2 0-2 0-2 0-2 0-2 0-2 0-2 0-2 0-2 0-2 0-2 0-2 0-2 0-2 0-2 0-2 0-2 0-2 0-2 0-2 0-2 0-2 0-2 
0-2 0-2 0-2 0-2 0-2 0-2 0-2 0-2 0-2 0-2 0-2 0-2 0-2 0-2 0-2 0-2 0-2 0-2 0-2 0-2 0-2 0-2 0-2 0-2 0-2 0-2 0-2 0-2 0-2 0-2 0-2 0-2 0-2 0-2 0-2 383-0 383-0 383-0 383-0 383-0 383-0 478-3 478-3 478-3 478-3 478-3 478-3 452-0 452-0 452-0 452-0 452-0 452-0 452-0 452-0 379-3 379-3 379-3 281-3 281-3 281-3 281-3 415-3 406-3 415-3 415-3 406-3 406-3 406-3 406-3 406-3 480-3 480-3 480-3 480-3 480-3 381-0 480-3 480-3 381-0 381-0 381-0 381-0 314-0 314-0 314-0 314-0 314-0 314-0 314-0 314-0 314-0 459-0 558-0 558-0 459-0 410-0 410-0 410-0 410-0 410-0 410-0 358-0 358-0 358-0 358-0 358-0 615-3 615-3 615-3 615-3 615-3 615-3 615-3 463-3 463-3 463-3 491-3 491-3 491-3 491-3 491-3 536-0 536-0 536-0 413-3 536-0 536-0 536-0 294-0 144-3 144-3 294-0 294-0 294-0 294-0 294-0 444-0 444-0 444-0 444-0 444-0 343-0 343-0 343-0 343-0 343-0 343-0 564-0 564-0 523-3 523-3 523-3 434-0 434-0 460-3 460-3 460-3 460-3 460-3 297-0 297-0 297-0 297-0 297-0 367-3 367-3 367-3 367-3 571-3 571-3 571-3 571-3 223-0 223-0 223-0 398-3 398-3 398-3 346-0 346-0 346-0 0-2 0-2 0-2 0-2 0-2 0-2 0-2 0-2 0-2 0-2 0-2 0-2 0-2 0-2 0-2 0-2 0-2 0-2 0-2 0-2 0-2 0-2 0-2 0-2 0-2 0-2 0-2 0-2 0-2 0-2 0-2 0-2 0-2 0-2 0-2 
0-2 0-2 0-2 0-2 0-2 0-2 0-2 0-2 0-2 0-2 0-2 0-2 0-2 0-2 0-2 0-2 0-2 0-2 0-2 0-2 0-2 0-2 0-2 0-2 0-2 0-2 0-2 0-2 0-2 0-2 0-2 0-2 0-2 0-2 0-2 383-0 383-0 383-0 383-0 383-0 383-0 383-0 383-0 478-3 478-3 276-3 478-3 452-0 452-0 452-0 452-0 452-0 452-0 452-0 452-0 379-3 379-3 281-3 281-3 281-3 281-3 281-3 415-3 415-3 415-3 415-3 415-3 309-3 309-3 309-3 309-3 480-3 480-3 480-3 480-3 480-3 381-0 381-0 381-0 381-0 381-0 381-0 381-0 381-0 284-3 314-0 314-0 314-0 314-0 314-0 314-0 459-0 459-0 459-0 558-0 459-0 459-0 410-0 410-0 382-3 382-3 382-3 382-3 382-3 358-0 358-0 358-0 615-3 615-3 615-3 615-3 615-3 615-3 615-3 463-3 463-3 463-3 491-3 491-3 491-3 491-3 491-3 536-0 536-0 536-0 536-0 536-0 536-0 536-0 536-0 144-3 144-3 144-3 294-0 294-0 294-0 294-0 294-0 294-0 445-0 445-0 445-0 343-0 343-0 445-0 564-0 564-0 564-0 564-0 564-0 434-0 434-0 434-0 434-0 434-0 434-0 460-3 460-3 460-3 370-3 370-3 297-0 297-0 297-0 297-0 367-3 367-3 367-3 367-3 367-3 571-3 571-3 571-3 223-0 223-0 223-0 398-3 398-3 398-3 346-0 346-0 0-2 0-2 0-2 0-2 0-2 0-2 0-2 0-2 0-2 0-2 0-2 0-2 0-2 0-2 0-2 0-2 0-2 0-2 0-2 0-2 0-2 0-2 0-2 0-2 0-2 0-2 0-2 0-2 0-2 0-2 0-2 0-2 0-2 0-2 0-2 0-2 
0-2 0-2 0-2 0-2 0-2 0-2 0-2 0-2 0-2 0-2 0-2 0-2 0-2 0-2 0-2 0-2 0-2 0-2 0-2 0-2 0-2 0-2 0-2 0-2 0-2 0-2 0-2 0-2 0-2 0-2 0-2 0-2 0-2 0-2 0-2 383-0 383-0 383-0 383-0 383-0 383-0 383-0 383-0 276-3 276-3 276-3 478-3 452-0 452-0 452-0 452-0 452-0 507-3 507-3 507-3 507-3 281-3 281-3 281-3 281-3 281-3 281-3 281-3 415-3 415-3 415-3 309-3 309-3 309-3 309-3 309-3 309-3 480-3 480-3 284-3 480-3 381-0 381-0 381-0 381-0 381-0 381-0 284-3 284-3 284-3 459-0 459-0 459-0 459-0 314-0 314-0 459-0 459-0 459-0 459-0 459-0 459-0 459-0 410-0 382-3 382-3 382-3 382-3 382-3 382-3 382-3 615-3 615-3 615-3 615-3 615-3 615-3 615-3 615-3 463-3 463-3 463-3 491-3 491-3 491-3 491-3 491-3 536-0 536-0 536-0 536-0 536-0 536-0 536-0 144-3 144-3 144-3 144-3 294-0 294-0 294-0 294-0 294-0 294-0 445-0 445-0 445-0 445-0 445-0 445-0 445-0 564-0 564-0 564-0 564-0 564-0 434-0 434-0 434-0 434-0 434-0 460-3 460-3 460-3 370-3 370-3 370-3 370-3 370-3 397-3 367-3 367-3 367-3 367-3 367-3 571-3 571-3 571-3 571-3 571-3 571-3 571-3 571-3 398-3 346-0 346-0 0-2 0-2 0-2 0-2 0-2 0-2 0-2 0-2 0-2 0-2 0-2 0-2 0-2 0-2 0-2 0-2 0-2 0-2 0-2 0-2 0-2 0-2 0-2 0-2 0-2 0-2 0-2 0-2 0-2 0-2 0-2 0-2 0-2 0-2 0-2 0-2 
0-2 0-2 0-2 0-2 0-2 0-2 0-2 0-2 0-2 0-2 0-2 0-2 0-2 0-2 0-2 0-2 0-2 0-2 0-2 0-2 0-2 0-2 0-2 0-2 0-2 0-2 0-2 0-2 0-2 0-2 0-2 0-2 0-2 0-2 0-2 0-2 383-0 383-0 383-0 383-0 383-0 383-0 276-3 276-3 276-3 276-3 478-3 452-0 452-0 452-0 452-0 452-0 507-3 507-3 430-3 430-3 281-3 281-3 281-3 281-3 309-3 281-3 281-3 415-3 415-3 415-3 309-3 309-3 309-3 309-3 309-3 309-3 561-3 561-3 284-3 284-3 381-0 381-0 381-0 381-0 381-0 381-0 284-3 284-3 284-3 459-0 459-0 459-0 459-0 459-0 459-0 459-0 459-0 359-0 359-0 359-0 359-0 359-0 410-0 410-0 382-3 382-3 382-3 382-3 382-3 382-3 615-3 615-3 441-0 615-3 615-3 615-3 441-0 441-0 441-0 463-3 463-3 463-3 491-3 491-3 491-3 491-3 536-0 536-0 536-0 536-0 536-0 536-0 536-0 144-3 144-3 144-3 144-3 294-0 294-0 294-0 294-0 294-0 294-0 445-0 445-0 445-0 445-0 445-0 445-0 445-0 445-0 564-0 564-0 564-0 564-0 434-0 434-0 434-0 434-0 434-0 460-3 460-3 370-3 370-3 370-3 370-3 370-3 370-3 397-3 397-3 367-3 367-3 367-3 367-3 571-3 571-3 571-3 571-3 571-3 571-3 571-3 571-3 346-0 346-0 0-2 0-2 0-2 0-2 0-2 0-2 0-2 0-2 0-2 0-2 0-2 0-2 0-2 0-2 0-2 0-2 0-2 0-2 0-2 0-2 0-2 0-2 0-2 0-2 0-2 0-2 0-2 0-2 0-2 0-2 0-2 0-2 0-2 0-2 0-2 0-2 0-2 
0-2 0-2 0-2 0-2 0-2 0-2 0-2 0-2 0-2 0-2 0-2 0-2 0-2 0-2 0-2 0-2 0-2 0-2 0-2 0-2 0-2 0-2 0-2 0-2 0-2 0-2 0-2 0-2 0-2 0-2 0-2 0-2 0-2 0-2 0-2 0-2 383-0 383-0 383-0 383-0 383-0 383-0 276-3 276-3 276-3 452-0 452-0 452-0 507-3 507-3 507-3 507-3 507-3 507-3 507-3 430-3 281-3 281-3 281-3 281-3 309-3 309-3 309-3 309-3 309-3 309-3 309-3 309-3 309-3 309-3 309-3 309-3 561-3 561-3 561-3 284-3 284-3 284-3 284-3 381-0 381-0 381-0 284-3 284-3 284-3 284-3 407-3 407-3 459-0 459-0 459-0 459-0 459-0 359-0 359-0 359-0 359-0 359-0 359-0 359-0 382-3 382-3 382-3 382-3 382-3 441-0 615-3 441-0 441-0 441-0 615-3 441-0 441-0 441-0 441-0 463-3 463-3 463-3 491-3 491-3 491-3 491-3 491-3 536-0 494-0 494-0 494-0 144-3 144-3 144-3 144-3 144-3 144-3 144-3 294-0 144-3 144-3 144-3 445-0 445-0 445-0 445-0 445-0 445-0 445-0 445-0 445-0 564-0 564-0 564-0 434-0 434-0 434-0 434-0 434-0 434-0 434-0 434-0 370-3 370-3 370-3 370-3 370-3 370-3 370-3 397-3 367-3 367-3 367-3 571-3 571-3 571-3 571-3 571-3 571-3 571-3 571-3 346-0 346-0 346-0 0-2 0-2 0-2 0-2 0-2 0-2 0-2 0-2 0-2 0-2 0-2 0-2 0-2 0-2 0-2 0-2 0-2 0-2 0-2 0-2 0-2 0-2 0-2 0-2 0-2 0-2 0-2 0-2 0-2 0-2 0-2 0-2 0-2 0-2 0-2 0-2 0-2 
0-2 0-2 0-2 0-2 0-2 0-2 0-2 0-2 0-2 0-2 0-2 0-2 0-2 0-2 0-2 0-2 0-2 0-2 0-2 0-2 0-2 0-2 0-2 0-2 0-2 0-2 0-2 0-2 0-2 0-2 0-2 0-2 0-2 0-2 0-2 0-2 383-0 383-0 276-3 276-3 276-3 276-3 276-3 276-3 276-3 452-0 452-0 452-0 452-0 507-3 507-3 507-3 507-3 507-3 507-3 430-3 281-3 281-3 281-3 281-3 309-3 609-0 609-0 609-0 609-0 609-0 609-0 309-3 309-3 309-3 561-3 561-3 561-3 561-3 561-3 284-3 284-3 284-3 284-3 284-3 284-3 284-3 284-3 284-3 407-3 407-3 407-3 459-0 459-0 459-0 459-0 459-0 459-0 359-0 359-0 359-0 359-0 359-0 359-0 359-0 359-0 382-3 382-3 382-3 382-3 441-0 441-0 441-0 441-0 441-0 441-0 441-0 441-0 441-0 441-0 463-3 463-3 463-3 491-3 491-3 494-0 494-0 536-0 536-0 494-0 494-0 494-0 144-3 144-3 144-3 144-3 144-3 144-3 144-3 144-3 144-3 144-3 144-3 144-3 144-3 445-0 445-0 445-0 445-0 445-0 445-0 564-0 564-0 564-0 564-0 434-0 434-0 434-0 434-0 434-0 434-0 434-0 434-0 370-3 370-3 370-3 370-3 397-3 397-3 397-3 397-3 397-3 397-3 571-3 571-3 571-3 571-3 346-0 346-0 571-3 571-3 346-0 346-0 346-0 346-0 0-2 0-2 0-2 0-2 0-2 0-2 0-2 0-2 0-2 0-2 0-2 0-2 0-2 0-2 0-2 0-2 0-2 0-2 0-2 0-2 0-2 0-2 0-2 0-2 0-2 0-2 0-2 0-2 0-2 0-2 0-2 0-2 0-2 0-2 0-2 0-2 0-2 
0-2 0-2 0-2 0-2 0-2 0-2 0-2 0-2 0-2 0-2 0-2 0-2 0-2 0-2 0-2 0-2 0-2 0-2 0-2 0-2 0-2 0-2 0-2 0-2 0-2 0-2 0-2 0-2 0-2 0-2 0-2 0-2 0-2 0-2 0-2 0-2 0-2 0-2 276-3 276-3 276-3 276-3 276-3 276-3 276-3 276-3 276-3 276-3 452-0 507-3 507-3 507-3 507-3 507-3 430-3 430-3 430-3 430-3 281-3 281-3 309-3 609-0 609-0 609-0 609-0 609-0 609-0 609-0 309-3 309-3 561-3 561-3 561-3 561-3 561-3 561-3 284-3 284-3 284-3 284-3 284-3 284-3 284-3 407-3 407-3 407-3 407-3 407-3 407-3 407-3 459-0 403-3 403-3 359-0 359-0 359-0 359-0 359-0 359-0 359-0 359-0 382-3 382-3 382-3 441-0 441-0 441-0 441-0 212-3 441-0 441-0 441-0 441-0 441-0 441-0 463-3 463-3 463-3 463-3 494-0 494-0 494-0 494-0 494-0 494-0 494-0 494-0 494-0 494-0 494-0 494-0 494-0 594-3 594-3 594-3 594-3 144-3 144-3 144-3 445-0 445-0 445-0 483-3 445-0 445-0 483-3 564-0 564-0 564-0 522-3 522-3 522-3 522-3 492-0 434-0 434-0 434-0 434-0 370-3 370-3 370-3 397-3 397-3 397-3 397-3 397-3 397-3 397-3 571-3 571-3 571-3 571-3 346-0 346-0 346-0 346-0 346-0 346-0 346-0 0-2 0-2 0-2 0-2 0-2 0-2 0-2 0-2 0-2 0-2 0-2 0-2 0-2 0-2 0-2 0-2 0-2 0-2 0-2 0-2 0-2 0-2 0-2 0-2 0-2 0-2 0-2 0-2 0-2 0-2 0-2 0-2 0-2 0-2 0-2 0-2 0-2 0-2 
0-2 0-2 0-2 0-2 0-2 0-2 0-2 0-2 0-2 0-2 0-2 0-2 0-2 0-2 0-2 0-2 0-2 0-2 0-2 0-2 0-2 0-2 0-2 0-2 0-2 0-2 0-2 0-2 0-2 0-2 0-2 0-2 0-2 0-2 0-2 0-2 0-2 0-2 0-2 276-3 276-3 276-3 276-3 276-3 276-3 276-3 276-3 276-3 452-0 452-0 507-3 507-3 507-3 507-3 430-3 430-3 430-3 430-3 430-3 281-3 281-3 609-0 609-0 609-0 609-0 609-0 609-0 609-0 384-3 309-3 561-3 561-3 561-3 561-3 561-3 561-3 561-3 561-3 284-3 284-3 284-3 284-3 407-3 407-3 407-3 407-3 407-3 407-3 407-3 407-3 403-3 403-3 403-3 359-0 359-0 359-0 359-0 359-0 359-0 359-0 562-0 382-3 382-3 382-3 441-0 441-0 212-3 212-3 212-3 431-3 441-0 431-3 463-3 441-0 463-3 463-3 438-0 463-3 494-0 494-0 494-0 494-0 494-0 494-0 494-0 494-0 494-0 373-3 373-3 373-3 373-3 594-3 594-3 594-3 594-3 594-3 483-3 483-3 483-3 445-0 483-3 445-0 483-3 483-3 483-3 483-3 564-0 564-0 564-0 564-0 522-3 522-3 522-3 492-0 492-0 434-0 370-3 370-3 370-3 370-3 370-3 397-3 397-3 397-3 397-3 397-3 397-3 316-0 316-0 316-0 316-0 487-3 346-0 346-0 346-0 346-0 346-0 346-0 0-2 0-2 0-2 0-2 0-2 0-2 0-2 0-2 0-2 0-2 0-2 0-2 0-2 0-2 0-2 0-2 0-2 0-2 0-2 0-2 0-2 0-2 0-2 0-2 0-2 0-2 0-2 0-2 0-2 0-2 0-2 0-2 0-2 0-2 0-2 0-2 0-2 0-2 0-2 
0-2 0-2 0-2 0-2 0-2 0-2 0-2 0-2 0-2 0-2 0-2 0-2 0-2 0-2 0-2 0-2 0-2 0-2 0-2 0-2 0-2 0-2 0-2 0-2 0-2 0-2 0-2 0-2 0-2 0-2 0-2 0-2 0-2 0-2 0-2 0-2 0-2 0-2 0-2 510-3 510-3 276-3 276-3 276-3 276-3 276-3 276-3 510-3 507-3 507-3 507-3 507-3 507-3 507-3 430-3 430-3 430-3 430-3 430-3 281-3 281-3 609-0 609-0 609-0 609-0 609-0 609-0 384-3 384-3 309-3 384-3 384-3 561-3 561-3 561-3 561-3 561-3 561-3 284-3 516-0 516-0 284-3 407-3 407-3 407-3 407-3 407-3 407-3 403-3 403-3 403-3 403-3 403-3 359-0 359-0 403-3 562-0 562-0 562-0 562-0 562-0 562-0 382-3 382-3 212-3 212-3 212-3 212-3 431-3 431-3 431-3 431-3 463-3 463-3 463-3 463-3 438-0 438-0 494-0 494-0 494-0 494-0 494-0 494-0 494-0 494-0 494-0 373-3 373-3 373-3 373-3 373-3 594-3 594-3 594-3 594-3 483-3 483-3 483-3 483-3 483-3 483-3 483-3 483-3 564-0 564-0 564-0 522-3 522-3 522-3 522-3 522-3 492-0 492-0 546-3 546-3 546-3 370-3 370-3 370-3 370-3 397-3 397-3 397-3 397-3 316-0 316-0 316-0 316-0 316-0 316-0 487-3 346-0 346-0 346-0 346-0 346-0 346-0 0-2 0-2 0-2 0-2 0-2 0-2 0-2 0-2 0-2 0-2 0-2 0-2 0-2 0-2 0-2 0-2 0-2 0-2 0-2 0-2 0-2 0-2 0-2 0-2 0-2 0-2 0-2 0-2 0-2 0-2 0-2 0-2 0-2 0-2 0-2 0-2 0-2 0-2 0-2 
0-2 0-2 0-2 0-2 0-2 0-2 0-2 0-2 0-2 0-2 0-2 0-2 0-2 0-2 0-2 0-2 0-2 0-2 0-2 0-2 0-2 0-2 0-2 0-2 0-2 0-2 0-2 0-2 0-2 0-2 0-2 0-2 0-2 0-2 0-2 0-2 0-2 0-2 0-2 510-3 510-3 510-3 510-3 510-3 510-3 510-3 510-3 510-3 304-3 507-3 507-3 507-3 507-3 507-3 430-3 430-3 430-3 430-3 430-3 429-0 429-0 429-0 609-0 609-0 609-0 609-0 609-0 384-3 384-3 384-3 384-3 384-3 561-3 516-0 561-3 561-3 561-3 561-3 516-0 516-0 516-0 516-0 407-3 407-3 407-3 407-3 407-3 407-3 403-3 403-3 403-3 403-3 403-3 403-3 403-3 403-3 562-0 562-0 562-0 562-0 562-0 562-0 382-3 382-3 212-3 212-3 212-3 212-3 212-3 431-3 431-3 431-3 463-3 463-3 463-3 463-3 438-0 438-0 408-3 408-3 408-3 408-3 408-3 408-3 373-3 373-3 373-3 373-3 373-3 373-3 373-3 373-3 594-3 594-3 594-3 594-3 594-3 594-3 483-3 483-3 483-3 422-3 422-3 422-3 564-0 564-0 564-0 564-0 522-3 522-3 522-3 522-3 492-0 546-3 546-3 546-3 546-3 546-3 370-3 370-3 546-3 546-3 397-3 397-3 397-3 397-3 397-3 397-3 316-0 487-3 487-3 487-3 487-3 487-3 346-0 487-3 487-3 0-2 0-2 0-2 0-2 0-2 0-2 0-2 0-2 0-2 0-2 0-2 0-2 0-2 0-2 0-2 0-2 0-2 0-2 0-2 0-2 0-2 0-2 0-2 0-2 0-2 0-2 0-2 0-2 0-2 0-2 0-2 0-2 0-2 0-2 0-2 0-2 0-2 0-2 0-2 0-2 
0-2 0-2 0-2 0-2 0-2 0-2 0-2 0-2 0-2 0-2 0-2 0-2 0-2 0-2 0-2 0-2 0-2 0-2 0-2 0-2 0-2 0-2 0-2 0-2 0-2 0-2 0-2 0-2 0-2 0-2 0-2 0-2 0-2 0-2 0-2 0-2 0-2 0-2 0-2 510-3 510-3 510-3 510-3 510-3 510-3 510-3 510-3 510-3 304-3 304-3 304-3 304-3 304-3 304-3 430-3 430-3 430-3 430-3 430-3 429-0 429-0 429-0 609-0 609-0 384-3 384-3 609-0 384-3 384-3 384-3 384-3 384-3 561-3 516-0 561-3 561-3 561-3 516-0 516-0 516-0 516-0 516-0 407-3 407-3 407-3 407-3 407-3 407-3 403-3 403-3 403-3 403-3 403-3 403-3 403-3 403-3 403-3 562-0 562-0 562-0 562-0 562-0 496-0 212-3 212-3 212-3 212-3 212-3 212-3 431-3 431-3 431-3 463-3 438-0 463-3 463-3 438-0 438-0 408-3 408-3 408-3 408-3 408-3 408-3 408-3 373-3 373-3 373-3 373-3 373-3 373-3 373-3 373-3 594-3 594-3 483-3 483-3 483-3 483-3 483-3 483-3 422-3 422-3 422-3 564-0 564-0 522-3 522-3 522-3 522-3 522-3 522-3 492-0 546-3 546-3 546-3 546-3 546-3 546-3 546-3 546-3 546-3 397-3 397-3 397-3 316-0 316-0 316-0 316-0 487-3 487-3 487-3 487-3 487-3 487-3 487-3 487-3 0-2 0-2 0-2 0-2 0-2 0-2 0-2 0-2 0-2 0-2 0-2 0-2 0-2 0-2 0-2 0-2 0-2 0-2 0-2 0-2 0-2 0-2 0-2 0-2 0-2 0-2 0-2 0-2 0-2 0-2 0-2 0-2 0-2 0-2 0-2 0-2 0-2 0-2 0-2 0-2 
0-2 0-2 0-2 0-2 0-2 0-2 0-2 0-2 0-2 0-2 0-2 0-2 0-2 0-2 0-2 0-2 0-2 0-2 0-2 0-2 0-2 0-2 0-2 0-2 0-2 0-2 0-2 0-2 0-2 0-2 0-2 0-2 0-2 0-2 0-2 0-2 0-2 0-2 0-2 510-3 510-3 510-3 510-3 510-3 510-3 510-3 404-3 510-3 304-3 304-3 304-3 304-3 304-3 304-3 304-3 304-3 430-3 430-3 430-3 429-0 429-0 429-0 429-0 609-0 384-3 384-3 384-3 384-3 384-3 384-3 384-3 516-0 516-0 516-0 561-3 561-3 516-0 516-0 516-0 516-0 516-0 516-0 516-0 516-0 407-3 407-3 407-3 403-3 403-3 403-3 403-3 403-3 403-3 488-3 403-3 403-3 562-0 562-0 562-0 562-0 496-0 496-0 496-0 212-3 212-3 212-3 212-3 212-3 212-3 431-3 431-3 438-0 438-0 438-0 463-3 463-3 463-3 438-0 438-0 408-3 408-3 408-3 408-3 408-3 408-3 373-3 373-3 373-3 373-3 373-3 373-3 594-3 594-3 594-3 594-3 594-3 594-3 483-3 483-3 483-3 483-3 422-3 422-3 422-3 422-3 422-3 522-3 522-3 522-3 492-0 492-0 492-0 492-0 546-3 546-3 546-3 546-3 546-3 546-3 546-3 446-0 446-0 446-0 316-0 397-3 316-0 316-0 316-0 316-0 487-3 487-3 487-3 487-3 487-3 487-3 487-3 487-3 0-2 0-2 0-2 0-2 0-2 0-2 0-2 0-2 0-2 0-2 0-2 0-2 0-2 0-2 0-2 0-2 0-2 0-2 0-2 0-2 0-2 0-2 0-2 0-2 0-2 0-2 0-2 0-2 0-2 0-2 0-2 0-2 0-2 0-2 0-2 0-2 0-2 0-2 0-2 0-2 
0-2 0-2 0-2 0-2 0-2 0-2 0-2 0-2 0-2 0-2 0-2 0-2 0-2 0-2 0-2 0-2 0-2 0-2 0-2 0-2 0-2 0-2 0-2 0-2 0-2 0-2 0-2 0-2 0-2 0-2 0-2 0-2 0-2 0-2 0-2 0-2 0-2 0-2 0-2 510-3 510-3 510-3 510-3 510-3 510-3 510-3 404-3 510-3 510-3 304-3 304-3 304-3 304-3 304-3 304-3 304-3 430-3 430-3 430-3 429-0 429-0 429-0 429-0 384-3 384-3 384-3 384-3 384-3 557-0 557-0 557-0 516-0 516-0 516-0 516-0 516-0 516-0 535-0 535-0 535-0 535-0 516-0 516-0 516-0 516-0 515-3 515-3 488-3 488-3 488-3 488-3 488-3 488-3 488-3 403-3 403-3 562-0 562-0 562-0 496-0 496-0 496-0 496-0 496-0 496-0 212-3 212-3 212-3 431-3 431-3 431-3 431-3 438-0 438-0 438-0 438-0 438-0 438-0 438-0 408-3 408-3 408-3 408-3 408-3 408-3 373-3 373-3 373-3 373-3 373-3 373-3 594-3 594-3 594-3 594-3 594-3 594-3 483-3 483-3 483-3 483-3 422-3 422-3 422-3 422-3 422-3 522-3 522-3 522-3 492-0 492-0 492-0 492-0 546-3 546-3 546-3 546-3 546-3 546-3 446-0 446-0 446-0 316-0 316-0 316-0 316-0 316-0 316-0 316-0 472-0 472-0 472-0 487-3 487-3 487-3 0-2 0-2 0-2 0-2 0-2 0-2 0-2 0-2 0-2 0-2 0-2 0-2 0-2 0-2 0-2 0-2 0-2 0-2 0-2 0-2 0-2 0-2 0-2 0-2 0-2 0-2 0-2 0-2 0-2 0-2 0-2 0-2 0-2 0-2 0-2 0-2 0-2 0-2 0-2 0-2 0-2 0-2 
0-2 0-2 0-2 0-2 0-2 0-2 0-2 0-2 0-2 0-2 0-2 0-2 0-2 0-2 0-2 0-2 0-2 0-2 0-2 0-2 0-2 0-2 0-2 0-2 0-2 0-2 0-2 0-2 0-2 0-2 0-2 0-2 0-2 0-2 0-2 0-2 0-2 0-2 0-2 510-3 510-3 404-3 404-3 510-3 404-3 404-3 404-3 404-3 404-3 304-3 304-3 304-3 304-3 505-3 505-3 304-3 430-3 430-3 429-0 429-0 429-0 429-0 429-0 384-3 384-3 557-0 384-3 384-3 384-3 557-0 557-0 557-0 516-0 535-0 535-0 535-0 535-0 535-0 535-0 535-0 535-0 516-0 516-0 515-3 515-3 515-3 515-3 488-3 488-3 488-3 488-3 488-3 488-3 488-3 562-0 562-0 562-0 562-0 562-0 496-0 496-0 496-0 496-0 496-0 496-0 212-3 212-3 431-3 431-3 431-3 431-3 431-3 438-0 438-0 438-0 438-0 438-0 438-0 408-3 408-3 408-3 408-3 408-3 408-3 411-0 411-0 411-0 373-3 588-0 588-0 588-0 588-0 588-0 588-0 594-3 594-3 594-3 594-3 594-3 483-3 483-3 422-3 422-3 422-3 422-3 422-3 522-3 522-3 522-3 492-0 492-0 492-0 492-0 546-3 546-3 546-3 446-0 446-0 446-0 446-0 446-0 446-0 316-0 316-0 316-0 316-0 472-0 316-0 472-0 472-0 487-3 487-3 487-3 487-3 487-3 0-2 0-2 0-2 0-2 0-2 0-2 0-2 0-2 0-2 0-2 0-2 0-2 0-2 0-2 0-2 0-2 0-2 0-2 0-2 0-2 0-2 0-2 0-2 0-2 0-2 0-2 0-2 0-2 0-2 0-2 0-2 0-2 0-2 0-2 0-2 0-2 0-2 0-2 0-2 0-2 0-2 0-2 
0-2 0-2 0-2 0-2 0-2 0-2 0-2 0-2 0-2 0-2 0-2 0-2 0-2 0-2 0-2 0-2 0-2 0-2 0-2 0-2 0-2 0-2 0-2 0-2 0-2 0-2 0-2 0-2 0-2 0-2 0-2 0-2 0-2 0-2 0-2 0-2 0-2 0-2 0-2 0-2 0-2 0-2 404-3 404-3 404-3 404-3 404-3 404-3 404-3 304-3 304-3 304-3 505-3 505-3 505-3 304-3 430-3 430-3 429-0 429-0 429-0 429-0 429-0 429-0 384-3 557-0 557-0 384-3 384-3 557-0 557-0 557-0 535-0 535-0 535-0 535-0 535-0 535-0 535-0 515-3 515-3 515-3 515-3 515-3 515-3 515-3 515-3 515-3 488-3 488-3 488-3 488-3 488-3 488-3 562-0 562-0 562-0 496-0 496-0 496-0 496-0 496-0 212-3 212-3 212-3 212-3 431-3 431-3 431-3 431-3 431-3 431-3 438-0 438-0 438-0 438-0 438-0 438-0 408-3 408-3 408-3 408-3 408-3 411-0 411-0 411-0 411-0 588-0 588-0 588-0 588-0 588-0 588-0 588-0 419-3 419-3 419-3 419-3 419-3 483-3 483-3 422-3 422-3 422-3 422-3 422-3 522-3 522-3 522-3 492-0 492-0 492-0 492-0 546-3 546-3 446-0 446-0 446-0 446-0 446-0 446-0 446-0 446-0 316-0 316-0 316-0 472-0 472-0 472-0 472-0 472-0 472-0 487-3 487-3 487-3 0-2 0-2 0-2 0-2 0-2 0-2 0-2 0-2 0-2 0-2 0-2 0-2 0-2 0-2 0-2 0-2 0-2 0-2 0-2 0-2 0-2 0-2 0-2 0-2 0-2 0-2 0-2 0-2 0-2 0-2 0-2 0-2 0-2 0-2 0-2 0-2 0-2 0-2 0-2 0-2 0-2 0-2 
0-2 0-2 0-2 0-2 0-2 0-2 0-2 0-2 0-2 0-2 0-2 0-2 0-2 0-2 0-2 0-2 0-2 0-2 0-2 0-2 0-2 0-2 0-2 0-2 0-2 0-2 0-2 0-2 0-2 0-2 0-2 0-2 0-2 0-2 0-2 0-2 0-2 0-2 0-2 0-2 0-2 0-2 404-3 404-3 404-3 404-3 404-3 404-3 304-3 304-3 304-3 304-3 505-3 505-3 405-0 304-3 429-0 429-0 429-0 429-0 429-0 429-0 429-0 429-0 557-0 557-0 557-0 557-0 557-0 557-0 534-0 557-0 535-0 535-0 535-0 535-0 535-0 535-0 535-0 515-3 515-3 515-3 515-3 515-3 515-3 515-3 515-3 515-3 488-3 488-3 488-3 488-3 590-0 562-0 562-0 586-3 586-3 496-0 496-0 496-0 496-0 496-0 212-3 212-3 212-3 431-3 431-3 584-3 431-3 431-3 431-3 431-3 438-0 438-0 438-0 438-0 338-3 438-0 438-0 408-3 408-3 408-3 411-0 411-0 411-0 411-0 411-0 588-0 588-0 588-0 588-0 588-0 588-0 588-0 588-0 419-3 419-3 419-3 419-3 416-3 416-3 416-3 422-3 422-3 422-3 422-3 422-3 522-3 522-3 522-3 522-3 492-0 492-0 492-0 446-0 446-0 446-0 425-0 446-0 446-0 446-0 446-0 396-3 396-3 316-0 316-0 472-0 472-0 472-0 472-0 472-0 472-0 487-3 487-3 487-3 0-2 0-2 0-2 0-2 0-2 0-2 0-2 0-2 0-2 0-2 0-2 0-2 0-2 0-2 0-2 0-2 0-2 0-2 0-2 0-2 0-2 0-2 0-2 0-2 0-2 0-2 0-2 0-2 0-2 0-2 0-2 0-2 0-2 0-2 0-2 0-2 0-2 0-2 0-2 0-2 0-2 0-2 
0-2 0-2 0-2 0-2 0-2 0-2 0-2 0-2 0-2 0-2 0-2 0-2 0-2 0-2 0-2 0-2 0-2 0-2 0-2 0-2 0-2 0-2 0-2 0-2 0-2 0-2 0-2 0-2 0-2 0-2 0-2 0-2 0-2 0-2 0-2 0-2 0-2 0-2 0-2 0-2 0-2 0-2 404-3 404-3 404-3 404-3 404-3 404-3 304-3 304-3 304-3 304-3 505-3 505-3 405-0 429-0 429-0 429-0 429-0 429-0 454-3 454-3 454-3 454-3 557-0 557-0 557-0 557-0 557-0 557-0 534-0 557-0 535-0 535-0 535-0 535-0 535-0 535-0 535-0 612-0 515-3 515-3 515-3 515-3 515-3 515-3 515-3 488-3 488-3 488-3 590-0 590-0 590-0 586-3 586-3 586-3 586-3 496-0 496-0 496-0 496-0 496-0 496-0 496-0 212-3 212-3 584-3 584-3 431-3 431-3 584-3 584-3 584-3 338-3 338-3 338-3 338-3 338-3 438-0 541-3 411-0 411-0 411-0 411-0 411-0 411-0 411-0 588-0 588-0 588-0 588-0 588-0 588-0 588-0 588-0 419-3 419-3 419-3 419-3 416-3 416-3 416-3 422-3 422-3 422-3 422-3 422-3 466-0 522-3 522-3 466-0 492-0 492-0 446-0 446-0 446-0 425-0 425-0 446-0 446-0 446-0 446-0 396-3 396-3 396-3 316-0 472-0 396-3 472-0 472-0 472-0 472-0 472-0 472-0 472-0 0-2 0-2 0-2 0-2 0-2 0-2 0-2 0-2 0-2 0-2 0-2 0-2 0-2 0-2 0-2 0-2 0-2 0-2 0-2 0-2 0-2 0-2 0-2 0-2 0-2 0-2 0-2 0-2 0-2 0-2 0-2 0-2 0-2 0-2 0-2 0-2 0-2 0-2 0-2 0-2 0-2 0-2 
0-2 0-2 0-2 0-2 0-2 0-2 0-2 0-2 0-2 0-2 0-2 0-2 0-2 0-2 0-2 0-2 0-2 0-2 0-2 0-2 0-2 0-2 0-2 0-2 0-2 0-2 0-2 0-2 0-2 0-2 0-2 0-2 0-2 0-2 0-2 0-2 0-2 0-2 0-2 0-2 0-2 0-2 404-3 404-3 404-3 404-3 404-3 404-3 304-3 505-3 505-3 505-3 505-3 505-3 405-0 429-0 429-0 454-3 429-0 429-0 454-3 454-3 454-3 557-0 557-0 557-0 557-0 557-0 557-0 557-0 534-0 534-0 535-0 535-0 535-0 535-0 535-0 535-0 612-0 612-0 612-0 515-3 515-3 515-3 515-3 488-3 488-3 488-3 488-3 488-3 590-0 590-0 590-0 590-0 590-0 586-3 586-3 496-0 496-0 496-0 496-0 496-0 565-0 565-0 565-0 212-3 584-3 584-3 584-3 584-3 584-3 338-3 338-3 338-3 338-3 338-3 338-3 338-3 541-3 541-3 541-3 541-3 541-3 411-0 411-0 411-0 411-0 411-0 588-0 588-0 588-0 588-0 588-0 588-0 419-3 419-3 419-3 419-3 419-3 416-3 416-3 416-3 416-3 416-3 422-3 422-3 422-3 466-0 522-3 466-0 466-0 492-0 492-0 446-0 446-0 446-0 425-0 425-0 425-0 425-0 425-0 425-0 425-0 396-3 396-3 396-3 396-3 396-3 472-0 472-0 472-0 472-0 472-0 472-0 472-0 0-2 0-2 0-2 0-2 0-2 0-2 0-2 0-2 0-2 0-2 0-2 0-2 0-2 0-2 0-2 0-2 0-2 0-2 0-2 0-2 0-2 0-2 0-2 0-2 0-2 0-2 0-2 0-2 0-2 0-2 0-2 0-2 0-2 0-2 0-2 0-2 0-2 0-2 0-2 0-2 0-2 0-2 
0-2 0-2 0-2 0-2 0-2 0-2 0-2 0-2 0-2 0-2 0-2 0-2 0-2 0-2 0-2 0-2 0-2 0-2 0-2 0-2 0-2 0-2 0-2 0-2 0-2 0-2 0-2 0-2 0-2 0-2 0-2 0-2 0-2 0-2 0-2 0-2 0-2 0-2 0-2 0-2 0-2 0-2 404-3 404-3 456-3 404-3 404-3 404-3 505-3 505-3 505-3 505-3 505-3 505-3 405-0 405-0 454-3 454-3 454-3 454-3 454-3 454-3 454-3 557-0 557-0 557-0 557-0 557-0 534-0 534-0 534-0 534-0 612-0 612-0 535-0 612-0 612-0 612-0 612-0 612-0 515-3 515-3 515-3 515-3 488-3 488-3 488-3 351-0 351-0 351-0 590-0 590-0 590-0 590-0 590-0 586-3 586-3 586-3 586-3 496-0 496-0 496-0 565-0 565-0 565-0 565-0 584-3 584-3 584-3 584-3 584-3 584-3 338-3 338-3 338-3 338-3 338-3 338-3 541-3 541-3 541-3 541-3 541-3 411-0 411-0 411-0 411-0 411-0 411-0 588-0 588-0 588-0 569-0 569-0 569-0 419-3 419-3 419-3 419-3 416-3 416-3 416-3 416-3 416-3 422-3 422-3 422-3 466-0 466-0 466-0 492-0 492-0 492-0 446-0 446-0 466-0 425-0 425-0 425-0 425-0 425-0 425-0 396-3 396-3 396-3 396-3 396-3 396-3 396-3 396-3 472-0 472-0 472-0 472-0 472-0 0-2 0-2 0-2 0-2 0-2 0-2 0-2 0-2 0-2 0-2 0-2 0-2 0-2 0-2 0-2 0-2 0-2 0-2 0-2 0-2 0-2 0-2 0-2 0-2 0-2 0-2 0-2 0-2 0-2 0-2 0-2 0-2 0-2 0-2 0-2 0-2 0-2 0-2 0-2 0-2 0-2 0-2 
0-2 0-2 0-2 0-2 0-2 0-2 0-2 0-2 0-2 0-2 0-2 0-2 0-2 0-2 0-2 0-2 0-2 0-2 0-2 0-2 0-2 0-2 0-2 0-2 0-2 0-2 0-2 0-2 0-2 0-2 0-2 0-2 0-2 0-2 0-2 0-2 0-2 0-2 0-2 0-2 0-2 0-2 404-3 404-3 456-3 456-3 456-3 456-3 505-3 505-3 505-3 505-3 505-3 505-3 405-0 405-0 454-3 454-3 454-3 454-3 454-3 454-3 454-3 454-3 454-3 385-0 385-0 557-0 534-0 534-0 534-0 534-0 534-0 612-0 612-0 612-0 612-0 612-0 612-0 458-0 515-3 515-3 515-3 351-0 351-0 488-3 488-3 351-0 351-0 590-0 590-0 590-0 590-0 590-0 586-3 586-3 586-3 586-3 586-3 496-0 565-0 565-0 565-0 565-0 584-3 584-3 584-3 584-3 584-3 584-3 584-3 584-3 338-3 338-3 338-3 338-3 541-3 541-3 541-3 541-3 541-3 541-3 541-3 541-3 508-0 411-0 411-0 411-0 411-0 411-0 588-0 588-0 569-0 569-0 419-3 419-3 419-3 419-3 419-3 416-3 416-3 416-3 416-3 416-3 416-3 422-3 422-3 466-0 466-0 466-0 466-0 492-0 492-0 466-0 466-0 466-0 425-0 425-0 425-0 425-0 440-3 440-3 440-3 440-3 440-3 396-3 396-3 396-3 396-3 396-3 472-0 472-0 472-0 472-0 0-2 0-2 0-2 0-2 0-2 0-2 0-2 0-2 0-2 0-2 0-2 0-2 0-2 0-2 0-2 0-2 0-2 0-2 0-2 0-2 0-2 0-2 0-2 0-2 0-2 0-2 0-2 0-2 0-2 0-2 0-2 0-2 0-2 0-2 0-2 0-2 0-2 0-2 0-2 0-2 0-2 0-2 0-2 
0-2 0-2 0-2 0-2 0-2 0-2 0-2 0-2 0-2 0-2 0-2 0-2 0-2 0-2 0-2 0-2 0-2 0-2 0-2 0-2 0-2 0-2 0-2 0-2 0-2 0-2 0-2 0-2 0-2 0-2 0-2 0-2 0-2 0-2 0-2 0-2 0-2 0-2 0-2 0-2 0-2 0-2 404-3 404-3 456-3 456-3 456-3 456-3 505-3 505-3 505-3 505-3 505-3 505-3 405-0 405-0 454-3 454-3 454-3 454-3 454-3 454-3 454-3 454-3 385-0 385-0 385-0 385-0 534-0 534-0 534-0 534-0 612-0 612-0 612-0 612-0 612-0 612-0 612-0 458-0 458-0 515-3 351-0 351-0 351-0 488-3 488-3 351-0 351-0 351-0 590-0 590-0 590-0 590-0 590-0 586-3 586-3 586-3 586-3 586-3 586-3 586-3 565-0 565-0 584-3 584-3 584-3 584-3 584-3 584-3 584-3 338-3 338-3 338-3 338-3 338-3 541-3 541-3 541-3 541-3 541-3 541-3 541-3 508-0 508-0 411-0 411-0 442-0 442-0 442-0 442-0 442-0 569-0 569-0 419-3 419-3 419-3 419-3 419-3 416-3 416-3 416-3 416-3 416-3 416-3 422-3 422-3 466-0 466-0 466-0 466-0 466-0 466-0 466-0 466-0 466-0 425-0 425-0 425-0 425-0 440-3 440-3 440-3 440-3 440-3 396-3 396-3 396-3 396-3 396-3 396-3 396-3 396-3 0-2 0-2 0-2 0-2 0-2 0-2 0-2 0-2 0-2 0-2 0-2 0-2 0-2 0-2 0-2 0-2 0-2 0-2 0-2 0-2 0-2 0-2 0-2 0-2 0-2 0-2 0-2 0-2 0-2 0-2 0-2 0-2 0-2 0-2 0-2 0-2 0-2 0-2 0-2 0-2 0-2 0-2 0-2 0-2 
0-2 0-2 0-2 0-2 0-2 0-2 0-2 0-2 0-2 0-2 0-2 0-2 0-2 0-2 0-2 0-2 0-2 0-2 0-2 0-2 0-2 0-2 0-2 0-2 0-2 0-2 0-2 0-2 0-2 0-2 0-2 0-2 0-2 0-2 0-2 0-2 0-2 0-2 0-2 0-2 0-2 0-2 404-3 456-3 456-3 456-3 456-3 456-3 456-3 505-3 505-3 505-3 505-3 505-3 405-0 405-0 405-0 405-0 454-3 454-3 454-3 454-3 454-3 385-0 385-0 385-0 385-0 534-0 534-0 534-0 534-0 534-0 612-0 612-0 612-0 612-0 612-0 509-3 612-0 458-0 458-0 515-3 351-0 351-0 351-0 351-0 351-0 351-0 351-0 590-0 590-0 590-0 590-0 590-0 590-0 586-3 586-3 586-3 586-3 586-3 586-3 565-0 565-0 565-0 565-0 584-3 486-3 584-3 584-3 584-3 584-3 584-3 584-3 338-3 338-3 338-3 541-3 541-3 541-3 541-3 541-3 541-3 541-3 508-0 508-0 411-0 442-0 442-0 442-0 442-0 442-0 569-0 569-0 569-0 419-3 419-3 419-3 419-3 419-3 416-3 517-3 517-3 517-3 416-3 416-3 416-3 416-3 466-0 466-0 471-0 471-0 471-0 425-0 466-0 466-0 425-0 425-0 425-0 425-0 440-3 440-3 440-3 440-3 440-3 440-3 396-3 396-3 396-3 396-3 396-3 396-3 396-3 0-2 0-2 0-2 0-2 0-2 0-2 0-2 0-2 0-2 0-2 0-2 0-2 0-2 0-2 0-2 0-2 0-2 0-2 0-2 0-2 0-2 0-2 0-2 0-2 0-2 0-2 0-2 0-2 0-2 0-2 0-2 0-2 0-2 0-2 0-2 0-2 0-2 0-2 0-2 0-2 0-2 0-2 0-2 0-2 0-2 
0-2 0-2 0-2 0-2 0-2 0-2 0-2 0-2 0-2 0-2 0-2 0-2 0-2 0-2 0-2 0-2 0-2 0-2 0-2 0-2 0-2 0-2 0-2 0-2 0-2 0-2 0-2 0-2 0-2 0-2 0-2 0-2 0-2 0-2 0-2 0-2 0-2 0-2 0-2 0-2 0-2 0-2 0-2 0-2 456-3 456-3 456-3 456-3 587-0 587-0 505-3 505-3 587-0 405-0 405-0 405-0 405-0 405-0 385-0 385-0 454-3 385-0 385-0 385-0 385-0 385-0 385-0 534-0 534-0 534-0 534-0 612-0 612-0 612-0 612-0 509-3 509-3 509-3 509-3 458-0 458-0 458-0 351-0 351-0 351-0 351-0 351-0 351-0 351-0 590-0 590-0 590-0 590-0 590-0 590-0 586-3 586-3 586-3 586-3 586-3 586-3 565-0 565-0 565-0 565-0 565-0 486-3 486-3 584-3 486-3 338-3 338-3 338-3 338-3 338-3 338-3 512-3 541-3 541-3 541-3 541-3 541-3 508-0 508-0 508-0 508-0 442-0 442-0 442-0 442-0 569-0 569-0 569-0 569-0 569-0 569-0 569-0 517-3 517-3 416-3 517-3 517-3 517-3 416-3 416-3 416-3 466-0 466-0 471-0 471-0 471-0 471-0 425-0 425-0 425-0 425-0 425-0 425-0 440-3 440-3 440-3 440-3 440-3 440-3 440-3 440-3 396-3 395-3 395-3 395-3 395-3 0-2 0-2 0-2 0-2 0-2 0-2 0-2 0-2 0-2 0-2 0-2 0-2 0-2 0-2 0-2 0-2 0-2 0-2 0-2 0-2 0-2 0-2 0-2 0-2 0-2 0-2 0-2 0-2 0-2 0-2 0-2 0-2 0-2 0-2 0-2 0-2 0-2 0-2 0-2 0-2 0-2 0-2 0-2 0-2 0-2 0-2 
0-2 0-2 0-2 0-2 0-2 0-2 0-2 0-2 0-2 0-2 0-2 0-2 0-2 0-2 0-2 0-2 0-2 0-2 0-2 0-2 0-2 0-2 0-2 0-2 0-2 0-2 0-2 0-2 0-2 0-2 0-2 0-2 0-2 0-2 0-2 0-2 0-2 0-2 0-2 0-2 0-2 0-2 0-2 0-2 456-3 456-3 456-3 456-3 587-0 587-0 505-3 587-0 587-0 587-0 405-0 405-0 405-0 405-0 385-0 385-0 385-0 385-0 385-0 385-0 385-0 534-0 534-0 534-0 534-0 534-0 560-0 560-0 560-0 612-0 612-0 509-3 509-3 509-3 509-3 458-0 458-0 458-0 351-0 351-0 351-0 351-0 351-0 351-0 504-0 590-0 590-0 287-3 287-3 287-3 586-3 586-3 586-3 586-3 586-3 586-3 565-0 565-0 565-0 565-0 565-0 486-3 486-3 486-3 486-3 486-3 486-3 338-3 338-3 512-3 512-3 512-3 512-3 512-3 541-3 541-3 512-3 512-3 508-0 508-0 508-0 508-0 442-0 442-0 442-0 442-0 442-0 569-0 569-0 569-0 569-0 569-0 569-0 517-3 517-3 517-3 517-3 517-3 517-3 517-3 593-0 466-0 466-0 466-0 466-0 471-0 471-0 471-0 425-0 425-0 425-0 425-0 440-3 440-3 440-3 440-3 440-3 440-3 440-3 440-3 440-3 395-3 395-3 395-3 395-3 395-3 395-3 0-2 0-2 0-2 0-2 0-2 0-2 0-2 0-2 0-2 0-2 0-2 0-2 0-2 0-2 0-2 0-2 0-2 0-2 0-2 0-2 0-2 0-2 0-2 0-2 0-2 0-2 0-2 0-2 0-2 0-2 0-2 0-2 0-2 0-2 0-2 0-2 0-2 0-2 0-2 0-2 0-2 0-2 0-2 0-2 0-2 0-2 
0-2 0-2 0-2 0-2 0-2 0-2 0-2 0-2 0-2 0-2 0-2 0-2 0-2 0-2 0-2 0-2 0-2 0-2 0-2 0-2 0-2 0-2 0-2 0-2 0-2 0-2 0-2 0-2 0-2 0-2 0-2 0-2 0-2 0-2 0-2 0-2 0-2 0-2 0-2 0-2 0-2 0-2 0-2 0-2 456-3 456-3 456-3 456-3 456-3 587-0 505-3 587-0 587-0 587-0 405-0 405-0 405-0 405-0 385-0 385-0 385-0 385-0 385-0 385-0 385-0 534-0 534-0 534-0 534-0 560-0 560-0 560-0 560-0 560-0 612-0 509-3 509-3 509-3 509-3 458-0 458-0 458-0 351-0 351-0 351-0 504-0 351-0 351-0 504-0 504-0 590-0 287-3 287-3 287-3 586-3 586-3 565-0 565-0 565-0 565-0 565-0 565-0 565-0 565-0 565-0 486-3 486-3 486-3 486-3 486-3 486-3 486-3 338-3 512-3 512-3 512-3 512-3 512-3 512-3 512-3 512-3 508-0 508-0 508-0 508-0 508-0 442-0 442-0 442-0 442-0 442-0 569-0 569-0 569-0 569-0 569-0 569-0 517-3 517-3 517-3 517-3 517-3 517-3 517-3 593-0 593-0 466-0 466-0 593-0 593-0 471-0 471-0 471-0 425-0 425-0 425-0 440-3 440-3 613-0 567-3 440-3 440-3 440-3 440-3 440-3 395-3 395-3 395-3 395-3 395-3 395-3 0-2 0-2 0-2 0-2 0-2 0-2 0-2 0-2 0-2 0-2 0-2 0-2 0-2 0-2 0-2 0-2 0-2 0-2 0-2 0-2 0-2 0-2 0-2 0-2 0-2 0-2 0-2 0-2 0-2 0-2 0-2 0-2 0-2 0-2 0-2 0-2 0-2 0-2 0-2 0-2 0-2 0-2 0-2 0-2 0-2 0-2 
0-2 0-2 0-2 0-2 0-2 0-2 0-2 0-2 0-2 0-2 0-2 0-2 0-2 0-2 0-2 0-2 0-2 0-2 0-2 0-2 0-2 0-2 0-2 0-2 0-2 0-2 0-2 0-2 0-2 0-2 0-2 0-2 0-2 0-2 0-2 0-2 0-2 0-2 0-2 0-2 0-2 0-2 0-2 0-2 456-3 456-3 456-3 456-3 587-0 587-0 587-0 587-0 587-0 587-0 405-0 405-0 405-0 405-0 405-0 385-0 385-0 385-0 457-0 457-0 457-0 457-0 457-0 457-0 457-0 560-0 560-0 560-0 560-0 560-0 560-0 509-3 509-3 509-3 509-3 458-0 458-0 458-0 458-0 458-0 458-0 504-0 504-0 504-0 504-0 504-0 590-0 287-3 287-3 287-3 287-3 287-3 565-0 565-0 565-0 565-0 565-0 486-3 486-3 486-3 486-3 486-3 486-3 486-3 486-3 486-3 486-3 486-3 486-3 486-3 486-3 512-3 512-3 512-3 512-3 512-3 508-0 508-0 508-0 508-0 508-0 508-0 442-0 442-0 442-0 442-0 442-0 569-0 569-0 569-0 569-0 569-0 569-0 517-3 517-3 517-3 517-3 517-3 517-3 517-3 593-0 593-0 593-0 466-0 593-0 593-0 471-0 471-0 613-0 613-0 613-0 613-0 613-0 613-0 613-0 567-3 567-3 440-3 440-3 567-3 567-3 567-3 395-3 395-3 395-3 395-3 395-3 0-2 0-2 0-2 0-2 0-2 0-2 0-2 0-2 0-2 0-2 0-2 0-2 0-2 0-2 0-2 0-2 0-2 0-2 0-2 0-2 0-2 0-2 0-2 0-2 0-2 0-2 0-2 0-2 0-2 0-2 0-2 0-2 0-2 0-2 0-2 0-2 0-2 0-2 0-2 0-2 0-2 0-2 0-2 0-2 0-2 0-2 
0-2 0-2 0-2 0-2 0-2 0-2 0-2 0-2 0-2 0-2 0-2 0-2 0-2 0-2 0-2 0-2 0-2 0-2 0-2 0-2 0-2 0-2 0-2 0-2 0-2 0-2 0-2 0-2 0-2 0-2 0-2 0-2 0-2 0-2 0-2 0-2 0-2 0-2 0-2 0-2 0-2 0-2 0-2 0-2 456-3 456-3 456-3 587-0 587-0 587-0 587-0 587-0 587-0 587-0 405-0 405-0 405-0 405-0 385-0 385-0 385-0 385-0 457-0 457-0 457-0 457-0 457-0 457-0 457-0 560-0 560-0 560-0 560-0 560-0 560-0 560-0 509-3 509-3 509-3 509-3 509-3 509-3 509-3 458-0 458-0 458-0 504-0 504-0 504-0 504-0 504-0 287-3 287-3 287-3 287-3 287-3 287-3 565-0 565-0 315-0 315-0 315-0 315-0 315-0 315-0 486-3 486-3 486-3 486-3 486-3 486-3 589-0 589-0 589-0 589-0 589-0 589-0 512-3 512-3 512-3 508-0 508-0 508-0 508-0 508-0 508-0 508-0 442-0 442-0 442-0 442-0 569-0 569-0 569-0 569-0 569-0 569-0 517-3 517-3 517-3 517-3 593-0 593-0 593-0 593-0 593-0 593-0 593-0 593-0 593-0 471-0 471-0 613-0 613-0 613-0 613-0 613-0 613-0 613-0 567-3 567-3 567-3 567-3 567-3 567-3 395-3 395-3 395-3 395-3 395-3 395-3 0-2 0-2 0-2 0-2 0-2 0-2 0-2 0-2 0-2 0-2 0-2 0-2 0-2 0-2 0-2 0-2 0-2 0-2 0-2 0-2 0-2 0-2 0-2 0-2 0-2 0-2 0-2 0-2 0-2 0-2 0-2 0-2 0-2 0-2 0-2 0-2 0-2 0-2 0-2 0-2 0-2 0-2 0-2 0-2 0-2 0-2 
0-2 0-2 0-2 0-2 0-2 0-2 0-2 0-2 0-2 0-2 0-2 0-2 0-2 0-2 0-2 0-2 0-2 0-2 0-2 0-2 0-2 0-2 0-2 0-2 0-2 0-2 0-2 0-2 0-2 0-2 0-2 0-2 0-2 0-2 0-2 0-2 0-2 0-2 0-2 0-2 0-2 0-2 0-2 0-2 456-3 456-3 456-3 587-0 587-0 587-0 587-0 587-0 587-0 587-0 405-0 485-0 485-0 485-0 531-3 531-3 385-0 385-0 531-3 531-3 457-0 457-0 457-0 457-0 457-0 457-0 457-0 560-0 560-0 560-0 560-0 560-0 509-3 509-3 509-3 509-3 509-3 509-3 509-3 458-0 458-0 504-0 504-0 504-0 504-0 504-0 504-0 504-0 287-3 287-3 287-3 287-3 287-3 315-0 315-0 315-0 315-0 315-0 315-0 556-3 315-0 315-0 486-3 486-3 589-0 589-0 486-3 589-0 589-0 589-0 589-0 589-0 589-0 512-3 512-3 512-3 508-0 508-0 508-0 508-0 508-0 508-0 508-0 442-0 442-0 442-0 442-0 465-0 465-0 465-0 493-0 493-0 493-0 517-3 517-3 517-3 517-3 593-0 593-0 593-0 593-0 593-0 593-0 593-0 593-0 471-0 471-0 613-0 613-0 613-0 613-0 613-0 613-0 613-0 613-0 567-3 567-3 567-3 567-3 567-3 567-3 395-3 395-3 395-3 395-3 395-3 395-3 0-2 0-2 0-2 0-2 0-2 0-2 0-2 0-2 0-2 0-2 0-2 0-2 0-2 0-2 0-2 0-2 0-2 0-2 0-2 0-2 0-2 0-2 0-2 0-2 0-2 0-2 0-2 0-2 0-2 0-2 0-2 0-2 0-2 0-2 0-2 0-2 0-2 0-2 0-2 0-2 0-2 0-2 0-2 0-2 0-2 0-2 
0-2 0-2 0-2 0-2 0-2 0-2 0-2 0-2 0-2 0-2 0-2 0-2 0-2 0-2 0-2 0-2 0-2 0-2 0-2 0-2 0-2 0-2 0-2 0-2 0-2 0-2 0-2 0-2 0-2 0-2 0-2 0-2 0-2 0-2 0-2 0-2 0-2 0-2 0-2 0-2 0-2 0-2 0-2 0-2 456-3 456-3 456-3 587-0 587-0 587-0 587-0 587-0 361-3 361-3 405-0 405-0 485-0 485-0 531-3 531-3 531-3 531-3 531-3 457-0 457-0 457-0 457-0 457-0 457-0 457-0 457-0 457-0 560-0 560-0 560-0 560-0 560-0 585-3 509-3 509-3 509-3 509-3 509-3 458-0 504-0 504-0 504-0 504-0 504-0 504-0 504-0 287-3 287-3 287-3 287-3 287-3 287-3 315-0 315-0 315-0 315-0 315-0 315-0 556-3 556-3 556-3 556-3 556-3 589-0 589-0 589-0 589-0 589-0 589-0 589-0 589-0 512-3 512-3 512-3 512-3 455-0 455-0 455-0 455-0 508-0 508-0 455-0 455-0 442-0 465-0 465-0 465-0 493-0 493-0 493-0 493-0 493-0 493-0 493-0 493-0 517-3 493-0 593-0 493-0 593-0 593-0 593-0 593-0 593-0 471-0 471-0 471-0 471-0 613-0 613-0 613-0 613-0 613-0 613-0 613-0 567-3 567-3 567-3 567-3 567-3 567-3 395-3 395-3 395-3 395-3 0-2 0-2 0-2 0-2 0-2 0-2 0-2 0-2 0-2 0-2 0-2 0-2 0-2 0-2 0-2 0-2 0-2 0-2 0-2 0-2 0-2 0-2 0-2 0-2 0-2 0-2 0-2 0-2 0-2 0-2 0-2 0-2 0-2 0-2 0-2 0-2 0-2 0-2 0-2 0-2 0-2 0-2 0-2 0-2 0-2 0-2 0-2 
0-2 0-2 0-2 0-2 0-2 0-2 0-2 0-2 0-2 0-2 0-2 0-2 0-2 0-2 0-2 0-2 0-2 0-2 0-2 0-2 0-2 0-2 0-2 0-2 0-2 0-2 0-2 0-2 0-2 0-2 0-2 0-2 0-2 0-2 0-2 0-2 0-2 0-2 0-2 0-2 0-2 0-2 0-2 0-2 0-2 0-2 456-3 456-3 456-3 587-0 587-0 361-3 361-3 485-0 485-0 485-0 485-0 485-0 485-0 531-3 531-3 531-3 531-3 457-0 457-0 457-0 457-0 529-3 529-3 457-0 457-0 457-0 560-0 560-0 560-0 560-0 560-0 585-3 585-3 585-3 585-3 509-3 458-0 458-0 464-3 464-3 504-0 504-0 504-0 504-0 504-0 287-3 287-3 287-3 287-3 287-3 287-3 315-0 315-0 315-0 315-0 315-0 315-0 556-3 556-3 556-3 556-3 556-3 556-3 556-3 556-3 511-3 511-3 589-0 589-0 589-0 512-3 512-3 512-3 512-3 455-0 455-0 455-0 455-0 455-0 455-0 455-0 455-0 617-0 617-0 465-0 465-0 465-0 493-0 493-0 493-0 493-0 493-0 420-3 493-0 493-0 493-0 493-0 493-0 493-0 593-0 593-0 593-0 471-0 471-0 471-0 471-0 471-0 390-3 613-0 613-0 613-0 613-0 613-0 613-0 567-3 567-3 567-3 567-3 567-3 547-3 547-3 547-3 395-3 395-3 0-2 0-2 0-2 0-2 0-2 0-2 0-2 0-2 0-2 0-2 0-2 0-2 0-2 0-2 0-2 0-2 0-2 0-2 0-2 0-2 0-2 0-2 0-2 0-2 0-2 0-2 0-2 0-2 0-2 0-2 0-2 0-2 0-2 0-2 0-2 0-2 0-2 0-2 0-2 0-2 0-2 0-2 0-2 0-2 0-2 0-2 0-2 
0-2 0-2 0-2 0-2 0-2 0-2 0-2 0-2 0-2 0-2 0-2 0-2 0-2 0-2 0-2 0-2 0-2 0-2 0-2 0-2 0-2 0-2 0-2 0-2 0-2 0-2 0-2 0-2 0-2 0-2 0-2 0-2 0-2 0-2 0-2 0-2 0-2 0-2 0-2 0-2 0-2 0-2 0-2 0-2 0-2 0-2 361-3 361-3 361-3 361-3 587-0 361-3 361-3 485-0 485-0 485-0 485-0 485-0 531-3 531-3 531-3 531-3 457-0 457-0 457-0 530-3 530-3 529-3 529-3 529-3 529-3 529-3 560-0 560-0 529-3 529-3 529-3 585-3 585-3 585-3 585-3 458-0 458-0 458-0 464-3 464-3 464-3 464-3 464-3 504-0 504-0 287-3 287-3 555-0 287-3 287-3 287-3 592-3 592-3 315-0 315-0 315-0 315-0 315-0 556-3 556-3 556-3 556-3 556-3 556-3 556-3 511-3 511-3 511-3 589-0 589-0 589-0 512-3 512-3 512-3 455-0 455-0 455-0 455-0 455-0 455-0 617-0 617-0 617-0 617-0 465-0 465-0 465-0 465-0 493-0 493-0 493-0 493-0 420-3 420-3 420-3 493-0 493-0 493-0 493-0 593-0 593-0 593-0 471-0 471-0 471-0 471-0 471-0 390-3 613-0 613-0 613-0 390-3 567-3 567-3 567-3 567-3 547-3 547-3 547-3 547-3 547-3 547-3 547-3 547-3 0-2 0-2 0-2 0-2 0-2 0-2 0-2 0-2 0-2 0-2 0-2 0-2 0-2 0-2 0-2 0-2 0-2 0-2 0-2 0-2 0-2 0-2 0-2 0-2 0-2 0-2 0-2 0-2 0-2 0-2 0-2 0-2 0-2 0-2 0-2 0-2 0-2 0-2 0-2 0-2 0-2 0-2 0-2 0-2 0-2 0-2 0-2 
0-2 0-2 0-2 0-2 0-2 0-2 0-2 0-2 0-2 0-2 0-2 0-2 0-2 0-2 0-2 0-2 0-2 0-2 0-2 0-2 0-2 0-2 0-2 0-2 0-2 0-2 0-2 0-2 0-2 0-2 0-2 0-2 0-2 0-2 0-2 0-2 0-2 0-2 0-2 0-2 0-2 0-2 0-2 0-2 0-2 0-2 361-3 361-3 361-3 361-3 361-3 361-3 361-3 361-3 361-3 485-0 485-0 485-0 531-3 531-3 531-3 531-3 531-3 531-3 530-3 530-3 530-3 530-3 529-3 529-3 529-3 529-3 560-0 560-0 529-3 529-3 529-3 529-3 585-3 585-3 585-3 458-0 458-0 458-0 458-0 464-3 464-3 464-3 464-3 464-3 464-3 555-0 555-0 555-0 287-3 287-3 287-3 592-3 592-3 315-0 315-0 315-0 315-0 315-0 556-3 556-3 556-3 556-3 556-3 556-3 556-3 511-3 511-3 511-3 589-0 511-3 589-0 589-0 589-0 589-0 455-0 455-0 455-0 455-0 455-0 455-0 617-0 617-0 617-0 617-0 465-0 465-0 465-0 465-0 420-3 493-0 493-0 420-3 420-3 420-3 544-3 544-3 493-0 544-3 544-3 544-3 518-0 593-0 593-0 471-0 471-0 471-0 471-0 390-3 613-0 390-3 390-3 390-3 567-3 567-3 567-3 567-3 547-3 547-3 547-3 547-3 547-3 547-3 547-3 547-3 0-2 0-2 0-2 0-2 0-2 0-2 0-2 0-2 0-2 0-2 0-2 0-2 0-2 0-2 0-2 0-2 0-2 0-2 0-2 0-2 0-2 0-2 0-2 0-2 0-2 0-2 0-2 0-2 0-2 0-2 0-2 0-2 0-2 0-2 0-2 0-2 0-2 0-2 0-2 0-2 0-2 0-2 0-2 0-2 0-2 0-2 0-2 
0-2 0-2 0-2 0-2 0-2 0-2 0-2 0-2 0-2 0-2 0-2 0-2 0-2 0-2 0-2 0-2 0-2 0-2 0-2 0-2 0-2 0-2 0-2 0-2 0-2 0-2 0-2 0-2 0-2 0-2 0-2 0-2 0-2 0-2 0-2 0-2 0-2 0-2 0-2 0-2 0-2 0-2 0-2 0-2 0-2 0-2 361-3 361-3 361-3 361-3 361-3 361-3 361-3 361-3 485-0 485-0 485-0 485-0 531-3 531-3 531-3 531-3 531-3 531-3 530-3 530-3 530-3 530-3 529-3 529-3 529-3 529-3 529-3 560-0 529-3 529-3 529-3 529-3 585-3 585-3 585-3 585-3 458-0 464-3 464-3 464-3 464-3 464-3 464-3 464-3 464-3 555-0 555-0 555-0 555-0 555-0 592-3 592-3 592-3 592-3 592-3 315-0 315-0 315-0 556-3 556-3 556-3 556-3 556-3 556-3 511-3 511-3 511-3 511-3 511-3 511-3 589-0 589-0 589-0 589-0 455-0 455-0 455-0 455-0 455-0 455-0 617-0 617-0 617-0 617-0 465-0 465-0 465-0 465-0 420-3 420-3 420-3 420-3 420-3 420-3 544-3 544-3 544-3 544-3 544-3 544-3 518-0 518-0 518-0 518-0 390-3 471-0 471-0 390-3 390-3 390-3 390-3 390-3 390-3 547-3 547-3 567-3 547-3 547-3 547-3 468-0 468-0 468-0 468-0 468-0 0-2 0-2 0-2 0-2 0-2 0-2 0-2 0-2 0-2 0-2 0-2 0-2 0-2 0-2 0-2 0-2 0-2 0-2 0-2 0-2 0-2 0-2 0-2 0-2 0-2 0-2 0-2 0-2 0-2 0-2 0-2 0-2 0-2 0-2 0-2 0-2 0-2 0-2 0-2 0-2 0-2 0-2 0-2 0-2 0-2 0-2 0-2 
0-2 0-2 0-2 0-2 0-2 0-2 0-2 0-2 0-2 0-2 0-2 0-2 0-2 0-2 0-2 0-2 0-2 0-2 0-2 0-2 0-2 0-2 0-2 0-2 0-2 0-2 0-2 0-2 0-2 0-2 0-2 0-2 0-2 0-2 0-2 0-2 0-2 0-2 0-2 0-2 0-2 0-2 0-2 0-2 0-2 0-2 0-2 0-2 0-2 361-3 361-3 361-3 361-3 361-3 361-3 485-0 485-0 485-0 531-3 531-3 531-3 531-3 531-3 531-3 530-3 530-3 530-3 530-3 529-3 529-3 386-0 386-0 529-3 529-3 529-3 529-3 529-3 529-3 585-3 585-3 585-3 585-3 585-3 585-3 464-3 464-3 464-3 464-3 464-3 464-3 555-0 555-0 555-0 555-0 555-0 555-0 592-3 592-3 592-3 592-3 592-3 592-3 592-3 542-3 542-3 556-3 556-3 556-3 556-3 556-3 511-3 511-3 511-3 511-3 511-3 511-3 511-3 582-3 582-3 582-3 455-0 582-3 455-0 455-0 455-0 455-0 617-0 617-0 617-0 617-0 465-0 465-0 465-0 465-0 420-3 420-3 420-3 420-3 420-3 420-3 544-3 544-3 544-3 544-3 544-3 518-0 518-0 518-0 518-0 390-3 390-3 390-3 390-3 390-3 435-3 390-3 390-3 390-3 390-3 547-3 547-3 547-3 547-3 547-3 468-0 468-0 468-0 468-0 468-0 468-0 0-2 0-2 0-2 0-2 0-2 0-2 0-2 0-2 0-2 0-2 0-2 0-2 0-2 0-2 0-2 0-2 0-2 0-2 0-2 0-2 0-2 0-2 0-2 0-2 0-2 0-2 0-2 0-2 0-2 0-2 0-2 0-2 0-2 0-2 0-2 0-2 0-2 0-2 0-2 0-2 0-2 0-2 0-2 0-2 0-2 0-2 0-2 
0-2 0-2 0-2 0-2 0-2 0-2 0-2 0-2 0-2 0-2 0-2 0-2 0-2 0-2 0-2 0-2 0-2 0-2 0-2 0-2 0-2 0-2 0-2 0-2 0-2 0-2 0-2 0-2 0-2 0-2 0-2 0-2 0-2 0-2 0-2 0-2 0-2 0-2 0-2 0-2 0-2 0-2 0-2 0-2 0-2 0-2 0-2 0-2 0-2 0-2 0-2 361-3 361-3 361-3 485-0 485-0 485-0 485-0 485-0 530-3 530-3 530-3 530-3 530-3 530-3 530-3 530-3 530-3 386-0 386-0 386-0 386-0 386-0 529-3 529-3 529-3 529-3 529-3 585-3 585-3 585-3 585-3 585-3 585-3 432-3 432-3 464-3 464-3 464-3 464-3 555-0 555-0 555-0 555-0 555-0 555-0 592-3 592-3 592-3 592-3 592-3 592-3 592-3 542-3 542-3 542-3 542-3 542-3 556-3 391-0 511-3 511-3 511-3 511-3 511-3 511-3 511-3 582-3 582-3 582-3 582-3 582-3 455-0 617-0 617-0 617-0 617-0 617-0 617-0 617-0 465-0 465-0 465-0 465-0 420-3 420-3 420-3 420-3 420-3 420-3 544-3 544-3 544-3 544-3 544-3 518-0 518-0 518-0 390-3 390-3 390-3 390-3 390-3 390-3 435-3 390-3 390-3 390-3 390-3 390-3 547-3 547-3 547-3 547-3 468-0 468-0 468-0 468-0 468-0 468-0 0-2 0-2 0-2 0-2 0-2 0-2 0-2 0-2 0-2 0-2 0-2 0-2 0-2 0-2 0-2 0-2 0-2 0-2 0-2 0-2 0-2 0-2 0-2 0-2 0-2 0-2 0-2 0-2 0-2 0-2 0-2 0-2 0-2 0-2 0-2 0-2 0-2 0-2 0-2 0-2 0-2 0-2 0-2 0-2 0-2 0-2 0-2 
0-2 0-2 0-2 0-2 0-2 0-2 0-2 0-2 0-2 0-2 0-2 0-2 0-2 0-2 0-2 0-2 0-2 0-2 0-2 0-2 0-2 0-2 0-2 0-2 0-2 0-2 0-2 0-2 0-2 0-2 0-2 0-2 0-2 0-2 0-2 0-2 0-2 0-2 0-2 0-2 0-2 0-2 0-2 0-2 0-2 0-2 0-2 0-2 0-2 0-2 0-2 0-2 0-2 361-3 361-3 485-0 485-0 485-0 485-0 530-3 530-3 530-3 530-3 530-3 530-3 530-3 386-0 386-0 386-0 386-0 386-0 386-0 386-0 386-0 529-3 529-3 529-3 585-3 585-3 585-3 585-3 585-3 585-3 585-3 432-3 464-3 464-3 464-3 464-3 555-0 555-0 555-0 555-0 555-0 555-0 555-0 592-3 592-3 592-3 592-3 592-3 592-3 592-3 542-3 542-3 542-3 542-3 542-3 391-0 391-0 391-0 511-3 511-3 511-3 511-3 511-3 582-3 582-3 582-3 582-3 582-3 582-3 617-0 617-0 617-0 617-0 617-0 617-0 617-0 465-0 465-0 465-0 484-0 465-0 420-3 420-3 420-3 420-3 420-3 420-3 544-3 544-3 544-3 544-3 544-3 518-0 518-0 518-0 518-0 518-0 390-3 390-3 518-0 435-3 435-3 390-3 390-3 390-3 390-3 390-3 547-3 547-3 547-3 547-3 468-0 468-0 468-0 468-0 468-0 468-0 0-2 0-2 0-2 0-2 0-2 0-2 0-2 0-2 0-2 0-2 0-2 0-2 0-2 0-2 0-2 0-2 0-2 0-2 0-2 0-2 0-2 0-2 0-2 0-2 0-2 0-2 0-2 0-2 0-2 0-2 0-2 0-2 0-2 0-2 0-2 0-2 0-2 0-2 0-2 0-2 0-2 0-2 0-2 0-2 0-2 0-2 0-2 
0-2 0-2 0-2 0-2 0-2 0-2 0-2 0-2 0-2 0-2 0-2 0-2 0-2 0-2 0-2 0-2 0-2 0-2 0-2 0-2 0-2 0-2 0-2 0-2 0-2 0-2 0-2 0-2 0-2 0-2 0-2 0-2 0-2 0-2 0-2 0-2 0-2 0-2 0-2 0-2 0-2 0-2 0-2 0-2 0-2 0-2 0-2 0-2 0-2 0-2 0-2 0-2 0-2 0-2 0-2 0-2 0-2 485-0 485-0 530-3 530-3 530-3 530-3 530-3 530-3 530-3 386-0 386-0 386-0 386-0 386-0 386-0 386-0 386-0 386-0 583-3 583-3 583-3 583-3 583-3 585-3 585-3 585-3 432-3 432-3 432-3 432-3 432-3 432-3 555-0 432-3 432-3 432-3 555-0 555-0 555-0 592-3 592-3 592-3 592-3 592-3 592-3 592-3 542-3 542-3 542-3 542-3 542-3 391-0 391-0 391-0 511-3 511-3 511-3 610-3 582-3 582-3 582-3 582-3 582-3 582-3 582-3 617-0 616-3 617-0 617-0 617-0 617-0 617-0 465-0 465-0 465-0 484-0 484-0 420-3 420-3 484-0 484-0 420-3 420-3 544-3 544-3 544-3 544-3 544-3 518-0 518-0 518-0 518-0 518-0 518-0 518-0 518-0 518-0 435-3 435-3 435-3 435-3 490-3 490-3 490-3 490-3 468-0 468-0 468-0 468-0 468-0 468-0 468-0 0-2 0-2 0-2 0-2 0-2 0-2 0-2 0-2 0-2 0-2 0-2 0-2 0-2 0-2 0-2 0-2 0-2 0-2 0-2 0-2 0-2 0-2 0-2 0-2 0-2 0-2 0-2 0-2 0-2 0-2 0-2 0-2 0-2 0-2 0-2 0-2 0-2 0-2 0-2 0-2 0-2 0-2 0-2 0-2 0-2 0-2 0-2 0-2 
0-2 0-2 0-2 0-2 0-2 0-2 0-2 0-2 0-2 0-2 0-2 0-2 0-2 0-2 0-2 0-2 0-2 0-2 0-2 0-2 0-2 0-2 0-2 0-2 0-2 0-2 0-2 0-2 0-2 0-2 0-2 0-2 0-2 0-2 0-2 0-2 0-2 0-2 0-2 0-2 0-2 0-2 0-2 0-2 0-2 0-2 0-2 0-2 0-2 0-2 0-2 0-2 0-2 0-2 0-2 0-2 0-2 485-0 485-0 530-3 530-3 530-3 530-3 530-3 530-3 530-3 386-0 386-0 386-0 386-0 386-0 386-0 386-0 583-3 583-3 583-3 583-3 583-3 583-3 583-3 585-3 432-3 432-3 432-3 432-3 432-3 432-3 432-3 432-3 555-0 432-3 432-3 555-0 555-0 555-0 555-0 433-0 542-3 542-3 592-3 542-3 542-3 542-3 542-3 542-3 542-3 542-3 391-0 391-0 391-0 391-0 391-0 391-0 610-3 610-3 582-3 582-3 582-3 582-3 582-3 582-3 582-3 616-3 616-3 539-0 617-0 617-0 617-0 617-0 465-0 465-0 465-0 484-0 484-0 484-0 484-0 484-0 484-0 540-3 540-3 544-3 544-3 540-3 540-3 544-3 544-3 518-0 518-0 518-0 518-0 518-0 518-0 518-0 435-3 435-3 435-3 435-3 435-3 490-3 490-3 490-3 490-3 468-0 468-0 468-0 468-0 468-0 468-0 468-0 0-2 0-2 0-2 0-2 0-2 0-2 0-2 0-2 0-2 0-2 0-2 0-2 0-2 0-2 0-2 0-2 0-2 0-2 0-2 0-2 0-2 0-2 0-2 0-2 0-2 0-2 0-2 0-2 0-2 0-2 0-2 0-2 0-2 0-2 0-2 0-2 0-2 0-2 0-2 0-2 0-2 0-2 0-2 0-2 0-2 0-2 0-2 0-2 
0-2 0-2 0-2 0-2 0-2 0-2 0-2 0-2 0-2 0-2 0-2 0-2 0-2 0-2 0-2 0-2 0-2 0-2 0-2 0-2 0-2 0-2 0-2 0-2 0-2 0-2 0-2 0-2 0-2 0-2 0-2 0-2 0-2 0-2 0-2 0-2 0-2 0-2 0-2 0-2 0-2 0-2 0-2 0-2 0-2 0-2 0-2 0-2 0-2 0-2 0-2 0-2 0-2 0-2 0-2 0-2 0-2 0-2 0-2 0-2 0-2 0-2 0-2 0-2 0-2 386-0 386-0 386-0 386-0 386-0 386-0 386-0 386-0 583-3 583-3 583-3 583-3 583-3 583-3 583-3 583-3 432-3 432-3 432-3 432-3 432-3 432-3 432-3 432-3 432-3 432-3 432-3 433-0 555-0 555-0 433-0 433-0 542-3 542-3 542-3 542-3 542-3 542-3 513-3 542-3 542-3 542-3 391-0 391-0 391-0 391-0 391-0 391-0 610-3 610-3 610-3 610-3 582-3 582-3 582-3 582-3 582-3 616-3 539-0 539-0 539-0 539-0 539-0 539-0 539-0 539-0 465-0 484-0 484-0 484-0 484-0 484-0 484-0 540-3 544-3 544-3 544-3 540-3 540-3 540-3 518-0 518-0 518-0 435-3 435-3 435-3 435-3 435-3 435-3 435-3 490-3 490-3 435-3 490-3 490-3 490-3 490-3 468-0 490-3 468-0 468-0 0-2 0-2 0-2 0-2 0-2 0-2 0-2 0-2 0-2 0-2 0-2 0-2 0-2 0-2 0-2 0-2 0-2 0-2 0-2 0-2 0-2 0-2 0-2 0-2 0-2 0-2 0-2 0-2 0-2 0-2 0-2 0-2 0-2 0-2 0-2 0-2 0-2 0-2 0-2 0-2 0-2 0-2 0-2 0-2 0-2 0-2 0-2 0-2 0-2 0-2 0-2 
0-2 0-2 0-2 0-2 0-2 0-2 0-2 0-2 0-2 0-2 0-2 0-2 0-2 0-2 0-2 0-2 0-2 0-2 0-2 0-2 0-2 0-2 0-2 0-2 0-2 0-2 0-2 0-2 0-2 0-2 0-2 0-2 0-2 0-2 0-2 0-2 0-2 0-2 0-2 0-2 0-2 0-2 0-2 0-2 0-2 0-2 0-2 0-2 0-2 0-2 0-2 0-2 0-2 0-2 0-2 0-2 0-2 0-2 0-2 0-2 0-2 0-2 0-2 0-2 0-2 0-2 0-2 0-2 0-2 0-2 0-2 0-2 0-2 583-3 583-3 583-3 583-3 583-3 583-3 583-3 583-3 583-3 533-0 533-0 533-0 432-3 533-0 432-3 432-3 433-0 433-0 433-0 433-0 433-0 433-0 433-0 611-3 611-3 611-3 611-3 513-3 513-3 513-3 513-3 542-3 542-3 542-3 542-3 391-0 391-0 391-0 610-3 610-3 610-3 610-3 610-3 610-3 582-3 582-3 616-3 582-3 582-3 616-3 539-0 539-0 539-0 539-0 539-0 539-0 539-0 539-0 484-0 484-0 484-0 484-0 484-0 484-0 484-0 540-3 544-3 540-3 540-3 540-3 540-3 540-3 498-0 498-0 435-3 435-3 435-3 435-3 435-3 435-3 435-3 435-3 490-3 490-3 435-3 435-3 490-3 490-3 490-3 490-3 490-3 0-2 0-2 0-2 0-2 0-2 0-2 0-2 0-2 0-2 0-2 0-2 0-2 0-2 0-2 0-2 0-2 0-2 0-2 0-2 0-2 0-2 0-2 0-2 0-2 0-2 0-2 0-2 0-2 0-2 0-2 0-2 0-2 0-2 0-2 0-2 0-2 0-2 0-2 0-2 0-2 0-2 0-2 0-2 0-2 0-2 0-2 0-2 0-2 0-2 0-2 0-2 0-2 0-2 
0-2 0-2 0-2 0-2 0-2 0-2 0-2 0-2 0-2 0-2 0-2 0-2 0-2 0-2 0-2 0-2 0-2 0-2 0-2 0-2 0-2 0-2 0-2 0-2 0-2 0-2 0-2 0-2 0-2 0-2 0-2 0-2 0-2 0-2 0-2 0-2 0-2 0-2 0-2 0-2 0-2 0-2 0-2 0-2 0-2 0-2 0-2 0-2 0-2 0-2 0-2 0-2 0-2 0-2 0-2 0-2 0-2 0-2 0-2 0-2 0-2 0-2 0-2 0-2 0-2 0-2 0-2 0-2 0-2 0-2 0-2 0-2 0-2 583-3 583-3 583-3 583-3 583-3 533-0 533-0 533-0 533-0 533-0 533-0 533-0 533-0 533-0 533-0 432-3 433-0 433-0 433-0 433-0 433-0 433-0 433-0 611-3 611-3 611-3 611-3 513-3 513-3 513-3 513-3 513-3 513-3 391-0 391-0 391-0 391-0 391-0 610-3 610-3 610-3 610-3 610-3 582-3 582-3 616-3 616-3 616-3 582-3 616-3 539-0 539-0 539-0 539-0 539-0 539-0 539-0 539-0 484-0 484-0 484-0 484-0 484-0 484-0 484-0 540-3 540-3 540-3 540-3 540-3 498-0 540-3 498-0 498-0 435-3 435-3 435-3 435-3 519-0 519-0 519-0 519-0 490-3 490-3 490-3 490-3 490-3 490-3 490-3 490-3 490-3 0-2 0-2 0-2 0-2 0-2 0-2 0-2 0-2 0-2 0-2 0-2 0-2 0-2 0-2 0-2 0-2 0-2 0-2 0-2 0-2 0-2 0-2 0-2 0-2 0-2 0-2 0-2 0-2 0-2 0-2 0-2 0-2 0-2 0-2 0-2 0-2 0-2 0-2 0-2 0-2 0-2 0-2 0-2 0-2 0-2 0-2 0-2 0-2 0-2 0-2 0-2 0-2 0-2 
0-2 0-2 0-2 0-2 0-2 0-2 0-2 0-2 0-2 0-2 0-2 0-2 0-2 0-2 0-2 0-2 0-2 0-2 0-2 0-2 0-2 0-2 0-2 0-2 0-2 0-2 0-2 0-2 0-2 0-2 0-2 0-2 0-2 0-2 0-2 0-2 0-2 0-2 0-2 0-2 0-2 0-2 0-2 0-2 0-2 0-2 0-2 0-2 0-2 0-2 0-2 0-2 0-2 0-2 0-2 0-2 0-2 0-2 0-2 0-2 0-2 0-2 0-2 0-2 0-2 0-2 0-2 0-2 0-2 0-2 0-2 0-2 0-2 0-2 583-3 583-3 583-3 533-0 533-0 533-0 533-0 533-0 533-0 533-0 533-0 533-0 533-0 533-0 433-0 433-0 433-0 433-0 433-0 433-0 611-3 433-0 611-3 611-3 611-3 611-3 611-3 513-3 513-3 513-3 513-3 513-3 391-0 391-0 391-0 391-0 391-0 610-3 610-3 610-3 610-3 610-3 616-3 616-3 616-3 616-3 616-3 616-3 616-3 539-0 539-0 539-0 539-0 539-0 539-0 539-0 484-0 484-0 484-0 484-0 540-3 540-3 540-3 540-3 540-3 540-3 540-3 540-3 540-3 498-0 498-0 498-0 498-0 498-0 435-3 435-3 519-0 519-0 519-0 519-0 519-0 490-3 490-3 490-3 490-3 490-3 490-3 490-3 490-3 490-3 0-2 0-2 0-2 0-2 0-2 0-2 0-2 0-2 0-2 0-2 0-2 0-2 0-2 0-2 0-2 0-2 0-2 0-2 0-2 0-2 0-2 0-2 0-2 0-2 0-2 0-2 0-2 0-2 0-2 0-2 0-2 0-2 0-2 0-2 0-2 0-2 0-2 0-2 0-2 0-2 0-2 0-2 0-2 0-2 0-2 0-2 0-2 0-2 0-2 0-2 0-2 0-2 0-2 
0-2 0-2 0-2 0-2 0-2 0-2 0-2 0-2 0-2 0-2 0-2 0-2 0-2 0-2 0-2 0-2 0-2 0-2 0-2 0-2 0-2 0-2 0-2 0-2 0-2 0-2 0-2 0-2 0-2 0-2 0-2 0-2 0-2 0-2 0-2 0-2 0-2 0-2 0-2 0-2 0-2 0-2 0-2 0-2 0-2 0-2 0-2 0-2 0-2 0-2 0-2 0-2 0-2 0-2 0-2 0-2 0-2 0-2 0-2 0-2 0-2 0-2 0-2 0-2 0-2 0-2 0-2 0-2 0-2 0-2 0-2 0-2 0-2 0-2 0-2 0-2 583-3 533-0 533-0 533-0 533-0 533-0 533-0 533-0 533-0 533-0 533-0 533-0 533-0 533-0 433-0 433-0 433-0 433-0 611-3 611-3 611-3 611-3 611-3 611-3 611-3 513-3 513-3 513-3 513-3 513-3 391-0 391-0 391-0 391-0 391-0 610-3 610-3 610-3 610-3 610-3 616-3 616-3 616-3 616-3 616-3 616-3 537-3 537-3 539-0 539-0 539-0 539-0 539-0 614-0 614-0 484-0 484-0 484-0 521-3 540-3 540-3 540-3 540-3 540-3 540-3 540-3 540-3 540-3 498-0 498-0 498-0 519-0 519-0 435-3 519-0 519-0 519-0 519-0 519-0 519-0 519-0 519-0 519-0 519-0 490-3 490-3 0-2 0-2 0-2 0-2 0-2 0-2 0-2 0-2 0-2 0-2 0-2 0-2 0-2 0-2 0-2 0-2 0-2 0-2 0-2 0-2 0-2 0-2 0-2 0-2 0-2 0-2 0-2 0-2 0-2 0-2 0-2 0-2 0-2 0-2 0-2 0-2 0-2 0-2 0-2 0-2 0-2 0-2 0-2 0-2 0-2 0-2 0-2 0-2 0-2 0-2 0-2 0-2 0-2 0-2 0-2 
0-2 0-2 0-2 0-2 0-2 0-2 0-2 0-2 0-2 0-2 0-2 0-2 0-2 0-2 0-2 0-2 0-2 0-2 0-2 0-2 0-2 0-2 0-2 0-2 0-2 0-2 0-2 0-2 0-2 0-2 0-2 0-2 0-2 0-2 0-2 0-2 0-2 0-2 0-2 0-2 0-2 0-2 0-2 0-2 0-2 0-2 0-2 0-2 0-2 0-2 0-2 0-2 0-2 0-2 0-2 0-2 0-2 0-2 0-2 0-2 0-2 0-2 0-2 0-2 0-2 0-2 0-2 0-2 0-2 0-2 0-2 0-2 0-2 0-2 0-2 0-2 0-2 0-2 533-0 0-2 0-2 0-2 0-2 0-2 0-2 0-2 0-2 0-2 0-2 0-2 433-0 433-0 433-0 433-0 611-3 611-3 611-3 611-3 611-3 611-3 611-3 513-3 513-3 513-3 513-3 513-3 513-3 513-3 513-3 513-3 610-3 610-3 610-3 610-3 610-3 616-3 616-3 616-3 537-3 616-3 616-3 537-3 537-3 537-3 537-3 537-3 539-0 539-0 614-0 614-0 521-3 521-3 521-3 521-3 521-3 540-3 521-3 540-3 540-3 521-3 498-0 498-0 498-0 498-0 498-0 498-0 498-0 498-0 519-0 519-0 519-0 519-0 519-0 519-0 519-0 519-0 519-0 519-0 0-2 0-2 0-2 0-2 0-2 0-2 0-2 0-2 0-2 0-2 0-2 0-2 0-2 0-2 0-2 0-2 0-2 0-2 0-2 0-2 0-2 0-2 0-2 0-2 0-2 0-2 0-2 0-2 0-2 0-2 0-2 0-2 0-2 0-2 0-2 0-2 0-2 0-2 0-2 0-2 0-2 0-2 0-2 0-2 0-2 0-2 0-2 0-2 0-2 0-2 0-2 0-2 0-2 0-2 0-2 0-2 0-2 0-2 0-2 
0-2 0-2 0-2 0-2 0-2 0-2 0-2 0-2 0-2 0-2 0-2 0-2 0-2 0-2 0-2 0-2 0-2 0-2 0-2 0-2 0-2 0-2 0-2 0-2 0-2 0-2 0-2 0-2 0-2 0-2 0-2 0-2 0-2 0-2 0-2 0-2 0-2 0-2 0-2 0-2 0-2 0-2 0-2 0-2 0-2 0-2 0-2 0-2 0-2 0-2 0-2 0-2 0-2 0-2 0-2 0-2 0-2 0-2 0-2 0-2 0-2 0-2 0-2 0-2 0-2 0-2 0-2 0-2 0-2 0-2 0-2 0-2 0-2 0-2 0-2 0-2 0-2 0-2 0-2 0-2 0-2 0-2 0-2 0-2 0-2 0-2 0-2 0-2 0-2 0-2 0-2 433-0 433-0 433-0 611-3 611-3 611-3 611-3 611-3 611-3 611-3 513-3 513-3 513-3 513-3 513-3 513-3 387-0 387-0 387-0 610-3 610-3 610-3 387-0 387-0 616-3 616-3 616-3 537-3 537-3 537-3 537-3 537-3 537-3 537-3 537-3 537-3 614-0 614-0 614-0 521-3 521-3 521-3 521-3 521-3 521-3 521-3 540-3 521-3 521-3 498-0 498-0 498-0 498-0 498-0 498-0 498-0 498-0 519-0 519-0 519-0 519-0 0-2 0-2 0-2 0-2 0-2 0-2 0-2 0-2 0-2 0-2 0-2 0-2 0-2 0-2 0-2 0-2 0-2 0-2 0-2 0-2 0-2 0-2 0-2 0-2 0-2 0-2 0-2 0-2 0-2 0-2 0-2 0-2 0-2 0-2 0-2 0-2 0-2 0-2 0-2 0-2 0-2 0-2 0-2 0-2 0-2 0-2 0-2 0-2 0-2 0-2 0-2 0-2 0-2 0-2 0-2 0-2 0-2 0-2 0-2 0-2 0-2 0-2 0-2 0-2 0-2 
0-2 0-2 0-2 0-2 0-2 0-2 0-2 0-2 0-2 0-2 0-2 0-2 0-2 0-2 0-2 0-2 0-2 0-2 0-2 0-2 0-2 0-2 0-2 0-2 0-2 0-2 0-2 0-2 0-2 0-2 0-2 0-2 0-2 0-2 0-2 0-2 0-2 0-2 0-2 0-2 0-2 0-2 0-2 0-2 0-2 0-2 0-2 0-2 0-2 0-2 0-2 0-2 0-2 0-2 0-2 0-2 0-2 0-2 0-2 0-2 0-2 0-2 0-2 0-2 0-2 0-2 0-2 0-2 0-2 0-2 0-2 0-2 0-2 0-2 0-2 0-2 0-2 0-2 0-2 0-2 0-2 0-2 0-2 0-2 0-2 0-2 0-2 0-2 0-2 0-2 0-2 0-2 0-2 0-2 0-2 0-2 611-3 611-3 611-3 611-3 611-3 513-3 513-3 513-3 387-0 387-0 387-0 387-0 387-0 387-0 387-0 387-0 387-0 387-0 387-0 616-3 616-3 616-3 537-3 537-3 537-3 537-3 537-3 537-3 537-3 537-3 614-0 614-0 614-0 614-0 614-0 521-3 521-3 521-3 521-3 521-3 521-3 521-3 521-3 521-3 498-0 498-0 498-0 498-0 498-0 498-0 498-0 498-0 519-0 519-0 519-0 519-0 0-2 0-2 0-2 0-2 0-2 0-2 0-2 0-2 0-2 0-2 0-2 0-2 0-2 0-2 0-2 0-2 0-2 0-2 0-2 0-2 0-2 0-2 0-2 0-2 0-2 0-2 0-2 0-2 0-2 0-2 0-2 0-2 0-2 0-2 0-2 0-2 0-2 0-2 0-2 0-2 0-2 0-2 0-2 0-2 0-2 0-2 0-2 0-2 0-2 0-2 0-2 0-2 0-2 0-2 0-2 0-2 0-2 0-2 0-2 0-2 0-2 0-2 0-2 0-2 0-2 
0-2 0-2 0-2 0-2 0-2 0-2 0-2 0-2 0-2 0-2 0-2 0-2 0-2 0-2 0-2 0-2 0-2 0-2 0-2 0-2 0-2 0-2 0-2 0-2 0-2 0-2 0-2 0-2 0-2 0-2 0-2 0-2 0-2 0-2 0-2 0-2 0-2 0-2 0-2 0-2 0-2 0-2 0-2 0-2 0-2 0-2 0-2 0-2 0-2 0-2 0-2 0-2 0-2 0-2 0-2 0-2 0-2 0-2 0-2 0-2 0-2 0-2 0-2 0-2 0-2 0-2 0-2 0-2 0-2 0-2 0-2 0-2 0-2 0-2 0-2 0-2 0-2 0-2 0-2 0-2 0-2 0-2 0-2 0-2 0-2 0-2 0-2 0-2 0-2 0-2 0-2 0-2 0-2 0-2 0-2 0-2 0-2 0-2 0-2 0-2 0-2 0-2 0-2 0-2 387-0 387-0 387-0 387-0 387-0 387-0 387-0 387-0 387-0 387-0 387-0 616-3 616-3 616-3 616-3 537-3 537-3 537-3 537-3 537-3 537-3 614-0 614-0 614-0 614-0 614-0 614-0 614-0 614-0 521-3 521-3 521-3 521-3 521-3 521-3 521-3 498-0 498-0 498-0 498-0 0-2 0-2 0-2 0-2 0-2 0-2 0-2 0-2 0-2 0-2 0-2 0-2 0-2 0-2 0-2 0-2 0-2 0-2 0-2 0-2 0-2 0-2 0-2 0-2 0-2 0-2 0-2 0-2 0-2 0-2 0-2 0-2 0-2 0-2 0-2 0-2 0-2 0-2 0-2 0-2 0-2 0-2 0-2 0-2 0-2 0-2 0-2 0-2 0-2 0-2 0-2 0-2 0-2 0-2 0-2 0-2 0-2 0-2 0-2 0-2 0-2 0-2 0-2 0-2 0-2 0-2 0-2 0-2 0-2 0-2 0-2 0-2 0-2 
0-2 0-2 0-2 0-2 0-2 0-2 0-2 0-2 0-2 0-2 0-2 0-2 0-2 0-2 0-2 0-2 0-2 0-2 0-2 0-2 0-2 0-2 0-2 0-2 0-2 0-2 0-2 0-2 0-2 0-2 0-2 0-2 0-2 0-2 0-2 0-2 0-2 0-2 0-2 0-2 0-2 0-2 0-2 0-2 0-2 0-2 0-2 0-2 0-2 0-2 0-2 0-2 0-2 0-2 0-2 0-2 0-2 0-2 0-2 0-2 0-2 0-2 0-2 0-2 0-2 0-2 0-2 0-2 0-2 0-2 0-2 0-2 0-2 0-2 0-2 0-2 0-2 0-2 0-2 0-2 0-2 0-2 0-2 0-2 0-2 0-2 0-2 0-2 0-2 0-2 0-2 0-2 0-2 0-2 0-2 0-2 0-2 0-2 0-2 0-2 0-2 0-2 0-2 0-2 387-0 387-0 387-0 387-0 387-0 387-0 387-0 387-0 387-0 387-0 387-0 387-0 616-3 616-3 537-3 537-3 537-3 537-3 537-3 537-3 537-3 614-0 614-0 614-0 614-0 614-0 614-0 614-0 614-0 521-3 521-3 521-3 521-3 521-3 0-2 0-2 0-2 0-2 0-2 0-2 0-2 0-2 0-2 0-2 0-2 0-2 0-2 0-2 0-2 0-2 0-2 0-2 0-2 0-2 0-2 0-2 0-2 0-2 0-2 0-2 0-2 0-2 0-2 0-2 0-2 0-2 0-2 0-2 0-2 0-2 0-2 0-2 0-2 0-2 0-2 0-2 0-2 0-2 0-2 0-2 0-2 0-2 0-2 0-2 0-2 0-2 0-2 0-2 0-2 0-2 0-2 0-2 0-2 0-2 0-2 0-2 0-2 0-2 0-2 0-2 0-2 0-2 0-2 0-2 0-2 0-2 0-2 0-2 0-2 0-2 0-2 0-2 0-2 
0-2 0-2 0-2 0-2 0-2 0-2 0-2 0-2 0-2 0-2 0-2 0-2 0-2 0-2 0-2 0-2 0-2 0-2 0-2 0-2 0-2 0-2 0-2 0-2 0-2 0-2 0-2 0-2 0-2 0-2 0-2 0-2 0-2 0-2 0-2 0-2 0-2 0-2 0-2 0-2 0-2 0-2 0-2 0-2 0-2 0-2 0-2 0-2 0-2 0-2 0-2 0-2 0-2 0-2 0-2 0-2 0-2 0-2 0-2 0-2 0-2 0-2 0-2 0-2 0-2 0-2 0-2 0-2 0-2 0-2 0-2 0-2 0-2 0-2 0-2 0-2 0-2 0-2 0-2 0-2 0-2 0-2 0-2 0-2 0-2 0-2 0-2 0-2 0-2 0-2 0-2 0-2 0-2 0-2 0-2 0-2 0-2 0-2 0-2 0-2 0-2 0-2 0-2 0-2 0-2 0-2 0-2 0-2 0-2 0-2 0-2 0-2 0-2 0-2 0-2 0-2 0-2 0-2 0-2 0-2 0-2 537-3 537-3 537-3 537-3 614-0 614-0 614-0 614-0 614-0 614-0 614-0 0-2 0-2 0-2 0-2 0-2 0-2 0-2 0-2 0-2 0-2 0-2 0-2 0-2 0-2 0-2 0-2 0-2 0-2 0-2 0-2 0-2 0-2 0-2 0-2 0-2 0-2 0-2 0-2 0-2 0-2 0-2 0-2 0-2 0-2 0-2 0-2 0-2 0-2 0-2 0-2 0-2 0-2 0-2 0-2 0-2 0-2 0-2 0-2 0-2 0-2 0-2 0-2 0-2 0-2 0-2 0-2 0-2 0-2 0-2 0-2 0-2 0-2 0-2 0-2 0-2 0-2 0-2 0-2 0-2 0-2 0-2 0-2 0-2 0-2 0-2 0-2 0-2 0-2 0-2 0-2 0-2 0-2 0-2 0-2 0-2 
0-2 0-2 0-2 0-2 0-2 0-2 0-2 0-2 0-2 0-2 0-2 0-2 0-2 0-2 0-2 0-2 0-2 0-2 0-2 0-2 0-2 0-2 0-2 0-2 0-2 0-2 0-2 0-2 0-2 0-2 0-2 0-2 0-2 0-2 0-2 0-2 0-2 0-2 0-2 0-2 0-2 0-2 0-2 0-2 0-2 0-2 0-2 0-2 0-2 0-2 0-2 0-2 0-2 0-2 0-2 0-2 0-2 0-2 0-2 0-2 0-2 0-2 0-2 0-2 0-2 0-2 0-2 0-2 0-2 0-2 0-2 0-2 0-2 0-2 0-2 0-2 0-2 0-2 0-2 0-2 0-2 0-2 0-2 0-2 0-2 0-2 0-2 0-2 0-2 0-2 0-2 0-2 0-2 0-2 0-2 0-2 0-2 0-2 0-2 0-2 0-2 0-2 0-2 0-2 0-2 0-2 0-2 0-2 0-2 0-2 0-2 0-2 0-2 0-2 0-2 0-2 0-2 0-2 0-2 0-2 0-2 0-2 0-2 0-2 0-2 0-2 0-2 0-2 0-2 0-2 0-2 0-2 0-2 0-2 0-2 0-2 0-2 0-2 0-2 0-2 0-2 0-2 0-2 0-2 0-2 0-2 0-2 0-2 0-2 0-2 0-2 0-2 0-2 0-2 0-2 0-2 0-2 0-2 0-2 0-2 0-2 0-2 0-2 0-2 0-2 0-2 0-2 0-2 0-2 0-2 0-2 0-2 0-2 0-2 0-2 0-2 0-2 0-2 0-2 0-2 0-2 0-2 0-2 0-2 0-2 0-2 0-2 0-2 0-2 0-2 0-2 0-2 0-2 0-2 0-2 0-2 0-2 0-2 0-2 0-2 0-2 0-2 0-2 0-2 0-2 0-2 0-2 0-2 0-2 0-2 0-2 0-2 0-2 0-2 0-2 0-2 0-2 
0-2 0-2 0-2 0-2 0-2 0-2 0-2 0-2 0-2 0-2 0-2 0-2 0-2 0-2 0-2 0-2 0-2 0-2 0-2 0-2 0-2 0-2 0-2 0-2 0-2 0-2 0-2 0-2 0-2 0-2 0-2 0-2 0-2 0-2 0-2 0-2 0-2 0-2 0-2 0-2 0-2 0-2 0-2 0-2 0-2 0-2 0-2 0-2 0-2 0-2 0-2 0-2 0-2 0-2 0-2 0-2 0-2 0-2 0-2 0-2 0-2 0-2 0-2 0-2 0-2 0-2 0-2 0-2 0-2 0-2 0-2 0-2 0-2 0-2 0-2 0-2 0-2 0-2 0-2 0-2 0-2 0-2 0-2 0-2 0-2 0-2 0-2 0-2 0-2 0-2 0-2 0-2 0-2 0-2 0-2 0-2 0-2 0-2 0-2 0-2 0-2 0-2 0-2 0-2 0-2 0-2 0-2 0-2 0-2 0-2 0-2 0-2 0-2 0-2 0-2 0-2 0-2 0-2 0-2 0-2 0-2 0-2 0-2 0-2 0-2 0-2 0-2 0-2 0-2 0-2 0-2 0-2 0-2 0-2 0-2 0-2 0-2 0-2 0-2 0-2 0-2 0-2 0-2 0-2 0-2 0-2 0-2 0-2 0-2 0-2 0-2 0-2 0-2 0-2 0-2 0-2 0-2 0-2 0-2 0-2 0-2 0-2 0-2 0-2 0-2 0-2 0-2 0-2 0-2 0-2 0-2 0-2 0-2 0-2 0-2 0-2 0-2 0-2 0-2 0-2 0-2 0-2 0-2 0-2 0-2 0-2 0-2 0-2 0-2 0-2 0-2 0-2 0-2 0-2 0-2 0-2 0-2 0-2 0-2 0-2 0-2 0-2 0-2 0-2 0-2 0-2 0-2 0-2 0-2 0-2 0-2 0-2 0-2 0-2 0-2 0-2 0-2 
0-2 0-2 0-2 0-2 0-2 0-2 0-2 0-2 0-2 0-2 0-2 0-2 0-2 0-2 0-2 0-2 0-2 0-2 0-2 0-2 0-2 0-2 0-2 0-2 0-2 0-2 0-2 0-2 0-2 0-2 0-2 0-2 0-2 0-2 0-2 0-2 0-2 0-2 0-2 0-2 0-2 0-2 0-2 0-2 0-2 0-2 0-2 0-2 0-2 0-2 0-2 0-2 0-2 0-2 0-2 0-2 0-2 0-2 0-2 0-2 0-2 0-2 0-2 0-2 0-2 0-2 0-2 0-2 0-2 0-2 0-2 0-2 0-2 0-2 0-2 0-2 0-2 0-2 0-2 0-2 0-2 0-2 0-2 0-2 0-2 0-2 0-2 0-2 0-2 0-2 0-2 0-2 0-2 0-2 0-2 0-2 0-2 0-2 0-2 0-2 0-2 0-2 0-2 0-2 0-2 0-2 0-2 0-2 0-2 0-2 0-2 0-2 0-2 0-2 0-2 0-2 0-2 0-2 0-2 0-2 0-2 0-2 0-2 0-2 0-2 0-2 0-2 0-2 0-2 0-2 0-2 0-2 0-2 0-2 0-2 0-2 0-2 0-2 0-2 0-2 0-2 0-2 0-2 0-2 0-2 0-2 0-2 0-2 0-2 0-2 0-2 0-2 0-2 0-2 0-2 0-2 0-2 0-2 0-2 0-2 0-2 0-2 0-2 0-2 0-2 0-2 0-2 0-2 0-2 0-2 0-2 0-2 0-2 0-2 0-2 0-2 0-2 0-2 0-2 0-2 0-2 0-2 0-2 0-2 0-2 0-2 0-2 0-2 0-2 0-2 0-2 0-2 0-2 0-2 0-2 0-2 0-2 0-2 0-2 0-2 0-2 0-2 0-2 0-2 0-2 0-2 0-2 0-2 0-2 0-2 0-2 0-2 0-2 0-2 0-2 0-2 0-2 
0-2 0-2 0-2 0-2 0-2 0-2 0-2 0-2 0-2 0-2 0-2 0-2 0-2 0-2 0-2 0-2 0-2 0-2 0-2 0-2 0-2 0-2 0-2 0-2 0-2 0-2 0-2 0-2 0-2 0-2 0-2 0-2 0-2 0-2 0-2 0-2 0-2 0-2 0-2 0-2 0-2 0-2 0-2 0-2 0-2 0-2 0-2 0-2 0-2 0-2 0-2 0-2 0-2 0-2 0-2 0-2 0-2 0-2 0-2 0-2 0-2 0-2 0-2 0-2 0-2 0-2 0-2 0-2 0-2 0-2 0-2 0-2 0-2 0-2 0-2 0-2 0-2 0-2 0-2 0-2 0-2 0-2 0-2 0-2 0-2 0-2 0-2 0-2 0-2 0-2 0-2 0-2 0-2 0-2 0-2 0-2 0-2 0-2 0-2 0-2 0-2 0-2 0-2 0-2 0-2 0-2 0-2 0-2 0-2 0-2 0-2 0-2 0-2 0-2 0-2 0-2 0-2 0-2 0-2 0-2 0-2 0-2 0-2 0-2 0-2 0-2 0-2 0-2 0-2 0-2 0-2 0-2 0-2 0-2 0-2 0-2 0-2 0-2 0-2 0-2 0-2 0-2 0-2 0-2 0-2 0-2 0-2 0-2 0-2 0-2 0-2 0-2 0-2 0-2 0-2 0-2 0-2 0-2 0-2 0-2 0-2 0-2 0-2 0-2 0-2 0-2 0-2 0-2 0-2 0-2 0-2 0-2 0-2 0-2 0-2 0-2 0-2 0-2 0-2 0-2 0-2 0-2 0-2 0-2 0-2 0-2 0-2 0-2 0-2 0-2 0-2 0-2 0-2 0-2 0-2 0-2 0-2 0-2 0-2 0-2 0-2 0-2 0-2 0-2 0-2 0-2 0-2 0-2 0-2 0-2 0-2 0-2 0-2 0-2 0-2 0-2 0-2 
0-2 0-2 0-2 0-2 0-2 0-2 0-2 0-2 0-2 0-2 0-2 0-2 0-2 0-2 0-2 0-2 0-2 0-2 0-2 0-2 0-2 0-2 0-2 0-2 0-2 0-2 0-2 0-2 0-2 0-2 0-2 0-2 0-2 0-2 0-2 0-2 0-2 0-2 0-2 0-2 0-2 0-2 0-2 0-2 0-2 0-2 0-2 0-2 0-2 0-2 0-2 0-2 0-2 0-2 0-2 0-2 0-2 0-2 0-2 0-2 0-2 0-2 0-2 0-2 0-2 0-2 0-2 0-2 0-2 0-2 0-2 0-2 0-2 0-2 0-2 0-2 0-2 0-2 0-2 0-2 0-2 0-2 0-2 0-2 0-2 0-2 0-2 0-2 0-2 0-2 0-2 0-2 0-2 0-2 0-2 0-2 0-2 0-2 0-2 0-2 0-2 0-2 0-2 0-2 0-2 0-2 0-2 0-2 0-2 0-2 0-2 0-2 0-2 0-2 0-2 0-2 0-2 0-2 0-2 0-2 0-2 0-2 0-2 0-2 0-2 0-2 0-2 0-2 0-2 0-2 0-2 0-2 0-2 0-2 0-2 0-2 0-2 0-2 0-2 0-2 0-2 0-2 0-2 0-2 0-2 0-2 0-2 0-2 0-2 0-2 0-2 0-2 0-2 0-2 0-2 0-2 0-2 0-2 0-2 0-2 0-2 0-2 0-2 0-2 0-2 0-2 0-2 0-2 0-2 0-2 0-2 0-2 0-2 0-2 0-2 0-2 0-2 0-2 0-2 0-2 0-2 0-2 0-2 0-2 0-2 0-2 0-2 0-2 0-2 0-2 0-2 0-2 0-2 0-2 0-2 0-2 0-2 0-2 0-2 0-2 0-2 0-2 0-2 0-2 0-2 0-2 0-2 0-2 0-2 0-2 0-2 0-2 0-2 0-2 0-2 0-2 0-2 
0-2 0-2 0-2 0-2 0-2 0-2 0-2 0-2 0-2 0-2 0-2 0-2 0-2 0-2 0-2 0-2 0-2 0-2 0-2 0-2 0-2 0-2 0-2 0-2 0-2 0-2 0-2 0-2 0-2 0-2 0-2 0-2 0-2 0-2 0-2 0-2 0-2 0-2 0-2 0-2 0-2 0-2 0-2 0-2 0-2 0-2 0-2 0-2 0-2 0-2 0-2 0-2 0-2 0-2 0-2 0-2 0-2 0-2 0-2 0-2 0-2 0-2 0-2 0-2 0-2 0-2 0-2 0-2 0-2 0-2 0-2 0-2 0-2 0-2 0-2 0-2 0-2 0-2 0-2 0-2 0-2 0-2 0-2 0-2 0-2 0-2 0-2 0-2 0-2 0-2 0-2 0-2 0-2 0-2 0-2 0-2 0-2 0-2 0-2 0-2 0-2 0-2 0-2 0-2 0-2 0-2 0-2 0-2 0-2 0-2 0-2 0-2 0-2 0-2 0-2 0-2 0-2 0-2 0-2 0-2 0-2 0-2 0-2 0-2 0-2 0-2 0-2 0-2 0-2 0-2 0-2 0-2 0-2 0-2 0-2 0-2 0-2 0-2 0-2 0-2 0-2 0-2 0-2 0-2 0-2 0-2 0-2 0-2 0-2 0-2 0-2 0-2 0-2 0-2 0-2 0-2 0-2 0-2 0-2 0-2 0-2 0-2 0-2 0-2 0-2 0-2 0-2 0-2 0-2 0-2 0-2 0-2 0-2 0-2 0-2 0-2 0-2 0-2 0-2 0-2 0-2 0-2 0-2 0-2 0-2 0-2 0-2 0-2 0-2 0-2 0-2 0-2 0-2 0-2 0-2 0-2 0-2 0-2 0-2 0-2 0-2 0-2 0-2 0-2 0-2 0-2 0-2 0-2 0-2 0-2 0-2 0-2 0-2 0-2 0-2 0-2 0-2 
0-2 0-2 0-2 0-2 0-2 0-2 0-2 0-2 0-2 0-2 0-2 0-2 0-2 0-2 0-2 0-2 0-2 0-2 0-2 0-2 0-2 0-2 0-2 0-2 0-2 0-2 0-2 0-2 0-2 0-2 0-2 0-2 0-2 0-2 0-2 0-2 0-2 0-2 0-2 0-2 0-2 0-2 0-2 0-2 0-2 0-2 0-2 0-2 0-2 0-2 0-2 0-2 0-2 0-2 0-2 0-2 0-2 0-2 0-2 0-2 0-2 0-2 0-2 0-2 0-2 0-2 0-2 0-2 0-2 0-2 0-2 0-2 0-2 0-2 0-2 0-2 0-2 0-2 0-2 0-2 0-2 0-2 0-2 0-2 0-2 0-2 0-2 0-2 0-2 0-2 0-2 0-2 0-2 0-2 0-2 0-2 0-2 0-2 0-2 0-2 0-2 0-2 0-2 0-2 0-2 0-2 0-2 0-2 0-2 0-2 0-2 0-2 0-2 0-2 0-2 0-2 0-2 0-2 0-2 0-2 0-2 0-2 0-2 0-2 0-2 0-2 0-2 0-2 0-2 0-2 0-2 0-2 0-2 0-2 0-2 0-2 0-2 0-2 0-2 0-2 0-2 0-2 0-2 0-2 0-2 0-2 0-2 0-2 0-2 0-2 0-2 0-2 0-2 0-2 0-2 0-2 0-2 0-2 0-2 0-2 0-2 0-2 0-2 0-2 0-2 0-2 0-2 0-2 0-2 0-2 0-2 0-2 0-2 0-2 0-2 0-2 0-2 0-2 0-2 0-2 0-2 0-2 0-2 0-2 0-2 0-2 0-2 0-2 0-2 0-2 0-2 0-2 0-2 0-2 0-2 0-2 0-2 0-2 0-2 0-2 0-2 0-2 0-2 0-2 0-2 0-2 0-2 0-2 0-2 0-2 0-2 0-2 0-2 0-2 0-2 0-2 0-2 
0-2 0-2 0-2 0-2 0-2 0-2 0-2 0-2 0-2 0-2 0-2 0-2 0-2 0-2 0-2 0-2 0-2 0-2 0-2 0-2 0-2 0-2 0-2 0-2 0-2 0-2 0-2 0-2 0-2 0-2 0-2 0-2 0-2 0-2 0-2 0-2 0-2 0-2 0-2 0-2 0-2 0-2 0-2 0-2 0-2 0-2 0-2 0-2 0-2 0-2 0-2 0-2 0-2 0-2 0-2 0-2 0-2 0-2 0-2 0-2 0-2 0-2 0-2 0-2 0-2 0-2 0-2 0-2 0-2 0-2 0-2 0-2 0-2 0-2 0-2 0-2 0-2 0-2 0-2 0-2 0-2 0-2 0-2 0-2 0-2 0-2 0-2 0-2 0-2 0-2 0-2 0-2 0-2 0-2 0-2 0-2 0-2 0-2 0-2 0-2 0-2 0-2 0-2 0-2 0-2 0-2 0-2 0-2 0-2 0-2 0-2 0-2 0-2 0-2 0-2 0-2 0-2 0-2 0-2 0-2 0-2 0-2 0-2 0-2 0-2 0-2 0-2 0-2 0-2 0-2 0-2 0-2 0-2 0-2 0-2 0-2 0-2 0-2 0-2 0-2 0-2 0-2 0-2 0-2 0-2 0-2 0-2 0-2 0-2 0-2 0-2 0-2 0-2 0-2 0-2 0-2 0-2 0-2 0-2 0-2 0-2 0-2 0-2 0-2 0-2 0-2 0-2 0-2 0-2 0-2 0-2 0-2 0-2 0-2 0-2 0-2 0-2 0-2 0-2 0-2 0-2 0-2 0-2 0-2 0-2 0-2 0-2 0-2 0-2 0-2 0-2 0-2 0-2 0-2 0-2 0-2 0-2 0-2 0-2 0-2 0-2 0-2 0-2 0-2 0-2 0-2 0-2 0-2 0-2 0-2 0-2 0-2 0-2 0-2 0-2 0-2 0-2 
0-2 0-2 0-2 0-2 0-2 0-2 0-2 0-2 0-2 0-2 0-2 0-2 0-2 0-2 0-2 0-2 0-2 0-2 0-2 0-2 0-2 0-2 0-2 0-2 0-2 0-2 0-2 0-2 0-2 0-2 0-2 0-2 0-2 0-2 0-2 0-2 0-2 0-2 0-2 0-2 0-2 0-2 0-2 0-2 0-2 0-2 0-2 0-2 0-2 0-2 0-2 0-2 0-2 0-2 0-2 0-2 0-2 0-2 0-2 0-2 0-2 0-2 0-2 0-2 0-2 0-2 0-2 0-2 0-2 0-2 0-2 0-2 0-2 0-2 0-2 0-2 0-2 0-2 0-2 0-2 0-2 0-2 0-2 0-2 0-2 0-2 0-2 0-2 0-2 0-2 0-2 0-2 0-2 0-2 0-2 0-2 0-2 0-2 0-2 0-2 0-2 0-2 0-2 0-2 0-2 0-2 0-2 0-2 0-2 0-2 0-2 0-2 0-2 0-2 0-2 0-2 0-2 0-2 0-2 0-2 0-2 0-2 0-2 0-2 0-2 0-2 0-2 0-2 0-2 0-2 0-2 0-2 0-2 0-2 0-2 0-2 0-2 0-2 0-2 0-2 0-2 0-2 0-2 0-2 0-2 0-2 0-2 0-2 0-2 0-2 0-2 0-2 0-2 0-2 0-2 0-2 0-2 0-2 0-2 0-2 0-2 0-2 0-2 0-2 0-2 0-2 0-2 0-2 0-2 0-2 0-2 0-2 0-2 0-2 0-2 0-2 0-2 0-2 0-2 0-2 0-2 0-2 0-2 0-2 0-2 0-2 0-2 0-2 0-2 0-2 0-2 0-2 0-2 0-2 0-2 0-2 0-2 0-2 0-2 0-2 0-2 0-2 0-2 0-2 0-2 0-2 0-2 0-2 0-2 0-2 0-2 0-2 0-2 0-2 0-2 0-2 0-2 
0-2 0-2 0-2 0-2 0-2 0-2 0-2 0-2 0-2 0-2 0-2 0-2 0-2 0-2 0-2 0-2 0-2 0-2 0-2 0-2 0-2 0-2 0-2 0-2 0-2 0-2 0-2 0-2 0-2 0-2 0-2 0-2 0-2 0-2 0-2 0-2 0-2 0-2 0-2 0-2 0-2 0-2 0-2 0-2 0-2 0-2 0-2 0-2 0-2 0-2 0-2 0-2 0-2 0-2 0-2 0-2 0-2 0-2 0-2 0-2 0-2 0-2 0-2 0-2 0-2 0-2 0-2 0-2 0-2 0-2 0-2 0-2 0-2 0-2 0-2 0-2 0-2 0-2 0-2 0-2 0-2 0-2 0-2 0-2 0-2 0-2 0-2 0-2 0-2 0-2 0-2 0-2 0-2 0-2 0-2 0-2 0-2 0-2 0-2 0-2 0-2 0-2 0-2 0-2 0-2 0-2 0-2 0-2 0-2 0-2 0-2 0-2 0-2 0-2 0-2 0-2 0-2 0-2 0-2 0-2 0-2 0-2 0-2 0-2 0-2 0-2 0-2 0-2 0-2 0-2 0-2 0-2 0-2 0-2 0-2 0-2 0-2 0-2 0-2 0-2 0-2 0-2 0-2 0-2 0-2 0-2 0-2 0-2 0-2 0-2 0-2 0-2 0-2 0-2 0-2 0-2 0-2 0-2 0-2 0-2 0-2 0-2 0-2 0-2 0-2 0-2 0-2 0-2 0-2 0-2 0-2 0-2 0-2 0-2 0-2 0-2 0-2 0-2 0-2 0-2 0-2 0-2 0-2 0-2 0-2 0-2 0-2 0-2 0-2 0-2 0-2 0-2 0-2 0-2 0-2 0-2 0-2 0-2 0-2 0-2 0-2 0-2 0-2 0-2 0-2 0-2 0-2 0-2 0-2 0-2 0-2 0-2 0-2 0-2 0-2 0-2 0-2 
0-2 0-2 0-2 0-2 0-2 0-2 0-2 0-2 0-2 0-2 0-2 0-2 0-2 0-2 0-2 0-2 0-2 0-2 0-2 0-2 0-2 0-2 0-2 0-2 0-2 0-2 0-2 0-2 0-2 0-2 0-2 0-2 0-2 0-2 0-2 0-2 0-2 0-2 0-2 0-2 0-2 0-2 0-2 0-2 0-2 0-2 0-2 0-2 0-2 0-2 0-2 0-2 0-2 0-2 0-2 0-2 0-2 0-2 0-2 0-2 0-2 0-2 0-2 0-2 0-2 0-2 0-2 0-2 0-2 0-2 0-2 0-2 0-2 0-2 0-2 0-2 0-2 0-2 0-2 0-2 0-2 0-2 0-2 0-2 0-2 0-2 0-2 0-2 0-2 0-2 0-2 0-2 0-2 0-2 0-2 0-2 0-2 0-2 0-2 0-2 0-2 0-2 0-2 0-2 0-2 0-2 0-2 0-2 0-2 0-2 0-2 0-2 0-2 0-2 0-2 0-2 0-2 0-2 0-2 0-2 0-2 0-2 0-2 0-2 0-2 0-2 0-2 0-2 0-2 0-2 0-2 0-2 0-2 0-2 0-2 0-2 0-2 0-2 0-2 0-2 0-2 0-2 0-2 0-2 0-2 0-2 0-2 0-2 0-2 0-2 0-2 0-2 0-2 0-2 0-2 0-2 0-2 0-2 0-2 0-2 0-2 0-2 0-2 0-2 0-2 0-2 0-2 0-2 0-2 0-2 0-2 0-2 0-2 0-2 0-2 0-2 0-2 0-2 0-2 0-2 0-2 0-2 0-2 0-2 0-2 0-2 0-2 0-2 0-2 0-2 0-2 0-2 0-2 0-2 0-2 0-2 0-2 0-2 0-2 0-2 0-2 0-2 0-2 0-2 0-2 0-2 0-2 0-2 0-2 0-2 0-2 0-2 0-2 0-2 0-2 0-2 0-2 
0-2 0-2 0-2 0-2 0-2 0-2 0-2 0-2 0-2 0-2 0-2 0-2 0-2 0-2 0-2 0-2 0-2 0-2 0-2 0-2 0-2 0-2 0-2 0-2 0-2 0-2 0-2 0-2 0-2 0-2 0-2 0-2 0-2 0-2 0-2 0-2 0-2 0-2 0-2 0-2 0-2 0-2 0-2 0-2 0-2 0-2 0-2 0-2 0-2 0-2 0-2 0-2 0-2 0-2 0-2 0-2 0-2 0-2 0-2 0-2 0-2 0-2 0-2 0-2 0-2 0-2 0-2 0-2 0-2 0-2 0-2 0-2 0-2 0-2 0-2 0-2 0-2 0-2 0-2 0-2 0-2 0-2 0-2 0-2 0-2 0-2 0-2 0-2 0-2 0-2 0-2 0-2 0-2 0-2 0-2 0-2 0-2 0-2 0-2 0-2 0-2 0-2 0-2 0-2 0-2 0-2 0-2 0-2 0-2 0-2 0-2 0-2 0-2 0-2 0-2 0-2 0-2 0-2 0-2 0-2 0-2 0-2 0-2 0-2 0-2 0-2 0-2 0-2 0-2 0-2 0-2 0-2 0-2 0-2 0-2 0-2 0-2 0-2 0-2 0-2 0-2 0-2 0-2 0-2 0-2 0-2 0-2 0-2 0-2 0-2 0-2 0-2 0-2 0-2 0-2 0-2 0-2 0-2 0-2 0-2 0-2 0-2 0-2 0-2 0-2 0-2 0-2 0-2 0-2 0-2 0-2 0-2 0-2 0-2 0-2 0-2 0-2 0-2 0-2 0-2 0-2 0-2 0-2 0-2 0-2 0-2 0-2 0-2 0-2 0-2 0-2 0-2 0-2 0-2 0-2 0-2 0-2 0-2 0-2 0-2 0-2 0-2 0-2 0-2 0-2 0-2 0-2 0-2 0-2 0-2 0-2 0-2 0-2 0-2 0-2 0-2 0-2 
0-2 0-2 0-2 0-2 0-2 0-2 0-2 0-2 0-2 0-2 0-2 0-2 0-2 0-2 0-2 0-2 0-2 0-2 0-2 0-2 0-2 0-2 0-2 0-2 0-2 0-2 0-2 0-2 0-2 0-2 0-2 0-2 0-2 0-2 0-2 0-2 0-2 0-2 0-2 0-2 0-2 0-2 0-2 0-2 0-2 0-2 0-2 0-2 0-2 0-2 0-2 0-2 0-2 0-2 0-2 0-2 0-2 0-2 0-2 0-2 0-2 0-2 0-2 0-2 0-2 0-2 0-2 0-2 0-2 0-2 0-2 0-2 0-2 0-2 0-2 0-2 0-2 0-2 0-2 0-2 0-2 0-2 0-2 0-2 0-2 0-2 0-2 0-2 0-2 0-2 0-2 0-2 0-2 0-2 0-2 0-2 0-2 0-2 0-2 0-2 0-2 0-2 0-2 0-2 0-2 0-2 0-2 0-2 0-2 0-2 0-2 0-2 0-2 0-2 0-2 0-2 0-2 0-2 0-2 0-2 0-2 0-2 0-2 0-2 0-2 0-2 0-2 0-2 0-2 0-2 0-2 0-2 0-2 0-2 0-2 0-2 0-2 0-2 0-2 0-2 0-2 0-2 0-2 0-2 0-2 0-2 0-2 0-2 0-2 0-2 0-2 0-2 0-2 0-2 0-2 0-2 0-2 0-2 0-2 0-2 0-2 0-2 0-2 0-2 0-2 0-2 0-2 0-2 0-2 0-2 0-2 0-2 0-2 0-2 0-2 0-2 0-2 0-2 0-2 0-2 0-2 0-2 0-2 0-2 0-2 0-2 0-2 0-2 0-2 0-2 0-2 0-2 0-2 0-2 0-2 0-2 0-2 0-2 0-2 0-2 0-2 0-2 0-2 0-2 0-2 0-2 0-2 0-2 0-2 0-2 0-2 0-2 0-2 0-2 0-2 0-2 0-2 
0-2 0-2 0-2 0-2 0-2 0-2 0-2 0-2 0-2 0-2 0-2 0-2 0-2 0-2 0-2 0-2 0-2 0-2 0-2 0-2 0-2 0-2 0-2 0-2 0-2 0-2 0-2 0-2 0-2 0-2 0-2 0-2 0-2 0-2 0-2 0-2 0-2 0-2 0-2 0-2 0-2 0-2 0-2 0-2 0-2 0-2 0-2 0-2 0-2 0-2 0-2 0-2 0-2 0-2 0-2 0-2 0-2 0-2 0-2 0-2 0-2 0-2 0-2 0-2 0-2 0-2 0-2 0-2 0-2 0-2 0-2 0-2 0-2 0-2 0-2 0-2 0-2 0-2 0-2 0-2 0-2 0-2 0-2 0-2 0-2 0-2 0-2 0-2 0-2 0-2 0-2 0-2 0-2 0-2 0-2 0-2 0-2 0-2 0-2 0-2 0-2 0-2 0-2 0-2 0-2 0-2 0-2 0-2 0-2 0-2 0-2 0-2 0-2 0-2 0-2 0-2 0-2 0-2 0-2 0-2 0-2 0-2 0-2 0-2 0-2 0-2 0-2 0-2 0-2 0-2 0-2 0-2 0-2 0-2 0-2 0-2 0-2 0-2 0-2 0-2 0-2 0-2 0-2 0-2 0-2 0-2 0-2 0-2 0-2 0-2 0-2 0-2 0-2 0-2 0-2 0-2 0-2 0-2 0-2 0-2 0-2 0-2 0-2 0-2 0-2 0-2 0-2 0-2 0-2 0-2 0-2 0-2 0-2 0-2 0-2 0-2 0-2 0-2 0-2 0-2 0-2 0-2 0-2 0-2 0-2 0-2 0-2 0-2 0-2 0-2 0-2 0-2 0-2 0-2 0-2 0-2 0-2 0-2 0-2 0-2 0-2 0-2 0-2 0-2 0-2 0-2 0-2 0-2 0-2 0-2 0-2 0-2 0-2 0-2 0-2 0-2 0-2 
0-2 0-2 0-2 0-2 0-2 0-2 0-2 0-2 0-2 0-2 0-2 0-2 0-2 0-2 0-2 0-2 0-2 0-2 0-2 0-2 0-2 0-2 0-2 0-2 0-2 0-2 0-2 0-2 0-2 0-2 0-2 0-2 0-2 0-2 0-2 0-2 0-2 0-2 0-2 0-2 0-2 0-2 0-2 0-2 0-2 0-2 0-2 0-2 0-2 0-2 0-2 0-2 0-2 0-2 0-2 0-2 0-2 0-2 0-2 0-2 0-2 0-2 0-2 0-2 0-2 0-2 0-2 0-2 0-2 0-2 0-2 0-2 0-2 0-2 0-2 0-2 0-2 0-2 0-2 0-2 0-2 0-2 0-2 0-2 0-2 0-2 0-2 0-2 0-2 0-2 0-2 0-2 0-2 0-2 0-2 0-2 0-2 0-2 0-2 0-2 0-2 0-2 0-2 0-2 0-2 0-2 0-2 0-2 0-2 0-2 0-2 0-2 0-2 0-2 0-2 0-2 0-2 0-2 0-2 0-2 0-2 0-2 0-2 0-2 0-2 0-2 0-2 0-2 0-2 0-2 0-2 0-2 0-2 0-2 0-2 0-2 0-2 0-2 0-2 0-2 0-2 0-2 0-2 0-2 0-2 0-2 0-2 0-2 0-2 0-2 0-2 0-2 0-2 0-2 0-2 0-2 0-2 0-2 0-2 0-2 0-2 0-2 0-2 0-2 0-2 0-2 0-2 0-2 0-2 0-2 0-2 0-2 0-2 0-2 0-2 0-2 0-2 0-2 0-2 0-2 0-2 0-2 0-2 0-2 0-2 0-2 0-2 0-2 0-2 0-2 0-2 0-2 0-2 0-2 0-2 0-2 0-2 0-2 0-2 0-2 0-2 0-2 0-2 0-2 0-2 0-2 0-2 0-2 0-2 0-2 0-2 0-2 0-2 0-2 0-2 0-2 0-2 
0-2 0-2 0-2 0-2 0-2 0-2 0-2 0-2 0-2 0-2 0-2 0-2 0-2 0-2 0-2 0-2 0-2 0-2 0-2 0-2 0-2 0-2 0-2 0-2 0-2 0-2 0-2 0-2 0-2 0-2 0-2 0-2 0-2 0-2 0-2 0-2 0-2 0-2 0-2 0-2 0-2 0-2 0-2 0-2 0-2 0-2 0-2 0-2 0-2 0-2 0-2 0-2 0-2 0-2 0-2 0-2 0-2 0-2 0-2 0-2 0-2 0-2 0-2 0-2 0-2 0-2 0-2 0-2 0-2 0-2 0-2 0-2 0-2 0-2 0-2 0-2 0-2 0-2 0-2 0-2 0-2 0-2 0-2 0-2 0-2 0-2 0-2 0-2 0-2 0-2 0-2 0-2 0-2 0-2 0-2 0-2 0-2 0-2 0-2 0-2 0-2 0-2 0-2 0-2 0-2 0-2 0-2 0-2 0-2 0-2 0-2 0-2 0-2 0-2 0-2 0-2 0-2 0-2 0-2 0-2 0-2 0-2 0-2 0-2 0-2 0-2 0-2 0-2 0-2 0-2 0-2 0-2 0-2 0-2 0-2 0-2 0-2 0-2 0-2 0-2 0-2 0-2 0-2 0-2 0-2 0-2 0-2 0-2 0-2 0-2 0-2 0-2 0-2 0-2 0-2 0-2 0-2 0-2 0-2 0-2 0-2 0-2 0-2 0-2 0-2 0-2 0-2 0-2 0-2 0-2 0-2 0-2 0-2 0-2 0-2 0-2 0-2 0-2 0-2 0-2 0-2 0-2 0-2 0-2 0-2 0-2 0-2 0-2 0-2 0-2 0-2 0-2 0-2 0-2 0-2 0-2 0-2 0-2 0-2 0-2 0-2 0-2 0-2 0-2 0-2 0-2 0-2 0-2 0-2 0-2 0-2 0-2 0-2 0-2 0-2 0-2 0-2 
0-2 0-2 0-2 0-2 0-2 0-2 0-2 0-2 0-2 0-2 0-2 0-2 0-2 0-2 0-2 0-2 0-2 0-2 0-2 0-2 0-2 0-2 0-2 0-2 0-2 0-2 0-2 0-2 0-2 0-2 0-2 0-2 0-2 0-2 0-2 0-2 0-2 0-2 0-2 0-2 0-2 0-2 0-2 0-2 0-2 0-2 0-2 0-2 0-2 0-2 0-2 0-2 0-2 0-2 0-2 0-2 0-2 0-2 0-2 0-2 0-2 0-2 0-2 0-2 0-2 0-2 0-2 0-2 0-2 0-2 0-2 0-2 0-2 0-2 0-2 0-2 0-2 0-2 0-2 0-2 0-2 0-2 0-2 0-2 0-2 0-2 0-2 0-2 0-2 0-2 0-2 0-2 0-2 0-2 0-2 0-2 0-2 0-2 0-2 0-2 0-2 0-2 0-2 0-2 0-2 0-2 0-2 0-2 0-2 0-2 0-2 0-2 0-2 0-2 0-2 0-2 0-2 0-2 0-2 0-2 0-2 0-2 0-2 0-2 0-2 0-2 0-2 0-2 0-2 0-2 0-2 0-2 0-2 0-2 0-2 0-2 0-2 0-2 0-2 0-2 0-2 0-2 0-2 0-2 0-2 0-2 0-2 0-2 0-2 0-2 0-2 0-2 0-2 0-2 0-2 0-2 0-2 0-2 0-2 0-2 0-2 0-2 0-2 0-2 0-2 0-2 0-2 0-2 0-2 0-2 0-2 0-2 0-2 0-2 0-2 0-2 0-2 0-2 0-2 0-2 0-2 0-2 0-2 0-2 0-2 0-2 0-2 0-2 0-2 0-2 0-2 0-2 0-2 0-2 0-2 0-2 0-2 0-2 0-2 0-2 0-2 0-2 0-2 0-2 0-2 0-2 0-2 0-2 0-2 0-2 0-2 0-2 0-2 0-2 0-2 0-2 0-2 
0-2 0-2 0-2 0-2 0-2 0-2 0-2 0-2 0-2 0-2 0-2 0-2 0-2 0-2 0-2 0-2 0-2 0-2 0-2 0-2 0-2 0-2 0-2 0-2 0-2 0-2 0-2 0-2 0-2 0-2 0-2 0-2 0-2 0-2 0-2 0-2 0-2 0-2 0-2 0-2 0-2 0-2 0-2 0-2 0-2 0-2 0-2 0-2 0-2 0-2 0-2 0-2 0-2 0-2 0-2 0-2 0-2 0-2 0-2 0-2 0-2 0-2 0-2 0-2 0-2 0-2 0-2 0-2 0-2 0-2 0-2 0-2 0-2 0-2 0-2 0-2 0-2 0-2 0-2 0-2 0-2 0-2 0-2 0-2 0-2 0-2 0-2 0-2 0-2 0-2 0-2 0-2 0-2 0-2 0-2 0-2 0-2 0-2 0-2 0-2 0-2 0-2 0-2 0-2 0-2 0-2 0-2 0-2 0-2 0-2 0-2 0-2 0-2 0-2 0-2 0-2 0-2 0-2 0-2 0-2 0-2 0-2 0-2 0-2 0-2 0-2 0-2 0-2 0-2 0-2 0-2 0-2 0-2 0-2 0-2 0-2 0-2 0-2 0-2 0-2 0-2 0-2 0-2 0-2 0-2 0-2 0-2 0-2 0-2 0-2 0-2 0-2 0-2 0-2 0-2 0-2 0-2 0-2 0-2 0-2 0-2 0-2 0-2 0-2 0-2 0-2 0-2 0-2 0-2 0-2 0-2 0-2 0-2 0-2 0-2 0-2 0-2 0-2 0-2 0-2 0-2 0-2 0-2 0-2 0-2 0-2 0-2 0-2 0-2 0-2 0-2 0-2 0-2 0-2 0-2 0-2 0-2 0-2 0-2 0-2 0-2 0-2 0-2 0-2 0-2 0-2 0-2 0-2 0-2 0-2 0-2 0-2 0-2 0-2 0-2 0-2 0-2 
0-2 0-2 0-2 0-2 0-2 0-2 0-2 0-2 0-2 0-2 0-2 0-2 0-2 0-2 0-2 0-2 0-2 0-2 0-2 0-2 0-2 0-2 0-2 0-2 0-2 0-2 0-2 0-2 0-2 0-2 0-2 0-2 0-2 0-2 0-2 0-2 0-2 0-2 0-2 0-2 0-2 0-2 0-2 0-2 0-2 0-2 0-2 0-2 0-2 0-2 0-2 0-2 0-2 0-2 0-2 0-2 0-2 0-2 0-2 0-2 0-2 0-2 0-2 0-2 0-2 0-2 0-2 0-2 0-2 0-2 0-2 0-2 0-2 0-2 0-2 0-2 0-2 0-2 0-2 0-2 0-2 0-2 0-2 0-2 0-2 0-2 0-2 0-2 0-2 0-2 0-2 0-2 0-2 0-2 0-2 0-2 0-2 0-2 0-2 0-2 0-2 0-2 0-2 0-2 0-2 0-2 0-2 0-2 0-2 0-2 0-2 0-2 0-2 0-2 0-2 0-2 0-2 0-2 0-2 0-2 0-2 0-2 0-2 0-2 0-2 0-2 0-2 0-2 0-2 0-2 0-2 0-2 0-2 0-2 0-2 0-2 0-2 0-2 0-2 0-2 0-2 0-2 0-2 0-2 0-2 0-2 0-2 0-2 0-2 0-2 0-2 0-2 0-2 0-2 0-2 0-2 0-2 0-2 0-2 0-2 0-2 0-2 0-2 0-2 0-2 0-2 0-2 0-2 0-2 0-2 0-2 0-2 0-2 0-2 0-2 0-2 0-2 0-2 0-2 0-2 0-2 0-2 0-2 0-2 0-2 0-2 0-2 0-2 0-2 0-2 0-2 0-2 0-2 0-2 0-2 0-2 0-2 0-2 0-2 0-2 0-2 0-2 0-2 0-2 0-2 0-2 0-2 0-2 0-2 0-2 0-2 0-2 0-2 0-2 0-2 0-2 0-2 
0-2 0-2 0-2 0-2 0-2 0-2 0-2 0-2 0-2 0-2 0-2 0-2 0-2 0-2 0-2 0-2 0-2 0-2 0-2 0-2 0-2 0-2 0-2 0-2 0-2 0-2 0-2 0-2 0-2 0-2 0-2 0-2 0-2 0-2 0-2 0-2 0-2 0-2 0-2 0-2 0-2 0-2 0-2 0-2 0-2 0-2 0-2 0-2 0-2 0-2 0-2 0-2 0-2 0-2 0-2 0-2 0-2 0-2 0-2 0-2 0-2 0-2 0-2 0-2 0-2 0-2 0-2 0-2 0-2 0-2 0-2 0-2 0-2 0-2 0-2 0-2 0-2 0-2 0-2 0-2 0-2 0-2 0-2 0-2 0-2 0-2 0-2 0-2 0-2 0-2 0-2 0-2 0-2 0-2 0-2 0-2 0-2 0-2 0-2 0-2 0-2 0-2 0-2 0-2 0-2 0-2 0-2 0-2 0-2 0-2 0-2 0-2 0-2 0-2 0-2 0-2 0-2 0-2 0-2 0-2 0-2 0-2 0-2 0-2 0-2 0-2 0-2 0-2 0-2 0-2 0-2 0-2 0-2 0-2 0-2 0-2 0-2 0-2 0-2 0-2 0-2 0-2 0-2 0-2 0-2 0-2 0-2 0-2 0-2 0-2 0-2 0-2 0-2 0-2 0-2 0-2 0-2 0-2 0-2 0-2 0-2 0-2 0-2 0-2 0-2 0-2 0-2 0-2 0-2 0-2 0-2 0-2 0-2 0-2 0-2 0-2 0-2 0-2 0-2 0-2 0-2 0-2 0-2 0-2 0-2 0-2 0-2 0-2 0-2 0-2 0-2 0-2 0-2 0-2 0-2 0-2 0-2 0-2 0-2 0-2 0-2 0-2 0-2 0-2 0-2 0-2 0-2 0-2 0-2 0-2 0-2 0-2 0-2 0-2 0-2 0-2 0-2 
0-2 0-2 0-2 0-2 0-2 0-2 0-2 0-2 0-2 0-2 0-2 0-2 0-2 0-2 0-2 0-2 0-2 0-2 0-2 0-2 0-2 0-2 0-2 0-2 0-2 0-2 0-2 0-2 0-2 0-2 0-2 0-2 0-2 0-2 0-2 0-2 0-2 0-2 0-2 0-2 0-2 0-2 0-2 0-2 0-2 0-2 0-2 0-2 0-2 0-2 0-2 0-2 0-2 0-2 0-2 0-2 0-2 0-2 0-2 0-2 0-2 0-2 0-2 0-2 0-2 0-2 0-2 0-2 0-2 0-2 0-2 0-2 0-2 0-2 0-2 0-2 0-2 0-2 0-2 0-2 0-2 0-2 0-2 0-2 0-2 0-2 0-2 0-2 0-2 0-2 0-2 0-2 0-2 0-2 0-2 0-2 0-2 0-2 0-2 0-2 0-2 0-2 0-2 0-2 0-2 0-2 0-2 0-2 0-2 0-2 0-2 0-2 0-2 0-2 0-2 0-2 0-2 0-2 0-2 0-2 0-2 0-2 0-2 0-2 0-2 0-2 0-2 0-2 0-2 0-2 0-2 0-2 0-2 0-2 0-2 0-2 0-2 0-2 0-2 0-2 0-2 0-2 0-2 0-2 0-2 0-2 0-2 0-2 0-2 0-2 0-2 0-2 0-2 0-2 0-2 0-2 0-2 0-2 0-2 0-2 0-2 0-2 0-2 0-2 0-2 0-2 0-2 0-2 0-2 0-2 0-2 0-2 0-2 0-2 0-2 0-2 0-2 0-2 0-2 0-2 0-2 0-2 0-2 0-2 0-2 0-2 0-2 0-2 0-2 0-2 0-2 0-2 0-2 0-2 0-2 0-2 0-2 0-2 0-2 0-2 0-2 0-2 0-2 0-2 0-2 0-2 0-2 0-2 0-2 0-2 0-2 0-2 0-2 0-2 0-2 0-2 0-2 
0-2 0-2 0-2 0-2 0-2 0-2 0-2 0-2 0-2 0-2 0-2 0-2 0-2 0-2 0-2 0-2 0-2 0-2 0-2 0-2 0-2 0-2 0-2 0-2 0-2 0-2 0-2 0-2 0-2 0-2 0-2 0-2 0-2 0-2 0-2 0-2 0-2 0-2 0-2 0-2 0-2 0-2 0-2 0-2 0-2 0-2 0-2 0-2 0-2 0-2 0-2 0-2 0-2 0-2 0-2 0-2 0-2 0-2 0-2 0-2 0-2 0-2 0-2 0-2 0-2 0-2 0-2 0-2 0-2 0-2 0-2 0-2 0-2 0-2 0-2 0-2 0-2 0-2 0-2 0-2 0-2 0-2 0-2 0-2 0-2 0-2 0-2 0-2 0-2 0-2 0-2 0-2 0-2 0-2 0-2 0-2 0-2 0-2 0-2 0-2 0-2 0-2 0-2 0-2 0-2 0-2 0-2 0-2 0-2 0-2 0-2 0-2 0-2 0-2 0-2 0-2 0-2 0-2 0-2 0-2 0-2 0-2 0-2 0-2 0-2 0-2 0-2 0-2 0-2 0-2 0-2 0-2 0-2 0-2 0-2 0-2 0-2 0-2 0-2 0-2 0-2 0-2 0-2 0-2 0-2 0-2 0-2 0-2 0-2 0-2 0-2 0-2 0-2 0-2 0-2 0-2 0-2 0-2 0-2 0-2 0-2 0-2 0-2 0-2 0-2 0-2 0-2 0-2 0-2 0-2 0-2 0-2 0-2 0-2 0-2 0-2 0-2 0-2 0-2 0-2 0-2 0-2 0-2 0-2 0-2 0-2 0-2 0-2 0-2 0-2 0-2 0-2 0-2 0-2 0-2 0-2 0-2 0-2 0-2 0-2 0-2 0-2 0-2 0-2 0-2 0-2 0-2 0-2 0-2 0-2 0-2 0-2 0-2 0-2 0-2 0-2 0-2 
0-2 0-2 0-2 0-2 0-2 0-2 0-2 0-2 0-2 0-2 0-2 0-2 0-2 0-2 0-2 0-2 0-2 0-2 0-2 0-2 0-2 0-2 0-2 0-2 0-2 0-2 0-2 0-2 0-2 0-2 0-2 0-2 0-2 0-2 0-2 0-2 0-2 0-2 0-2 0-2 0-2 0-2 0-2 0-2 0-2 0-2 0-2 0-2 0-2 0-2 0-2 0-2 0-2 0-2 0-2 0-2 0-2 0-2 0-2 0-2 0-2 0-2 0-2 0-2 0-2 0-2 0-2 0-2 0-2 0-2 0-2 0-2 0-2 0-2 0-2 0-2 0-2 0-2 0-2 0-2 0-2 0-2 0-2 0-2 0-2 0-2 0-2 0-2 0-2 0-2 0-2 0-2 0-2 0-2 0-2 0-2 0-2 0-2 0-2 0-2 0-2 0-2 0-2 0-2 0-2 0-2 0-2 0-2 0-2 0-2 0-2 0-2 0-2 0-2 0-2 0-2 0-2 0-2 0-2 0-2 0-2 0-2 0-2 0-2 0-2 0-2 0-2 0-2 0-2 0-2 0-2 0-2 0-2 0-2 0-2 0-2 0-2 0-2 0-2 0-2 0-2 0-2 0-2 0-2 0-2 0-2 0-2 0-2 0-2 0-2 0-2 0-2 0-2 0-2 0-2 0-2 0-2 0-2 0-2 0-2 0-2 0-2 0-2 0-2 0-2 0-2 0-2 0-2 0-2 0-2 0-2 0-2 0-2 0-2 0-2 0-2 0-2 0-2 0-2 0-2 0-2 0-2 0-2 0-2 0-2 0-2 0-2 0-2 0-2 0-2 0-2 0-2 0-2 0-2 0-2 0-2 0-2 0-2 0-2 0-2 0-2 0-2 0-2 0-2 0-2 0-2 0-2 0-2 0-2 0-2 0-2 0-2 0-2 0-2 0-2 0-2 0-2 
0-2 0-2 0-2 0-2 0-2 0-2 0-2 0-2 0-2 0-2 0-2 0-2 0-2 0-2 0-2 0-2 0-2 0-2 0-2 0-2 0-2 0-2 0-2 0-2 0-2 0-2 0-2 0-2 0-2 0-2 0-2 0-2 0-2 0-2 0-2 0-2 0-2 0-2 0-2 0-2 0-2 0-2 0-2 0-2 0-2 0-2 0-2 0-2 0-2 0-2 0-2 0-2 0-2 0-2 0-2 0-2 0-2 0-2 0-2 0-2 0-2 0-2 0-2 0-2 0-2 0-2 0-2 0-2 0-2 0-2 0-2 0-2 0-2 0-2 0-2 0-2 0-2 0-2 0-2 0-2 0-2 0-2 0-2 0-2 0-2 0-2 0-2 0-2 0-2 0-2 0-2 0-2 0-2 0-2 0-2 0-2 0-2 0-2 0-2 0-2 0-2 0-2 0-2 0-2 0-2 0-2 0-2 0-2 0-2 0-2 0-2 0-2 0-2 0-2 0-2 0-2 0-2 0-2 0-2 0-2 0-2 0-2 0-2 0-2 0-2 0-2 0-2 0-2 0-2 0-2 0-2 0-2 0-2 0-2 0-2 0-2 0-2 0-2 0-2 0-2 0-2 0-2 0-2 0-2 0-2 0-2 0-2 0-2 0-2 0-2 0-2 0-2 0-2 0-2 0-2 0-2 0-2 0-2 0-2 0-2 0-2 0-2 0-2 0-2 0-2 0-2 0-2 0-2 0-2 0-2 0-2 0-2 0-2 0-2 0-2 0-2 0-2 0-2 0-2 0-2 0-2 0-2 0-2 0-2 0-2 0-2 0-2 0-2 0-2 0-2 0-2 0-2 0-2 0-2 0-2 0-2 0-2 0-2 0-2 0-2 0-2 0-2 0-2 0-2 0-2 0-2 0-2 0-2 0-2 0-2 0-2 0-2 0-2 0-2 0-2 0-2 0-2 
0-2 0-2 0-2 0-2 0-2 0-2 0-2 0-2 0-2 0-2 0-2 0-2 0-2 0-2 0-2 0-2 0-2 0-2 0-2 0-2 0-2 0-2 0-2 0-2 0-2 0-2 0-2 0-2 0-2 0-2 0-2 0-2 0-2 0-2 0-2 0-2 0-2 0-2 0-2 0-2 0-2 0-2 0-2 0-2 0-2 0-2 0-2 0-2 0-2 0-2 0-2 0-2 0-2 0-2 0-2 0-2 0-2 0-2 0-2 0-2 0-2 0-2 0-2 0-2 0-2 0-2 0-2 0-2 0-2 0-2 0-2 0-2 0-2 0-2 0-2 0-2 0-2 0-2 0-2 0-2 0-2 0-2 0-2 0-2 0-2 0-2 0-2 0-2 0-2 0-2 0-2 0-2 0-2 0-2 0-2 0-2 0-2 0-2 0-2 0-2 0-2 0-2 0-2 0-2 0-2 0-2 0-2 0-2 0-2 0-2 0-2 0-2 0-2 0-2 0-2 0-2 0-2 0-2 0-2 0-2 0-2 0-2 0-2 0-2 0-2 0-2 0-2 0-2 0-2 0-2 0-2 0-2 0-2 0-2 0-2 0-2 0-2 0-2 0-2 0-2 0-2 0-2 0-2 0-2 0-2 0-2 0-2 0-2 0-2 0-2 0-2 0-2 0-2 0-2 0-2 0-2 0-2 0-2 0-2 0-2 0-2 0-2 0-2 0-2 0-2 0-2 0-2 0-2 0-2 0-2 0-2 0-2 0-2 0-2 0-2 0-2 0-2 0-2 0-2 0-2 0-2 0-2 0-2 0-2 0-2 0-2 0-2 0-2 0-2 0-2 0-2 0-2 0-2 0-2 0-2 0-2 0-2 0-2 0-2 0-2 0-2 0-2 0-2 0-2 0-2 0-2 0-2 0-2 0-2 0-2 0-2 0-2 0-2 0-2 0-2 0-2 0-2 
0-2 0-2 0-2 0-2 0-2 0-2 0-2 0-2 0-2 0-2 0-2 0-2 0-2 0-2 0-2 0-2 0-2 0-2 0-2 0-2 0-2 0-2 0-2 0-2 0-2 0-2 0-2 0-2 0-2 0-2 0-2 0-2 0-2 0-2 0-2 0-2 0-2 0-2 0-2 0-2 0-2 0-2 0-2 0-2 0-2 0-2 0-2 0-2 0-2 0-2 0-2 0-2 0-2 0-2 0-2 0-2 0-2 0-2 0-2 0-2 0-2 0-2 0-2 0-2 0-2 0-2 0-2 0-2 0-2 0-2 0-2 0-2 0-2 0-2 0-2 0-2 0-2 0-2 0-2 0-2 0-2 0-2 0-2 0-2 0-2 0-2 0-2 0-2 0-2 0-2 0-2 0-2 0-2 0-2 0-2 0-2 0-2 0-2 0-2 0-2 0-2 0-2 0-2 0-2 0-2 0-2 0-2 0-2 0-2 0-2 0-2 0-2 0-2 0-2 0-2 0-2 0-2 0-2 0-2 0-2 0-2 0-2 0-2 0-2 0-2 0-2 0-2 0-2 0-2 0-2 0-2 0-2 0-2 0-2 0-2 0-2 0-2 0-2 0-2 0-2 0-2 0-2 0-2 0-2 0-2 0-2 0-2 0-2 0-2 0-2 0-2 0-2 0-2 0-2 0-2 0-2 0-2 0-2 0-2 0-2 0-2 0-2 0-2 0-2 0-2 0-2 0-2 0-2 0-2 0-2 0-2 0-2 0-2 0-2 0-2 0-2 0-2 0-2 0-2 0-2 0-2 0-2 0-2 0-2 0-2 0-2 0-2 0-2 0-2 0-2 0-2 0-2 0-2 0-2 0-2 0-2 0-2 0-2 0-2 0-2 0-2 0-2 0-2 0-2 0-2 0-2 0-2 0-2 0-2 0-2 0-2 0-2 0-2 0-2 0-2 0-2 0-2 
0-2 0-2 0-2 0-2 0-2 0-2 0-2 0-2 0-2 0-2 0-2 0-2 0-2 0-2 0-2 0-2 0-2 0-2 0-2 0-2 0-2 0-2 0-2 0-2 0-2 0-2 0-2 0-2 0-2 0-2 0-2 0-2 0-2 0-2 0-2 0-2 0-2 0-2 0-2 0-2 0-2 0-2 0-2 0-2 0-2 0-2 0-2 0-2 0-2 0-2 0-2 0-2 0-2 0-2 0-2 0-2 0-2 0-2 0-2 0-2 0-2 0-2 0-2 0-2 0-2 0-2 0-2 0-2 0-2 0-2 0-2 0-2 0-2 0-2 0-2 0-2 0-2 0-2 0-2 0-2 0-2 0-2 0-2 0-2 0-2 0-2 0-2 0-2 0-2 0-2 0-2 0-2 0-2 0-2 0-2 0-2 0-2 0-2 0-2 0-2 0-2 0-2 0-2 0-2 0-2 0-2 0-2 0-2 0-2 0-2 0-2 0-2 0-2 0-2 0-2 0-2 0-2 0-2 0-2 0-2 0-2 0-2 0-2 0-2 0-2 0-2 0-2 0-2 0-2 0-2 0-2 0-2 0-2 0-2 0-2 0-2 0-2 0-2 0-2 0-2 0-2 0-2 0-2 0-2 0-2 0-2 0-2 0-2 0-2 0-2 0-2 0-2 0-2 0-2 0-2 0-2 0-2 0-2 0-2 0-2 0-2 0-2 0-2 0-2 0-2 0-2 0-2 0-2 0-2 0-2 0-2 0-2 0-2 0-2 0-2 0-2 0-2 0-2 0-2 0-2 0-2 0-2 0-2 0-2 0-2 0-2 0-2 0-2 0-2 0-2 0-2 0-2 0-2 0-2 0-2 0-2 0-2 0-2 0-2 0-2 0-2 0-2 0-2 0-2 0-2 0-2 0-2 0-2 0-2 0-2 0-2 0-2 0-2 0-2 0-2 0-2 0-2 
0-2 0-2 0-2 0-2 0-2 0-2 0-2 0-2 0-2 0-2 0-2 0-2 0-2 0-2 0-2 0-2 0-2 0-2 0-2 0-2 0-2 0-2 0-2 0-2 0-2 0-2 0-2 0-2 0-2 0-2 0-2 0-2 0-2 0-2 0-2 0-2 0-2 0-2 0-2 0-2 0-2 0-2 0-2 0-2 0-2 0-2 0-2 0-2 0-2 0-2 0-2 0-2 0-2 0-2 0-2 0-2 0-2 0-2 0-2 0-2 0-2 0-2 0-2 0-2 0-2 0-2 0-2 0-2 0-2 0-2 0-2 0-2 0-2 0-2 0-2 0-2 0-2 0-2 0-2 0-2 0-2 0-2 0-2 0-2 0-2 0-2 0-2 0-2 0-2 0-2 0-2 0-2 0-2 0-2 0-2 0-2 0-2 0-2 0-2 0-2 0-2 0-2 0-2 0-2 0-2 0-2 0-2 0-2 0-2 0-2 0-2 0-2 0-2 0-2 0-2 0-2 0-2 0-2 0-2 0-2 0-2 0-2 0-2 0-2 0-2 0-2 0-2 0-2 0-2 0-2 0-2 0-2 0-2 0-2 0-2 0-2 0-2 0-2 0-2 0-2 0-2 0-2 0-2 0-2 0-2 0-2 0-2 0-2 0-2 0-2 0-2 0-2 0-2 0-2 0-2 0-2 0-2 0-2 0-2 0-2 0-2 0-2 0-2 0-2 0-2 0-2 0-2 0-2 0-2 0-2 0-2 0-2 0-2 0-2 0-2 0-2 0-2 0-2 0-2 0-2 0-2 0-2 0-2 0-2 0-2 0-2 0-2 0-2 0-2 0-2 0-2 0-2 0-2 0-2 0-2 0-2 0-2 0-2 0-2 0-2 0-2 0-2 0-2 0-2 0-2 0-2 0-2 0-2 0-2 0-2 0-2 0-2 0-2 0-2 0-2 0-2 0-2 
0-2 0-2 0-2 0-2 0-2 0-2 0-2 0-2 0-2 0-2 0-2 0-2 0-2 0-2 0-2 0-2 0-2 0-2 0-2 0-2 0-2 0-2 0-2 0-2 0-2 0-2 0-2 0-2 0-2 0-2 0-2 0-2 0-2 0-2 0-2 0-2 0-2 0-2 0-2 0-2 0-2 0-2 0-2 0-2 0-2 0-2 0-2 0-2 0-2 0-2 0-2 0-2 0-2 0-2 0-2 0-2 0-2 0-2 0-2 0-2 0-2 0-2 0-2 0-2 0-2 0-2 0-2 0-2 0-2 0-2 0-2 0-2 0-2 0-2 0-2 0-2 0-2 0-2 0-2 0-2 0-2 0-2 0-2 0-2 0-2 0-2 0-2 0-2 0-2 0-2 0-2 0-2 0-2 0-2 0-2 0-2 0-2 0-2 0-2 0-2 0-2 0-2 0-2 0-2 0-2 0-2 0-2 0-2 0-2 0-2 0-2 0-2 0-2 0-2 0-2 0-2 0-2 0-2 0-2 0-2 0-2 0-2 0-2 0-2 0-2 0-2 0-2 0-2 0-2 0-2 0-2 0-2 0-2 0-2 0-2 0-2 0-2 0-2 0-2 0-2 0-2 0-2 0-2 0-2 0-2 0-2 0-2 0-2 0-2 0-2 0-2 0-2 0-2 0-2 0-2 0-2 0-2 0-2 0-2 0-2 0-2 0-2 0-2 0-2 0-2 0-2 0-2 0-2 0-2 0-2 0-2 0-2 0-2 0-2 0-2 0-2 0-2 0-2 0-2 0-2 0-2 0-2 0-2 0-2 0-2 0-2 0-2 0-2 0-2 0-2 0-2 0-2 0-2 0-2 0-2 0-2 0-2 0-2 0-2 0-2 0-2 0-2 0-2 0-2 0-2 0-2 0-2 0-2 0-2 0-2 0-2 0-2 0-2 0-2 0-2 0-2 0-2 
0-2 0-2 0-2 0-2 0-2 0-2 0-2 0-2 0-2 0-2 0-2 0-2 0-2 0-2 0-2 0-2 0-2 0-2 0-2 0-2 0-2 0-2 0-2 0-2 0-2 0-2 0-2 0-2 0-2 0-2 0-2 0-2 0-2 0-2 0-2 0-2 0-2 0-2 0-2 0-2 0-2 0-2 0-2 0-2 0-2 0-2 0-2 0-2 0-2 0-2 0-2 0-2 0-2 0-2 0-2 0-2 0-2 0-2 0-2 0-2 0-2 0-2 0-2 0-2 0-2 0-2 0-2 0-2 0-2 0-2 0-2 0-2 0-2 0-2 0-2 0-2 0-2 0-2 0-2 0-2 0-2 0-2 0-2 0-2 0-2 0-2 0-2 0-2 0-2 0-2 0-2 0-2 0-2 0-2 0-2 0-2 0-2 0-2 0-2 0-2 0-2 0-2 0-2 0-2 0-2 0-2 0-2 0-2 0-2 0-2 0-2 0-2 0-2 0-2 0-2 0-2 0-2 0-2 0-2 0-2 0-2 0-2 0-2 0-2 0-2 0-2 0-2 0-2 0-2 0-2 0-2 0-2 0-2 0-2 0-2 0-2 0-2 0-2 0-2 0-2 0-2 0-2 0-2 0-2 0-2 0-2 0-2 0-2 0-2 0-2 0-2 0-2 0-2 0-2 0-2 0-2 0-2 0-2 0-2 0-2 0-2 0-2 0-2 0-2 0-2 0-2 0-2 0-2 0-2 0-2 0-2 0-2 0-2 0-2 0-2 0-2 0-2 0-2 0-2 0-2 0-2 0-2 0-2 0-2 0-2 0-2 0-2 0-2 0-2 0-2 0-2 0-2 0-2 0-2 0-2 0-2 0-2 0-2 0-2 0-2 0-2 0-2 0-2 0-2 0-2 0-2 0-2 0-2 0-2 0-2 0-2 0-2 0-2 0-2 0-2 0-2 0-2 
0-2 0-2 0-2 0-2 0-2 0-2 0-2 0-2 0-2 0-2 0-2 0-2 0-2 0-2 0-2 0-2 0-2 0-2 0-2 0-2 0-2 0-2 0-2 0-2 0-2 0-2 0-2 0-2 0-2 0-2 0-2 0-2 0-2 0-2 0-2 0-2 0-2 0-2 0-2 0-2 0-2 0-2 0-2 0-2 0-2 0-2 0-2 0-2 0-2 0-2 0-2 0-2 0-2 0-2 0-2 0-2 0-2 0-2 0-2 0-2 0-2 0-2 0-2 0-2 0-2 0-2 0-2 0-2 0-2 0-2 0-2 0-2 0-2 0-2 0-2 0-2 0-2 0-2 0-2 0-2 0-2 0-2 0-2 0-2 0-2 0-2 0-2 0-2 0-2 0-2 0-2 0-2 0-2 0-2 0-2 0-2 0-2 0-2 0-2 0-2 0-2 0-2 0-2 0-2 0-2 0-2 0-2 0-2 0-2 0-2 0-2 0-2 0-2 0-2 0-2 0-2 0-2 0-2 0-2 0-2 0-2 0-2 0-2 0-2 0-2 0-2 0-2 0-2 0-2 0-2 0-2 0-2 0-2 0-2 0-2 0-2 0-2 0-2 0-2 0-2 0-2 0-2 0-2 0-2 0-2 0-2 0-2 0-2 0-2 0-2 0-2 0-2 0-2 0-2 0-2 0-2 0-2 0-2 0-2 0-2 0-2 0-2 0-2 0-2 0-2 0-2 0-2 0-2 0-2 0-2 0-2 0-2 0-2 0-2 0-2 0-2 0-2 0-2 0-2 0-2 0-2 0-2 0-2 0-2 0-2 0-2 0-2 0-2 0-2 0-2 0-2 0-2 0-2 0-2 0-2 0-2 0-2 0-2 0-2 0-2 0-2 0-2 0-2 0-2 0-2 0-2 0-2 0-2 0-2 0-2 0-2 0-2 0-2 0-2 0-2 0-2 0-2 
