# Supplementary material for: Sorting at embryonic boundaries requires high heterotypic interfacial tension
Source: Nat Commun. 2017 Jul 31;8:157. doi: 10.1038/s41467-017-00146-x (PMC5537356; doi:10.1038/s41467-017-00146-x)
Supplement: Supplementary file 2 — Supplementary Software 1 [file 41467_2017_146_MOESM2_ESM.zip › PottsModel/ExecutablePottsModel/mtx/RandomG.txt]

0-2 0-2 0-2 0-2 0-2 0-2 0-2 0-2 0-2 0-2 0-2 0-2 0-2 0-2 0-2 0-2 0-2 0-2 0-2 0-2 0-2 0-2 0-2 0-2 0-2 0-2 0-2 0-2 0-2 0-2 0-2 0-2 0-2 0-2 0-2 0-2 0-2 0-2 0-2 0-2 0-2 0-2 0-2 0-2 0-2 0-2 0-2 0-2 0-2 0-2 0-2 0-2 0-2 0-2 0-2 0-2 0-2 0-2 0-2 0-2 0-2 0-2 0-2 0-2 0-2 0-2 0-2 0-2 0-2 0-2 0-2 0-2 0-2 0-2 0-2 0-2 0-2 0-2 0-2 0-2 0-2 0-2 0-2 0-2 0-2 0-2 0-2 0-2 0-2 0-2 0-2 0-2 0-2 0-2 0-2 0-2 0-2 0-2 0-2 0-2 0-2 0-2 0-2 0-2 0-2 0-2 0-2 0-2 0-2 0-2 0-2 0-2 0-2 0-2 0-2 0-2 0-2 0-2 0-2 0-2 0-2 0-2 0-2 0-2 0-2 0-2 0-2 0-2 0-2 0-2 0-2 0-2 0-2 0-2 0-2 0-2 0-2 0-2 0-2 0-2 0-2 0-2 0-2 0-2 0-2 0-2 0-2 0-2 0-2 0-2 0-2 0-2 0-2 0-2 0-2 0-2 0-2 0-2 0-2 0-2 0-2 0-2 0-2 0-2 0-2 0-2 0-2 0-2 0-2 0-2 0-2 0-2 0-2 0-2 0-2 0-2 0-2 0-2 0-2 0-2 0-2 0-2 0-2 0-2 0-2 0-2 0-2 0-2 0-2 0-2 0-2 0-2 0-2 0-2 0-2 0-2 0-2 0-2 0-2 0-2 0-2 0-2 0-2 0-2 0-2 0-2 0-2 0-2 0-2 0-2 0-2 0-2 0-2 0-2 0-2 0-2 0-2 
0-2 0-2 0-2 0-2 0-2 0-2 0-2 0-2 0-2 0-2 0-2 0-2 0-2 0-2 0-2 0-2 0-2 0-2 0-2 0-2 0-2 0-2 0-2 0-2 0-2 0-2 0-2 0-2 0-2 0-2 0-2 0-2 0-2 0-2 0-2 0-2 0-2 0-2 0-2 0-2 0-2 0-2 0-2 0-2 0-2 0-2 0-2 0-2 0-2 0-2 0-2 0-2 0-2 0-2 0-2 0-2 0-2 0-2 0-2 0-2 0-2 0-2 0-2 0-2 0-2 0-2 0-2 0-2 0-2 0-2 0-2 0-2 0-2 0-2 0-2 0-2 0-2 0-2 0-2 0-2 0-2 0-2 0-2 0-2 0-2 0-2 0-2 0-2 0-2 0-2 0-2 0-2 0-2 0-2 0-2 0-2 0-2 0-2 0-2 0-2 0-2 0-2 0-2 0-2 0-2 0-2 0-2 0-2 0-2 0-2 0-2 0-2 0-2 0-2 0-2 0-2 0-2 0-2 0-2 0-2 0-2 0-2 0-2 0-2 0-2 0-2 0-2 0-2 0-2 0-2 0-2 0-2 0-2 0-2 0-2 0-2 0-2 0-2 0-2 0-2 0-2 0-2 0-2 0-2 0-2 0-2 0-2 0-2 0-2 0-2 0-2 0-2 0-2 0-2 0-2 0-2 0-2 0-2 0-2 0-2 0-2 0-2 0-2 0-2 0-2 0-2 0-2 0-2 0-2 0-2 0-2 0-2 0-2 0-2 0-2 0-2 0-2 0-2 0-2 0-2 0-2 0-2 0-2 0-2 0-2 0-2 0-2 0-2 0-2 0-2 0-2 0-2 0-2 0-2 0-2 0-2 0-2 0-2 0-2 0-2 0-2 0-2 0-2 0-2 0-2 0-2 0-2 0-2 0-2 0-2 0-2 0-2 0-2 0-2 0-2 0-2 0-2 
0-2 0-2 0-2 0-2 0-2 0-2 0-2 0-2 0-2 0-2 0-2 0-2 0-2 0-2 0-2 0-2 0-2 0-2 0-2 0-2 0-2 0-2 0-2 0-2 0-2 0-2 0-2 0-2 0-2 0-2 0-2 0-2 0-2 0-2 0-2 0-2 0-2 0-2 0-2 0-2 0-2 0-2 0-2 0-2 0-2 0-2 0-2 0-2 0-2 0-2 0-2 0-2 0-2 0-2 0-2 0-2 0-2 0-2 0-2 0-2 0-2 0-2 0-2 0-2 0-2 0-2 0-2 0-2 0-2 0-2 0-2 0-2 0-2 0-2 0-2 0-2 0-2 0-2 0-2 0-2 0-2 0-2 0-2 0-2 0-2 0-2 0-2 0-2 0-2 0-2 0-2 0-2 0-2 0-2 0-2 0-2 0-2 0-2 0-2 0-2 0-2 0-2 0-2 0-2 0-2 0-2 0-2 0-2 0-2 0-2 0-2 0-2 0-2 0-2 0-2 0-2 0-2 0-2 0-2 0-2 0-2 0-2 0-2 0-2 0-2 0-2 0-2 0-2 0-2 0-2 0-2 0-2 0-2 0-2 0-2 0-2 0-2 0-2 0-2 0-2 0-2 0-2 0-2 0-2 0-2 0-2 0-2 0-2 0-2 0-2 0-2 0-2 0-2 0-2 0-2 0-2 0-2 0-2 0-2 0-2 0-2 0-2 0-2 0-2 0-2 0-2 0-2 0-2 0-2 0-2 0-2 0-2 0-2 0-2 0-2 0-2 0-2 0-2 0-2 0-2 0-2 0-2 0-2 0-2 0-2 0-2 0-2 0-2 0-2 0-2 0-2 0-2 0-2 0-2 0-2 0-2 0-2 0-2 0-2 0-2 0-2 0-2 0-2 0-2 0-2 0-2 0-2 0-2 0-2 0-2 0-2 0-2 0-2 0-2 0-2 0-2 0-2 
0-2 0-2 0-2 0-2 0-2 0-2 0-2 0-2 0-2 0-2 0-2 0-2 0-2 0-2 0-2 0-2 0-2 0-2 0-2 0-2 0-2 0-2 0-2 0-2 0-2 0-2 0-2 0-2 0-2 0-2 0-2 0-2 0-2 0-2 0-2 0-2 0-2 0-2 0-2 0-2 0-2 0-2 0-2 0-2 0-2 0-2 0-2 0-2 0-2 0-2 0-2 0-2 0-2 0-2 0-2 0-2 0-2 0-2 0-2 0-2 0-2 0-2 0-2 0-2 0-2 0-2 0-2 0-2 0-2 0-2 0-2 0-2 0-2 0-2 0-2 0-2 0-2 0-2 0-2 0-2 0-2 0-2 0-2 0-2 0-2 0-2 0-2 0-2 0-2 0-2 0-2 0-2 0-2 0-2 0-2 0-2 0-2 0-2 0-2 0-2 0-2 0-2 0-2 0-2 0-2 0-2 0-2 0-2 0-2 0-2 0-2 0-2 0-2 0-2 0-2 0-2 0-2 0-2 0-2 0-2 0-2 0-2 0-2 0-2 0-2 0-2 0-2 0-2 0-2 0-2 0-2 0-2 0-2 0-2 0-2 0-2 0-2 0-2 0-2 0-2 0-2 0-2 0-2 0-2 0-2 0-2 0-2 0-2 0-2 0-2 0-2 0-2 0-2 0-2 0-2 0-2 0-2 0-2 0-2 0-2 0-2 0-2 0-2 0-2 0-2 0-2 0-2 0-2 0-2 0-2 0-2 0-2 0-2 0-2 0-2 0-2 0-2 0-2 0-2 0-2 0-2 0-2 0-2 0-2 0-2 0-2 0-2 0-2 0-2 0-2 0-2 0-2 0-2 0-2 0-2 0-2 0-2 0-2 0-2 0-2 0-2 0-2 0-2 0-2 0-2 0-2 0-2 0-2 0-2 0-2 0-2 0-2 0-2 0-2 0-2 0-2 0-2 
0-2 0-2 0-2 0-2 0-2 0-2 0-2 0-2 0-2 0-2 0-2 0-2 0-2 0-2 0-2 0-2 0-2 0-2 0-2 0-2 0-2 0-2 0-2 0-2 0-2 0-2 0-2 0-2 0-2 0-2 0-2 0-2 0-2 0-2 0-2 0-2 0-2 0-2 0-2 0-2 0-2 0-2 0-2 0-2 0-2 0-2 0-2 0-2 0-2 0-2 0-2 0-2 0-2 0-2 0-2 0-2 0-2 0-2 0-2 0-2 0-2 0-2 0-2 0-2 0-2 0-2 0-2 0-2 0-2 0-2 0-2 0-2 0-2 0-2 0-2 0-2 0-2 0-2 0-2 0-2 0-2 0-2 0-2 0-2 0-2 0-2 0-2 0-2 0-2 0-2 0-2 0-2 0-2 0-2 0-2 0-2 0-2 0-2 0-2 0-2 0-2 0-2 0-2 0-2 0-2 0-2 0-2 0-2 0-2 0-2 0-2 0-2 0-2 0-2 0-2 0-2 0-2 0-2 0-2 0-2 0-2 0-2 0-2 0-2 0-2 0-2 0-2 0-2 0-2 0-2 0-2 0-2 0-2 0-2 0-2 0-2 0-2 0-2 0-2 0-2 0-2 0-2 0-2 0-2 0-2 0-2 0-2 0-2 0-2 0-2 0-2 0-2 0-2 0-2 0-2 0-2 0-2 0-2 0-2 0-2 0-2 0-2 0-2 0-2 0-2 0-2 0-2 0-2 0-2 0-2 0-2 0-2 0-2 0-2 0-2 0-2 0-2 0-2 0-2 0-2 0-2 0-2 0-2 0-2 0-2 0-2 0-2 0-2 0-2 0-2 0-2 0-2 0-2 0-2 0-2 0-2 0-2 0-2 0-2 0-2 0-2 0-2 0-2 0-2 0-2 0-2 0-2 0-2 0-2 0-2 0-2 0-2 0-2 0-2 0-2 0-2 0-2 
0-2 0-2 0-2 0-2 0-2 0-2 0-2 0-2 0-2 0-2 0-2 0-2 0-2 0-2 0-2 0-2 0-2 0-2 0-2 0-2 0-2 0-2 0-2 0-2 0-2 0-2 0-2 0-2 0-2 0-2 0-2 0-2 0-2 0-2 0-2 0-2 0-2 0-2 0-2 0-2 0-2 0-2 0-2 0-2 0-2 0-2 0-2 0-2 0-2 0-2 0-2 0-2 0-2 0-2 0-2 0-2 0-2 0-2 0-2 0-2 0-2 0-2 0-2 0-2 0-2 0-2 0-2 0-2 0-2 0-2 0-2 0-2 0-2 0-2 0-2 0-2 0-2 0-2 0-2 0-2 0-2 0-2 0-2 0-2 0-2 0-2 0-2 0-2 0-2 0-2 0-2 0-2 0-2 0-2 0-2 0-2 0-2 0-2 0-2 0-2 0-2 0-2 0-2 0-2 0-2 0-2 0-2 0-2 0-2 0-2 0-2 0-2 0-2 0-2 0-2 0-2 0-2 0-2 0-2 0-2 0-2 0-2 0-2 0-2 0-2 0-2 0-2 0-2 0-2 0-2 0-2 0-2 0-2 0-2 0-2 0-2 0-2 0-2 0-2 0-2 0-2 0-2 0-2 0-2 0-2 0-2 0-2 0-2 0-2 0-2 0-2 0-2 0-2 0-2 0-2 0-2 0-2 0-2 0-2 0-2 0-2 0-2 0-2 0-2 0-2 0-2 0-2 0-2 0-2 0-2 0-2 0-2 0-2 0-2 0-2 0-2 0-2 0-2 0-2 0-2 0-2 0-2 0-2 0-2 0-2 0-2 0-2 0-2 0-2 0-2 0-2 0-2 0-2 0-2 0-2 0-2 0-2 0-2 0-2 0-2 0-2 0-2 0-2 0-2 0-2 0-2 0-2 0-2 0-2 0-2 0-2 0-2 0-2 0-2 0-2 0-2 0-2 
0-2 0-2 0-2 0-2 0-2 0-2 0-2 0-2 0-2 0-2 0-2 0-2 0-2 0-2 0-2 0-2 0-2 0-2 0-2 0-2 0-2 0-2 0-2 0-2 0-2 0-2 0-2 0-2 0-2 0-2 0-2 0-2 0-2 0-2 0-2 0-2 0-2 0-2 0-2 0-2 0-2 0-2 0-2 0-2 0-2 0-2 0-2 0-2 0-2 0-2 0-2 0-2 0-2 0-2 0-2 0-2 0-2 0-2 0-2 0-2 0-2 0-2 0-2 0-2 0-2 0-2 0-2 0-2 0-2 0-2 0-2 0-2 0-2 0-2 0-2 0-2 0-2 0-2 0-2 0-2 0-2 0-2 0-2 0-2 0-2 0-2 0-2 0-2 0-2 0-2 0-2 0-2 0-2 0-2 0-2 0-2 0-2 0-2 0-2 0-2 0-2 0-2 0-2 0-2 0-2 0-2 0-2 0-2 0-2 0-2 0-2 0-2 0-2 0-2 0-2 0-2 0-2 0-2 0-2 0-2 0-2 0-2 0-2 0-2 0-2 0-2 0-2 0-2 0-2 0-2 0-2 0-2 0-2 0-2 0-2 0-2 0-2 0-2 0-2 0-2 0-2 0-2 0-2 0-2 0-2 0-2 0-2 0-2 0-2 0-2 0-2 0-2 0-2 0-2 0-2 0-2 0-2 0-2 0-2 0-2 0-2 0-2 0-2 0-2 0-2 0-2 0-2 0-2 0-2 0-2 0-2 0-2 0-2 0-2 0-2 0-2 0-2 0-2 0-2 0-2 0-2 0-2 0-2 0-2 0-2 0-2 0-2 0-2 0-2 0-2 0-2 0-2 0-2 0-2 0-2 0-2 0-2 0-2 0-2 0-2 0-2 0-2 0-2 0-2 0-2 0-2 0-2 0-2 0-2 0-2 0-2 0-2 0-2 0-2 0-2 0-2 0-2 
0-2 0-2 0-2 0-2 0-2 0-2 0-2 0-2 0-2 0-2 0-2 0-2 0-2 0-2 0-2 0-2 0-2 0-2 0-2 0-2 0-2 0-2 0-2 0-2 0-2 0-2 0-2 0-2 0-2 0-2 0-2 0-2 0-2 0-2 0-2 0-2 0-2 0-2 0-2 0-2 0-2 0-2 0-2 0-2 0-2 0-2 0-2 0-2 0-2 0-2 0-2 0-2 0-2 0-2 0-2 0-2 0-2 0-2 0-2 0-2 0-2 0-2 0-2 0-2 0-2 0-2 0-2 0-2 0-2 0-2 0-2 0-2 0-2 0-2 0-2 0-2 0-2 0-2 0-2 0-2 0-2 0-2 0-2 0-2 0-2 0-2 0-2 0-2 0-2 0-2 0-2 0-2 0-2 0-2 0-2 0-2 0-2 0-2 0-2 0-2 0-2 0-2 0-2 0-2 0-2 0-2 0-2 0-2 0-2 0-2 0-2 0-2 0-2 0-2 0-2 0-2 0-2 0-2 0-2 0-2 0-2 0-2 0-2 0-2 0-2 0-2 0-2 0-2 0-2 0-2 0-2 0-2 0-2 0-2 0-2 0-2 0-2 0-2 0-2 0-2 0-2 0-2 0-2 0-2 0-2 0-2 0-2 0-2 0-2 0-2 0-2 0-2 0-2 0-2 0-2 0-2 0-2 0-2 0-2 0-2 0-2 0-2 0-2 0-2 0-2 0-2 0-2 0-2 0-2 0-2 0-2 0-2 0-2 0-2 0-2 0-2 0-2 0-2 0-2 0-2 0-2 0-2 0-2 0-2 0-2 0-2 0-2 0-2 0-2 0-2 0-2 0-2 0-2 0-2 0-2 0-2 0-2 0-2 0-2 0-2 0-2 0-2 0-2 0-2 0-2 0-2 0-2 0-2 0-2 0-2 0-2 0-2 0-2 0-2 0-2 0-2 0-2 
0-2 0-2 0-2 0-2 0-2 0-2 0-2 0-2 0-2 0-2 0-2 0-2 0-2 0-2 0-2 0-2 0-2 0-2 0-2 0-2 0-2 0-2 0-2 0-2 0-2 0-2 0-2 0-2 0-2 0-2 0-2 0-2 0-2 0-2 0-2 0-2 0-2 0-2 0-2 0-2 0-2 0-2 0-2 0-2 0-2 0-2 0-2 0-2 0-2 0-2 0-2 0-2 0-2 0-2 0-2 0-2 0-2 0-2 0-2 0-2 0-2 0-2 0-2 0-2 0-2 0-2 0-2 0-2 0-2 0-2 0-2 0-2 0-2 0-2 0-2 0-2 0-2 0-2 0-2 0-2 0-2 0-2 0-2 0-2 0-2 0-2 0-2 0-2 0-2 0-2 0-2 0-2 0-2 0-2 0-2 0-2 0-2 0-2 0-2 0-2 0-2 0-2 0-2 0-2 0-2 0-2 0-2 0-2 0-2 0-2 0-2 0-2 0-2 0-2 0-2 0-2 0-2 0-2 0-2 0-2 0-2 0-2 0-2 0-2 0-2 0-2 0-2 0-2 0-2 0-2 0-2 0-2 0-2 0-2 0-2 0-2 0-2 0-2 0-2 0-2 0-2 0-2 0-2 0-2 0-2 0-2 0-2 0-2 0-2 0-2 0-2 0-2 0-2 0-2 0-2 0-2 0-2 0-2 0-2 0-2 0-2 0-2 0-2 0-2 0-2 0-2 0-2 0-2 0-2 0-2 0-2 0-2 0-2 0-2 0-2 0-2 0-2 0-2 0-2 0-2 0-2 0-2 0-2 0-2 0-2 0-2 0-2 0-2 0-2 0-2 0-2 0-2 0-2 0-2 0-2 0-2 0-2 0-2 0-2 0-2 0-2 0-2 0-2 0-2 0-2 0-2 0-2 0-2 0-2 0-2 0-2 0-2 0-2 0-2 0-2 0-2 0-2 
0-2 0-2 0-2 0-2 0-2 0-2 0-2 0-2 0-2 0-2 0-2 0-2 0-2 0-2 0-2 0-2 0-2 0-2 0-2 0-2 0-2 0-2 0-2 0-2 0-2 0-2 0-2 0-2 0-2 0-2 0-2 0-2 0-2 0-2 0-2 0-2 0-2 0-2 0-2 0-2 0-2 0-2 0-2 0-2 0-2 0-2 0-2 0-2 0-2 0-2 0-2 0-2 0-2 0-2 0-2 0-2 0-2 0-2 0-2 0-2 0-2 0-2 0-2 0-2 0-2 0-2 0-2 0-2 0-2 0-2 0-2 0-2 0-2 0-2 0-2 0-2 0-2 0-2 0-2 0-2 0-2 0-2 0-2 0-2 0-2 0-2 0-2 0-2 0-2 0-2 0-2 0-2 0-2 0-2 0-2 0-2 0-2 0-2 0-2 0-2 0-2 0-2 0-2 0-2 0-2 0-2 0-2 0-2 0-2 0-2 0-2 0-2 0-2 0-2 0-2 0-2 0-2 0-2 0-2 0-2 0-2 0-2 0-2 0-2 0-2 0-2 0-2 0-2 0-2 0-2 0-2 0-2 0-2 0-2 0-2 0-2 0-2 0-2 0-2 0-2 0-2 0-2 0-2 0-2 0-2 0-2 0-2 0-2 0-2 0-2 0-2 0-2 0-2 0-2 0-2 0-2 0-2 0-2 0-2 0-2 0-2 0-2 0-2 0-2 0-2 0-2 0-2 0-2 0-2 0-2 0-2 0-2 0-2 0-2 0-2 0-2 0-2 0-2 0-2 0-2 0-2 0-2 0-2 0-2 0-2 0-2 0-2 0-2 0-2 0-2 0-2 0-2 0-2 0-2 0-2 0-2 0-2 0-2 0-2 0-2 0-2 0-2 0-2 0-2 0-2 0-2 0-2 0-2 0-2 0-2 0-2 0-2 0-2 0-2 0-2 0-2 0-2 
0-2 0-2 0-2 0-2 0-2 0-2 0-2 0-2 0-2 0-2 0-2 0-2 0-2 0-2 0-2 0-2 0-2 0-2 0-2 0-2 0-2 0-2 0-2 0-2 0-2 0-2 0-2 0-2 0-2 0-2 0-2 0-2 0-2 0-2 0-2 0-2 0-2 0-2 0-2 0-2 0-2 0-2 0-2 0-2 0-2 0-2 0-2 0-2 0-2 0-2 0-2 0-2 0-2 0-2 0-2 0-2 0-2 0-2 0-2 0-2 0-2 0-2 0-2 0-2 0-2 0-2 0-2 0-2 0-2 0-2 0-2 0-2 0-2 0-2 0-2 0-2 0-2 0-2 0-2 0-2 0-2 0-2 0-2 0-2 0-2 0-2 0-2 0-2 0-2 0-2 0-2 0-2 0-2 0-2 0-2 0-2 0-2 0-2 0-2 0-2 0-2 0-2 0-2 0-2 0-2 0-2 0-2 0-2 0-2 0-2 0-2 0-2 0-2 0-2 0-2 0-2 0-2 0-2 0-2 0-2 0-2 0-2 0-2 0-2 0-2 0-2 0-2 0-2 0-2 0-2 0-2 0-2 0-2 0-2 0-2 0-2 0-2 0-2 0-2 0-2 0-2 0-2 0-2 0-2 0-2 0-2 0-2 0-2 0-2 0-2 0-2 0-2 0-2 0-2 0-2 0-2 0-2 0-2 0-2 0-2 0-2 0-2 0-2 0-2 0-2 0-2 0-2 0-2 0-2 0-2 0-2 0-2 0-2 0-2 0-2 0-2 0-2 0-2 0-2 0-2 0-2 0-2 0-2 0-2 0-2 0-2 0-2 0-2 0-2 0-2 0-2 0-2 0-2 0-2 0-2 0-2 0-2 0-2 0-2 0-2 0-2 0-2 0-2 0-2 0-2 0-2 0-2 0-2 0-2 0-2 0-2 0-2 0-2 0-2 0-2 0-2 0-2 
0-2 0-2 0-2 0-2 0-2 0-2 0-2 0-2 0-2 0-2 0-2 0-2 0-2 0-2 0-2 0-2 0-2 0-2 0-2 0-2 0-2 0-2 0-2 0-2 0-2 0-2 0-2 0-2 0-2 0-2 0-2 0-2 0-2 0-2 0-2 0-2 0-2 0-2 0-2 0-2 0-2 0-2 0-2 0-2 0-2 0-2 0-2 0-2 0-2 0-2 0-2 0-2 0-2 0-2 0-2 0-2 0-2 0-2 0-2 0-2 0-2 0-2 0-2 0-2 0-2 0-2 0-2 0-2 0-2 0-2 0-2 0-2 0-2 0-2 0-2 0-2 0-2 0-2 0-2 0-2 0-2 0-2 0-2 0-2 0-2 0-2 0-2 0-2 0-2 0-2 0-2 0-2 0-2 0-2 0-2 0-2 0-2 0-2 0-2 0-2 0-2 0-2 0-2 0-2 0-2 0-2 0-2 0-2 0-2 0-2 0-2 0-2 0-2 0-2 0-2 0-2 0-2 0-2 0-2 0-2 0-2 0-2 0-2 0-2 0-2 0-2 0-2 0-2 0-2 0-2 0-2 0-2 0-2 0-2 0-2 0-2 0-2 0-2 0-2 0-2 0-2 0-2 0-2 0-2 0-2 0-2 0-2 0-2 0-2 0-2 0-2 0-2 0-2 0-2 0-2 0-2 0-2 0-2 0-2 0-2 0-2 0-2 0-2 0-2 0-2 0-2 0-2 0-2 0-2 0-2 0-2 0-2 0-2 0-2 0-2 0-2 0-2 0-2 0-2 0-2 0-2 0-2 0-2 0-2 0-2 0-2 0-2 0-2 0-2 0-2 0-2 0-2 0-2 0-2 0-2 0-2 0-2 0-2 0-2 0-2 0-2 0-2 0-2 0-2 0-2 0-2 0-2 0-2 0-2 0-2 0-2 0-2 0-2 0-2 0-2 0-2 0-2 
0-2 0-2 0-2 0-2 0-2 0-2 0-2 0-2 0-2 0-2 0-2 0-2 0-2 0-2 0-2 0-2 0-2 0-2 0-2 0-2 0-2 0-2 0-2 0-2 0-2 0-2 0-2 0-2 0-2 0-2 0-2 0-2 0-2 0-2 0-2 0-2 0-2 0-2 0-2 0-2 0-2 0-2 0-2 0-2 0-2 0-2 0-2 0-2 0-2 0-2 0-2 0-2 0-2 0-2 0-2 0-2 0-2 0-2 0-2 0-2 0-2 0-2 0-2 0-2 0-2 0-2 0-2 0-2 0-2 0-2 0-2 0-2 0-2 0-2 0-2 0-2 0-2 0-2 0-2 0-2 0-2 0-2 0-2 0-2 0-2 0-2 0-2 0-2 0-2 0-2 0-2 0-2 0-2 0-2 0-2 0-2 0-2 0-2 0-2 0-2 0-2 0-2 0-2 0-2 0-2 0-2 0-2 0-2 0-2 0-2 0-2 0-2 0-2 0-2 0-2 0-2 0-2 0-2 0-2 0-2 0-2 0-2 0-2 0-2 0-2 0-2 0-2 0-2 0-2 0-2 0-2 0-2 0-2 0-2 0-2 0-2 0-2 0-2 0-2 0-2 0-2 0-2 0-2 0-2 0-2 0-2 0-2 0-2 0-2 0-2 0-2 0-2 0-2 0-2 0-2 0-2 0-2 0-2 0-2 0-2 0-2 0-2 0-2 0-2 0-2 0-2 0-2 0-2 0-2 0-2 0-2 0-2 0-2 0-2 0-2 0-2 0-2 0-2 0-2 0-2 0-2 0-2 0-2 0-2 0-2 0-2 0-2 0-2 0-2 0-2 0-2 0-2 0-2 0-2 0-2 0-2 0-2 0-2 0-2 0-2 0-2 0-2 0-2 0-2 0-2 0-2 0-2 0-2 0-2 0-2 0-2 0-2 0-2 0-2 0-2 0-2 0-2 
0-2 0-2 0-2 0-2 0-2 0-2 0-2 0-2 0-2 0-2 0-2 0-2 0-2 0-2 0-2 0-2 0-2 0-2 0-2 0-2 0-2 0-2 0-2 0-2 0-2 0-2 0-2 0-2 0-2 0-2 0-2 0-2 0-2 0-2 0-2 0-2 0-2 0-2 0-2 0-2 0-2 0-2 0-2 0-2 0-2 0-2 0-2 0-2 0-2 0-2 0-2 0-2 0-2 0-2 0-2 0-2 0-2 0-2 0-2 0-2 0-2 0-2 0-2 0-2 0-2 0-2 0-2 0-2 0-2 0-2 0-2 0-2 0-2 0-2 0-2 0-2 0-2 0-2 0-2 0-2 0-2 0-2 0-2 0-2 0-2 0-2 0-2 0-2 0-2 0-2 0-2 0-2 0-2 0-2 0-2 0-2 0-2 0-2 0-2 0-2 0-2 0-2 0-2 0-2 0-2 0-2 0-2 0-2 0-2 0-2 0-2 0-2 0-2 0-2 0-2 0-2 0-2 0-2 0-2 0-2 0-2 0-2 0-2 0-2 0-2 0-2 0-2 0-2 0-2 0-2 0-2 0-2 0-2 0-2 0-2 0-2 0-2 0-2 0-2 0-2 0-2 0-2 0-2 0-2 0-2 0-2 0-2 0-2 0-2 0-2 0-2 0-2 0-2 0-2 0-2 0-2 0-2 0-2 0-2 0-2 0-2 0-2 0-2 0-2 0-2 0-2 0-2 0-2 0-2 0-2 0-2 0-2 0-2 0-2 0-2 0-2 0-2 0-2 0-2 0-2 0-2 0-2 0-2 0-2 0-2 0-2 0-2 0-2 0-2 0-2 0-2 0-2 0-2 0-2 0-2 0-2 0-2 0-2 0-2 0-2 0-2 0-2 0-2 0-2 0-2 0-2 0-2 0-2 0-2 0-2 0-2 0-2 0-2 0-2 0-2 0-2 0-2 
0-2 0-2 0-2 0-2 0-2 0-2 0-2 0-2 0-2 0-2 0-2 0-2 0-2 0-2 0-2 0-2 0-2 0-2 0-2 0-2 0-2 0-2 0-2 0-2 0-2 0-2 0-2 0-2 0-2 0-2 0-2 0-2 0-2 0-2 0-2 0-2 0-2 0-2 0-2 0-2 0-2 0-2 0-2 0-2 0-2 0-2 0-2 0-2 0-2 0-2 0-2 0-2 0-2 0-2 0-2 0-2 0-2 0-2 0-2 0-2 0-2 0-2 0-2 0-2 0-2 0-2 0-2 0-2 0-2 0-2 0-2 0-2 0-2 0-2 0-2 0-2 0-2 0-2 0-2 0-2 0-2 0-2 0-2 0-2 0-2 0-2 0-2 0-2 0-2 0-2 0-2 0-2 0-2 0-2 0-2 0-2 0-2 0-2 0-2 0-2 0-2 0-2 0-2 0-2 0-2 0-2 0-2 0-2 0-2 0-2 0-2 0-2 0-2 0-2 0-2 0-2 0-2 0-2 0-2 0-2 0-2 0-2 0-2 0-2 0-2 0-2 0-2 0-2 0-2 0-2 0-2 0-2 0-2 0-2 0-2 0-2 0-2 0-2 0-2 0-2 0-2 0-2 0-2 0-2 0-2 0-2 0-2 0-2 0-2 0-2 0-2 0-2 0-2 0-2 0-2 0-2 0-2 0-2 0-2 0-2 0-2 0-2 0-2 0-2 0-2 0-2 0-2 0-2 0-2 0-2 0-2 0-2 0-2 0-2 0-2 0-2 0-2 0-2 0-2 0-2 0-2 0-2 0-2 0-2 0-2 0-2 0-2 0-2 0-2 0-2 0-2 0-2 0-2 0-2 0-2 0-2 0-2 0-2 0-2 0-2 0-2 0-2 0-2 0-2 0-2 0-2 0-2 0-2 0-2 0-2 0-2 0-2 0-2 0-2 0-2 0-2 0-2 
0-2 0-2 0-2 0-2 0-2 0-2 0-2 0-2 0-2 0-2 0-2 0-2 0-2 0-2 0-2 0-2 0-2 0-2 0-2 0-2 0-2 0-2 0-2 0-2 0-2 0-2 0-2 0-2 0-2 0-2 0-2 0-2 0-2 0-2 0-2 0-2 0-2 0-2 0-2 0-2 0-2 0-2 0-2 0-2 0-2 0-2 0-2 0-2 0-2 0-2 0-2 0-2 0-2 0-2 0-2 0-2 0-2 0-2 0-2 0-2 0-2 0-2 0-2 0-2 0-2 0-2 0-2 0-2 0-2 0-2 0-2 0-2 0-2 0-2 0-2 0-2 0-2 0-2 0-2 0-2 0-2 0-2 0-2 0-2 0-2 0-2 0-2 0-2 0-2 0-2 0-2 0-2 0-2 0-2 0-2 0-2 0-2 0-2 0-2 0-2 0-2 0-2 0-2 0-2 0-2 0-2 0-2 0-2 0-2 0-2 0-2 0-2 0-2 0-2 0-2 0-2 0-2 0-2 0-2 0-2 0-2 0-2 0-2 0-2 0-2 0-2 0-2 0-2 0-2 0-2 0-2 0-2 0-2 0-2 0-2 0-2 0-2 0-2 0-2 0-2 0-2 0-2 0-2 0-2 0-2 0-2 0-2 0-2 0-2 0-2 0-2 0-2 0-2 0-2 0-2 0-2 0-2 0-2 0-2 0-2 0-2 0-2 0-2 0-2 0-2 0-2 0-2 0-2 0-2 0-2 0-2 0-2 0-2 0-2 0-2 0-2 0-2 0-2 0-2 0-2 0-2 0-2 0-2 0-2 0-2 0-2 0-2 0-2 0-2 0-2 0-2 0-2 0-2 0-2 0-2 0-2 0-2 0-2 0-2 0-2 0-2 0-2 0-2 0-2 0-2 0-2 0-2 0-2 0-2 0-2 0-2 0-2 0-2 0-2 0-2 0-2 0-2 
0-2 0-2 0-2 0-2 0-2 0-2 0-2 0-2 0-2 0-2 0-2 0-2 0-2 0-2 0-2 0-2 0-2 0-2 0-2 0-2 0-2 0-2 0-2 0-2 0-2 0-2 0-2 0-2 0-2 0-2 0-2 0-2 0-2 0-2 0-2 0-2 0-2 0-2 0-2 0-2 0-2 0-2 0-2 0-2 0-2 0-2 0-2 0-2 0-2 0-2 0-2 0-2 0-2 0-2 0-2 0-2 0-2 0-2 0-2 0-2 0-2 0-2 0-2 0-2 0-2 0-2 0-2 0-2 0-2 0-2 0-2 0-2 0-2 0-2 0-2 0-2 0-2 0-2 0-2 0-2 0-2 0-2 0-2 0-2 0-2 0-2 0-2 0-2 0-2 0-2 0-2 0-2 0-2 0-2 0-2 0-2 0-2 0-2 0-2 0-2 0-2 0-2 0-2 0-2 0-2 0-2 0-2 0-2 0-2 0-2 0-2 0-2 0-2 0-2 0-2 0-2 0-2 0-2 0-2 0-2 0-2 0-2 0-2 0-2 0-2 0-2 0-2 0-2 0-2 0-2 0-2 0-2 0-2 0-2 0-2 0-2 0-2 0-2 0-2 0-2 0-2 0-2 0-2 0-2 0-2 0-2 0-2 0-2 0-2 0-2 0-2 0-2 0-2 0-2 0-2 0-2 0-2 0-2 0-2 0-2 0-2 0-2 0-2 0-2 0-2 0-2 0-2 0-2 0-2 0-2 0-2 0-2 0-2 0-2 0-2 0-2 0-2 0-2 0-2 0-2 0-2 0-2 0-2 0-2 0-2 0-2 0-2 0-2 0-2 0-2 0-2 0-2 0-2 0-2 0-2 0-2 0-2 0-2 0-2 0-2 0-2 0-2 0-2 0-2 0-2 0-2 0-2 0-2 0-2 0-2 0-2 0-2 0-2 0-2 0-2 0-2 0-2 
0-2 0-2 0-2 0-2 0-2 0-2 0-2 0-2 0-2 0-2 0-2 0-2 0-2 0-2 0-2 0-2 0-2 0-2 0-2 0-2 0-2 0-2 0-2 0-2 0-2 0-2 0-2 0-2 0-2 0-2 0-2 0-2 0-2 0-2 0-2 0-2 0-2 0-2 0-2 0-2 0-2 0-2 0-2 0-2 0-2 0-2 0-2 0-2 0-2 0-2 0-2 0-2 0-2 0-2 0-2 0-2 0-2 0-2 0-2 0-2 0-2 0-2 0-2 0-2 0-2 0-2 0-2 0-2 0-2 0-2 0-2 0-2 0-2 0-2 0-2 0-2 0-2 0-2 0-2 0-2 0-2 0-2 0-2 0-2 0-2 0-2 0-2 0-2 0-2 0-2 0-2 0-2 0-2 0-2 0-2 0-2 0-2 0-2 0-2 0-2 0-2 0-2 0-2 0-2 0-2 0-2 0-2 0-2 0-2 0-2 0-2 0-2 0-2 0-2 0-2 0-2 0-2 0-2 0-2 0-2 0-2 0-2 0-2 0-2 0-2 0-2 0-2 0-2 0-2 0-2 0-2 0-2 0-2 0-2 0-2 0-2 0-2 0-2 0-2 0-2 0-2 0-2 0-2 0-2 0-2 0-2 0-2 0-2 0-2 0-2 0-2 0-2 0-2 0-2 0-2 0-2 0-2 0-2 0-2 0-2 0-2 0-2 0-2 0-2 0-2 0-2 0-2 0-2 0-2 0-2 0-2 0-2 0-2 0-2 0-2 0-2 0-2 0-2 0-2 0-2 0-2 0-2 0-2 0-2 0-2 0-2 0-2 0-2 0-2 0-2 0-2 0-2 0-2 0-2 0-2 0-2 0-2 0-2 0-2 0-2 0-2 0-2 0-2 0-2 0-2 0-2 0-2 0-2 0-2 0-2 0-2 0-2 0-2 0-2 0-2 0-2 0-2 
0-2 0-2 0-2 0-2 0-2 0-2 0-2 0-2 0-2 0-2 0-2 0-2 0-2 0-2 0-2 0-2 0-2 0-2 0-2 0-2 0-2 0-2 0-2 0-2 0-2 0-2 0-2 0-2 0-2 0-2 0-2 0-2 0-2 0-2 0-2 0-2 0-2 0-2 0-2 0-2 0-2 0-2 0-2 0-2 0-2 0-2 0-2 0-2 0-2 0-2 0-2 0-2 0-2 0-2 0-2 0-2 0-2 0-2 0-2 0-2 0-2 0-2 0-2 0-2 0-2 0-2 0-2 0-2 0-2 0-2 0-2 0-2 0-2 0-2 0-2 0-2 0-2 0-2 0-2 0-2 0-2 0-2 0-2 0-2 0-2 0-2 0-2 0-2 0-2 0-2 0-2 0-2 0-2 0-2 0-2 0-2 0-2 0-2 0-2 0-2 0-2 0-2 0-2 0-2 0-2 0-2 0-2 0-2 0-2 0-2 0-2 0-2 0-2 0-2 0-2 0-2 0-2 0-2 0-2 0-2 0-2 0-2 0-2 0-2 0-2 0-2 0-2 0-2 0-2 0-2 0-2 0-2 0-2 0-2 0-2 0-2 0-2 0-2 0-2 0-2 0-2 0-2 0-2 0-2 0-2 0-2 0-2 0-2 0-2 0-2 0-2 0-2 0-2 0-2 0-2 0-2 0-2 0-2 0-2 0-2 0-2 0-2 0-2 0-2 0-2 0-2 0-2 0-2 0-2 0-2 0-2 0-2 0-2 0-2 0-2 0-2 0-2 0-2 0-2 0-2 0-2 0-2 0-2 0-2 0-2 0-2 0-2 0-2 0-2 0-2 0-2 0-2 0-2 0-2 0-2 0-2 0-2 0-2 0-2 0-2 0-2 0-2 0-2 0-2 0-2 0-2 0-2 0-2 0-2 0-2 0-2 0-2 0-2 0-2 0-2 0-2 0-2 
0-2 0-2 0-2 0-2 0-2 0-2 0-2 0-2 0-2 0-2 0-2 0-2 0-2 0-2 0-2 0-2 0-2 0-2 0-2 0-2 0-2 0-2 0-2 0-2 0-2 0-2 0-2 0-2 0-2 0-2 0-2 0-2 0-2 0-2 0-2 0-2 0-2 0-2 0-2 0-2 0-2 0-2 0-2 0-2 0-2 0-2 0-2 0-2 0-2 0-2 0-2 0-2 0-2 0-2 0-2 0-2 0-2 0-2 0-2 0-2 0-2 0-2 0-2 0-2 0-2 0-2 0-2 0-2 0-2 0-2 0-2 0-2 0-2 0-2 0-2 0-2 0-2 0-2 0-2 0-2 0-2 0-2 0-2 0-2 0-2 0-2 0-2 0-2 0-2 0-2 0-2 0-2 0-2 0-2 0-2 0-2 0-2 0-2 0-2 0-2 0-2 0-2 0-2 0-2 0-2 0-2 0-2 0-2 0-2 0-2 0-2 0-2 0-2 0-2 0-2 0-2 0-2 0-2 0-2 0-2 0-2 0-2 0-2 0-2 0-2 0-2 0-2 0-2 0-2 0-2 0-2 0-2 0-2 0-2 0-2 0-2 0-2 0-2 0-2 0-2 0-2 0-2 0-2 0-2 0-2 0-2 0-2 0-2 0-2 0-2 0-2 0-2 0-2 0-2 0-2 0-2 0-2 0-2 0-2 0-2 0-2 0-2 0-2 0-2 0-2 0-2 0-2 0-2 0-2 0-2 0-2 0-2 0-2 0-2 0-2 0-2 0-2 0-2 0-2 0-2 0-2 0-2 0-2 0-2 0-2 0-2 0-2 0-2 0-2 0-2 0-2 0-2 0-2 0-2 0-2 0-2 0-2 0-2 0-2 0-2 0-2 0-2 0-2 0-2 0-2 0-2 0-2 0-2 0-2 0-2 0-2 0-2 0-2 0-2 0-2 0-2 0-2 
0-2 0-2 0-2 0-2 0-2 0-2 0-2 0-2 0-2 0-2 0-2 0-2 0-2 0-2 0-2 0-2 0-2 0-2 0-2 0-2 0-2 0-2 0-2 0-2 0-2 0-2 0-2 0-2 0-2 0-2 0-2 0-2 0-2 0-2 0-2 0-2 0-2 0-2 0-2 0-2 0-2 0-2 0-2 0-2 0-2 0-2 0-2 0-2 0-2 0-2 0-2 0-2 0-2 0-2 0-2 0-2 0-2 0-2 0-2 0-2 0-2 0-2 0-2 0-2 0-2 0-2 0-2 0-2 0-2 0-2 0-2 0-2 0-2 0-2 0-2 0-2 0-2 0-2 0-2 0-2 0-2 0-2 0-2 0-2 0-2 0-2 0-2 0-2 0-2 0-2 0-2 0-2 0-2 0-2 0-2 0-2 0-2 0-2 0-2 0-2 0-2 0-2 0-2 0-2 0-2 0-2 0-2 0-2 0-2 0-2 0-2 0-2 0-2 0-2 0-2 0-2 0-2 0-2 0-2 0-2 0-2 0-2 0-2 0-2 0-2 0-2 0-2 0-2 0-2 0-2 0-2 0-2 0-2 0-2 0-2 0-2 0-2 0-2 0-2 0-2 0-2 0-2 0-2 0-2 0-2 0-2 0-2 0-2 0-2 0-2 0-2 0-2 0-2 0-2 0-2 0-2 0-2 0-2 0-2 0-2 0-2 0-2 0-2 0-2 0-2 0-2 0-2 0-2 0-2 0-2 0-2 0-2 0-2 0-2 0-2 0-2 0-2 0-2 0-2 0-2 0-2 0-2 0-2 0-2 0-2 0-2 0-2 0-2 0-2 0-2 0-2 0-2 0-2 0-2 0-2 0-2 0-2 0-2 0-2 0-2 0-2 0-2 0-2 0-2 0-2 0-2 0-2 0-2 0-2 0-2 0-2 0-2 0-2 0-2 0-2 0-2 0-2 
0-2 0-2 0-2 0-2 0-2 0-2 0-2 0-2 0-2 0-2 0-2 0-2 0-2 0-2 0-2 0-2 0-2 0-2 0-2 0-2 0-2 0-2 0-2 0-2 0-2 0-2 0-2 0-2 0-2 0-2 0-2 0-2 0-2 0-2 0-2 0-2 0-2 0-2 0-2 0-2 0-2 0-2 0-2 0-2 0-2 0-2 0-2 0-2 0-2 0-2 0-2 0-2 0-2 0-2 0-2 0-2 0-2 0-2 0-2 0-2 0-2 0-2 0-2 0-2 0-2 0-2 0-2 0-2 0-2 0-2 0-2 0-2 0-2 0-2 0-2 0-2 0-2 0-2 0-2 0-2 0-2 0-2 0-2 0-2 0-2 0-2 0-2 0-2 0-2 0-2 0-2 0-2 0-2 0-2 0-2 0-2 0-2 0-2 0-2 0-2 0-2 0-2 0-2 0-2 0-2 0-2 0-2 0-2 0-2 0-2 0-2 0-2 0-2 0-2 0-2 0-2 0-2 0-2 0-2 0-2 0-2 0-2 0-2 0-2 0-2 0-2 0-2 0-2 0-2 0-2 0-2 0-2 0-2 0-2 0-2 0-2 0-2 0-2 0-2 0-2 0-2 0-2 0-2 0-2 0-2 0-2 0-2 0-2 0-2 0-2 0-2 0-2 0-2 0-2 0-2 0-2 0-2 0-2 0-2 0-2 0-2 0-2 0-2 0-2 0-2 0-2 0-2 0-2 0-2 0-2 0-2 0-2 0-2 0-2 0-2 0-2 0-2 0-2 0-2 0-2 0-2 0-2 0-2 0-2 0-2 0-2 0-2 0-2 0-2 0-2 0-2 0-2 0-2 0-2 0-2 0-2 0-2 0-2 0-2 0-2 0-2 0-2 0-2 0-2 0-2 0-2 0-2 0-2 0-2 0-2 0-2 0-2 0-2 0-2 0-2 0-2 0-2 
0-2 0-2 0-2 0-2 0-2 0-2 0-2 0-2 0-2 0-2 0-2 0-2 0-2 0-2 0-2 0-2 0-2 0-2 0-2 0-2 0-2 0-2 0-2 0-2 0-2 0-2 0-2 0-2 0-2 0-2 0-2 0-2 0-2 0-2 0-2 0-2 0-2 0-2 0-2 0-2 0-2 0-2 0-2 0-2 0-2 0-2 0-2 0-2 0-2 0-2 0-2 0-2 0-2 0-2 0-2 0-2 0-2 0-2 0-2 0-2 0-2 0-2 0-2 0-2 0-2 0-2 0-2 0-2 0-2 0-2 0-2 0-2 0-2 0-2 0-2 0-2 0-2 0-2 0-2 0-2 0-2 0-2 0-2 0-2 0-2 0-2 0-2 0-2 0-2 0-2 0-2 0-2 0-2 0-2 0-2 0-2 0-2 0-2 0-2 0-2 0-2 0-2 0-2 0-2 0-2 0-2 0-2 0-2 0-2 0-2 0-2 0-2 0-2 0-2 0-2 0-2 0-2 0-2 0-2 0-2 0-2 0-2 0-2 0-2 0-2 0-2 0-2 0-2 0-2 0-2 0-2 0-2 0-2 0-2 0-2 0-2 0-2 0-2 0-2 0-2 0-2 0-2 0-2 0-2 0-2 0-2 0-2 0-2 0-2 0-2 0-2 0-2 0-2 0-2 0-2 0-2 0-2 0-2 0-2 0-2 0-2 0-2 0-2 0-2 0-2 0-2 0-2 0-2 0-2 0-2 0-2 0-2 0-2 0-2 0-2 0-2 0-2 0-2 0-2 0-2 0-2 0-2 0-2 0-2 0-2 0-2 0-2 0-2 0-2 0-2 0-2 0-2 0-2 0-2 0-2 0-2 0-2 0-2 0-2 0-2 0-2 0-2 0-2 0-2 0-2 0-2 0-2 0-2 0-2 0-2 0-2 0-2 0-2 0-2 0-2 0-2 0-2 
0-2 0-2 0-2 0-2 0-2 0-2 0-2 0-2 0-2 0-2 0-2 0-2 0-2 0-2 0-2 0-2 0-2 0-2 0-2 0-2 0-2 0-2 0-2 0-2 0-2 0-2 0-2 0-2 0-2 0-2 0-2 0-2 0-2 0-2 0-2 0-2 0-2 0-2 0-2 0-2 0-2 0-2 0-2 0-2 0-2 0-2 0-2 0-2 0-2 0-2 0-2 0-2 0-2 0-2 0-2 0-2 0-2 0-2 0-2 0-2 0-2 0-2 0-2 0-2 0-2 0-2 0-2 0-2 0-2 0-2 0-2 0-2 0-2 0-2 0-2 0-2 0-2 0-2 0-2 0-2 0-2 0-2 0-2 0-2 0-2 0-2 0-2 0-2 0-2 0-2 0-2 0-2 0-2 0-2 0-2 0-2 0-2 0-2 0-2 0-2 0-2 0-2 0-2 0-2 0-2 0-2 0-2 0-2 0-2 0-2 0-2 0-2 0-2 0-2 0-2 0-2 0-2 0-2 0-2 0-2 0-2 0-2 0-2 0-2 0-2 0-2 0-2 0-2 0-2 0-2 0-2 0-2 0-2 0-2 0-2 0-2 0-2 0-2 0-2 0-2 0-2 0-2 0-2 0-2 0-2 0-2 0-2 0-2 0-2 0-2 0-2 0-2 0-2 0-2 0-2 0-2 0-2 0-2 0-2 0-2 0-2 0-2 0-2 0-2 0-2 0-2 0-2 0-2 0-2 0-2 0-2 0-2 0-2 0-2 0-2 0-2 0-2 0-2 0-2 0-2 0-2 0-2 0-2 0-2 0-2 0-2 0-2 0-2 0-2 0-2 0-2 0-2 0-2 0-2 0-2 0-2 0-2 0-2 0-2 0-2 0-2 0-2 0-2 0-2 0-2 0-2 0-2 0-2 0-2 0-2 0-2 0-2 0-2 0-2 0-2 0-2 0-2 
0-2 0-2 0-2 0-2 0-2 0-2 0-2 0-2 0-2 0-2 0-2 0-2 0-2 0-2 0-2 0-2 0-2 0-2 0-2 0-2 0-2 0-2 0-2 0-2 0-2 0-2 0-2 0-2 0-2 0-2 0-2 0-2 0-2 0-2 0-2 0-2 0-2 0-2 0-2 0-2 0-2 0-2 0-2 0-2 0-2 0-2 0-2 0-2 0-2 0-2 0-2 0-2 0-2 0-2 0-2 0-2 0-2 0-2 0-2 0-2 0-2 0-2 0-2 0-2 0-2 0-2 0-2 0-2 0-2 0-2 0-2 0-2 0-2 0-2 0-2 0-2 0-2 0-2 0-2 0-2 0-2 0-2 0-2 0-2 0-2 0-2 0-2 0-2 0-2 0-2 0-2 0-2 0-2 0-2 0-2 0-2 0-2 0-2 0-2 0-2 0-2 0-2 0-2 0-2 0-2 0-2 0-2 0-2 0-2 0-2 0-2 0-2 0-2 0-2 0-2 0-2 0-2 0-2 0-2 0-2 0-2 0-2 0-2 0-2 0-2 0-2 0-2 0-2 0-2 0-2 0-2 0-2 0-2 0-2 0-2 0-2 0-2 0-2 0-2 0-2 0-2 0-2 0-2 0-2 0-2 0-2 0-2 0-2 0-2 0-2 0-2 0-2 0-2 0-2 0-2 0-2 0-2 0-2 0-2 0-2 0-2 0-2 0-2 0-2 0-2 0-2 0-2 0-2 0-2 0-2 0-2 0-2 0-2 0-2 0-2 0-2 0-2 0-2 0-2 0-2 0-2 0-2 0-2 0-2 0-2 0-2 0-2 0-2 0-2 0-2 0-2 0-2 0-2 0-2 0-2 0-2 0-2 0-2 0-2 0-2 0-2 0-2 0-2 0-2 0-2 0-2 0-2 0-2 0-2 0-2 0-2 0-2 0-2 0-2 0-2 0-2 0-2 
0-2 0-2 0-2 0-2 0-2 0-2 0-2 0-2 0-2 0-2 0-2 0-2 0-2 0-2 0-2 0-2 0-2 0-2 0-2 0-2 0-2 0-2 0-2 0-2 0-2 0-2 0-2 0-2 0-2 0-2 0-2 0-2 0-2 0-2 0-2 0-2 0-2 0-2 0-2 0-2 0-2 0-2 0-2 0-2 0-2 0-2 0-2 0-2 0-2 0-2 0-2 0-2 0-2 0-2 0-2 0-2 0-2 0-2 0-2 0-2 0-2 0-2 0-2 0-2 0-2 0-2 0-2 0-2 0-2 0-2 0-2 0-2 0-2 0-2 0-2 0-2 0-2 0-2 0-2 0-2 0-2 0-2 0-2 0-2 0-2 0-2 0-2 0-2 0-2 0-2 0-2 0-2 0-2 0-2 0-2 0-2 0-2 0-2 0-2 0-2 0-2 0-2 0-2 0-2 0-2 0-2 0-2 0-2 0-2 0-2 0-2 0-2 0-2 0-2 0-2 0-2 0-2 0-2 0-2 0-2 0-2 0-2 0-2 0-2 0-2 0-2 0-2 0-2 0-2 0-2 0-2 0-2 0-2 0-2 0-2 0-2 0-2 0-2 0-2 0-2 0-2 0-2 0-2 0-2 0-2 0-2 0-2 0-2 0-2 0-2 0-2 0-2 0-2 0-2 0-2 0-2 0-2 0-2 0-2 0-2 0-2 0-2 0-2 0-2 0-2 0-2 0-2 0-2 0-2 0-2 0-2 0-2 0-2 0-2 0-2 0-2 0-2 0-2 0-2 0-2 0-2 0-2 0-2 0-2 0-2 0-2 0-2 0-2 0-2 0-2 0-2 0-2 0-2 0-2 0-2 0-2 0-2 0-2 0-2 0-2 0-2 0-2 0-2 0-2 0-2 0-2 0-2 0-2 0-2 0-2 0-2 0-2 0-2 0-2 0-2 0-2 0-2 
0-2 0-2 0-2 0-2 0-2 0-2 0-2 0-2 0-2 0-2 0-2 0-2 0-2 0-2 0-2 0-2 0-2 0-2 0-2 0-2 0-2 0-2 0-2 0-2 0-2 0-2 0-2 0-2 0-2 0-2 0-2 0-2 0-2 0-2 0-2 0-2 0-2 0-2 0-2 0-2 0-2 0-2 0-2 0-2 0-2 0-2 0-2 0-2 0-2 0-2 0-2 0-2 0-2 0-2 0-2 0-2 0-2 0-2 0-2 0-2 0-2 0-2 0-2 0-2 0-2 0-2 0-2 0-2 0-2 0-2 0-2 0-2 0-2 0-2 0-2 0-2 0-2 0-2 0-2 0-2 0-2 0-2 0-2 0-2 0-2 0-2 0-2 0-2 0-2 0-2 0-2 0-2 0-2 0-2 0-2 0-2 0-2 0-2 0-2 0-2 0-2 0-2 0-2 0-2 0-2 0-2 0-2 0-2 0-2 0-2 0-2 0-2 0-2 0-2 0-2 0-2 0-2 0-2 0-2 0-2 0-2 0-2 0-2 0-2 0-2 0-2 0-2 0-2 0-2 0-2 0-2 0-2 0-2 0-2 0-2 0-2 0-2 0-2 0-2 0-2 0-2 0-2 0-2 0-2 0-2 0-2 0-2 0-2 0-2 0-2 0-2 0-2 0-2 0-2 0-2 0-2 0-2 0-2 0-2 0-2 0-2 0-2 0-2 0-2 0-2 0-2 0-2 0-2 0-2 0-2 0-2 0-2 0-2 0-2 0-2 0-2 0-2 0-2 0-2 0-2 0-2 0-2 0-2 0-2 0-2 0-2 0-2 0-2 0-2 0-2 0-2 0-2 0-2 0-2 0-2 0-2 0-2 0-2 0-2 0-2 0-2 0-2 0-2 0-2 0-2 0-2 0-2 0-2 0-2 0-2 0-2 0-2 0-2 0-2 0-2 0-2 0-2 
0-2 0-2 0-2 0-2 0-2 0-2 0-2 0-2 0-2 0-2 0-2 0-2 0-2 0-2 0-2 0-2 0-2 0-2 0-2 0-2 0-2 0-2 0-2 0-2 0-2 0-2 0-2 0-2 0-2 0-2 0-2 0-2 0-2 0-2 0-2 0-2 0-2 0-2 0-2 0-2 0-2 0-2 0-2 0-2 0-2 0-2 0-2 0-2 0-2 0-2 0-2 0-2 0-2 0-2 0-2 0-2 0-2 0-2 0-2 0-2 0-2 0-2 0-2 0-2 0-2 0-2 0-2 0-2 0-2 0-2 0-2 0-2 0-2 0-2 0-2 0-2 0-2 0-2 0-2 0-2 0-2 0-2 0-2 0-2 0-2 0-2 0-2 0-2 0-2 0-2 0-2 0-2 0-2 0-2 0-2 0-2 0-2 0-2 0-2 0-2 0-2 0-2 0-2 0-2 0-2 0-2 0-2 0-2 0-2 0-2 0-2 0-2 0-2 0-2 0-2 0-2 0-2 0-2 0-2 0-2 0-2 0-2 0-2 0-2 0-2 0-2 0-2 0-2 0-2 0-2 0-2 0-2 0-2 0-2 0-2 0-2 0-2 0-2 0-2 0-2 0-2 0-2 0-2 0-2 0-2 0-2 0-2 0-2 0-2 0-2 0-2 0-2 0-2 0-2 0-2 0-2 0-2 0-2 0-2 0-2 0-2 0-2 0-2 0-2 0-2 0-2 0-2 0-2 0-2 0-2 0-2 0-2 0-2 0-2 0-2 0-2 0-2 0-2 0-2 0-2 0-2 0-2 0-2 0-2 0-2 0-2 0-2 0-2 0-2 0-2 0-2 0-2 0-2 0-2 0-2 0-2 0-2 0-2 0-2 0-2 0-2 0-2 0-2 0-2 0-2 0-2 0-2 0-2 0-2 0-2 0-2 0-2 0-2 0-2 0-2 0-2 0-2 
0-2 0-2 0-2 0-2 0-2 0-2 0-2 0-2 0-2 0-2 0-2 0-2 0-2 0-2 0-2 0-2 0-2 0-2 0-2 0-2 0-2 0-2 0-2 0-2 0-2 0-2 0-2 0-2 0-2 0-2 0-2 0-2 0-2 0-2 0-2 0-2 0-2 0-2 0-2 0-2 0-2 0-2 0-2 0-2 0-2 0-2 0-2 0-2 0-2 0-2 0-2 0-2 0-2 0-2 0-2 0-2 0-2 0-2 0-2 0-2 0-2 0-2 0-2 0-2 0-2 0-2 0-2 0-2 0-2 0-2 0-2 0-2 0-2 0-2 0-2 0-2 0-2 0-2 0-2 0-2 0-2 0-2 0-2 0-2 0-2 0-2 0-2 0-2 0-2 0-2 0-2 0-2 0-2 0-2 0-2 0-2 0-2 0-2 0-2 0-2 0-2 0-2 0-2 0-2 0-2 0-2 0-2 0-2 0-2 0-2 0-2 0-2 0-2 0-2 0-2 0-2 0-2 0-2 0-2 0-2 0-2 0-2 0-2 0-2 0-2 0-2 0-2 0-2 0-2 0-2 0-2 0-2 0-2 0-2 0-2 0-2 0-2 0-2 0-2 0-2 0-2 0-2 0-2 0-2 0-2 0-2 0-2 0-2 0-2 0-2 0-2 0-2 0-2 0-2 0-2 0-2 0-2 0-2 0-2 0-2 0-2 0-2 0-2 0-2 0-2 0-2 0-2 0-2 0-2 0-2 0-2 0-2 0-2 0-2 0-2 0-2 0-2 0-2 0-2 0-2 0-2 0-2 0-2 0-2 0-2 0-2 0-2 0-2 0-2 0-2 0-2 0-2 0-2 0-2 0-2 0-2 0-2 0-2 0-2 0-2 0-2 0-2 0-2 0-2 0-2 0-2 0-2 0-2 0-2 0-2 0-2 0-2 0-2 0-2 0-2 0-2 0-2 
0-2 0-2 0-2 0-2 0-2 0-2 0-2 0-2 0-2 0-2 0-2 0-2 0-2 0-2 0-2 0-2 0-2 0-2 0-2 0-2 0-2 0-2 0-2 0-2 0-2 0-2 0-2 0-2 0-2 0-2 0-2 0-2 0-2 0-2 0-2 0-2 0-2 0-2 0-2 0-2 0-2 0-2 0-2 0-2 0-2 0-2 0-2 0-2 0-2 0-2 0-2 0-2 0-2 0-2 0-2 0-2 0-2 0-2 0-2 0-2 0-2 0-2 0-2 0-2 0-2 0-2 0-2 0-2 0-2 0-2 0-2 0-2 0-2 0-2 0-2 0-2 0-2 0-2 0-2 0-2 0-2 0-2 0-2 0-2 0-2 0-2 0-2 0-2 0-2 0-2 0-2 0-2 0-2 0-2 0-2 0-2 0-2 0-2 0-2 0-2 0-2 0-2 0-2 0-2 0-2 0-2 0-2 0-2 0-2 0-2 0-2 0-2 0-2 0-2 0-2 0-2 0-2 0-2 0-2 0-2 0-2 0-2 0-2 0-2 0-2 0-2 0-2 0-2 0-2 0-2 0-2 0-2 0-2 0-2 0-2 0-2 0-2 0-2 0-2 0-2 0-2 0-2 0-2 0-2 0-2 0-2 0-2 0-2 0-2 0-2 0-2 0-2 0-2 0-2 0-2 0-2 0-2 0-2 0-2 0-2 0-2 0-2 0-2 0-2 0-2 0-2 0-2 0-2 0-2 0-2 0-2 0-2 0-2 0-2 0-2 0-2 0-2 0-2 0-2 0-2 0-2 0-2 0-2 0-2 0-2 0-2 0-2 0-2 0-2 0-2 0-2 0-2 0-2 0-2 0-2 0-2 0-2 0-2 0-2 0-2 0-2 0-2 0-2 0-2 0-2 0-2 0-2 0-2 0-2 0-2 0-2 0-2 0-2 0-2 0-2 0-2 0-2 
0-2 0-2 0-2 0-2 0-2 0-2 0-2 0-2 0-2 0-2 0-2 0-2 0-2 0-2 0-2 0-2 0-2 0-2 0-2 0-2 0-2 0-2 0-2 0-2 0-2 0-2 0-2 0-2 0-2 0-2 0-2 0-2 0-2 0-2 0-2 0-2 0-2 0-2 0-2 0-2 0-2 0-2 0-2 0-2 0-2 0-2 0-2 0-2 0-2 0-2 0-2 0-2 0-2 0-2 0-2 0-2 0-2 0-2 0-2 0-2 0-2 0-2 0-2 0-2 0-2 0-2 0-2 0-2 0-2 0-2 0-2 0-2 0-2 0-2 0-2 0-2 0-2 0-2 0-2 0-2 0-2 0-2 0-2 0-2 0-2 0-2 0-2 0-2 0-2 0-2 0-2 0-2 0-2 0-2 0-2 0-2 0-2 0-2 0-2 0-2 0-2 0-2 0-2 0-2 0-2 0-2 0-2 0-2 0-2 0-2 0-2 0-2 0-2 0-2 0-2 0-2 0-2 0-2 0-2 0-2 0-2 0-2 0-2 0-2 0-2 0-2 0-2 0-2 0-2 0-2 0-2 0-2 0-2 0-2 0-2 0-2 0-2 0-2 0-2 0-2 0-2 0-2 0-2 0-2 0-2 0-2 0-2 0-2 0-2 0-2 0-2 0-2 0-2 0-2 0-2 0-2 0-2 0-2 0-2 0-2 0-2 0-2 0-2 0-2 0-2 0-2 0-2 0-2 0-2 0-2 0-2 0-2 0-2 0-2 0-2 0-2 0-2 0-2 0-2 0-2 0-2 0-2 0-2 0-2 0-2 0-2 0-2 0-2 0-2 0-2 0-2 0-2 0-2 0-2 0-2 0-2 0-2 0-2 0-2 0-2 0-2 0-2 0-2 0-2 0-2 0-2 0-2 0-2 0-2 0-2 0-2 0-2 0-2 0-2 0-2 0-2 0-2 
0-2 0-2 0-2 0-2 0-2 0-2 0-2 0-2 0-2 0-2 0-2 0-2 0-2 0-2 0-2 0-2 0-2 0-2 0-2 0-2 0-2 0-2 0-2 0-2 0-2 0-2 0-2 0-2 0-2 0-2 0-2 0-2 0-2 0-2 0-2 0-2 0-2 0-2 0-2 0-2 0-2 0-2 0-2 0-2 0-2 0-2 0-2 0-2 0-2 0-2 0-2 0-2 0-2 0-2 0-2 0-2 0-2 0-2 0-2 0-2 0-2 0-2 0-2 0-2 0-2 0-2 0-2 0-2 0-2 0-2 0-2 0-2 0-2 0-2 0-2 0-2 0-2 0-2 0-2 0-2 0-2 0-2 0-2 0-2 0-2 0-2 0-2 0-2 0-2 0-2 0-2 0-2 0-2 0-2 0-2 0-2 0-2 0-2 0-2 0-2 0-2 0-2 0-2 0-2 0-2 0-2 0-2 0-2 0-2 0-2 0-2 0-2 0-2 0-2 0-2 0-2 0-2 0-2 0-2 0-2 0-2 0-2 0-2 0-2 0-2 134-0 134-0 134-0 134-0 134-0 134-0 90-3 90-3 90-3 0-2 0-2 0-2 0-2 0-2 0-2 0-2 0-2 0-2 0-2 0-2 0-2 0-2 0-2 0-2 0-2 0-2 0-2 0-2 0-2 0-2 0-2 0-2 0-2 0-2 0-2 0-2 0-2 0-2 0-2 0-2 0-2 0-2 0-2 0-2 0-2 0-2 0-2 0-2 0-2 0-2 0-2 0-2 0-2 0-2 0-2 0-2 0-2 0-2 0-2 0-2 0-2 0-2 0-2 0-2 0-2 0-2 0-2 0-2 0-2 0-2 0-2 0-2 0-2 0-2 0-2 0-2 0-2 0-2 0-2 0-2 0-2 0-2 0-2 0-2 0-2 0-2 0-2 0-2 0-2 0-2 0-2 0-2 
0-2 0-2 0-2 0-2 0-2 0-2 0-2 0-2 0-2 0-2 0-2 0-2 0-2 0-2 0-2 0-2 0-2 0-2 0-2 0-2 0-2 0-2 0-2 0-2 0-2 0-2 0-2 0-2 0-2 0-2 0-2 0-2 0-2 0-2 0-2 0-2 0-2 0-2 0-2 0-2 0-2 0-2 0-2 0-2 0-2 0-2 0-2 0-2 0-2 0-2 0-2 0-2 0-2 0-2 0-2 0-2 0-2 0-2 0-2 0-2 0-2 0-2 0-2 0-2 0-2 0-2 0-2 0-2 0-2 0-2 0-2 0-2 0-2 0-2 0-2 0-2 0-2 0-2 0-2 0-2 0-2 0-2 0-2 0-2 0-2 0-2 0-2 0-2 0-2 0-2 0-2 0-2 0-2 0-2 0-2 0-2 0-2 0-2 0-2 0-2 0-2 0-2 0-2 0-2 0-2 0-2 0-2 0-2 0-2 136-0 136-0 136-0 136-0 136-0 136-0 136-0 136-0 136-0 134-0 134-0 134-0 134-0 134-0 134-0 134-0 134-0 134-0 134-0 134-0 134-0 134-0 90-3 90-3 90-3 11-0 11-0 11-0 0-2 0-2 0-2 0-2 0-2 0-2 0-2 0-2 0-2 0-2 0-2 0-2 0-2 0-2 0-2 0-2 0-2 0-2 0-2 0-2 0-2 0-2 0-2 0-2 0-2 0-2 0-2 0-2 0-2 0-2 0-2 0-2 0-2 0-2 0-2 0-2 0-2 0-2 0-2 0-2 0-2 0-2 0-2 0-2 0-2 0-2 0-2 0-2 0-2 0-2 0-2 0-2 0-2 0-2 0-2 0-2 0-2 0-2 0-2 0-2 0-2 0-2 0-2 0-2 0-2 0-2 0-2 0-2 0-2 0-2 0-2 0-2 0-2 0-2 0-2 0-2 0-2 0-2 0-2 0-2 
0-2 0-2 0-2 0-2 0-2 0-2 0-2 0-2 0-2 0-2 0-2 0-2 0-2 0-2 0-2 0-2 0-2 0-2 0-2 0-2 0-2 0-2 0-2 0-2 0-2 0-2 0-2 0-2 0-2 0-2 0-2 0-2 0-2 0-2 0-2 0-2 0-2 0-2 0-2 0-2 0-2 0-2 0-2 0-2 0-2 0-2 0-2 0-2 0-2 0-2 0-2 0-2 0-2 0-2 0-2 0-2 0-2 0-2 0-2 0-2 0-2 0-2 0-2 0-2 0-2 0-2 0-2 0-2 0-2 0-2 0-2 0-2 0-2 0-2 0-2 0-2 0-2 0-2 0-2 0-2 0-2 0-2 0-2 0-2 0-2 0-2 0-2 162-3 162-3 162-3 162-3 162-3 162-3 128-3 128-3 128-3 128-3 128-3 128-3 128-3 128-3 179-0 37-0 37-0 37-0 37-0 37-0 37-0 136-0 136-0 136-0 136-0 136-0 136-0 136-0 136-0 136-0 136-0 136-0 134-0 134-0 134-0 134-0 134-0 38-0 38-0 90-3 90-3 90-3 90-3 90-3 90-3 90-3 90-3 90-3 11-0 11-0 11-0 11-0 11-0 11-0 11-0 11-0 11-0 12-3 12-3 12-3 0-2 0-2 0-2 0-2 0-2 0-2 0-2 0-2 0-2 0-2 0-2 0-2 0-2 0-2 0-2 0-2 0-2 0-2 0-2 0-2 0-2 0-2 0-2 0-2 0-2 0-2 0-2 0-2 0-2 0-2 0-2 0-2 0-2 0-2 0-2 0-2 0-2 0-2 0-2 0-2 0-2 0-2 0-2 0-2 0-2 0-2 0-2 0-2 0-2 0-2 0-2 0-2 0-2 0-2 0-2 0-2 0-2 0-2 0-2 0-2 0-2 0-2 0-2 0-2 0-2 0-2 0-2 0-2 0-2 0-2 
0-2 0-2 0-2 0-2 0-2 0-2 0-2 0-2 0-2 0-2 0-2 0-2 0-2 0-2 0-2 0-2 0-2 0-2 0-2 0-2 0-2 0-2 0-2 0-2 0-2 0-2 0-2 0-2 0-2 0-2 0-2 0-2 0-2 0-2 0-2 0-2 0-2 0-2 0-2 0-2 0-2 0-2 0-2 0-2 0-2 0-2 0-2 0-2 0-2 0-2 0-2 0-2 0-2 0-2 0-2 0-2 0-2 0-2 0-2 0-2 0-2 0-2 0-2 0-2 0-2 0-2 0-2 0-2 0-2 0-2 0-2 0-2 0-2 0-2 0-2 0-2 88-3 88-3 88-3 88-3 88-3 88-3 88-3 88-3 88-3 162-3 162-3 162-3 162-3 162-3 162-3 162-3 162-3 128-3 128-3 128-3 128-3 128-3 128-3 128-3 128-3 179-0 179-0 37-0 37-0 37-0 37-0 37-0 136-0 136-0 136-0 136-0 136-0 136-0 136-0 136-0 136-0 136-0 134-0 134-0 134-0 134-0 134-0 134-0 134-0 38-0 38-0 90-3 90-3 90-3 90-3 90-3 90-3 90-3 90-3 89-3 11-0 11-0 11-0 11-0 11-0 11-0 12-3 12-3 12-3 12-3 12-3 0-2 0-2 0-2 0-2 0-2 0-2 0-2 0-2 0-2 0-2 0-2 0-2 0-2 0-2 0-2 0-2 0-2 0-2 0-2 0-2 0-2 0-2 0-2 0-2 0-2 0-2 0-2 0-2 0-2 0-2 0-2 0-2 0-2 0-2 0-2 0-2 0-2 0-2 0-2 0-2 0-2 0-2 0-2 0-2 0-2 0-2 0-2 0-2 0-2 0-2 0-2 0-2 0-2 0-2 0-2 0-2 0-2 0-2 0-2 0-2 0-2 0-2 0-2 0-2 0-2 0-2 0-2 0-2 0-2 0-2 
0-2 0-2 0-2 0-2 0-2 0-2 0-2 0-2 0-2 0-2 0-2 0-2 0-2 0-2 0-2 0-2 0-2 0-2 0-2 0-2 0-2 0-2 0-2 0-2 0-2 0-2 0-2 0-2 0-2 0-2 0-2 0-2 0-2 0-2 0-2 0-2 0-2 0-2 0-2 0-2 0-2 0-2 0-2 0-2 0-2 0-2 0-2 0-2 0-2 0-2 0-2 0-2 0-2 0-2 0-2 0-2 0-2 0-2 0-2 0-2 0-2 0-2 0-2 0-2 0-2 0-2 0-2 0-2 0-2 0-2 0-2 0-2 0-2 0-2 0-2 0-2 88-3 88-3 88-3 88-3 88-3 88-3 88-3 88-3 88-3 162-3 162-3 162-3 162-3 162-3 162-3 162-3 162-3 128-3 128-3 128-3 128-3 128-3 113-3 179-0 128-3 179-0 37-0 37-0 37-0 37-0 37-0 37-0 37-0 37-0 136-0 136-0 136-0 136-0 136-0 136-0 14-3 14-3 134-0 134-0 15-0 134-0 134-0 134-0 134-0 38-0 38-0 90-3 90-3 90-3 90-3 90-3 90-3 89-3 89-3 89-3 89-3 11-0 11-0 11-0 11-0 11-0 11-0 12-3 12-3 12-3 12-3 0-2 0-2 0-2 0-2 0-2 0-2 0-2 0-2 0-2 0-2 0-2 0-2 0-2 0-2 0-2 0-2 0-2 0-2 0-2 0-2 0-2 0-2 0-2 0-2 0-2 0-2 0-2 0-2 0-2 0-2 0-2 0-2 0-2 0-2 0-2 0-2 0-2 0-2 0-2 0-2 0-2 0-2 0-2 0-2 0-2 0-2 0-2 0-2 0-2 0-2 0-2 0-2 0-2 0-2 0-2 0-2 0-2 0-2 0-2 0-2 0-2 0-2 0-2 0-2 0-2 0-2 0-2 0-2 0-2 0-2 
0-2 0-2 0-2 0-2 0-2 0-2 0-2 0-2 0-2 0-2 0-2 0-2 0-2 0-2 0-2 0-2 0-2 0-2 0-2 0-2 0-2 0-2 0-2 0-2 0-2 0-2 0-2 0-2 0-2 0-2 0-2 0-2 0-2 0-2 0-2 0-2 0-2 0-2 0-2 0-2 0-2 0-2 0-2 0-2 0-2 0-2 0-2 0-2 0-2 0-2 0-2 0-2 0-2 0-2 0-2 0-2 0-2 0-2 0-2 0-2 0-2 0-2 0-2 0-2 0-2 0-2 0-2 0-2 0-2 0-2 0-2 0-2 0-2 0-2 0-2 133-3 88-3 88-3 88-3 88-3 88-3 88-3 88-3 88-3 88-3 162-3 162-3 162-3 162-3 162-3 162-3 162-3 128-3 128-3 128-3 128-3 113-3 113-3 113-3 179-0 179-0 179-0 37-0 37-0 37-0 37-0 37-0 37-0 37-0 37-0 37-0 37-0 37-0 136-0 136-0 14-3 14-3 14-3 134-0 14-3 15-0 15-0 134-0 38-0 38-0 38-0 38-0 90-3 90-3 90-3 90-3 90-3 90-3 89-3 89-3 89-3 89-3 89-3 89-3 11-0 11-0 11-0 11-0 12-3 12-3 12-3 12-3 12-3 12-3 12-3 12-3 167-3 167-3 0-2 0-2 0-2 0-2 0-2 0-2 0-2 0-2 0-2 0-2 0-2 0-2 0-2 0-2 0-2 0-2 0-2 0-2 0-2 0-2 0-2 0-2 0-2 0-2 0-2 0-2 0-2 0-2 0-2 0-2 0-2 0-2 0-2 0-2 0-2 0-2 0-2 0-2 0-2 0-2 0-2 0-2 0-2 0-2 0-2 0-2 0-2 0-2 0-2 0-2 0-2 0-2 0-2 0-2 0-2 0-2 0-2 0-2 0-2 0-2 0-2 0-2 0-2 0-2 
0-2 0-2 0-2 0-2 0-2 0-2 0-2 0-2 0-2 0-2 0-2 0-2 0-2 0-2 0-2 0-2 0-2 0-2 0-2 0-2 0-2 0-2 0-2 0-2 0-2 0-2 0-2 0-2 0-2 0-2 0-2 0-2 0-2 0-2 0-2 0-2 0-2 0-2 0-2 0-2 0-2 0-2 0-2 0-2 0-2 0-2 0-2 0-2 0-2 0-2 0-2 0-2 0-2 0-2 0-2 0-2 0-2 0-2 0-2 0-2 0-2 0-2 0-2 0-2 0-2 0-2 0-2 0-2 0-2 0-2 0-2 0-2 0-2 0-2 133-3 133-3 133-3 88-3 133-3 88-3 88-3 69-3 69-3 88-3 88-3 162-3 162-3 162-3 162-3 162-3 162-3 128-3 128-3 128-3 128-3 128-3 128-3 113-3 113-3 179-0 179-0 179-0 37-0 37-0 37-0 37-0 37-0 37-0 37-0 37-0 207-0 207-0 207-0 207-0 14-3 14-3 14-3 14-3 14-3 14-3 14-3 15-0 15-0 15-0 38-0 38-0 38-0 90-3 38-0 90-3 90-3 90-3 90-3 89-3 89-3 89-3 89-3 89-3 89-3 89-3 11-0 11-0 11-0 12-3 12-3 12-3 12-3 12-3 12-3 12-3 12-3 167-3 167-3 167-3 167-3 167-3 167-3 0-2 0-2 0-2 0-2 0-2 0-2 0-2 0-2 0-2 0-2 0-2 0-2 0-2 0-2 0-2 0-2 0-2 0-2 0-2 0-2 0-2 0-2 0-2 0-2 0-2 0-2 0-2 0-2 0-2 0-2 0-2 0-2 0-2 0-2 0-2 0-2 0-2 0-2 0-2 0-2 0-2 0-2 0-2 0-2 0-2 0-2 0-2 0-2 0-2 0-2 0-2 0-2 0-2 0-2 0-2 0-2 0-2 0-2 0-2 0-2 
0-2 0-2 0-2 0-2 0-2 0-2 0-2 0-2 0-2 0-2 0-2 0-2 0-2 0-2 0-2 0-2 0-2 0-2 0-2 0-2 0-2 0-2 0-2 0-2 0-2 0-2 0-2 0-2 0-2 0-2 0-2 0-2 0-2 0-2 0-2 0-2 0-2 0-2 0-2 0-2 0-2 0-2 0-2 0-2 0-2 0-2 0-2 0-2 0-2 0-2 0-2 0-2 0-2 0-2 0-2 0-2 0-2 0-2 0-2 0-2 0-2 0-2 0-2 0-2 0-2 0-2 0-2 0-2 0-2 0-2 0-2 0-2 0-2 114-3 133-3 133-3 133-3 133-3 133-3 88-3 88-3 69-3 69-3 88-3 88-3 88-3 69-3 162-3 162-3 162-3 42-3 128-3 128-3 128-3 128-3 128-3 128-3 128-3 113-3 179-0 179-0 179-0 179-0 179-0 37-0 37-0 70-0 70-0 70-0 207-0 207-0 207-0 207-0 207-0 14-3 14-3 14-3 14-3 14-3 14-3 15-0 15-0 15-0 15-0 38-0 38-0 38-0 38-0 38-0 38-0 38-0 89-3 89-3 89-3 89-3 89-3 89-3 89-3 89-3 11-0 11-0 11-0 11-0 12-3 12-3 12-3 12-3 12-3 12-3 12-3 12-3 167-3 167-3 167-3 167-3 167-3 167-3 0-2 0-2 0-2 0-2 0-2 0-2 0-2 0-2 0-2 0-2 0-2 0-2 0-2 0-2 0-2 0-2 0-2 0-2 0-2 0-2 0-2 0-2 0-2 0-2 0-2 0-2 0-2 0-2 0-2 0-2 0-2 0-2 0-2 0-2 0-2 0-2 0-2 0-2 0-2 0-2 0-2 0-2 0-2 0-2 0-2 0-2 0-2 0-2 0-2 0-2 0-2 0-2 0-2 0-2 0-2 0-2 0-2 0-2 0-2 0-2 
0-2 0-2 0-2 0-2 0-2 0-2 0-2 0-2 0-2 0-2 0-2 0-2 0-2 0-2 0-2 0-2 0-2 0-2 0-2 0-2 0-2 0-2 0-2 0-2 0-2 0-2 0-2 0-2 0-2 0-2 0-2 0-2 0-2 0-2 0-2 0-2 0-2 0-2 0-2 0-2 0-2 0-2 0-2 0-2 0-2 0-2 0-2 0-2 0-2 0-2 0-2 0-2 0-2 0-2 0-2 0-2 0-2 0-2 0-2 0-2 0-2 0-2 0-2 108-0 108-0 108-0 108-0 108-0 108-0 108-0 108-0 108-0 114-3 114-3 114-3 133-3 133-3 133-3 88-3 88-3 133-3 69-3 69-3 69-3 69-3 69-3 69-3 69-3 69-3 69-3 42-3 113-3 113-3 113-3 113-3 113-3 113-3 113-3 113-3 113-3 179-0 179-0 179-0 179-0 179-0 179-0 70-0 70-0 70-0 70-0 207-0 207-0 207-0 207-0 207-0 14-3 14-3 14-3 14-3 14-3 15-0 15-0 15-0 15-0 38-0 38-0 38-0 38-0 38-0 38-0 89-3 89-3 89-3 89-3 89-3 89-3 89-3 89-3 89-3 11-0 11-0 11-0 12-3 12-3 12-3 12-3 12-3 12-3 198-3 12-3 12-3 167-3 167-3 167-3 167-3 167-3 167-3 0-2 0-2 0-2 0-2 0-2 0-2 0-2 0-2 0-2 0-2 0-2 0-2 0-2 0-2 0-2 0-2 0-2 0-2 0-2 0-2 0-2 0-2 0-2 0-2 0-2 0-2 0-2 0-2 0-2 0-2 0-2 0-2 0-2 0-2 0-2 0-2 0-2 0-2 0-2 0-2 0-2 0-2 0-2 0-2 0-2 0-2 0-2 0-2 0-2 0-2 0-2 0-2 0-2 0-2 0-2 0-2 0-2 0-2 0-2 0-2 
0-2 0-2 0-2 0-2 0-2 0-2 0-2 0-2 0-2 0-2 0-2 0-2 0-2 0-2 0-2 0-2 0-2 0-2 0-2 0-2 0-2 0-2 0-2 0-2 0-2 0-2 0-2 0-2 0-2 0-2 0-2 0-2 0-2 0-2 0-2 0-2 0-2 0-2 0-2 0-2 0-2 0-2 0-2 0-2 0-2 0-2 0-2 0-2 0-2 0-2 0-2 0-2 0-2 0-2 0-2 0-2 0-2 0-2 0-2 0-2 0-2 0-2 108-0 108-0 108-0 108-0 108-0 108-0 108-0 108-0 108-0 114-3 114-3 114-3 114-3 114-3 133-3 133-3 133-3 133-3 133-3 69-3 69-3 69-3 69-3 69-3 69-3 132-3 132-3 132-3 42-3 113-3 113-3 113-3 113-3 113-3 113-3 113-3 113-3 113-3 179-0 179-0 179-0 179-0 179-0 179-0 70-0 70-0 70-0 70-0 207-0 207-0 207-0 207-0 14-3 14-3 14-3 14-3 14-3 14-3 14-3 15-0 15-0 15-0 38-0 38-0 38-0 38-0 38-0 38-0 38-0 96-3 89-3 89-3 89-3 89-3 89-3 89-3 97-0 97-0 11-0 97-0 97-0 97-0 97-0 97-0 97-0 198-3 198-3 86-0 86-0 86-0 167-3 167-3 167-3 167-3 167-3 167-3 0-2 0-2 0-2 0-2 0-2 0-2 0-2 0-2 0-2 0-2 0-2 0-2 0-2 0-2 0-2 0-2 0-2 0-2 0-2 0-2 0-2 0-2 0-2 0-2 0-2 0-2 0-2 0-2 0-2 0-2 0-2 0-2 0-2 0-2 0-2 0-2 0-2 0-2 0-2 0-2 0-2 0-2 0-2 0-2 0-2 0-2 0-2 0-2 0-2 0-2 0-2 0-2 0-2 0-2 0-2 0-2 0-2 0-2 0-2 
0-2 0-2 0-2 0-2 0-2 0-2 0-2 0-2 0-2 0-2 0-2 0-2 0-2 0-2 0-2 0-2 0-2 0-2 0-2 0-2 0-2 0-2 0-2 0-2 0-2 0-2 0-2 0-2 0-2 0-2 0-2 0-2 0-2 0-2 0-2 0-2 0-2 0-2 0-2 0-2 0-2 0-2 0-2 0-2 0-2 0-2 0-2 0-2 0-2 0-2 0-2 0-2 0-2 0-2 0-2 0-2 0-2 0-2 0-2 0-2 0-2 0-2 108-0 108-0 108-0 108-0 108-0 108-0 108-0 108-0 114-3 114-3 114-3 114-3 114-3 114-3 16-3 16-3 133-3 133-3 133-3 133-3 133-3 69-3 69-3 69-3 69-3 132-3 132-3 132-3 42-3 42-3 113-3 113-3 113-3 113-3 113-3 113-3 113-3 113-3 113-3 179-0 179-0 179-0 179-0 179-0 179-0 70-0 70-0 70-0 207-0 207-0 207-0 211-3 211-3 14-3 211-3 14-3 14-3 14-3 14-3 15-0 15-0 15-0 38-0 96-3 38-0 38-0 96-3 38-0 96-3 96-3 96-3 96-3 96-3 96-3 97-0 97-0 97-0 97-0 97-0 97-0 92-0 92-0 97-0 97-0 198-3 198-3 198-3 86-0 86-0 86-0 167-3 167-3 167-3 167-3 167-3 167-3 167-3 17-0 0-2 0-2 0-2 0-2 0-2 0-2 0-2 0-2 0-2 0-2 0-2 0-2 0-2 0-2 0-2 0-2 0-2 0-2 0-2 0-2 0-2 0-2 0-2 0-2 0-2 0-2 0-2 0-2 0-2 0-2 0-2 0-2 0-2 0-2 0-2 0-2 0-2 0-2 0-2 0-2 0-2 0-2 0-2 0-2 0-2 0-2 0-2 0-2 0-2 0-2 0-2 0-2 0-2 0-2 0-2 0-2 0-2 
0-2 0-2 0-2 0-2 0-2 0-2 0-2 0-2 0-2 0-2 0-2 0-2 0-2 0-2 0-2 0-2 0-2 0-2 0-2 0-2 0-2 0-2 0-2 0-2 0-2 0-2 0-2 0-2 0-2 0-2 0-2 0-2 0-2 0-2 0-2 0-2 0-2 0-2 0-2 0-2 0-2 0-2 0-2 0-2 0-2 0-2 0-2 0-2 0-2 0-2 0-2 0-2 0-2 0-2 0-2 0-2 0-2 0-2 0-2 0-2 0-2 0-2 226-3 108-0 108-0 108-0 108-0 62-3 108-0 114-3 114-3 114-3 114-3 114-3 114-3 16-3 16-3 16-3 133-3 133-3 133-3 133-3 69-3 69-3 69-3 69-3 69-3 132-3 132-3 132-3 132-3 42-3 113-3 113-3 113-3 10-0 10-0 10-0 10-0 137-3 179-0 179-0 179-0 179-0 179-0 179-0 70-0 70-0 70-0 207-0 207-0 207-0 207-0 211-3 211-3 211-3 211-3 166-3 14-3 15-0 15-0 15-0 15-0 15-0 15-0 96-3 96-3 96-3 96-3 96-3 96-3 96-3 224-0 96-3 96-3 96-3 59-3 97-0 97-0 97-0 97-0 97-0 92-0 92-0 97-0 198-3 198-3 198-3 86-0 86-0 86-0 86-0 167-3 167-3 167-3 167-3 17-0 17-0 17-0 17-0 0-2 0-2 0-2 0-2 0-2 0-2 0-2 0-2 0-2 0-2 0-2 0-2 0-2 0-2 0-2 0-2 0-2 0-2 0-2 0-2 0-2 0-2 0-2 0-2 0-2 0-2 0-2 0-2 0-2 0-2 0-2 0-2 0-2 0-2 0-2 0-2 0-2 0-2 0-2 0-2 0-2 0-2 0-2 0-2 0-2 0-2 0-2 0-2 0-2 0-2 0-2 0-2 0-2 0-2 0-2 0-2 0-2 
0-2 0-2 0-2 0-2 0-2 0-2 0-2 0-2 0-2 0-2 0-2 0-2 0-2 0-2 0-2 0-2 0-2 0-2 0-2 0-2 0-2 0-2 0-2 0-2 0-2 0-2 0-2 0-2 0-2 0-2 0-2 0-2 0-2 0-2 0-2 0-2 0-2 0-2 0-2 0-2 0-2 0-2 0-2 0-2 0-2 0-2 0-2 0-2 0-2 0-2 0-2 0-2 0-2 0-2 0-2 0-2 0-2 0-2 0-2 0-2 0-2 0-2 226-3 226-3 108-0 62-3 62-3 62-3 114-3 114-3 114-3 114-3 114-3 114-3 114-3 16-3 16-3 16-3 16-3 133-3 133-3 133-3 133-3 69-3 69-3 69-3 69-3 132-3 132-3 132-3 132-3 42-3 113-3 113-3 113-3 10-0 10-0 10-0 10-0 137-3 137-3 137-3 137-3 137-3 137-3 137-3 70-0 70-0 70-0 70-0 207-0 207-0 207-0 211-3 211-3 211-3 166-3 166-3 166-3 166-3 166-3 15-0 15-0 15-0 15-0 96-3 96-3 96-3 96-3 96-3 96-3 96-3 224-0 96-3 96-3 96-3 59-3 97-0 97-0 97-0 97-0 97-0 92-0 92-0 198-3 198-3 198-3 198-3 86-0 86-0 86-0 86-0 167-3 17-0 17-0 17-0 17-0 17-0 17-0 17-0 17-0 17-0 17-0 0-2 0-2 0-2 0-2 0-2 0-2 0-2 0-2 0-2 0-2 0-2 0-2 0-2 0-2 0-2 0-2 0-2 0-2 0-2 0-2 0-2 0-2 0-2 0-2 0-2 0-2 0-2 0-2 0-2 0-2 0-2 0-2 0-2 0-2 0-2 0-2 0-2 0-2 0-2 0-2 0-2 0-2 0-2 0-2 0-2 0-2 0-2 0-2 0-2 0-2 0-2 0-2 0-2 0-2 
0-2 0-2 0-2 0-2 0-2 0-2 0-2 0-2 0-2 0-2 0-2 0-2 0-2 0-2 0-2 0-2 0-2 0-2 0-2 0-2 0-2 0-2 0-2 0-2 0-2 0-2 0-2 0-2 0-2 0-2 0-2 0-2 0-2 0-2 0-2 0-2 0-2 0-2 0-2 0-2 0-2 0-2 0-2 0-2 0-2 0-2 0-2 0-2 0-2 0-2 0-2 0-2 0-2 0-2 0-2 0-2 0-2 0-2 0-2 0-2 226-3 226-3 226-3 108-0 108-0 62-3 62-3 62-3 62-3 62-3 114-3 114-3 114-3 114-3 114-3 16-3 16-3 16-3 16-3 133-3 133-3 16-3 16-3 69-3 132-3 69-3 69-3 132-3 132-3 132-3 132-3 42-3 42-3 42-3 42-3 10-0 10-0 10-0 10-0 10-0 137-3 137-3 137-3 137-3 137-3 70-0 70-0 70-0 70-0 70-0 207-0 207-0 207-0 211-3 211-3 211-3 211-3 166-3 166-3 166-3 166-3 15-0 15-0 15-0 15-0 96-3 96-3 96-3 96-3 96-3 96-3 96-3 224-0 224-0 224-0 224-0 59-3 97-0 97-0 97-0 97-0 97-0 92-0 92-0 92-0 198-3 198-3 198-3 198-3 86-0 86-0 86-0 167-3 17-0 17-0 17-0 17-0 17-0 17-0 17-0 17-0 246-3 246-3 246-3 0-2 0-2 0-2 0-2 0-2 0-2 0-2 0-2 0-2 0-2 0-2 0-2 0-2 0-2 0-2 0-2 0-2 0-2 0-2 0-2 0-2 0-2 0-2 0-2 0-2 0-2 0-2 0-2 0-2 0-2 0-2 0-2 0-2 0-2 0-2 0-2 0-2 0-2 0-2 0-2 0-2 0-2 0-2 0-2 0-2 0-2 0-2 0-2 0-2 0-2 0-2 0-2 0-2 
0-2 0-2 0-2 0-2 0-2 0-2 0-2 0-2 0-2 0-2 0-2 0-2 0-2 0-2 0-2 0-2 0-2 0-2 0-2 0-2 0-2 0-2 0-2 0-2 0-2 0-2 0-2 0-2 0-2 0-2 0-2 0-2 0-2 0-2 0-2 0-2 0-2 0-2 0-2 0-2 0-2 0-2 0-2 0-2 0-2 0-2 0-2 0-2 0-2 0-2 0-2 0-2 0-2 0-2 0-2 0-2 0-2 0-2 57-0 57-0 226-3 226-3 226-3 108-0 108-0 62-3 62-3 62-3 62-3 62-3 62-3 114-3 114-3 114-3 114-3 16-3 16-3 16-3 133-3 133-3 133-3 16-3 16-3 132-3 132-3 132-3 132-3 132-3 132-3 132-3 132-3 42-3 42-3 42-3 42-3 10-0 10-0 10-0 10-0 10-0 137-3 137-3 137-3 137-3 70-0 70-0 70-0 70-0 70-0 70-0 207-0 207-0 207-0 207-0 211-3 211-3 211-3 166-3 166-3 166-3 166-3 166-3 166-3 15-0 15-0 96-3 96-3 96-3 96-3 96-3 224-0 224-0 224-0 224-0 224-0 224-0 59-3 59-3 59-3 97-0 97-0 97-0 97-0 92-0 92-0 198-3 198-3 198-3 86-0 86-0 86-0 86-0 86-0 86-0 17-0 86-0 17-0 17-0 17-0 17-0 17-0 246-3 246-3 246-3 246-3 246-3 246-3 220-0 220-0 220-0 220-0 220-0 0-2 0-2 0-2 0-2 0-2 0-2 0-2 0-2 0-2 0-2 0-2 0-2 0-2 0-2 0-2 0-2 0-2 0-2 0-2 0-2 0-2 0-2 0-2 0-2 0-2 0-2 0-2 0-2 0-2 0-2 0-2 0-2 0-2 0-2 0-2 0-2 0-2 0-2 0-2 0-2 0-2 0-2 0-2 0-2 0-2 
0-2 0-2 0-2 0-2 0-2 0-2 0-2 0-2 0-2 0-2 0-2 0-2 0-2 0-2 0-2 0-2 0-2 0-2 0-2 0-2 0-2 0-2 0-2 0-2 0-2 0-2 0-2 0-2 0-2 0-2 0-2 0-2 0-2 0-2 0-2 0-2 0-2 0-2 0-2 0-2 0-2 0-2 0-2 0-2 0-2 0-2 0-2 0-2 0-2 0-2 0-2 0-2 0-2 0-2 0-2 57-0 57-0 57-0 57-0 57-0 226-3 226-3 226-3 226-3 226-3 226-3 62-3 62-3 62-3 62-3 62-3 131-3 131-3 131-3 131-3 16-3 16-3 16-3 16-3 133-3 16-3 16-3 16-3 132-3 132-3 132-3 132-3 42-3 42-3 42-3 42-3 42-3 42-3 42-3 42-3 10-0 10-0 10-0 10-0 10-0 137-3 137-3 137-3 137-3 70-0 70-0 70-0 70-0 207-0 207-0 207-0 207-0 211-3 211-3 211-3 188-3 166-3 166-3 166-3 166-3 166-3 166-3 166-3 166-3 393-3 393-3 393-3 393-3 393-3 393-3 393-3 224-0 224-0 224-0 224-0 59-3 59-3 59-3 59-3 59-3 59-3 59-3 92-0 92-0 92-0 198-3 198-3 198-3 86-0 86-0 86-0 86-0 86-0 86-0 86-0 86-0 17-0 17-0 17-0 17-0 17-0 246-3 246-3 246-3 246-3 246-3 220-0 220-0 220-0 220-0 220-0 220-0 0-2 0-2 0-2 0-2 0-2 0-2 0-2 0-2 0-2 0-2 0-2 0-2 0-2 0-2 0-2 0-2 0-2 0-2 0-2 0-2 0-2 0-2 0-2 0-2 0-2 0-2 0-2 0-2 0-2 0-2 0-2 0-2 0-2 0-2 0-2 0-2 0-2 0-2 0-2 0-2 0-2 0-2 0-2 0-2 0-2 
0-2 0-2 0-2 0-2 0-2 0-2 0-2 0-2 0-2 0-2 0-2 0-2 0-2 0-2 0-2 0-2 0-2 0-2 0-2 0-2 0-2 0-2 0-2 0-2 0-2 0-2 0-2 0-2 0-2 0-2 0-2 0-2 0-2 0-2 0-2 0-2 0-2 0-2 0-2 0-2 0-2 0-2 0-2 0-2 0-2 0-2 0-2 0-2 0-2 0-2 0-2 0-2 0-2 57-0 57-0 57-0 57-0 57-0 57-0 57-0 226-3 226-3 226-3 226-3 226-3 226-3 62-3 62-3 62-3 62-3 62-3 131-3 131-3 131-3 131-3 16-3 16-3 16-3 16-3 16-3 16-3 16-3 16-3 132-3 132-3 132-3 132-3 132-3 132-3 42-3 42-3 42-3 42-3 42-3 10-0 10-0 10-0 10-0 10-0 137-3 137-3 137-3 137-3 137-3 13-0 70-0 13-0 70-0 207-0 207-0 211-3 211-3 211-3 211-3 211-3 188-3 188-3 166-3 166-3 166-3 166-3 166-3 166-3 166-3 166-3 393-3 393-3 393-3 393-3 393-3 393-3 224-0 224-0 224-0 224-0 59-3 59-3 59-3 59-3 59-3 59-3 92-0 92-0 92-0 92-0 198-3 198-3 198-3 198-3 86-0 86-0 86-0 86-0 86-0 174-3 174-3 17-0 17-0 17-0 17-0 17-0 174-3 174-3 174-3 246-3 246-3 220-0 220-0 220-0 220-0 220-0 220-0 0-2 0-2 0-2 0-2 0-2 0-2 0-2 0-2 0-2 0-2 0-2 0-2 0-2 0-2 0-2 0-2 0-2 0-2 0-2 0-2 0-2 0-2 0-2 0-2 0-2 0-2 0-2 0-2 0-2 0-2 0-2 0-2 0-2 0-2 0-2 0-2 0-2 0-2 0-2 0-2 0-2 0-2 0-2 0-2 0-2 
0-2 0-2 0-2 0-2 0-2 0-2 0-2 0-2 0-2 0-2 0-2 0-2 0-2 0-2 0-2 0-2 0-2 0-2 0-2 0-2 0-2 0-2 0-2 0-2 0-2 0-2 0-2 0-2 0-2 0-2 0-2 0-2 0-2 0-2 0-2 0-2 0-2 0-2 0-2 0-2 0-2 0-2 0-2 0-2 0-2 0-2 0-2 0-2 0-2 0-2 0-2 82-0 82-0 57-0 57-0 57-0 57-0 57-0 57-0 57-0 57-0 226-3 226-3 226-3 226-3 62-3 62-3 62-3 62-3 131-3 131-3 131-3 131-3 131-3 109-3 16-3 16-3 16-3 16-3 135-3 135-3 135-3 16-3 16-3 209-0 209-0 209-0 132-3 132-3 132-3 42-3 42-3 42-3 42-3 10-0 10-0 10-0 10-0 10-0 137-3 137-3 137-3 137-3 137-3 13-0 13-0 13-0 13-0 210-0 210-0 210-0 211-3 211-3 211-3 211-3 188-3 188-3 166-3 166-3 166-3 166-3 166-3 166-3 166-3 166-3 393-3 393-3 393-3 393-3 393-3 393-3 224-0 224-0 224-0 224-0 59-3 59-3 59-3 59-3 59-3 59-3 92-0 92-0 92-0 92-0 198-3 198-3 198-3 198-3 86-0 174-3 174-3 174-3 174-3 174-3 174-3 174-3 17-0 17-0 17-0 174-3 174-3 174-3 246-3 246-3 246-3 220-0 220-0 220-0 220-0 220-0 220-0 0-2 0-2 0-2 0-2 0-2 0-2 0-2 0-2 0-2 0-2 0-2 0-2 0-2 0-2 0-2 0-2 0-2 0-2 0-2 0-2 0-2 0-2 0-2 0-2 0-2 0-2 0-2 0-2 0-2 0-2 0-2 0-2 0-2 0-2 0-2 0-2 0-2 0-2 0-2 0-2 0-2 0-2 0-2 0-2 0-2 
0-2 0-2 0-2 0-2 0-2 0-2 0-2 0-2 0-2 0-2 0-2 0-2 0-2 0-2 0-2 0-2 0-2 0-2 0-2 0-2 0-2 0-2 0-2 0-2 0-2 0-2 0-2 0-2 0-2 0-2 0-2 0-2 0-2 0-2 0-2 0-2 0-2 0-2 0-2 0-2 0-2 0-2 0-2 0-2 0-2 0-2 0-2 0-2 0-2 34-3 34-3 82-0 82-0 57-0 57-0 57-0 57-0 57-0 57-0 57-0 57-0 57-0 226-3 226-3 226-3 62-3 131-3 131-3 131-3 131-3 131-3 131-3 131-3 131-3 109-3 109-3 135-3 135-3 135-3 135-3 135-3 135-3 135-3 16-3 209-0 209-0 209-0 209-0 209-0 209-0 42-3 42-3 42-3 42-3 203-3 10-0 10-0 137-3 137-3 137-3 137-3 137-3 205-0 137-3 13-0 13-0 13-0 13-0 210-0 210-0 210-0 211-3 211-3 211-3 211-3 188-3 188-3 188-3 188-3 188-3 166-3 166-3 165-3 166-3 393-3 393-3 393-3 393-3 393-3 393-3 141-0 224-0 224-0 224-0 224-0 224-0 224-0 59-3 59-3 59-3 59-3 92-0 92-0 92-0 92-0 198-3 198-3 198-3 198-3 198-3 198-3 174-3 174-3 174-3 174-3 174-3 174-3 174-3 174-3 174-3 174-3 174-3 246-3 246-3 246-3 246-3 246-3 220-0 220-0 220-0 220-0 220-0 220-0 0-2 0-2 0-2 0-2 0-2 0-2 0-2 0-2 0-2 0-2 0-2 0-2 0-2 0-2 0-2 0-2 0-2 0-2 0-2 0-2 0-2 0-2 0-2 0-2 0-2 0-2 0-2 0-2 0-2 0-2 0-2 0-2 0-2 0-2 0-2 0-2 0-2 0-2 0-2 0-2 0-2 0-2 0-2 0-2 
0-2 0-2 0-2 0-2 0-2 0-2 0-2 0-2 0-2 0-2 0-2 0-2 0-2 0-2 0-2 0-2 0-2 0-2 0-2 0-2 0-2 0-2 0-2 0-2 0-2 0-2 0-2 0-2 0-2 0-2 0-2 0-2 0-2 0-2 0-2 0-2 0-2 0-2 0-2 0-2 0-2 0-2 0-2 0-2 0-2 0-2 0-2 0-2 0-2 34-3 34-3 82-0 82-0 82-0 57-0 57-0 57-0 57-0 57-0 57-0 57-0 57-0 226-3 226-3 62-3 62-3 62-3 131-3 131-3 131-3 131-3 131-3 131-3 131-3 109-3 109-3 135-3 135-3 135-3 135-3 135-3 135-3 135-3 209-0 209-0 209-0 209-0 209-0 209-0 209-0 209-0 203-3 203-3 203-3 203-3 10-0 10-0 137-3 137-3 137-3 137-3 205-0 205-0 205-0 205-0 13-0 13-0 210-0 210-0 210-0 210-0 211-3 188-3 188-3 188-3 188-3 188-3 188-3 165-3 165-3 165-3 165-3 165-3 165-3 393-3 393-3 393-3 393-3 393-3 393-3 141-0 141-0 141-0 224-0 224-0 224-0 224-0 59-3 59-3 59-3 92-0 92-0 92-0 92-0 92-0 140-3 140-3 140-3 140-3 198-3 140-3 140-3 123-3 123-3 123-3 123-3 174-3 174-3 174-3 246-3 246-3 246-3 246-3 246-3 246-3 220-0 220-0 220-0 220-0 220-0 225-0 225-0 225-0 225-0 225-0 0-2 0-2 0-2 0-2 0-2 0-2 0-2 0-2 0-2 0-2 0-2 0-2 0-2 0-2 0-2 0-2 0-2 0-2 0-2 0-2 0-2 0-2 0-2 0-2 0-2 0-2 0-2 0-2 0-2 0-2 0-2 0-2 0-2 0-2 0-2 0-2 0-2 0-2 0-2 0-2 0-2 0-2 
0-2 0-2 0-2 0-2 0-2 0-2 0-2 0-2 0-2 0-2 0-2 0-2 0-2 0-2 0-2 0-2 0-2 0-2 0-2 0-2 0-2 0-2 0-2 0-2 0-2 0-2 0-2 0-2 0-2 0-2 0-2 0-2 0-2 0-2 0-2 0-2 0-2 0-2 0-2 0-2 0-2 0-2 0-2 0-2 0-2 0-2 0-2 0-2 34-3 34-3 34-3 82-0 82-0 82-0 82-0 82-0 57-0 57-0 82-0 82-0 82-0 226-3 226-3 226-3 62-3 62-3 62-3 131-3 131-3 131-3 131-3 131-3 109-3 131-3 109-3 109-3 135-3 135-3 135-3 135-3 135-3 135-3 135-3 209-0 209-0 209-0 209-0 209-0 209-0 209-0 209-0 203-3 203-3 203-3 203-3 203-3 203-3 203-3 203-3 137-3 205-0 205-0 205-0 205-0 13-0 13-0 13-0 210-0 210-0 210-0 210-0 211-3 188-3 188-3 188-3 188-3 188-3 188-3 165-3 165-3 165-3 165-3 165-3 165-3 141-0 141-0 393-3 393-3 393-3 393-3 393-3 141-0 224-0 224-0 224-0 224-0 59-3 59-3 59-3 59-3 92-0 92-0 92-0 92-0 140-3 140-3 140-3 140-3 140-3 140-3 140-3 123-3 123-3 123-3 123-3 123-3 123-3 174-3 174-3 246-3 246-3 246-3 246-3 246-3 246-3 220-0 220-0 220-0 220-0 220-0 225-0 225-0 225-0 225-0 225-0 0-2 0-2 0-2 0-2 0-2 0-2 0-2 0-2 0-2 0-2 0-2 0-2 0-2 0-2 0-2 0-2 0-2 0-2 0-2 0-2 0-2 0-2 0-2 0-2 0-2 0-2 0-2 0-2 0-2 0-2 0-2 0-2 0-2 0-2 0-2 0-2 0-2 0-2 0-2 0-2 0-2 0-2 
0-2 0-2 0-2 0-2 0-2 0-2 0-2 0-2 0-2 0-2 0-2 0-2 0-2 0-2 0-2 0-2 0-2 0-2 0-2 0-2 0-2 0-2 0-2 0-2 0-2 0-2 0-2 0-2 0-2 0-2 0-2 0-2 0-2 0-2 0-2 0-2 0-2 0-2 0-2 0-2 0-2 0-2 0-2 0-2 0-2 0-2 34-3 34-3 34-3 34-3 34-3 82-0 82-0 82-0 82-0 82-0 82-0 82-0 82-0 82-0 82-0 226-3 226-3 226-3 62-3 62-3 62-3 131-3 131-3 109-3 109-3 109-3 109-3 109-3 109-3 109-3 135-3 135-3 32-3 32-3 32-3 135-3 135-3 135-3 84-3 84-3 209-0 209-0 209-0 209-0 209-0 84-3 203-3 203-3 203-3 203-3 203-3 203-3 203-3 137-3 205-0 205-0 205-0 205-0 13-0 13-0 210-0 210-0 210-0 210-0 210-0 211-3 211-3 188-3 188-3 188-3 188-3 188-3 165-3 165-3 165-3 165-3 165-3 165-3 165-3 141-0 141-0 141-0 393-3 393-3 393-3 141-0 141-0 224-0 224-0 59-3 59-3 59-3 59-3 59-3 92-0 92-0 92-0 92-0 140-3 140-3 140-3 140-3 140-3 140-3 140-3 123-3 123-3 123-3 123-3 123-3 123-3 174-3 174-3 174-3 246-3 246-3 246-3 246-3 295-3 295-3 295-3 295-3 225-0 225-0 225-0 225-0 225-0 225-0 225-0 0-2 0-2 0-2 0-2 0-2 0-2 0-2 0-2 0-2 0-2 0-2 0-2 0-2 0-2 0-2 0-2 0-2 0-2 0-2 0-2 0-2 0-2 0-2 0-2 0-2 0-2 0-2 0-2 0-2 0-2 0-2 0-2 0-2 0-2 0-2 0-2 0-2 0-2 0-2 0-2 0-2 0-2 
0-2 0-2 0-2 0-2 0-2 0-2 0-2 0-2 0-2 0-2 0-2 0-2 0-2 0-2 0-2 0-2 0-2 0-2 0-2 0-2 0-2 0-2 0-2 0-2 0-2 0-2 0-2 0-2 0-2 0-2 0-2 0-2 0-2 0-2 0-2 0-2 0-2 0-2 0-2 0-2 0-2 0-2 0-2 0-2 0-2 0-2 34-3 34-3 55-3 34-3 34-3 82-0 82-0 82-0 82-0 82-0 82-0 82-0 82-0 228-0 226-3 226-3 226-3 226-3 226-3 131-3 131-3 131-3 109-3 109-3 109-3 109-3 109-3 109-3 109-3 109-3 135-3 135-3 32-3 32-3 32-3 32-3 135-3 135-3 84-3 84-3 209-0 209-0 209-0 209-0 209-0 84-3 203-3 203-3 203-3 203-3 203-3 203-3 203-3 205-0 205-0 205-0 205-0 205-0 13-0 13-0 13-0 210-0 210-0 210-0 210-0 210-0 188-3 188-3 188-3 188-3 188-3 161-3 161-3 165-3 165-3 165-3 165-3 165-3 165-3 141-0 141-0 141-0 393-3 393-3 141-0 141-0 141-0 141-0 141-0 141-0 122-0 59-3 94-3 94-3 92-0 140-3 140-3 140-3 140-3 140-3 140-3 140-3 123-3 123-3 140-3 123-3 123-3 123-3 123-3 123-3 123-3 174-3 320-3 320-3 295-3 295-3 295-3 295-3 295-3 295-3 295-3 295-3 225-0 300-0 300-0 225-0 225-0 225-0 225-0 225-0 0-2 0-2 0-2 0-2 0-2 0-2 0-2 0-2 0-2 0-2 0-2 0-2 0-2 0-2 0-2 0-2 0-2 0-2 0-2 0-2 0-2 0-2 0-2 0-2 0-2 0-2 0-2 0-2 0-2 0-2 0-2 0-2 0-2 0-2 0-2 0-2 0-2 0-2 0-2 0-2 0-2 
0-2 0-2 0-2 0-2 0-2 0-2 0-2 0-2 0-2 0-2 0-2 0-2 0-2 0-2 0-2 0-2 0-2 0-2 0-2 0-2 0-2 0-2 0-2 0-2 0-2 0-2 0-2 0-2 0-2 0-2 0-2 0-2 0-2 0-2 0-2 0-2 0-2 0-2 0-2 0-2 0-2 0-2 0-2 0-2 0-2 0-2 34-3 34-3 55-3 55-3 34-3 82-0 82-0 82-0 82-0 82-0 228-0 228-0 228-0 228-0 226-3 228-0 228-0 226-3 226-3 131-3 131-3 131-3 109-3 109-3 109-3 109-3 32-3 32-3 32-3 32-3 135-3 32-3 32-3 32-3 32-3 44-3 135-3 135-3 84-3 84-3 84-3 84-3 84-3 84-3 84-3 84-3 203-3 203-3 203-3 203-3 203-3 203-3 93-3 93-3 205-0 205-0 205-0 205-0 205-0 13-0 13-0 210-0 210-0 210-0 210-0 210-0 188-3 188-3 188-3 188-3 188-3 161-3 161-3 165-3 165-3 165-3 165-3 165-3 165-3 141-0 141-0 141-0 141-0 141-0 141-0 141-0 141-0 141-0 122-0 122-0 122-0 122-0 122-0 94-3 140-3 140-3 140-3 140-3 140-3 140-3 140-3 123-3 123-3 123-3 123-3 123-3 320-3 123-3 123-3 123-3 123-3 320-3 320-3 320-3 295-3 295-3 295-3 295-3 295-3 295-3 295-3 295-3 300-0 300-0 300-0 300-0 300-0 225-0 225-0 225-0 0-2 0-2 0-2 0-2 0-2 0-2 0-2 0-2 0-2 0-2 0-2 0-2 0-2 0-2 0-2 0-2 0-2 0-2 0-2 0-2 0-2 0-2 0-2 0-2 0-2 0-2 0-2 0-2 0-2 0-2 0-2 0-2 0-2 0-2 0-2 0-2 0-2 0-2 0-2 0-2 0-2 
0-2 0-2 0-2 0-2 0-2 0-2 0-2 0-2 0-2 0-2 0-2 0-2 0-2 0-2 0-2 0-2 0-2 0-2 0-2 0-2 0-2 0-2 0-2 0-2 0-2 0-2 0-2 0-2 0-2 0-2 0-2 0-2 0-2 0-2 0-2 0-2 0-2 0-2 0-2 0-2 0-2 0-2 0-2 0-2 34-3 34-3 34-3 34-3 55-3 55-3 55-3 55-3 55-3 82-0 107-0 82-0 228-0 107-0 228-0 228-0 228-0 228-0 228-0 228-0 228-0 228-0 228-0 228-0 109-3 109-3 109-3 109-3 32-3 32-3 32-3 32-3 32-3 32-3 32-3 32-3 32-3 44-3 44-3 84-3 84-3 84-3 84-3 84-3 84-3 84-3 84-3 84-3 84-3 84-3 203-3 203-3 93-3 93-3 93-3 93-3 205-0 205-0 205-0 205-0 205-0 13-0 13-0 210-0 266-0 210-0 210-0 210-0 210-0 161-3 161-3 188-3 161-3 161-3 161-3 161-3 165-3 165-3 165-3 165-3 165-3 165-3 248-0 141-0 141-0 141-0 141-0 141-0 141-0 122-0 122-0 122-0 122-0 122-0 122-0 94-3 94-3 94-3 94-3 94-3 94-3 140-3 140-3 67-0 123-3 123-3 123-3 66-0 320-3 320-3 320-3 320-3 320-3 320-3 320-3 320-3 295-3 295-3 320-3 295-3 295-3 295-3 295-3 295-3 295-3 295-3 300-0 300-0 300-0 225-0 225-0 39-3 39-3 0-2 0-2 0-2 0-2 0-2 0-2 0-2 0-2 0-2 0-2 0-2 0-2 0-2 0-2 0-2 0-2 0-2 0-2 0-2 0-2 0-2 0-2 0-2 0-2 0-2 0-2 0-2 0-2 0-2 0-2 0-2 0-2 0-2 0-2 0-2 0-2 0-2 0-2 0-2 0-2 
0-2 0-2 0-2 0-2 0-2 0-2 0-2 0-2 0-2 0-2 0-2 0-2 0-2 0-2 0-2 0-2 0-2 0-2 0-2 0-2 0-2 0-2 0-2 0-2 0-2 0-2 0-2 0-2 0-2 0-2 0-2 0-2 0-2 0-2 0-2 0-2 0-2 0-2 0-2 0-2 0-2 0-2 0-2 0-2 34-3 34-3 34-3 34-3 55-3 55-3 55-3 55-3 107-0 107-0 107-0 82-0 228-0 107-0 107-0 107-0 228-0 228-0 228-0 228-0 228-0 228-0 228-0 278-3 109-3 109-3 109-3 32-3 32-3 32-3 208-3 208-3 32-3 32-3 32-3 32-3 32-3 44-3 44-3 44-3 84-3 84-3 84-3 84-3 84-3 84-3 84-3 84-3 84-3 84-3 203-3 203-3 93-3 93-3 93-3 93-3 205-0 205-0 205-0 205-0 205-0 13-0 13-0 13-0 266-0 266-0 210-0 210-0 210-0 161-3 161-3 161-3 161-3 161-3 161-3 161-3 165-3 165-3 248-0 165-3 248-0 165-3 248-0 248-0 141-0 141-0 81-3 81-3 81-3 122-0 122-0 122-0 122-0 122-0 122-0 122-0 94-3 94-3 94-3 94-3 94-3 140-3 67-0 67-0 67-0 123-3 123-3 66-0 66-0 66-0 66-0 66-0 66-0 320-3 66-0 320-3 320-3 320-3 320-3 320-3 295-3 295-3 295-3 295-3 295-3 300-0 300-0 300-0 300-0 225-0 225-0 39-3 39-3 39-3 39-3 0-2 0-2 0-2 0-2 0-2 0-2 0-2 0-2 0-2 0-2 0-2 0-2 0-2 0-2 0-2 0-2 0-2 0-2 0-2 0-2 0-2 0-2 0-2 0-2 0-2 0-2 0-2 0-2 0-2 0-2 0-2 0-2 0-2 0-2 0-2 0-2 0-2 0-2 
0-2 0-2 0-2 0-2 0-2 0-2 0-2 0-2 0-2 0-2 0-2 0-2 0-2 0-2 0-2 0-2 0-2 0-2 0-2 0-2 0-2 0-2 0-2 0-2 0-2 0-2 0-2 0-2 0-2 0-2 0-2 0-2 0-2 0-2 0-2 0-2 0-2 0-2 0-2 0-2 0-2 0-2 326-3 34-3 34-3 34-3 34-3 34-3 55-3 55-3 55-3 55-3 107-0 232-3 107-0 107-0 107-0 107-0 107-0 107-0 228-0 228-0 228-0 228-0 228-0 278-3 278-3 278-3 109-3 109-3 109-3 208-3 32-3 208-3 208-3 208-3 208-3 177-0 32-3 44-3 44-3 44-3 44-3 44-3 84-3 84-3 481-3 481-3 481-3 481-3 84-3 84-3 84-3 84-3 93-3 93-3 93-3 93-3 93-3 93-3 205-0 205-0 205-0 205-0 13-0 13-0 13-0 13-0 266-0 161-3 161-3 161-3 161-3 161-3 161-3 161-3 161-3 161-3 161-3 161-3 248-0 248-0 248-0 248-0 248-0 248-0 248-0 248-0 248-0 248-0 81-3 81-3 81-3 122-0 122-0 122-0 122-0 122-0 122-0 94-3 94-3 94-3 94-3 94-3 94-3 67-0 67-0 67-0 67-0 66-0 66-0 66-0 66-0 66-0 66-0 66-0 66-0 66-0 66-0 320-3 320-3 320-3 320-3 320-3 295-3 295-3 295-3 295-3 300-0 300-0 300-0 225-0 225-0 225-0 225-0 39-3 39-3 39-3 39-3 39-3 0-2 0-2 0-2 0-2 0-2 0-2 0-2 0-2 0-2 0-2 0-2 0-2 0-2 0-2 0-2 0-2 0-2 0-2 0-2 0-2 0-2 0-2 0-2 0-2 0-2 0-2 0-2 0-2 0-2 0-2 0-2 0-2 0-2 0-2 0-2 0-2 0-2 
0-2 0-2 0-2 0-2 0-2 0-2 0-2 0-2 0-2 0-2 0-2 0-2 0-2 0-2 0-2 0-2 0-2 0-2 0-2 0-2 0-2 0-2 0-2 0-2 0-2 0-2 0-2 0-2 0-2 0-2 0-2 0-2 0-2 0-2 0-2 0-2 0-2 0-2 0-2 0-2 0-2 0-2 326-3 34-3 34-3 34-3 34-3 34-3 55-3 55-3 55-3 55-3 232-3 232-3 107-0 107-0 107-0 107-0 107-0 107-0 228-0 228-0 228-0 228-0 278-3 278-3 278-3 208-3 208-3 208-3 109-3 208-3 208-3 208-3 177-0 177-0 177-0 177-0 177-0 177-0 44-3 44-3 44-3 44-3 44-3 481-3 481-3 481-3 481-3 481-3 84-3 227-3 227-3 227-3 227-3 227-3 93-3 93-3 93-3 93-3 205-0 205-0 205-0 13-0 13-0 266-0 266-0 266-0 266-0 266-0 266-0 161-3 161-3 161-3 161-3 161-3 311-0 311-0 311-0 311-0 248-0 248-0 248-0 248-0 248-0 248-0 248-0 248-0 248-0 248-0 81-3 81-3 81-3 122-0 122-0 122-0 122-0 122-0 122-0 94-3 94-3 94-3 94-3 94-3 94-3 94-3 67-0 67-0 67-0 67-0 66-0 66-0 66-0 66-0 66-0 66-0 66-0 171-3 171-3 320-3 320-3 320-3 320-3 320-3 298-3 298-3 298-3 298-3 300-0 300-0 225-0 225-0 225-0 225-0 225-0 39-3 39-3 39-3 39-3 39-3 0-2 0-2 0-2 0-2 0-2 0-2 0-2 0-2 0-2 0-2 0-2 0-2 0-2 0-2 0-2 0-2 0-2 0-2 0-2 0-2 0-2 0-2 0-2 0-2 0-2 0-2 0-2 0-2 0-2 0-2 0-2 0-2 0-2 0-2 0-2 0-2 0-2 
0-2 0-2 0-2 0-2 0-2 0-2 0-2 0-2 0-2 0-2 0-2 0-2 0-2 0-2 0-2 0-2 0-2 0-2 0-2 0-2 0-2 0-2 0-2 0-2 0-2 0-2 0-2 0-2 0-2 0-2 0-2 0-2 0-2 0-2 0-2 0-2 0-2 0-2 0-2 0-2 0-2 0-2 326-3 326-3 34-3 326-3 34-3 55-3 55-3 55-3 55-3 55-3 232-3 107-0 107-0 107-0 107-0 107-0 107-0 107-0 228-0 228-0 228-0 228-0 278-3 278-3 278-3 278-3 278-3 208-3 208-3 208-3 208-3 208-3 177-0 177-0 177-0 177-0 177-0 177-0 44-3 44-3 44-3 44-3 481-3 481-3 481-3 481-3 481-3 481-3 227-3 227-3 227-3 227-3 227-3 227-3 227-3 93-3 93-3 93-3 93-3 93-3 93-3 13-0 13-0 71-3 71-3 266-0 266-0 266-0 266-0 161-3 161-3 161-3 161-3 311-0 311-0 311-0 311-0 248-0 248-0 248-0 248-0 248-0 248-0 248-0 248-0 248-0 81-3 81-3 81-3 81-3 81-3 81-3 122-0 122-0 122-0 122-0 94-3 94-3 94-3 94-3 94-3 94-3 94-3 94-3 94-3 67-0 67-0 67-0 67-0 66-0 66-0 66-0 66-0 66-0 66-0 171-3 171-3 320-3 320-3 320-3 320-3 320-3 298-3 298-3 298-3 298-3 298-3 300-0 300-0 300-0 225-0 39-3 39-3 39-3 39-3 39-3 39-3 39-3 0-2 0-2 0-2 0-2 0-2 0-2 0-2 0-2 0-2 0-2 0-2 0-2 0-2 0-2 0-2 0-2 0-2 0-2 0-2 0-2 0-2 0-2 0-2 0-2 0-2 0-2 0-2 0-2 0-2 0-2 0-2 0-2 0-2 0-2 0-2 0-2 0-2 
0-2 0-2 0-2 0-2 0-2 0-2 0-2 0-2 0-2 0-2 0-2 0-2 0-2 0-2 0-2 0-2 0-2 0-2 0-2 0-2 0-2 0-2 0-2 0-2 0-2 0-2 0-2 0-2 0-2 0-2 0-2 0-2 0-2 0-2 0-2 0-2 0-2 0-2 0-2 0-2 0-2 0-2 326-3 326-3 326-3 326-3 55-3 55-3 55-3 55-3 55-3 232-3 232-3 232-3 107-0 107-0 107-0 107-0 107-0 228-0 228-0 228-0 329-0 329-0 278-3 278-3 278-3 278-3 278-3 278-3 208-3 208-3 208-3 208-3 177-0 177-0 177-0 177-0 177-0 177-0 44-3 44-3 44-3 44-3 481-3 481-3 481-3 481-3 481-3 481-3 481-3 227-3 227-3 227-3 227-3 227-3 227-3 93-3 93-3 93-3 93-3 93-3 93-3 13-0 13-0 71-3 71-3 266-0 266-0 266-0 266-0 266-0 161-3 161-3 161-3 311-0 311-0 335-3 335-3 248-0 335-3 335-3 335-3 335-3 335-3 335-3 248-0 248-0 81-3 81-3 81-3 81-3 81-3 81-3 81-3 122-0 122-0 122-0 94-3 94-3 94-3 139-3 139-3 139-3 139-3 94-3 94-3 67-0 67-0 67-0 67-0 66-0 66-0 66-0 66-0 171-3 171-3 171-3 171-3 171-3 171-3 171-3 171-3 320-3 298-3 298-3 298-3 298-3 298-3 300-0 300-0 300-0 300-0 39-3 39-3 39-3 39-3 39-3 39-3 39-3 39-3 0-2 0-2 0-2 0-2 0-2 0-2 0-2 0-2 0-2 0-2 0-2 0-2 0-2 0-2 0-2 0-2 0-2 0-2 0-2 0-2 0-2 0-2 0-2 0-2 0-2 0-2 0-2 0-2 0-2 0-2 0-2 0-2 0-2 0-2 0-2 0-2 
0-2 0-2 0-2 0-2 0-2 0-2 0-2 0-2 0-2 0-2 0-2 0-2 0-2 0-2 0-2 0-2 0-2 0-2 0-2 0-2 0-2 0-2 0-2 0-2 0-2 0-2 0-2 0-2 0-2 0-2 0-2 0-2 0-2 0-2 0-2 0-2 0-2 0-2 0-2 0-2 326-3 326-3 326-3 326-3 326-3 326-3 55-3 55-3 55-3 55-3 55-3 55-3 55-3 232-3 107-0 355-0 107-0 107-0 107-0 228-0 228-0 355-0 355-0 329-0 278-3 278-3 278-3 278-3 278-3 278-3 208-3 208-3 208-3 208-3 208-3 177-0 177-0 177-0 177-0 35-0 35-0 35-0 44-3 44-3 481-3 481-3 481-3 481-3 481-3 481-3 481-3 481-3 227-3 227-3 261-3 261-3 227-3 93-3 93-3 93-3 93-3 93-3 93-3 71-3 13-0 71-3 71-3 266-0 266-0 266-0 266-0 266-0 266-0 266-0 311-0 311-0 311-0 335-3 335-3 335-3 335-3 335-3 335-3 335-3 335-3 335-3 248-0 81-3 81-3 81-3 81-3 81-3 81-3 81-3 81-3 196-0 196-0 196-0 196-0 94-3 94-3 139-3 139-3 139-3 139-3 139-3 139-3 67-0 67-0 67-0 67-0 66-0 66-0 66-0 66-0 171-3 171-3 171-3 171-3 171-3 171-3 171-3 171-3 320-3 298-3 298-3 298-3 298-3 298-3 300-0 300-0 300-0 300-0 300-0 39-3 39-3 39-3 39-3 39-3 250-0 250-0 250-0 0-2 0-2 0-2 0-2 0-2 0-2 0-2 0-2 0-2 0-2 0-2 0-2 0-2 0-2 0-2 0-2 0-2 0-2 0-2 0-2 0-2 0-2 0-2 0-2 0-2 0-2 0-2 0-2 0-2 0-2 0-2 0-2 0-2 0-2 0-2 
0-2 0-2 0-2 0-2 0-2 0-2 0-2 0-2 0-2 0-2 0-2 0-2 0-2 0-2 0-2 0-2 0-2 0-2 0-2 0-2 0-2 0-2 0-2 0-2 0-2 0-2 0-2 0-2 0-2 0-2 0-2 0-2 0-2 0-2 0-2 0-2 0-2 0-2 0-2 0-2 326-3 326-3 326-3 326-3 326-3 326-3 55-3 279-3 279-3 279-3 279-3 55-3 232-3 232-3 355-0 355-0 107-0 107-0 355-0 355-0 355-0 355-0 355-0 329-0 329-0 329-0 329-0 278-3 278-3 278-3 208-3 208-3 208-3 190-3 190-3 177-0 177-0 177-0 177-0 35-0 35-0 35-0 44-3 44-3 481-3 481-3 481-3 85-3 481-3 481-3 481-3 227-3 227-3 227-3 261-3 261-3 261-3 261-3 93-3 93-3 93-3 261-3 261-3 71-3 71-3 71-3 71-3 266-0 266-0 266-0 266-0 266-0 266-0 311-0 311-0 311-0 240-0 335-3 335-3 335-3 335-3 335-3 335-3 335-3 335-3 335-3 248-0 81-3 81-3 81-3 81-3 81-3 81-3 81-3 196-0 196-0 196-0 196-0 196-0 94-3 291-0 139-3 139-3 139-3 139-3 67-0 67-0 67-0 67-0 67-0 67-0 66-0 66-0 171-3 171-3 171-3 171-3 171-3 171-3 171-3 110-3 110-3 110-3 110-3 298-3 298-3 298-3 298-3 298-3 298-3 300-0 300-0 300-0 300-0 250-0 39-3 39-3 250-0 250-0 250-0 250-0 250-0 0-2 0-2 0-2 0-2 0-2 0-2 0-2 0-2 0-2 0-2 0-2 0-2 0-2 0-2 0-2 0-2 0-2 0-2 0-2 0-2 0-2 0-2 0-2 0-2 0-2 0-2 0-2 0-2 0-2 0-2 0-2 0-2 0-2 0-2 0-2 
0-2 0-2 0-2 0-2 0-2 0-2 0-2 0-2 0-2 0-2 0-2 0-2 0-2 0-2 0-2 0-2 0-2 0-2 0-2 0-2 0-2 0-2 0-2 0-2 0-2 0-2 0-2 0-2 0-2 0-2 0-2 0-2 0-2 0-2 0-2 0-2 0-2 0-2 0-2 326-3 326-3 326-3 326-3 326-3 326-3 326-3 326-3 326-3 279-3 279-3 279-3 279-3 232-3 232-3 232-3 355-0 355-0 355-0 355-0 355-0 355-0 329-0 329-0 329-0 329-0 278-3 278-3 278-3 278-3 278-3 208-3 208-3 208-3 190-3 190-3 177-0 177-0 177-0 177-0 35-0 35-0 35-0 44-3 44-3 44-3 481-3 481-3 85-3 85-3 481-3 481-3 227-3 227-3 227-3 261-3 261-3 261-3 261-3 261-3 261-3 261-3 261-3 261-3 71-3 159-3 71-3 71-3 266-0 266-0 266-0 266-0 311-0 311-0 311-0 311-0 311-0 240-0 335-3 240-0 335-3 335-3 335-3 335-3 335-3 335-3 335-3 335-3 81-3 81-3 81-3 119-3 119-3 81-3 119-3 196-0 196-0 196-0 196-0 196-0 196-0 291-0 139-3 139-3 139-3 139-3 67-0 67-0 67-0 67-0 67-0 67-0 66-0 66-0 66-0 171-3 171-3 171-3 171-3 171-3 110-3 110-3 110-3 110-3 110-3 110-3 298-3 298-3 298-3 298-3 298-3 300-0 300-0 300-0 300-0 250-0 39-3 250-0 250-0 250-0 250-0 250-0 250-0 0-2 0-2 0-2 0-2 0-2 0-2 0-2 0-2 0-2 0-2 0-2 0-2 0-2 0-2 0-2 0-2 0-2 0-2 0-2 0-2 0-2 0-2 0-2 0-2 0-2 0-2 0-2 0-2 0-2 0-2 0-2 0-2 0-2 0-2 0-2 
0-2 0-2 0-2 0-2 0-2 0-2 0-2 0-2 0-2 0-2 0-2 0-2 0-2 0-2 0-2 0-2 0-2 0-2 0-2 0-2 0-2 0-2 0-2 0-2 0-2 0-2 0-2 0-2 0-2 0-2 0-2 0-2 0-2 0-2 0-2 0-2 0-2 0-2 0-2 129-0 129-0 326-3 326-3 326-3 326-3 326-3 326-3 326-3 279-3 279-3 279-3 232-3 232-3 232-3 232-3 355-0 355-0 355-0 355-0 355-0 355-0 329-0 329-0 329-0 329-0 278-3 278-3 278-3 278-3 278-3 208-3 208-3 190-3 190-3 190-3 190-3 177-0 177-0 177-0 35-0 35-0 44-3 44-3 44-3 44-3 44-3 44-3 44-3 85-3 85-3 85-3 227-3 227-3 227-3 261-3 261-3 261-3 261-3 261-3 261-3 261-3 261-3 261-3 71-3 159-3 159-3 159-3 266-0 159-3 159-3 266-0 266-0 311-0 311-0 311-0 311-0 240-0 240-0 240-0 240-0 240-0 145-0 335-3 145-0 145-0 145-0 145-0 119-3 119-3 119-3 119-3 119-3 119-3 119-3 196-0 196-0 196-0 196-0 196-0 196-0 291-0 291-0 139-3 120-3 139-3 139-3 139-3 139-3 67-0 67-0 272-0 272-0 66-0 171-3 171-3 344-3 171-3 171-3 110-3 110-3 110-3 110-3 110-3 110-3 298-3 298-3 298-3 298-3 298-3 289-0 289-0 289-0 274-0 274-0 250-0 250-0 250-0 250-0 250-0 250-0 250-0 250-0 250-0 0-2 0-2 0-2 0-2 0-2 0-2 0-2 0-2 0-2 0-2 0-2 0-2 0-2 0-2 0-2 0-2 0-2 0-2 0-2 0-2 0-2 0-2 0-2 0-2 0-2 0-2 0-2 0-2 0-2 0-2 0-2 0-2 0-2 0-2 
0-2 0-2 0-2 0-2 0-2 0-2 0-2 0-2 0-2 0-2 0-2 0-2 0-2 0-2 0-2 0-2 0-2 0-2 0-2 0-2 0-2 0-2 0-2 0-2 0-2 0-2 0-2 0-2 0-2 0-2 0-2 0-2 0-2 0-2 0-2 0-2 0-2 0-2 0-2 129-0 129-0 129-0 129-0 326-3 326-3 326-3 279-3 279-3 279-3 232-3 232-3 232-3 232-3 232-3 232-3 232-3 355-0 355-0 329-0 329-0 329-0 329-0 329-0 329-0 329-0 329-0 104-3 104-3 104-3 208-3 208-3 190-3 190-3 190-3 190-3 190-3 177-0 35-0 35-0 35-0 35-0 44-3 35-0 35-0 44-3 85-3 85-3 85-3 85-3 85-3 85-3 85-3 227-3 227-3 227-3 227-3 261-3 261-3 261-3 261-3 261-3 261-3 71-3 71-3 159-3 159-3 159-3 159-3 159-3 159-3 159-3 159-3 311-0 311-0 311-0 311-0 240-0 240-0 240-0 240-0 240-0 145-0 145-0 145-0 145-0 145-0 145-0 119-3 119-3 119-3 119-3 119-3 119-3 196-0 196-0 196-0 196-0 196-0 196-0 196-0 291-0 291-0 291-0 120-3 139-3 139-3 139-3 139-3 67-0 272-0 272-0 272-0 272-0 171-3 344-3 344-3 171-3 171-3 110-3 110-3 110-3 110-3 110-3 110-3 298-3 298-3 298-3 298-3 289-0 289-0 289-0 289-0 274-0 274-0 274-0 274-0 274-0 250-0 250-0 250-0 250-0 250-0 250-0 0-2 0-2 0-2 0-2 0-2 0-2 0-2 0-2 0-2 0-2 0-2 0-2 0-2 0-2 0-2 0-2 0-2 0-2 0-2 0-2 0-2 0-2 0-2 0-2 0-2 0-2 0-2 0-2 0-2 0-2 0-2 0-2 0-2 0-2 
0-2 0-2 0-2 0-2 0-2 0-2 0-2 0-2 0-2 0-2 0-2 0-2 0-2 0-2 0-2 0-2 0-2 0-2 0-2 0-2 0-2 0-2 0-2 0-2 0-2 0-2 0-2 0-2 0-2 0-2 0-2 0-2 0-2 0-2 0-2 0-2 0-2 0-2 0-2 129-0 129-0 129-0 129-0 326-3 279-3 279-3 279-3 279-3 279-3 232-3 232-3 232-3 232-3 232-3 355-0 355-0 355-0 355-0 153-0 329-0 329-0 329-0 329-0 329-0 329-0 329-0 104-3 104-3 79-0 208-3 190-3 190-3 190-3 190-3 190-3 177-0 177-0 177-0 35-0 35-0 35-0 44-3 35-0 35-0 35-0 35-0 85-3 85-3 85-3 85-3 85-3 85-3 85-3 227-3 227-3 56-3 56-3 261-3 261-3 261-3 261-3 71-3 71-3 71-3 159-3 159-3 159-3 159-3 159-3 159-3 159-3 159-3 159-3 311-0 311-0 311-0 240-0 240-0 240-0 240-0 145-0 145-0 145-0 145-0 145-0 119-3 119-3 119-3 119-3 119-3 119-3 119-3 119-3 119-3 119-3 196-0 196-0 196-0 196-0 196-0 291-0 291-0 291-0 120-3 120-3 120-3 139-3 139-3 139-3 272-0 272-0 272-0 344-3 344-3 344-3 344-3 344-3 344-3 344-3 110-3 110-3 110-3 110-3 60-0 60-0 289-0 289-0 289-0 289-0 289-0 289-0 289-0 274-0 274-0 274-0 274-0 274-0 274-0 274-0 250-0 250-0 250-0 250-0 250-0 0-2 0-2 0-2 0-2 0-2 0-2 0-2 0-2 0-2 0-2 0-2 0-2 0-2 0-2 0-2 0-2 0-2 0-2 0-2 0-2 0-2 0-2 0-2 0-2 0-2 0-2 0-2 0-2 0-2 0-2 0-2 0-2 0-2 
0-2 0-2 0-2 0-2 0-2 0-2 0-2 0-2 0-2 0-2 0-2 0-2 0-2 0-2 0-2 0-2 0-2 0-2 0-2 0-2 0-2 0-2 0-2 0-2 0-2 0-2 0-2 0-2 0-2 0-2 0-2 0-2 0-2 0-2 0-2 0-2 0-2 0-2 0-2 129-0 129-0 129-0 129-0 129-0 279-3 279-3 279-3 279-3 279-3 232-3 232-3 232-3 232-3 232-3 355-0 355-0 355-0 355-0 153-0 329-0 329-0 329-0 329-0 329-0 329-0 329-0 104-3 79-0 79-0 208-3 190-3 190-3 190-3 190-3 190-3 190-3 190-3 190-3 35-0 35-0 35-0 35-0 35-0 35-0 35-0 35-0 85-3 85-3 85-3 85-3 85-3 85-3 227-3 227-3 227-3 61-3 56-3 261-3 261-3 261-3 261-3 71-3 71-3 71-3 71-3 159-3 159-3 159-3 159-3 159-3 159-3 159-3 311-0 311-0 311-0 311-0 240-0 240-0 240-0 240-0 145-0 145-0 145-0 145-0 119-3 119-3 119-3 119-3 119-3 119-3 119-3 119-3 41-3 41-3 196-0 196-0 196-0 196-0 196-0 291-0 291-0 291-0 291-0 120-3 120-3 120-3 139-3 139-3 139-3 272-0 272-0 272-0 272-0 344-3 344-3 344-3 344-3 344-3 344-3 110-3 110-3 110-3 110-3 60-0 60-0 289-0 289-0 289-0 289-0 289-0 289-0 289-0 289-0 274-0 274-0 274-0 274-0 274-0 274-0 274-0 250-0 250-0 250-0 250-0 0-2 0-2 0-2 0-2 0-2 0-2 0-2 0-2 0-2 0-2 0-2 0-2 0-2 0-2 0-2 0-2 0-2 0-2 0-2 0-2 0-2 0-2 0-2 0-2 0-2 0-2 0-2 0-2 0-2 0-2 0-2 0-2 0-2 
0-2 0-2 0-2 0-2 0-2 0-2 0-2 0-2 0-2 0-2 0-2 0-2 0-2 0-2 0-2 0-2 0-2 0-2 0-2 0-2 0-2 0-2 0-2 0-2 0-2 0-2 0-2 0-2 0-2 0-2 0-2 0-2 0-2 0-2 0-2 0-2 0-2 0-2 0-2 129-0 129-0 129-0 129-0 129-0 279-3 279-3 279-3 279-3 279-3 279-3 232-3 232-3 232-3 232-3 355-0 355-0 355-0 153-0 153-0 153-0 153-0 329-0 329-0 329-0 329-0 329-0 104-3 79-0 79-0 79-0 79-0 190-3 190-3 190-3 190-3 190-3 190-3 190-3 190-3 190-3 35-0 35-0 35-0 35-0 35-0 257-3 257-3 257-3 85-3 85-3 85-3 85-3 61-3 61-3 61-3 61-3 56-3 56-3 56-3 56-3 71-3 71-3 71-3 71-3 71-3 159-3 159-3 159-3 159-3 159-3 239-3 159-3 159-3 240-0 311-0 311-0 311-0 240-0 240-0 145-0 145-0 145-0 145-0 145-0 119-3 119-3 187-3 119-3 41-3 41-3 41-3 41-3 41-3 41-3 196-0 196-0 291-0 291-0 196-0 291-0 291-0 120-3 120-3 120-3 120-3 120-3 139-3 139-3 139-3 272-0 272-0 272-0 344-3 344-3 344-3 344-3 110-3 110-3 110-3 110-3 110-3 110-3 110-3 60-0 60-0 289-0 289-0 289-0 289-0 289-0 289-0 289-0 274-0 274-0 274-0 274-0 274-0 274-0 274-0 274-0 274-0 250-0 250-0 250-0 0-2 0-2 0-2 0-2 0-2 0-2 0-2 0-2 0-2 0-2 0-2 0-2 0-2 0-2 0-2 0-2 0-2 0-2 0-2 0-2 0-2 0-2 0-2 0-2 0-2 0-2 0-2 0-2 0-2 0-2 0-2 0-2 0-2 
0-2 0-2 0-2 0-2 0-2 0-2 0-2 0-2 0-2 0-2 0-2 0-2 0-2 0-2 0-2 0-2 0-2 0-2 0-2 0-2 0-2 0-2 0-2 0-2 0-2 0-2 0-2 0-2 0-2 0-2 0-2 0-2 0-2 0-2 0-2 0-2 0-2 0-2 0-2 129-0 129-0 129-0 129-0 279-3 279-3 279-3 279-3 279-3 279-3 153-0 153-0 232-3 232-3 232-3 355-0 355-0 153-0 153-0 153-0 153-0 153-0 104-3 104-3 104-3 104-3 104-3 104-3 104-3 79-0 79-0 79-0 79-0 190-3 190-3 190-3 190-3 83-3 83-3 190-3 33-0 257-3 257-3 35-0 35-0 35-0 257-3 257-3 85-3 85-3 85-3 85-3 61-3 61-3 61-3 56-3 56-3 56-3 56-3 56-3 56-3 71-3 71-3 71-3 71-3 71-3 239-3 239-3 159-3 239-3 239-3 239-3 159-3 159-3 240-0 240-0 240-0 240-0 240-0 240-0 145-0 145-0 145-0 145-0 187-3 187-3 187-3 187-3 187-3 187-3 41-3 41-3 41-3 41-3 41-3 291-0 291-0 291-0 291-0 291-0 291-0 291-0 291-0 120-3 120-3 120-3 120-3 120-3 139-3 139-3 272-0 272-0 272-0 344-3 344-3 344-3 344-3 344-3 344-3 110-3 110-3 110-3 110-3 110-3 60-0 60-0 289-0 289-0 289-0 289-0 289-0 289-0 289-0 274-0 143-0 143-0 274-0 274-0 274-0 274-0 274-0 172-0 172-0 172-0 172-0 172-0 0-2 0-2 0-2 0-2 0-2 0-2 0-2 0-2 0-2 0-2 0-2 0-2 0-2 0-2 0-2 0-2 0-2 0-2 0-2 0-2 0-2 0-2 0-2 0-2 0-2 0-2 0-2 0-2 0-2 0-2 0-2 0-2 
0-2 0-2 0-2 0-2 0-2 0-2 0-2 0-2 0-2 0-2 0-2 0-2 0-2 0-2 0-2 0-2 0-2 0-2 0-2 0-2 0-2 0-2 0-2 0-2 0-2 0-2 0-2 0-2 0-2 0-2 0-2 0-2 0-2 0-2 0-2 0-2 0-2 0-2 0-2 129-0 129-0 129-0 129-0 129-0 180-3 180-3 180-3 279-3 153-0 153-0 153-0 153-0 153-0 153-0 153-0 355-0 153-0 153-0 153-0 153-0 104-3 104-3 104-3 104-3 104-3 104-3 104-3 104-3 79-0 79-0 79-0 79-0 79-0 79-0 79-0 79-0 79-0 83-3 83-3 33-0 33-0 257-3 35-0 257-3 257-3 257-3 257-3 257-3 85-3 85-3 61-3 61-3 61-3 61-3 56-3 56-3 56-3 56-3 56-3 56-3 71-3 71-3 71-3 71-3 71-3 239-3 239-3 239-3 239-3 239-3 239-3 239-3 239-3 239-3 240-0 240-0 240-0 64-0 64-0 145-0 145-0 145-0 145-0 187-3 187-3 187-3 187-3 187-3 41-3 41-3 65-0 65-0 41-3 41-3 291-0 291-0 291-0 291-0 291-0 291-0 291-0 291-0 120-3 120-3 120-3 120-3 120-3 120-3 120-3 272-0 272-0 272-0 272-0 272-0 344-3 344-3 344-3 344-3 344-3 60-0 60-0 60-0 110-3 60-0 60-0 289-0 289-0 289-0 143-0 143-0 143-0 143-0 143-0 143-0 143-0 143-0 143-0 143-0 274-0 274-0 172-0 172-0 172-0 172-0 172-0 0-2 0-2 0-2 0-2 0-2 0-2 0-2 0-2 0-2 0-2 0-2 0-2 0-2 0-2 0-2 0-2 0-2 0-2 0-2 0-2 0-2 0-2 0-2 0-2 0-2 0-2 0-2 0-2 0-2 0-2 0-2 0-2 
0-2 0-2 0-2 0-2 0-2 0-2 0-2 0-2 0-2 0-2 0-2 0-2 0-2 0-2 0-2 0-2 0-2 0-2 0-2 0-2 0-2 0-2 0-2 0-2 0-2 0-2 0-2 0-2 0-2 0-2 0-2 0-2 0-2 0-2 0-2 0-2 0-2 0-2 0-2 129-0 129-0 129-0 129-0 129-0 180-3 180-3 180-3 180-3 180-3 180-3 180-3 153-0 153-0 153-0 153-0 355-0 153-0 153-0 277-3 277-3 104-3 104-3 104-3 104-3 104-3 104-3 104-3 104-3 79-0 79-0 79-0 79-0 79-0 79-0 79-0 79-0 79-0 83-3 83-3 83-3 33-0 257-3 257-3 257-3 257-3 257-3 257-3 257-3 111-3 85-3 85-3 85-3 61-3 61-3 56-3 56-3 56-3 56-3 56-3 56-3 56-3 56-3 236-3 239-3 239-3 239-3 239-3 239-3 239-3 239-3 239-3 239-3 239-3 239-3 240-0 240-0 240-0 64-0 64-0 145-0 64-0 145-0 145-0 187-3 187-3 187-3 187-3 187-3 41-3 41-3 65-0 65-0 65-0 41-3 65-0 65-0 291-0 291-0 291-0 68-0 68-0 68-0 68-0 120-3 120-3 120-3 120-3 193-0 193-0 193-0 272-0 272-0 272-0 272-0 272-0 272-0 344-3 344-3 344-3 60-0 60-0 60-0 60-0 60-0 60-0 60-0 60-0 60-0 143-0 60-0 143-0 143-0 143-0 143-0 143-0 143-0 143-0 143-0 274-0 274-0 172-0 172-0 172-0 172-0 172-0 0-2 0-2 0-2 0-2 0-2 0-2 0-2 0-2 0-2 0-2 0-2 0-2 0-2 0-2 0-2 0-2 0-2 0-2 0-2 0-2 0-2 0-2 0-2 0-2 0-2 0-2 0-2 0-2 0-2 0-2 0-2 0-2 
0-2 0-2 0-2 0-2 0-2 0-2 0-2 0-2 0-2 0-2 0-2 0-2 0-2 0-2 0-2 0-2 0-2 0-2 0-2 0-2 0-2 0-2 0-2 0-2 0-2 0-2 0-2 0-2 0-2 0-2 0-2 0-2 0-2 0-2 0-2 0-2 0-2 206-3 206-3 206-3 206-3 129-0 129-0 129-0 180-3 180-3 180-3 180-3 180-3 180-3 180-3 153-0 153-0 153-0 153-0 153-0 153-0 153-0 277-3 277-3 104-3 104-3 104-3 104-3 104-3 380-0 380-0 380-0 380-0 380-0 79-0 79-0 79-0 79-0 79-0 79-0 83-3 83-3 83-3 83-3 33-0 257-3 257-3 257-3 257-3 257-3 257-3 257-3 111-3 111-3 61-3 61-3 61-3 61-3 61-3 56-3 236-3 236-3 236-3 236-3 56-3 56-3 236-3 236-3 236-3 239-3 239-3 236-3 239-3 239-3 63-0 63-0 239-3 239-3 64-0 64-0 240-0 64-0 64-0 64-0 64-0 215-3 145-0 187-3 187-3 187-3 187-3 187-3 41-3 41-3 41-3 65-0 65-0 65-0 65-0 65-0 65-0 291-0 68-0 68-0 68-0 68-0 120-3 120-3 120-3 120-3 120-3 193-0 193-0 193-0 193-0 272-0 272-0 272-0 272-0 272-0 272-0 344-3 344-3 344-3 60-0 60-0 60-0 60-0 60-0 60-0 60-0 60-0 60-0 60-0 173-3 173-3 173-3 173-3 143-0 143-0 143-0 143-0 143-0 143-0 172-0 172-0 172-0 172-0 172-0 0-2 0-2 0-2 0-2 0-2 0-2 0-2 0-2 0-2 0-2 0-2 0-2 0-2 0-2 0-2 0-2 0-2 0-2 0-2 0-2 0-2 0-2 0-2 0-2 0-2 0-2 0-2 0-2 0-2 0-2 0-2 0-2 
0-2 0-2 0-2 0-2 0-2 0-2 0-2 0-2 0-2 0-2 0-2 0-2 0-2 0-2 0-2 0-2 0-2 0-2 0-2 0-2 0-2 0-2 0-2 0-2 0-2 0-2 0-2 0-2 0-2 0-2 0-2 0-2 0-2 0-2 0-2 0-2 0-2 206-3 206-3 206-3 206-3 129-0 129-0 129-0 180-3 180-3 180-3 180-3 180-3 180-3 180-3 112-3 112-3 112-3 153-0 153-0 153-0 277-3 277-3 277-3 104-3 277-3 277-3 104-3 104-3 380-0 380-0 380-0 380-0 380-0 79-0 79-0 79-0 380-0 79-0 79-0 83-3 83-3 83-3 33-0 33-0 257-3 257-3 306-0 306-0 257-3 257-3 257-3 111-3 111-3 61-3 61-3 61-3 61-3 61-3 56-3 236-3 236-3 236-3 236-3 236-3 236-3 236-3 236-3 236-3 236-3 236-3 236-3 239-3 63-0 63-0 63-0 239-3 239-3 64-0 64-0 64-0 64-0 64-0 64-0 64-0 215-3 145-0 145-0 187-3 187-3 187-3 187-3 41-3 41-3 41-3 65-0 65-0 65-0 65-0 65-0 65-0 65-0 68-0 68-0 68-0 68-0 120-3 120-3 120-3 193-0 193-0 193-0 193-0 193-0 341-0 341-0 341-0 341-0 272-0 341-0 272-0 344-3 344-3 60-0 60-0 60-0 275-3 275-3 275-3 275-3 275-3 60-0 60-0 60-0 173-3 173-3 173-3 173-3 143-0 143-0 143-0 143-0 143-0 143-0 172-0 172-0 172-0 172-0 172-0 172-0 0-2 0-2 0-2 0-2 0-2 0-2 0-2 0-2 0-2 0-2 0-2 0-2 0-2 0-2 0-2 0-2 0-2 0-2 0-2 0-2 0-2 0-2 0-2 0-2 0-2 0-2 0-2 0-2 0-2 0-2 0-2 
0-2 0-2 0-2 0-2 0-2 0-2 0-2 0-2 0-2 0-2 0-2 0-2 0-2 0-2 0-2 0-2 0-2 0-2 0-2 0-2 0-2 0-2 0-2 0-2 0-2 0-2 0-2 0-2 0-2 0-2 0-2 0-2 0-2 0-2 0-2 0-2 0-2 206-3 206-3 206-3 206-3 206-3 206-3 206-3 206-3 235-0 180-3 180-3 180-3 180-3 180-3 112-3 112-3 112-3 256-0 277-3 277-3 277-3 277-3 277-3 277-3 277-3 277-3 104-3 380-0 380-0 380-0 380-0 380-0 380-0 380-0 380-0 380-0 380-0 83-3 83-3 83-3 33-0 33-0 33-0 33-0 257-3 257-3 257-3 306-0 306-0 257-3 257-3 111-3 111-3 61-3 61-3 61-3 61-3 56-3 56-3 236-3 236-3 236-3 236-3 236-3 236-3 236-3 236-3 236-3 236-3 63-0 236-3 63-0 63-0 63-0 63-0 239-3 64-0 64-0 64-0 64-0 64-0 64-0 64-0 215-3 215-3 215-3 145-0 187-3 187-3 187-3 187-3 41-3 41-3 41-3 65-0 65-0 65-0 65-0 65-0 65-0 68-0 68-0 68-0 68-0 68-0 68-0 193-0 193-0 193-0 193-0 193-0 193-0 193-0 341-0 341-0 341-0 341-0 341-0 341-0 341-0 341-0 344-3 60-0 275-3 275-3 275-3 275-3 275-3 275-3 275-3 60-0 173-3 173-3 173-3 173-3 173-3 173-3 143-0 143-0 143-0 143-0 143-0 143-0 172-0 172-0 172-0 172-0 172-0 172-0 0-2 0-2 0-2 0-2 0-2 0-2 0-2 0-2 0-2 0-2 0-2 0-2 0-2 0-2 0-2 0-2 0-2 0-2 0-2 0-2 0-2 0-2 0-2 0-2 0-2 0-2 0-2 0-2 0-2 0-2 0-2 
0-2 0-2 0-2 0-2 0-2 0-2 0-2 0-2 0-2 0-2 0-2 0-2 0-2 0-2 0-2 0-2 0-2 0-2 0-2 0-2 0-2 0-2 0-2 0-2 0-2 0-2 0-2 0-2 0-2 0-2 0-2 0-2 0-2 0-2 0-2 0-2 0-2 206-3 206-3 206-3 206-3 206-3 206-3 206-3 206-3 235-0 235-0 235-0 180-3 180-3 180-3 112-3 254-3 112-3 256-0 256-0 256-0 256-0 277-3 277-3 277-3 277-3 277-3 380-0 380-0 280-3 380-0 380-0 380-0 380-0 380-0 380-0 380-0 380-0 83-3 83-3 83-3 33-0 33-0 33-0 33-0 257-3 257-3 257-3 306-0 160-0 111-3 111-3 111-3 61-3 61-3 61-3 111-3 61-3 61-3 56-3 236-3 236-3 138-3 236-3 288-0 288-0 236-3 63-0 63-0 63-0 63-0 236-3 63-0 63-0 63-0 63-0 63-0 64-0 64-0 64-0 64-0 64-0 64-0 64-0 215-3 215-3 215-3 187-3 187-3 187-3 187-3 187-3 41-3 41-3 41-3 186-3 65-0 65-0 65-0 65-0 65-0 68-0 68-0 68-0 68-0 68-0 68-0 193-0 193-0 193-0 193-0 341-0 341-0 341-0 341-0 341-0 269-3 341-0 341-0 341-0 341-0 341-0 275-3 275-3 275-3 275-3 275-3 275-3 275-3 275-3 275-3 60-0 173-3 173-3 173-3 173-3 173-3 173-3 143-0 173-3 173-3 173-3 173-3 173-3 172-0 172-0 172-0 172-0 172-0 172-0 0-2 0-2 0-2 0-2 0-2 0-2 0-2 0-2 0-2 0-2 0-2 0-2 0-2 0-2 0-2 0-2 0-2 0-2 0-2 0-2 0-2 0-2 0-2 0-2 0-2 0-2 0-2 0-2 0-2 0-2 0-2 
0-2 0-2 0-2 0-2 0-2 0-2 0-2 0-2 0-2 0-2 0-2 0-2 0-2 0-2 0-2 0-2 0-2 0-2 0-2 0-2 0-2 0-2 0-2 0-2 0-2 0-2 0-2 0-2 0-2 0-2 0-2 0-2 0-2 0-2 0-2 0-2 0-2 206-3 206-3 206-3 206-3 206-3 206-3 235-0 235-0 235-0 235-0 235-0 180-3 180-3 180-3 112-3 254-3 256-0 256-0 256-0 256-0 256-0 256-0 277-3 277-3 277-3 277-3 280-3 280-3 280-3 280-3 280-3 380-0 380-0 380-0 380-0 380-0 83-3 83-3 83-3 83-3 33-0 33-0 33-0 33-0 33-0 306-0 306-0 306-0 160-0 111-3 111-3 111-3 111-3 111-3 111-3 111-3 61-3 61-3 138-3 236-3 138-3 138-3 138-3 288-0 288-0 63-0 63-0 63-0 63-0 63-0 63-0 63-0 63-0 63-0 63-0 63-0 371-3 371-3 371-3 64-0 64-0 64-0 64-0 215-3 215-3 215-3 187-3 186-3 187-3 187-3 187-3 41-3 41-3 41-3 186-3 186-3 186-3 65-0 65-0 65-0 68-0 68-0 68-0 68-0 68-0 68-0 193-0 193-0 193-0 193-0 193-0 341-0 341-0 341-0 269-3 269-3 341-0 341-0 341-0 341-0 269-3 275-3 275-3 275-3 275-3 275-3 275-3 275-3 275-3 275-3 60-0 275-3 173-3 173-3 173-3 173-3 173-3 173-3 173-3 173-3 249-3 249-3 173-3 249-3 249-3 249-3 249-3 172-0 249-3 0-2 0-2 0-2 0-2 0-2 0-2 0-2 0-2 0-2 0-2 0-2 0-2 0-2 0-2 0-2 0-2 0-2 0-2 0-2 0-2 0-2 0-2 0-2 0-2 0-2 0-2 0-2 0-2 0-2 0-2 0-2 
0-2 0-2 0-2 0-2 0-2 0-2 0-2 0-2 0-2 0-2 0-2 0-2 0-2 0-2 0-2 0-2 0-2 0-2 0-2 0-2 0-2 0-2 0-2 0-2 0-2 0-2 0-2 0-2 0-2 0-2 0-2 0-2 0-2 0-2 0-2 0-2 0-2 206-3 206-3 206-3 206-3 80-0 235-0 235-0 235-0 235-0 235-0 235-0 180-3 180-3 112-3 112-3 254-3 256-0 256-0 256-0 256-0 256-0 256-0 256-0 277-3 277-3 280-3 280-3 280-3 280-3 280-3 280-3 280-3 380-0 380-0 380-0 380-0 83-3 83-3 33-0 83-3 33-0 306-0 306-0 306-0 306-0 306-0 306-0 306-0 160-0 160-0 111-3 160-0 160-0 111-3 111-3 111-3 61-3 138-3 138-3 138-3 138-3 138-3 288-0 288-0 288-0 63-0 63-0 288-0 63-0 63-0 63-0 63-0 63-0 63-0 371-3 371-3 371-3 371-3 371-3 371-3 64-0 215-3 215-3 215-3 215-3 215-3 215-3 186-3 186-3 187-3 187-3 41-3 186-3 186-3 186-3 186-3 186-3 65-0 65-0 65-0 68-0 68-0 68-0 268-3 268-3 268-3 191-3 191-3 193-0 193-0 193-0 341-0 341-0 341-0 269-3 269-3 269-3 269-3 269-3 269-3 269-3 275-3 275-3 275-3 195-3 195-3 195-3 195-3 195-3 275-3 275-3 275-3 219-0 173-3 173-3 173-3 219-0 219-0 369-0 369-0 369-0 249-3 249-3 249-3 249-3 249-3 249-3 249-3 249-3 0-2 0-2 0-2 0-2 0-2 0-2 0-2 0-2 0-2 0-2 0-2 0-2 0-2 0-2 0-2 0-2 0-2 0-2 0-2 0-2 0-2 0-2 0-2 0-2 0-2 0-2 0-2 0-2 0-2 0-2 0-2 
0-2 0-2 0-2 0-2 0-2 0-2 0-2 0-2 0-2 0-2 0-2 0-2 0-2 0-2 0-2 0-2 0-2 0-2 0-2 0-2 0-2 0-2 0-2 0-2 0-2 0-2 0-2 0-2 0-2 0-2 0-2 0-2 0-2 0-2 0-2 0-2 80-0 206-3 80-0 80-0 80-0 80-0 235-0 235-0 235-0 235-0 235-0 235-0 180-3 112-3 112-3 112-3 254-3 256-0 256-0 256-0 256-0 256-0 256-0 256-0 256-0 277-3 277-3 277-3 280-3 280-3 280-3 280-3 280-3 83-3 83-3 380-0 83-3 83-3 33-0 33-0 33-0 33-0 306-0 306-0 306-0 306-0 306-0 306-0 160-0 160-0 160-0 111-3 160-0 160-0 111-3 111-3 111-3 111-3 138-3 138-3 138-3 138-3 288-0 288-0 288-0 288-0 288-0 63-0 288-0 63-0 288-0 242-0 242-0 242-0 242-0 371-3 371-3 371-3 371-3 371-3 215-3 215-3 215-3 215-3 215-3 215-3 215-3 215-3 186-3 186-3 186-3 186-3 186-3 186-3 345-0 186-3 186-3 186-3 186-3 65-0 65-0 68-0 68-0 268-3 268-3 268-3 268-3 191-3 191-3 191-3 193-0 193-0 341-0 341-0 269-3 269-3 269-3 269-3 269-3 269-3 269-3 269-3 95-3 275-3 275-3 275-3 195-3 195-3 195-3 195-3 219-0 219-0 219-0 219-0 219-0 219-0 219-0 219-0 369-0 369-0 369-0 369-0 249-3 249-3 249-3 249-3 249-3 249-3 249-3 249-3 0-2 0-2 0-2 0-2 0-2 0-2 0-2 0-2 0-2 0-2 0-2 0-2 0-2 0-2 0-2 0-2 0-2 0-2 0-2 0-2 0-2 0-2 0-2 0-2 0-2 0-2 0-2 0-2 0-2 0-2 0-2 
0-2 0-2 0-2 0-2 0-2 0-2 0-2 0-2 0-2 0-2 0-2 0-2 0-2 0-2 0-2 0-2 0-2 0-2 0-2 0-2 0-2 0-2 0-2 0-2 0-2 0-2 0-2 0-2 0-2 0-2 0-2 0-2 0-2 0-2 0-2 0-2 80-0 80-0 80-0 80-0 235-0 235-0 235-0 235-0 235-0 235-0 235-0 235-0 180-3 112-3 112-3 254-3 254-3 256-0 256-0 256-0 256-0 256-0 256-0 256-0 256-0 277-3 277-3 342-3 280-3 280-3 280-3 280-3 280-3 83-3 83-3 83-3 83-3 33-0 33-0 33-0 306-0 306-0 306-0 306-0 306-0 306-0 160-0 160-0 160-0 160-0 160-0 111-3 160-0 245-3 111-3 111-3 111-3 111-3 138-3 138-3 138-3 138-3 288-0 288-0 288-0 288-0 288-0 288-0 288-0 288-0 288-0 242-0 242-0 242-0 242-0 371-3 371-3 371-3 371-3 371-3 215-3 215-3 215-3 215-3 215-3 215-3 215-3 215-3 186-3 186-3 186-3 186-3 186-3 186-3 345-0 186-3 186-3 186-3 186-3 65-0 268-3 268-3 68-0 268-3 268-3 191-3 191-3 191-3 191-3 191-3 193-0 341-0 341-0 192-3 192-3 269-3 269-3 269-3 269-3 269-3 269-3 269-3 95-3 95-3 195-3 195-3 195-3 195-3 195-3 195-3 195-3 219-0 219-0 219-0 219-0 219-0 219-0 219-0 369-0 369-0 369-0 369-0 369-0 249-3 249-3 249-3 249-3 249-3 249-3 249-3 0-2 0-2 0-2 0-2 0-2 0-2 0-2 0-2 0-2 0-2 0-2 0-2 0-2 0-2 0-2 0-2 0-2 0-2 0-2 0-2 0-2 0-2 0-2 0-2 0-2 0-2 0-2 0-2 0-2 0-2 0-2 
0-2 0-2 0-2 0-2 0-2 0-2 0-2 0-2 0-2 0-2 0-2 0-2 0-2 0-2 0-2 0-2 0-2 0-2 0-2 0-2 0-2 0-2 0-2 0-2 0-2 0-2 0-2 0-2 0-2 0-2 0-2 0-2 0-2 0-2 0-2 0-2 80-0 80-0 80-0 80-0 235-0 235-0 235-0 112-3 112-3 112-3 112-3 235-0 180-3 112-3 112-3 254-3 254-3 254-3 254-3 254-3 256-0 256-0 256-0 254-3 256-0 277-3 342-3 342-3 342-3 280-3 280-3 280-3 280-3 280-3 280-3 83-3 83-3 33-0 33-0 33-0 33-0 306-0 306-0 306-0 306-0 306-0 160-0 160-0 160-0 160-0 160-0 160-0 160-0 245-3 111-3 111-3 111-3 111-3 138-3 138-3 138-3 138-3 138-3 288-0 288-0 288-0 242-0 242-0 242-0 242-0 242-0 242-0 242-0 242-0 242-0 371-3 371-3 371-3 371-3 371-3 215-3 215-3 40-0 538-0 538-0 215-3 215-3 538-0 186-3 186-3 538-0 538-0 186-3 186-3 345-0 345-0 345-0 345-0 345-0 268-3 268-3 268-3 68-0 268-3 268-3 191-3 191-3 191-3 191-3 191-3 341-0 341-0 341-0 192-3 192-3 192-3 269-3 269-3 269-3 269-3 269-3 95-3 95-3 95-3 195-3 195-3 195-3 195-3 195-3 195-3 219-0 219-0 219-0 219-0 219-0 219-0 219-0 219-0 369-0 369-0 369-0 369-0 369-0 369-0 369-0 369-0 249-3 249-3 249-3 249-3 249-3 0-2 0-2 0-2 0-2 0-2 0-2 0-2 0-2 0-2 0-2 0-2 0-2 0-2 0-2 0-2 0-2 0-2 0-2 0-2 0-2 0-2 0-2 0-2 0-2 0-2 0-2 0-2 0-2 0-2 0-2 
0-2 0-2 0-2 0-2 0-2 0-2 0-2 0-2 0-2 0-2 0-2 0-2 0-2 0-2 0-2 0-2 0-2 0-2 0-2 0-2 0-2 0-2 0-2 0-2 0-2 0-2 0-2 0-2 0-2 0-2 0-2 0-2 0-2 0-2 0-2 0-2 80-0 80-0 80-0 80-0 235-0 235-0 235-0 112-3 112-3 112-3 112-3 112-3 112-3 112-3 112-3 254-3 254-3 254-3 254-3 254-3 254-3 254-3 254-3 254-3 256-0 342-3 342-3 342-3 342-3 280-3 280-3 280-3 280-3 280-3 83-3 83-3 83-3 185-3 185-3 155-3 33-0 155-3 155-3 306-0 306-0 306-0 160-0 160-0 160-0 160-0 160-0 245-3 245-3 245-3 245-3 111-3 111-3 111-3 138-3 138-3 138-3 138-3 138-3 288-0 288-0 288-0 242-0 242-0 242-0 242-0 242-0 242-0 242-0 242-0 242-0 371-3 371-3 371-3 371-3 371-3 215-3 40-0 40-0 40-0 538-0 538-0 538-0 538-0 538-0 538-0 538-0 538-0 538-0 142-3 345-0 345-0 345-0 345-0 345-0 268-3 268-3 268-3 68-0 68-0 268-3 268-3 191-3 191-3 191-3 191-3 191-3 191-3 192-3 192-3 192-3 192-3 192-3 269-3 269-3 269-3 269-3 95-3 95-3 95-3 95-3 195-3 195-3 195-3 195-3 219-0 219-0 219-0 219-0 219-0 219-0 219-0 219-0 219-0 369-0 369-0 369-0 369-0 369-0 369-0 369-0 271-0 271-0 271-0 249-3 249-3 249-3 0-2 0-2 0-2 0-2 0-2 0-2 0-2 0-2 0-2 0-2 0-2 0-2 0-2 0-2 0-2 0-2 0-2 0-2 0-2 0-2 0-2 0-2 0-2 0-2 0-2 0-2 0-2 0-2 0-2 0-2 
0-2 0-2 0-2 0-2 0-2 0-2 0-2 0-2 0-2 0-2 0-2 0-2 0-2 0-2 0-2 0-2 0-2 0-2 0-2 0-2 0-2 0-2 0-2 0-2 0-2 0-2 0-2 0-2 0-2 0-2 0-2 0-2 0-2 0-2 0-2 0-2 80-0 80-0 80-0 80-0 80-0 235-0 235-0 235-0 112-3 112-3 252-0 252-0 112-3 112-3 112-3 112-3 112-3 254-3 254-3 254-3 254-3 254-3 254-3 254-3 254-3 342-3 342-3 342-3 342-3 280-3 280-3 280-3 280-3 280-3 280-3 280-3 185-3 185-3 185-3 155-3 33-0 33-0 155-3 155-3 306-0 306-0 160-0 160-0 160-0 160-0 160-0 245-3 245-3 111-3 111-3 111-3 138-3 138-3 138-3 138-3 138-3 138-3 138-3 288-0 288-0 288-0 242-0 242-0 242-0 242-0 242-0 242-0 242-0 242-0 242-0 103-3 103-3 371-3 371-3 371-3 40-0 40-0 40-0 538-0 538-0 538-0 538-0 538-0 538-0 538-0 538-0 538-0 142-3 142-3 345-0 345-0 345-0 345-0 345-0 345-0 268-3 268-3 268-3 268-3 268-3 268-3 191-3 191-3 191-3 191-3 191-3 191-3 192-3 192-3 192-3 192-3 192-3 269-3 192-3 269-3 192-3 192-3 95-3 95-3 95-3 195-3 195-3 195-3 195-3 219-0 219-0 219-0 219-0 146-0 219-0 219-0 146-0 369-0 369-0 369-0 369-0 369-0 369-0 369-0 369-0 271-0 271-0 271-0 271-0 249-3 249-3 0-2 0-2 0-2 0-2 0-2 0-2 0-2 0-2 0-2 0-2 0-2 0-2 0-2 0-2 0-2 0-2 0-2 0-2 0-2 0-2 0-2 0-2 0-2 0-2 0-2 0-2 0-2 0-2 0-2 0-2 
0-2 0-2 0-2 0-2 0-2 0-2 0-2 0-2 0-2 0-2 0-2 0-2 0-2 0-2 0-2 0-2 0-2 0-2 0-2 0-2 0-2 0-2 0-2 0-2 0-2 0-2 0-2 0-2 0-2 0-2 0-2 0-2 0-2 0-2 0-2 80-0 80-0 80-0 80-0 252-0 80-0 235-0 235-0 252-0 252-0 252-0 252-0 252-0 252-0 178-3 178-3 154-0 154-0 154-0 254-3 254-3 254-3 254-3 342-3 342-3 342-3 342-3 342-3 342-3 342-3 280-3 185-3 185-3 185-3 185-3 280-3 185-3 185-3 185-3 185-3 155-3 155-3 155-3 155-3 155-3 306-0 306-0 160-0 160-0 160-0 245-3 245-3 245-3 245-3 245-3 245-3 138-3 138-3 9-3 9-3 138-3 138-3 138-3 288-0 288-0 288-0 288-0 242-0 152-0 152-0 242-0 242-0 242-0 242-0 103-3 103-3 103-3 103-3 371-3 371-3 371-3 40-0 40-0 538-0 538-0 538-0 538-0 538-0 538-0 538-0 538-0 538-0 142-3 142-3 345-0 345-0 345-0 345-0 345-0 345-0 345-0 268-3 268-3 268-3 268-3 268-3 268-3 191-3 191-3 191-3 191-3 191-3 191-3 192-3 192-3 192-3 192-3 192-3 192-3 192-3 192-3 192-3 95-3 95-3 95-3 95-3 195-3 195-3 195-3 195-3 146-0 146-0 219-0 219-0 146-0 146-0 146-0 146-0 146-0 369-0 299-3 299-3 299-3 369-0 369-0 369-0 271-0 271-0 271-0 271-0 271-0 271-0 0-2 0-2 0-2 0-2 0-2 0-2 0-2 0-2 0-2 0-2 0-2 0-2 0-2 0-2 0-2 0-2 0-2 0-2 0-2 0-2 0-2 0-2 0-2 0-2 0-2 0-2 0-2 0-2 0-2 0-2 
0-2 0-2 0-2 0-2 0-2 0-2 0-2 0-2 0-2 0-2 0-2 0-2 0-2 0-2 0-2 0-2 0-2 0-2 0-2 0-2 0-2 0-2 0-2 0-2 0-2 0-2 0-2 0-2 0-2 0-2 0-2 0-2 0-2 0-2 0-2 80-0 80-0 80-0 80-0 252-0 252-0 252-0 235-0 252-0 178-3 178-3 178-3 178-3 178-3 178-3 178-3 154-0 154-0 154-0 154-0 154-0 254-3 254-3 342-3 342-3 342-3 342-3 342-3 342-3 342-3 185-3 185-3 185-3 185-3 185-3 185-3 185-3 185-3 185-3 185-3 155-3 155-3 155-3 155-3 155-3 306-0 306-0 263-3 263-3 160-0 160-0 245-3 245-3 245-3 245-3 245-3 138-3 9-3 9-3 9-3 9-3 9-3 9-3 288-0 288-0 288-0 288-0 152-0 152-0 152-0 242-0 106-0 106-0 106-0 103-3 103-3 103-3 103-3 103-3 103-3 371-3 371-3 40-0 538-0 538-0 538-0 538-0 538-0 142-3 142-3 142-3 142-3 142-3 142-3 345-0 345-0 345-0 345-0 345-0 345-0 268-3 268-3 268-3 268-3 118-0 118-0 118-0 191-3 118-0 191-3 118-0 189-3 192-3 192-3 192-3 192-3 170-0 192-3 192-3 192-3 192-3 95-3 95-3 95-3 95-3 195-3 195-3 195-3 195-3 195-3 146-0 146-0 146-0 146-0 146-0 146-0 146-0 146-0 146-0 299-3 299-3 299-3 299-3 299-3 299-3 369-0 271-0 271-0 271-0 271-0 271-0 271-0 0-2 0-2 0-2 0-2 0-2 0-2 0-2 0-2 0-2 0-2 0-2 0-2 0-2 0-2 0-2 0-2 0-2 0-2 0-2 0-2 0-2 0-2 0-2 0-2 0-2 0-2 0-2 0-2 0-2 0-2 
0-2 0-2 0-2 0-2 0-2 0-2 0-2 0-2 0-2 0-2 0-2 0-2 0-2 0-2 0-2 0-2 0-2 0-2 0-2 0-2 0-2 0-2 0-2 0-2 0-2 0-2 0-2 0-2 0-2 0-2 0-2 0-2 0-2 0-2 0-2 80-0 80-0 80-0 80-0 252-0 252-0 252-0 252-0 252-0 178-3 178-3 178-3 178-3 178-3 178-3 154-0 154-0 154-0 154-0 154-0 154-0 254-3 254-3 254-3 342-3 342-3 342-3 342-3 342-3 342-3 185-3 105-0 105-0 105-0 105-0 185-3 185-3 185-3 185-3 185-3 155-3 155-3 155-3 155-3 155-3 155-3 155-3 263-3 263-3 263-3 263-3 245-3 245-3 245-3 245-3 245-3 9-3 9-3 9-3 9-3 9-3 9-3 152-0 152-0 288-0 152-0 152-0 152-0 152-0 152-0 152-0 106-0 106-0 106-0 103-3 103-3 103-3 103-3 103-3 103-3 103-3 371-3 40-0 40-0 40-0 40-0 538-0 142-3 142-3 142-3 142-3 142-3 142-3 142-3 345-0 345-0 345-0 362-0 345-0 241-3 241-3 241-3 241-3 268-3 118-0 118-0 118-0 118-0 118-0 118-0 118-0 189-3 189-3 192-3 192-3 192-3 170-0 95-3 95-3 95-3 95-3 95-3 95-3 95-3 95-3 195-3 43-3 195-3 146-0 146-0 146-0 146-0 146-0 146-0 146-0 146-0 146-0 325-0 299-3 299-3 299-3 299-3 299-3 299-3 299-3 299-3 271-0 271-0 271-0 271-0 271-0 271-0 0-2 0-2 0-2 0-2 0-2 0-2 0-2 0-2 0-2 0-2 0-2 0-2 0-2 0-2 0-2 0-2 0-2 0-2 0-2 0-2 0-2 0-2 0-2 0-2 0-2 0-2 0-2 0-2 0-2 0-2 
0-2 0-2 0-2 0-2 0-2 0-2 0-2 0-2 0-2 0-2 0-2 0-2 0-2 0-2 0-2 0-2 0-2 0-2 0-2 0-2 0-2 0-2 0-2 0-2 0-2 0-2 0-2 0-2 0-2 0-2 0-2 0-2 0-2 0-2 0-2 80-0 80-0 252-0 252-0 252-0 252-0 252-0 252-0 252-0 178-3 178-3 178-3 178-3 178-3 178-3 178-3 154-0 154-0 154-0 154-0 154-0 154-0 154-0 254-3 342-3 342-3 342-3 105-0 105-0 105-0 105-0 105-0 312-0 105-0 105-0 185-3 185-3 185-3 185-3 185-3 185-3 155-3 155-3 155-3 155-3 155-3 155-3 263-3 263-3 263-3 263-3 245-3 245-3 245-3 245-3 245-3 9-3 9-3 9-3 9-3 9-3 9-3 152-0 152-0 152-0 152-0 152-0 152-0 152-0 152-0 106-0 106-0 106-0 106-0 106-0 106-0 103-3 103-3 103-3 103-3 103-3 103-3 40-0 40-0 40-0 40-0 142-3 142-3 142-3 142-3 142-3 362-0 142-3 142-3 362-0 362-0 362-0 362-0 241-3 241-3 241-3 241-3 118-0 118-0 118-0 118-0 118-0 118-0 118-0 118-0 118-0 189-3 189-3 189-3 189-3 170-0 170-0 170-0 170-0 170-0 170-0 374-3 95-3 95-3 374-3 195-3 43-3 43-3 146-0 146-0 146-0 146-0 146-0 146-0 146-0 146-0 146-0 325-0 325-0 325-0 299-3 299-3 299-3 299-3 299-3 299-3 299-3 271-0 271-0 271-0 271-0 271-0 0-2 0-2 0-2 0-2 0-2 0-2 0-2 0-2 0-2 0-2 0-2 0-2 0-2 0-2 0-2 0-2 0-2 0-2 0-2 0-2 0-2 0-2 0-2 0-2 0-2 0-2 0-2 0-2 0-2 0-2 
0-2 0-2 0-2 0-2 0-2 0-2 0-2 0-2 0-2 0-2 0-2 0-2 0-2 0-2 0-2 0-2 0-2 0-2 0-2 0-2 0-2 0-2 0-2 0-2 0-2 0-2 0-2 0-2 0-2 0-2 0-2 0-2 0-2 0-2 0-2 237-3 237-3 252-0 252-0 252-0 252-0 252-0 252-0 252-0 252-0 178-3 378-3 378-3 378-3 378-3 178-3 378-3 378-3 378-3 154-0 87-3 154-0 154-0 154-0 154-0 154-0 105-0 105-0 105-0 105-0 105-0 312-0 312-0 105-0 105-0 185-3 185-3 185-3 185-3 155-3 155-3 155-3 155-3 155-3 155-3 155-3 263-3 263-3 263-3 263-3 263-3 263-3 245-3 245-3 245-3 245-3 245-3 9-3 9-3 9-3 9-3 9-3 9-3 152-0 247-3 152-0 152-0 152-0 152-0 152-0 106-0 106-0 106-0 106-0 106-0 103-3 103-3 103-3 103-3 103-3 40-0 103-3 40-0 40-0 40-0 40-0 142-3 142-3 142-3 142-3 142-3 362-0 142-3 142-3 362-0 362-0 362-0 362-0 241-3 241-3 241-3 118-0 118-0 118-0 118-0 118-0 118-0 118-0 118-0 118-0 189-3 189-3 189-3 189-3 189-3 170-0 170-0 170-0 170-0 170-0 374-3 374-3 95-3 95-3 374-3 43-3 43-3 43-3 43-3 43-3 146-0 146-0 43-3 43-3 146-0 146-0 325-0 325-0 325-0 325-0 299-3 299-3 299-3 299-3 299-3 299-3 199-0 199-0 199-0 271-0 271-0 271-0 0-2 0-2 0-2 0-2 0-2 0-2 0-2 0-2 0-2 0-2 0-2 0-2 0-2 0-2 0-2 0-2 0-2 0-2 0-2 0-2 0-2 0-2 0-2 0-2 0-2 0-2 0-2 0-2 0-2 0-2 
0-2 0-2 0-2 0-2 0-2 0-2 0-2 0-2 0-2 0-2 0-2 0-2 0-2 0-2 0-2 0-2 0-2 0-2 0-2 0-2 0-2 0-2 0-2 0-2 0-2 0-2 0-2 0-2 0-2 0-2 0-2 0-2 0-2 0-2 237-3 237-3 237-3 237-3 237-3 252-0 252-0 252-0 252-0 252-0 252-0 178-3 378-3 378-3 378-3 378-3 378-3 378-3 378-3 378-3 87-3 87-3 154-0 154-0 154-0 154-0 154-0 105-0 105-0 105-0 105-0 312-0 312-0 312-0 312-0 312-0 185-3 185-3 185-3 185-3 185-3 310-3 155-3 155-3 155-3 155-3 155-3 263-3 263-3 263-3 263-3 263-3 263-3 245-3 245-3 245-3 245-3 245-3 9-3 9-3 9-3 9-3 9-3 247-3 247-3 247-3 152-0 152-0 152-0 152-0 152-0 106-0 106-0 106-0 106-0 106-0 106-0 103-3 103-3 103-3 103-3 40-0 40-0 40-0 40-0 40-0 40-0 40-0 40-0 142-3 142-3 142-3 362-0 362-0 362-0 362-0 362-0 362-0 362-0 241-3 241-3 241-3 241-3 241-3 118-0 118-0 118-0 118-0 118-0 118-0 189-3 189-3 189-3 189-3 170-0 170-0 170-0 170-0 170-0 170-0 170-0 374-3 374-3 374-3 374-3 374-3 43-3 43-3 43-3 43-3 43-3 43-3 43-3 43-3 43-3 43-3 43-3 325-0 325-0 325-0 325-0 299-3 299-3 299-3 299-3 299-3 199-0 199-0 199-0 199-0 271-0 271-0 271-0 0-2 0-2 0-2 0-2 0-2 0-2 0-2 0-2 0-2 0-2 0-2 0-2 0-2 0-2 0-2 0-2 0-2 0-2 0-2 0-2 0-2 0-2 0-2 0-2 0-2 0-2 0-2 0-2 0-2 0-2 
0-2 0-2 0-2 0-2 0-2 0-2 0-2 0-2 0-2 0-2 0-2 0-2 0-2 0-2 0-2 0-2 0-2 0-2 0-2 0-2 0-2 0-2 0-2 0-2 0-2 0-2 0-2 0-2 0-2 0-2 0-2 0-2 0-2 0-2 237-3 237-3 237-3 237-3 237-3 301-0 301-0 301-0 301-0 178-3 178-3 178-3 178-3 378-3 378-3 378-3 378-3 378-3 378-3 87-3 87-3 87-3 87-3 154-0 154-0 154-0 105-0 105-0 105-0 105-0 312-0 312-0 312-0 312-0 312-0 312-0 312-0 312-0 310-3 310-3 310-3 310-3 310-3 310-3 310-3 310-3 263-3 263-3 263-3 263-3 263-3 263-3 255-3 255-3 255-3 255-3 245-3 9-3 9-3 9-3 9-3 9-3 9-3 247-3 247-3 247-3 247-3 247-3 247-3 152-0 152-0 106-0 234-3 234-3 106-0 106-0 106-0 103-3 103-3 103-3 40-0 40-0 40-0 40-0 40-0 339-3 121-3 121-3 121-3 142-3 142-3 142-3 362-0 362-0 362-0 362-0 362-0 362-0 241-3 241-3 241-3 241-3 241-3 241-3 118-0 118-0 118-0 293-0 293-0 293-0 189-3 189-3 189-3 189-3 170-0 170-0 170-0 170-0 170-0 170-0 170-0 374-3 374-3 374-3 374-3 374-3 374-3 374-3 43-3 43-3 43-3 43-3 43-3 43-3 222-0 222-0 43-3 325-0 325-0 325-0 325-0 299-3 299-3 443-0 299-3 299-3 299-3 199-0 199-0 199-0 199-0 199-0 271-0 0-2 0-2 0-2 0-2 0-2 0-2 0-2 0-2 0-2 0-2 0-2 0-2 0-2 0-2 0-2 0-2 0-2 0-2 0-2 0-2 0-2 0-2 0-2 0-2 0-2 0-2 0-2 0-2 0-2 0-2 
0-2 0-2 0-2 0-2 0-2 0-2 0-2 0-2 0-2 0-2 0-2 0-2 0-2 0-2 0-2 0-2 0-2 0-2 0-2 0-2 0-2 0-2 0-2 0-2 0-2 0-2 0-2 0-2 0-2 0-2 0-2 0-2 0-2 0-2 237-3 237-3 237-3 237-3 237-3 301-0 301-0 301-0 301-0 178-3 178-3 178-3 178-3 178-3 378-3 378-3 378-3 378-3 378-3 87-3 87-3 87-3 87-3 154-0 105-0 105-0 105-0 105-0 105-0 105-0 312-0 312-0 312-0 312-0 312-0 312-0 312-0 312-0 310-3 310-3 310-3 310-3 310-3 310-3 310-3 310-3 263-3 263-3 263-3 263-3 263-3 263-3 255-3 255-3 255-3 255-3 255-3 436-0 363-0 9-3 9-3 363-0 363-0 363-0 247-3 247-3 247-3 247-3 247-3 152-0 152-0 234-3 234-3 234-3 234-3 106-0 106-0 106-0 106-0 106-0 106-0 40-0 40-0 339-3 339-3 339-3 121-3 121-3 121-3 121-3 121-3 142-3 362-0 362-0 362-0 362-0 362-0 362-0 241-3 241-3 241-3 241-3 241-3 241-3 293-0 293-0 293-0 293-0 293-0 293-0 189-3 189-3 189-3 189-3 170-0 170-0 170-0 350-0 170-0 170-0 170-0 374-3 374-3 374-3 374-3 374-3 374-3 374-3 374-3 374-3 43-3 43-3 222-0 222-0 222-0 222-0 222-0 325-0 325-0 325-0 325-0 443-0 443-0 443-0 443-0 199-0 199-0 199-0 199-0 199-0 199-0 199-0 199-0 0-2 0-2 0-2 0-2 0-2 0-2 0-2 0-2 0-2 0-2 0-2 0-2 0-2 0-2 0-2 0-2 0-2 0-2 0-2 0-2 0-2 0-2 0-2 0-2 0-2 0-2 0-2 0-2 0-2 0-2 
0-2 0-2 0-2 0-2 0-2 0-2 0-2 0-2 0-2 0-2 0-2 0-2 0-2 0-2 0-2 0-2 0-2 0-2 0-2 0-2 0-2 0-2 0-2 0-2 0-2 0-2 0-2 0-2 0-2 0-2 0-2 0-2 0-2 0-2 237-3 237-3 237-3 237-3 237-3 301-0 301-0 301-0 301-0 301-0 301-0 301-0 178-3 178-3 378-3 378-3 378-3 378-3 378-3 87-3 87-3 87-3 87-3 87-3 87-3 105-0 105-0 105-0 105-0 312-0 312-0 312-0 312-0 312-0 312-0 312-0 312-0 157-3 157-3 157-3 310-3 310-3 310-3 310-3 310-3 255-3 255-3 255-3 255-3 263-3 263-3 255-3 255-3 255-3 255-3 255-3 255-3 436-0 363-0 363-0 363-0 363-0 363-0 363-0 247-3 247-3 247-3 247-3 247-3 152-0 234-3 234-3 234-3 234-3 234-3 234-3 234-3 106-0 106-0 106-0 339-3 40-0 40-0 339-3 339-3 339-3 339-3 121-3 121-3 121-3 121-3 121-3 121-3 362-0 362-0 362-0 362-0 362-0 241-3 241-3 241-3 241-3 293-0 293-0 293-0 293-0 293-0 293-0 293-0 189-3 189-3 350-0 350-0 350-0 350-0 170-0 350-0 350-0 170-0 170-0 170-0 374-3 374-3 374-3 374-3 374-3 374-3 374-3 374-3 43-3 43-3 222-0 222-0 163-3 163-3 222-0 222-0 325-0 325-0 325-0 325-0 443-0 443-0 443-0 443-0 443-0 443-0 199-0 199-0 199-0 199-0 199-0 199-0 0-2 0-2 0-2 0-2 0-2 0-2 0-2 0-2 0-2 0-2 0-2 0-2 0-2 0-2 0-2 0-2 0-2 0-2 0-2 0-2 0-2 0-2 0-2 0-2 0-2 0-2 0-2 0-2 0-2 0-2 
0-2 0-2 0-2 0-2 0-2 0-2 0-2 0-2 0-2 0-2 0-2 0-2 0-2 0-2 0-2 0-2 0-2 0-2 0-2 0-2 0-2 0-2 0-2 0-2 0-2 0-2 0-2 0-2 0-2 0-2 0-2 0-2 0-2 0-2 237-3 237-3 237-3 237-3 237-3 301-0 301-0 301-0 301-0 301-0 301-0 301-0 178-3 178-3 378-3 378-3 378-3 378-3 378-3 233-0 87-3 87-3 87-3 87-3 202-3 202-3 202-3 202-3 105-0 105-0 312-0 312-0 312-0 312-0 312-0 312-0 312-0 157-3 157-3 157-3 310-3 310-3 310-3 310-3 310-3 255-3 255-3 255-3 255-3 255-3 255-3 255-3 255-3 436-0 436-0 436-0 436-0 436-0 363-0 363-0 363-0 363-0 363-0 363-0 247-3 247-3 247-3 247-3 247-3 234-3 234-3 234-3 234-3 234-3 234-3 234-3 234-3 234-3 339-3 339-3 339-3 339-3 339-3 339-3 339-3 339-3 339-3 121-3 121-3 121-3 121-3 121-3 121-3 121-3 362-0 362-0 362-0 362-0 362-0 241-3 241-3 241-3 293-0 293-0 293-0 293-0 293-0 293-0 293-0 189-3 189-3 189-3 350-0 350-0 350-0 350-0 350-0 350-0 170-0 170-0 91-3 374-3 374-3 197-0 197-0 197-0 197-0 374-3 374-3 43-3 43-3 222-0 222-0 222-0 163-3 222-0 325-0 325-0 325-0 325-0 325-0 443-0 443-0 443-0 443-0 443-0 443-0 199-0 199-0 199-0 199-0 199-0 218-3 0-2 0-2 0-2 0-2 0-2 0-2 0-2 0-2 0-2 0-2 0-2 0-2 0-2 0-2 0-2 0-2 0-2 0-2 0-2 0-2 0-2 0-2 0-2 0-2 0-2 0-2 0-2 0-2 0-2 0-2 
0-2 0-2 0-2 0-2 0-2 0-2 0-2 0-2 0-2 0-2 0-2 0-2 0-2 0-2 0-2 0-2 0-2 0-2 0-2 0-2 0-2 0-2 0-2 0-2 0-2 0-2 0-2 0-2 0-2 0-2 0-2 0-2 0-2 0-2 237-3 237-3 237-3 237-3 237-3 301-0 301-0 301-0 301-0 301-0 301-0 301-0 178-3 178-3 428-3 233-0 378-3 233-0 233-0 233-0 87-3 87-3 202-3 202-3 202-3 202-3 202-3 202-3 105-0 105-0 105-0 331-3 312-0 312-0 157-3 157-3 157-3 157-3 157-3 157-3 310-3 310-3 310-3 310-3 310-3 310-3 310-3 238-3 255-3 255-3 255-3 255-3 255-3 436-0 436-0 436-0 436-0 436-0 363-0 363-0 363-0 363-0 363-0 363-0 363-0 363-0 247-3 247-3 247-3 247-3 234-3 234-3 234-3 234-3 234-3 234-3 234-3 234-3 339-3 339-3 339-3 292-0 339-3 339-3 339-3 339-3 339-3 121-3 262-0 121-3 121-3 121-3 121-3 121-3 362-0 362-0 362-0 362-0 241-3 241-3 414-3 414-3 293-0 293-0 293-0 293-0 293-0 293-0 293-0 189-3 189-3 189-3 350-0 350-0 350-0 350-0 350-0 350-0 91-3 91-3 91-3 91-3 197-0 197-0 197-0 197-0 197-0 374-3 374-3 43-3 43-3 222-0 222-0 222-0 163-3 163-3 163-3 325-0 325-0 325-0 325-0 443-0 443-0 443-0 443-0 443-0 443-0 199-0 199-0 199-0 218-3 218-3 218-3 0-2 0-2 0-2 0-2 0-2 0-2 0-2 0-2 0-2 0-2 0-2 0-2 0-2 0-2 0-2 0-2 0-2 0-2 0-2 0-2 0-2 0-2 0-2 0-2 0-2 0-2 0-2 0-2 0-2 0-2 
0-2 0-2 0-2 0-2 0-2 0-2 0-2 0-2 0-2 0-2 0-2 0-2 0-2 0-2 0-2 0-2 0-2 0-2 0-2 0-2 0-2 0-2 0-2 0-2 0-2 0-2 0-2 0-2 0-2 0-2 0-2 0-2 0-2 0-2 237-3 237-3 237-3 237-3 237-3 301-0 301-0 301-0 301-0 301-0 301-0 301-0 428-3 428-3 428-3 233-0 233-0 233-0 233-0 233-0 233-0 87-3 202-3 202-3 202-3 202-3 202-3 202-3 202-3 202-3 331-3 331-3 331-3 331-3 331-3 157-3 157-3 157-3 157-3 157-3 412-0 412-0 412-0 310-3 310-3 310-3 238-3 238-3 238-3 255-3 255-3 255-3 255-3 436-0 436-0 436-0 436-0 436-0 363-0 363-0 363-0 363-0 363-0 363-0 363-0 363-0 247-3 247-3 247-3 247-3 247-3 234-3 234-3 234-3 234-3 234-3 234-3 339-3 339-3 339-3 292-0 292-0 339-3 339-3 339-3 339-3 262-0 262-0 262-0 262-0 262-0 121-3 121-3 121-3 121-3 121-3 121-3 414-3 414-3 414-3 414-3 414-3 293-0 293-0 293-0 293-0 293-0 293-0 293-0 293-0 189-3 189-3 350-0 350-0 350-0 350-0 350-0 350-0 91-3 91-3 91-3 91-3 197-0 197-0 197-0 197-0 197-0 197-0 43-3 43-3 222-0 222-0 222-0 163-3 163-3 163-3 163-3 325-0 325-0 325-0 325-0 443-0 443-0 443-0 443-0 443-0 443-0 199-0 218-3 218-3 218-3 218-3 218-3 218-3 0-2 0-2 0-2 0-2 0-2 0-2 0-2 0-2 0-2 0-2 0-2 0-2 0-2 0-2 0-2 0-2 0-2 0-2 0-2 0-2 0-2 0-2 0-2 0-2 0-2 0-2 0-2 0-2 0-2 
0-2 0-2 0-2 0-2 0-2 0-2 0-2 0-2 0-2 0-2 0-2 0-2 0-2 0-2 0-2 0-2 0-2 0-2 0-2 0-2 0-2 0-2 0-2 0-2 0-2 0-2 0-2 0-2 0-2 0-2 0-2 0-2 0-2 0-2 237-3 377-0 237-3 237-3 301-0 301-0 229-3 229-3 229-3 229-3 428-3 428-3 428-3 428-3 233-0 233-0 233-0 233-0 233-0 233-0 233-0 87-3 87-3 202-3 202-3 202-3 202-3 202-3 202-3 202-3 331-3 331-3 331-3 331-3 331-3 157-3 157-3 157-3 157-3 157-3 412-0 412-0 412-0 310-3 238-3 238-3 238-3 238-3 238-3 238-3 238-3 255-3 255-3 436-0 436-0 436-0 436-0 436-0 436-0 363-0 436-0 436-0 363-0 363-0 363-0 182-0 182-0 247-3 247-3 247-3 247-3 321-0 234-3 234-3 234-3 321-0 339-3 339-3 321-0 321-0 292-0 292-0 339-3 339-3 339-3 262-0 262-0 262-0 262-0 262-0 262-0 121-3 121-3 121-3 121-3 121-3 267-3 267-3 267-3 414-3 414-3 414-3 414-3 414-3 414-3 213-3 213-3 213-3 189-3 189-3 189-3 189-3 189-3 350-0 350-0 350-0 350-0 350-0 91-3 91-3 197-0 197-0 197-0 197-0 197-0 197-0 197-0 197-0 43-3 43-3 222-0 222-0 222-0 163-3 163-3 163-3 163-3 325-0 325-0 325-0 443-0 443-0 443-0 443-0 443-0 443-0 218-3 218-3 218-3 218-3 218-3 218-3 218-3 218-3 0-2 0-2 0-2 0-2 0-2 0-2 0-2 0-2 0-2 0-2 0-2 0-2 0-2 0-2 0-2 0-2 0-2 0-2 0-2 0-2 0-2 0-2 0-2 0-2 0-2 0-2 0-2 0-2 0-2 
0-2 0-2 0-2 0-2 0-2 0-2 0-2 0-2 0-2 0-2 0-2 0-2 0-2 0-2 0-2 0-2 0-2 0-2 0-2 0-2 0-2 0-2 0-2 0-2 0-2 0-2 0-2 0-2 0-2 0-2 0-2 0-2 0-2 0-2 237-3 377-0 237-3 229-3 229-3 229-3 229-3 229-3 229-3 229-3 428-3 428-3 428-3 428-3 428-3 233-0 233-0 233-0 233-0 87-3 87-3 87-3 87-3 202-3 202-3 202-3 202-3 202-3 331-3 202-3 331-3 331-3 331-3 331-3 331-3 331-3 157-3 157-3 157-3 157-3 412-0 412-0 412-0 412-0 238-3 238-3 238-3 238-3 238-3 238-3 238-3 255-3 238-3 436-0 436-0 436-0 436-0 436-0 436-0 436-0 436-0 436-0 363-0 363-0 182-0 182-0 182-0 247-3 247-3 247-3 321-0 321-0 321-0 321-0 321-0 321-0 321-0 321-0 321-0 321-0 292-0 292-0 292-0 262-0 262-0 262-0 262-0 262-0 262-0 262-0 121-3 121-3 121-3 121-3 121-3 121-3 267-3 267-3 414-3 414-3 414-3 414-3 414-3 414-3 414-3 213-3 213-3 213-3 213-3 213-3 213-3 213-3 213-3 350-0 350-0 350-0 350-0 350-0 350-0 91-3 197-0 197-0 197-0 197-0 197-0 197-0 197-0 222-0 222-0 222-0 222-0 448-0 448-0 163-3 163-3 163-3 163-3 163-3 163-3 163-3 443-0 443-0 443-0 443-0 399-3 218-3 218-3 218-3 218-3 218-3 218-3 218-3 218-3 218-3 0-2 0-2 0-2 0-2 0-2 0-2 0-2 0-2 0-2 0-2 0-2 0-2 0-2 0-2 0-2 0-2 0-2 0-2 0-2 0-2 0-2 0-2 0-2 0-2 0-2 0-2 0-2 0-2 0-2 
0-2 0-2 0-2 0-2 0-2 0-2 0-2 0-2 0-2 0-2 0-2 0-2 0-2 0-2 0-2 0-2 0-2 0-2 0-2 0-2 0-2 0-2 0-2 0-2 0-2 0-2 0-2 0-2 0-2 0-2 0-2 0-2 0-2 0-2 377-0 377-0 237-3 229-3 229-3 229-3 229-3 229-3 229-3 229-3 428-3 428-3 428-3 428-3 428-3 233-0 233-0 233-0 233-0 233-0 87-3 87-3 87-3 202-3 202-3 202-3 202-3 331-3 331-3 331-3 331-3 331-3 331-3 331-3 157-3 157-3 157-3 157-3 157-3 412-0 412-0 412-0 412-0 412-0 412-0 238-3 238-3 238-3 238-3 238-3 238-3 238-3 238-3 436-0 436-0 365-0 365-0 365-0 365-0 365-0 365-0 365-0 365-0 363-0 182-0 182-0 182-0 182-0 182-0 247-3 321-0 321-0 321-0 321-0 321-0 321-0 321-0 321-0 321-0 321-0 292-0 292-0 292-0 262-0 262-0 262-0 262-0 262-0 262-0 262-0 262-0 267-3 267-3 267-3 267-3 267-3 267-3 267-3 313-0 414-3 414-3 414-3 414-3 414-3 414-3 213-3 213-3 213-3 213-3 213-3 213-3 213-3 213-3 213-3 350-0 350-0 350-0 91-3 91-3 91-3 197-0 197-0 91-3 197-0 91-3 197-0 197-0 222-0 222-0 448-0 448-0 448-0 448-0 163-3 163-3 163-3 163-3 163-3 163-3 163-3 163-3 399-3 399-3 399-3 399-3 218-3 218-3 218-3 218-3 218-3 218-3 273-3 218-3 218-3 0-2 0-2 0-2 0-2 0-2 0-2 0-2 0-2 0-2 0-2 0-2 0-2 0-2 0-2 0-2 0-2 0-2 0-2 0-2 0-2 0-2 0-2 0-2 0-2 0-2 0-2 0-2 0-2 0-2 
0-2 0-2 0-2 0-2 0-2 0-2 0-2 0-2 0-2 0-2 0-2 0-2 0-2 0-2 0-2 0-2 0-2 0-2 0-2 0-2 0-2 0-2 0-2 0-2 0-2 0-2 0-2 0-2 0-2 0-2 0-2 0-2 0-2 0-2 377-0 377-0 377-0 377-0 229-3 229-3 229-3 229-3 229-3 229-3 428-3 428-3 428-3 428-3 428-3 233-0 233-0 233-0 233-0 233-0 376-3 87-3 87-3 202-3 202-3 202-3 331-3 331-3 331-3 331-3 331-3 331-3 331-3 157-3 157-3 157-3 157-3 157-3 157-3 412-0 412-0 412-0 412-0 412-0 412-0 238-3 238-3 238-3 238-3 238-3 238-3 238-3 436-0 436-0 365-0 365-0 365-0 365-0 365-0 365-0 365-0 365-0 365-0 365-0 182-0 182-0 182-0 182-0 182-0 321-0 321-0 321-0 321-0 321-0 321-0 321-0 321-0 321-0 321-0 321-0 292-0 292-0 292-0 262-0 262-0 262-0 262-0 262-0 262-0 262-0 262-0 169-3 267-3 267-3 267-3 267-3 267-3 313-0 313-0 313-0 414-3 414-3 414-3 414-3 213-3 213-3 213-3 213-3 213-3 213-3 213-3 213-3 213-3 213-3 350-0 424-3 424-3 91-3 91-3 91-3 91-3 91-3 91-3 91-3 91-3 197-0 197-0 197-0 222-0 222-0 448-0 448-0 448-0 448-0 163-3 163-3 163-3 448-0 163-3 163-3 163-3 163-3 399-3 399-3 399-3 218-3 218-3 399-3 273-3 273-3 273-3 273-3 218-3 218-3 273-3 0-2 0-2 0-2 0-2 0-2 0-2 0-2 0-2 0-2 0-2 0-2 0-2 0-2 0-2 0-2 0-2 0-2 0-2 0-2 0-2 0-2 0-2 0-2 0-2 0-2 0-2 0-2 0-2 
0-2 0-2 0-2 0-2 0-2 0-2 0-2 0-2 0-2 0-2 0-2 0-2 0-2 0-2 0-2 0-2 0-2 0-2 0-2 0-2 0-2 0-2 0-2 0-2 0-2 0-2 0-2 0-2 0-2 0-2 0-2 0-2 0-2 0-2 377-0 377-0 377-0 377-0 229-3 229-3 229-3 229-3 229-3 229-3 428-3 428-3 428-3 181-0 428-3 428-3 428-3 233-0 233-0 376-3 376-3 87-3 87-3 202-3 202-3 202-3 330-0 331-3 331-3 331-3 330-0 231-3 231-3 231-3 231-3 231-3 157-3 157-3 412-0 412-0 412-0 412-0 412-0 412-0 158-0 238-3 238-3 238-3 238-3 238-3 238-3 238-3 436-0 436-0 365-0 365-0 365-0 365-0 365-0 365-0 365-0 365-0 182-0 182-0 182-0 182-0 182-0 182-0 182-0 258-3 258-3 258-3 168-0 168-0 168-0 321-0 321-0 321-0 321-0 321-0 292-0 292-0 292-0 292-0 292-0 262-0 262-0 262-0 262-0 262-0 262-0 169-3 267-3 267-3 267-3 313-0 313-0 313-0 313-0 313-0 313-0 414-3 414-3 414-3 414-3 313-0 213-3 213-3 213-3 213-3 213-3 349-0 213-3 213-3 424-3 424-3 424-3 424-3 91-3 91-3 91-3 91-3 91-3 91-3 265-0 265-0 222-0 222-0 222-0 222-0 448-0 448-0 448-0 448-0 448-0 448-0 448-0 448-0 448-0 163-3 163-3 163-3 399-3 399-3 399-3 399-3 399-3 399-3 273-3 273-3 273-3 273-3 218-3 218-3 273-3 0-2 0-2 0-2 0-2 0-2 0-2 0-2 0-2 0-2 0-2 0-2 0-2 0-2 0-2 0-2 0-2 0-2 0-2 0-2 0-2 0-2 0-2 0-2 0-2 0-2 0-2 0-2 0-2 
0-2 0-2 0-2 0-2 0-2 0-2 0-2 0-2 0-2 0-2 0-2 0-2 0-2 0-2 0-2 0-2 0-2 0-2 0-2 0-2 0-2 0-2 0-2 0-2 0-2 0-2 0-2 0-2 0-2 0-2 0-2 0-2 0-2 0-2 0-2 377-0 377-0 377-0 229-3 229-3 229-3 229-3 229-3 428-3 428-3 428-3 181-0 181-0 428-3 428-3 428-3 233-0 233-0 376-3 376-3 376-3 330-0 330-0 330-0 330-0 330-0 331-3 331-3 330-0 330-0 231-3 231-3 231-3 231-3 231-3 231-3 157-3 412-0 412-0 412-0 412-0 412-0 158-0 158-0 158-0 158-0 158-0 158-0 158-0 158-0 264-3 264-3 264-3 264-3 365-0 365-0 365-0 365-0 365-0 365-0 365-0 182-0 182-0 296-0 182-0 182-0 182-0 182-0 258-3 258-3 258-3 168-0 168-0 168-0 168-0 168-0 168-0 168-0 321-0 292-0 292-0 292-0 292-0 292-0 292-0 169-3 169-3 169-3 169-3 169-3 169-3 267-3 267-3 313-0 313-0 313-0 313-0 313-0 313-0 313-0 414-3 414-3 313-0 313-0 313-0 313-0 349-0 349-0 349-0 349-0 349-0 349-0 349-0 424-3 424-3 424-3 424-3 91-3 91-3 91-3 91-3 91-3 91-3 265-0 265-0 265-0 265-0 222-0 222-0 222-0 448-0 448-0 448-0 448-0 448-0 448-0 448-0 448-0 448-0 448-0 399-3 399-3 399-3 399-3 399-3 399-3 399-3 273-3 273-3 273-3 273-3 273-3 273-3 273-3 0-2 0-2 0-2 0-2 0-2 0-2 0-2 0-2 0-2 0-2 0-2 0-2 0-2 0-2 0-2 0-2 0-2 0-2 0-2 0-2 0-2 0-2 0-2 0-2 0-2 0-2 0-2 0-2 
0-2 0-2 0-2 0-2 0-2 0-2 0-2 0-2 0-2 0-2 0-2 0-2 0-2 0-2 0-2 0-2 0-2 0-2 0-2 0-2 0-2 0-2 0-2 0-2 0-2 0-2 0-2 0-2 0-2 0-2 0-2 0-2 0-2 0-2 0-2 377-0 377-0 377-0 229-3 229-3 229-3 229-3 229-3 229-3 428-3 181-0 181-0 181-0 181-0 428-3 181-0 233-0 233-0 376-3 376-3 376-3 376-3 376-3 330-0 330-0 330-0 331-3 331-3 330-0 231-3 231-3 231-3 231-3 231-3 231-3 231-3 231-3 231-3 412-0 412-0 412-0 412-0 158-0 158-0 158-0 158-0 158-0 158-0 158-0 158-0 158-0 264-3 264-3 264-3 264-3 365-0 365-0 264-3 264-3 365-0 365-0 182-0 182-0 296-0 182-0 182-0 182-0 258-3 258-3 258-3 168-0 168-0 168-0 168-0 168-0 168-0 168-0 168-0 270-3 292-0 292-0 292-0 292-0 292-0 292-0 292-0 169-3 169-3 169-3 169-3 169-3 169-3 267-3 267-3 267-3 267-3 267-3 313-0 313-0 313-0 414-3 414-3 313-0 313-0 313-0 313-0 349-0 349-0 349-0 349-0 349-0 349-0 349-0 424-3 424-3 424-3 424-3 322-0 322-0 322-0 322-0 91-3 91-3 265-0 265-0 265-0 265-0 265-0 222-0 222-0 448-0 448-0 340-0 340-0 448-0 448-0 448-0 448-0 448-0 448-0 399-3 399-3 399-3 399-3 399-3 399-3 399-3 148-0 148-0 273-3 273-3 273-3 273-3 273-3 0-2 0-2 0-2 0-2 0-2 0-2 0-2 0-2 0-2 0-2 0-2 0-2 0-2 0-2 0-2 0-2 0-2 0-2 0-2 0-2 0-2 0-2 0-2 0-2 0-2 0-2 0-2 0-2 
0-2 0-2 0-2 0-2 0-2 0-2 0-2 0-2 0-2 0-2 0-2 0-2 0-2 0-2 0-2 0-2 0-2 0-2 0-2 0-2 0-2 0-2 0-2 0-2 0-2 0-2 0-2 0-2 0-2 0-2 0-2 0-2 0-2 0-2 0-2 377-0 377-0 377-0 229-3 303-3 303-3 303-3 428-3 428-3 428-3 181-0 181-0 181-0 181-0 181-0 181-0 181-0 233-0 376-3 376-3 376-3 376-3 376-3 330-0 330-0 330-0 330-0 330-0 330-0 231-3 231-3 231-3 231-3 231-3 231-3 231-3 231-3 231-3 412-0 412-0 412-0 412-0 389-3 158-0 158-0 158-0 216-0 216-0 216-0 216-0 264-3 264-3 264-3 264-3 264-3 264-3 264-3 264-3 264-3 264-3 264-3 182-0 296-0 296-0 182-0 258-3 258-3 258-3 258-3 258-3 168-0 168-0 168-0 168-0 168-0 168-0 168-0 270-3 270-3 292-0 292-0 292-0 292-0 58-0 58-0 58-0 58-0 169-3 169-3 169-3 169-3 169-3 267-3 267-3 267-3 267-3 267-3 313-0 313-0 313-0 313-0 313-0 313-0 313-0 349-0 349-0 349-0 349-0 349-0 349-0 349-0 349-0 424-3 424-3 424-3 424-3 424-3 322-0 322-0 322-0 322-0 366-0 366-0 366-0 265-0 265-0 265-0 265-0 222-0 222-0 448-0 448-0 340-0 340-0 340-0 340-0 340-0 340-0 474-0 474-0 474-0 474-0 474-0 399-3 399-3 399-3 399-3 399-3 148-0 273-3 273-3 273-3 273-3 273-3 0-2 0-2 0-2 0-2 0-2 0-2 0-2 0-2 0-2 0-2 0-2 0-2 0-2 0-2 0-2 0-2 0-2 0-2 0-2 0-2 0-2 0-2 0-2 0-2 0-2 0-2 0-2 0-2 
0-2 0-2 0-2 0-2 0-2 0-2 0-2 0-2 0-2 0-2 0-2 0-2 0-2 0-2 0-2 0-2 0-2 0-2 0-2 0-2 0-2 0-2 0-2 0-2 0-2 0-2 0-2 0-2 0-2 0-2 0-2 0-2 0-2 0-2 377-0 377-0 377-0 377-0 303-3 303-3 303-3 303-3 303-3 303-3 303-3 181-0 181-0 181-0 181-0 181-0 181-0 376-3 376-3 376-3 376-3 376-3 354-0 354-0 330-0 330-0 330-0 330-0 330-0 330-0 330-0 231-3 231-3 231-3 231-3 231-3 231-3 231-3 231-3 389-3 389-3 389-3 389-3 389-3 158-0 158-0 158-0 216-0 216-0 216-0 216-0 216-0 264-3 264-3 264-3 264-3 264-3 264-3 264-3 264-3 264-3 264-3 182-0 296-0 296-0 296-0 258-3 258-3 258-3 258-3 258-3 168-0 168-0 168-0 168-0 168-0 168-0 270-3 270-3 270-3 270-3 292-0 292-0 292-0 58-0 58-0 270-3 58-0 169-3 169-3 169-3 169-3 169-3 267-3 267-3 267-3 267-3 267-3 318-3 318-3 313-0 313-0 313-0 313-0 313-0 349-0 349-0 349-0 349-0 349-0 349-0 349-0 349-0 424-3 424-3 424-3 424-3 424-3 322-0 322-0 322-0 322-0 366-0 366-0 366-0 366-0 366-0 265-0 265-0 265-0 265-0 265-0 340-0 340-0 340-0 340-0 340-0 340-0 474-0 474-0 474-0 474-0 474-0 474-0 399-3 399-3 399-3 399-3 399-3 148-0 148-0 273-3 273-3 273-3 273-3 0-2 0-2 0-2 0-2 0-2 0-2 0-2 0-2 0-2 0-2 0-2 0-2 0-2 0-2 0-2 0-2 0-2 0-2 0-2 0-2 0-2 0-2 0-2 0-2 0-2 0-2 0-2 0-2 
0-2 0-2 0-2 0-2 0-2 0-2 0-2 0-2 0-2 0-2 0-2 0-2 0-2 0-2 0-2 0-2 0-2 0-2 0-2 0-2 0-2 0-2 0-2 0-2 0-2 0-2 0-2 0-2 0-2 0-2 0-2 0-2 0-2 0-2 377-0 377-0 377-0 377-0 303-3 303-3 303-3 303-3 303-3 303-3 303-3 181-0 181-0 181-0 181-0 181-0 376-3 376-3 376-3 376-3 376-3 376-3 354-0 354-0 330-0 330-0 330-0 330-0 330-0 330-0 330-0 201-3 201-3 201-3 201-3 201-3 201-3 389-3 389-3 389-3 389-3 389-3 389-3 389-3 158-0 158-0 158-0 216-0 216-0 216-0 216-0 469-3 469-3 469-3 264-3 264-3 264-3 264-3 336-3 336-3 336-3 336-3 182-0 296-0 296-0 296-0 258-3 258-3 258-3 258-3 258-3 258-3 168-0 168-0 168-0 305-3 270-3 270-3 270-3 270-3 270-3 270-3 270-3 270-3 270-3 270-3 270-3 58-0 169-3 169-3 169-3 169-3 169-3 169-3 267-3 267-3 267-3 267-3 318-3 318-3 318-3 318-3 318-3 318-3 349-0 349-0 244-0 349-0 244-0 244-0 244-0 244-0 424-3 424-3 424-3 424-3 322-0 322-0 322-0 322-0 322-0 322-0 366-0 366-0 366-0 366-0 366-0 366-0 265-0 265-0 265-0 265-0 265-0 340-0 340-0 340-0 340-0 340-0 474-0 474-0 474-0 474-0 394-0 394-0 394-0 394-0 394-0 399-3 399-3 148-0 148-0 273-3 273-3 273-3 273-3 0-2 0-2 0-2 0-2 0-2 0-2 0-2 0-2 0-2 0-2 0-2 0-2 0-2 0-2 0-2 0-2 0-2 0-2 0-2 0-2 0-2 0-2 0-2 0-2 0-2 0-2 0-2 0-2 
0-2 0-2 0-2 0-2 0-2 0-2 0-2 0-2 0-2 0-2 0-2 0-2 0-2 0-2 0-2 0-2 0-2 0-2 0-2 0-2 0-2 0-2 0-2 0-2 0-2 0-2 0-2 0-2 0-2 0-2 0-2 0-2 0-2 0-2 377-0 377-0 377-0 377-0 282-0 303-3 303-3 303-3 303-3 303-3 303-3 303-3 181-0 181-0 181-0 181-0 181-0 376-3 376-3 376-3 376-3 376-3 354-0 354-0 354-0 330-0 354-0 354-0 330-0 330-0 201-3 201-3 201-3 201-3 201-3 201-3 201-3 201-3 389-3 389-3 389-3 389-3 389-3 158-0 158-0 158-0 158-0 158-0 216-0 216-0 469-3 469-3 469-3 469-3 264-3 264-3 264-3 264-3 336-3 336-3 336-3 336-3 336-3 336-3 296-0 296-0 296-0 296-0 296-0 258-3 258-3 258-3 258-3 168-0 168-0 305-3 270-3 270-3 270-3 270-3 270-3 270-3 270-3 270-3 270-3 270-3 58-0 58-0 169-3 169-3 169-3 169-3 169-3 489-0 489-0 489-0 489-0 489-0 318-3 318-3 318-3 318-3 318-3 318-3 349-0 349-0 244-0 244-0 244-0 244-0 244-0 424-3 424-3 424-3 424-3 424-3 322-0 322-0 322-0 322-0 322-0 322-0 322-0 366-0 366-0 366-0 366-0 366-0 265-0 265-0 265-0 265-0 340-0 340-0 340-0 340-0 340-0 474-0 474-0 474-0 474-0 474-0 394-0 394-0 394-0 394-0 394-0 394-0 399-3 148-0 148-0 273-3 273-3 273-3 273-3 0-2 0-2 0-2 0-2 0-2 0-2 0-2 0-2 0-2 0-2 0-2 0-2 0-2 0-2 0-2 0-2 0-2 0-2 0-2 0-2 0-2 0-2 0-2 0-2 0-2 0-2 0-2 0-2 
0-2 0-2 0-2 0-2 0-2 0-2 0-2 0-2 0-2 0-2 0-2 0-2 0-2 0-2 0-2 0-2 0-2 0-2 0-2 0-2 0-2 0-2 0-2 0-2 0-2 0-2 0-2 0-2 0-2 0-2 0-2 0-2 0-2 0-2 377-0 377-0 377-0 282-0 282-0 303-3 303-3 303-3 303-3 303-3 303-3 303-3 204-3 181-0 181-0 181-0 181-0 181-0 376-3 376-3 376-3 376-3 376-3 354-0 354-0 330-0 354-0 354-0 330-0 201-3 201-3 201-3 201-3 201-3 201-3 201-3 201-3 201-3 389-3 389-3 389-3 389-3 389-3 389-3 389-3 158-0 158-0 158-0 216-0 469-3 469-3 469-3 469-3 469-3 264-3 264-3 336-3 336-3 336-3 336-3 336-3 336-3 336-3 336-3 296-0 296-0 296-0 296-0 296-0 258-3 258-3 258-3 258-3 305-3 305-3 305-3 270-3 270-3 270-3 270-3 270-3 270-3 270-3 270-3 270-3 58-0 58-0 58-0 58-0 58-0 58-0 58-0 58-0 489-0 489-0 489-0 489-0 489-0 318-3 318-3 318-3 318-3 318-3 318-3 318-3 318-3 244-0 244-0 244-0 244-0 117-0 116-3 424-3 424-3 424-3 424-3 322-0 322-0 322-0 322-0 322-0 348-3 348-3 348-3 366-0 366-0 366-0 366-0 265-0 265-0 265-0 265-0 194-0 340-0 340-0 340-0 340-0 474-0 474-0 474-0 474-0 474-0 394-0 394-0 394-0 394-0 394-0 394-0 394-0 148-0 148-0 148-0 148-0 148-0 148-0 0-2 0-2 0-2 0-2 0-2 0-2 0-2 0-2 0-2 0-2 0-2 0-2 0-2 0-2 0-2 0-2 0-2 0-2 0-2 0-2 0-2 0-2 0-2 0-2 0-2 0-2 0-2 0-2 
0-2 0-2 0-2 0-2 0-2 0-2 0-2 0-2 0-2 0-2 0-2 0-2 0-2 0-2 0-2 0-2 0-2 0-2 0-2 0-2 0-2 0-2 0-2 0-2 0-2 0-2 0-2 0-2 0-2 0-2 0-2 0-2 0-2 0-2 377-0 377-0 377-0 282-0 282-0 282-0 282-0 204-3 303-3 303-3 303-3 303-3 204-3 181-0 204-3 204-3 204-3 181-0 181-0 230-0 376-3 354-0 354-0 354-0 354-0 330-0 354-0 354-0 330-0 201-3 201-3 201-3 201-3 201-3 201-3 201-3 201-3 259-0 389-3 389-3 389-3 389-3 389-3 389-3 389-3 158-0 158-0 158-0 216-0 469-3 469-3 469-3 469-3 469-3 264-3 469-3 469-3 336-3 336-3 336-3 336-3 336-3 336-3 336-3 336-3 296-0 296-0 296-0 296-0 296-0 258-3 258-3 258-3 164-0 164-0 305-3 305-3 305-3 270-3 270-3 36-0 270-3 58-0 58-0 58-0 58-0 58-0 58-0 58-0 489-0 489-0 489-0 489-0 489-0 489-0 489-0 318-3 318-3 318-3 334-3 318-3 318-3 318-3 318-3 244-0 244-0 244-0 244-0 244-0 117-0 117-0 116-3 116-3 116-3 116-3 424-3 424-3 322-0 322-0 322-0 348-3 348-3 348-3 348-3 366-0 366-0 366-0 366-0 366-0 265-0 194-0 194-0 194-0 340-0 340-0 340-0 340-0 474-0 474-0 474-0 474-0 474-0 394-0 394-0 394-0 394-0 394-0 394-0 394-0 221-0 221-0 148-0 148-0 148-0 148-0 0-2 0-2 0-2 0-2 0-2 0-2 0-2 0-2 0-2 0-2 0-2 0-2 0-2 0-2 0-2 0-2 0-2 0-2 0-2 0-2 0-2 0-2 0-2 0-2 0-2 0-2 0-2 0-2 
0-2 0-2 0-2 0-2 0-2 0-2 0-2 0-2 0-2 0-2 0-2 0-2 0-2 0-2 0-2 0-2 0-2 0-2 0-2 0-2 0-2 0-2 0-2 0-2 0-2 0-2 0-2 0-2 0-2 0-2 0-2 0-2 0-2 0-2 282-0 282-0 282-0 282-0 282-0 282-0 282-0 204-3 204-3 303-3 303-3 204-3 204-3 204-3 204-3 204-3 204-3 204-3 204-3 230-0 230-0 230-0 230-0 354-0 354-0 354-0 354-0 354-0 354-0 354-0 201-3 201-3 201-3 259-0 259-0 201-3 201-3 259-0 259-0 389-3 389-3 389-3 389-3 389-3 389-3 216-0 216-0 216-0 216-0 469-3 469-3 469-3 469-3 469-3 469-3 469-3 469-3 469-3 336-3 469-3 336-3 336-3 336-3 336-3 409-0 409-0 296-0 296-0 296-0 296-0 258-3 258-3 258-3 164-0 164-0 164-0 305-3 305-3 36-0 36-0 36-0 36-0 58-0 58-0 58-0 58-0 58-0 58-0 58-0 489-0 489-0 489-0 489-0 489-0 489-0 489-0 318-3 318-3 334-3 334-3 334-3 318-3 244-0 244-0 244-0 244-0 244-0 244-0 244-0 117-0 116-3 116-3 116-3 116-3 116-3 116-3 424-3 322-0 322-0 322-0 348-3 348-3 348-3 348-3 348-3 366-0 366-0 366-0 366-0 194-0 194-0 194-0 194-0 340-0 194-0 340-0 340-0 474-0 474-0 474-0 474-0 474-0 394-0 394-0 394-0 394-0 394-0 394-0 221-0 221-0 148-0 148-0 148-0 148-0 148-0 0-2 0-2 0-2 0-2 0-2 0-2 0-2 0-2 0-2 0-2 0-2 0-2 0-2 0-2 0-2 0-2 0-2 0-2 0-2 0-2 0-2 0-2 0-2 0-2 0-2 0-2 0-2 0-2 
0-2 0-2 0-2 0-2 0-2 0-2 0-2 0-2 0-2 0-2 0-2 0-2 0-2 0-2 0-2 0-2 0-2 0-2 0-2 0-2 0-2 0-2 0-2 0-2 0-2 0-2 0-2 0-2 0-2 0-2 0-2 0-2 0-2 0-2 282-0 282-0 282-0 282-0 282-0 282-0 282-0 204-3 204-3 204-3 204-3 204-3 204-3 204-3 204-3 204-3 230-0 230-0 230-0 230-0 230-0 230-0 285-3 285-3 285-3 354-0 354-0 354-0 354-0 354-0 201-3 201-3 201-3 259-0 259-0 201-3 259-0 259-0 259-0 389-3 389-3 389-3 216-0 216-0 216-0 216-0 216-0 216-0 216-0 469-3 469-3 469-3 469-3 469-3 469-3 469-3 469-3 469-3 469-3 469-3 336-3 336-3 336-3 336-3 409-0 409-0 308-0 296-0 296-0 296-0 296-0 258-3 164-0 164-0 164-0 164-0 305-3 305-3 36-0 36-0 36-0 36-0 36-0 36-0 36-0 58-0 58-0 58-0 58-0 489-0 489-0 489-0 489-0 489-0 489-0 418-0 318-3 318-3 334-3 334-3 334-3 334-3 244-0 244-0 244-0 244-0 244-0 244-0 244-0 117-0 116-3 116-3 116-3 116-3 116-3 116-3 116-3 322-0 322-0 348-3 348-3 348-3 348-3 348-3 348-3 366-0 366-0 366-0 366-0 194-0 194-0 194-0 194-0 340-0 194-0 194-0 194-0 474-0 474-0 449-3 474-0 394-0 394-0 394-0 394-0 394-0 394-0 394-0 221-0 221-0 148-0 148-0 148-0 0-2 0-2 0-2 0-2 0-2 0-2 0-2 0-2 0-2 0-2 0-2 0-2 0-2 0-2 0-2 0-2 0-2 0-2 0-2 0-2 0-2 0-2 0-2 0-2 0-2 0-2 0-2 0-2 0-2 0-2 
0-2 0-2 0-2 0-2 0-2 0-2 0-2 0-2 0-2 0-2 0-2 0-2 0-2 0-2 0-2 0-2 0-2 0-2 0-2 0-2 0-2 0-2 0-2 0-2 0-2 0-2 0-2 0-2 0-2 0-2 0-2 0-2 0-2 0-2 282-0 282-0 282-0 282-0 282-0 282-0 352-0 352-0 352-0 204-3 204-3 204-3 204-3 204-3 204-3 230-0 230-0 230-0 230-0 230-0 230-0 230-0 285-3 285-3 285-3 285-3 285-3 354-0 354-0 354-0 259-0 259-0 259-0 259-0 259-0 259-0 259-0 259-0 259-0 260-3 260-3 260-3 216-0 216-0 216-0 216-0 216-0 216-0 388-3 388-3 388-3 388-3 388-3 388-3 388-3 439-3 439-3 469-3 409-0 409-0 409-0 336-3 409-0 409-0 409-0 409-0 308-0 296-0 296-0 296-0 296-0 258-3 164-0 164-0 164-0 164-0 305-3 36-0 36-0 36-0 36-0 36-0 36-0 36-0 36-0 36-0 58-0 58-0 58-0 489-0 489-0 489-0 489-0 489-0 489-0 418-0 418-0 418-0 334-3 334-3 334-3 334-3 334-3 334-3 244-0 244-0 244-0 244-0 244-0 117-0 116-3 116-3 116-3 116-3 116-3 116-3 116-3 322-0 348-3 348-3 348-3 348-3 348-3 348-3 348-3 366-0 348-3 348-3 347-0 194-0 194-0 194-0 194-0 194-0 194-0 194-0 194-0 474-0 474-0 449-3 474-0 474-0 474-0 394-0 394-0 394-0 221-0 221-0 221-0 148-0 148-0 148-0 148-0 0-2 0-2 0-2 0-2 0-2 0-2 0-2 0-2 0-2 0-2 0-2 0-2 0-2 0-2 0-2 0-2 0-2 0-2 0-2 0-2 0-2 0-2 0-2 0-2 0-2 0-2 0-2 0-2 0-2 0-2 
0-2 0-2 0-2 0-2 0-2 0-2 0-2 0-2 0-2 0-2 0-2 0-2 0-2 0-2 0-2 0-2 0-2 0-2 0-2 0-2 0-2 0-2 0-2 0-2 0-2 0-2 0-2 0-2 0-2 0-2 0-2 0-2 0-2 0-2 282-0 282-0 282-0 282-0 282-0 282-0 352-0 352-0 352-0 204-3 204-3 204-3 204-3 204-3 204-3 230-0 230-0 230-0 230-0 230-0 230-0 285-3 285-3 285-3 285-3 285-3 354-0 354-0 354-0 354-0 259-0 259-0 259-0 259-0 259-0 259-0 259-0 259-0 259-0 259-0 260-3 260-3 216-0 216-0 216-0 216-0 216-0 216-0 388-3 388-3 388-3 388-3 388-3 388-3 388-3 439-3 439-3 409-0 409-0 409-0 409-0 409-0 409-0 409-0 409-0 409-0 308-0 308-0 296-0 296-0 296-0 164-0 164-0 164-0 164-0 164-0 305-3 305-3 36-0 36-0 36-0 36-0 36-0 36-0 36-0 36-0 337-0 337-0 337-0 337-0 489-0 418-0 418-0 418-0 418-0 418-0 418-0 418-0 418-0 334-3 334-3 334-3 334-3 334-3 334-3 244-0 244-0 244-0 244-0 117-0 116-3 116-3 116-3 116-3 116-3 116-3 116-3 322-0 348-3 214-0 348-3 348-3 348-3 348-3 348-3 348-3 348-3 347-0 347-0 347-0 194-0 194-0 194-0 194-0 194-0 194-0 194-0 474-0 474-0 449-3 449-3 449-3 449-3 449-3 394-0 221-0 221-0 221-0 221-0 148-0 148-0 148-0 148-0 0-2 0-2 0-2 0-2 0-2 0-2 0-2 0-2 0-2 0-2 0-2 0-2 0-2 0-2 0-2 0-2 0-2 0-2 0-2 0-2 0-2 0-2 0-2 0-2 0-2 0-2 0-2 0-2 0-2 0-2 
0-2 0-2 0-2 0-2 0-2 0-2 0-2 0-2 0-2 0-2 0-2 0-2 0-2 0-2 0-2 0-2 0-2 0-2 0-2 0-2 0-2 0-2 0-2 0-2 0-2 0-2 0-2 0-2 0-2 0-2 0-2 0-2 0-2 0-2 282-0 282-0 282-0 352-0 352-0 352-0 352-0 352-0 352-0 356-3 204-3 204-3 356-3 356-3 204-3 230-0 230-0 230-0 230-0 230-0 230-0 285-3 285-3 285-3 285-3 285-3 354-0 354-0 354-0 253-0 253-0 259-0 259-0 259-0 130-3 130-3 259-0 259-0 259-0 259-0 260-3 260-3 260-3 260-3 260-3 260-3 260-3 388-3 388-3 388-3 388-3 388-3 388-3 388-3 388-3 439-3 439-3 439-3 409-0 409-0 409-0 409-0 409-0 409-0 308-0 308-0 308-0 308-0 308-0 308-0 296-0 296-0 164-0 164-0 164-0 164-0 305-3 305-3 36-0 36-0 36-0 36-0 36-0 36-0 36-0 36-0 36-0 337-0 337-0 337-0 337-0 418-0 418-0 418-0 418-0 418-0 418-0 418-0 334-3 334-3 334-3 334-3 334-3 334-3 334-3 117-0 117-0 117-0 117-0 117-0 117-0 117-0 116-3 116-3 116-3 116-3 116-3 214-0 214-0 214-0 214-0 348-3 348-3 348-3 347-0 347-0 348-3 347-0 347-0 347-0 194-0 194-0 194-0 194-0 194-0 194-0 449-3 449-3 449-3 449-3 449-3 449-3 221-0 221-0 221-0 221-0 221-0 221-0 221-0 221-0 221-0 221-0 148-0 0-2 0-2 0-2 0-2 0-2 0-2 0-2 0-2 0-2 0-2 0-2 0-2 0-2 0-2 0-2 0-2 0-2 0-2 0-2 0-2 0-2 0-2 0-2 0-2 0-2 0-2 0-2 0-2 0-2 0-2 
0-2 0-2 0-2 0-2 0-2 0-2 0-2 0-2 0-2 0-2 0-2 0-2 0-2 0-2 0-2 0-2 0-2 0-2 0-2 0-2 0-2 0-2 0-2 0-2 0-2 0-2 0-2 0-2 0-2 0-2 0-2 0-2 0-2 0-2 282-0 282-0 352-0 352-0 352-0 352-0 352-0 356-3 356-3 356-3 356-3 356-3 356-3 356-3 356-3 230-0 230-0 230-0 230-0 230-0 230-0 285-3 285-3 285-3 285-3 285-3 285-3 285-3 253-0 253-0 253-0 253-0 259-0 130-3 130-3 130-3 130-3 130-3 130-3 333-3 333-3 260-3 260-3 260-3 260-3 260-3 260-3 260-3 388-3 388-3 388-3 388-3 388-3 439-3 439-3 439-3 439-3 439-3 439-3 409-0 409-0 409-0 409-0 308-0 308-0 308-0 308-0 308-0 308-0 308-0 164-0 164-0 164-0 164-0 164-0 305-3 305-3 305-3 36-0 36-0 36-0 36-0 36-0 337-0 337-0 337-0 337-0 337-0 337-0 337-0 337-0 418-0 418-0 418-0 418-0 418-0 418-0 418-0 418-0 334-3 334-3 334-3 334-3 334-3 334-3 117-0 117-0 117-0 117-0 117-0 117-0 117-0 116-3 116-3 116-3 214-0 214-0 214-0 214-0 214-0 214-0 214-0 214-0 214-0 214-0 347-0 347-0 347-0 347-0 347-0 194-0 194-0 323-0 323-0 323-0 323-0 449-3 449-3 449-3 449-3 449-3 449-3 449-3 400-3 221-0 400-3 221-0 221-0 221-0 221-0 221-0 221-0 0-2 0-2 0-2 0-2 0-2 0-2 0-2 0-2 0-2 0-2 0-2 0-2 0-2 0-2 0-2 0-2 0-2 0-2 0-2 0-2 0-2 0-2 0-2 0-2 0-2 0-2 0-2 0-2 0-2 0-2 0-2 
0-2 0-2 0-2 0-2 0-2 0-2 0-2 0-2 0-2 0-2 0-2 0-2 0-2 0-2 0-2 0-2 0-2 0-2 0-2 0-2 0-2 0-2 0-2 0-2 0-2 0-2 0-2 0-2 0-2 0-2 0-2 0-2 0-2 0-2 282-0 282-0 352-0 352-0 352-0 352-0 352-0 352-0 356-3 356-3 356-3 356-3 356-3 356-3 401-3 401-3 401-3 230-0 230-0 230-0 230-0 285-3 285-3 285-3 285-3 285-3 285-3 253-0 253-0 253-0 253-0 253-0 253-0 130-3 130-3 130-3 130-3 130-3 333-3 333-3 333-3 333-3 333-3 260-3 260-3 260-3 260-3 388-3 388-3 388-3 388-3 439-3 439-3 439-3 439-3 439-3 439-3 409-0 409-0 409-0 409-0 409-0 409-0 409-0 308-0 308-0 308-0 308-0 308-0 308-0 164-0 164-0 164-0 164-0 164-0 305-3 305-3 305-3 305-3 305-3 305-3 305-3 36-0 337-0 337-0 337-0 337-0 337-0 337-0 337-0 337-0 418-0 418-0 418-0 418-0 418-0 418-0 497-3 497-3 497-3 334-3 334-3 334-3 334-3 117-0 117-0 117-0 117-0 117-0 117-0 117-0 545-3 545-3 545-3 545-3 214-0 214-0 214-0 214-0 214-0 214-0 214-0 214-0 214-0 214-0 347-0 347-0 347-0 347-0 347-0 347-0 323-0 323-0 323-0 323-0 323-0 449-3 449-3 449-3 449-3 449-3 449-3 449-3 400-3 400-3 400-3 400-3 400-3 221-0 221-0 221-0 221-0 0-2 0-2 0-2 0-2 0-2 0-2 0-2 0-2 0-2 0-2 0-2 0-2 0-2 0-2 0-2 0-2 0-2 0-2 0-2 0-2 0-2 0-2 0-2 0-2 0-2 0-2 0-2 0-2 0-2 0-2 0-2 
0-2 0-2 0-2 0-2 0-2 0-2 0-2 0-2 0-2 0-2 0-2 0-2 0-2 0-2 0-2 0-2 0-2 0-2 0-2 0-2 0-2 0-2 0-2 0-2 0-2 0-2 0-2 0-2 0-2 0-2 0-2 0-2 0-2 0-2 251-0 251-0 251-0 352-0 352-0 352-0 352-0 352-0 352-0 356-3 356-3 356-3 356-3 356-3 401-3 401-3 401-3 401-3 401-3 401-3 285-3 285-3 285-3 285-3 285-3 285-3 253-0 253-0 253-0 253-0 253-0 253-0 253-0 130-3 130-3 130-3 130-3 333-3 333-3 333-3 333-3 333-3 260-3 260-3 260-3 260-3 260-3 388-3 388-3 388-3 388-3 217-3 439-3 439-3 439-3 439-3 439-3 439-3 283-0 409-0 409-0 409-0 409-0 283-0 308-0 308-0 308-0 308-0 308-0 308-0 164-0 164-0 164-0 305-3 305-3 305-3 447-3 568-0 568-0 305-3 305-3 305-3 337-0 337-0 337-0 337-0 337-0 337-0 368-3 368-3 337-0 418-0 418-0 418-0 418-0 418-0 418-0 497-3 497-3 497-3 497-3 334-3 334-3 334-3 117-0 117-0 117-0 117-0 117-0 117-0 545-3 545-3 545-3 545-3 545-3 545-3 214-0 214-0 214-0 214-0 214-0 214-0 214-0 214-0 347-0 347-0 347-0 347-0 347-0 347-0 323-0 323-0 323-0 323-0 323-0 323-0 323-0 323-0 323-0 449-3 449-3 449-3 449-3 449-3 400-3 400-3 400-3 400-3 400-3 221-0 221-0 221-0 0-2 0-2 0-2 0-2 0-2 0-2 0-2 0-2 0-2 0-2 0-2 0-2 0-2 0-2 0-2 0-2 0-2 0-2 0-2 0-2 0-2 0-2 0-2 0-2 0-2 0-2 0-2 0-2 0-2 0-2 0-2 
0-2 0-2 0-2 0-2 0-2 0-2 0-2 0-2 0-2 0-2 0-2 0-2 0-2 0-2 0-2 0-2 0-2 0-2 0-2 0-2 0-2 0-2 0-2 0-2 0-2 0-2 0-2 0-2 0-2 0-2 0-2 0-2 0-2 0-2 251-0 251-0 251-0 251-0 352-0 352-0 352-0 352-0 352-0 352-0 352-0 352-0 356-3 356-3 356-3 356-3 356-3 401-3 401-3 401-3 285-3 285-3 285-3 285-3 285-3 402-0 402-0 402-0 253-0 253-0 253-0 253-0 253-0 130-3 130-3 130-3 130-3 130-3 130-3 333-3 333-3 333-3 260-3 260-3 260-3 260-3 260-3 217-3 217-3 217-3 217-3 217-3 439-3 439-3 439-3 439-3 439-3 439-3 283-0 283-0 283-0 283-0 283-0 283-0 283-0 283-0 308-0 308-0 308-0 308-0 164-0 164-0 164-0 164-0 447-3 447-3 447-3 568-0 568-0 305-3 305-3 337-0 337-0 337-0 337-0 337-0 337-0 368-3 368-3 368-3 337-0 115-3 115-3 115-3 497-3 497-3 497-3 497-3 497-3 497-3 497-3 497-3 497-3 497-3 497-3 497-3 117-0 117-0 117-0 545-3 545-3 545-3 545-3 545-3 545-3 545-3 214-0 214-0 214-0 214-0 324-3 324-3 324-3 324-3 347-0 347-0 347-0 347-0 347-0 323-0 323-0 323-0 323-0 323-0 323-0 323-0 317-3 317-3 323-0 449-3 449-3 449-3 400-3 400-3 400-3 400-3 400-3 400-3 400-3 221-0 221-0 221-0 0-2 0-2 0-2 0-2 0-2 0-2 0-2 0-2 0-2 0-2 0-2 0-2 0-2 0-2 0-2 0-2 0-2 0-2 0-2 0-2 0-2 0-2 0-2 0-2 0-2 0-2 0-2 0-2 0-2 0-2 0-2 
0-2 0-2 0-2 0-2 0-2 0-2 0-2 0-2 0-2 0-2 0-2 0-2 0-2 0-2 0-2 0-2 0-2 0-2 0-2 0-2 0-2 0-2 0-2 0-2 0-2 0-2 0-2 0-2 0-2 0-2 0-2 0-2 0-2 0-2 251-0 251-0 251-0 251-0 251-0 352-0 352-0 352-0 352-0 352-0 356-3 356-3 356-3 356-3 356-3 356-3 401-3 401-3 401-3 402-0 402-0 402-0 402-0 402-0 402-0 402-0 402-0 402-0 402-0 253-0 253-0 253-0 253-0 253-0 130-3 130-3 130-3 130-3 130-3 333-3 333-3 333-3 260-3 260-3 260-3 260-3 514-0 514-0 217-3 217-3 217-3 217-3 217-3 439-3 439-3 439-3 439-3 439-3 283-0 283-0 283-0 283-0 283-0 283-0 283-0 308-0 308-0 308-0 308-0 184-0 184-0 184-0 164-0 447-3 447-3 447-3 447-3 568-0 568-0 305-3 305-3 337-0 337-0 337-0 337-0 337-0 368-3 368-3 368-3 364-3 364-3 364-3 115-3 115-3 115-3 115-3 497-3 497-3 497-3 497-3 497-3 497-3 497-3 497-3 290-0 290-0 117-0 117-0 290-0 290-0 545-3 545-3 545-3 545-3 545-3 545-3 545-3 214-0 214-0 324-3 324-3 324-3 324-3 324-3 324-3 324-3 347-0 347-0 323-0 323-0 323-0 323-0 323-0 323-0 323-0 323-0 317-3 317-3 317-3 449-3 449-3 449-3 400-3 400-3 400-3 400-3 400-3 400-3 400-3 400-3 400-3 0-2 0-2 0-2 0-2 0-2 0-2 0-2 0-2 0-2 0-2 0-2 0-2 0-2 0-2 0-2 0-2 0-2 0-2 0-2 0-2 0-2 0-2 0-2 0-2 0-2 0-2 0-2 0-2 0-2 0-2 0-2 0-2 
0-2 0-2 0-2 0-2 0-2 0-2 0-2 0-2 0-2 0-2 0-2 0-2 0-2 0-2 0-2 0-2 0-2 0-2 0-2 0-2 0-2 0-2 0-2 0-2 0-2 0-2 0-2 0-2 0-2 0-2 0-2 0-2 0-2 0-2 251-0 251-0 251-0 251-0 251-0 352-0 352-0 307-3 307-3 307-3 307-3 307-3 356-3 356-3 356-3 356-3 401-3 401-3 401-3 402-0 402-0 402-0 327-3 327-3 327-3 402-0 402-0 402-0 402-0 402-0 402-0 253-0 253-0 253-0 130-3 130-3 130-3 130-3 130-3 333-3 333-3 333-3 333-3 333-3 260-3 260-3 514-0 514-0 217-3 217-3 217-3 217-3 217-3 217-3 439-3 439-3 283-0 283-0 283-0 283-0 283-0 283-0 283-0 283-0 283-0 283-0 283-0 308-0 308-0 184-0 184-0 447-3 447-3 447-3 447-3 447-3 447-3 568-0 568-0 305-3 305-3 568-0 568-0 337-0 337-0 368-3 368-3 368-3 368-3 364-3 364-3 364-3 364-3 115-3 115-3 115-3 115-3 497-3 497-3 115-3 461-3 461-3 497-3 497-3 290-0 290-0 290-0 117-0 290-0 290-0 290-0 290-0 545-3 545-3 545-3 545-3 462-3 462-3 462-3 462-3 324-3 324-3 324-3 324-3 324-3 324-3 324-3 347-0 347-0 347-0 317-3 323-0 323-0 323-0 323-0 317-3 317-3 566-0 566-0 566-0 449-3 449-3 400-3 400-3 400-3 400-3 400-3 400-3 400-3 400-3 400-3 0-2 0-2 0-2 0-2 0-2 0-2 0-2 0-2 0-2 0-2 0-2 0-2 0-2 0-2 0-2 0-2 0-2 0-2 0-2 0-2 0-2 0-2 0-2 0-2 0-2 0-2 0-2 0-2 0-2 0-2 0-2 0-2 
0-2 0-2 0-2 0-2 0-2 0-2 0-2 0-2 0-2 0-2 0-2 0-2 0-2 0-2 0-2 0-2 0-2 0-2 0-2 0-2 0-2 0-2 0-2 0-2 0-2 0-2 0-2 0-2 0-2 0-2 0-2 0-2 0-2 0-2 251-0 251-0 251-0 251-0 251-0 251-0 251-0 307-3 307-3 307-3 307-3 307-3 356-3 307-3 356-3 401-3 401-3 401-3 401-3 402-0 402-0 327-3 327-3 327-3 327-3 286-0 286-0 402-0 402-0 402-0 402-0 503-0 253-0 253-0 130-3 130-3 333-3 333-3 333-3 333-3 514-0 333-3 333-3 514-0 260-3 260-3 514-0 514-0 514-0 217-3 217-3 217-3 217-3 217-3 217-3 283-0 283-0 283-0 283-0 283-0 283-0 283-0 283-0 283-0 184-0 184-0 184-0 184-0 184-0 184-0 447-3 447-3 447-3 447-3 447-3 447-3 447-3 568-0 568-0 568-0 568-0 568-0 568-0 568-0 568-0 568-0 368-3 368-3 368-3 364-3 364-3 364-3 364-3 115-3 115-3 115-3 115-3 115-3 115-3 115-3 461-3 497-3 497-3 497-3 290-0 290-0 290-0 290-0 290-0 290-0 290-0 290-0 290-0 545-3 545-3 545-3 462-3 462-3 462-3 462-3 324-3 462-3 324-3 324-3 324-3 324-3 324-3 347-0 347-0 347-0 317-3 317-3 317-3 317-3 317-3 317-3 317-3 566-0 566-0 566-0 566-0 375-0 375-0 375-0 375-0 375-0 375-0 375-0 375-0 375-0 375-0 0-2 0-2 0-2 0-2 0-2 0-2 0-2 0-2 0-2 0-2 0-2 0-2 0-2 0-2 0-2 0-2 0-2 0-2 0-2 0-2 0-2 0-2 0-2 0-2 0-2 0-2 0-2 0-2 0-2 0-2 0-2 0-2 
0-2 0-2 0-2 0-2 0-2 0-2 0-2 0-2 0-2 0-2 0-2 0-2 0-2 0-2 0-2 0-2 0-2 0-2 0-2 0-2 0-2 0-2 0-2 0-2 0-2 0-2 0-2 0-2 0-2 0-2 0-2 0-2 0-2 0-2 251-0 251-0 251-0 251-0 251-0 307-3 307-3 307-3 307-3 307-3 307-3 307-3 307-3 307-3 307-3 401-3 401-3 401-3 401-3 327-3 327-3 327-3 327-3 327-3 327-3 286-0 286-0 402-0 402-0 402-0 402-0 503-0 503-0 253-0 130-3 130-3 333-3 333-3 333-3 333-3 514-0 514-0 514-0 514-0 260-3 260-3 514-0 514-0 514-0 217-3 217-3 217-3 217-3 217-3 217-3 332-3 332-3 332-3 332-3 332-3 332-3 332-3 332-3 332-3 184-0 184-0 184-0 184-0 184-0 184-0 447-3 447-3 447-3 447-3 447-3 447-3 447-3 447-3 360-0 360-0 568-0 568-0 568-0 568-0 568-0 568-0 368-3 368-3 368-3 364-3 364-3 364-3 364-3 115-3 115-3 115-3 115-3 115-3 115-3 115-3 461-3 497-3 243-3 497-3 290-0 290-0 290-0 290-0 290-0 290-0 290-0 290-0 545-3 545-3 545-3 545-3 462-3 462-3 462-3 462-3 462-3 462-3 324-3 324-3 324-3 324-3 324-3 324-3 473-0 473-0 317-3 317-3 317-3 317-3 317-3 317-3 317-3 566-0 566-0 566-0 566-0 566-0 566-0 375-0 375-0 375-0 375-0 375-0 375-0 375-0 375-0 0-2 0-2 0-2 0-2 0-2 0-2 0-2 0-2 0-2 0-2 0-2 0-2 0-2 0-2 0-2 0-2 0-2 0-2 0-2 0-2 0-2 0-2 0-2 0-2 0-2 0-2 0-2 0-2 0-2 0-2 0-2 0-2 
0-2 0-2 0-2 0-2 0-2 0-2 0-2 0-2 0-2 0-2 0-2 0-2 0-2 0-2 0-2 0-2 0-2 0-2 0-2 0-2 0-2 0-2 0-2 0-2 0-2 0-2 0-2 0-2 0-2 0-2 0-2 0-2 0-2 0-2 0-2 251-0 251-0 251-0 251-0 307-3 307-3 307-3 307-3 307-3 307-3 307-3 307-3 307-3 307-3 401-3 401-3 401-3 401-3 327-3 327-3 327-3 327-3 327-3 286-0 286-0 286-0 402-0 402-0 402-0 402-0 402-0 503-0 503-0 503-0 130-3 130-3 503-0 333-3 333-3 479-0 514-0 514-0 514-0 514-0 514-0 514-0 514-0 514-0 514-0 514-0 217-3 217-3 217-3 217-3 332-3 332-3 332-3 332-3 332-3 332-3 332-3 332-3 332-3 332-3 184-0 184-0 470-3 447-3 447-3 447-3 447-3 447-3 447-3 447-3 447-3 360-0 360-0 360-0 360-0 360-0 360-0 568-0 568-0 568-0 568-0 368-3 368-3 368-3 364-3 364-3 364-3 364-3 364-3 115-3 115-3 115-3 115-3 115-3 115-3 461-3 497-3 243-3 497-3 243-3 243-3 290-0 290-0 290-0 290-0 290-0 290-0 545-3 545-3 545-3 545-3 462-3 462-3 462-3 462-3 462-3 462-3 324-3 324-3 324-3 324-3 324-3 324-3 473-0 473-0 317-3 317-3 317-3 317-3 317-3 317-3 317-3 566-0 566-0 566-0 566-0 566-0 375-0 375-0 375-0 375-0 375-0 375-0 375-0 0-2 0-2 0-2 0-2 0-2 0-2 0-2 0-2 0-2 0-2 0-2 0-2 0-2 0-2 0-2 0-2 0-2 0-2 0-2 0-2 0-2 0-2 0-2 0-2 0-2 0-2 0-2 0-2 0-2 0-2 0-2 0-2 0-2 0-2 
0-2 0-2 0-2 0-2 0-2 0-2 0-2 0-2 0-2 0-2 0-2 0-2 0-2 0-2 0-2 0-2 0-2 0-2 0-2 0-2 0-2 0-2 0-2 0-2 0-2 0-2 0-2 0-2 0-2 0-2 0-2 0-2 0-2 0-2 0-2 251-0 357-3 251-0 251-0 307-3 307-3 307-3 307-3 357-3 307-3 307-3 307-3 307-3 183-3 401-3 401-3 401-3 327-3 327-3 327-3 327-3 327-3 286-0 286-0 286-0 286-0 286-0 286-0 286-0 286-0 503-0 503-0 503-0 503-0 503-0 503-0 503-0 333-3 479-0 479-0 514-0 514-0 514-0 514-0 514-0 514-0 514-0 514-0 514-0 514-0 217-3 217-3 217-3 217-3 332-3 332-3 332-3 332-3 332-3 332-3 332-3 184-0 184-0 184-0 184-0 470-3 470-3 470-3 470-3 470-3 353-3 447-3 447-3 447-3 447-3 360-0 360-0 360-0 360-0 360-0 568-0 568-0 568-0 568-0 568-0 368-3 368-3 368-3 364-3 364-3 364-3 364-3 364-3 115-3 115-3 115-3 115-3 115-3 461-3 461-3 461-3 243-3 243-3 243-3 243-3 290-0 290-0 290-0 290-0 290-0 290-0 545-3 462-3 462-3 462-3 462-3 462-3 462-3 462-3 462-3 462-3 462-3 473-0 324-3 473-0 324-3 324-3 473-0 473-0 317-3 317-3 317-3 317-3 317-3 566-0 566-0 566-0 566-0 566-0 566-0 566-0 375-0 375-0 375-0 375-0 375-0 375-0 375-0 0-2 0-2 0-2 0-2 0-2 0-2 0-2 0-2 0-2 0-2 0-2 0-2 0-2 0-2 0-2 0-2 0-2 0-2 0-2 0-2 0-2 0-2 0-2 0-2 0-2 0-2 0-2 0-2 0-2 0-2 0-2 0-2 0-2 0-2 
0-2 0-2 0-2 0-2 0-2 0-2 0-2 0-2 0-2 0-2 0-2 0-2 0-2 0-2 0-2 0-2 0-2 0-2 0-2 0-2 0-2 0-2 0-2 0-2 0-2 0-2 0-2 0-2 0-2 0-2 0-2 0-2 0-2 0-2 0-2 357-3 357-3 357-3 357-3 357-3 357-3 357-3 357-3 357-3 357-3 183-3 183-3 183-3 183-3 183-3 401-3 401-3 401-3 327-3 327-3 327-3 327-3 286-0 286-0 286-0 286-0 286-0 286-0 286-0 286-0 286-0 503-0 503-0 503-0 503-0 503-0 503-0 333-3 503-0 479-0 514-0 514-0 514-0 328-0 328-0 514-0 328-0 328-0 328-0 217-3 217-3 217-3 453-0 453-0 332-3 332-3 332-3 332-3 332-3 332-3 184-0 184-0 184-0 470-3 470-3 470-3 470-3 470-3 470-3 470-3 353-3 447-3 447-3 360-0 360-0 360-0 360-0 360-0 360-0 568-0 568-0 568-0 568-0 568-0 568-0 368-3 368-3 368-3 364-3 364-3 364-3 461-3 364-3 364-3 364-3 364-3 461-3 115-3 115-3 461-3 461-3 461-3 243-3 243-3 243-3 243-3 372-3 372-3 372-3 372-3 372-3 372-3 372-3 372-3 462-3 462-3 462-3 495-3 495-3 462-3 462-3 473-0 473-0 473-0 473-0 473-0 324-3 473-0 473-0 473-0 317-3 317-3 147-3 317-3 566-0 566-0 566-0 566-0 566-0 566-0 566-0 319-3 375-0 375-0 375-0 375-0 375-0 0-2 0-2 0-2 0-2 0-2 0-2 0-2 0-2 0-2 0-2 0-2 0-2 0-2 0-2 0-2 0-2 0-2 0-2 0-2 0-2 0-2 0-2 0-2 0-2 0-2 0-2 0-2 0-2 0-2 0-2 0-2 0-2 0-2 0-2 0-2 
0-2 0-2 0-2 0-2 0-2 0-2 0-2 0-2 0-2 0-2 0-2 0-2 0-2 0-2 0-2 0-2 0-2 0-2 0-2 0-2 0-2 0-2 0-2 0-2 0-2 0-2 0-2 0-2 0-2 0-2 0-2 0-2 0-2 0-2 0-2 357-3 357-3 357-3 357-3 357-3 357-3 357-3 357-3 357-3 357-3 183-3 183-3 183-3 183-3 183-3 401-3 401-3 401-3 327-3 327-3 327-3 327-3 286-0 286-0 286-0 286-0 286-0 427-3 286-0 286-0 286-0 503-0 503-0 503-0 503-0 503-0 503-0 503-0 503-0 479-0 479-0 514-0 328-0 328-0 328-0 328-0 328-0 328-0 328-0 328-0 328-0 328-0 328-0 453-0 453-0 332-3 332-3 332-3 332-3 332-3 184-0 184-0 184-0 470-3 470-3 470-3 470-3 470-3 470-3 470-3 353-3 353-3 353-3 520-3 520-3 360-0 360-0 360-0 360-0 360-0 360-0 360-0 368-3 368-3 368-3 368-3 368-3 368-3 368-3 364-3 364-3 461-3 364-3 364-3 461-3 461-3 461-3 461-3 461-3 461-3 461-3 461-3 243-3 243-3 243-3 372-3 372-3 372-3 372-3 372-3 372-3 372-3 372-3 372-3 495-3 495-3 495-3 495-3 462-3 462-3 462-3 473-0 473-0 473-0 473-0 473-0 473-0 473-0 473-0 473-0 473-0 147-3 147-3 147-3 147-3 147-3 566-0 566-0 566-0 566-0 566-0 319-3 319-3 375-0 319-3 319-3 319-3 0-2 0-2 0-2 0-2 0-2 0-2 0-2 0-2 0-2 0-2 0-2 0-2 0-2 0-2 0-2 0-2 0-2 0-2 0-2 0-2 0-2 0-2 0-2 0-2 0-2 0-2 0-2 0-2 0-2 0-2 0-2 0-2 0-2 0-2 0-2 
0-2 0-2 0-2 0-2 0-2 0-2 0-2 0-2 0-2 0-2 0-2 0-2 0-2 0-2 0-2 0-2 0-2 0-2 0-2 0-2 0-2 0-2 0-2 0-2 0-2 0-2 0-2 0-2 0-2 0-2 0-2 0-2 0-2 0-2 0-2 357-3 357-3 357-3 357-3 357-3 357-3 357-3 357-3 357-3 357-3 183-3 183-3 183-3 183-3 183-3 482-3 482-3 401-3 482-3 327-3 327-3 327-3 286-0 286-0 286-0 427-3 427-3 427-3 559-3 286-0 286-0 503-0 503-0 503-0 503-0 503-0 503-0 503-0 503-0 479-0 479-0 479-0 302-0 302-0 328-0 328-0 328-0 328-0 328-0 328-0 328-0 453-0 453-0 453-0 453-0 453-0 453-0 453-0 184-0 184-0 184-0 184-0 470-3 470-3 470-3 470-3 470-3 470-3 470-3 470-3 353-3 353-3 520-3 520-3 520-3 520-3 360-0 360-0 360-0 360-0 360-0 368-3 368-3 368-3 368-3 563-3 563-3 563-3 563-3 563-3 364-3 461-3 461-3 461-3 461-3 461-3 461-3 461-3 461-3 461-3 243-3 243-3 243-3 243-3 243-3 372-3 372-3 372-3 372-3 372-3 372-3 372-3 372-3 495-3 495-3 495-3 495-3 495-3 495-3 462-3 462-3 473-0 473-0 473-0 473-0 473-0 473-0 473-0 421-0 421-0 421-0 147-3 147-3 147-3 147-3 147-3 147-3 566-0 566-0 319-3 319-3 319-3 319-3 319-3 319-3 319-3 319-3 0-2 0-2 0-2 0-2 0-2 0-2 0-2 0-2 0-2 0-2 0-2 0-2 0-2 0-2 0-2 0-2 0-2 0-2 0-2 0-2 0-2 0-2 0-2 0-2 0-2 0-2 0-2 0-2 0-2 0-2 0-2 0-2 0-2 0-2 0-2 
0-2 0-2 0-2 0-2 0-2 0-2 0-2 0-2 0-2 0-2 0-2 0-2 0-2 0-2 0-2 0-2 0-2 0-2 0-2 0-2 0-2 0-2 0-2 0-2 0-2 0-2 0-2 0-2 0-2 0-2 0-2 0-2 0-2 0-2 0-2 357-3 357-3 506-0 506-0 357-3 357-3 357-3 357-3 506-0 183-3 183-3 183-3 183-3 482-3 482-3 482-3 482-3 482-3 482-3 327-3 327-3 327-3 286-0 427-3 427-3 427-3 427-3 559-3 559-3 559-3 559-3 503-0 503-0 503-0 559-3 559-3 559-3 503-0 503-0 479-0 479-0 479-0 302-0 302-0 328-0 328-0 328-0 328-0 328-0 328-0 328-0 453-0 453-0 453-0 453-0 453-0 453-0 453-0 184-0 184-0 184-0 437-3 470-3 470-3 470-3 470-3 470-3 470-3 470-3 353-3 353-3 353-3 353-3 520-3 520-3 520-3 360-0 360-0 360-0 360-0 360-0 360-0 368-3 368-3 368-3 563-3 563-3 563-3 563-3 563-3 413-3 413-3 413-3 413-3 461-3 461-3 461-3 461-3 461-3 461-3 243-3 243-3 243-3 243-3 243-3 243-3 243-3 372-3 372-3 372-3 372-3 372-3 372-3 495-3 495-3 495-3 495-3 495-3 495-3 417-3 462-3 417-3 421-0 421-0 473-0 473-0 473-0 473-0 421-0 421-0 421-0 147-3 147-3 147-3 147-3 147-3 147-3 147-3 147-3 319-3 319-3 319-3 319-3 319-3 319-3 319-3 319-3 0-2 0-2 0-2 0-2 0-2 0-2 0-2 0-2 0-2 0-2 0-2 0-2 0-2 0-2 0-2 0-2 0-2 0-2 0-2 0-2 0-2 0-2 0-2 0-2 0-2 0-2 0-2 0-2 0-2 0-2 0-2 0-2 0-2 0-2 0-2 
0-2 0-2 0-2 0-2 0-2 0-2 0-2 0-2 0-2 0-2 0-2 0-2 0-2 0-2 0-2 0-2 0-2 0-2 0-2 0-2 0-2 0-2 0-2 0-2 0-2 0-2 0-2 0-2 0-2 0-2 0-2 0-2 0-2 0-2 0-2 506-0 506-0 506-0 506-0 506-0 506-0 506-0 357-3 506-0 183-3 183-3 183-3 183-3 183-3 482-3 482-3 482-3 482-3 482-3 482-3 482-3 482-3 427-3 427-3 427-3 427-3 427-3 427-3 427-3 559-3 559-3 559-3 559-3 559-3 559-3 559-3 559-3 503-0 479-0 479-0 302-0 302-0 302-0 302-0 328-0 328-0 328-0 328-0 328-0 328-0 453-0 453-0 453-0 453-0 453-0 453-0 558-0 558-0 437-3 184-0 184-0 437-3 470-3 470-3 470-3 470-3 353-3 353-3 353-3 353-3 353-3 353-3 353-3 520-3 520-3 520-3 520-3 467-3 467-3 467-3 360-0 467-3 563-3 563-3 563-3 563-3 563-3 563-3 563-3 563-3 413-3 413-3 413-3 413-3 461-3 461-3 461-3 461-3 461-3 243-3 243-3 243-3 243-3 570-0 570-0 243-3 372-3 372-3 372-3 372-3 372-3 372-3 372-3 495-3 495-3 495-3 495-3 495-3 417-3 417-3 417-3 417-3 417-3 421-0 421-0 421-0 421-0 473-0 421-0 421-0 421-0 421-0 147-3 147-3 147-3 147-3 147-3 147-3 147-3 147-3 147-3 319-3 319-3 319-3 319-3 319-3 319-3 0-2 0-2 0-2 0-2 0-2 0-2 0-2 0-2 0-2 0-2 0-2 0-2 0-2 0-2 0-2 0-2 0-2 0-2 0-2 0-2 0-2 0-2 0-2 0-2 0-2 0-2 0-2 0-2 0-2 0-2 0-2 0-2 0-2 0-2 0-2 
0-2 0-2 0-2 0-2 0-2 0-2 0-2 0-2 0-2 0-2 0-2 0-2 0-2 0-2 0-2 0-2 0-2 0-2 0-2 0-2 0-2 0-2 0-2 0-2 0-2 0-2 0-2 0-2 0-2 0-2 0-2 0-2 0-2 0-2 0-2 506-0 506-0 506-0 506-0 506-0 506-0 506-0 506-0 506-0 183-3 183-3 183-3 183-3 183-3 183-3 183-3 482-3 482-3 482-3 482-3 482-3 482-3 482-3 427-3 427-3 427-3 427-3 427-3 427-3 427-3 427-3 427-3 559-3 559-3 559-3 559-3 559-3 479-0 479-0 479-0 479-0 302-0 302-0 302-0 302-0 302-0 543-0 453-0 453-0 453-0 453-0 453-0 453-0 453-0 453-0 453-0 558-0 558-0 437-3 437-3 437-3 437-3 437-3 437-3 437-3 353-3 353-3 353-3 353-3 353-3 353-3 353-3 520-3 520-3 520-3 520-3 520-3 467-3 467-3 467-3 467-3 467-3 467-3 563-3 563-3 467-3 563-3 563-3 563-3 563-3 563-3 563-3 413-3 413-3 461-3 461-3 243-3 243-3 243-3 243-3 243-3 243-3 570-0 570-0 570-0 570-0 570-0 570-0 570-0 372-3 372-3 372-3 495-3 495-3 495-3 495-3 495-3 495-3 417-3 417-3 417-3 417-3 417-3 417-3 421-0 421-0 421-0 421-0 421-0 421-0 421-0 421-0 421-0 392-3 392-3 392-3 147-3 147-3 147-3 147-3 147-3 319-3 319-3 223-3 319-3 319-3 319-3 0-2 0-2 0-2 0-2 0-2 0-2 0-2 0-2 0-2 0-2 0-2 0-2 0-2 0-2 0-2 0-2 0-2 0-2 0-2 0-2 0-2 0-2 0-2 0-2 0-2 0-2 0-2 0-2 0-2 0-2 0-2 0-2 0-2 0-2 0-2 
0-2 0-2 0-2 0-2 0-2 0-2 0-2 0-2 0-2 0-2 0-2 0-2 0-2 0-2 0-2 0-2 0-2 0-2 0-2 0-2 0-2 0-2 0-2 0-2 0-2 0-2 0-2 0-2 0-2 0-2 0-2 0-2 0-2 0-2 0-2 506-0 506-0 506-0 506-0 506-0 506-0 506-0 506-0 506-0 183-3 183-3 183-3 183-3 183-3 156-3 156-3 482-3 482-3 482-3 482-3 482-3 482-3 482-3 482-3 482-3 427-3 427-3 427-3 427-3 427-3 427-3 427-3 559-3 559-3 559-3 559-3 559-3 479-0 479-0 479-0 479-0 479-0 302-0 302-0 302-0 302-0 543-0 453-0 453-0 453-0 453-0 453-0 453-0 453-0 543-0 543-0 543-0 558-0 437-3 437-3 437-3 437-3 437-3 437-3 437-3 353-3 353-3 353-3 353-3 353-3 353-3 353-3 520-3 520-3 520-3 520-3 520-3 467-3 467-3 467-3 467-3 467-3 467-3 467-3 467-3 467-3 563-3 563-3 563-3 563-3 413-3 413-3 413-3 413-3 591-0 591-0 591-0 591-0 591-0 591-0 570-0 570-0 570-0 570-0 570-0 444-0 570-0 570-0 570-0 570-0 372-3 372-3 495-3 495-3 495-3 495-3 495-3 417-3 417-3 417-3 417-3 417-3 417-3 460-3 460-3 421-0 421-0 421-0 421-0 421-0 421-0 421-0 367-3 392-3 392-3 392-3 147-3 147-3 147-3 223-3 223-3 223-3 223-3 223-3 319-3 319-3 319-3 0-2 0-2 0-2 0-2 0-2 0-2 0-2 0-2 0-2 0-2 0-2 0-2 0-2 0-2 0-2 0-2 0-2 0-2 0-2 0-2 0-2 0-2 0-2 0-2 0-2 0-2 0-2 0-2 0-2 0-2 0-2 0-2 0-2 0-2 0-2 
0-2 0-2 0-2 0-2 0-2 0-2 0-2 0-2 0-2 0-2 0-2 0-2 0-2 0-2 0-2 0-2 0-2 0-2 0-2 0-2 0-2 0-2 0-2 0-2 0-2 0-2 0-2 0-2 0-2 0-2 0-2 0-2 0-2 0-2 0-2 532-0 532-0 532-0 506-0 506-0 506-0 506-0 506-0 506-0 183-3 183-3 478-0 478-0 156-3 156-3 156-3 156-3 482-3 156-3 482-3 482-3 482-3 482-3 379-3 482-3 379-3 427-3 427-3 427-3 427-3 427-3 427-3 559-3 559-3 559-3 559-3 479-0 479-0 479-0 479-0 480-3 302-0 302-0 302-0 302-0 302-0 543-0 543-0 453-0 543-0 543-0 543-0 543-0 543-0 543-0 543-0 558-0 558-0 437-3 437-3 437-3 437-3 437-3 437-3 437-3 353-3 353-3 353-3 353-3 353-3 353-3 353-3 520-3 520-3 520-3 520-3 423-0 423-0 467-3 467-3 467-3 467-3 467-3 467-3 467-3 467-3 467-3 563-3 563-3 563-3 413-3 413-3 413-3 413-3 591-0 591-0 591-0 591-0 591-0 570-0 570-0 570-0 570-0 570-0 444-0 444-0 570-0 570-0 570-0 570-0 570-0 570-0 343-0 495-3 495-3 523-3 417-3 417-3 417-3 417-3 417-3 417-3 417-3 460-3 460-3 421-0 421-0 421-0 421-0 297-3 421-0 421-0 367-3 392-3 392-3 392-3 392-3 147-3 223-3 223-3 223-3 223-3 223-3 223-3 398-0 319-3 319-3 0-2 0-2 0-2 0-2 0-2 0-2 0-2 0-2 0-2 0-2 0-2 0-2 0-2 0-2 0-2 0-2 0-2 0-2 0-2 0-2 0-2 0-2 0-2 0-2 0-2 0-2 0-2 0-2 0-2 0-2 0-2 0-2 0-2 0-2 0-2 
0-2 0-2 0-2 0-2 0-2 0-2 0-2 0-2 0-2 0-2 0-2 0-2 0-2 0-2 0-2 0-2 0-2 0-2 0-2 0-2 0-2 0-2 0-2 0-2 0-2 0-2 0-2 0-2 0-2 0-2 0-2 0-2 0-2 0-2 0-2 532-0 532-0 532-0 532-0 506-0 506-0 532-0 506-0 506-0 478-0 478-0 478-0 478-0 156-3 156-3 156-3 156-3 156-3 156-3 379-3 482-3 482-3 379-3 379-3 379-3 379-3 427-3 427-3 427-3 415-3 427-3 427-3 559-3 559-3 559-3 559-3 406-0 479-0 479-0 479-0 480-3 302-0 302-0 302-0 302-0 543-0 543-0 543-0 543-0 543-0 543-0 543-0 543-0 543-0 543-0 543-0 558-0 558-0 437-3 437-3 437-3 437-3 437-3 437-3 437-3 437-3 437-3 437-3 437-3 437-3 353-3 358-0 520-3 520-3 520-3 423-0 423-0 423-0 423-0 467-3 423-0 467-3 467-3 467-3 467-3 467-3 467-3 563-3 413-3 413-3 413-3 413-3 413-3 413-3 591-0 591-0 591-0 591-0 591-0 591-0 591-0 570-0 570-0 570-0 444-0 444-0 444-0 444-0 570-0 570-0 343-0 343-0 343-0 343-0 343-0 523-3 523-3 523-3 523-3 417-3 417-3 417-3 460-3 460-3 460-3 460-3 421-0 421-0 297-3 297-3 297-3 367-3 367-3 392-3 392-3 392-3 392-3 392-3 223-3 223-3 223-3 223-3 223-3 223-3 398-0 398-0 398-0 0-2 0-2 0-2 0-2 0-2 0-2 0-2 0-2 0-2 0-2 0-2 0-2 0-2 0-2 0-2 0-2 0-2 0-2 0-2 0-2 0-2 0-2 0-2 0-2 0-2 0-2 0-2 0-2 0-2 0-2 0-2 0-2 0-2 0-2 0-2 
0-2 0-2 0-2 0-2 0-2 0-2 0-2 0-2 0-2 0-2 0-2 0-2 0-2 0-2 0-2 0-2 0-2 0-2 0-2 0-2 0-2 0-2 0-2 0-2 0-2 0-2 0-2 0-2 0-2 0-2 0-2 0-2 0-2 0-2 0-2 532-0 532-0 532-0 532-0 532-0 532-0 532-0 478-0 478-0 478-0 478-0 478-0 156-3 156-3 156-3 156-3 156-3 156-3 156-3 379-3 379-3 482-3 379-3 379-3 379-3 415-3 415-3 415-3 415-3 415-3 427-3 427-3 559-3 406-0 406-0 406-0 406-0 479-0 479-0 479-0 480-3 302-0 302-0 302-0 302-0 302-0 543-0 543-0 543-0 543-0 543-0 543-0 543-0 543-0 543-0 543-0 558-0 558-0 558-0 558-0 410-3 410-3 410-3 410-3 437-3 437-3 437-3 437-3 437-3 358-0 358-0 358-0 358-0 358-0 520-3 520-3 423-0 423-0 423-0 423-0 423-0 423-0 423-0 423-0 423-0 467-3 467-3 563-3 413-3 413-3 413-3 413-3 413-3 591-0 591-0 591-0 591-0 591-0 591-0 591-0 570-0 570-0 444-0 444-0 444-0 444-0 444-0 343-0 343-0 343-0 343-0 343-0 343-0 343-0 523-3 523-3 523-3 523-3 417-3 417-3 417-3 417-3 460-3 460-3 460-3 297-3 297-3 297-3 297-3 297-3 297-3 367-3 367-3 367-3 367-3 367-3 392-3 392-3 223-3 223-3 223-3 223-3 223-3 398-0 398-0 398-0 398-0 0-2 0-2 0-2 0-2 0-2 0-2 0-2 0-2 0-2 0-2 0-2 0-2 0-2 0-2 0-2 0-2 0-2 0-2 0-2 0-2 0-2 0-2 0-2 0-2 0-2 0-2 0-2 0-2 0-2 0-2 0-2 0-2 0-2 0-2 0-2 
0-2 0-2 0-2 0-2 0-2 0-2 0-2 0-2 0-2 0-2 0-2 0-2 0-2 0-2 0-2 0-2 0-2 0-2 0-2 0-2 0-2 0-2 0-2 0-2 0-2 0-2 0-2 0-2 0-2 0-2 0-2 0-2 0-2 0-2 0-2 532-0 532-0 532-0 532-0 532-0 532-0 532-0 532-0 532-0 478-0 478-0 478-0 478-0 156-3 156-3 156-3 156-3 156-3 156-3 379-3 379-3 379-3 379-3 379-3 379-3 415-3 415-3 415-3 415-3 415-3 415-3 415-3 415-3 406-0 406-0 406-0 406-0 479-0 479-0 479-0 480-3 302-0 302-0 302-0 302-0 302-0 543-0 543-0 543-0 543-0 543-0 543-0 314-3 314-3 314-3 558-0 558-0 558-0 558-0 558-0 558-0 410-3 410-3 410-3 410-3 410-3 410-3 410-3 358-0 358-0 358-0 358-0 358-0 358-0 520-3 520-3 423-0 423-0 423-0 423-0 423-0 423-0 491-3 423-0 423-0 467-3 467-3 563-3 413-3 413-3 413-3 413-3 413-3 591-0 591-0 591-0 591-0 591-0 591-0 591-0 570-0 570-0 444-0 444-0 444-0 444-0 444-0 343-0 343-0 343-0 343-0 343-0 343-0 523-3 523-3 523-3 523-3 523-3 523-3 417-3 417-3 417-3 417-3 460-3 460-3 297-3 297-3 297-3 297-3 297-3 367-3 367-3 367-3 392-3 392-3 392-3 392-3 392-3 392-3 223-3 398-0 398-0 398-0 398-0 398-0 398-0 398-0 0-2 0-2 0-2 0-2 0-2 0-2 0-2 0-2 0-2 0-2 0-2 0-2 0-2 0-2 0-2 0-2 0-2 0-2 0-2 0-2 0-2 0-2 0-2 0-2 0-2 0-2 0-2 0-2 0-2 0-2 0-2 0-2 0-2 0-2 0-2 
0-2 0-2 0-2 0-2 0-2 0-2 0-2 0-2 0-2 0-2 0-2 0-2 0-2 0-2 0-2 0-2 0-2 0-2 0-2 0-2 0-2 0-2 0-2 0-2 0-2 0-2 0-2 0-2 0-2 0-2 0-2 0-2 0-2 0-2 0-2 532-0 532-0 532-0 532-0 532-0 532-0 532-0 532-0 532-0 478-0 478-0 478-0 478-0 156-3 156-3 156-3 156-3 156-3 156-3 379-3 379-3 379-3 379-3 379-3 379-3 379-3 415-3 415-3 415-3 415-3 415-3 415-3 406-0 406-0 406-0 406-0 406-0 479-0 479-0 480-3 480-3 480-3 302-0 302-0 480-3 302-0 381-0 381-0 381-0 381-0 314-3 314-3 314-3 314-3 314-3 558-0 558-0 558-0 558-0 558-0 558-0 558-0 410-3 410-3 410-3 410-3 410-3 410-3 358-0 358-0 358-0 358-0 358-0 358-0 520-3 520-3 423-0 423-0 423-0 423-0 423-0 423-0 491-3 491-3 491-3 563-3 563-3 563-3 563-3 413-3 413-3 413-3 536-0 591-0 591-0 591-0 591-0 591-0 591-0 591-0 294-3 570-0 444-0 444-0 444-0 444-0 444-0 343-0 343-0 343-0 343-0 343-0 523-3 523-3 523-3 523-3 523-3 523-3 523-3 523-3 417-3 460-3 460-3 460-3 460-3 297-3 297-3 297-3 297-3 297-3 297-3 367-3 367-3 392-3 392-3 392-3 392-3 392-3 392-3 223-3 223-3 398-0 398-0 398-0 398-0 398-0 398-0 0-2 0-2 0-2 0-2 0-2 0-2 0-2 0-2 0-2 0-2 0-2 0-2 0-2 0-2 0-2 0-2 0-2 0-2 0-2 0-2 0-2 0-2 0-2 0-2 0-2 0-2 0-2 0-2 0-2 0-2 0-2 0-2 0-2 0-2 0-2 
0-2 0-2 0-2 0-2 0-2 0-2 0-2 0-2 0-2 0-2 0-2 0-2 0-2 0-2 0-2 0-2 0-2 0-2 0-2 0-2 0-2 0-2 0-2 0-2 0-2 0-2 0-2 0-2 0-2 0-2 0-2 0-2 0-2 0-2 0-2 532-0 532-0 532-0 532-0 532-0 532-0 478-0 478-0 478-0 478-0 478-0 478-0 156-3 156-3 156-3 156-3 156-3 156-3 156-3 452-0 379-3 379-3 379-3 379-3 379-3 281-0 415-3 415-3 415-3 415-3 415-3 406-0 406-0 406-0 406-0 406-0 406-0 480-3 480-3 480-3 480-3 480-3 480-3 480-3 480-3 381-0 381-0 381-0 381-0 314-3 314-3 314-3 314-3 314-3 314-3 558-0 558-0 558-0 558-0 558-0 558-0 558-0 410-3 410-3 410-3 410-3 410-3 358-0 358-0 358-0 358-0 358-0 358-0 615-0 615-0 615-0 615-0 423-0 423-0 423-0 423-0 423-0 491-3 491-3 491-3 491-3 563-3 563-3 536-0 413-3 413-3 413-3 536-0 536-0 294-3 294-3 294-3 294-3 294-3 294-3 294-3 294-3 444-0 444-0 444-0 444-0 444-0 444-0 343-0 343-0 343-0 343-0 523-3 523-3 523-3 523-3 523-3 523-3 523-3 523-3 523-3 460-3 460-3 460-3 460-3 297-3 297-3 297-3 297-3 297-3 297-3 297-3 367-3 392-3 392-3 392-3 392-3 392-3 392-3 223-3 223-3 398-0 398-0 398-0 398-0 398-0 398-0 0-2 0-2 0-2 0-2 0-2 0-2 0-2 0-2 0-2 0-2 0-2 0-2 0-2 0-2 0-2 0-2 0-2 0-2 0-2 0-2 0-2 0-2 0-2 0-2 0-2 0-2 0-2 0-2 0-2 0-2 0-2 0-2 0-2 0-2 0-2 
0-2 0-2 0-2 0-2 0-2 0-2 0-2 0-2 0-2 0-2 0-2 0-2 0-2 0-2 0-2 0-2 0-2 0-2 0-2 0-2 0-2 0-2 0-2 0-2 0-2 0-2 0-2 0-2 0-2 0-2 0-2 0-2 0-2 0-2 0-2 383-3 383-3 532-0 383-3 383-3 383-3 478-0 478-0 478-0 478-0 478-0 478-0 452-0 452-0 452-0 452-0 452-0 156-3 452-0 452-0 379-3 379-3 379-3 379-3 281-0 281-0 415-3 415-3 406-0 406-0 406-0 406-0 406-0 406-0 406-0 406-0 406-0 406-0 480-3 480-3 480-3 480-3 480-3 480-3 480-3 381-0 381-0 381-0 314-3 314-3 314-3 314-3 314-3 314-3 314-3 314-3 558-0 558-0 558-0 558-0 558-0 410-3 410-3 410-3 410-3 410-3 410-3 358-0 358-0 358-0 358-0 358-0 358-0 615-0 615-0 615-0 615-0 615-0 423-0 423-0 423-0 423-0 491-3 491-3 491-3 491-3 491-3 563-3 536-0 413-3 413-3 536-0 536-0 536-0 294-3 294-3 294-3 294-3 294-3 294-3 294-3 294-3 444-0 444-0 444-0 444-0 444-0 444-0 343-0 343-0 343-0 343-0 523-3 523-3 523-3 523-3 523-3 434-0 434-0 434-0 460-3 460-3 460-3 460-3 460-3 297-3 297-3 297-3 297-3 297-3 367-3 367-3 367-3 367-3 392-3 392-3 392-3 392-3 223-3 223-3 223-3 398-0 398-0 398-0 398-0 398-0 346-3 0-2 0-2 0-2 0-2 0-2 0-2 0-2 0-2 0-2 0-2 0-2 0-2 0-2 0-2 0-2 0-2 0-2 0-2 0-2 0-2 0-2 0-2 0-2 0-2 0-2 0-2 0-2 0-2 0-2 0-2 0-2 0-2 0-2 0-2 0-2 
0-2 0-2 0-2 0-2 0-2 0-2 0-2 0-2 0-2 0-2 0-2 0-2 0-2 0-2 0-2 0-2 0-2 0-2 0-2 0-2 0-2 0-2 0-2 0-2 0-2 0-2 0-2 0-2 0-2 0-2 0-2 0-2 0-2 0-2 0-2 383-3 383-3 383-3 383-3 383-3 383-3 478-0 478-0 478-0 478-0 478-0 478-0 452-0 452-0 452-0 452-0 452-0 452-0 452-0 452-0 379-3 379-3 379-3 281-0 281-0 281-0 281-0 415-3 406-0 415-3 415-3 406-0 406-0 406-0 406-0 406-0 480-3 480-3 480-3 480-3 480-3 381-0 480-3 480-3 381-0 381-0 381-0 381-0 314-3 314-3 314-3 314-3 314-3 314-3 314-3 314-3 314-3 459-0 558-0 558-0 459-0 410-3 410-3 410-3 410-3 410-3 410-3 358-0 358-0 358-0 358-0 358-0 615-0 615-0 615-0 615-0 615-0 615-0 615-0 463-0 463-0 463-0 491-3 491-3 491-3 491-3 491-3 536-0 536-0 536-0 413-3 536-0 536-0 536-0 294-3 144-0 144-0 294-3 294-3 294-3 294-3 294-3 444-0 444-0 444-0 444-0 444-0 343-0 343-0 343-0 343-0 343-0 343-0 564-0 564-0 523-3 523-3 523-3 434-0 434-0 460-3 460-3 460-3 460-3 460-3 297-3 297-3 297-3 297-3 297-3 367-3 367-3 367-3 367-3 571-3 571-3 571-3 571-3 223-3 223-3 223-3 398-0 398-0 398-0 346-3 346-3 346-3 0-2 0-2 0-2 0-2 0-2 0-2 0-2 0-2 0-2 0-2 0-2 0-2 0-2 0-2 0-2 0-2 0-2 0-2 0-2 0-2 0-2 0-2 0-2 0-2 0-2 0-2 0-2 0-2 0-2 0-2 0-2 0-2 0-2 0-2 0-2 
0-2 0-2 0-2 0-2 0-2 0-2 0-2 0-2 0-2 0-2 0-2 0-2 0-2 0-2 0-2 0-2 0-2 0-2 0-2 0-2 0-2 0-2 0-2 0-2 0-2 0-2 0-2 0-2 0-2 0-2 0-2 0-2 0-2 0-2 0-2 383-3 383-3 383-3 383-3 383-3 383-3 383-3 383-3 478-0 478-0 276-3 478-0 452-0 452-0 452-0 452-0 452-0 452-0 452-0 452-0 379-3 379-3 281-0 281-0 281-0 281-0 281-0 415-3 415-3 415-3 415-3 415-3 309-3 309-3 309-3 309-3 480-3 480-3 480-3 480-3 480-3 381-0 381-0 381-0 381-0 381-0 381-0 381-0 381-0 284-0 314-3 314-3 314-3 314-3 314-3 314-3 459-0 459-0 459-0 558-0 459-0 459-0 410-3 410-3 382-3 382-3 382-3 382-3 382-3 358-0 358-0 358-0 615-0 615-0 615-0 615-0 615-0 615-0 615-0 463-0 463-0 463-0 491-3 491-3 491-3 491-3 491-3 536-0 536-0 536-0 536-0 536-0 536-0 536-0 536-0 144-0 144-0 144-0 294-3 294-3 294-3 294-3 294-3 294-3 445-3 445-3 445-3 343-0 343-0 445-3 564-0 564-0 564-0 564-0 564-0 434-0 434-0 434-0 434-0 434-0 434-0 460-3 460-3 460-3 370-0 370-0 297-3 297-3 297-3 297-3 367-3 367-3 367-3 367-3 367-3 571-3 571-3 571-3 223-3 223-3 223-3 398-0 398-0 398-0 346-3 346-3 0-2 0-2 0-2 0-2 0-2 0-2 0-2 0-2 0-2 0-2 0-2 0-2 0-2 0-2 0-2 0-2 0-2 0-2 0-2 0-2 0-2 0-2 0-2 0-2 0-2 0-2 0-2 0-2 0-2 0-2 0-2 0-2 0-2 0-2 0-2 0-2 
0-2 0-2 0-2 0-2 0-2 0-2 0-2 0-2 0-2 0-2 0-2 0-2 0-2 0-2 0-2 0-2 0-2 0-2 0-2 0-2 0-2 0-2 0-2 0-2 0-2 0-2 0-2 0-2 0-2 0-2 0-2 0-2 0-2 0-2 0-2 383-3 383-3 383-3 383-3 383-3 383-3 383-3 383-3 276-3 276-3 276-3 478-0 452-0 452-0 452-0 452-0 452-0 507-0 507-0 507-0 507-0 281-0 281-0 281-0 281-0 281-0 281-0 281-0 415-3 415-3 415-3 309-3 309-3 309-3 309-3 309-3 309-3 480-3 480-3 284-0 480-3 381-0 381-0 381-0 381-0 381-0 381-0 284-0 284-0 284-0 459-0 459-0 459-0 459-0 314-3 314-3 459-0 459-0 459-0 459-0 459-0 459-0 459-0 410-3 382-3 382-3 382-3 382-3 382-3 382-3 382-3 615-0 615-0 615-0 615-0 615-0 615-0 615-0 615-0 463-0 463-0 463-0 491-3 491-3 491-3 491-3 491-3 536-0 536-0 536-0 536-0 536-0 536-0 536-0 144-0 144-0 144-0 144-0 294-3 294-3 294-3 294-3 294-3 294-3 445-3 445-3 445-3 445-3 445-3 445-3 445-3 564-0 564-0 564-0 564-0 564-0 434-0 434-0 434-0 434-0 434-0 460-3 460-3 460-3 370-0 370-0 370-0 370-0 370-0 397-0 367-3 367-3 367-3 367-3 367-3 571-3 571-3 571-3 571-3 571-3 571-3 571-3 571-3 398-0 346-3 346-3 0-2 0-2 0-2 0-2 0-2 0-2 0-2 0-2 0-2 0-2 0-2 0-2 0-2 0-2 0-2 0-2 0-2 0-2 0-2 0-2 0-2 0-2 0-2 0-2 0-2 0-2 0-2 0-2 0-2 0-2 0-2 0-2 0-2 0-2 0-2 0-2 
0-2 0-2 0-2 0-2 0-2 0-2 0-2 0-2 0-2 0-2 0-2 0-2 0-2 0-2 0-2 0-2 0-2 0-2 0-2 0-2 0-2 0-2 0-2 0-2 0-2 0-2 0-2 0-2 0-2 0-2 0-2 0-2 0-2 0-2 0-2 0-2 383-3 383-3 383-3 383-3 383-3 383-3 276-3 276-3 276-3 276-3 478-0 452-0 452-0 452-0 452-0 452-0 507-0 507-0 430-3 430-3 281-0 281-0 281-0 281-0 309-3 281-0 281-0 415-3 415-3 415-3 309-3 309-3 309-3 309-3 309-3 309-3 561-0 561-0 284-0 284-0 381-0 381-0 381-0 381-0 381-0 381-0 284-0 284-0 284-0 459-0 459-0 459-0 459-0 459-0 459-0 459-0 459-0 359-0 359-0 359-0 359-0 359-0 410-3 410-3 382-3 382-3 382-3 382-3 382-3 382-3 615-0 615-0 441-0 615-0 615-0 615-0 441-0 441-0 441-0 463-0 463-0 463-0 491-3 491-3 491-3 491-3 536-0 536-0 536-0 536-0 536-0 536-0 536-0 144-0 144-0 144-0 144-0 294-3 294-3 294-3 294-3 294-3 294-3 445-3 445-3 445-3 445-3 445-3 445-3 445-3 445-3 564-0 564-0 564-0 564-0 434-0 434-0 434-0 434-0 434-0 460-3 460-3 370-0 370-0 370-0 370-0 370-0 370-0 397-0 397-0 367-3 367-3 367-3 367-3 571-3 571-3 571-3 571-3 571-3 571-3 571-3 571-3 346-3 346-3 0-2 0-2 0-2 0-2 0-2 0-2 0-2 0-2 0-2 0-2 0-2 0-2 0-2 0-2 0-2 0-2 0-2 0-2 0-2 0-2 0-2 0-2 0-2 0-2 0-2 0-2 0-2 0-2 0-2 0-2 0-2 0-2 0-2 0-2 0-2 0-2 0-2 
0-2 0-2 0-2 0-2 0-2 0-2 0-2 0-2 0-2 0-2 0-2 0-2 0-2 0-2 0-2 0-2 0-2 0-2 0-2 0-2 0-2 0-2 0-2 0-2 0-2 0-2 0-2 0-2 0-2 0-2 0-2 0-2 0-2 0-2 0-2 0-2 383-3 383-3 383-3 383-3 383-3 383-3 276-3 276-3 276-3 452-0 452-0 452-0 507-0 507-0 507-0 507-0 507-0 507-0 507-0 430-3 281-0 281-0 281-0 281-0 309-3 309-3 309-3 309-3 309-3 309-3 309-3 309-3 309-3 309-3 309-3 309-3 561-0 561-0 561-0 284-0 284-0 284-0 284-0 381-0 381-0 381-0 284-0 284-0 284-0 284-0 407-3 407-3 459-0 459-0 459-0 459-0 459-0 359-0 359-0 359-0 359-0 359-0 359-0 359-0 382-3 382-3 382-3 382-3 382-3 441-0 615-0 441-0 441-0 441-0 615-0 441-0 441-0 441-0 441-0 463-0 463-0 463-0 491-3 491-3 491-3 491-3 491-3 536-0 494-3 494-3 494-3 144-0 144-0 144-0 144-0 144-0 144-0 144-0 294-3 144-0 144-0 144-0 445-3 445-3 445-3 445-3 445-3 445-3 445-3 445-3 445-3 564-0 564-0 564-0 434-0 434-0 434-0 434-0 434-0 434-0 434-0 434-0 370-0 370-0 370-0 370-0 370-0 370-0 370-0 397-0 367-3 367-3 367-3 571-3 571-3 571-3 571-3 571-3 571-3 571-3 571-3 346-3 346-3 346-3 0-2 0-2 0-2 0-2 0-2 0-2 0-2 0-2 0-2 0-2 0-2 0-2 0-2 0-2 0-2 0-2 0-2 0-2 0-2 0-2 0-2 0-2 0-2 0-2 0-2 0-2 0-2 0-2 0-2 0-2 0-2 0-2 0-2 0-2 0-2 0-2 0-2 
0-2 0-2 0-2 0-2 0-2 0-2 0-2 0-2 0-2 0-2 0-2 0-2 0-2 0-2 0-2 0-2 0-2 0-2 0-2 0-2 0-2 0-2 0-2 0-2 0-2 0-2 0-2 0-2 0-2 0-2 0-2 0-2 0-2 0-2 0-2 0-2 383-3 383-3 276-3 276-3 276-3 276-3 276-3 276-3 276-3 452-0 452-0 452-0 452-0 507-0 507-0 507-0 507-0 507-0 507-0 430-3 281-0 281-0 281-0 281-0 309-3 609-0 609-0 609-0 609-0 609-0 609-0 309-3 309-3 309-3 561-0 561-0 561-0 561-0 561-0 284-0 284-0 284-0 284-0 284-0 284-0 284-0 284-0 284-0 407-3 407-3 407-3 459-0 459-0 459-0 459-0 459-0 459-0 359-0 359-0 359-0 359-0 359-0 359-0 359-0 359-0 382-3 382-3 382-3 382-3 441-0 441-0 441-0 441-0 441-0 441-0 441-0 441-0 441-0 441-0 463-0 463-0 463-0 491-3 491-3 494-3 494-3 536-0 536-0 494-3 494-3 494-3 144-0 144-0 144-0 144-0 144-0 144-0 144-0 144-0 144-0 144-0 144-0 144-0 144-0 445-3 445-3 445-3 445-3 445-3 445-3 564-0 564-0 564-0 564-0 434-0 434-0 434-0 434-0 434-0 434-0 434-0 434-0 370-0 370-0 370-0 370-0 397-0 397-0 397-0 397-0 397-0 397-0 571-3 571-3 571-3 571-3 346-3 346-3 571-3 571-3 346-3 346-3 346-3 346-3 0-2 0-2 0-2 0-2 0-2 0-2 0-2 0-2 0-2 0-2 0-2 0-2 0-2 0-2 0-2 0-2 0-2 0-2 0-2 0-2 0-2 0-2 0-2 0-2 0-2 0-2 0-2 0-2 0-2 0-2 0-2 0-2 0-2 0-2 0-2 0-2 0-2 
0-2 0-2 0-2 0-2 0-2 0-2 0-2 0-2 0-2 0-2 0-2 0-2 0-2 0-2 0-2 0-2 0-2 0-2 0-2 0-2 0-2 0-2 0-2 0-2 0-2 0-2 0-2 0-2 0-2 0-2 0-2 0-2 0-2 0-2 0-2 0-2 0-2 0-2 276-3 276-3 276-3 276-3 276-3 276-3 276-3 276-3 276-3 276-3 452-0 507-0 507-0 507-0 507-0 507-0 430-3 430-3 430-3 430-3 281-0 281-0 309-3 609-0 609-0 609-0 609-0 609-0 609-0 609-0 309-3 309-3 561-0 561-0 561-0 561-0 561-0 561-0 284-0 284-0 284-0 284-0 284-0 284-0 284-0 407-3 407-3 407-3 407-3 407-3 407-3 407-3 459-0 403-3 403-3 359-0 359-0 359-0 359-0 359-0 359-0 359-0 359-0 382-3 382-3 382-3 441-0 441-0 441-0 441-0 212-0 441-0 441-0 441-0 441-0 441-0 441-0 463-0 463-0 463-0 463-0 494-3 494-3 494-3 494-3 494-3 494-3 494-3 494-3 494-3 494-3 494-3 494-3 494-3 594-3 594-3 594-3 594-3 144-0 144-0 144-0 445-3 445-3 445-3 483-3 445-3 445-3 483-3 564-0 564-0 564-0 522-3 522-3 522-3 522-3 492-0 434-0 434-0 434-0 434-0 370-0 370-0 370-0 397-0 397-0 397-0 397-0 397-0 397-0 397-0 571-3 571-3 571-3 571-3 346-3 346-3 346-3 346-3 346-3 346-3 346-3 0-2 0-2 0-2 0-2 0-2 0-2 0-2 0-2 0-2 0-2 0-2 0-2 0-2 0-2 0-2 0-2 0-2 0-2 0-2 0-2 0-2 0-2 0-2 0-2 0-2 0-2 0-2 0-2 0-2 0-2 0-2 0-2 0-2 0-2 0-2 0-2 0-2 0-2 
0-2 0-2 0-2 0-2 0-2 0-2 0-2 0-2 0-2 0-2 0-2 0-2 0-2 0-2 0-2 0-2 0-2 0-2 0-2 0-2 0-2 0-2 0-2 0-2 0-2 0-2 0-2 0-2 0-2 0-2 0-2 0-2 0-2 0-2 0-2 0-2 0-2 0-2 0-2 276-3 276-3 276-3 276-3 276-3 276-3 276-3 276-3 276-3 452-0 452-0 507-0 507-0 507-0 507-0 430-3 430-3 430-3 430-3 430-3 281-0 281-0 609-0 609-0 609-0 609-0 609-0 609-0 609-0 384-0 309-3 561-0 561-0 561-0 561-0 561-0 561-0 561-0 561-0 284-0 284-0 284-0 284-0 407-3 407-3 407-3 407-3 407-3 407-3 407-3 407-3 403-3 403-3 403-3 359-0 359-0 359-0 359-0 359-0 359-0 359-0 562-3 382-3 382-3 382-3 441-0 441-0 212-0 212-0 212-0 431-3 441-0 431-3 463-0 441-0 463-0 463-0 438-0 463-0 494-3 494-3 494-3 494-3 494-3 494-3 494-3 494-3 494-3 373-3 373-3 373-3 373-3 594-3 594-3 594-3 594-3 594-3 483-3 483-3 483-3 445-3 483-3 445-3 483-3 483-3 483-3 483-3 564-0 564-0 564-0 564-0 522-3 522-3 522-3 492-0 492-0 434-0 370-0 370-0 370-0 370-0 370-0 397-0 397-0 397-0 397-0 397-0 397-0 316-3 316-3 316-3 316-3 487-0 346-3 346-3 346-3 346-3 346-3 346-3 0-2 0-2 0-2 0-2 0-2 0-2 0-2 0-2 0-2 0-2 0-2 0-2 0-2 0-2 0-2 0-2 0-2 0-2 0-2 0-2 0-2 0-2 0-2 0-2 0-2 0-2 0-2 0-2 0-2 0-2 0-2 0-2 0-2 0-2 0-2 0-2 0-2 0-2 0-2 
0-2 0-2 0-2 0-2 0-2 0-2 0-2 0-2 0-2 0-2 0-2 0-2 0-2 0-2 0-2 0-2 0-2 0-2 0-2 0-2 0-2 0-2 0-2 0-2 0-2 0-2 0-2 0-2 0-2 0-2 0-2 0-2 0-2 0-2 0-2 0-2 0-2 0-2 0-2 510-0 510-0 276-3 276-3 276-3 276-3 276-3 276-3 510-0 507-0 507-0 507-0 507-0 507-0 507-0 430-3 430-3 430-3 430-3 430-3 281-0 281-0 609-0 609-0 609-0 609-0 609-0 609-0 384-0 384-0 309-3 384-0 384-0 561-0 561-0 561-0 561-0 561-0 561-0 284-0 516-3 516-3 284-0 407-3 407-3 407-3 407-3 407-3 407-3 403-3 403-3 403-3 403-3 403-3 359-0 359-0 403-3 562-3 562-3 562-3 562-3 562-3 562-3 382-3 382-3 212-0 212-0 212-0 212-0 431-3 431-3 431-3 431-3 463-0 463-0 463-0 463-0 438-0 438-0 494-3 494-3 494-3 494-3 494-3 494-3 494-3 494-3 494-3 373-3 373-3 373-3 373-3 373-3 594-3 594-3 594-3 594-3 483-3 483-3 483-3 483-3 483-3 483-3 483-3 483-3 564-0 564-0 564-0 522-3 522-3 522-3 522-3 522-3 492-0 492-0 546-3 546-3 546-3 370-0 370-0 370-0 370-0 397-0 397-0 397-0 397-0 316-3 316-3 316-3 316-3 316-3 316-3 487-0 346-3 346-3 346-3 346-3 346-3 346-3 0-2 0-2 0-2 0-2 0-2 0-2 0-2 0-2 0-2 0-2 0-2 0-2 0-2 0-2 0-2 0-2 0-2 0-2 0-2 0-2 0-2 0-2 0-2 0-2 0-2 0-2 0-2 0-2 0-2 0-2 0-2 0-2 0-2 0-2 0-2 0-2 0-2 0-2 0-2 
0-2 0-2 0-2 0-2 0-2 0-2 0-2 0-2 0-2 0-2 0-2 0-2 0-2 0-2 0-2 0-2 0-2 0-2 0-2 0-2 0-2 0-2 0-2 0-2 0-2 0-2 0-2 0-2 0-2 0-2 0-2 0-2 0-2 0-2 0-2 0-2 0-2 0-2 0-2 510-0 510-0 510-0 510-0 510-0 510-0 510-0 510-0 510-0 304-0 507-0 507-0 507-0 507-0 507-0 430-3 430-3 430-3 430-3 430-3 429-3 429-3 429-3 609-0 609-0 609-0 609-0 609-0 384-0 384-0 384-0 384-0 384-0 561-0 516-3 561-0 561-0 561-0 561-0 516-3 516-3 516-3 516-3 407-3 407-3 407-3 407-3 407-3 407-3 403-3 403-3 403-3 403-3 403-3 403-3 403-3 403-3 562-3 562-3 562-3 562-3 562-3 562-3 382-3 382-3 212-0 212-0 212-0 212-0 212-0 431-3 431-3 431-3 463-0 463-0 463-0 463-0 438-0 438-0 408-0 408-0 408-0 408-0 408-0 408-0 373-3 373-3 373-3 373-3 373-3 373-3 373-3 373-3 594-3 594-3 594-3 594-3 594-3 594-3 483-3 483-3 483-3 422-0 422-0 422-0 564-0 564-0 564-0 564-0 522-3 522-3 522-3 522-3 492-0 546-3 546-3 546-3 546-3 546-3 370-0 370-0 546-3 546-3 397-0 397-0 397-0 397-0 397-0 397-0 316-3 487-0 487-0 487-0 487-0 487-0 346-3 487-0 487-0 0-2 0-2 0-2 0-2 0-2 0-2 0-2 0-2 0-2 0-2 0-2 0-2 0-2 0-2 0-2 0-2 0-2 0-2 0-2 0-2 0-2 0-2 0-2 0-2 0-2 0-2 0-2 0-2 0-2 0-2 0-2 0-2 0-2 0-2 0-2 0-2 0-2 0-2 0-2 0-2 
0-2 0-2 0-2 0-2 0-2 0-2 0-2 0-2 0-2 0-2 0-2 0-2 0-2 0-2 0-2 0-2 0-2 0-2 0-2 0-2 0-2 0-2 0-2 0-2 0-2 0-2 0-2 0-2 0-2 0-2 0-2 0-2 0-2 0-2 0-2 0-2 0-2 0-2 0-2 510-0 510-0 510-0 510-0 510-0 510-0 510-0 510-0 510-0 304-0 304-0 304-0 304-0 304-0 304-0 430-3 430-3 430-3 430-3 430-3 429-3 429-3 429-3 609-0 609-0 384-0 384-0 609-0 384-0 384-0 384-0 384-0 384-0 561-0 516-3 561-0 561-0 561-0 516-3 516-3 516-3 516-3 516-3 407-3 407-3 407-3 407-3 407-3 407-3 403-3 403-3 403-3 403-3 403-3 403-3 403-3 403-3 403-3 562-3 562-3 562-3 562-3 562-3 496-0 212-0 212-0 212-0 212-0 212-0 212-0 431-3 431-3 431-3 463-0 438-0 463-0 463-0 438-0 438-0 408-0 408-0 408-0 408-0 408-0 408-0 408-0 373-3 373-3 373-3 373-3 373-3 373-3 373-3 373-3 594-3 594-3 483-3 483-3 483-3 483-3 483-3 483-3 422-0 422-0 422-0 564-0 564-0 522-3 522-3 522-3 522-3 522-3 522-3 492-0 546-3 546-3 546-3 546-3 546-3 546-3 546-3 546-3 546-3 397-0 397-0 397-0 316-3 316-3 316-3 316-3 487-0 487-0 487-0 487-0 487-0 487-0 487-0 487-0 0-2 0-2 0-2 0-2 0-2 0-2 0-2 0-2 0-2 0-2 0-2 0-2 0-2 0-2 0-2 0-2 0-2 0-2 0-2 0-2 0-2 0-2 0-2 0-2 0-2 0-2 0-2 0-2 0-2 0-2 0-2 0-2 0-2 0-2 0-2 0-2 0-2 0-2 0-2 0-2 
0-2 0-2 0-2 0-2 0-2 0-2 0-2 0-2 0-2 0-2 0-2 0-2 0-2 0-2 0-2 0-2 0-2 0-2 0-2 0-2 0-2 0-2 0-2 0-2 0-2 0-2 0-2 0-2 0-2 0-2 0-2 0-2 0-2 0-2 0-2 0-2 0-2 0-2 0-2 510-0 510-0 510-0 510-0 510-0 510-0 510-0 404-0 510-0 304-0 304-0 304-0 304-0 304-0 304-0 304-0 304-0 430-3 430-3 430-3 429-3 429-3 429-3 429-3 609-0 384-0 384-0 384-0 384-0 384-0 384-0 384-0 516-3 516-3 516-3 561-0 561-0 516-3 516-3 516-3 516-3 516-3 516-3 516-3 516-3 407-3 407-3 407-3 403-3 403-3 403-3 403-3 403-3 403-3 488-0 403-3 403-3 562-3 562-3 562-3 562-3 496-0 496-0 496-0 212-0 212-0 212-0 212-0 212-0 212-0 431-3 431-3 438-0 438-0 438-0 463-0 463-0 463-0 438-0 438-0 408-0 408-0 408-0 408-0 408-0 408-0 373-3 373-3 373-3 373-3 373-3 373-3 594-3 594-3 594-3 594-3 594-3 594-3 483-3 483-3 483-3 483-3 422-0 422-0 422-0 422-0 422-0 522-3 522-3 522-3 492-0 492-0 492-0 492-0 546-3 546-3 546-3 546-3 546-3 546-3 546-3 446-0 446-0 446-0 316-3 397-0 316-3 316-3 316-3 316-3 487-0 487-0 487-0 487-0 487-0 487-0 487-0 487-0 0-2 0-2 0-2 0-2 0-2 0-2 0-2 0-2 0-2 0-2 0-2 0-2 0-2 0-2 0-2 0-2 0-2 0-2 0-2 0-2 0-2 0-2 0-2 0-2 0-2 0-2 0-2 0-2 0-2 0-2 0-2 0-2 0-2 0-2 0-2 0-2 0-2 0-2 0-2 0-2 
0-2 0-2 0-2 0-2 0-2 0-2 0-2 0-2 0-2 0-2 0-2 0-2 0-2 0-2 0-2 0-2 0-2 0-2 0-2 0-2 0-2 0-2 0-2 0-2 0-2 0-2 0-2 0-2 0-2 0-2 0-2 0-2 0-2 0-2 0-2 0-2 0-2 0-2 0-2 510-0 510-0 510-0 510-0 510-0 510-0 510-0 404-0 510-0 510-0 304-0 304-0 304-0 304-0 304-0 304-0 304-0 430-3 430-3 430-3 429-3 429-3 429-3 429-3 384-0 384-0 384-0 384-0 384-0 557-0 557-0 557-0 516-3 516-3 516-3 516-3 516-3 516-3 535-0 535-0 535-0 535-0 516-3 516-3 516-3 516-3 515-3 515-3 488-0 488-0 488-0 488-0 488-0 488-0 488-0 403-3 403-3 562-3 562-3 562-3 496-0 496-0 496-0 496-0 496-0 496-0 212-0 212-0 212-0 431-3 431-3 431-3 431-3 438-0 438-0 438-0 438-0 438-0 438-0 438-0 408-0 408-0 408-0 408-0 408-0 408-0 373-3 373-3 373-3 373-3 373-3 373-3 594-3 594-3 594-3 594-3 594-3 594-3 483-3 483-3 483-3 483-3 422-0 422-0 422-0 422-0 422-0 522-3 522-3 522-3 492-0 492-0 492-0 492-0 546-3 546-3 546-3 546-3 546-3 546-3 446-0 446-0 446-0 316-3 316-3 316-3 316-3 316-3 316-3 316-3 472-3 472-3 472-3 487-0 487-0 487-0 0-2 0-2 0-2 0-2 0-2 0-2 0-2 0-2 0-2 0-2 0-2 0-2 0-2 0-2 0-2 0-2 0-2 0-2 0-2 0-2 0-2 0-2 0-2 0-2 0-2 0-2 0-2 0-2 0-2 0-2 0-2 0-2 0-2 0-2 0-2 0-2 0-2 0-2 0-2 0-2 0-2 0-2 
0-2 0-2 0-2 0-2 0-2 0-2 0-2 0-2 0-2 0-2 0-2 0-2 0-2 0-2 0-2 0-2 0-2 0-2 0-2 0-2 0-2 0-2 0-2 0-2 0-2 0-2 0-2 0-2 0-2 0-2 0-2 0-2 0-2 0-2 0-2 0-2 0-2 0-2 0-2 510-0 510-0 404-0 404-0 510-0 404-0 404-0 404-0 404-0 404-0 304-0 304-0 304-0 304-0 505-3 505-3 304-0 430-3 430-3 429-3 429-3 429-3 429-3 429-3 384-0 384-0 557-0 384-0 384-0 384-0 557-0 557-0 557-0 516-3 535-0 535-0 535-0 535-0 535-0 535-0 535-0 535-0 516-3 516-3 515-3 515-3 515-3 515-3 488-0 488-0 488-0 488-0 488-0 488-0 488-0 562-3 562-3 562-3 562-3 562-3 496-0 496-0 496-0 496-0 496-0 496-0 212-0 212-0 431-3 431-3 431-3 431-3 431-3 438-0 438-0 438-0 438-0 438-0 438-0 408-0 408-0 408-0 408-0 408-0 408-0 411-0 411-0 411-0 373-3 588-3 588-3 588-3 588-3 588-3 588-3 594-3 594-3 594-3 594-3 594-3 483-3 483-3 422-0 422-0 422-0 422-0 422-0 522-3 522-3 522-3 492-0 492-0 492-0 492-0 546-3 546-3 546-3 446-0 446-0 446-0 446-0 446-0 446-0 316-3 316-3 316-3 316-3 472-3 316-3 472-3 472-3 487-0 487-0 487-0 487-0 487-0 0-2 0-2 0-2 0-2 0-2 0-2 0-2 0-2 0-2 0-2 0-2 0-2 0-2 0-2 0-2 0-2 0-2 0-2 0-2 0-2 0-2 0-2 0-2 0-2 0-2 0-2 0-2 0-2 0-2 0-2 0-2 0-2 0-2 0-2 0-2 0-2 0-2 0-2 0-2 0-2 0-2 0-2 
0-2 0-2 0-2 0-2 0-2 0-2 0-2 0-2 0-2 0-2 0-2 0-2 0-2 0-2 0-2 0-2 0-2 0-2 0-2 0-2 0-2 0-2 0-2 0-2 0-2 0-2 0-2 0-2 0-2 0-2 0-2 0-2 0-2 0-2 0-2 0-2 0-2 0-2 0-2 0-2 0-2 0-2 404-0 404-0 404-0 404-0 404-0 404-0 404-0 304-0 304-0 304-0 505-3 505-3 505-3 304-0 430-3 430-3 429-3 429-3 429-3 429-3 429-3 429-3 384-0 557-0 557-0 384-0 384-0 557-0 557-0 557-0 535-0 535-0 535-0 535-0 535-0 535-0 535-0 515-3 515-3 515-3 515-3 515-3 515-3 515-3 515-3 515-3 488-0 488-0 488-0 488-0 488-0 488-0 562-3 562-3 562-3 496-0 496-0 496-0 496-0 496-0 212-0 212-0 212-0 212-0 431-3 431-3 431-3 431-3 431-3 431-3 438-0 438-0 438-0 438-0 438-0 438-0 408-0 408-0 408-0 408-0 408-0 411-0 411-0 411-0 411-0 588-3 588-3 588-3 588-3 588-3 588-3 588-3 419-0 419-0 419-0 419-0 419-0 483-3 483-3 422-0 422-0 422-0 422-0 422-0 522-3 522-3 522-3 492-0 492-0 492-0 492-0 546-3 546-3 446-0 446-0 446-0 446-0 446-0 446-0 446-0 446-0 316-3 316-3 316-3 472-3 472-3 472-3 472-3 472-3 472-3 487-0 487-0 487-0 0-2 0-2 0-2 0-2 0-2 0-2 0-2 0-2 0-2 0-2 0-2 0-2 0-2 0-2 0-2 0-2 0-2 0-2 0-2 0-2 0-2 0-2 0-2 0-2 0-2 0-2 0-2 0-2 0-2 0-2 0-2 0-2 0-2 0-2 0-2 0-2 0-2 0-2 0-2 0-2 0-2 0-2 
0-2 0-2 0-2 0-2 0-2 0-2 0-2 0-2 0-2 0-2 0-2 0-2 0-2 0-2 0-2 0-2 0-2 0-2 0-2 0-2 0-2 0-2 0-2 0-2 0-2 0-2 0-2 0-2 0-2 0-2 0-2 0-2 0-2 0-2 0-2 0-2 0-2 0-2 0-2 0-2 0-2 0-2 404-0 404-0 404-0 404-0 404-0 404-0 304-0 304-0 304-0 304-0 505-3 505-3 405-3 304-0 429-3 429-3 429-3 429-3 429-3 429-3 429-3 429-3 557-0 557-0 557-0 557-0 557-0 557-0 534-3 557-0 535-0 535-0 535-0 535-0 535-0 535-0 535-0 515-3 515-3 515-3 515-3 515-3 515-3 515-3 515-3 515-3 488-0 488-0 488-0 488-0 590-3 562-3 562-3 586-0 586-0 496-0 496-0 496-0 496-0 496-0 212-0 212-0 212-0 431-3 431-3 584-0 431-3 431-3 431-3 431-3 438-0 438-0 438-0 438-0 338-0 438-0 438-0 408-0 408-0 408-0 411-0 411-0 411-0 411-0 411-0 588-3 588-3 588-3 588-3 588-3 588-3 588-3 588-3 419-0 419-0 419-0 419-0 416-0 416-0 416-0 422-0 422-0 422-0 422-0 422-0 522-3 522-3 522-3 522-3 492-0 492-0 492-0 446-0 446-0 446-0 425-3 446-0 446-0 446-0 446-0 396-3 396-3 316-3 316-3 472-3 472-3 472-3 472-3 472-3 472-3 487-0 487-0 487-0 0-2 0-2 0-2 0-2 0-2 0-2 0-2 0-2 0-2 0-2 0-2 0-2 0-2 0-2 0-2 0-2 0-2 0-2 0-2 0-2 0-2 0-2 0-2 0-2 0-2 0-2 0-2 0-2 0-2 0-2 0-2 0-2 0-2 0-2 0-2 0-2 0-2 0-2 0-2 0-2 0-2 0-2 
0-2 0-2 0-2 0-2 0-2 0-2 0-2 0-2 0-2 0-2 0-2 0-2 0-2 0-2 0-2 0-2 0-2 0-2 0-2 0-2 0-2 0-2 0-2 0-2 0-2 0-2 0-2 0-2 0-2 0-2 0-2 0-2 0-2 0-2 0-2 0-2 0-2 0-2 0-2 0-2 0-2 0-2 404-0 404-0 404-0 404-0 404-0 404-0 304-0 304-0 304-0 304-0 505-3 505-3 405-3 429-3 429-3 429-3 429-3 429-3 454-3 454-3 454-3 454-3 557-0 557-0 557-0 557-0 557-0 557-0 534-3 557-0 535-0 535-0 535-0 535-0 535-0 535-0 535-0 612-0 515-3 515-3 515-3 515-3 515-3 515-3 515-3 488-0 488-0 488-0 590-3 590-3 590-3 586-0 586-0 586-0 586-0 496-0 496-0 496-0 496-0 496-0 496-0 496-0 212-0 212-0 584-0 584-0 431-3 431-3 584-0 584-0 584-0 338-0 338-0 338-0 338-0 338-0 438-0 541-3 411-0 411-0 411-0 411-0 411-0 411-0 411-0 588-3 588-3 588-3 588-3 588-3 588-3 588-3 588-3 419-0 419-0 419-0 419-0 416-0 416-0 416-0 422-0 422-0 422-0 422-0 422-0 466-0 522-3 522-3 466-0 492-0 492-0 446-0 446-0 446-0 425-3 425-3 446-0 446-0 446-0 446-0 396-3 396-3 396-3 316-3 472-3 396-3 472-3 472-3 472-3 472-3 472-3 472-3 472-3 0-2 0-2 0-2 0-2 0-2 0-2 0-2 0-2 0-2 0-2 0-2 0-2 0-2 0-2 0-2 0-2 0-2 0-2 0-2 0-2 0-2 0-2 0-2 0-2 0-2 0-2 0-2 0-2 0-2 0-2 0-2 0-2 0-2 0-2 0-2 0-2 0-2 0-2 0-2 0-2 0-2 0-2 
0-2 0-2 0-2 0-2 0-2 0-2 0-2 0-2 0-2 0-2 0-2 0-2 0-2 0-2 0-2 0-2 0-2 0-2 0-2 0-2 0-2 0-2 0-2 0-2 0-2 0-2 0-2 0-2 0-2 0-2 0-2 0-2 0-2 0-2 0-2 0-2 0-2 0-2 0-2 0-2 0-2 0-2 404-0 404-0 404-0 404-0 404-0 404-0 304-0 505-3 505-3 505-3 505-3 505-3 405-3 429-3 429-3 454-3 429-3 429-3 454-3 454-3 454-3 557-0 557-0 557-0 557-0 557-0 557-0 557-0 534-3 534-3 535-0 535-0 535-0 535-0 535-0 535-0 612-0 612-0 612-0 515-3 515-3 515-3 515-3 488-0 488-0 488-0 488-0 488-0 590-3 590-3 590-3 590-3 590-3 586-0 586-0 496-0 496-0 496-0 496-0 496-0 565-3 565-3 565-3 212-0 584-0 584-0 584-0 584-0 584-0 338-0 338-0 338-0 338-0 338-0 338-0 338-0 541-3 541-3 541-3 541-3 541-3 411-0 411-0 411-0 411-0 411-0 588-3 588-3 588-3 588-3 588-3 588-3 419-0 419-0 419-0 419-0 419-0 416-0 416-0 416-0 416-0 416-0 422-0 422-0 422-0 466-0 522-3 466-0 466-0 492-0 492-0 446-0 446-0 446-0 425-3 425-3 425-3 425-3 425-3 425-3 425-3 396-3 396-3 396-3 396-3 396-3 472-3 472-3 472-3 472-3 472-3 472-3 472-3 0-2 0-2 0-2 0-2 0-2 0-2 0-2 0-2 0-2 0-2 0-2 0-2 0-2 0-2 0-2 0-2 0-2 0-2 0-2 0-2 0-2 0-2 0-2 0-2 0-2 0-2 0-2 0-2 0-2 0-2 0-2 0-2 0-2 0-2 0-2 0-2 0-2 0-2 0-2 0-2 0-2 0-2 
0-2 0-2 0-2 0-2 0-2 0-2 0-2 0-2 0-2 0-2 0-2 0-2 0-2 0-2 0-2 0-2 0-2 0-2 0-2 0-2 0-2 0-2 0-2 0-2 0-2 0-2 0-2 0-2 0-2 0-2 0-2 0-2 0-2 0-2 0-2 0-2 0-2 0-2 0-2 0-2 0-2 0-2 404-0 404-0 456-3 404-0 404-0 404-0 505-3 505-3 505-3 505-3 505-3 505-3 405-3 405-3 454-3 454-3 454-3 454-3 454-3 454-3 454-3 557-0 557-0 557-0 557-0 557-0 534-3 534-3 534-3 534-3 612-0 612-0 535-0 612-0 612-0 612-0 612-0 612-0 515-3 515-3 515-3 515-3 488-0 488-0 488-0 351-0 351-0 351-0 590-3 590-3 590-3 590-3 590-3 586-0 586-0 586-0 586-0 496-0 496-0 496-0 565-3 565-3 565-3 565-3 584-0 584-0 584-0 584-0 584-0 584-0 338-0 338-0 338-0 338-0 338-0 338-0 541-3 541-3 541-3 541-3 541-3 411-0 411-0 411-0 411-0 411-0 411-0 588-3 588-3 588-3 569-3 569-3 569-3 419-0 419-0 419-0 419-0 416-0 416-0 416-0 416-0 416-0 422-0 422-0 422-0 466-0 466-0 466-0 492-0 492-0 492-0 446-0 446-0 466-0 425-3 425-3 425-3 425-3 425-3 425-3 396-3 396-3 396-3 396-3 396-3 396-3 396-3 396-3 472-3 472-3 472-3 472-3 472-3 0-2 0-2 0-2 0-2 0-2 0-2 0-2 0-2 0-2 0-2 0-2 0-2 0-2 0-2 0-2 0-2 0-2 0-2 0-2 0-2 0-2 0-2 0-2 0-2 0-2 0-2 0-2 0-2 0-2 0-2 0-2 0-2 0-2 0-2 0-2 0-2 0-2 0-2 0-2 0-2 0-2 0-2 
0-2 0-2 0-2 0-2 0-2 0-2 0-2 0-2 0-2 0-2 0-2 0-2 0-2 0-2 0-2 0-2 0-2 0-2 0-2 0-2 0-2 0-2 0-2 0-2 0-2 0-2 0-2 0-2 0-2 0-2 0-2 0-2 0-2 0-2 0-2 0-2 0-2 0-2 0-2 0-2 0-2 0-2 404-0 404-0 456-3 456-3 456-3 456-3 505-3 505-3 505-3 505-3 505-3 505-3 405-3 405-3 454-3 454-3 454-3 454-3 454-3 454-3 454-3 454-3 454-3 385-0 385-0 557-0 534-3 534-3 534-3 534-3 534-3 612-0 612-0 612-0 612-0 612-0 612-0 458-3 515-3 515-3 515-3 351-0 351-0 488-0 488-0 351-0 351-0 590-3 590-3 590-3 590-3 590-3 586-0 586-0 586-0 586-0 586-0 496-0 565-3 565-3 565-3 565-3 584-0 584-0 584-0 584-0 584-0 584-0 584-0 584-0 338-0 338-0 338-0 338-0 541-3 541-3 541-3 541-3 541-3 541-3 541-3 541-3 508-0 411-0 411-0 411-0 411-0 411-0 588-3 588-3 569-3 569-3 419-0 419-0 419-0 419-0 419-0 416-0 416-0 416-0 416-0 416-0 416-0 422-0 422-0 466-0 466-0 466-0 466-0 492-0 492-0 466-0 466-0 466-0 425-3 425-3 425-3 425-3 440-3 440-3 440-3 440-3 440-3 396-3 396-3 396-3 396-3 396-3 472-3 472-3 472-3 472-3 0-2 0-2 0-2 0-2 0-2 0-2 0-2 0-2 0-2 0-2 0-2 0-2 0-2 0-2 0-2 0-2 0-2 0-2 0-2 0-2 0-2 0-2 0-2 0-2 0-2 0-2 0-2 0-2 0-2 0-2 0-2 0-2 0-2 0-2 0-2 0-2 0-2 0-2 0-2 0-2 0-2 0-2 0-2 
0-2 0-2 0-2 0-2 0-2 0-2 0-2 0-2 0-2 0-2 0-2 0-2 0-2 0-2 0-2 0-2 0-2 0-2 0-2 0-2 0-2 0-2 0-2 0-2 0-2 0-2 0-2 0-2 0-2 0-2 0-2 0-2 0-2 0-2 0-2 0-2 0-2 0-2 0-2 0-2 0-2 0-2 404-0 404-0 456-3 456-3 456-3 456-3 505-3 505-3 505-3 505-3 505-3 505-3 405-3 405-3 454-3 454-3 454-3 454-3 454-3 454-3 454-3 454-3 385-0 385-0 385-0 385-0 534-3 534-3 534-3 534-3 612-0 612-0 612-0 612-0 612-0 612-0 612-0 458-3 458-3 515-3 351-0 351-0 351-0 488-0 488-0 351-0 351-0 351-0 590-3 590-3 590-3 590-3 590-3 586-0 586-0 586-0 586-0 586-0 586-0 586-0 565-3 565-3 584-0 584-0 584-0 584-0 584-0 584-0 584-0 338-0 338-0 338-0 338-0 338-0 541-3 541-3 541-3 541-3 541-3 541-3 541-3 508-0 508-0 411-0 411-0 442-0 442-0 442-0 442-0 442-0 569-3 569-3 419-0 419-0 419-0 419-0 419-0 416-0 416-0 416-0 416-0 416-0 416-0 422-0 422-0 466-0 466-0 466-0 466-0 466-0 466-0 466-0 466-0 466-0 425-3 425-3 425-3 425-3 440-3 440-3 440-3 440-3 440-3 396-3 396-3 396-3 396-3 396-3 396-3 396-3 396-3 0-2 0-2 0-2 0-2 0-2 0-2 0-2 0-2 0-2 0-2 0-2 0-2 0-2 0-2 0-2 0-2 0-2 0-2 0-2 0-2 0-2 0-2 0-2 0-2 0-2 0-2 0-2 0-2 0-2 0-2 0-2 0-2 0-2 0-2 0-2 0-2 0-2 0-2 0-2 0-2 0-2 0-2 0-2 0-2 
0-2 0-2 0-2 0-2 0-2 0-2 0-2 0-2 0-2 0-2 0-2 0-2 0-2 0-2 0-2 0-2 0-2 0-2 0-2 0-2 0-2 0-2 0-2 0-2 0-2 0-2 0-2 0-2 0-2 0-2 0-2 0-2 0-2 0-2 0-2 0-2 0-2 0-2 0-2 0-2 0-2 0-2 404-0 456-3 456-3 456-3 456-3 456-3 456-3 505-3 505-3 505-3 505-3 505-3 405-3 405-3 405-3 405-3 454-3 454-3 454-3 454-3 454-3 385-0 385-0 385-0 385-0 534-3 534-3 534-3 534-3 534-3 612-0 612-0 612-0 612-0 612-0 509-3 612-0 458-3 458-3 515-3 351-0 351-0 351-0 351-0 351-0 351-0 351-0 590-3 590-3 590-3 590-3 590-3 590-3 586-0 586-0 586-0 586-0 586-0 586-0 565-3 565-3 565-3 565-3 584-0 486-3 584-0 584-0 584-0 584-0 584-0 584-0 338-0 338-0 338-0 541-3 541-3 541-3 541-3 541-3 541-3 541-3 508-0 508-0 411-0 442-0 442-0 442-0 442-0 442-0 569-3 569-3 569-3 419-0 419-0 419-0 419-0 419-0 416-0 517-0 517-0 517-0 416-0 416-0 416-0 416-0 466-0 466-0 471-3 471-3 471-3 425-3 466-0 466-0 425-3 425-3 425-3 425-3 440-3 440-3 440-3 440-3 440-3 440-3 396-3 396-3 396-3 396-3 396-3 396-3 396-3 0-2 0-2 0-2 0-2 0-2 0-2 0-2 0-2 0-2 0-2 0-2 0-2 0-2 0-2 0-2 0-2 0-2 0-2 0-2 0-2 0-2 0-2 0-2 0-2 0-2 0-2 0-2 0-2 0-2 0-2 0-2 0-2 0-2 0-2 0-2 0-2 0-2 0-2 0-2 0-2 0-2 0-2 0-2 0-2 0-2 
0-2 0-2 0-2 0-2 0-2 0-2 0-2 0-2 0-2 0-2 0-2 0-2 0-2 0-2 0-2 0-2 0-2 0-2 0-2 0-2 0-2 0-2 0-2 0-2 0-2 0-2 0-2 0-2 0-2 0-2 0-2 0-2 0-2 0-2 0-2 0-2 0-2 0-2 0-2 0-2 0-2 0-2 0-2 0-2 456-3 456-3 456-3 456-3 587-0 587-0 505-3 505-3 587-0 405-3 405-3 405-3 405-3 405-3 385-0 385-0 454-3 385-0 385-0 385-0 385-0 385-0 385-0 534-3 534-3 534-3 534-3 612-0 612-0 612-0 612-0 509-3 509-3 509-3 509-3 458-3 458-3 458-3 351-0 351-0 351-0 351-0 351-0 351-0 351-0 590-3 590-3 590-3 590-3 590-3 590-3 586-0 586-0 586-0 586-0 586-0 586-0 565-3 565-3 565-3 565-3 565-3 486-3 486-3 584-0 486-3 338-0 338-0 338-0 338-0 338-0 338-0 512-3 541-3 541-3 541-3 541-3 541-3 508-0 508-0 508-0 508-0 442-0 442-0 442-0 442-0 569-3 569-3 569-3 569-3 569-3 569-3 569-3 517-0 517-0 416-0 517-0 517-0 517-0 416-0 416-0 416-0 466-0 466-0 471-3 471-3 471-3 471-3 425-3 425-3 425-3 425-3 425-3 425-3 440-3 440-3 440-3 440-3 440-3 440-3 440-3 440-3 396-3 395-0 395-0 395-0 395-0 0-2 0-2 0-2 0-2 0-2 0-2 0-2 0-2 0-2 0-2 0-2 0-2 0-2 0-2 0-2 0-2 0-2 0-2 0-2 0-2 0-2 0-2 0-2 0-2 0-2 0-2 0-2 0-2 0-2 0-2 0-2 0-2 0-2 0-2 0-2 0-2 0-2 0-2 0-2 0-2 0-2 0-2 0-2 0-2 0-2 0-2 
0-2 0-2 0-2 0-2 0-2 0-2 0-2 0-2 0-2 0-2 0-2 0-2 0-2 0-2 0-2 0-2 0-2 0-2 0-2 0-2 0-2 0-2 0-2 0-2 0-2 0-2 0-2 0-2 0-2 0-2 0-2 0-2 0-2 0-2 0-2 0-2 0-2 0-2 0-2 0-2 0-2 0-2 0-2 0-2 456-3 456-3 456-3 456-3 587-0 587-0 505-3 587-0 587-0 587-0 405-3 405-3 405-3 405-3 385-0 385-0 385-0 385-0 385-0 385-0 385-0 534-3 534-3 534-3 534-3 534-3 560-0 560-0 560-0 612-0 612-0 509-3 509-3 509-3 509-3 458-3 458-3 458-3 351-0 351-0 351-0 351-0 351-0 351-0 504-0 590-3 590-3 287-3 287-3 287-3 586-0 586-0 586-0 586-0 586-0 586-0 565-3 565-3 565-3 565-3 565-3 486-3 486-3 486-3 486-3 486-3 486-3 338-0 338-0 512-3 512-3 512-3 512-3 512-3 541-3 541-3 512-3 512-3 508-0 508-0 508-0 508-0 442-0 442-0 442-0 442-0 442-0 569-3 569-3 569-3 569-3 569-3 569-3 517-0 517-0 517-0 517-0 517-0 517-0 517-0 593-3 466-0 466-0 466-0 466-0 471-3 471-3 471-3 425-3 425-3 425-3 425-3 440-3 440-3 440-3 440-3 440-3 440-3 440-3 440-3 440-3 395-0 395-0 395-0 395-0 395-0 395-0 0-2 0-2 0-2 0-2 0-2 0-2 0-2 0-2 0-2 0-2 0-2 0-2 0-2 0-2 0-2 0-2 0-2 0-2 0-2 0-2 0-2 0-2 0-2 0-2 0-2 0-2 0-2 0-2 0-2 0-2 0-2 0-2 0-2 0-2 0-2 0-2 0-2 0-2 0-2 0-2 0-2 0-2 0-2 0-2 0-2 0-2 
0-2 0-2 0-2 0-2 0-2 0-2 0-2 0-2 0-2 0-2 0-2 0-2 0-2 0-2 0-2 0-2 0-2 0-2 0-2 0-2 0-2 0-2 0-2 0-2 0-2 0-2 0-2 0-2 0-2 0-2 0-2 0-2 0-2 0-2 0-2 0-2 0-2 0-2 0-2 0-2 0-2 0-2 0-2 0-2 456-3 456-3 456-3 456-3 456-3 587-0 505-3 587-0 587-0 587-0 405-3 405-3 405-3 405-3 385-0 385-0 385-0 385-0 385-0 385-0 385-0 534-3 534-3 534-3 534-3 560-0 560-0 560-0 560-0 560-0 612-0 509-3 509-3 509-3 509-3 458-3 458-3 458-3 351-0 351-0 351-0 504-0 351-0 351-0 504-0 504-0 590-3 287-3 287-3 287-3 586-0 586-0 565-3 565-3 565-3 565-3 565-3 565-3 565-3 565-3 565-3 486-3 486-3 486-3 486-3 486-3 486-3 486-3 338-0 512-3 512-3 512-3 512-3 512-3 512-3 512-3 512-3 508-0 508-0 508-0 508-0 508-0 442-0 442-0 442-0 442-0 442-0 569-3 569-3 569-3 569-3 569-3 569-3 517-0 517-0 517-0 517-0 517-0 517-0 517-0 593-3 593-3 466-0 466-0 593-3 593-3 471-3 471-3 471-3 425-3 425-3 425-3 440-3 440-3 613-0 567-0 440-3 440-3 440-3 440-3 440-3 395-0 395-0 395-0 395-0 395-0 395-0 0-2 0-2 0-2 0-2 0-2 0-2 0-2 0-2 0-2 0-2 0-2 0-2 0-2 0-2 0-2 0-2 0-2 0-2 0-2 0-2 0-2 0-2 0-2 0-2 0-2 0-2 0-2 0-2 0-2 0-2 0-2 0-2 0-2 0-2 0-2 0-2 0-2 0-2 0-2 0-2 0-2 0-2 0-2 0-2 0-2 0-2 
0-2 0-2 0-2 0-2 0-2 0-2 0-2 0-2 0-2 0-2 0-2 0-2 0-2 0-2 0-2 0-2 0-2 0-2 0-2 0-2 0-2 0-2 0-2 0-2 0-2 0-2 0-2 0-2 0-2 0-2 0-2 0-2 0-2 0-2 0-2 0-2 0-2 0-2 0-2 0-2 0-2 0-2 0-2 0-2 456-3 456-3 456-3 456-3 587-0 587-0 587-0 587-0 587-0 587-0 405-3 405-3 405-3 405-3 405-3 385-0 385-0 385-0 457-3 457-3 457-3 457-3 457-3 457-3 457-3 560-0 560-0 560-0 560-0 560-0 560-0 509-3 509-3 509-3 509-3 458-3 458-3 458-3 458-3 458-3 458-3 504-0 504-0 504-0 504-0 504-0 590-3 287-3 287-3 287-3 287-3 287-3 565-3 565-3 565-3 565-3 565-3 486-3 486-3 486-3 486-3 486-3 486-3 486-3 486-3 486-3 486-3 486-3 486-3 486-3 486-3 512-3 512-3 512-3 512-3 512-3 508-0 508-0 508-0 508-0 508-0 508-0 442-0 442-0 442-0 442-0 442-0 569-3 569-3 569-3 569-3 569-3 569-3 517-0 517-0 517-0 517-0 517-0 517-0 517-0 593-3 593-3 593-3 466-0 593-3 593-3 471-3 471-3 613-0 613-0 613-0 613-0 613-0 613-0 613-0 567-0 567-0 440-3 440-3 567-0 567-0 567-0 395-0 395-0 395-0 395-0 395-0 0-2 0-2 0-2 0-2 0-2 0-2 0-2 0-2 0-2 0-2 0-2 0-2 0-2 0-2 0-2 0-2 0-2 0-2 0-2 0-2 0-2 0-2 0-2 0-2 0-2 0-2 0-2 0-2 0-2 0-2 0-2 0-2 0-2 0-2 0-2 0-2 0-2 0-2 0-2 0-2 0-2 0-2 0-2 0-2 0-2 0-2 
0-2 0-2 0-2 0-2 0-2 0-2 0-2 0-2 0-2 0-2 0-2 0-2 0-2 0-2 0-2 0-2 0-2 0-2 0-2 0-2 0-2 0-2 0-2 0-2 0-2 0-2 0-2 0-2 0-2 0-2 0-2 0-2 0-2 0-2 0-2 0-2 0-2 0-2 0-2 0-2 0-2 0-2 0-2 0-2 456-3 456-3 456-3 587-0 587-0 587-0 587-0 587-0 587-0 587-0 405-3 405-3 405-3 405-3 385-0 385-0 385-0 385-0 457-3 457-3 457-3 457-3 457-3 457-3 457-3 560-0 560-0 560-0 560-0 560-0 560-0 560-0 509-3 509-3 509-3 509-3 509-3 509-3 509-3 458-3 458-3 458-3 504-0 504-0 504-0 504-0 504-0 287-3 287-3 287-3 287-3 287-3 287-3 565-3 565-3 315-0 315-0 315-0 315-0 315-0 315-0 486-3 486-3 486-3 486-3 486-3 486-3 589-0 589-0 589-0 589-0 589-0 589-0 512-3 512-3 512-3 508-0 508-0 508-0 508-0 508-0 508-0 508-0 442-0 442-0 442-0 442-0 569-3 569-3 569-3 569-3 569-3 569-3 517-0 517-0 517-0 517-0 593-3 593-3 593-3 593-3 593-3 593-3 593-3 593-3 593-3 471-3 471-3 613-0 613-0 613-0 613-0 613-0 613-0 613-0 567-0 567-0 567-0 567-0 567-0 567-0 395-0 395-0 395-0 395-0 395-0 395-0 0-2 0-2 0-2 0-2 0-2 0-2 0-2 0-2 0-2 0-2 0-2 0-2 0-2 0-2 0-2 0-2 0-2 0-2 0-2 0-2 0-2 0-2 0-2 0-2 0-2 0-2 0-2 0-2 0-2 0-2 0-2 0-2 0-2 0-2 0-2 0-2 0-2 0-2 0-2 0-2 0-2 0-2 0-2 0-2 0-2 0-2 
0-2 0-2 0-2 0-2 0-2 0-2 0-2 0-2 0-2 0-2 0-2 0-2 0-2 0-2 0-2 0-2 0-2 0-2 0-2 0-2 0-2 0-2 0-2 0-2 0-2 0-2 0-2 0-2 0-2 0-2 0-2 0-2 0-2 0-2 0-2 0-2 0-2 0-2 0-2 0-2 0-2 0-2 0-2 0-2 456-3 456-3 456-3 587-0 587-0 587-0 587-0 587-0 587-0 587-0 405-3 485-3 485-3 485-3 531-0 531-0 385-0 385-0 531-0 531-0 457-3 457-3 457-3 457-3 457-3 457-3 457-3 560-0 560-0 560-0 560-0 560-0 509-3 509-3 509-3 509-3 509-3 509-3 509-3 458-3 458-3 504-0 504-0 504-0 504-0 504-0 504-0 504-0 287-3 287-3 287-3 287-3 287-3 315-0 315-0 315-0 315-0 315-0 315-0 556-3 315-0 315-0 486-3 486-3 589-0 589-0 486-3 589-0 589-0 589-0 589-0 589-0 589-0 512-3 512-3 512-3 508-0 508-0 508-0 508-0 508-0 508-0 508-0 442-0 442-0 442-0 442-0 465-0 465-0 465-0 493-0 493-0 493-0 517-0 517-0 517-0 517-0 593-3 593-3 593-3 593-3 593-3 593-3 593-3 593-3 471-3 471-3 613-0 613-0 613-0 613-0 613-0 613-0 613-0 613-0 567-0 567-0 567-0 567-0 567-0 567-0 395-0 395-0 395-0 395-0 395-0 395-0 0-2 0-2 0-2 0-2 0-2 0-2 0-2 0-2 0-2 0-2 0-2 0-2 0-2 0-2 0-2 0-2 0-2 0-2 0-2 0-2 0-2 0-2 0-2 0-2 0-2 0-2 0-2 0-2 0-2 0-2 0-2 0-2 0-2 0-2 0-2 0-2 0-2 0-2 0-2 0-2 0-2 0-2 0-2 0-2 0-2 0-2 
0-2 0-2 0-2 0-2 0-2 0-2 0-2 0-2 0-2 0-2 0-2 0-2 0-2 0-2 0-2 0-2 0-2 0-2 0-2 0-2 0-2 0-2 0-2 0-2 0-2 0-2 0-2 0-2 0-2 0-2 0-2 0-2 0-2 0-2 0-2 0-2 0-2 0-2 0-2 0-2 0-2 0-2 0-2 0-2 456-3 456-3 456-3 587-0 587-0 587-0 587-0 587-0 361-0 361-0 405-3 405-3 485-3 485-3 531-0 531-0 531-0 531-0 531-0 457-3 457-3 457-3 457-3 457-3 457-3 457-3 457-3 457-3 560-0 560-0 560-0 560-0 560-0 585-0 509-3 509-3 509-3 509-3 509-3 458-3 504-0 504-0 504-0 504-0 504-0 504-0 504-0 287-3 287-3 287-3 287-3 287-3 287-3 315-0 315-0 315-0 315-0 315-0 315-0 556-3 556-3 556-3 556-3 556-3 589-0 589-0 589-0 589-0 589-0 589-0 589-0 589-0 512-3 512-3 512-3 512-3 455-0 455-0 455-0 455-0 508-0 508-0 455-0 455-0 442-0 465-0 465-0 465-0 493-0 493-0 493-0 493-0 493-0 493-0 493-0 493-0 517-0 493-0 593-3 493-0 593-3 593-3 593-3 593-3 593-3 471-3 471-3 471-3 471-3 613-0 613-0 613-0 613-0 613-0 613-0 613-0 567-0 567-0 567-0 567-0 567-0 567-0 395-0 395-0 395-0 395-0 0-2 0-2 0-2 0-2 0-2 0-2 0-2 0-2 0-2 0-2 0-2 0-2 0-2 0-2 0-2 0-2 0-2 0-2 0-2 0-2 0-2 0-2 0-2 0-2 0-2 0-2 0-2 0-2 0-2 0-2 0-2 0-2 0-2 0-2 0-2 0-2 0-2 0-2 0-2 0-2 0-2 0-2 0-2 0-2 0-2 0-2 0-2 
0-2 0-2 0-2 0-2 0-2 0-2 0-2 0-2 0-2 0-2 0-2 0-2 0-2 0-2 0-2 0-2 0-2 0-2 0-2 0-2 0-2 0-2 0-2 0-2 0-2 0-2 0-2 0-2 0-2 0-2 0-2 0-2 0-2 0-2 0-2 0-2 0-2 0-2 0-2 0-2 0-2 0-2 0-2 0-2 0-2 0-2 456-3 456-3 456-3 587-0 587-0 361-0 361-0 485-3 485-3 485-3 485-3 485-3 485-3 531-0 531-0 531-0 531-0 457-3 457-3 457-3 457-3 529-0 529-0 457-3 457-3 457-3 560-0 560-0 560-0 560-0 560-0 585-0 585-0 585-0 585-0 509-3 458-3 458-3 464-0 464-0 504-0 504-0 504-0 504-0 504-0 287-3 287-3 287-3 287-3 287-3 287-3 315-0 315-0 315-0 315-0 315-0 315-0 556-3 556-3 556-3 556-3 556-3 556-3 556-3 556-3 511-3 511-3 589-0 589-0 589-0 512-3 512-3 512-3 512-3 455-0 455-0 455-0 455-0 455-0 455-0 455-0 455-0 617-0 617-0 465-0 465-0 465-0 493-0 493-0 493-0 493-0 493-0 420-0 493-0 493-0 493-0 493-0 493-0 493-0 593-3 593-3 593-3 471-3 471-3 471-3 471-3 471-3 390-0 613-0 613-0 613-0 613-0 613-0 613-0 567-0 567-0 567-0 567-0 567-0 547-3 547-3 547-3 395-0 395-0 0-2 0-2 0-2 0-2 0-2 0-2 0-2 0-2 0-2 0-2 0-2 0-2 0-2 0-2 0-2 0-2 0-2 0-2 0-2 0-2 0-2 0-2 0-2 0-2 0-2 0-2 0-2 0-2 0-2 0-2 0-2 0-2 0-2 0-2 0-2 0-2 0-2 0-2 0-2 0-2 0-2 0-2 0-2 0-2 0-2 0-2 0-2 
0-2 0-2 0-2 0-2 0-2 0-2 0-2 0-2 0-2 0-2 0-2 0-2 0-2 0-2 0-2 0-2 0-2 0-2 0-2 0-2 0-2 0-2 0-2 0-2 0-2 0-2 0-2 0-2 0-2 0-2 0-2 0-2 0-2 0-2 0-2 0-2 0-2 0-2 0-2 0-2 0-2 0-2 0-2 0-2 0-2 0-2 361-0 361-0 361-0 361-0 587-0 361-0 361-0 485-3 485-3 485-3 485-3 485-3 531-0 531-0 531-0 531-0 457-3 457-3 457-3 530-3 530-3 529-0 529-0 529-0 529-0 529-0 560-0 560-0 529-0 529-0 529-0 585-0 585-0 585-0 585-0 458-3 458-3 458-3 464-0 464-0 464-0 464-0 464-0 504-0 504-0 287-3 287-3 555-0 287-3 287-3 287-3 592-0 592-0 315-0 315-0 315-0 315-0 315-0 556-3 556-3 556-3 556-3 556-3 556-3 556-3 511-3 511-3 511-3 589-0 589-0 589-0 512-3 512-3 512-3 455-0 455-0 455-0 455-0 455-0 455-0 617-0 617-0 617-0 617-0 465-0 465-0 465-0 465-0 493-0 493-0 493-0 493-0 420-0 420-0 420-0 493-0 493-0 493-0 493-0 593-3 593-3 593-3 471-3 471-3 471-3 471-3 471-3 390-0 613-0 613-0 613-0 390-0 567-0 567-0 567-0 567-0 547-3 547-3 547-3 547-3 547-3 547-3 547-3 547-3 0-2 0-2 0-2 0-2 0-2 0-2 0-2 0-2 0-2 0-2 0-2 0-2 0-2 0-2 0-2 0-2 0-2 0-2 0-2 0-2 0-2 0-2 0-2 0-2 0-2 0-2 0-2 0-2 0-2 0-2 0-2 0-2 0-2 0-2 0-2 0-2 0-2 0-2 0-2 0-2 0-2 0-2 0-2 0-2 0-2 0-2 0-2 
0-2 0-2 0-2 0-2 0-2 0-2 0-2 0-2 0-2 0-2 0-2 0-2 0-2 0-2 0-2 0-2 0-2 0-2 0-2 0-2 0-2 0-2 0-2 0-2 0-2 0-2 0-2 0-2 0-2 0-2 0-2 0-2 0-2 0-2 0-2 0-2 0-2 0-2 0-2 0-2 0-2 0-2 0-2 0-2 0-2 0-2 361-0 361-0 361-0 361-0 361-0 361-0 361-0 361-0 361-0 485-3 485-3 485-3 531-0 531-0 531-0 531-0 531-0 531-0 530-3 530-3 530-3 530-3 529-0 529-0 529-0 529-0 560-0 560-0 529-0 529-0 529-0 529-0 585-0 585-0 585-0 458-3 458-3 458-3 458-3 464-0 464-0 464-0 464-0 464-0 464-0 555-0 555-0 555-0 287-3 287-3 287-3 592-0 592-0 315-0 315-0 315-0 315-0 315-0 556-3 556-3 556-3 556-3 556-3 556-3 556-3 511-3 511-3 511-3 589-0 511-3 589-0 589-0 589-0 589-0 455-0 455-0 455-0 455-0 455-0 455-0 617-0 617-0 617-0 617-0 465-0 465-0 465-0 465-0 420-0 493-0 493-0 420-0 420-0 420-0 544-3 544-3 493-0 544-3 544-3 544-3 518-3 593-3 593-3 471-3 471-3 471-3 471-3 390-0 613-0 390-0 390-0 390-0 567-0 567-0 567-0 567-0 547-3 547-3 547-3 547-3 547-3 547-3 547-3 547-3 0-2 0-2 0-2 0-2 0-2 0-2 0-2 0-2 0-2 0-2 0-2 0-2 0-2 0-2 0-2 0-2 0-2 0-2 0-2 0-2 0-2 0-2 0-2 0-2 0-2 0-2 0-2 0-2 0-2 0-2 0-2 0-2 0-2 0-2 0-2 0-2 0-2 0-2 0-2 0-2 0-2 0-2 0-2 0-2 0-2 0-2 0-2 
0-2 0-2 0-2 0-2 0-2 0-2 0-2 0-2 0-2 0-2 0-2 0-2 0-2 0-2 0-2 0-2 0-2 0-2 0-2 0-2 0-2 0-2 0-2 0-2 0-2 0-2 0-2 0-2 0-2 0-2 0-2 0-2 0-2 0-2 0-2 0-2 0-2 0-2 0-2 0-2 0-2 0-2 0-2 0-2 0-2 0-2 361-0 361-0 361-0 361-0 361-0 361-0 361-0 361-0 485-3 485-3 485-3 485-3 531-0 531-0 531-0 531-0 531-0 531-0 530-3 530-3 530-3 530-3 529-0 529-0 529-0 529-0 529-0 560-0 529-0 529-0 529-0 529-0 585-0 585-0 585-0 585-0 458-3 464-0 464-0 464-0 464-0 464-0 464-0 464-0 464-0 555-0 555-0 555-0 555-0 555-0 592-0 592-0 592-0 592-0 592-0 315-0 315-0 315-0 556-3 556-3 556-3 556-3 556-3 556-3 511-3 511-3 511-3 511-3 511-3 511-3 589-0 589-0 589-0 589-0 455-0 455-0 455-0 455-0 455-0 455-0 617-0 617-0 617-0 617-0 465-0 465-0 465-0 465-0 420-0 420-0 420-0 420-0 420-0 420-0 544-3 544-3 544-3 544-3 544-3 544-3 518-3 518-3 518-3 518-3 390-0 471-3 471-3 390-0 390-0 390-0 390-0 390-0 390-0 547-3 547-3 567-0 547-3 547-3 547-3 468-0 468-0 468-0 468-0 468-0 0-2 0-2 0-2 0-2 0-2 0-2 0-2 0-2 0-2 0-2 0-2 0-2 0-2 0-2 0-2 0-2 0-2 0-2 0-2 0-2 0-2 0-2 0-2 0-2 0-2 0-2 0-2 0-2 0-2 0-2 0-2 0-2 0-2 0-2 0-2 0-2 0-2 0-2 0-2 0-2 0-2 0-2 0-2 0-2 0-2 0-2 0-2 
0-2 0-2 0-2 0-2 0-2 0-2 0-2 0-2 0-2 0-2 0-2 0-2 0-2 0-2 0-2 0-2 0-2 0-2 0-2 0-2 0-2 0-2 0-2 0-2 0-2 0-2 0-2 0-2 0-2 0-2 0-2 0-2 0-2 0-2 0-2 0-2 0-2 0-2 0-2 0-2 0-2 0-2 0-2 0-2 0-2 0-2 0-2 0-2 0-2 361-0 361-0 361-0 361-0 361-0 361-0 485-3 485-3 485-3 531-0 531-0 531-0 531-0 531-0 531-0 530-3 530-3 530-3 530-3 529-0 529-0 386-0 386-0 529-0 529-0 529-0 529-0 529-0 529-0 585-0 585-0 585-0 585-0 585-0 585-0 464-0 464-0 464-0 464-0 464-0 464-0 555-0 555-0 555-0 555-0 555-0 555-0 592-0 592-0 592-0 592-0 592-0 592-0 592-0 542-3 542-3 556-3 556-3 556-3 556-3 556-3 511-3 511-3 511-3 511-3 511-3 511-3 511-3 582-3 582-3 582-3 455-0 582-3 455-0 455-0 455-0 455-0 617-0 617-0 617-0 617-0 465-0 465-0 465-0 465-0 420-0 420-0 420-0 420-0 420-0 420-0 544-3 544-3 544-3 544-3 544-3 518-3 518-3 518-3 518-3 390-0 390-0 390-0 390-0 390-0 435-0 390-0 390-0 390-0 390-0 547-3 547-3 547-3 547-3 547-3 468-0 468-0 468-0 468-0 468-0 468-0 0-2 0-2 0-2 0-2 0-2 0-2 0-2 0-2 0-2 0-2 0-2 0-2 0-2 0-2 0-2 0-2 0-2 0-2 0-2 0-2 0-2 0-2 0-2 0-2 0-2 0-2 0-2 0-2 0-2 0-2 0-2 0-2 0-2 0-2 0-2 0-2 0-2 0-2 0-2 0-2 0-2 0-2 0-2 0-2 0-2 0-2 0-2 
0-2 0-2 0-2 0-2 0-2 0-2 0-2 0-2 0-2 0-2 0-2 0-2 0-2 0-2 0-2 0-2 0-2 0-2 0-2 0-2 0-2 0-2 0-2 0-2 0-2 0-2 0-2 0-2 0-2 0-2 0-2 0-2 0-2 0-2 0-2 0-2 0-2 0-2 0-2 0-2 0-2 0-2 0-2 0-2 0-2 0-2 0-2 0-2 0-2 0-2 0-2 361-0 361-0 361-0 485-3 485-3 485-3 485-3 485-3 530-3 530-3 530-3 530-3 530-3 530-3 530-3 530-3 530-3 386-0 386-0 386-0 386-0 386-0 529-0 529-0 529-0 529-0 529-0 585-0 585-0 585-0 585-0 585-0 585-0 432-0 432-0 464-0 464-0 464-0 464-0 555-0 555-0 555-0 555-0 555-0 555-0 592-0 592-0 592-0 592-0 592-0 592-0 592-0 542-3 542-3 542-3 542-3 542-3 556-3 391-0 511-3 511-3 511-3 511-3 511-3 511-3 511-3 582-3 582-3 582-3 582-3 582-3 455-0 617-0 617-0 617-0 617-0 617-0 617-0 617-0 465-0 465-0 465-0 465-0 420-0 420-0 420-0 420-0 420-0 420-0 544-3 544-3 544-3 544-3 544-3 518-3 518-3 518-3 390-0 390-0 390-0 390-0 390-0 390-0 435-0 390-0 390-0 390-0 390-0 390-0 547-3 547-3 547-3 547-3 468-0 468-0 468-0 468-0 468-0 468-0 0-2 0-2 0-2 0-2 0-2 0-2 0-2 0-2 0-2 0-2 0-2 0-2 0-2 0-2 0-2 0-2 0-2 0-2 0-2 0-2 0-2 0-2 0-2 0-2 0-2 0-2 0-2 0-2 0-2 0-2 0-2 0-2 0-2 0-2 0-2 0-2 0-2 0-2 0-2 0-2 0-2 0-2 0-2 0-2 0-2 0-2 0-2 
0-2 0-2 0-2 0-2 0-2 0-2 0-2 0-2 0-2 0-2 0-2 0-2 0-2 0-2 0-2 0-2 0-2 0-2 0-2 0-2 0-2 0-2 0-2 0-2 0-2 0-2 0-2 0-2 0-2 0-2 0-2 0-2 0-2 0-2 0-2 0-2 0-2 0-2 0-2 0-2 0-2 0-2 0-2 0-2 0-2 0-2 0-2 0-2 0-2 0-2 0-2 0-2 0-2 361-0 361-0 485-3 485-3 485-3 485-3 530-3 530-3 530-3 530-3 530-3 530-3 530-3 386-0 386-0 386-0 386-0 386-0 386-0 386-0 386-0 529-0 529-0 529-0 585-0 585-0 585-0 585-0 585-0 585-0 585-0 432-0 464-0 464-0 464-0 464-0 555-0 555-0 555-0 555-0 555-0 555-0 555-0 592-0 592-0 592-0 592-0 592-0 592-0 592-0 542-3 542-3 542-3 542-3 542-3 391-0 391-0 391-0 511-3 511-3 511-3 511-3 511-3 582-3 582-3 582-3 582-3 582-3 582-3 617-0 617-0 617-0 617-0 617-0 617-0 617-0 465-0 465-0 465-0 484-3 465-0 420-0 420-0 420-0 420-0 420-0 420-0 544-3 544-3 544-3 544-3 544-3 518-3 518-3 518-3 518-3 518-3 390-0 390-0 518-3 435-0 435-0 390-0 390-0 390-0 390-0 390-0 547-3 547-3 547-3 547-3 468-0 468-0 468-0 468-0 468-0 468-0 0-2 0-2 0-2 0-2 0-2 0-2 0-2 0-2 0-2 0-2 0-2 0-2 0-2 0-2 0-2 0-2 0-2 0-2 0-2 0-2 0-2 0-2 0-2 0-2 0-2 0-2 0-2 0-2 0-2 0-2 0-2 0-2 0-2 0-2 0-2 0-2 0-2 0-2 0-2 0-2 0-2 0-2 0-2 0-2 0-2 0-2 0-2 
0-2 0-2 0-2 0-2 0-2 0-2 0-2 0-2 0-2 0-2 0-2 0-2 0-2 0-2 0-2 0-2 0-2 0-2 0-2 0-2 0-2 0-2 0-2 0-2 0-2 0-2 0-2 0-2 0-2 0-2 0-2 0-2 0-2 0-2 0-2 0-2 0-2 0-2 0-2 0-2 0-2 0-2 0-2 0-2 0-2 0-2 0-2 0-2 0-2 0-2 0-2 0-2 0-2 0-2 0-2 0-2 0-2 485-3 485-3 530-3 530-3 530-3 530-3 530-3 530-3 530-3 386-0 386-0 386-0 386-0 386-0 386-0 386-0 386-0 386-0 583-3 583-3 583-3 583-3 583-3 585-0 585-0 585-0 432-0 432-0 432-0 432-0 432-0 432-0 555-0 432-0 432-0 432-0 555-0 555-0 555-0 592-0 592-0 592-0 592-0 592-0 592-0 592-0 542-3 542-3 542-3 542-3 542-3 391-0 391-0 391-0 511-3 511-3 511-3 610-3 582-3 582-3 582-3 582-3 582-3 582-3 582-3 617-0 616-3 617-0 617-0 617-0 617-0 617-0 465-0 465-0 465-0 484-3 484-3 420-0 420-0 484-3 484-3 420-0 420-0 544-3 544-3 544-3 544-3 544-3 518-3 518-3 518-3 518-3 518-3 518-3 518-3 518-3 518-3 435-0 435-0 435-0 435-0 490-3 490-3 490-3 490-3 468-0 468-0 468-0 468-0 468-0 468-0 468-0 0-2 0-2 0-2 0-2 0-2 0-2 0-2 0-2 0-2 0-2 0-2 0-2 0-2 0-2 0-2 0-2 0-2 0-2 0-2 0-2 0-2 0-2 0-2 0-2 0-2 0-2 0-2 0-2 0-2 0-2 0-2 0-2 0-2 0-2 0-2 0-2 0-2 0-2 0-2 0-2 0-2 0-2 0-2 0-2 0-2 0-2 0-2 0-2 
0-2 0-2 0-2 0-2 0-2 0-2 0-2 0-2 0-2 0-2 0-2 0-2 0-2 0-2 0-2 0-2 0-2 0-2 0-2 0-2 0-2 0-2 0-2 0-2 0-2 0-2 0-2 0-2 0-2 0-2 0-2 0-2 0-2 0-2 0-2 0-2 0-2 0-2 0-2 0-2 0-2 0-2 0-2 0-2 0-2 0-2 0-2 0-2 0-2 0-2 0-2 0-2 0-2 0-2 0-2 0-2 0-2 485-3 485-3 530-3 530-3 530-3 530-3 530-3 530-3 530-3 386-0 386-0 386-0 386-0 386-0 386-0 386-0 583-3 583-3 583-3 583-3 583-3 583-3 583-3 585-0 432-0 432-0 432-0 432-0 432-0 432-0 432-0 432-0 555-0 432-0 432-0 555-0 555-0 555-0 555-0 433-3 542-3 542-3 592-0 542-3 542-3 542-3 542-3 542-3 542-3 542-3 391-0 391-0 391-0 391-0 391-0 391-0 610-3 610-3 582-3 582-3 582-3 582-3 582-3 582-3 582-3 616-3 616-3 539-3 617-0 617-0 617-0 617-0 465-0 465-0 465-0 484-3 484-3 484-3 484-3 484-3 484-3 540-0 540-0 544-3 544-3 540-0 540-0 544-3 544-3 518-3 518-3 518-3 518-3 518-3 518-3 518-3 435-0 435-0 435-0 435-0 435-0 490-3 490-3 490-3 490-3 468-0 468-0 468-0 468-0 468-0 468-0 468-0 0-2 0-2 0-2 0-2 0-2 0-2 0-2 0-2 0-2 0-2 0-2 0-2 0-2 0-2 0-2 0-2 0-2 0-2 0-2 0-2 0-2 0-2 0-2 0-2 0-2 0-2 0-2 0-2 0-2 0-2 0-2 0-2 0-2 0-2 0-2 0-2 0-2 0-2 0-2 0-2 0-2 0-2 0-2 0-2 0-2 0-2 0-2 0-2 
0-2 0-2 0-2 0-2 0-2 0-2 0-2 0-2 0-2 0-2 0-2 0-2 0-2 0-2 0-2 0-2 0-2 0-2 0-2 0-2 0-2 0-2 0-2 0-2 0-2 0-2 0-2 0-2 0-2 0-2 0-2 0-2 0-2 0-2 0-2 0-2 0-2 0-2 0-2 0-2 0-2 0-2 0-2 0-2 0-2 0-2 0-2 0-2 0-2 0-2 0-2 0-2 0-2 0-2 0-2 0-2 0-2 0-2 0-2 0-2 0-2 0-2 0-2 0-2 0-2 386-0 386-0 386-0 386-0 386-0 386-0 386-0 386-0 583-3 583-3 583-3 583-3 583-3 583-3 583-3 583-3 432-0 432-0 432-0 432-0 432-0 432-0 432-0 432-0 432-0 432-0 432-0 433-3 555-0 555-0 433-3 433-3 542-3 542-3 542-3 542-3 542-3 542-3 513-0 542-3 542-3 542-3 391-0 391-0 391-0 391-0 391-0 391-0 610-3 610-3 610-3 610-3 582-3 582-3 582-3 582-3 582-3 616-3 539-3 539-3 539-3 539-3 539-3 539-3 539-3 539-3 465-0 484-3 484-3 484-3 484-3 484-3 484-3 540-0 544-3 544-3 544-3 540-0 540-0 540-0 518-3 518-3 518-3 435-0 435-0 435-0 435-0 435-0 435-0 435-0 490-3 490-3 435-0 490-3 490-3 490-3 490-3 468-0 490-3 468-0 468-0 0-2 0-2 0-2 0-2 0-2 0-2 0-2 0-2 0-2 0-2 0-2 0-2 0-2 0-2 0-2 0-2 0-2 0-2 0-2 0-2 0-2 0-2 0-2 0-2 0-2 0-2 0-2 0-2 0-2 0-2 0-2 0-2 0-2 0-2 0-2 0-2 0-2 0-2 0-2 0-2 0-2 0-2 0-2 0-2 0-2 0-2 0-2 0-2 0-2 0-2 0-2 
0-2 0-2 0-2 0-2 0-2 0-2 0-2 0-2 0-2 0-2 0-2 0-2 0-2 0-2 0-2 0-2 0-2 0-2 0-2 0-2 0-2 0-2 0-2 0-2 0-2 0-2 0-2 0-2 0-2 0-2 0-2 0-2 0-2 0-2 0-2 0-2 0-2 0-2 0-2 0-2 0-2 0-2 0-2 0-2 0-2 0-2 0-2 0-2 0-2 0-2 0-2 0-2 0-2 0-2 0-2 0-2 0-2 0-2 0-2 0-2 0-2 0-2 0-2 0-2 0-2 0-2 0-2 0-2 0-2 0-2 0-2 0-2 0-2 583-3 583-3 583-3 583-3 583-3 583-3 583-3 583-3 583-3 533-0 533-0 533-0 432-0 533-0 432-0 432-0 433-3 433-3 433-3 433-3 433-3 433-3 433-3 611-0 611-0 611-0 611-0 513-0 513-0 513-0 513-0 542-3 542-3 542-3 542-3 391-0 391-0 391-0 610-3 610-3 610-3 610-3 610-3 610-3 582-3 582-3 616-3 582-3 582-3 616-3 539-3 539-3 539-3 539-3 539-3 539-3 539-3 539-3 484-3 484-3 484-3 484-3 484-3 484-3 484-3 540-0 544-3 540-0 540-0 540-0 540-0 540-0 498-3 498-3 435-0 435-0 435-0 435-0 435-0 435-0 435-0 435-0 490-3 490-3 435-0 435-0 490-3 490-3 490-3 490-3 490-3 0-2 0-2 0-2 0-2 0-2 0-2 0-2 0-2 0-2 0-2 0-2 0-2 0-2 0-2 0-2 0-2 0-2 0-2 0-2 0-2 0-2 0-2 0-2 0-2 0-2 0-2 0-2 0-2 0-2 0-2 0-2 0-2 0-2 0-2 0-2 0-2 0-2 0-2 0-2 0-2 0-2 0-2 0-2 0-2 0-2 0-2 0-2 0-2 0-2 0-2 0-2 0-2 0-2 
0-2 0-2 0-2 0-2 0-2 0-2 0-2 0-2 0-2 0-2 0-2 0-2 0-2 0-2 0-2 0-2 0-2 0-2 0-2 0-2 0-2 0-2 0-2 0-2 0-2 0-2 0-2 0-2 0-2 0-2 0-2 0-2 0-2 0-2 0-2 0-2 0-2 0-2 0-2 0-2 0-2 0-2 0-2 0-2 0-2 0-2 0-2 0-2 0-2 0-2 0-2 0-2 0-2 0-2 0-2 0-2 0-2 0-2 0-2 0-2 0-2 0-2 0-2 0-2 0-2 0-2 0-2 0-2 0-2 0-2 0-2 0-2 0-2 583-3 583-3 583-3 583-3 583-3 533-0 533-0 533-0 533-0 533-0 533-0 533-0 533-0 533-0 533-0 432-0 433-3 433-3 433-3 433-3 433-3 433-3 433-3 611-0 611-0 611-0 611-0 513-0 513-0 513-0 513-0 513-0 513-0 391-0 391-0 391-0 391-0 391-0 610-3 610-3 610-3 610-3 610-3 582-3 582-3 616-3 616-3 616-3 582-3 616-3 539-3 539-3 539-3 539-3 539-3 539-3 539-3 539-3 484-3 484-3 484-3 484-3 484-3 484-3 484-3 540-0 540-0 540-0 540-0 540-0 498-3 540-0 498-3 498-3 435-0 435-0 435-0 435-0 519-0 519-0 519-0 519-0 490-3 490-3 490-3 490-3 490-3 490-3 490-3 490-3 490-3 0-2 0-2 0-2 0-2 0-2 0-2 0-2 0-2 0-2 0-2 0-2 0-2 0-2 0-2 0-2 0-2 0-2 0-2 0-2 0-2 0-2 0-2 0-2 0-2 0-2 0-2 0-2 0-2 0-2 0-2 0-2 0-2 0-2 0-2 0-2 0-2 0-2 0-2 0-2 0-2 0-2 0-2 0-2 0-2 0-2 0-2 0-2 0-2 0-2 0-2 0-2 0-2 0-2 
0-2 0-2 0-2 0-2 0-2 0-2 0-2 0-2 0-2 0-2 0-2 0-2 0-2 0-2 0-2 0-2 0-2 0-2 0-2 0-2 0-2 0-2 0-2 0-2 0-2 0-2 0-2 0-2 0-2 0-2 0-2 0-2 0-2 0-2 0-2 0-2 0-2 0-2 0-2 0-2 0-2 0-2 0-2 0-2 0-2 0-2 0-2 0-2 0-2 0-2 0-2 0-2 0-2 0-2 0-2 0-2 0-2 0-2 0-2 0-2 0-2 0-2 0-2 0-2 0-2 0-2 0-2 0-2 0-2 0-2 0-2 0-2 0-2 0-2 583-3 583-3 583-3 533-0 533-0 533-0 533-0 533-0 533-0 533-0 533-0 533-0 533-0 533-0 433-3 433-3 433-3 433-3 433-3 433-3 611-0 433-3 611-0 611-0 611-0 611-0 611-0 513-0 513-0 513-0 513-0 513-0 391-0 391-0 391-0 391-0 391-0 610-3 610-3 610-3 610-3 610-3 616-3 616-3 616-3 616-3 616-3 616-3 616-3 539-3 539-3 539-3 539-3 539-3 539-3 539-3 484-3 484-3 484-3 484-3 540-0 540-0 540-0 540-0 540-0 540-0 540-0 540-0 540-0 498-3 498-3 498-3 498-3 498-3 435-0 435-0 519-0 519-0 519-0 519-0 519-0 490-3 490-3 490-3 490-3 490-3 490-3 490-3 490-3 490-3 0-2 0-2 0-2 0-2 0-2 0-2 0-2 0-2 0-2 0-2 0-2 0-2 0-2 0-2 0-2 0-2 0-2 0-2 0-2 0-2 0-2 0-2 0-2 0-2 0-2 0-2 0-2 0-2 0-2 0-2 0-2 0-2 0-2 0-2 0-2 0-2 0-2 0-2 0-2 0-2 0-2 0-2 0-2 0-2 0-2 0-2 0-2 0-2 0-2 0-2 0-2 0-2 0-2 
0-2 0-2 0-2 0-2 0-2 0-2 0-2 0-2 0-2 0-2 0-2 0-2 0-2 0-2 0-2 0-2 0-2 0-2 0-2 0-2 0-2 0-2 0-2 0-2 0-2 0-2 0-2 0-2 0-2 0-2 0-2 0-2 0-2 0-2 0-2 0-2 0-2 0-2 0-2 0-2 0-2 0-2 0-2 0-2 0-2 0-2 0-2 0-2 0-2 0-2 0-2 0-2 0-2 0-2 0-2 0-2 0-2 0-2 0-2 0-2 0-2 0-2 0-2 0-2 0-2 0-2 0-2 0-2 0-2 0-2 0-2 0-2 0-2 0-2 0-2 0-2 583-3 533-0 533-0 533-0 533-0 533-0 533-0 533-0 533-0 533-0 533-0 533-0 533-0 533-0 433-3 433-3 433-3 433-3 611-0 611-0 611-0 611-0 611-0 611-0 611-0 513-0 513-0 513-0 513-0 513-0 391-0 391-0 391-0 391-0 391-0 610-3 610-3 610-3 610-3 610-3 616-3 616-3 616-3 616-3 616-3 616-3 537-3 537-3 539-3 539-3 539-3 539-3 539-3 614-0 614-0 484-3 484-3 484-3 521-0 540-0 540-0 540-0 540-0 540-0 540-0 540-0 540-0 540-0 498-3 498-3 498-3 519-0 519-0 435-0 519-0 519-0 519-0 519-0 519-0 519-0 519-0 519-0 519-0 519-0 490-3 490-3 0-2 0-2 0-2 0-2 0-2 0-2 0-2 0-2 0-2 0-2 0-2 0-2 0-2 0-2 0-2 0-2 0-2 0-2 0-2 0-2 0-2 0-2 0-2 0-2 0-2 0-2 0-2 0-2 0-2 0-2 0-2 0-2 0-2 0-2 0-2 0-2 0-2 0-2 0-2 0-2 0-2 0-2 0-2 0-2 0-2 0-2 0-2 0-2 0-2 0-2 0-2 0-2 0-2 0-2 0-2 
0-2 0-2 0-2 0-2 0-2 0-2 0-2 0-2 0-2 0-2 0-2 0-2 0-2 0-2 0-2 0-2 0-2 0-2 0-2 0-2 0-2 0-2 0-2 0-2 0-2 0-2 0-2 0-2 0-2 0-2 0-2 0-2 0-2 0-2 0-2 0-2 0-2 0-2 0-2 0-2 0-2 0-2 0-2 0-2 0-2 0-2 0-2 0-2 0-2 0-2 0-2 0-2 0-2 0-2 0-2 0-2 0-2 0-2 0-2 0-2 0-2 0-2 0-2 0-2 0-2 0-2 0-2 0-2 0-2 0-2 0-2 0-2 0-2 0-2 0-2 0-2 0-2 0-2 533-0 0-2 0-2 0-2 0-2 0-2 0-2 0-2 0-2 0-2 0-2 0-2 433-3 433-3 433-3 433-3 611-0 611-0 611-0 611-0 611-0 611-0 611-0 513-0 513-0 513-0 513-0 513-0 513-0 513-0 513-0 513-0 610-3 610-3 610-3 610-3 610-3 616-3 616-3 616-3 537-3 616-3 616-3 537-3 537-3 537-3 537-3 537-3 539-3 539-3 614-0 614-0 521-0 521-0 521-0 521-0 521-0 540-0 521-0 540-0 540-0 521-0 498-3 498-3 498-3 498-3 498-3 498-3 498-3 498-3 519-0 519-0 519-0 519-0 519-0 519-0 519-0 519-0 519-0 519-0 0-2 0-2 0-2 0-2 0-2 0-2 0-2 0-2 0-2 0-2 0-2 0-2 0-2 0-2 0-2 0-2 0-2 0-2 0-2 0-2 0-2 0-2 0-2 0-2 0-2 0-2 0-2 0-2 0-2 0-2 0-2 0-2 0-2 0-2 0-2 0-2 0-2 0-2 0-2 0-2 0-2 0-2 0-2 0-2 0-2 0-2 0-2 0-2 0-2 0-2 0-2 0-2 0-2 0-2 0-2 0-2 0-2 0-2 0-2 
0-2 0-2 0-2 0-2 0-2 0-2 0-2 0-2 0-2 0-2 0-2 0-2 0-2 0-2 0-2 0-2 0-2 0-2 0-2 0-2 0-2 0-2 0-2 0-2 0-2 0-2 0-2 0-2 0-2 0-2 0-2 0-2 0-2 0-2 0-2 0-2 0-2 0-2 0-2 0-2 0-2 0-2 0-2 0-2 0-2 0-2 0-2 0-2 0-2 0-2 0-2 0-2 0-2 0-2 0-2 0-2 0-2 0-2 0-2 0-2 0-2 0-2 0-2 0-2 0-2 0-2 0-2 0-2 0-2 0-2 0-2 0-2 0-2 0-2 0-2 0-2 0-2 0-2 0-2 0-2 0-2 0-2 0-2 0-2 0-2 0-2 0-2 0-2 0-2 0-2 0-2 433-3 433-3 433-3 611-0 611-0 611-0 611-0 611-0 611-0 611-0 513-0 513-0 513-0 513-0 513-0 513-0 387-3 387-3 387-3 610-3 610-3 610-3 387-3 387-3 616-3 616-3 616-3 537-3 537-3 537-3 537-3 537-3 537-3 537-3 537-3 537-3 614-0 614-0 614-0 521-0 521-0 521-0 521-0 521-0 521-0 521-0 540-0 521-0 521-0 498-3 498-3 498-3 498-3 498-3 498-3 498-3 498-3 519-0 519-0 519-0 519-0 0-2 0-2 0-2 0-2 0-2 0-2 0-2 0-2 0-2 0-2 0-2 0-2 0-2 0-2 0-2 0-2 0-2 0-2 0-2 0-2 0-2 0-2 0-2 0-2 0-2 0-2 0-2 0-2 0-2 0-2 0-2 0-2 0-2 0-2 0-2 0-2 0-2 0-2 0-2 0-2 0-2 0-2 0-2 0-2 0-2 0-2 0-2 0-2 0-2 0-2 0-2 0-2 0-2 0-2 0-2 0-2 0-2 0-2 0-2 0-2 0-2 0-2 0-2 0-2 0-2 
0-2 0-2 0-2 0-2 0-2 0-2 0-2 0-2 0-2 0-2 0-2 0-2 0-2 0-2 0-2 0-2 0-2 0-2 0-2 0-2 0-2 0-2 0-2 0-2 0-2 0-2 0-2 0-2 0-2 0-2 0-2 0-2 0-2 0-2 0-2 0-2 0-2 0-2 0-2 0-2 0-2 0-2 0-2 0-2 0-2 0-2 0-2 0-2 0-2 0-2 0-2 0-2 0-2 0-2 0-2 0-2 0-2 0-2 0-2 0-2 0-2 0-2 0-2 0-2 0-2 0-2 0-2 0-2 0-2 0-2 0-2 0-2 0-2 0-2 0-2 0-2 0-2 0-2 0-2 0-2 0-2 0-2 0-2 0-2 0-2 0-2 0-2 0-2 0-2 0-2 0-2 0-2 0-2 0-2 0-2 0-2 611-0 611-0 611-0 611-0 611-0 513-0 513-0 513-0 387-3 387-3 387-3 387-3 387-3 387-3 387-3 387-3 387-3 387-3 387-3 616-3 616-3 616-3 537-3 537-3 537-3 537-3 537-3 537-3 537-3 537-3 614-0 614-0 614-0 614-0 614-0 521-0 521-0 521-0 521-0 521-0 521-0 521-0 521-0 521-0 498-3 498-3 498-3 498-3 498-3 498-3 498-3 498-3 519-0 519-0 519-0 519-0 0-2 0-2 0-2 0-2 0-2 0-2 0-2 0-2 0-2 0-2 0-2 0-2 0-2 0-2 0-2 0-2 0-2 0-2 0-2 0-2 0-2 0-2 0-2 0-2 0-2 0-2 0-2 0-2 0-2 0-2 0-2 0-2 0-2 0-2 0-2 0-2 0-2 0-2 0-2 0-2 0-2 0-2 0-2 0-2 0-2 0-2 0-2 0-2 0-2 0-2 0-2 0-2 0-2 0-2 0-2 0-2 0-2 0-2 0-2 0-2 0-2 0-2 0-2 0-2 0-2 
0-2 0-2 0-2 0-2 0-2 0-2 0-2 0-2 0-2 0-2 0-2 0-2 0-2 0-2 0-2 0-2 0-2 0-2 0-2 0-2 0-2 0-2 0-2 0-2 0-2 0-2 0-2 0-2 0-2 0-2 0-2 0-2 0-2 0-2 0-2 0-2 0-2 0-2 0-2 0-2 0-2 0-2 0-2 0-2 0-2 0-2 0-2 0-2 0-2 0-2 0-2 0-2 0-2 0-2 0-2 0-2 0-2 0-2 0-2 0-2 0-2 0-2 0-2 0-2 0-2 0-2 0-2 0-2 0-2 0-2 0-2 0-2 0-2 0-2 0-2 0-2 0-2 0-2 0-2 0-2 0-2 0-2 0-2 0-2 0-2 0-2 0-2 0-2 0-2 0-2 0-2 0-2 0-2 0-2 0-2 0-2 0-2 0-2 0-2 0-2 0-2 0-2 0-2 0-2 387-3 387-3 387-3 387-3 387-3 387-3 387-3 387-3 387-3 387-3 387-3 616-3 616-3 616-3 616-3 537-3 537-3 537-3 537-3 537-3 537-3 614-0 614-0 614-0 614-0 614-0 614-0 614-0 614-0 521-0 521-0 521-0 521-0 521-0 521-0 521-0 498-3 498-3 498-3 498-3 0-2 0-2 0-2 0-2 0-2 0-2 0-2 0-2 0-2 0-2 0-2 0-2 0-2 0-2 0-2 0-2 0-2 0-2 0-2 0-2 0-2 0-2 0-2 0-2 0-2 0-2 0-2 0-2 0-2 0-2 0-2 0-2 0-2 0-2 0-2 0-2 0-2 0-2 0-2 0-2 0-2 0-2 0-2 0-2 0-2 0-2 0-2 0-2 0-2 0-2 0-2 0-2 0-2 0-2 0-2 0-2 0-2 0-2 0-2 0-2 0-2 0-2 0-2 0-2 0-2 0-2 0-2 0-2 0-2 0-2 0-2 0-2 0-2 
0-2 0-2 0-2 0-2 0-2 0-2 0-2 0-2 0-2 0-2 0-2 0-2 0-2 0-2 0-2 0-2 0-2 0-2 0-2 0-2 0-2 0-2 0-2 0-2 0-2 0-2 0-2 0-2 0-2 0-2 0-2 0-2 0-2 0-2 0-2 0-2 0-2 0-2 0-2 0-2 0-2 0-2 0-2 0-2 0-2 0-2 0-2 0-2 0-2 0-2 0-2 0-2 0-2 0-2 0-2 0-2 0-2 0-2 0-2 0-2 0-2 0-2 0-2 0-2 0-2 0-2 0-2 0-2 0-2 0-2 0-2 0-2 0-2 0-2 0-2 0-2 0-2 0-2 0-2 0-2 0-2 0-2 0-2 0-2 0-2 0-2 0-2 0-2 0-2 0-2 0-2 0-2 0-2 0-2 0-2 0-2 0-2 0-2 0-2 0-2 0-2 0-2 0-2 0-2 387-3 387-3 387-3 387-3 387-3 387-3 387-3 387-3 387-3 387-3 387-3 387-3 616-3 616-3 537-3 537-3 537-3 537-3 537-3 537-3 537-3 614-0 614-0 614-0 614-0 614-0 614-0 614-0 614-0 521-0 521-0 521-0 521-0 521-0 0-2 0-2 0-2 0-2 0-2 0-2 0-2 0-2 0-2 0-2 0-2 0-2 0-2 0-2 0-2 0-2 0-2 0-2 0-2 0-2 0-2 0-2 0-2 0-2 0-2 0-2 0-2 0-2 0-2 0-2 0-2 0-2 0-2 0-2 0-2 0-2 0-2 0-2 0-2 0-2 0-2 0-2 0-2 0-2 0-2 0-2 0-2 0-2 0-2 0-2 0-2 0-2 0-2 0-2 0-2 0-2 0-2 0-2 0-2 0-2 0-2 0-2 0-2 0-2 0-2 0-2 0-2 0-2 0-2 0-2 0-2 0-2 0-2 0-2 0-2 0-2 0-2 0-2 0-2 
0-2 0-2 0-2 0-2 0-2 0-2 0-2 0-2 0-2 0-2 0-2 0-2 0-2 0-2 0-2 0-2 0-2 0-2 0-2 0-2 0-2 0-2 0-2 0-2 0-2 0-2 0-2 0-2 0-2 0-2 0-2 0-2 0-2 0-2 0-2 0-2 0-2 0-2 0-2 0-2 0-2 0-2 0-2 0-2 0-2 0-2 0-2 0-2 0-2 0-2 0-2 0-2 0-2 0-2 0-2 0-2 0-2 0-2 0-2 0-2 0-2 0-2 0-2 0-2 0-2 0-2 0-2 0-2 0-2 0-2 0-2 0-2 0-2 0-2 0-2 0-2 0-2 0-2 0-2 0-2 0-2 0-2 0-2 0-2 0-2 0-2 0-2 0-2 0-2 0-2 0-2 0-2 0-2 0-2 0-2 0-2 0-2 0-2 0-2 0-2 0-2 0-2 0-2 0-2 0-2 0-2 0-2 0-2 0-2 0-2 0-2 0-2 0-2 0-2 0-2 0-2 0-2 0-2 0-2 0-2 0-2 537-3 537-3 537-3 537-3 614-0 614-0 614-0 614-0 614-0 614-0 614-0 0-2 0-2 0-2 0-2 0-2 0-2 0-2 0-2 0-2 0-2 0-2 0-2 0-2 0-2 0-2 0-2 0-2 0-2 0-2 0-2 0-2 0-2 0-2 0-2 0-2 0-2 0-2 0-2 0-2 0-2 0-2 0-2 0-2 0-2 0-2 0-2 0-2 0-2 0-2 0-2 0-2 0-2 0-2 0-2 0-2 0-2 0-2 0-2 0-2 0-2 0-2 0-2 0-2 0-2 0-2 0-2 0-2 0-2 0-2 0-2 0-2 0-2 0-2 0-2 0-2 0-2 0-2 0-2 0-2 0-2 0-2 0-2 0-2 0-2 0-2 0-2 0-2 0-2 0-2 0-2 0-2 0-2 0-2 0-2 0-2 
0-2 0-2 0-2 0-2 0-2 0-2 0-2 0-2 0-2 0-2 0-2 0-2 0-2 0-2 0-2 0-2 0-2 0-2 0-2 0-2 0-2 0-2 0-2 0-2 0-2 0-2 0-2 0-2 0-2 0-2 0-2 0-2 0-2 0-2 0-2 0-2 0-2 0-2 0-2 0-2 0-2 0-2 0-2 0-2 0-2 0-2 0-2 0-2 0-2 0-2 0-2 0-2 0-2 0-2 0-2 0-2 0-2 0-2 0-2 0-2 0-2 0-2 0-2 0-2 0-2 0-2 0-2 0-2 0-2 0-2 0-2 0-2 0-2 0-2 0-2 0-2 0-2 0-2 0-2 0-2 0-2 0-2 0-2 0-2 0-2 0-2 0-2 0-2 0-2 0-2 0-2 0-2 0-2 0-2 0-2 0-2 0-2 0-2 0-2 0-2 0-2 0-2 0-2 0-2 0-2 0-2 0-2 0-2 0-2 0-2 0-2 0-2 0-2 0-2 0-2 0-2 0-2 0-2 0-2 0-2 0-2 0-2 0-2 0-2 0-2 0-2 0-2 0-2 0-2 0-2 0-2 0-2 0-2 0-2 0-2 0-2 0-2 0-2 0-2 0-2 0-2 0-2 0-2 0-2 0-2 0-2 0-2 0-2 0-2 0-2 0-2 0-2 0-2 0-2 0-2 0-2 0-2 0-2 0-2 0-2 0-2 0-2 0-2 0-2 0-2 0-2 0-2 0-2 0-2 0-2 0-2 0-2 0-2 0-2 0-2 0-2 0-2 0-2 0-2 0-2 0-2 0-2 0-2 0-2 0-2 0-2 0-2 0-2 0-2 0-2 0-2 0-2 0-2 0-2 0-2 0-2 0-2 0-2 0-2 0-2 0-2 0-2 0-2 0-2 0-2 0-2 0-2 0-2 0-2 0-2 0-2 0-2 0-2 0-2 0-2 0-2 0-2 
0-2 0-2 0-2 0-2 0-2 0-2 0-2 0-2 0-2 0-2 0-2 0-2 0-2 0-2 0-2 0-2 0-2 0-2 0-2 0-2 0-2 0-2 0-2 0-2 0-2 0-2 0-2 0-2 0-2 0-2 0-2 0-2 0-2 0-2 0-2 0-2 0-2 0-2 0-2 0-2 0-2 0-2 0-2 0-2 0-2 0-2 0-2 0-2 0-2 0-2 0-2 0-2 0-2 0-2 0-2 0-2 0-2 0-2 0-2 0-2 0-2 0-2 0-2 0-2 0-2 0-2 0-2 0-2 0-2 0-2 0-2 0-2 0-2 0-2 0-2 0-2 0-2 0-2 0-2 0-2 0-2 0-2 0-2 0-2 0-2 0-2 0-2 0-2 0-2 0-2 0-2 0-2 0-2 0-2 0-2 0-2 0-2 0-2 0-2 0-2 0-2 0-2 0-2 0-2 0-2 0-2 0-2 0-2 0-2 0-2 0-2 0-2 0-2 0-2 0-2 0-2 0-2 0-2 0-2 0-2 0-2 0-2 0-2 0-2 0-2 0-2 0-2 0-2 0-2 0-2 0-2 0-2 0-2 0-2 0-2 0-2 0-2 0-2 0-2 0-2 0-2 0-2 0-2 0-2 0-2 0-2 0-2 0-2 0-2 0-2 0-2 0-2 0-2 0-2 0-2 0-2 0-2 0-2 0-2 0-2 0-2 0-2 0-2 0-2 0-2 0-2 0-2 0-2 0-2 0-2 0-2 0-2 0-2 0-2 0-2 0-2 0-2 0-2 0-2 0-2 0-2 0-2 0-2 0-2 0-2 0-2 0-2 0-2 0-2 0-2 0-2 0-2 0-2 0-2 0-2 0-2 0-2 0-2 0-2 0-2 0-2 0-2 0-2 0-2 0-2 0-2 0-2 0-2 0-2 0-2 0-2 0-2 0-2 0-2 0-2 0-2 0-2 
0-2 0-2 0-2 0-2 0-2 0-2 0-2 0-2 0-2 0-2 0-2 0-2 0-2 0-2 0-2 0-2 0-2 0-2 0-2 0-2 0-2 0-2 0-2 0-2 0-2 0-2 0-2 0-2 0-2 0-2 0-2 0-2 0-2 0-2 0-2 0-2 0-2 0-2 0-2 0-2 0-2 0-2 0-2 0-2 0-2 0-2 0-2 0-2 0-2 0-2 0-2 0-2 0-2 0-2 0-2 0-2 0-2 0-2 0-2 0-2 0-2 0-2 0-2 0-2 0-2 0-2 0-2 0-2 0-2 0-2 0-2 0-2 0-2 0-2 0-2 0-2 0-2 0-2 0-2 0-2 0-2 0-2 0-2 0-2 0-2 0-2 0-2 0-2 0-2 0-2 0-2 0-2 0-2 0-2 0-2 0-2 0-2 0-2 0-2 0-2 0-2 0-2 0-2 0-2 0-2 0-2 0-2 0-2 0-2 0-2 0-2 0-2 0-2 0-2 0-2 0-2 0-2 0-2 0-2 0-2 0-2 0-2 0-2 0-2 0-2 0-2 0-2 0-2 0-2 0-2 0-2 0-2 0-2 0-2 0-2 0-2 0-2 0-2 0-2 0-2 0-2 0-2 0-2 0-2 0-2 0-2 0-2 0-2 0-2 0-2 0-2 0-2 0-2 0-2 0-2 0-2 0-2 0-2 0-2 0-2 0-2 0-2 0-2 0-2 0-2 0-2 0-2 0-2 0-2 0-2 0-2 0-2 0-2 0-2 0-2 0-2 0-2 0-2 0-2 0-2 0-2 0-2 0-2 0-2 0-2 0-2 0-2 0-2 0-2 0-2 0-2 0-2 0-2 0-2 0-2 0-2 0-2 0-2 0-2 0-2 0-2 0-2 0-2 0-2 0-2 0-2 0-2 0-2 0-2 0-2 0-2 0-2 0-2 0-2 0-2 0-2 0-2 
0-2 0-2 0-2 0-2 0-2 0-2 0-2 0-2 0-2 0-2 0-2 0-2 0-2 0-2 0-2 0-2 0-2 0-2 0-2 0-2 0-2 0-2 0-2 0-2 0-2 0-2 0-2 0-2 0-2 0-2 0-2 0-2 0-2 0-2 0-2 0-2 0-2 0-2 0-2 0-2 0-2 0-2 0-2 0-2 0-2 0-2 0-2 0-2 0-2 0-2 0-2 0-2 0-2 0-2 0-2 0-2 0-2 0-2 0-2 0-2 0-2 0-2 0-2 0-2 0-2 0-2 0-2 0-2 0-2 0-2 0-2 0-2 0-2 0-2 0-2 0-2 0-2 0-2 0-2 0-2 0-2 0-2 0-2 0-2 0-2 0-2 0-2 0-2 0-2 0-2 0-2 0-2 0-2 0-2 0-2 0-2 0-2 0-2 0-2 0-2 0-2 0-2 0-2 0-2 0-2 0-2 0-2 0-2 0-2 0-2 0-2 0-2 0-2 0-2 0-2 0-2 0-2 0-2 0-2 0-2 0-2 0-2 0-2 0-2 0-2 0-2 0-2 0-2 0-2 0-2 0-2 0-2 0-2 0-2 0-2 0-2 0-2 0-2 0-2 0-2 0-2 0-2 0-2 0-2 0-2 0-2 0-2 0-2 0-2 0-2 0-2 0-2 0-2 0-2 0-2 0-2 0-2 0-2 0-2 0-2 0-2 0-2 0-2 0-2 0-2 0-2 0-2 0-2 0-2 0-2 0-2 0-2 0-2 0-2 0-2 0-2 0-2 0-2 0-2 0-2 0-2 0-2 0-2 0-2 0-2 0-2 0-2 0-2 0-2 0-2 0-2 0-2 0-2 0-2 0-2 0-2 0-2 0-2 0-2 0-2 0-2 0-2 0-2 0-2 0-2 0-2 0-2 0-2 0-2 0-2 0-2 0-2 0-2 0-2 0-2 0-2 0-2 
0-2 0-2 0-2 0-2 0-2 0-2 0-2 0-2 0-2 0-2 0-2 0-2 0-2 0-2 0-2 0-2 0-2 0-2 0-2 0-2 0-2 0-2 0-2 0-2 0-2 0-2 0-2 0-2 0-2 0-2 0-2 0-2 0-2 0-2 0-2 0-2 0-2 0-2 0-2 0-2 0-2 0-2 0-2 0-2 0-2 0-2 0-2 0-2 0-2 0-2 0-2 0-2 0-2 0-2 0-2 0-2 0-2 0-2 0-2 0-2 0-2 0-2 0-2 0-2 0-2 0-2 0-2 0-2 0-2 0-2 0-2 0-2 0-2 0-2 0-2 0-2 0-2 0-2 0-2 0-2 0-2 0-2 0-2 0-2 0-2 0-2 0-2 0-2 0-2 0-2 0-2 0-2 0-2 0-2 0-2 0-2 0-2 0-2 0-2 0-2 0-2 0-2 0-2 0-2 0-2 0-2 0-2 0-2 0-2 0-2 0-2 0-2 0-2 0-2 0-2 0-2 0-2 0-2 0-2 0-2 0-2 0-2 0-2 0-2 0-2 0-2 0-2 0-2 0-2 0-2 0-2 0-2 0-2 0-2 0-2 0-2 0-2 0-2 0-2 0-2 0-2 0-2 0-2 0-2 0-2 0-2 0-2 0-2 0-2 0-2 0-2 0-2 0-2 0-2 0-2 0-2 0-2 0-2 0-2 0-2 0-2 0-2 0-2 0-2 0-2 0-2 0-2 0-2 0-2 0-2 0-2 0-2 0-2 0-2 0-2 0-2 0-2 0-2 0-2 0-2 0-2 0-2 0-2 0-2 0-2 0-2 0-2 0-2 0-2 0-2 0-2 0-2 0-2 0-2 0-2 0-2 0-2 0-2 0-2 0-2 0-2 0-2 0-2 0-2 0-2 0-2 0-2 0-2 0-2 0-2 0-2 0-2 0-2 0-2 0-2 0-2 0-2 
0-2 0-2 0-2 0-2 0-2 0-2 0-2 0-2 0-2 0-2 0-2 0-2 0-2 0-2 0-2 0-2 0-2 0-2 0-2 0-2 0-2 0-2 0-2 0-2 0-2 0-2 0-2 0-2 0-2 0-2 0-2 0-2 0-2 0-2 0-2 0-2 0-2 0-2 0-2 0-2 0-2 0-2 0-2 0-2 0-2 0-2 0-2 0-2 0-2 0-2 0-2 0-2 0-2 0-2 0-2 0-2 0-2 0-2 0-2 0-2 0-2 0-2 0-2 0-2 0-2 0-2 0-2 0-2 0-2 0-2 0-2 0-2 0-2 0-2 0-2 0-2 0-2 0-2 0-2 0-2 0-2 0-2 0-2 0-2 0-2 0-2 0-2 0-2 0-2 0-2 0-2 0-2 0-2 0-2 0-2 0-2 0-2 0-2 0-2 0-2 0-2 0-2 0-2 0-2 0-2 0-2 0-2 0-2 0-2 0-2 0-2 0-2 0-2 0-2 0-2 0-2 0-2 0-2 0-2 0-2 0-2 0-2 0-2 0-2 0-2 0-2 0-2 0-2 0-2 0-2 0-2 0-2 0-2 0-2 0-2 0-2 0-2 0-2 0-2 0-2 0-2 0-2 0-2 0-2 0-2 0-2 0-2 0-2 0-2 0-2 0-2 0-2 0-2 0-2 0-2 0-2 0-2 0-2 0-2 0-2 0-2 0-2 0-2 0-2 0-2 0-2 0-2 0-2 0-2 0-2 0-2 0-2 0-2 0-2 0-2 0-2 0-2 0-2 0-2 0-2 0-2 0-2 0-2 0-2 0-2 0-2 0-2 0-2 0-2 0-2 0-2 0-2 0-2 0-2 0-2 0-2 0-2 0-2 0-2 0-2 0-2 0-2 0-2 0-2 0-2 0-2 0-2 0-2 0-2 0-2 0-2 0-2 0-2 0-2 0-2 0-2 0-2 
0-2 0-2 0-2 0-2 0-2 0-2 0-2 0-2 0-2 0-2 0-2 0-2 0-2 0-2 0-2 0-2 0-2 0-2 0-2 0-2 0-2 0-2 0-2 0-2 0-2 0-2 0-2 0-2 0-2 0-2 0-2 0-2 0-2 0-2 0-2 0-2 0-2 0-2 0-2 0-2 0-2 0-2 0-2 0-2 0-2 0-2 0-2 0-2 0-2 0-2 0-2 0-2 0-2 0-2 0-2 0-2 0-2 0-2 0-2 0-2 0-2 0-2 0-2 0-2 0-2 0-2 0-2 0-2 0-2 0-2 0-2 0-2 0-2 0-2 0-2 0-2 0-2 0-2 0-2 0-2 0-2 0-2 0-2 0-2 0-2 0-2 0-2 0-2 0-2 0-2 0-2 0-2 0-2 0-2 0-2 0-2 0-2 0-2 0-2 0-2 0-2 0-2 0-2 0-2 0-2 0-2 0-2 0-2 0-2 0-2 0-2 0-2 0-2 0-2 0-2 0-2 0-2 0-2 0-2 0-2 0-2 0-2 0-2 0-2 0-2 0-2 0-2 0-2 0-2 0-2 0-2 0-2 0-2 0-2 0-2 0-2 0-2 0-2 0-2 0-2 0-2 0-2 0-2 0-2 0-2 0-2 0-2 0-2 0-2 0-2 0-2 0-2 0-2 0-2 0-2 0-2 0-2 0-2 0-2 0-2 0-2 0-2 0-2 0-2 0-2 0-2 0-2 0-2 0-2 0-2 0-2 0-2 0-2 0-2 0-2 0-2 0-2 0-2 0-2 0-2 0-2 0-2 0-2 0-2 0-2 0-2 0-2 0-2 0-2 0-2 0-2 0-2 0-2 0-2 0-2 0-2 0-2 0-2 0-2 0-2 0-2 0-2 0-2 0-2 0-2 0-2 0-2 0-2 0-2 0-2 0-2 0-2 0-2 0-2 0-2 0-2 0-2 
0-2 0-2 0-2 0-2 0-2 0-2 0-2 0-2 0-2 0-2 0-2 0-2 0-2 0-2 0-2 0-2 0-2 0-2 0-2 0-2 0-2 0-2 0-2 0-2 0-2 0-2 0-2 0-2 0-2 0-2 0-2 0-2 0-2 0-2 0-2 0-2 0-2 0-2 0-2 0-2 0-2 0-2 0-2 0-2 0-2 0-2 0-2 0-2 0-2 0-2 0-2 0-2 0-2 0-2 0-2 0-2 0-2 0-2 0-2 0-2 0-2 0-2 0-2 0-2 0-2 0-2 0-2 0-2 0-2 0-2 0-2 0-2 0-2 0-2 0-2 0-2 0-2 0-2 0-2 0-2 0-2 0-2 0-2 0-2 0-2 0-2 0-2 0-2 0-2 0-2 0-2 0-2 0-2 0-2 0-2 0-2 0-2 0-2 0-2 0-2 0-2 0-2 0-2 0-2 0-2 0-2 0-2 0-2 0-2 0-2 0-2 0-2 0-2 0-2 0-2 0-2 0-2 0-2 0-2 0-2 0-2 0-2 0-2 0-2 0-2 0-2 0-2 0-2 0-2 0-2 0-2 0-2 0-2 0-2 0-2 0-2 0-2 0-2 0-2 0-2 0-2 0-2 0-2 0-2 0-2 0-2 0-2 0-2 0-2 0-2 0-2 0-2 0-2 0-2 0-2 0-2 0-2 0-2 0-2 0-2 0-2 0-2 0-2 0-2 0-2 0-2 0-2 0-2 0-2 0-2 0-2 0-2 0-2 0-2 0-2 0-2 0-2 0-2 0-2 0-2 0-2 0-2 0-2 0-2 0-2 0-2 0-2 0-2 0-2 0-2 0-2 0-2 0-2 0-2 0-2 0-2 0-2 0-2 0-2 0-2 0-2 0-2 0-2 0-2 0-2 0-2 0-2 0-2 0-2 0-2 0-2 0-2 0-2 0-2 0-2 0-2 0-2 
0-2 0-2 0-2 0-2 0-2 0-2 0-2 0-2 0-2 0-2 0-2 0-2 0-2 0-2 0-2 0-2 0-2 0-2 0-2 0-2 0-2 0-2 0-2 0-2 0-2 0-2 0-2 0-2 0-2 0-2 0-2 0-2 0-2 0-2 0-2 0-2 0-2 0-2 0-2 0-2 0-2 0-2 0-2 0-2 0-2 0-2 0-2 0-2 0-2 0-2 0-2 0-2 0-2 0-2 0-2 0-2 0-2 0-2 0-2 0-2 0-2 0-2 0-2 0-2 0-2 0-2 0-2 0-2 0-2 0-2 0-2 0-2 0-2 0-2 0-2 0-2 0-2 0-2 0-2 0-2 0-2 0-2 0-2 0-2 0-2 0-2 0-2 0-2 0-2 0-2 0-2 0-2 0-2 0-2 0-2 0-2 0-2 0-2 0-2 0-2 0-2 0-2 0-2 0-2 0-2 0-2 0-2 0-2 0-2 0-2 0-2 0-2 0-2 0-2 0-2 0-2 0-2 0-2 0-2 0-2 0-2 0-2 0-2 0-2 0-2 0-2 0-2 0-2 0-2 0-2 0-2 0-2 0-2 0-2 0-2 0-2 0-2 0-2 0-2 0-2 0-2 0-2 0-2 0-2 0-2 0-2 0-2 0-2 0-2 0-2 0-2 0-2 0-2 0-2 0-2 0-2 0-2 0-2 0-2 0-2 0-2 0-2 0-2 0-2 0-2 0-2 0-2 0-2 0-2 0-2 0-2 0-2 0-2 0-2 0-2 0-2 0-2 0-2 0-2 0-2 0-2 0-2 0-2 0-2 0-2 0-2 0-2 0-2 0-2 0-2 0-2 0-2 0-2 0-2 0-2 0-2 0-2 0-2 0-2 0-2 0-2 0-2 0-2 0-2 0-2 0-2 0-2 0-2 0-2 0-2 0-2 0-2 0-2 0-2 0-2 0-2 0-2 
0-2 0-2 0-2 0-2 0-2 0-2 0-2 0-2 0-2 0-2 0-2 0-2 0-2 0-2 0-2 0-2 0-2 0-2 0-2 0-2 0-2 0-2 0-2 0-2 0-2 0-2 0-2 0-2 0-2 0-2 0-2 0-2 0-2 0-2 0-2 0-2 0-2 0-2 0-2 0-2 0-2 0-2 0-2 0-2 0-2 0-2 0-2 0-2 0-2 0-2 0-2 0-2 0-2 0-2 0-2 0-2 0-2 0-2 0-2 0-2 0-2 0-2 0-2 0-2 0-2 0-2 0-2 0-2 0-2 0-2 0-2 0-2 0-2 0-2 0-2 0-2 0-2 0-2 0-2 0-2 0-2 0-2 0-2 0-2 0-2 0-2 0-2 0-2 0-2 0-2 0-2 0-2 0-2 0-2 0-2 0-2 0-2 0-2 0-2 0-2 0-2 0-2 0-2 0-2 0-2 0-2 0-2 0-2 0-2 0-2 0-2 0-2 0-2 0-2 0-2 0-2 0-2 0-2 0-2 0-2 0-2 0-2 0-2 0-2 0-2 0-2 0-2 0-2 0-2 0-2 0-2 0-2 0-2 0-2 0-2 0-2 0-2 0-2 0-2 0-2 0-2 0-2 0-2 0-2 0-2 0-2 0-2 0-2 0-2 0-2 0-2 0-2 0-2 0-2 0-2 0-2 0-2 0-2 0-2 0-2 0-2 0-2 0-2 0-2 0-2 0-2 0-2 0-2 0-2 0-2 0-2 0-2 0-2 0-2 0-2 0-2 0-2 0-2 0-2 0-2 0-2 0-2 0-2 0-2 0-2 0-2 0-2 0-2 0-2 0-2 0-2 0-2 0-2 0-2 0-2 0-2 0-2 0-2 0-2 0-2 0-2 0-2 0-2 0-2 0-2 0-2 0-2 0-2 0-2 0-2 0-2 0-2 0-2 0-2 0-2 0-2 0-2 
0-2 0-2 0-2 0-2 0-2 0-2 0-2 0-2 0-2 0-2 0-2 0-2 0-2 0-2 0-2 0-2 0-2 0-2 0-2 0-2 0-2 0-2 0-2 0-2 0-2 0-2 0-2 0-2 0-2 0-2 0-2 0-2 0-2 0-2 0-2 0-2 0-2 0-2 0-2 0-2 0-2 0-2 0-2 0-2 0-2 0-2 0-2 0-2 0-2 0-2 0-2 0-2 0-2 0-2 0-2 0-2 0-2 0-2 0-2 0-2 0-2 0-2 0-2 0-2 0-2 0-2 0-2 0-2 0-2 0-2 0-2 0-2 0-2 0-2 0-2 0-2 0-2 0-2 0-2 0-2 0-2 0-2 0-2 0-2 0-2 0-2 0-2 0-2 0-2 0-2 0-2 0-2 0-2 0-2 0-2 0-2 0-2 0-2 0-2 0-2 0-2 0-2 0-2 0-2 0-2 0-2 0-2 0-2 0-2 0-2 0-2 0-2 0-2 0-2 0-2 0-2 0-2 0-2 0-2 0-2 0-2 0-2 0-2 0-2 0-2 0-2 0-2 0-2 0-2 0-2 0-2 0-2 0-2 0-2 0-2 0-2 0-2 0-2 0-2 0-2 0-2 0-2 0-2 0-2 0-2 0-2 0-2 0-2 0-2 0-2 0-2 0-2 0-2 0-2 0-2 0-2 0-2 0-2 0-2 0-2 0-2 0-2 0-2 0-2 0-2 0-2 0-2 0-2 0-2 0-2 0-2 0-2 0-2 0-2 0-2 0-2 0-2 0-2 0-2 0-2 0-2 0-2 0-2 0-2 0-2 0-2 0-2 0-2 0-2 0-2 0-2 0-2 0-2 0-2 0-2 0-2 0-2 0-2 0-2 0-2 0-2 0-2 0-2 0-2 0-2 0-2 0-2 0-2 0-2 0-2 0-2 0-2 0-2 0-2 0-2 0-2 0-2 
0-2 0-2 0-2 0-2 0-2 0-2 0-2 0-2 0-2 0-2 0-2 0-2 0-2 0-2 0-2 0-2 0-2 0-2 0-2 0-2 0-2 0-2 0-2 0-2 0-2 0-2 0-2 0-2 0-2 0-2 0-2 0-2 0-2 0-2 0-2 0-2 0-2 0-2 0-2 0-2 0-2 0-2 0-2 0-2 0-2 0-2 0-2 0-2 0-2 0-2 0-2 0-2 0-2 0-2 0-2 0-2 0-2 0-2 0-2 0-2 0-2 0-2 0-2 0-2 0-2 0-2 0-2 0-2 0-2 0-2 0-2 0-2 0-2 0-2 0-2 0-2 0-2 0-2 0-2 0-2 0-2 0-2 0-2 0-2 0-2 0-2 0-2 0-2 0-2 0-2 0-2 0-2 0-2 0-2 0-2 0-2 0-2 0-2 0-2 0-2 0-2 0-2 0-2 0-2 0-2 0-2 0-2 0-2 0-2 0-2 0-2 0-2 0-2 0-2 0-2 0-2 0-2 0-2 0-2 0-2 0-2 0-2 0-2 0-2 0-2 0-2 0-2 0-2 0-2 0-2 0-2 0-2 0-2 0-2 0-2 0-2 0-2 0-2 0-2 0-2 0-2 0-2 0-2 0-2 0-2 0-2 0-2 0-2 0-2 0-2 0-2 0-2 0-2 0-2 0-2 0-2 0-2 0-2 0-2 0-2 0-2 0-2 0-2 0-2 0-2 0-2 0-2 0-2 0-2 0-2 0-2 0-2 0-2 0-2 0-2 0-2 0-2 0-2 0-2 0-2 0-2 0-2 0-2 0-2 0-2 0-2 0-2 0-2 0-2 0-2 0-2 0-2 0-2 0-2 0-2 0-2 0-2 0-2 0-2 0-2 0-2 0-2 0-2 0-2 0-2 0-2 0-2 0-2 0-2 0-2 0-2 0-2 0-2 0-2 0-2 0-2 0-2 
0-2 0-2 0-2 0-2 0-2 0-2 0-2 0-2 0-2 0-2 0-2 0-2 0-2 0-2 0-2 0-2 0-2 0-2 0-2 0-2 0-2 0-2 0-2 0-2 0-2 0-2 0-2 0-2 0-2 0-2 0-2 0-2 0-2 0-2 0-2 0-2 0-2 0-2 0-2 0-2 0-2 0-2 0-2 0-2 0-2 0-2 0-2 0-2 0-2 0-2 0-2 0-2 0-2 0-2 0-2 0-2 0-2 0-2 0-2 0-2 0-2 0-2 0-2 0-2 0-2 0-2 0-2 0-2 0-2 0-2 0-2 0-2 0-2 0-2 0-2 0-2 0-2 0-2 0-2 0-2 0-2 0-2 0-2 0-2 0-2 0-2 0-2 0-2 0-2 0-2 0-2 0-2 0-2 0-2 0-2 0-2 0-2 0-2 0-2 0-2 0-2 0-2 0-2 0-2 0-2 0-2 0-2 0-2 0-2 0-2 0-2 0-2 0-2 0-2 0-2 0-2 0-2 0-2 0-2 0-2 0-2 0-2 0-2 0-2 0-2 0-2 0-2 0-2 0-2 0-2 0-2 0-2 0-2 0-2 0-2 0-2 0-2 0-2 0-2 0-2 0-2 0-2 0-2 0-2 0-2 0-2 0-2 0-2 0-2 0-2 0-2 0-2 0-2 0-2 0-2 0-2 0-2 0-2 0-2 0-2 0-2 0-2 0-2 0-2 0-2 0-2 0-2 0-2 0-2 0-2 0-2 0-2 0-2 0-2 0-2 0-2 0-2 0-2 0-2 0-2 0-2 0-2 0-2 0-2 0-2 0-2 0-2 0-2 0-2 0-2 0-2 0-2 0-2 0-2 0-2 0-2 0-2 0-2 0-2 0-2 0-2 0-2 0-2 0-2 0-2 0-2 0-2 0-2 0-2 0-2 0-2 0-2 0-2 0-2 0-2 0-2 0-2 
0-2 0-2 0-2 0-2 0-2 0-2 0-2 0-2 0-2 0-2 0-2 0-2 0-2 0-2 0-2 0-2 0-2 0-2 0-2 0-2 0-2 0-2 0-2 0-2 0-2 0-2 0-2 0-2 0-2 0-2 0-2 0-2 0-2 0-2 0-2 0-2 0-2 0-2 0-2 0-2 0-2 0-2 0-2 0-2 0-2 0-2 0-2 0-2 0-2 0-2 0-2 0-2 0-2 0-2 0-2 0-2 0-2 0-2 0-2 0-2 0-2 0-2 0-2 0-2 0-2 0-2 0-2 0-2 0-2 0-2 0-2 0-2 0-2 0-2 0-2 0-2 0-2 0-2 0-2 0-2 0-2 0-2 0-2 0-2 0-2 0-2 0-2 0-2 0-2 0-2 0-2 0-2 0-2 0-2 0-2 0-2 0-2 0-2 0-2 0-2 0-2 0-2 0-2 0-2 0-2 0-2 0-2 0-2 0-2 0-2 0-2 0-2 0-2 0-2 0-2 0-2 0-2 0-2 0-2 0-2 0-2 0-2 0-2 0-2 0-2 0-2 0-2 0-2 0-2 0-2 0-2 0-2 0-2 0-2 0-2 0-2 0-2 0-2 0-2 0-2 0-2 0-2 0-2 0-2 0-2 0-2 0-2 0-2 0-2 0-2 0-2 0-2 0-2 0-2 0-2 0-2 0-2 0-2 0-2 0-2 0-2 0-2 0-2 0-2 0-2 0-2 0-2 0-2 0-2 0-2 0-2 0-2 0-2 0-2 0-2 0-2 0-2 0-2 0-2 0-2 0-2 0-2 0-2 0-2 0-2 0-2 0-2 0-2 0-2 0-2 0-2 0-2 0-2 0-2 0-2 0-2 0-2 0-2 0-2 0-2 0-2 0-2 0-2 0-2 0-2 0-2 0-2 0-2 0-2 0-2 0-2 0-2 0-2 0-2 0-2 0-2 0-2 
0-2 0-2 0-2 0-2 0-2 0-2 0-2 0-2 0-2 0-2 0-2 0-2 0-2 0-2 0-2 0-2 0-2 0-2 0-2 0-2 0-2 0-2 0-2 0-2 0-2 0-2 0-2 0-2 0-2 0-2 0-2 0-2 0-2 0-2 0-2 0-2 0-2 0-2 0-2 0-2 0-2 0-2 0-2 0-2 0-2 0-2 0-2 0-2 0-2 0-2 0-2 0-2 0-2 0-2 0-2 0-2 0-2 0-2 0-2 0-2 0-2 0-2 0-2 0-2 0-2 0-2 0-2 0-2 0-2 0-2 0-2 0-2 0-2 0-2 0-2 0-2 0-2 0-2 0-2 0-2 0-2 0-2 0-2 0-2 0-2 0-2 0-2 0-2 0-2 0-2 0-2 0-2 0-2 0-2 0-2 0-2 0-2 0-2 0-2 0-2 0-2 0-2 0-2 0-2 0-2 0-2 0-2 0-2 0-2 0-2 0-2 0-2 0-2 0-2 0-2 0-2 0-2 0-2 0-2 0-2 0-2 0-2 0-2 0-2 0-2 0-2 0-2 0-2 0-2 0-2 0-2 0-2 0-2 0-2 0-2 0-2 0-2 0-2 0-2 0-2 0-2 0-2 0-2 0-2 0-2 0-2 0-2 0-2 0-2 0-2 0-2 0-2 0-2 0-2 0-2 0-2 0-2 0-2 0-2 0-2 0-2 0-2 0-2 0-2 0-2 0-2 0-2 0-2 0-2 0-2 0-2 0-2 0-2 0-2 0-2 0-2 0-2 0-2 0-2 0-2 0-2 0-2 0-2 0-2 0-2 0-2 0-2 0-2 0-2 0-2 0-2 0-2 0-2 0-2 0-2 0-2 0-2 0-2 0-2 0-2 0-2 0-2 0-2 0-2 0-2 0-2 0-2 0-2 0-2 0-2 0-2 0-2 0-2 0-2 0-2 0-2 0-2 
0-2 0-2 0-2 0-2 0-2 0-2 0-2 0-2 0-2 0-2 0-2 0-2 0-2 0-2 0-2 0-2 0-2 0-2 0-2 0-2 0-2 0-2 0-2 0-2 0-2 0-2 0-2 0-2 0-2 0-2 0-2 0-2 0-2 0-2 0-2 0-2 0-2 0-2 0-2 0-2 0-2 0-2 0-2 0-2 0-2 0-2 0-2 0-2 0-2 0-2 0-2 0-2 0-2 0-2 0-2 0-2 0-2 0-2 0-2 0-2 0-2 0-2 0-2 0-2 0-2 0-2 0-2 0-2 0-2 0-2 0-2 0-2 0-2 0-2 0-2 0-2 0-2 0-2 0-2 0-2 0-2 0-2 0-2 0-2 0-2 0-2 0-2 0-2 0-2 0-2 0-2 0-2 0-2 0-2 0-2 0-2 0-2 0-2 0-2 0-2 0-2 0-2 0-2 0-2 0-2 0-2 0-2 0-2 0-2 0-2 0-2 0-2 0-2 0-2 0-2 0-2 0-2 0-2 0-2 0-2 0-2 0-2 0-2 0-2 0-2 0-2 0-2 0-2 0-2 0-2 0-2 0-2 0-2 0-2 0-2 0-2 0-2 0-2 0-2 0-2 0-2 0-2 0-2 0-2 0-2 0-2 0-2 0-2 0-2 0-2 0-2 0-2 0-2 0-2 0-2 0-2 0-2 0-2 0-2 0-2 0-2 0-2 0-2 0-2 0-2 0-2 0-2 0-2 0-2 0-2 0-2 0-2 0-2 0-2 0-2 0-2 0-2 0-2 0-2 0-2 0-2 0-2 0-2 0-2 0-2 0-2 0-2 0-2 0-2 0-2 0-2 0-2 0-2 0-2 0-2 0-2 0-2 0-2 0-2 0-2 0-2 0-2 0-2 0-2 0-2 0-2 0-2 0-2 0-2 0-2 0-2 0-2 0-2 0-2 0-2 0-2 0-2 
0-2 0-2 0-2 0-2 0-2 0-2 0-2 0-2 0-2 0-2 0-2 0-2 0-2 0-2 0-2 0-2 0-2 0-2 0-2 0-2 0-2 0-2 0-2 0-2 0-2 0-2 0-2 0-2 0-2 0-2 0-2 0-2 0-2 0-2 0-2 0-2 0-2 0-2 0-2 0-2 0-2 0-2 0-2 0-2 0-2 0-2 0-2 0-2 0-2 0-2 0-2 0-2 0-2 0-2 0-2 0-2 0-2 0-2 0-2 0-2 0-2 0-2 0-2 0-2 0-2 0-2 0-2 0-2 0-2 0-2 0-2 0-2 0-2 0-2 0-2 0-2 0-2 0-2 0-2 0-2 0-2 0-2 0-2 0-2 0-2 0-2 0-2 0-2 0-2 0-2 0-2 0-2 0-2 0-2 0-2 0-2 0-2 0-2 0-2 0-2 0-2 0-2 0-2 0-2 0-2 0-2 0-2 0-2 0-2 0-2 0-2 0-2 0-2 0-2 0-2 0-2 0-2 0-2 0-2 0-2 0-2 0-2 0-2 0-2 0-2 0-2 0-2 0-2 0-2 0-2 0-2 0-2 0-2 0-2 0-2 0-2 0-2 0-2 0-2 0-2 0-2 0-2 0-2 0-2 0-2 0-2 0-2 0-2 0-2 0-2 0-2 0-2 0-2 0-2 0-2 0-2 0-2 0-2 0-2 0-2 0-2 0-2 0-2 0-2 0-2 0-2 0-2 0-2 0-2 0-2 0-2 0-2 0-2 0-2 0-2 0-2 0-2 0-2 0-2 0-2 0-2 0-2 0-2 0-2 0-2 0-2 0-2 0-2 0-2 0-2 0-2 0-2 0-2 0-2 0-2 0-2 0-2 0-2 0-2 0-2 0-2 0-2 0-2 0-2 0-2 0-2 0-2 0-2 0-2 0-2 0-2 0-2 0-2 0-2 0-2 0-2 0-2 
0-2 0-2 0-2 0-2 0-2 0-2 0-2 0-2 0-2 0-2 0-2 0-2 0-2 0-2 0-2 0-2 0-2 0-2 0-2 0-2 0-2 0-2 0-2 0-2 0-2 0-2 0-2 0-2 0-2 0-2 0-2 0-2 0-2 0-2 0-2 0-2 0-2 0-2 0-2 0-2 0-2 0-2 0-2 0-2 0-2 0-2 0-2 0-2 0-2 0-2 0-2 0-2 0-2 0-2 0-2 0-2 0-2 0-2 0-2 0-2 0-2 0-2 0-2 0-2 0-2 0-2 0-2 0-2 0-2 0-2 0-2 0-2 0-2 0-2 0-2 0-2 0-2 0-2 0-2 0-2 0-2 0-2 0-2 0-2 0-2 0-2 0-2 0-2 0-2 0-2 0-2 0-2 0-2 0-2 0-2 0-2 0-2 0-2 0-2 0-2 0-2 0-2 0-2 0-2 0-2 0-2 0-2 0-2 0-2 0-2 0-2 0-2 0-2 0-2 0-2 0-2 0-2 0-2 0-2 0-2 0-2 0-2 0-2 0-2 0-2 0-2 0-2 0-2 0-2 0-2 0-2 0-2 0-2 0-2 0-2 0-2 0-2 0-2 0-2 0-2 0-2 0-2 0-2 0-2 0-2 0-2 0-2 0-2 0-2 0-2 0-2 0-2 0-2 0-2 0-2 0-2 0-2 0-2 0-2 0-2 0-2 0-2 0-2 0-2 0-2 0-2 0-2 0-2 0-2 0-2 0-2 0-2 0-2 0-2 0-2 0-2 0-2 0-2 0-2 0-2 0-2 0-2 0-2 0-2 0-2 0-2 0-2 0-2 0-2 0-2 0-2 0-2 0-2 0-2 0-2 0-2 0-2 0-2 0-2 0-2 0-2 0-2 0-2 0-2 0-2 0-2 0-2 0-2 0-2 0-2 0-2 0-2 0-2 0-2 0-2 0-2 0-2 
0-2 0-2 0-2 0-2 0-2 0-2 0-2 0-2 0-2 0-2 0-2 0-2 0-2 0-2 0-2 0-2 0-2 0-2 0-2 0-2 0-2 0-2 0-2 0-2 0-2 0-2 0-2 0-2 0-2 0-2 0-2 0-2 0-2 0-2 0-2 0-2 0-2 0-2 0-2 0-2 0-2 0-2 0-2 0-2 0-2 0-2 0-2 0-2 0-2 0-2 0-2 0-2 0-2 0-2 0-2 0-2 0-2 0-2 0-2 0-2 0-2 0-2 0-2 0-2 0-2 0-2 0-2 0-2 0-2 0-2 0-2 0-2 0-2 0-2 0-2 0-2 0-2 0-2 0-2 0-2 0-2 0-2 0-2 0-2 0-2 0-2 0-2 0-2 0-2 0-2 0-2 0-2 0-2 0-2 0-2 0-2 0-2 0-2 0-2 0-2 0-2 0-2 0-2 0-2 0-2 0-2 0-2 0-2 0-2 0-2 0-2 0-2 0-2 0-2 0-2 0-2 0-2 0-2 0-2 0-2 0-2 0-2 0-2 0-2 0-2 0-2 0-2 0-2 0-2 0-2 0-2 0-2 0-2 0-2 0-2 0-2 0-2 0-2 0-2 0-2 0-2 0-2 0-2 0-2 0-2 0-2 0-2 0-2 0-2 0-2 0-2 0-2 0-2 0-2 0-2 0-2 0-2 0-2 0-2 0-2 0-2 0-2 0-2 0-2 0-2 0-2 0-2 0-2 0-2 0-2 0-2 0-2 0-2 0-2 0-2 0-2 0-2 0-2 0-2 0-2 0-2 0-2 0-2 0-2 0-2 0-2 0-2 0-2 0-2 0-2 0-2 0-2 0-2 0-2 0-2 0-2 0-2 0-2 0-2 0-2 0-2 0-2 0-2 0-2 0-2 0-2 0-2 0-2 0-2 0-2 0-2 0-2 0-2 0-2 0-2 0-2 0-2 
0-2 0-2 0-2 0-2 0-2 0-2 0-2 0-2 0-2 0-2 0-2 0-2 0-2 0-2 0-2 0-2 0-2 0-2 0-2 0-2 0-2 0-2 0-2 0-2 0-2 0-2 0-2 0-2 0-2 0-2 0-2 0-2 0-2 0-2 0-2 0-2 0-2 0-2 0-2 0-2 0-2 0-2 0-2 0-2 0-2 0-2 0-2 0-2 0-2 0-2 0-2 0-2 0-2 0-2 0-2 0-2 0-2 0-2 0-2 0-2 0-2 0-2 0-2 0-2 0-2 0-2 0-2 0-2 0-2 0-2 0-2 0-2 0-2 0-2 0-2 0-2 0-2 0-2 0-2 0-2 0-2 0-2 0-2 0-2 0-2 0-2 0-2 0-2 0-2 0-2 0-2 0-2 0-2 0-2 0-2 0-2 0-2 0-2 0-2 0-2 0-2 0-2 0-2 0-2 0-2 0-2 0-2 0-2 0-2 0-2 0-2 0-2 0-2 0-2 0-2 0-2 0-2 0-2 0-2 0-2 0-2 0-2 0-2 0-2 0-2 0-2 0-2 0-2 0-2 0-2 0-2 0-2 0-2 0-2 0-2 0-2 0-2 0-2 0-2 0-2 0-2 0-2 0-2 0-2 0-2 0-2 0-2 0-2 0-2 0-2 0-2 0-2 0-2 0-2 0-2 0-2 0-2 0-2 0-2 0-2 0-2 0-2 0-2 0-2 0-2 0-2 0-2 0-2 0-2 0-2 0-2 0-2 0-2 0-2 0-2 0-2 0-2 0-2 0-2 0-2 0-2 0-2 0-2 0-2 0-2 0-2 0-2 0-2 0-2 0-2 0-2 0-2 0-2 0-2 0-2 0-2 0-2 0-2 0-2 0-2 0-2 0-2 0-2 0-2 0-2 0-2 0-2 0-2 0-2 0-2 0-2 0-2 0-2 0-2 0-2 0-2 0-2 
0-2 0-2 0-2 0-2 0-2 0-2 0-2 0-2 0-2 0-2 0-2 0-2 0-2 0-2 0-2 0-2 0-2 0-2 0-2 0-2 0-2 0-2 0-2 0-2 0-2 0-2 0-2 0-2 0-2 0-2 0-2 0-2 0-2 0-2 0-2 0-2 0-2 0-2 0-2 0-2 0-2 0-2 0-2 0-2 0-2 0-2 0-2 0-2 0-2 0-2 0-2 0-2 0-2 0-2 0-2 0-2 0-2 0-2 0-2 0-2 0-2 0-2 0-2 0-2 0-2 0-2 0-2 0-2 0-2 0-2 0-2 0-2 0-2 0-2 0-2 0-2 0-2 0-2 0-2 0-2 0-2 0-2 0-2 0-2 0-2 0-2 0-2 0-2 0-2 0-2 0-2 0-2 0-2 0-2 0-2 0-2 0-2 0-2 0-2 0-2 0-2 0-2 0-2 0-2 0-2 0-2 0-2 0-2 0-2 0-2 0-2 0-2 0-2 0-2 0-2 0-2 0-2 0-2 0-2 0-2 0-2 0-2 0-2 0-2 0-2 0-2 0-2 0-2 0-2 0-2 0-2 0-2 0-2 0-2 0-2 0-2 0-2 0-2 0-2 0-2 0-2 0-2 0-2 0-2 0-2 0-2 0-2 0-2 0-2 0-2 0-2 0-2 0-2 0-2 0-2 0-2 0-2 0-2 0-2 0-2 0-2 0-2 0-2 0-2 0-2 0-2 0-2 0-2 0-2 0-2 0-2 0-2 0-2 0-2 0-2 0-2 0-2 0-2 0-2 0-2 0-2 0-2 0-2 0-2 0-2 0-2 0-2 0-2 0-2 0-2 0-2 0-2 0-2 0-2 0-2 0-2 0-2 0-2 0-2 0-2 0-2 0-2 0-2 0-2 0-2 0-2 0-2 0-2 0-2 0-2 0-2 0-2 0-2 0-2 0-2 0-2 0-2 
0-2 0-2 0-2 0-2 0-2 0-2 0-2 0-2 0-2 0-2 0-2 0-2 0-2 0-2 0-2 0-2 0-2 0-2 0-2 0-2 0-2 0-2 0-2 0-2 0-2 0-2 0-2 0-2 0-2 0-2 0-2 0-2 0-2 0-2 0-2 0-2 0-2 0-2 0-2 0-2 0-2 0-2 0-2 0-2 0-2 0-2 0-2 0-2 0-2 0-2 0-2 0-2 0-2 0-2 0-2 0-2 0-2 0-2 0-2 0-2 0-2 0-2 0-2 0-2 0-2 0-2 0-2 0-2 0-2 0-2 0-2 0-2 0-2 0-2 0-2 0-2 0-2 0-2 0-2 0-2 0-2 0-2 0-2 0-2 0-2 0-2 0-2 0-2 0-2 0-2 0-2 0-2 0-2 0-2 0-2 0-2 0-2 0-2 0-2 0-2 0-2 0-2 0-2 0-2 0-2 0-2 0-2 0-2 0-2 0-2 0-2 0-2 0-2 0-2 0-2 0-2 0-2 0-2 0-2 0-2 0-2 0-2 0-2 0-2 0-2 0-2 0-2 0-2 0-2 0-2 0-2 0-2 0-2 0-2 0-2 0-2 0-2 0-2 0-2 0-2 0-2 0-2 0-2 0-2 0-2 0-2 0-2 0-2 0-2 0-2 0-2 0-2 0-2 0-2 0-2 0-2 0-2 0-2 0-2 0-2 0-2 0-2 0-2 0-2 0-2 0-2 0-2 0-2 0-2 0-2 0-2 0-2 0-2 0-2 0-2 0-2 0-2 0-2 0-2 0-2 0-2 0-2 0-2 0-2 0-2 0-2 0-2 0-2 0-2 0-2 0-2 0-2 0-2 0-2 0-2 0-2 0-2 0-2 0-2 0-2 0-2 0-2 0-2 0-2 0-2 0-2 0-2 0-2 0-2 0-2 0-2 0-2 0-2 0-2 0-2 0-2 0-2 
0-2 0-2 0-2 0-2 0-2 0-2 0-2 0-2 0-2 0-2 0-2 0-2 0-2 0-2 0-2 0-2 0-2 0-2 0-2 0-2 0-2 0-2 0-2 0-2 0-2 0-2 0-2 0-2 0-2 0-2 0-2 0-2 0-2 0-2 0-2 0-2 0-2 0-2 0-2 0-2 0-2 0-2 0-2 0-2 0-2 0-2 0-2 0-2 0-2 0-2 0-2 0-2 0-2 0-2 0-2 0-2 0-2 0-2 0-2 0-2 0-2 0-2 0-2 0-2 0-2 0-2 0-2 0-2 0-2 0-2 0-2 0-2 0-2 0-2 0-2 0-2 0-2 0-2 0-2 0-2 0-2 0-2 0-2 0-2 0-2 0-2 0-2 0-2 0-2 0-2 0-2 0-2 0-2 0-2 0-2 0-2 0-2 0-2 0-2 0-2 0-2 0-2 0-2 0-2 0-2 0-2 0-2 0-2 0-2 0-2 0-2 0-2 0-2 0-2 0-2 0-2 0-2 0-2 0-2 0-2 0-2 0-2 0-2 0-2 0-2 0-2 0-2 0-2 0-2 0-2 0-2 0-2 0-2 0-2 0-2 0-2 0-2 0-2 0-2 0-2 0-2 0-2 0-2 0-2 0-2 0-2 0-2 0-2 0-2 0-2 0-2 0-2 0-2 0-2 0-2 0-2 0-2 0-2 0-2 0-2 0-2 0-2 0-2 0-2 0-2 0-2 0-2 0-2 0-2 0-2 0-2 0-2 0-2 0-2 0-2 0-2 0-2 0-2 0-2 0-2 0-2 0-2 0-2 0-2 0-2 0-2 0-2 0-2 0-2 0-2 0-2 0-2 0-2 0-2 0-2 0-2 0-2 0-2 0-2 0-2 0-2 0-2 0-2 0-2 0-2 0-2 0-2 0-2 0-2 0-2 0-2 0-2 0-2 0-2 0-2 0-2 0-2 
0-2 0-2 0-2 0-2 0-2 0-2 0-2 0-2 0-2 0-2 0-2 0-2 0-2 0-2 0-2 0-2 0-2 0-2 0-2 0-2 0-2 0-2 0-2 0-2 0-2 0-2 0-2 0-2 0-2 0-2 0-2 0-2 0-2 0-2 0-2 0-2 0-2 0-2 0-2 0-2 0-2 0-2 0-2 0-2 0-2 0-2 0-2 0-2 0-2 0-2 0-2 0-2 0-2 0-2 0-2 0-2 0-2 0-2 0-2 0-2 0-2 0-2 0-2 0-2 0-2 0-2 0-2 0-2 0-2 0-2 0-2 0-2 0-2 0-2 0-2 0-2 0-2 0-2 0-2 0-2 0-2 0-2 0-2 0-2 0-2 0-2 0-2 0-2 0-2 0-2 0-2 0-2 0-2 0-2 0-2 0-2 0-2 0-2 0-2 0-2 0-2 0-2 0-2 0-2 0-2 0-2 0-2 0-2 0-2 0-2 0-2 0-2 0-2 0-2 0-2 0-2 0-2 0-2 0-2 0-2 0-2 0-2 0-2 0-2 0-2 0-2 0-2 0-2 0-2 0-2 0-2 0-2 0-2 0-2 0-2 0-2 0-2 0-2 0-2 0-2 0-2 0-2 0-2 0-2 0-2 0-2 0-2 0-2 0-2 0-2 0-2 0-2 0-2 0-2 0-2 0-2 0-2 0-2 0-2 0-2 0-2 0-2 0-2 0-2 0-2 0-2 0-2 0-2 0-2 0-2 0-2 0-2 0-2 0-2 0-2 0-2 0-2 0-2 0-2 0-2 0-2 0-2 0-2 0-2 0-2 0-2 0-2 0-2 0-2 0-2 0-2 0-2 0-2 0-2 0-2 0-2 0-2 0-2 0-2 0-2 0-2 0-2 0-2 0-2 0-2 0-2 0-2 0-2 0-2 0-2 0-2 0-2 0-2 0-2 0-2 0-2 0-2 
0-2 0-2 0-2 0-2 0-2 0-2 0-2 0-2 0-2 0-2 0-2 0-2 0-2 0-2 0-2 0-2 0-2 0-2 0-2 0-2 0-2 0-2 0-2 0-2 0-2 0-2 0-2 0-2 0-2 0-2 0-2 0-2 0-2 0-2 0-2 0-2 0-2 0-2 0-2 0-2 0-2 0-2 0-2 0-2 0-2 0-2 0-2 0-2 0-2 0-2 0-2 0-2 0-2 0-2 0-2 0-2 0-2 0-2 0-2 0-2 0-2 0-2 0-2 0-2 0-2 0-2 0-2 0-2 0-2 0-2 0-2 0-2 0-2 0-2 0-2 0-2 0-2 0-2 0-2 0-2 0-2 0-2 0-2 0-2 0-2 0-2 0-2 0-2 0-2 0-2 0-2 0-2 0-2 0-2 0-2 0-2 0-2 0-2 0-2 0-2 0-2 0-2 0-2 0-2 0-2 0-2 0-2 0-2 0-2 0-2 0-2 0-2 0-2 0-2 0-2 0-2 0-2 0-2 0-2 0-2 0-2 0-2 0-2 0-2 0-2 0-2 0-2 0-2 0-2 0-2 0-2 0-2 0-2 0-2 0-2 0-2 0-2 0-2 0-2 0-2 0-2 0-2 0-2 0-2 0-2 0-2 0-2 0-2 0-2 0-2 0-2 0-2 0-2 0-2 0-2 0-2 0-2 0-2 0-2 0-2 0-2 0-2 0-2 0-2 0-2 0-2 0-2 0-2 0-2 0-2 0-2 0-2 0-2 0-2 0-2 0-2 0-2 0-2 0-2 0-2 0-2 0-2 0-2 0-2 0-2 0-2 0-2 0-2 0-2 0-2 0-2 0-2 0-2 0-2 0-2 0-2 0-2 0-2 0-2 0-2 0-2 0-2 0-2 0-2 0-2 0-2 0-2 0-2 0-2 0-2 0-2 0-2 0-2 0-2 0-2 0-2 0-2 
0-2 0-2 0-2 0-2 0-2 0-2 0-2 0-2 0-2 0-2 0-2 0-2 0-2 0-2 0-2 0-2 0-2 0-2 0-2 0-2 0-2 0-2 0-2 0-2 0-2 0-2 0-2 0-2 0-2 0-2 0-2 0-2 0-2 0-2 0-2 0-2 0-2 0-2 0-2 0-2 0-2 0-2 0-2 0-2 0-2 0-2 0-2 0-2 0-2 0-2 0-2 0-2 0-2 0-2 0-2 0-2 0-2 0-2 0-2 0-2 0-2 0-2 0-2 0-2 0-2 0-2 0-2 0-2 0-2 0-2 0-2 0-2 0-2 0-2 0-2 0-2 0-2 0-2 0-2 0-2 0-2 0-2 0-2 0-2 0-2 0-2 0-2 0-2 0-2 0-2 0-2 0-2 0-2 0-2 0-2 0-2 0-2 0-2 0-2 0-2 0-2 0-2 0-2 0-2 0-2 0-2 0-2 0-2 0-2 0-2 0-2 0-2 0-2 0-2 0-2 0-2 0-2 0-2 0-2 0-2 0-2 0-2 0-2 0-2 0-2 0-2 0-2 0-2 0-2 0-2 0-2 0-2 0-2 0-2 0-2 0-2 0-2 0-2 0-2 0-2 0-2 0-2 0-2 0-2 0-2 0-2 0-2 0-2 0-2 0-2 0-2 0-2 0-2 0-2 0-2 0-2 0-2 0-2 0-2 0-2 0-2 0-2 0-2 0-2 0-2 0-2 0-2 0-2 0-2 0-2 0-2 0-2 0-2 0-2 0-2 0-2 0-2 0-2 0-2 0-2 0-2 0-2 0-2 0-2 0-2 0-2 0-2 0-2 0-2 0-2 0-2 0-2 0-2 0-2 0-2 0-2 0-2 0-2 0-2 0-2 0-2 0-2 0-2 0-2 0-2 0-2 0-2 0-2 0-2 0-2 0-2 0-2 0-2 0-2 0-2 0-2 0-2 
0-2 0-2 0-2 0-2 0-2 0-2 0-2 0-2 0-2 0-2 0-2 0-2 0-2 0-2 0-2 0-2 0-2 0-2 0-2 0-2 0-2 0-2 0-2 0-2 0-2 0-2 0-2 0-2 0-2 0-2 0-2 0-2 0-2 0-2 0-2 0-2 0-2 0-2 0-2 0-2 0-2 0-2 0-2 0-2 0-2 0-2 0-2 0-2 0-2 0-2 0-2 0-2 0-2 0-2 0-2 0-2 0-2 0-2 0-2 0-2 0-2 0-2 0-2 0-2 0-2 0-2 0-2 0-2 0-2 0-2 0-2 0-2 0-2 0-2 0-2 0-2 0-2 0-2 0-2 0-2 0-2 0-2 0-2 0-2 0-2 0-2 0-2 0-2 0-2 0-2 0-2 0-2 0-2 0-2 0-2 0-2 0-2 0-2 0-2 0-2 0-2 0-2 0-2 0-2 0-2 0-2 0-2 0-2 0-2 0-2 0-2 0-2 0-2 0-2 0-2 0-2 0-2 0-2 0-2 0-2 0-2 0-2 0-2 0-2 0-2 0-2 0-2 0-2 0-2 0-2 0-2 0-2 0-2 0-2 0-2 0-2 0-2 0-2 0-2 0-2 0-2 0-2 0-2 0-2 0-2 0-2 0-2 0-2 0-2 0-2 0-2 0-2 0-2 0-2 0-2 0-2 0-2 0-2 0-2 0-2 0-2 0-2 0-2 0-2 0-2 0-2 0-2 0-2 0-2 0-2 0-2 0-2 0-2 0-2 0-2 0-2 0-2 0-2 0-2 0-2 0-2 0-2 0-2 0-2 0-2 0-2 0-2 0-2 0-2 0-2 0-2 0-2 0-2 0-2 0-2 0-2 0-2 0-2 0-2 0-2 0-2 0-2 0-2 0-2 0-2 0-2 0-2 0-2 0-2 0-2 0-2 0-2 0-2 0-2 0-2 0-2 0-2 
0-2 0-2 0-2 0-2 0-2 0-2 0-2 0-2 0-2 0-2 0-2 0-2 0-2 0-2 0-2 0-2 0-2 0-2 0-2 0-2 0-2 0-2 0-2 0-2 0-2 0-2 0-2 0-2 0-2 0-2 0-2 0-2 0-2 0-2 0-2 0-2 0-2 0-2 0-2 0-2 0-2 0-2 0-2 0-2 0-2 0-2 0-2 0-2 0-2 0-2 0-2 0-2 0-2 0-2 0-2 0-2 0-2 0-2 0-2 0-2 0-2 0-2 0-2 0-2 0-2 0-2 0-2 0-2 0-2 0-2 0-2 0-2 0-2 0-2 0-2 0-2 0-2 0-2 0-2 0-2 0-2 0-2 0-2 0-2 0-2 0-2 0-2 0-2 0-2 0-2 0-2 0-2 0-2 0-2 0-2 0-2 0-2 0-2 0-2 0-2 0-2 0-2 0-2 0-2 0-2 0-2 0-2 0-2 0-2 0-2 0-2 0-2 0-2 0-2 0-2 0-2 0-2 0-2 0-2 0-2 0-2 0-2 0-2 0-2 0-2 0-2 0-2 0-2 0-2 0-2 0-2 0-2 0-2 0-2 0-2 0-2 0-2 0-2 0-2 0-2 0-2 0-2 0-2 0-2 0-2 0-2 0-2 0-2 0-2 0-2 0-2 0-2 0-2 0-2 0-2 0-2 0-2 0-2 0-2 0-2 0-2 0-2 0-2 0-2 0-2 0-2 0-2 0-2 0-2 0-2 0-2 0-2 0-2 0-2 0-2 0-2 0-2 0-2 0-2 0-2 0-2 0-2 0-2 0-2 0-2 0-2 0-2 0-2 0-2 0-2 0-2 0-2 0-2 0-2 0-2 0-2 0-2 0-2 0-2 0-2 0-2 0-2 0-2 0-2 0-2 0-2 0-2 0-2 0-2 0-2 0-2 0-2 0-2 0-2 0-2 0-2 0-2 
0-2 0-2 0-2 0-2 0-2 0-2 0-2 0-2 0-2 0-2 0-2 0-2 0-2 0-2 0-2 0-2 0-2 0-2 0-2 0-2 0-2 0-2 0-2 0-2 0-2 0-2 0-2 0-2 0-2 0-2 0-2 0-2 0-2 0-2 0-2 0-2 0-2 0-2 0-2 0-2 0-2 0-2 0-2 0-2 0-2 0-2 0-2 0-2 0-2 0-2 0-2 0-2 0-2 0-2 0-2 0-2 0-2 0-2 0-2 0-2 0-2 0-2 0-2 0-2 0-2 0-2 0-2 0-2 0-2 0-2 0-2 0-2 0-2 0-2 0-2 0-2 0-2 0-2 0-2 0-2 0-2 0-2 0-2 0-2 0-2 0-2 0-2 0-2 0-2 0-2 0-2 0-2 0-2 0-2 0-2 0-2 0-2 0-2 0-2 0-2 0-2 0-2 0-2 0-2 0-2 0-2 0-2 0-2 0-2 0-2 0-2 0-2 0-2 0-2 0-2 0-2 0-2 0-2 0-2 0-2 0-2 0-2 0-2 0-2 0-2 0-2 0-2 0-2 0-2 0-2 0-2 0-2 0-2 0-2 0-2 0-2 0-2 0-2 0-2 0-2 0-2 0-2 0-2 0-2 0-2 0-2 0-2 0-2 0-2 0-2 0-2 0-2 0-2 0-2 0-2 0-2 0-2 0-2 0-2 0-2 0-2 0-2 0-2 0-2 0-2 0-2 0-2 0-2 0-2 0-2 0-2 0-2 0-2 0-2 0-2 0-2 0-2 0-2 0-2 0-2 0-2 0-2 0-2 0-2 0-2 0-2 0-2 0-2 0-2 0-2 0-2 0-2 0-2 0-2 0-2 0-2 0-2 0-2 0-2 0-2 0-2 0-2 0-2 0-2 0-2 0-2 0-2 0-2 0-2 0-2 0-2 0-2 0-2 0-2 0-2 0-2 0-2 
0-2 0-2 0-2 0-2 0-2 0-2 0-2 0-2 0-2 0-2 0-2 0-2 0-2 0-2 0-2 0-2 0-2 0-2 0-2 0-2 0-2 0-2 0-2 0-2 0-2 0-2 0-2 0-2 0-2 0-2 0-2 0-2 0-2 0-2 0-2 0-2 0-2 0-2 0-2 0-2 0-2 0-2 0-2 0-2 0-2 0-2 0-2 0-2 0-2 0-2 0-2 0-2 0-2 0-2 0-2 0-2 0-2 0-2 0-2 0-2 0-2 0-2 0-2 0-2 0-2 0-2 0-2 0-2 0-2 0-2 0-2 0-2 0-2 0-2 0-2 0-2 0-2 0-2 0-2 0-2 0-2 0-2 0-2 0-2 0-2 0-2 0-2 0-2 0-2 0-2 0-2 0-2 0-2 0-2 0-2 0-2 0-2 0-2 0-2 0-2 0-2 0-2 0-2 0-2 0-2 0-2 0-2 0-2 0-2 0-2 0-2 0-2 0-2 0-2 0-2 0-2 0-2 0-2 0-2 0-2 0-2 0-2 0-2 0-2 0-2 0-2 0-2 0-2 0-2 0-2 0-2 0-2 0-2 0-2 0-2 0-2 0-2 0-2 0-2 0-2 0-2 0-2 0-2 0-2 0-2 0-2 0-2 0-2 0-2 0-2 0-2 0-2 0-2 0-2 0-2 0-2 0-2 0-2 0-2 0-2 0-2 0-2 0-2 0-2 0-2 0-2 0-2 0-2 0-2 0-2 0-2 0-2 0-2 0-2 0-2 0-2 0-2 0-2 0-2 0-2 0-2 0-2 0-2 0-2 0-2 0-2 0-2 0-2 0-2 0-2 0-2 0-2 0-2 0-2 0-2 0-2 0-2 0-2 0-2 0-2 0-2 0-2 0-2 0-2 0-2 0-2 0-2 0-2 0-2 0-2 0-2 0-2 0-2 0-2 0-2 0-2 0-2 
0-2 0-2 0-2 0-2 0-2 0-2 0-2 0-2 0-2 0-2 0-2 0-2 0-2 0-2 0-2 0-2 0-2 0-2 0-2 0-2 0-2 0-2 0-2 0-2 0-2 0-2 0-2 0-2 0-2 0-2 0-2 0-2 0-2 0-2 0-2 0-2 0-2 0-2 0-2 0-2 0-2 0-2 0-2 0-2 0-2 0-2 0-2 0-2 0-2 0-2 0-2 0-2 0-2 0-2 0-2 0-2 0-2 0-2 0-2 0-2 0-2 0-2 0-2 0-2 0-2 0-2 0-2 0-2 0-2 0-2 0-2 0-2 0-2 0-2 0-2 0-2 0-2 0-2 0-2 0-2 0-2 0-2 0-2 0-2 0-2 0-2 0-2 0-2 0-2 0-2 0-2 0-2 0-2 0-2 0-2 0-2 0-2 0-2 0-2 0-2 0-2 0-2 0-2 0-2 0-2 0-2 0-2 0-2 0-2 0-2 0-2 0-2 0-2 0-2 0-2 0-2 0-2 0-2 0-2 0-2 0-2 0-2 0-2 0-2 0-2 0-2 0-2 0-2 0-2 0-2 0-2 0-2 0-2 0-2 0-2 0-2 0-2 0-2 0-2 0-2 0-2 0-2 0-2 0-2 0-2 0-2 0-2 0-2 0-2 0-2 0-2 0-2 0-2 0-2 0-2 0-2 0-2 0-2 0-2 0-2 0-2 0-2 0-2 0-2 0-2 0-2 0-2 0-2 0-2 0-2 0-2 0-2 0-2 0-2 0-2 0-2 0-2 0-2 0-2 0-2 0-2 0-2 0-2 0-2 0-2 0-2 0-2 0-2 0-2 0-2 0-2 0-2 0-2 0-2 0-2 0-2 0-2 0-2 0-2 0-2 0-2 0-2 0-2 0-2 0-2 0-2 0-2 0-2 0-2 0-2 0-2 0-2 0-2 0-2 0-2 0-2 0-2 
