# Supplementary material for: Sorting at embryonic boundaries requires high heterotypic interfacial tension
Source: Nat Commun. 2017 Jul 31;8:157. doi: 10.1038/s41467-017-00146-x (PMC5537356; doi:10.1038/s41467-017-00146-x)
Supplement: Supplementary file 2 — Supplementary Software 1 [file 41467_2017_146_MOESM2_ESM.zip › PottsModel/ExecutablePottsModel/mtx/RandomH.txt]

0-2 0-2 0-2 0-2 0-2 0-2 0-2 0-2 0-2 0-2 0-2 0-2 0-2 0-2 0-2 0-2 0-2 0-2 0-2 0-2 0-2 0-2 0-2 0-2 0-2 0-2 0-2 0-2 0-2 0-2 0-2 0-2 0-2 0-2 0-2 0-2 0-2 0-2 0-2 0-2 0-2 0-2 0-2 0-2 0-2 0-2 0-2 0-2 0-2 0-2 0-2 0-2 0-2 0-2 0-2 0-2 0-2 0-2 0-2 0-2 0-2 0-2 0-2 0-2 0-2 0-2 0-2 0-2 0-2 0-2 0-2 0-2 0-2 0-2 0-2 0-2 0-2 0-2 0-2 0-2 0-2 0-2 0-2 0-2 0-2 0-2 0-2 0-2 0-2 0-2 0-2 0-2 0-2 0-2 0-2 0-2 0-2 0-2 0-2 0-2 0-2 0-2 0-2 0-2 0-2 0-2 0-2 0-2 0-2 0-2 0-2 0-2 0-2 0-2 0-2 0-2 0-2 0-2 0-2 0-2 0-2 0-2 0-2 0-2 0-2 0-2 0-2 0-2 0-2 0-2 0-2 0-2 0-2 0-2 0-2 0-2 0-2 0-2 0-2 0-2 0-2 0-2 0-2 0-2 0-2 0-2 0-2 0-2 0-2 0-2 0-2 0-2 0-2 0-2 0-2 0-2 0-2 0-2 0-2 0-2 0-2 0-2 0-2 0-2 0-2 0-2 0-2 0-2 0-2 0-2 0-2 0-2 0-2 0-2 0-2 0-2 0-2 0-2 0-2 0-2 0-2 0-2 0-2 0-2 0-2 0-2 0-2 0-2 0-2 0-2 0-2 0-2 0-2 0-2 0-2 0-2 0-2 0-2 0-2 0-2 0-2 0-2 0-2 0-2 0-2 0-2 0-2 0-2 0-2 0-2 0-2 0-2 0-2 0-2 0-2 0-2 0-2 
0-2 0-2 0-2 0-2 0-2 0-2 0-2 0-2 0-2 0-2 0-2 0-2 0-2 0-2 0-2 0-2 0-2 0-2 0-2 0-2 0-2 0-2 0-2 0-2 0-2 0-2 0-2 0-2 0-2 0-2 0-2 0-2 0-2 0-2 0-2 0-2 0-2 0-2 0-2 0-2 0-2 0-2 0-2 0-2 0-2 0-2 0-2 0-2 0-2 0-2 0-2 0-2 0-2 0-2 0-2 0-2 0-2 0-2 0-2 0-2 0-2 0-2 0-2 0-2 0-2 0-2 0-2 0-2 0-2 0-2 0-2 0-2 0-2 0-2 0-2 0-2 0-2 0-2 0-2 0-2 0-2 0-2 0-2 0-2 0-2 0-2 0-2 0-2 0-2 0-2 0-2 0-2 0-2 0-2 0-2 0-2 0-2 0-2 0-2 0-2 0-2 0-2 0-2 0-2 0-2 0-2 0-2 0-2 0-2 0-2 0-2 0-2 0-2 0-2 0-2 0-2 0-2 0-2 0-2 0-2 0-2 0-2 0-2 0-2 0-2 0-2 0-2 0-2 0-2 0-2 0-2 0-2 0-2 0-2 0-2 0-2 0-2 0-2 0-2 0-2 0-2 0-2 0-2 0-2 0-2 0-2 0-2 0-2 0-2 0-2 0-2 0-2 0-2 0-2 0-2 0-2 0-2 0-2 0-2 0-2 0-2 0-2 0-2 0-2 0-2 0-2 0-2 0-2 0-2 0-2 0-2 0-2 0-2 0-2 0-2 0-2 0-2 0-2 0-2 0-2 0-2 0-2 0-2 0-2 0-2 0-2 0-2 0-2 0-2 0-2 0-2 0-2 0-2 0-2 0-2 0-2 0-2 0-2 0-2 0-2 0-2 0-2 0-2 0-2 0-2 0-2 0-2 0-2 0-2 0-2 0-2 0-2 0-2 0-2 0-2 0-2 0-2 
0-2 0-2 0-2 0-2 0-2 0-2 0-2 0-2 0-2 0-2 0-2 0-2 0-2 0-2 0-2 0-2 0-2 0-2 0-2 0-2 0-2 0-2 0-2 0-2 0-2 0-2 0-2 0-2 0-2 0-2 0-2 0-2 0-2 0-2 0-2 0-2 0-2 0-2 0-2 0-2 0-2 0-2 0-2 0-2 0-2 0-2 0-2 0-2 0-2 0-2 0-2 0-2 0-2 0-2 0-2 0-2 0-2 0-2 0-2 0-2 0-2 0-2 0-2 0-2 0-2 0-2 0-2 0-2 0-2 0-2 0-2 0-2 0-2 0-2 0-2 0-2 0-2 0-2 0-2 0-2 0-2 0-2 0-2 0-2 0-2 0-2 0-2 0-2 0-2 0-2 0-2 0-2 0-2 0-2 0-2 0-2 0-2 0-2 0-2 0-2 0-2 0-2 0-2 0-2 0-2 0-2 0-2 0-2 0-2 0-2 0-2 0-2 0-2 0-2 0-2 0-2 0-2 0-2 0-2 0-2 0-2 0-2 0-2 0-2 0-2 0-2 0-2 0-2 0-2 0-2 0-2 0-2 0-2 0-2 0-2 0-2 0-2 0-2 0-2 0-2 0-2 0-2 0-2 0-2 0-2 0-2 0-2 0-2 0-2 0-2 0-2 0-2 0-2 0-2 0-2 0-2 0-2 0-2 0-2 0-2 0-2 0-2 0-2 0-2 0-2 0-2 0-2 0-2 0-2 0-2 0-2 0-2 0-2 0-2 0-2 0-2 0-2 0-2 0-2 0-2 0-2 0-2 0-2 0-2 0-2 0-2 0-2 0-2 0-2 0-2 0-2 0-2 0-2 0-2 0-2 0-2 0-2 0-2 0-2 0-2 0-2 0-2 0-2 0-2 0-2 0-2 0-2 0-2 0-2 0-2 0-2 0-2 0-2 0-2 0-2 0-2 0-2 
0-2 0-2 0-2 0-2 0-2 0-2 0-2 0-2 0-2 0-2 0-2 0-2 0-2 0-2 0-2 0-2 0-2 0-2 0-2 0-2 0-2 0-2 0-2 0-2 0-2 0-2 0-2 0-2 0-2 0-2 0-2 0-2 0-2 0-2 0-2 0-2 0-2 0-2 0-2 0-2 0-2 0-2 0-2 0-2 0-2 0-2 0-2 0-2 0-2 0-2 0-2 0-2 0-2 0-2 0-2 0-2 0-2 0-2 0-2 0-2 0-2 0-2 0-2 0-2 0-2 0-2 0-2 0-2 0-2 0-2 0-2 0-2 0-2 0-2 0-2 0-2 0-2 0-2 0-2 0-2 0-2 0-2 0-2 0-2 0-2 0-2 0-2 0-2 0-2 0-2 0-2 0-2 0-2 0-2 0-2 0-2 0-2 0-2 0-2 0-2 0-2 0-2 0-2 0-2 0-2 0-2 0-2 0-2 0-2 0-2 0-2 0-2 0-2 0-2 0-2 0-2 0-2 0-2 0-2 0-2 0-2 0-2 0-2 0-2 0-2 0-2 0-2 0-2 0-2 0-2 0-2 0-2 0-2 0-2 0-2 0-2 0-2 0-2 0-2 0-2 0-2 0-2 0-2 0-2 0-2 0-2 0-2 0-2 0-2 0-2 0-2 0-2 0-2 0-2 0-2 0-2 0-2 0-2 0-2 0-2 0-2 0-2 0-2 0-2 0-2 0-2 0-2 0-2 0-2 0-2 0-2 0-2 0-2 0-2 0-2 0-2 0-2 0-2 0-2 0-2 0-2 0-2 0-2 0-2 0-2 0-2 0-2 0-2 0-2 0-2 0-2 0-2 0-2 0-2 0-2 0-2 0-2 0-2 0-2 0-2 0-2 0-2 0-2 0-2 0-2 0-2 0-2 0-2 0-2 0-2 0-2 0-2 0-2 0-2 0-2 0-2 0-2 
0-2 0-2 0-2 0-2 0-2 0-2 0-2 0-2 0-2 0-2 0-2 0-2 0-2 0-2 0-2 0-2 0-2 0-2 0-2 0-2 0-2 0-2 0-2 0-2 0-2 0-2 0-2 0-2 0-2 0-2 0-2 0-2 0-2 0-2 0-2 0-2 0-2 0-2 0-2 0-2 0-2 0-2 0-2 0-2 0-2 0-2 0-2 0-2 0-2 0-2 0-2 0-2 0-2 0-2 0-2 0-2 0-2 0-2 0-2 0-2 0-2 0-2 0-2 0-2 0-2 0-2 0-2 0-2 0-2 0-2 0-2 0-2 0-2 0-2 0-2 0-2 0-2 0-2 0-2 0-2 0-2 0-2 0-2 0-2 0-2 0-2 0-2 0-2 0-2 0-2 0-2 0-2 0-2 0-2 0-2 0-2 0-2 0-2 0-2 0-2 0-2 0-2 0-2 0-2 0-2 0-2 0-2 0-2 0-2 0-2 0-2 0-2 0-2 0-2 0-2 0-2 0-2 0-2 0-2 0-2 0-2 0-2 0-2 0-2 0-2 0-2 0-2 0-2 0-2 0-2 0-2 0-2 0-2 0-2 0-2 0-2 0-2 0-2 0-2 0-2 0-2 0-2 0-2 0-2 0-2 0-2 0-2 0-2 0-2 0-2 0-2 0-2 0-2 0-2 0-2 0-2 0-2 0-2 0-2 0-2 0-2 0-2 0-2 0-2 0-2 0-2 0-2 0-2 0-2 0-2 0-2 0-2 0-2 0-2 0-2 0-2 0-2 0-2 0-2 0-2 0-2 0-2 0-2 0-2 0-2 0-2 0-2 0-2 0-2 0-2 0-2 0-2 0-2 0-2 0-2 0-2 0-2 0-2 0-2 0-2 0-2 0-2 0-2 0-2 0-2 0-2 0-2 0-2 0-2 0-2 0-2 0-2 0-2 0-2 0-2 0-2 0-2 
0-2 0-2 0-2 0-2 0-2 0-2 0-2 0-2 0-2 0-2 0-2 0-2 0-2 0-2 0-2 0-2 0-2 0-2 0-2 0-2 0-2 0-2 0-2 0-2 0-2 0-2 0-2 0-2 0-2 0-2 0-2 0-2 0-2 0-2 0-2 0-2 0-2 0-2 0-2 0-2 0-2 0-2 0-2 0-2 0-2 0-2 0-2 0-2 0-2 0-2 0-2 0-2 0-2 0-2 0-2 0-2 0-2 0-2 0-2 0-2 0-2 0-2 0-2 0-2 0-2 0-2 0-2 0-2 0-2 0-2 0-2 0-2 0-2 0-2 0-2 0-2 0-2 0-2 0-2 0-2 0-2 0-2 0-2 0-2 0-2 0-2 0-2 0-2 0-2 0-2 0-2 0-2 0-2 0-2 0-2 0-2 0-2 0-2 0-2 0-2 0-2 0-2 0-2 0-2 0-2 0-2 0-2 0-2 0-2 0-2 0-2 0-2 0-2 0-2 0-2 0-2 0-2 0-2 0-2 0-2 0-2 0-2 0-2 0-2 0-2 0-2 0-2 0-2 0-2 0-2 0-2 0-2 0-2 0-2 0-2 0-2 0-2 0-2 0-2 0-2 0-2 0-2 0-2 0-2 0-2 0-2 0-2 0-2 0-2 0-2 0-2 0-2 0-2 0-2 0-2 0-2 0-2 0-2 0-2 0-2 0-2 0-2 0-2 0-2 0-2 0-2 0-2 0-2 0-2 0-2 0-2 0-2 0-2 0-2 0-2 0-2 0-2 0-2 0-2 0-2 0-2 0-2 0-2 0-2 0-2 0-2 0-2 0-2 0-2 0-2 0-2 0-2 0-2 0-2 0-2 0-2 0-2 0-2 0-2 0-2 0-2 0-2 0-2 0-2 0-2 0-2 0-2 0-2 0-2 0-2 0-2 0-2 0-2 0-2 0-2 0-2 0-2 
0-2 0-2 0-2 0-2 0-2 0-2 0-2 0-2 0-2 0-2 0-2 0-2 0-2 0-2 0-2 0-2 0-2 0-2 0-2 0-2 0-2 0-2 0-2 0-2 0-2 0-2 0-2 0-2 0-2 0-2 0-2 0-2 0-2 0-2 0-2 0-2 0-2 0-2 0-2 0-2 0-2 0-2 0-2 0-2 0-2 0-2 0-2 0-2 0-2 0-2 0-2 0-2 0-2 0-2 0-2 0-2 0-2 0-2 0-2 0-2 0-2 0-2 0-2 0-2 0-2 0-2 0-2 0-2 0-2 0-2 0-2 0-2 0-2 0-2 0-2 0-2 0-2 0-2 0-2 0-2 0-2 0-2 0-2 0-2 0-2 0-2 0-2 0-2 0-2 0-2 0-2 0-2 0-2 0-2 0-2 0-2 0-2 0-2 0-2 0-2 0-2 0-2 0-2 0-2 0-2 0-2 0-2 0-2 0-2 0-2 0-2 0-2 0-2 0-2 0-2 0-2 0-2 0-2 0-2 0-2 0-2 0-2 0-2 0-2 0-2 0-2 0-2 0-2 0-2 0-2 0-2 0-2 0-2 0-2 0-2 0-2 0-2 0-2 0-2 0-2 0-2 0-2 0-2 0-2 0-2 0-2 0-2 0-2 0-2 0-2 0-2 0-2 0-2 0-2 0-2 0-2 0-2 0-2 0-2 0-2 0-2 0-2 0-2 0-2 0-2 0-2 0-2 0-2 0-2 0-2 0-2 0-2 0-2 0-2 0-2 0-2 0-2 0-2 0-2 0-2 0-2 0-2 0-2 0-2 0-2 0-2 0-2 0-2 0-2 0-2 0-2 0-2 0-2 0-2 0-2 0-2 0-2 0-2 0-2 0-2 0-2 0-2 0-2 0-2 0-2 0-2 0-2 0-2 0-2 0-2 0-2 0-2 0-2 0-2 0-2 0-2 0-2 
0-2 0-2 0-2 0-2 0-2 0-2 0-2 0-2 0-2 0-2 0-2 0-2 0-2 0-2 0-2 0-2 0-2 0-2 0-2 0-2 0-2 0-2 0-2 0-2 0-2 0-2 0-2 0-2 0-2 0-2 0-2 0-2 0-2 0-2 0-2 0-2 0-2 0-2 0-2 0-2 0-2 0-2 0-2 0-2 0-2 0-2 0-2 0-2 0-2 0-2 0-2 0-2 0-2 0-2 0-2 0-2 0-2 0-2 0-2 0-2 0-2 0-2 0-2 0-2 0-2 0-2 0-2 0-2 0-2 0-2 0-2 0-2 0-2 0-2 0-2 0-2 0-2 0-2 0-2 0-2 0-2 0-2 0-2 0-2 0-2 0-2 0-2 0-2 0-2 0-2 0-2 0-2 0-2 0-2 0-2 0-2 0-2 0-2 0-2 0-2 0-2 0-2 0-2 0-2 0-2 0-2 0-2 0-2 0-2 0-2 0-2 0-2 0-2 0-2 0-2 0-2 0-2 0-2 0-2 0-2 0-2 0-2 0-2 0-2 0-2 0-2 0-2 0-2 0-2 0-2 0-2 0-2 0-2 0-2 0-2 0-2 0-2 0-2 0-2 0-2 0-2 0-2 0-2 0-2 0-2 0-2 0-2 0-2 0-2 0-2 0-2 0-2 0-2 0-2 0-2 0-2 0-2 0-2 0-2 0-2 0-2 0-2 0-2 0-2 0-2 0-2 0-2 0-2 0-2 0-2 0-2 0-2 0-2 0-2 0-2 0-2 0-2 0-2 0-2 0-2 0-2 0-2 0-2 0-2 0-2 0-2 0-2 0-2 0-2 0-2 0-2 0-2 0-2 0-2 0-2 0-2 0-2 0-2 0-2 0-2 0-2 0-2 0-2 0-2 0-2 0-2 0-2 0-2 0-2 0-2 0-2 0-2 0-2 0-2 0-2 0-2 0-2 
0-2 0-2 0-2 0-2 0-2 0-2 0-2 0-2 0-2 0-2 0-2 0-2 0-2 0-2 0-2 0-2 0-2 0-2 0-2 0-2 0-2 0-2 0-2 0-2 0-2 0-2 0-2 0-2 0-2 0-2 0-2 0-2 0-2 0-2 0-2 0-2 0-2 0-2 0-2 0-2 0-2 0-2 0-2 0-2 0-2 0-2 0-2 0-2 0-2 0-2 0-2 0-2 0-2 0-2 0-2 0-2 0-2 0-2 0-2 0-2 0-2 0-2 0-2 0-2 0-2 0-2 0-2 0-2 0-2 0-2 0-2 0-2 0-2 0-2 0-2 0-2 0-2 0-2 0-2 0-2 0-2 0-2 0-2 0-2 0-2 0-2 0-2 0-2 0-2 0-2 0-2 0-2 0-2 0-2 0-2 0-2 0-2 0-2 0-2 0-2 0-2 0-2 0-2 0-2 0-2 0-2 0-2 0-2 0-2 0-2 0-2 0-2 0-2 0-2 0-2 0-2 0-2 0-2 0-2 0-2 0-2 0-2 0-2 0-2 0-2 0-2 0-2 0-2 0-2 0-2 0-2 0-2 0-2 0-2 0-2 0-2 0-2 0-2 0-2 0-2 0-2 0-2 0-2 0-2 0-2 0-2 0-2 0-2 0-2 0-2 0-2 0-2 0-2 0-2 0-2 0-2 0-2 0-2 0-2 0-2 0-2 0-2 0-2 0-2 0-2 0-2 0-2 0-2 0-2 0-2 0-2 0-2 0-2 0-2 0-2 0-2 0-2 0-2 0-2 0-2 0-2 0-2 0-2 0-2 0-2 0-2 0-2 0-2 0-2 0-2 0-2 0-2 0-2 0-2 0-2 0-2 0-2 0-2 0-2 0-2 0-2 0-2 0-2 0-2 0-2 0-2 0-2 0-2 0-2 0-2 0-2 0-2 0-2 0-2 0-2 0-2 0-2 
0-2 0-2 0-2 0-2 0-2 0-2 0-2 0-2 0-2 0-2 0-2 0-2 0-2 0-2 0-2 0-2 0-2 0-2 0-2 0-2 0-2 0-2 0-2 0-2 0-2 0-2 0-2 0-2 0-2 0-2 0-2 0-2 0-2 0-2 0-2 0-2 0-2 0-2 0-2 0-2 0-2 0-2 0-2 0-2 0-2 0-2 0-2 0-2 0-2 0-2 0-2 0-2 0-2 0-2 0-2 0-2 0-2 0-2 0-2 0-2 0-2 0-2 0-2 0-2 0-2 0-2 0-2 0-2 0-2 0-2 0-2 0-2 0-2 0-2 0-2 0-2 0-2 0-2 0-2 0-2 0-2 0-2 0-2 0-2 0-2 0-2 0-2 0-2 0-2 0-2 0-2 0-2 0-2 0-2 0-2 0-2 0-2 0-2 0-2 0-2 0-2 0-2 0-2 0-2 0-2 0-2 0-2 0-2 0-2 0-2 0-2 0-2 0-2 0-2 0-2 0-2 0-2 0-2 0-2 0-2 0-2 0-2 0-2 0-2 0-2 0-2 0-2 0-2 0-2 0-2 0-2 0-2 0-2 0-2 0-2 0-2 0-2 0-2 0-2 0-2 0-2 0-2 0-2 0-2 0-2 0-2 0-2 0-2 0-2 0-2 0-2 0-2 0-2 0-2 0-2 0-2 0-2 0-2 0-2 0-2 0-2 0-2 0-2 0-2 0-2 0-2 0-2 0-2 0-2 0-2 0-2 0-2 0-2 0-2 0-2 0-2 0-2 0-2 0-2 0-2 0-2 0-2 0-2 0-2 0-2 0-2 0-2 0-2 0-2 0-2 0-2 0-2 0-2 0-2 0-2 0-2 0-2 0-2 0-2 0-2 0-2 0-2 0-2 0-2 0-2 0-2 0-2 0-2 0-2 0-2 0-2 0-2 0-2 0-2 0-2 0-2 0-2 
0-2 0-2 0-2 0-2 0-2 0-2 0-2 0-2 0-2 0-2 0-2 0-2 0-2 0-2 0-2 0-2 0-2 0-2 0-2 0-2 0-2 0-2 0-2 0-2 0-2 0-2 0-2 0-2 0-2 0-2 0-2 0-2 0-2 0-2 0-2 0-2 0-2 0-2 0-2 0-2 0-2 0-2 0-2 0-2 0-2 0-2 0-2 0-2 0-2 0-2 0-2 0-2 0-2 0-2 0-2 0-2 0-2 0-2 0-2 0-2 0-2 0-2 0-2 0-2 0-2 0-2 0-2 0-2 0-2 0-2 0-2 0-2 0-2 0-2 0-2 0-2 0-2 0-2 0-2 0-2 0-2 0-2 0-2 0-2 0-2 0-2 0-2 0-2 0-2 0-2 0-2 0-2 0-2 0-2 0-2 0-2 0-2 0-2 0-2 0-2 0-2 0-2 0-2 0-2 0-2 0-2 0-2 0-2 0-2 0-2 0-2 0-2 0-2 0-2 0-2 0-2 0-2 0-2 0-2 0-2 0-2 0-2 0-2 0-2 0-2 0-2 0-2 0-2 0-2 0-2 0-2 0-2 0-2 0-2 0-2 0-2 0-2 0-2 0-2 0-2 0-2 0-2 0-2 0-2 0-2 0-2 0-2 0-2 0-2 0-2 0-2 0-2 0-2 0-2 0-2 0-2 0-2 0-2 0-2 0-2 0-2 0-2 0-2 0-2 0-2 0-2 0-2 0-2 0-2 0-2 0-2 0-2 0-2 0-2 0-2 0-2 0-2 0-2 0-2 0-2 0-2 0-2 0-2 0-2 0-2 0-2 0-2 0-2 0-2 0-2 0-2 0-2 0-2 0-2 0-2 0-2 0-2 0-2 0-2 0-2 0-2 0-2 0-2 0-2 0-2 0-2 0-2 0-2 0-2 0-2 0-2 0-2 0-2 0-2 0-2 0-2 0-2 
0-2 0-2 0-2 0-2 0-2 0-2 0-2 0-2 0-2 0-2 0-2 0-2 0-2 0-2 0-2 0-2 0-2 0-2 0-2 0-2 0-2 0-2 0-2 0-2 0-2 0-2 0-2 0-2 0-2 0-2 0-2 0-2 0-2 0-2 0-2 0-2 0-2 0-2 0-2 0-2 0-2 0-2 0-2 0-2 0-2 0-2 0-2 0-2 0-2 0-2 0-2 0-2 0-2 0-2 0-2 0-2 0-2 0-2 0-2 0-2 0-2 0-2 0-2 0-2 0-2 0-2 0-2 0-2 0-2 0-2 0-2 0-2 0-2 0-2 0-2 0-2 0-2 0-2 0-2 0-2 0-2 0-2 0-2 0-2 0-2 0-2 0-2 0-2 0-2 0-2 0-2 0-2 0-2 0-2 0-2 0-2 0-2 0-2 0-2 0-2 0-2 0-2 0-2 0-2 0-2 0-2 0-2 0-2 0-2 0-2 0-2 0-2 0-2 0-2 0-2 0-2 0-2 0-2 0-2 0-2 0-2 0-2 0-2 0-2 0-2 0-2 0-2 0-2 0-2 0-2 0-2 0-2 0-2 0-2 0-2 0-2 0-2 0-2 0-2 0-2 0-2 0-2 0-2 0-2 0-2 0-2 0-2 0-2 0-2 0-2 0-2 0-2 0-2 0-2 0-2 0-2 0-2 0-2 0-2 0-2 0-2 0-2 0-2 0-2 0-2 0-2 0-2 0-2 0-2 0-2 0-2 0-2 0-2 0-2 0-2 0-2 0-2 0-2 0-2 0-2 0-2 0-2 0-2 0-2 0-2 0-2 0-2 0-2 0-2 0-2 0-2 0-2 0-2 0-2 0-2 0-2 0-2 0-2 0-2 0-2 0-2 0-2 0-2 0-2 0-2 0-2 0-2 0-2 0-2 0-2 0-2 0-2 0-2 0-2 0-2 0-2 0-2 
0-2 0-2 0-2 0-2 0-2 0-2 0-2 0-2 0-2 0-2 0-2 0-2 0-2 0-2 0-2 0-2 0-2 0-2 0-2 0-2 0-2 0-2 0-2 0-2 0-2 0-2 0-2 0-2 0-2 0-2 0-2 0-2 0-2 0-2 0-2 0-2 0-2 0-2 0-2 0-2 0-2 0-2 0-2 0-2 0-2 0-2 0-2 0-2 0-2 0-2 0-2 0-2 0-2 0-2 0-2 0-2 0-2 0-2 0-2 0-2 0-2 0-2 0-2 0-2 0-2 0-2 0-2 0-2 0-2 0-2 0-2 0-2 0-2 0-2 0-2 0-2 0-2 0-2 0-2 0-2 0-2 0-2 0-2 0-2 0-2 0-2 0-2 0-2 0-2 0-2 0-2 0-2 0-2 0-2 0-2 0-2 0-2 0-2 0-2 0-2 0-2 0-2 0-2 0-2 0-2 0-2 0-2 0-2 0-2 0-2 0-2 0-2 0-2 0-2 0-2 0-2 0-2 0-2 0-2 0-2 0-2 0-2 0-2 0-2 0-2 0-2 0-2 0-2 0-2 0-2 0-2 0-2 0-2 0-2 0-2 0-2 0-2 0-2 0-2 0-2 0-2 0-2 0-2 0-2 0-2 0-2 0-2 0-2 0-2 0-2 0-2 0-2 0-2 0-2 0-2 0-2 0-2 0-2 0-2 0-2 0-2 0-2 0-2 0-2 0-2 0-2 0-2 0-2 0-2 0-2 0-2 0-2 0-2 0-2 0-2 0-2 0-2 0-2 0-2 0-2 0-2 0-2 0-2 0-2 0-2 0-2 0-2 0-2 0-2 0-2 0-2 0-2 0-2 0-2 0-2 0-2 0-2 0-2 0-2 0-2 0-2 0-2 0-2 0-2 0-2 0-2 0-2 0-2 0-2 0-2 0-2 0-2 0-2 0-2 0-2 0-2 0-2 
0-2 0-2 0-2 0-2 0-2 0-2 0-2 0-2 0-2 0-2 0-2 0-2 0-2 0-2 0-2 0-2 0-2 0-2 0-2 0-2 0-2 0-2 0-2 0-2 0-2 0-2 0-2 0-2 0-2 0-2 0-2 0-2 0-2 0-2 0-2 0-2 0-2 0-2 0-2 0-2 0-2 0-2 0-2 0-2 0-2 0-2 0-2 0-2 0-2 0-2 0-2 0-2 0-2 0-2 0-2 0-2 0-2 0-2 0-2 0-2 0-2 0-2 0-2 0-2 0-2 0-2 0-2 0-2 0-2 0-2 0-2 0-2 0-2 0-2 0-2 0-2 0-2 0-2 0-2 0-2 0-2 0-2 0-2 0-2 0-2 0-2 0-2 0-2 0-2 0-2 0-2 0-2 0-2 0-2 0-2 0-2 0-2 0-2 0-2 0-2 0-2 0-2 0-2 0-2 0-2 0-2 0-2 0-2 0-2 0-2 0-2 0-2 0-2 0-2 0-2 0-2 0-2 0-2 0-2 0-2 0-2 0-2 0-2 0-2 0-2 0-2 0-2 0-2 0-2 0-2 0-2 0-2 0-2 0-2 0-2 0-2 0-2 0-2 0-2 0-2 0-2 0-2 0-2 0-2 0-2 0-2 0-2 0-2 0-2 0-2 0-2 0-2 0-2 0-2 0-2 0-2 0-2 0-2 0-2 0-2 0-2 0-2 0-2 0-2 0-2 0-2 0-2 0-2 0-2 0-2 0-2 0-2 0-2 0-2 0-2 0-2 0-2 0-2 0-2 0-2 0-2 0-2 0-2 0-2 0-2 0-2 0-2 0-2 0-2 0-2 0-2 0-2 0-2 0-2 0-2 0-2 0-2 0-2 0-2 0-2 0-2 0-2 0-2 0-2 0-2 0-2 0-2 0-2 0-2 0-2 0-2 0-2 0-2 0-2 0-2 0-2 0-2 
0-2 0-2 0-2 0-2 0-2 0-2 0-2 0-2 0-2 0-2 0-2 0-2 0-2 0-2 0-2 0-2 0-2 0-2 0-2 0-2 0-2 0-2 0-2 0-2 0-2 0-2 0-2 0-2 0-2 0-2 0-2 0-2 0-2 0-2 0-2 0-2 0-2 0-2 0-2 0-2 0-2 0-2 0-2 0-2 0-2 0-2 0-2 0-2 0-2 0-2 0-2 0-2 0-2 0-2 0-2 0-2 0-2 0-2 0-2 0-2 0-2 0-2 0-2 0-2 0-2 0-2 0-2 0-2 0-2 0-2 0-2 0-2 0-2 0-2 0-2 0-2 0-2 0-2 0-2 0-2 0-2 0-2 0-2 0-2 0-2 0-2 0-2 0-2 0-2 0-2 0-2 0-2 0-2 0-2 0-2 0-2 0-2 0-2 0-2 0-2 0-2 0-2 0-2 0-2 0-2 0-2 0-2 0-2 0-2 0-2 0-2 0-2 0-2 0-2 0-2 0-2 0-2 0-2 0-2 0-2 0-2 0-2 0-2 0-2 0-2 0-2 0-2 0-2 0-2 0-2 0-2 0-2 0-2 0-2 0-2 0-2 0-2 0-2 0-2 0-2 0-2 0-2 0-2 0-2 0-2 0-2 0-2 0-2 0-2 0-2 0-2 0-2 0-2 0-2 0-2 0-2 0-2 0-2 0-2 0-2 0-2 0-2 0-2 0-2 0-2 0-2 0-2 0-2 0-2 0-2 0-2 0-2 0-2 0-2 0-2 0-2 0-2 0-2 0-2 0-2 0-2 0-2 0-2 0-2 0-2 0-2 0-2 0-2 0-2 0-2 0-2 0-2 0-2 0-2 0-2 0-2 0-2 0-2 0-2 0-2 0-2 0-2 0-2 0-2 0-2 0-2 0-2 0-2 0-2 0-2 0-2 0-2 0-2 0-2 0-2 0-2 0-2 
0-2 0-2 0-2 0-2 0-2 0-2 0-2 0-2 0-2 0-2 0-2 0-2 0-2 0-2 0-2 0-2 0-2 0-2 0-2 0-2 0-2 0-2 0-2 0-2 0-2 0-2 0-2 0-2 0-2 0-2 0-2 0-2 0-2 0-2 0-2 0-2 0-2 0-2 0-2 0-2 0-2 0-2 0-2 0-2 0-2 0-2 0-2 0-2 0-2 0-2 0-2 0-2 0-2 0-2 0-2 0-2 0-2 0-2 0-2 0-2 0-2 0-2 0-2 0-2 0-2 0-2 0-2 0-2 0-2 0-2 0-2 0-2 0-2 0-2 0-2 0-2 0-2 0-2 0-2 0-2 0-2 0-2 0-2 0-2 0-2 0-2 0-2 0-2 0-2 0-2 0-2 0-2 0-2 0-2 0-2 0-2 0-2 0-2 0-2 0-2 0-2 0-2 0-2 0-2 0-2 0-2 0-2 0-2 0-2 0-2 0-2 0-2 0-2 0-2 0-2 0-2 0-2 0-2 0-2 0-2 0-2 0-2 0-2 0-2 0-2 0-2 0-2 0-2 0-2 0-2 0-2 0-2 0-2 0-2 0-2 0-2 0-2 0-2 0-2 0-2 0-2 0-2 0-2 0-2 0-2 0-2 0-2 0-2 0-2 0-2 0-2 0-2 0-2 0-2 0-2 0-2 0-2 0-2 0-2 0-2 0-2 0-2 0-2 0-2 0-2 0-2 0-2 0-2 0-2 0-2 0-2 0-2 0-2 0-2 0-2 0-2 0-2 0-2 0-2 0-2 0-2 0-2 0-2 0-2 0-2 0-2 0-2 0-2 0-2 0-2 0-2 0-2 0-2 0-2 0-2 0-2 0-2 0-2 0-2 0-2 0-2 0-2 0-2 0-2 0-2 0-2 0-2 0-2 0-2 0-2 0-2 0-2 0-2 0-2 0-2 0-2 0-2 
0-2 0-2 0-2 0-2 0-2 0-2 0-2 0-2 0-2 0-2 0-2 0-2 0-2 0-2 0-2 0-2 0-2 0-2 0-2 0-2 0-2 0-2 0-2 0-2 0-2 0-2 0-2 0-2 0-2 0-2 0-2 0-2 0-2 0-2 0-2 0-2 0-2 0-2 0-2 0-2 0-2 0-2 0-2 0-2 0-2 0-2 0-2 0-2 0-2 0-2 0-2 0-2 0-2 0-2 0-2 0-2 0-2 0-2 0-2 0-2 0-2 0-2 0-2 0-2 0-2 0-2 0-2 0-2 0-2 0-2 0-2 0-2 0-2 0-2 0-2 0-2 0-2 0-2 0-2 0-2 0-2 0-2 0-2 0-2 0-2 0-2 0-2 0-2 0-2 0-2 0-2 0-2 0-2 0-2 0-2 0-2 0-2 0-2 0-2 0-2 0-2 0-2 0-2 0-2 0-2 0-2 0-2 0-2 0-2 0-2 0-2 0-2 0-2 0-2 0-2 0-2 0-2 0-2 0-2 0-2 0-2 0-2 0-2 0-2 0-2 0-2 0-2 0-2 0-2 0-2 0-2 0-2 0-2 0-2 0-2 0-2 0-2 0-2 0-2 0-2 0-2 0-2 0-2 0-2 0-2 0-2 0-2 0-2 0-2 0-2 0-2 0-2 0-2 0-2 0-2 0-2 0-2 0-2 0-2 0-2 0-2 0-2 0-2 0-2 0-2 0-2 0-2 0-2 0-2 0-2 0-2 0-2 0-2 0-2 0-2 0-2 0-2 0-2 0-2 0-2 0-2 0-2 0-2 0-2 0-2 0-2 0-2 0-2 0-2 0-2 0-2 0-2 0-2 0-2 0-2 0-2 0-2 0-2 0-2 0-2 0-2 0-2 0-2 0-2 0-2 0-2 0-2 0-2 0-2 0-2 0-2 0-2 0-2 0-2 0-2 0-2 0-2 
0-2 0-2 0-2 0-2 0-2 0-2 0-2 0-2 0-2 0-2 0-2 0-2 0-2 0-2 0-2 0-2 0-2 0-2 0-2 0-2 0-2 0-2 0-2 0-2 0-2 0-2 0-2 0-2 0-2 0-2 0-2 0-2 0-2 0-2 0-2 0-2 0-2 0-2 0-2 0-2 0-2 0-2 0-2 0-2 0-2 0-2 0-2 0-2 0-2 0-2 0-2 0-2 0-2 0-2 0-2 0-2 0-2 0-2 0-2 0-2 0-2 0-2 0-2 0-2 0-2 0-2 0-2 0-2 0-2 0-2 0-2 0-2 0-2 0-2 0-2 0-2 0-2 0-2 0-2 0-2 0-2 0-2 0-2 0-2 0-2 0-2 0-2 0-2 0-2 0-2 0-2 0-2 0-2 0-2 0-2 0-2 0-2 0-2 0-2 0-2 0-2 0-2 0-2 0-2 0-2 0-2 0-2 0-2 0-2 0-2 0-2 0-2 0-2 0-2 0-2 0-2 0-2 0-2 0-2 0-2 0-2 0-2 0-2 0-2 0-2 0-2 0-2 0-2 0-2 0-2 0-2 0-2 0-2 0-2 0-2 0-2 0-2 0-2 0-2 0-2 0-2 0-2 0-2 0-2 0-2 0-2 0-2 0-2 0-2 0-2 0-2 0-2 0-2 0-2 0-2 0-2 0-2 0-2 0-2 0-2 0-2 0-2 0-2 0-2 0-2 0-2 0-2 0-2 0-2 0-2 0-2 0-2 0-2 0-2 0-2 0-2 0-2 0-2 0-2 0-2 0-2 0-2 0-2 0-2 0-2 0-2 0-2 0-2 0-2 0-2 0-2 0-2 0-2 0-2 0-2 0-2 0-2 0-2 0-2 0-2 0-2 0-2 0-2 0-2 0-2 0-2 0-2 0-2 0-2 0-2 0-2 0-2 0-2 0-2 0-2 0-2 0-2 
0-2 0-2 0-2 0-2 0-2 0-2 0-2 0-2 0-2 0-2 0-2 0-2 0-2 0-2 0-2 0-2 0-2 0-2 0-2 0-2 0-2 0-2 0-2 0-2 0-2 0-2 0-2 0-2 0-2 0-2 0-2 0-2 0-2 0-2 0-2 0-2 0-2 0-2 0-2 0-2 0-2 0-2 0-2 0-2 0-2 0-2 0-2 0-2 0-2 0-2 0-2 0-2 0-2 0-2 0-2 0-2 0-2 0-2 0-2 0-2 0-2 0-2 0-2 0-2 0-2 0-2 0-2 0-2 0-2 0-2 0-2 0-2 0-2 0-2 0-2 0-2 0-2 0-2 0-2 0-2 0-2 0-2 0-2 0-2 0-2 0-2 0-2 0-2 0-2 0-2 0-2 0-2 0-2 0-2 0-2 0-2 0-2 0-2 0-2 0-2 0-2 0-2 0-2 0-2 0-2 0-2 0-2 0-2 0-2 0-2 0-2 0-2 0-2 0-2 0-2 0-2 0-2 0-2 0-2 0-2 0-2 0-2 0-2 0-2 0-2 0-2 0-2 0-2 0-2 0-2 0-2 0-2 0-2 0-2 0-2 0-2 0-2 0-2 0-2 0-2 0-2 0-2 0-2 0-2 0-2 0-2 0-2 0-2 0-2 0-2 0-2 0-2 0-2 0-2 0-2 0-2 0-2 0-2 0-2 0-2 0-2 0-2 0-2 0-2 0-2 0-2 0-2 0-2 0-2 0-2 0-2 0-2 0-2 0-2 0-2 0-2 0-2 0-2 0-2 0-2 0-2 0-2 0-2 0-2 0-2 0-2 0-2 0-2 0-2 0-2 0-2 0-2 0-2 0-2 0-2 0-2 0-2 0-2 0-2 0-2 0-2 0-2 0-2 0-2 0-2 0-2 0-2 0-2 0-2 0-2 0-2 0-2 0-2 0-2 0-2 0-2 0-2 
0-2 0-2 0-2 0-2 0-2 0-2 0-2 0-2 0-2 0-2 0-2 0-2 0-2 0-2 0-2 0-2 0-2 0-2 0-2 0-2 0-2 0-2 0-2 0-2 0-2 0-2 0-2 0-2 0-2 0-2 0-2 0-2 0-2 0-2 0-2 0-2 0-2 0-2 0-2 0-2 0-2 0-2 0-2 0-2 0-2 0-2 0-2 0-2 0-2 0-2 0-2 0-2 0-2 0-2 0-2 0-2 0-2 0-2 0-2 0-2 0-2 0-2 0-2 0-2 0-2 0-2 0-2 0-2 0-2 0-2 0-2 0-2 0-2 0-2 0-2 0-2 0-2 0-2 0-2 0-2 0-2 0-2 0-2 0-2 0-2 0-2 0-2 0-2 0-2 0-2 0-2 0-2 0-2 0-2 0-2 0-2 0-2 0-2 0-2 0-2 0-2 0-2 0-2 0-2 0-2 0-2 0-2 0-2 0-2 0-2 0-2 0-2 0-2 0-2 0-2 0-2 0-2 0-2 0-2 0-2 0-2 0-2 0-2 0-2 0-2 0-2 0-2 0-2 0-2 0-2 0-2 0-2 0-2 0-2 0-2 0-2 0-2 0-2 0-2 0-2 0-2 0-2 0-2 0-2 0-2 0-2 0-2 0-2 0-2 0-2 0-2 0-2 0-2 0-2 0-2 0-2 0-2 0-2 0-2 0-2 0-2 0-2 0-2 0-2 0-2 0-2 0-2 0-2 0-2 0-2 0-2 0-2 0-2 0-2 0-2 0-2 0-2 0-2 0-2 0-2 0-2 0-2 0-2 0-2 0-2 0-2 0-2 0-2 0-2 0-2 0-2 0-2 0-2 0-2 0-2 0-2 0-2 0-2 0-2 0-2 0-2 0-2 0-2 0-2 0-2 0-2 0-2 0-2 0-2 0-2 0-2 0-2 0-2 0-2 0-2 0-2 0-2 
0-2 0-2 0-2 0-2 0-2 0-2 0-2 0-2 0-2 0-2 0-2 0-2 0-2 0-2 0-2 0-2 0-2 0-2 0-2 0-2 0-2 0-2 0-2 0-2 0-2 0-2 0-2 0-2 0-2 0-2 0-2 0-2 0-2 0-2 0-2 0-2 0-2 0-2 0-2 0-2 0-2 0-2 0-2 0-2 0-2 0-2 0-2 0-2 0-2 0-2 0-2 0-2 0-2 0-2 0-2 0-2 0-2 0-2 0-2 0-2 0-2 0-2 0-2 0-2 0-2 0-2 0-2 0-2 0-2 0-2 0-2 0-2 0-2 0-2 0-2 0-2 0-2 0-2 0-2 0-2 0-2 0-2 0-2 0-2 0-2 0-2 0-2 0-2 0-2 0-2 0-2 0-2 0-2 0-2 0-2 0-2 0-2 0-2 0-2 0-2 0-2 0-2 0-2 0-2 0-2 0-2 0-2 0-2 0-2 0-2 0-2 0-2 0-2 0-2 0-2 0-2 0-2 0-2 0-2 0-2 0-2 0-2 0-2 0-2 0-2 0-2 0-2 0-2 0-2 0-2 0-2 0-2 0-2 0-2 0-2 0-2 0-2 0-2 0-2 0-2 0-2 0-2 0-2 0-2 0-2 0-2 0-2 0-2 0-2 0-2 0-2 0-2 0-2 0-2 0-2 0-2 0-2 0-2 0-2 0-2 0-2 0-2 0-2 0-2 0-2 0-2 0-2 0-2 0-2 0-2 0-2 0-2 0-2 0-2 0-2 0-2 0-2 0-2 0-2 0-2 0-2 0-2 0-2 0-2 0-2 0-2 0-2 0-2 0-2 0-2 0-2 0-2 0-2 0-2 0-2 0-2 0-2 0-2 0-2 0-2 0-2 0-2 0-2 0-2 0-2 0-2 0-2 0-2 0-2 0-2 0-2 0-2 0-2 0-2 0-2 0-2 0-2 
0-2 0-2 0-2 0-2 0-2 0-2 0-2 0-2 0-2 0-2 0-2 0-2 0-2 0-2 0-2 0-2 0-2 0-2 0-2 0-2 0-2 0-2 0-2 0-2 0-2 0-2 0-2 0-2 0-2 0-2 0-2 0-2 0-2 0-2 0-2 0-2 0-2 0-2 0-2 0-2 0-2 0-2 0-2 0-2 0-2 0-2 0-2 0-2 0-2 0-2 0-2 0-2 0-2 0-2 0-2 0-2 0-2 0-2 0-2 0-2 0-2 0-2 0-2 0-2 0-2 0-2 0-2 0-2 0-2 0-2 0-2 0-2 0-2 0-2 0-2 0-2 0-2 0-2 0-2 0-2 0-2 0-2 0-2 0-2 0-2 0-2 0-2 0-2 0-2 0-2 0-2 0-2 0-2 0-2 0-2 0-2 0-2 0-2 0-2 0-2 0-2 0-2 0-2 0-2 0-2 0-2 0-2 0-2 0-2 0-2 0-2 0-2 0-2 0-2 0-2 0-2 0-2 0-2 0-2 0-2 0-2 0-2 0-2 0-2 0-2 0-2 0-2 0-2 0-2 0-2 0-2 0-2 0-2 0-2 0-2 0-2 0-2 0-2 0-2 0-2 0-2 0-2 0-2 0-2 0-2 0-2 0-2 0-2 0-2 0-2 0-2 0-2 0-2 0-2 0-2 0-2 0-2 0-2 0-2 0-2 0-2 0-2 0-2 0-2 0-2 0-2 0-2 0-2 0-2 0-2 0-2 0-2 0-2 0-2 0-2 0-2 0-2 0-2 0-2 0-2 0-2 0-2 0-2 0-2 0-2 0-2 0-2 0-2 0-2 0-2 0-2 0-2 0-2 0-2 0-2 0-2 0-2 0-2 0-2 0-2 0-2 0-2 0-2 0-2 0-2 0-2 0-2 0-2 0-2 0-2 0-2 0-2 0-2 0-2 0-2 0-2 0-2 
0-2 0-2 0-2 0-2 0-2 0-2 0-2 0-2 0-2 0-2 0-2 0-2 0-2 0-2 0-2 0-2 0-2 0-2 0-2 0-2 0-2 0-2 0-2 0-2 0-2 0-2 0-2 0-2 0-2 0-2 0-2 0-2 0-2 0-2 0-2 0-2 0-2 0-2 0-2 0-2 0-2 0-2 0-2 0-2 0-2 0-2 0-2 0-2 0-2 0-2 0-2 0-2 0-2 0-2 0-2 0-2 0-2 0-2 0-2 0-2 0-2 0-2 0-2 0-2 0-2 0-2 0-2 0-2 0-2 0-2 0-2 0-2 0-2 0-2 0-2 0-2 0-2 0-2 0-2 0-2 0-2 0-2 0-2 0-2 0-2 0-2 0-2 0-2 0-2 0-2 0-2 0-2 0-2 0-2 0-2 0-2 0-2 0-2 0-2 0-2 0-2 0-2 0-2 0-2 0-2 0-2 0-2 0-2 0-2 0-2 0-2 0-2 0-2 0-2 0-2 0-2 0-2 0-2 0-2 0-2 0-2 0-2 0-2 0-2 0-2 0-2 0-2 0-2 0-2 0-2 0-2 0-2 0-2 0-2 0-2 0-2 0-2 0-2 0-2 0-2 0-2 0-2 0-2 0-2 0-2 0-2 0-2 0-2 0-2 0-2 0-2 0-2 0-2 0-2 0-2 0-2 0-2 0-2 0-2 0-2 0-2 0-2 0-2 0-2 0-2 0-2 0-2 0-2 0-2 0-2 0-2 0-2 0-2 0-2 0-2 0-2 0-2 0-2 0-2 0-2 0-2 0-2 0-2 0-2 0-2 0-2 0-2 0-2 0-2 0-2 0-2 0-2 0-2 0-2 0-2 0-2 0-2 0-2 0-2 0-2 0-2 0-2 0-2 0-2 0-2 0-2 0-2 0-2 0-2 0-2 0-2 0-2 0-2 0-2 0-2 0-2 0-2 
0-2 0-2 0-2 0-2 0-2 0-2 0-2 0-2 0-2 0-2 0-2 0-2 0-2 0-2 0-2 0-2 0-2 0-2 0-2 0-2 0-2 0-2 0-2 0-2 0-2 0-2 0-2 0-2 0-2 0-2 0-2 0-2 0-2 0-2 0-2 0-2 0-2 0-2 0-2 0-2 0-2 0-2 0-2 0-2 0-2 0-2 0-2 0-2 0-2 0-2 0-2 0-2 0-2 0-2 0-2 0-2 0-2 0-2 0-2 0-2 0-2 0-2 0-2 0-2 0-2 0-2 0-2 0-2 0-2 0-2 0-2 0-2 0-2 0-2 0-2 0-2 0-2 0-2 0-2 0-2 0-2 0-2 0-2 0-2 0-2 0-2 0-2 0-2 0-2 0-2 0-2 0-2 0-2 0-2 0-2 0-2 0-2 0-2 0-2 0-2 0-2 0-2 0-2 0-2 0-2 0-2 0-2 0-2 0-2 0-2 0-2 0-2 0-2 0-2 0-2 0-2 0-2 0-2 0-2 0-2 0-2 0-2 0-2 0-2 0-2 0-2 0-2 0-2 0-2 0-2 0-2 0-2 0-2 0-2 0-2 0-2 0-2 0-2 0-2 0-2 0-2 0-2 0-2 0-2 0-2 0-2 0-2 0-2 0-2 0-2 0-2 0-2 0-2 0-2 0-2 0-2 0-2 0-2 0-2 0-2 0-2 0-2 0-2 0-2 0-2 0-2 0-2 0-2 0-2 0-2 0-2 0-2 0-2 0-2 0-2 0-2 0-2 0-2 0-2 0-2 0-2 0-2 0-2 0-2 0-2 0-2 0-2 0-2 0-2 0-2 0-2 0-2 0-2 0-2 0-2 0-2 0-2 0-2 0-2 0-2 0-2 0-2 0-2 0-2 0-2 0-2 0-2 0-2 0-2 0-2 0-2 0-2 0-2 0-2 0-2 0-2 0-2 
0-2 0-2 0-2 0-2 0-2 0-2 0-2 0-2 0-2 0-2 0-2 0-2 0-2 0-2 0-2 0-2 0-2 0-2 0-2 0-2 0-2 0-2 0-2 0-2 0-2 0-2 0-2 0-2 0-2 0-2 0-2 0-2 0-2 0-2 0-2 0-2 0-2 0-2 0-2 0-2 0-2 0-2 0-2 0-2 0-2 0-2 0-2 0-2 0-2 0-2 0-2 0-2 0-2 0-2 0-2 0-2 0-2 0-2 0-2 0-2 0-2 0-2 0-2 0-2 0-2 0-2 0-2 0-2 0-2 0-2 0-2 0-2 0-2 0-2 0-2 0-2 0-2 0-2 0-2 0-2 0-2 0-2 0-2 0-2 0-2 0-2 0-2 0-2 0-2 0-2 0-2 0-2 0-2 0-2 0-2 0-2 0-2 0-2 0-2 0-2 0-2 0-2 0-2 0-2 0-2 0-2 0-2 0-2 0-2 0-2 0-2 0-2 0-2 0-2 0-2 0-2 0-2 0-2 0-2 0-2 0-2 0-2 0-2 0-2 0-2 0-2 0-2 0-2 0-2 0-2 0-2 0-2 0-2 0-2 0-2 0-2 0-2 0-2 0-2 0-2 0-2 0-2 0-2 0-2 0-2 0-2 0-2 0-2 0-2 0-2 0-2 0-2 0-2 0-2 0-2 0-2 0-2 0-2 0-2 0-2 0-2 0-2 0-2 0-2 0-2 0-2 0-2 0-2 0-2 0-2 0-2 0-2 0-2 0-2 0-2 0-2 0-2 0-2 0-2 0-2 0-2 0-2 0-2 0-2 0-2 0-2 0-2 0-2 0-2 0-2 0-2 0-2 0-2 0-2 0-2 0-2 0-2 0-2 0-2 0-2 0-2 0-2 0-2 0-2 0-2 0-2 0-2 0-2 0-2 0-2 0-2 0-2 0-2 0-2 0-2 0-2 0-2 
0-2 0-2 0-2 0-2 0-2 0-2 0-2 0-2 0-2 0-2 0-2 0-2 0-2 0-2 0-2 0-2 0-2 0-2 0-2 0-2 0-2 0-2 0-2 0-2 0-2 0-2 0-2 0-2 0-2 0-2 0-2 0-2 0-2 0-2 0-2 0-2 0-2 0-2 0-2 0-2 0-2 0-2 0-2 0-2 0-2 0-2 0-2 0-2 0-2 0-2 0-2 0-2 0-2 0-2 0-2 0-2 0-2 0-2 0-2 0-2 0-2 0-2 0-2 0-2 0-2 0-2 0-2 0-2 0-2 0-2 0-2 0-2 0-2 0-2 0-2 0-2 0-2 0-2 0-2 0-2 0-2 0-2 0-2 0-2 0-2 0-2 0-2 0-2 0-2 0-2 0-2 0-2 0-2 0-2 0-2 0-2 0-2 0-2 0-2 0-2 0-2 0-2 0-2 0-2 0-2 0-2 0-2 0-2 0-2 0-2 0-2 0-2 0-2 0-2 0-2 0-2 0-2 0-2 0-2 0-2 0-2 0-2 0-2 0-2 0-2 0-2 0-2 0-2 0-2 0-2 0-2 0-2 0-2 0-2 0-2 0-2 0-2 0-2 0-2 0-2 0-2 0-2 0-2 0-2 0-2 0-2 0-2 0-2 0-2 0-2 0-2 0-2 0-2 0-2 0-2 0-2 0-2 0-2 0-2 0-2 0-2 0-2 0-2 0-2 0-2 0-2 0-2 0-2 0-2 0-2 0-2 0-2 0-2 0-2 0-2 0-2 0-2 0-2 0-2 0-2 0-2 0-2 0-2 0-2 0-2 0-2 0-2 0-2 0-2 0-2 0-2 0-2 0-2 0-2 0-2 0-2 0-2 0-2 0-2 0-2 0-2 0-2 0-2 0-2 0-2 0-2 0-2 0-2 0-2 0-2 0-2 0-2 0-2 0-2 0-2 0-2 0-2 
0-2 0-2 0-2 0-2 0-2 0-2 0-2 0-2 0-2 0-2 0-2 0-2 0-2 0-2 0-2 0-2 0-2 0-2 0-2 0-2 0-2 0-2 0-2 0-2 0-2 0-2 0-2 0-2 0-2 0-2 0-2 0-2 0-2 0-2 0-2 0-2 0-2 0-2 0-2 0-2 0-2 0-2 0-2 0-2 0-2 0-2 0-2 0-2 0-2 0-2 0-2 0-2 0-2 0-2 0-2 0-2 0-2 0-2 0-2 0-2 0-2 0-2 0-2 0-2 0-2 0-2 0-2 0-2 0-2 0-2 0-2 0-2 0-2 0-2 0-2 0-2 0-2 0-2 0-2 0-2 0-2 0-2 0-2 0-2 0-2 0-2 0-2 0-2 0-2 0-2 0-2 0-2 0-2 0-2 0-2 0-2 0-2 0-2 0-2 0-2 0-2 0-2 0-2 0-2 0-2 0-2 0-2 0-2 0-2 0-2 0-2 0-2 0-2 0-2 0-2 0-2 0-2 0-2 0-2 0-2 0-2 0-2 0-2 0-2 0-2 0-2 0-2 0-2 0-2 0-2 0-2 0-2 0-2 0-2 0-2 0-2 0-2 0-2 0-2 0-2 0-2 0-2 0-2 0-2 0-2 0-2 0-2 0-2 0-2 0-2 0-2 0-2 0-2 0-2 0-2 0-2 0-2 0-2 0-2 0-2 0-2 0-2 0-2 0-2 0-2 0-2 0-2 0-2 0-2 0-2 0-2 0-2 0-2 0-2 0-2 0-2 0-2 0-2 0-2 0-2 0-2 0-2 0-2 0-2 0-2 0-2 0-2 0-2 0-2 0-2 0-2 0-2 0-2 0-2 0-2 0-2 0-2 0-2 0-2 0-2 0-2 0-2 0-2 0-2 0-2 0-2 0-2 0-2 0-2 0-2 0-2 0-2 0-2 0-2 0-2 0-2 0-2 
0-2 0-2 0-2 0-2 0-2 0-2 0-2 0-2 0-2 0-2 0-2 0-2 0-2 0-2 0-2 0-2 0-2 0-2 0-2 0-2 0-2 0-2 0-2 0-2 0-2 0-2 0-2 0-2 0-2 0-2 0-2 0-2 0-2 0-2 0-2 0-2 0-2 0-2 0-2 0-2 0-2 0-2 0-2 0-2 0-2 0-2 0-2 0-2 0-2 0-2 0-2 0-2 0-2 0-2 0-2 0-2 0-2 0-2 0-2 0-2 0-2 0-2 0-2 0-2 0-2 0-2 0-2 0-2 0-2 0-2 0-2 0-2 0-2 0-2 0-2 0-2 0-2 0-2 0-2 0-2 0-2 0-2 0-2 0-2 0-2 0-2 0-2 0-2 0-2 0-2 0-2 0-2 0-2 0-2 0-2 0-2 0-2 0-2 0-2 0-2 0-2 0-2 0-2 0-2 0-2 0-2 0-2 0-2 0-2 0-2 0-2 0-2 0-2 0-2 0-2 0-2 0-2 0-2 0-2 0-2 0-2 0-2 0-2 0-2 0-2 0-2 0-2 0-2 0-2 0-2 0-2 0-2 0-2 0-2 0-2 0-2 0-2 0-2 0-2 0-2 0-2 0-2 0-2 0-2 0-2 0-2 0-2 0-2 0-2 0-2 0-2 0-2 0-2 0-2 0-2 0-2 0-2 0-2 0-2 0-2 0-2 0-2 0-2 0-2 0-2 0-2 0-2 0-2 0-2 0-2 0-2 0-2 0-2 0-2 0-2 0-2 0-2 0-2 0-2 0-2 0-2 0-2 0-2 0-2 0-2 0-2 0-2 0-2 0-2 0-2 0-2 0-2 0-2 0-2 0-2 0-2 0-2 0-2 0-2 0-2 0-2 0-2 0-2 0-2 0-2 0-2 0-2 0-2 0-2 0-2 0-2 0-2 0-2 0-2 0-2 0-2 0-2 
0-2 0-2 0-2 0-2 0-2 0-2 0-2 0-2 0-2 0-2 0-2 0-2 0-2 0-2 0-2 0-2 0-2 0-2 0-2 0-2 0-2 0-2 0-2 0-2 0-2 0-2 0-2 0-2 0-2 0-2 0-2 0-2 0-2 0-2 0-2 0-2 0-2 0-2 0-2 0-2 0-2 0-2 0-2 0-2 0-2 0-2 0-2 0-2 0-2 0-2 0-2 0-2 0-2 0-2 0-2 0-2 0-2 0-2 0-2 0-2 0-2 0-2 0-2 0-2 0-2 0-2 0-2 0-2 0-2 0-2 0-2 0-2 0-2 0-2 0-2 0-2 0-2 0-2 0-2 0-2 0-2 0-2 0-2 0-2 0-2 0-2 0-2 0-2 0-2 0-2 0-2 0-2 0-2 0-2 0-2 0-2 0-2 0-2 0-2 0-2 0-2 0-2 0-2 0-2 0-2 0-2 0-2 0-2 0-2 0-2 0-2 0-2 0-2 0-2 0-2 0-2 0-2 0-2 0-2 0-2 0-2 0-2 0-2 0-2 0-2 0-2 0-2 0-2 0-2 0-2 0-2 0-2 0-2 0-2 0-2 0-2 0-2 0-2 0-2 0-2 0-2 0-2 0-2 0-2 0-2 0-2 0-2 0-2 0-2 0-2 0-2 0-2 0-2 0-2 0-2 0-2 0-2 0-2 0-2 0-2 0-2 0-2 0-2 0-2 0-2 0-2 0-2 0-2 0-2 0-2 0-2 0-2 0-2 0-2 0-2 0-2 0-2 0-2 0-2 0-2 0-2 0-2 0-2 0-2 0-2 0-2 0-2 0-2 0-2 0-2 0-2 0-2 0-2 0-2 0-2 0-2 0-2 0-2 0-2 0-2 0-2 0-2 0-2 0-2 0-2 0-2 0-2 0-2 0-2 0-2 0-2 0-2 0-2 0-2 0-2 0-2 0-2 
0-2 0-2 0-2 0-2 0-2 0-2 0-2 0-2 0-2 0-2 0-2 0-2 0-2 0-2 0-2 0-2 0-2 0-2 0-2 0-2 0-2 0-2 0-2 0-2 0-2 0-2 0-2 0-2 0-2 0-2 0-2 0-2 0-2 0-2 0-2 0-2 0-2 0-2 0-2 0-2 0-2 0-2 0-2 0-2 0-2 0-2 0-2 0-2 0-2 0-2 0-2 0-2 0-2 0-2 0-2 0-2 0-2 0-2 0-2 0-2 0-2 0-2 0-2 0-2 0-2 0-2 0-2 0-2 0-2 0-2 0-2 0-2 0-2 0-2 0-2 0-2 0-2 0-2 0-2 0-2 0-2 0-2 0-2 0-2 0-2 0-2 0-2 0-2 0-2 0-2 0-2 0-2 0-2 0-2 0-2 0-2 0-2 0-2 0-2 0-2 0-2 0-2 0-2 0-2 0-2 0-2 0-2 0-2 0-2 0-2 0-2 0-2 0-2 0-2 0-2 0-2 0-2 0-2 0-2 0-2 0-2 0-2 0-2 0-2 0-2 0-2 0-2 0-2 0-2 0-2 0-2 0-2 0-2 0-2 0-2 0-2 0-2 0-2 0-2 0-2 0-2 0-2 0-2 0-2 0-2 0-2 0-2 0-2 0-2 0-2 0-2 0-2 0-2 0-2 0-2 0-2 0-2 0-2 0-2 0-2 0-2 0-2 0-2 0-2 0-2 0-2 0-2 0-2 0-2 0-2 0-2 0-2 0-2 0-2 0-2 0-2 0-2 0-2 0-2 0-2 0-2 0-2 0-2 0-2 0-2 0-2 0-2 0-2 0-2 0-2 0-2 0-2 0-2 0-2 0-2 0-2 0-2 0-2 0-2 0-2 0-2 0-2 0-2 0-2 0-2 0-2 0-2 0-2 0-2 0-2 0-2 0-2 0-2 0-2 0-2 0-2 0-2 
0-2 0-2 0-2 0-2 0-2 0-2 0-2 0-2 0-2 0-2 0-2 0-2 0-2 0-2 0-2 0-2 0-2 0-2 0-2 0-2 0-2 0-2 0-2 0-2 0-2 0-2 0-2 0-2 0-2 0-2 0-2 0-2 0-2 0-2 0-2 0-2 0-2 0-2 0-2 0-2 0-2 0-2 0-2 0-2 0-2 0-2 0-2 0-2 0-2 0-2 0-2 0-2 0-2 0-2 0-2 0-2 0-2 0-2 0-2 0-2 0-2 0-2 0-2 0-2 0-2 0-2 0-2 0-2 0-2 0-2 0-2 0-2 0-2 0-2 0-2 0-2 0-2 0-2 0-2 0-2 0-2 0-2 0-2 0-2 0-2 0-2 0-2 0-2 0-2 0-2 0-2 0-2 0-2 0-2 0-2 0-2 0-2 0-2 0-2 0-2 0-2 0-2 0-2 0-2 0-2 0-2 0-2 0-2 0-2 0-2 0-2 0-2 0-2 0-2 0-2 0-2 0-2 0-2 0-2 0-2 0-2 0-2 0-2 0-2 0-2 0-2 0-2 0-2 0-2 0-2 0-2 0-2 0-2 0-2 0-2 0-2 0-2 0-2 0-2 0-2 0-2 0-2 0-2 0-2 0-2 0-2 0-2 0-2 0-2 0-2 0-2 0-2 0-2 0-2 0-2 0-2 0-2 0-2 0-2 0-2 0-2 0-2 0-2 0-2 0-2 0-2 0-2 0-2 0-2 0-2 0-2 0-2 0-2 0-2 0-2 0-2 0-2 0-2 0-2 0-2 0-2 0-2 0-2 0-2 0-2 0-2 0-2 0-2 0-2 0-2 0-2 0-2 0-2 0-2 0-2 0-2 0-2 0-2 0-2 0-2 0-2 0-2 0-2 0-2 0-2 0-2 0-2 0-2 0-2 0-2 0-2 0-2 0-2 0-2 0-2 0-2 0-2 
0-2 0-2 0-2 0-2 0-2 0-2 0-2 0-2 0-2 0-2 0-2 0-2 0-2 0-2 0-2 0-2 0-2 0-2 0-2 0-2 0-2 0-2 0-2 0-2 0-2 0-2 0-2 0-2 0-2 0-2 0-2 0-2 0-2 0-2 0-2 0-2 0-2 0-2 0-2 0-2 0-2 0-2 0-2 0-2 0-2 0-2 0-2 0-2 0-2 0-2 0-2 0-2 0-2 0-2 0-2 0-2 0-2 0-2 0-2 0-2 0-2 0-2 0-2 0-2 0-2 0-2 0-2 0-2 0-2 0-2 0-2 0-2 0-2 0-2 0-2 0-2 0-2 0-2 0-2 0-2 0-2 0-2 0-2 0-2 0-2 0-2 0-2 0-2 0-2 0-2 0-2 0-2 0-2 0-2 0-2 0-2 0-2 0-2 0-2 0-2 0-2 0-2 0-2 0-2 0-2 0-2 0-2 0-2 0-2 0-2 0-2 0-2 0-2 0-2 0-2 0-2 0-2 0-2 0-2 0-2 0-2 0-2 0-2 0-2 0-2 134-3 134-3 134-3 134-3 134-3 134-3 90-0 90-0 90-0 0-2 0-2 0-2 0-2 0-2 0-2 0-2 0-2 0-2 0-2 0-2 0-2 0-2 0-2 0-2 0-2 0-2 0-2 0-2 0-2 0-2 0-2 0-2 0-2 0-2 0-2 0-2 0-2 0-2 0-2 0-2 0-2 0-2 0-2 0-2 0-2 0-2 0-2 0-2 0-2 0-2 0-2 0-2 0-2 0-2 0-2 0-2 0-2 0-2 0-2 0-2 0-2 0-2 0-2 0-2 0-2 0-2 0-2 0-2 0-2 0-2 0-2 0-2 0-2 0-2 0-2 0-2 0-2 0-2 0-2 0-2 0-2 0-2 0-2 0-2 0-2 0-2 0-2 0-2 0-2 0-2 0-2 0-2 
0-2 0-2 0-2 0-2 0-2 0-2 0-2 0-2 0-2 0-2 0-2 0-2 0-2 0-2 0-2 0-2 0-2 0-2 0-2 0-2 0-2 0-2 0-2 0-2 0-2 0-2 0-2 0-2 0-2 0-2 0-2 0-2 0-2 0-2 0-2 0-2 0-2 0-2 0-2 0-2 0-2 0-2 0-2 0-2 0-2 0-2 0-2 0-2 0-2 0-2 0-2 0-2 0-2 0-2 0-2 0-2 0-2 0-2 0-2 0-2 0-2 0-2 0-2 0-2 0-2 0-2 0-2 0-2 0-2 0-2 0-2 0-2 0-2 0-2 0-2 0-2 0-2 0-2 0-2 0-2 0-2 0-2 0-2 0-2 0-2 0-2 0-2 0-2 0-2 0-2 0-2 0-2 0-2 0-2 0-2 0-2 0-2 0-2 0-2 0-2 0-2 0-2 0-2 0-2 0-2 0-2 0-2 0-2 0-2 136-3 136-3 136-3 136-3 136-3 136-3 136-3 136-3 136-3 134-3 134-3 134-3 134-3 134-3 134-3 134-3 134-3 134-3 134-3 134-3 134-3 134-3 90-0 90-0 90-0 11-3 11-3 11-3 0-2 0-2 0-2 0-2 0-2 0-2 0-2 0-2 0-2 0-2 0-2 0-2 0-2 0-2 0-2 0-2 0-2 0-2 0-2 0-2 0-2 0-2 0-2 0-2 0-2 0-2 0-2 0-2 0-2 0-2 0-2 0-2 0-2 0-2 0-2 0-2 0-2 0-2 0-2 0-2 0-2 0-2 0-2 0-2 0-2 0-2 0-2 0-2 0-2 0-2 0-2 0-2 0-2 0-2 0-2 0-2 0-2 0-2 0-2 0-2 0-2 0-2 0-2 0-2 0-2 0-2 0-2 0-2 0-2 0-2 0-2 0-2 0-2 0-2 0-2 0-2 0-2 0-2 0-2 0-2 
0-2 0-2 0-2 0-2 0-2 0-2 0-2 0-2 0-2 0-2 0-2 0-2 0-2 0-2 0-2 0-2 0-2 0-2 0-2 0-2 0-2 0-2 0-2 0-2 0-2 0-2 0-2 0-2 0-2 0-2 0-2 0-2 0-2 0-2 0-2 0-2 0-2 0-2 0-2 0-2 0-2 0-2 0-2 0-2 0-2 0-2 0-2 0-2 0-2 0-2 0-2 0-2 0-2 0-2 0-2 0-2 0-2 0-2 0-2 0-2 0-2 0-2 0-2 0-2 0-2 0-2 0-2 0-2 0-2 0-2 0-2 0-2 0-2 0-2 0-2 0-2 0-2 0-2 0-2 0-2 0-2 0-2 0-2 0-2 0-2 0-2 0-2 162-3 162-3 162-3 162-3 162-3 162-3 128-3 128-3 128-3 128-3 128-3 128-3 128-3 128-3 179-0 37-0 37-0 37-0 37-0 37-0 37-0 136-3 136-3 136-3 136-3 136-3 136-3 136-3 136-3 136-3 136-3 136-3 134-3 134-3 134-3 134-3 134-3 38-3 38-3 90-0 90-0 90-0 90-0 90-0 90-0 90-0 90-0 90-0 11-3 11-3 11-3 11-3 11-3 11-3 11-3 11-3 11-3 12-3 12-3 12-3 0-2 0-2 0-2 0-2 0-2 0-2 0-2 0-2 0-2 0-2 0-2 0-2 0-2 0-2 0-2 0-2 0-2 0-2 0-2 0-2 0-2 0-2 0-2 0-2 0-2 0-2 0-2 0-2 0-2 0-2 0-2 0-2 0-2 0-2 0-2 0-2 0-2 0-2 0-2 0-2 0-2 0-2 0-2 0-2 0-2 0-2 0-2 0-2 0-2 0-2 0-2 0-2 0-2 0-2 0-2 0-2 0-2 0-2 0-2 0-2 0-2 0-2 0-2 0-2 0-2 0-2 0-2 0-2 0-2 0-2 
0-2 0-2 0-2 0-2 0-2 0-2 0-2 0-2 0-2 0-2 0-2 0-2 0-2 0-2 0-2 0-2 0-2 0-2 0-2 0-2 0-2 0-2 0-2 0-2 0-2 0-2 0-2 0-2 0-2 0-2 0-2 0-2 0-2 0-2 0-2 0-2 0-2 0-2 0-2 0-2 0-2 0-2 0-2 0-2 0-2 0-2 0-2 0-2 0-2 0-2 0-2 0-2 0-2 0-2 0-2 0-2 0-2 0-2 0-2 0-2 0-2 0-2 0-2 0-2 0-2 0-2 0-2 0-2 0-2 0-2 0-2 0-2 0-2 0-2 0-2 0-2 88-0 88-0 88-0 88-0 88-0 88-0 88-0 88-0 88-0 162-3 162-3 162-3 162-3 162-3 162-3 162-3 162-3 128-3 128-3 128-3 128-3 128-3 128-3 128-3 128-3 179-0 179-0 37-0 37-0 37-0 37-0 37-0 136-3 136-3 136-3 136-3 136-3 136-3 136-3 136-3 136-3 136-3 134-3 134-3 134-3 134-3 134-3 134-3 134-3 38-3 38-3 90-0 90-0 90-0 90-0 90-0 90-0 90-0 90-0 89-3 11-3 11-3 11-3 11-3 11-3 11-3 12-3 12-3 12-3 12-3 12-3 0-2 0-2 0-2 0-2 0-2 0-2 0-2 0-2 0-2 0-2 0-2 0-2 0-2 0-2 0-2 0-2 0-2 0-2 0-2 0-2 0-2 0-2 0-2 0-2 0-2 0-2 0-2 0-2 0-2 0-2 0-2 0-2 0-2 0-2 0-2 0-2 0-2 0-2 0-2 0-2 0-2 0-2 0-2 0-2 0-2 0-2 0-2 0-2 0-2 0-2 0-2 0-2 0-2 0-2 0-2 0-2 0-2 0-2 0-2 0-2 0-2 0-2 0-2 0-2 0-2 0-2 0-2 0-2 0-2 0-2 
0-2 0-2 0-2 0-2 0-2 0-2 0-2 0-2 0-2 0-2 0-2 0-2 0-2 0-2 0-2 0-2 0-2 0-2 0-2 0-2 0-2 0-2 0-2 0-2 0-2 0-2 0-2 0-2 0-2 0-2 0-2 0-2 0-2 0-2 0-2 0-2 0-2 0-2 0-2 0-2 0-2 0-2 0-2 0-2 0-2 0-2 0-2 0-2 0-2 0-2 0-2 0-2 0-2 0-2 0-2 0-2 0-2 0-2 0-2 0-2 0-2 0-2 0-2 0-2 0-2 0-2 0-2 0-2 0-2 0-2 0-2 0-2 0-2 0-2 0-2 0-2 88-0 88-0 88-0 88-0 88-0 88-0 88-0 88-0 88-0 162-3 162-3 162-3 162-3 162-3 162-3 162-3 162-3 128-3 128-3 128-3 128-3 128-3 113-3 179-0 128-3 179-0 37-0 37-0 37-0 37-0 37-0 37-0 37-0 37-0 136-3 136-3 136-3 136-3 136-3 136-3 14-0 14-0 134-3 134-3 15-0 134-3 134-3 134-3 134-3 38-3 38-3 90-0 90-0 90-0 90-0 90-0 90-0 89-3 89-3 89-3 89-3 11-3 11-3 11-3 11-3 11-3 11-3 12-3 12-3 12-3 12-3 0-2 0-2 0-2 0-2 0-2 0-2 0-2 0-2 0-2 0-2 0-2 0-2 0-2 0-2 0-2 0-2 0-2 0-2 0-2 0-2 0-2 0-2 0-2 0-2 0-2 0-2 0-2 0-2 0-2 0-2 0-2 0-2 0-2 0-2 0-2 0-2 0-2 0-2 0-2 0-2 0-2 0-2 0-2 0-2 0-2 0-2 0-2 0-2 0-2 0-2 0-2 0-2 0-2 0-2 0-2 0-2 0-2 0-2 0-2 0-2 0-2 0-2 0-2 0-2 0-2 0-2 0-2 0-2 0-2 0-2 
0-2 0-2 0-2 0-2 0-2 0-2 0-2 0-2 0-2 0-2 0-2 0-2 0-2 0-2 0-2 0-2 0-2 0-2 0-2 0-2 0-2 0-2 0-2 0-2 0-2 0-2 0-2 0-2 0-2 0-2 0-2 0-2 0-2 0-2 0-2 0-2 0-2 0-2 0-2 0-2 0-2 0-2 0-2 0-2 0-2 0-2 0-2 0-2 0-2 0-2 0-2 0-2 0-2 0-2 0-2 0-2 0-2 0-2 0-2 0-2 0-2 0-2 0-2 0-2 0-2 0-2 0-2 0-2 0-2 0-2 0-2 0-2 0-2 0-2 0-2 133-3 88-0 88-0 88-0 88-0 88-0 88-0 88-0 88-0 88-0 162-3 162-3 162-3 162-3 162-3 162-3 162-3 128-3 128-3 128-3 128-3 113-3 113-3 113-3 179-0 179-0 179-0 37-0 37-0 37-0 37-0 37-0 37-0 37-0 37-0 37-0 37-0 37-0 136-3 136-3 14-0 14-0 14-0 134-3 14-0 15-0 15-0 134-3 38-3 38-3 38-3 38-3 90-0 90-0 90-0 90-0 90-0 90-0 89-3 89-3 89-3 89-3 89-3 89-3 11-3 11-3 11-3 11-3 12-3 12-3 12-3 12-3 12-3 12-3 12-3 12-3 167-0 167-0 0-2 0-2 0-2 0-2 0-2 0-2 0-2 0-2 0-2 0-2 0-2 0-2 0-2 0-2 0-2 0-2 0-2 0-2 0-2 0-2 0-2 0-2 0-2 0-2 0-2 0-2 0-2 0-2 0-2 0-2 0-2 0-2 0-2 0-2 0-2 0-2 0-2 0-2 0-2 0-2 0-2 0-2 0-2 0-2 0-2 0-2 0-2 0-2 0-2 0-2 0-2 0-2 0-2 0-2 0-2 0-2 0-2 0-2 0-2 0-2 0-2 0-2 0-2 0-2 
0-2 0-2 0-2 0-2 0-2 0-2 0-2 0-2 0-2 0-2 0-2 0-2 0-2 0-2 0-2 0-2 0-2 0-2 0-2 0-2 0-2 0-2 0-2 0-2 0-2 0-2 0-2 0-2 0-2 0-2 0-2 0-2 0-2 0-2 0-2 0-2 0-2 0-2 0-2 0-2 0-2 0-2 0-2 0-2 0-2 0-2 0-2 0-2 0-2 0-2 0-2 0-2 0-2 0-2 0-2 0-2 0-2 0-2 0-2 0-2 0-2 0-2 0-2 0-2 0-2 0-2 0-2 0-2 0-2 0-2 0-2 0-2 0-2 0-2 133-3 133-3 133-3 88-0 133-3 88-0 88-0 69-3 69-3 88-0 88-0 162-3 162-3 162-3 162-3 162-3 162-3 128-3 128-3 128-3 128-3 128-3 128-3 113-3 113-3 179-0 179-0 179-0 37-0 37-0 37-0 37-0 37-0 37-0 37-0 37-0 207-3 207-3 207-3 207-3 14-0 14-0 14-0 14-0 14-0 14-0 14-0 15-0 15-0 15-0 38-3 38-3 38-3 90-0 38-3 90-0 90-0 90-0 90-0 89-3 89-3 89-3 89-3 89-3 89-3 89-3 11-3 11-3 11-3 12-3 12-3 12-3 12-3 12-3 12-3 12-3 12-3 167-0 167-0 167-0 167-0 167-0 167-0 0-2 0-2 0-2 0-2 0-2 0-2 0-2 0-2 0-2 0-2 0-2 0-2 0-2 0-2 0-2 0-2 0-2 0-2 0-2 0-2 0-2 0-2 0-2 0-2 0-2 0-2 0-2 0-2 0-2 0-2 0-2 0-2 0-2 0-2 0-2 0-2 0-2 0-2 0-2 0-2 0-2 0-2 0-2 0-2 0-2 0-2 0-2 0-2 0-2 0-2 0-2 0-2 0-2 0-2 0-2 0-2 0-2 0-2 0-2 0-2 
0-2 0-2 0-2 0-2 0-2 0-2 0-2 0-2 0-2 0-2 0-2 0-2 0-2 0-2 0-2 0-2 0-2 0-2 0-2 0-2 0-2 0-2 0-2 0-2 0-2 0-2 0-2 0-2 0-2 0-2 0-2 0-2 0-2 0-2 0-2 0-2 0-2 0-2 0-2 0-2 0-2 0-2 0-2 0-2 0-2 0-2 0-2 0-2 0-2 0-2 0-2 0-2 0-2 0-2 0-2 0-2 0-2 0-2 0-2 0-2 0-2 0-2 0-2 0-2 0-2 0-2 0-2 0-2 0-2 0-2 0-2 0-2 0-2 114-0 133-3 133-3 133-3 133-3 133-3 88-0 88-0 69-3 69-3 88-0 88-0 88-0 69-3 162-3 162-3 162-3 42-3 128-3 128-3 128-3 128-3 128-3 128-3 128-3 113-3 179-0 179-0 179-0 179-0 179-0 37-0 37-0 70-3 70-3 70-3 207-3 207-3 207-3 207-3 207-3 14-0 14-0 14-0 14-0 14-0 14-0 15-0 15-0 15-0 15-0 38-3 38-3 38-3 38-3 38-3 38-3 38-3 89-3 89-3 89-3 89-3 89-3 89-3 89-3 89-3 11-3 11-3 11-3 11-3 12-3 12-3 12-3 12-3 12-3 12-3 12-3 12-3 167-0 167-0 167-0 167-0 167-0 167-0 0-2 0-2 0-2 0-2 0-2 0-2 0-2 0-2 0-2 0-2 0-2 0-2 0-2 0-2 0-2 0-2 0-2 0-2 0-2 0-2 0-2 0-2 0-2 0-2 0-2 0-2 0-2 0-2 0-2 0-2 0-2 0-2 0-2 0-2 0-2 0-2 0-2 0-2 0-2 0-2 0-2 0-2 0-2 0-2 0-2 0-2 0-2 0-2 0-2 0-2 0-2 0-2 0-2 0-2 0-2 0-2 0-2 0-2 0-2 0-2 
0-2 0-2 0-2 0-2 0-2 0-2 0-2 0-2 0-2 0-2 0-2 0-2 0-2 0-2 0-2 0-2 0-2 0-2 0-2 0-2 0-2 0-2 0-2 0-2 0-2 0-2 0-2 0-2 0-2 0-2 0-2 0-2 0-2 0-2 0-2 0-2 0-2 0-2 0-2 0-2 0-2 0-2 0-2 0-2 0-2 0-2 0-2 0-2 0-2 0-2 0-2 0-2 0-2 0-2 0-2 0-2 0-2 0-2 0-2 0-2 0-2 0-2 0-2 108-3 108-3 108-3 108-3 108-3 108-3 108-3 108-3 108-3 114-0 114-0 114-0 133-3 133-3 133-3 88-0 88-0 133-3 69-3 69-3 69-3 69-3 69-3 69-3 69-3 69-3 69-3 42-3 113-3 113-3 113-3 113-3 113-3 113-3 113-3 113-3 113-3 179-0 179-0 179-0 179-0 179-0 179-0 70-3 70-3 70-3 70-3 207-3 207-3 207-3 207-3 207-3 14-0 14-0 14-0 14-0 14-0 15-0 15-0 15-0 15-0 38-3 38-3 38-3 38-3 38-3 38-3 89-3 89-3 89-3 89-3 89-3 89-3 89-3 89-3 89-3 11-3 11-3 11-3 12-3 12-3 12-3 12-3 12-3 12-3 198-3 12-3 12-3 167-0 167-0 167-0 167-0 167-0 167-0 0-2 0-2 0-2 0-2 0-2 0-2 0-2 0-2 0-2 0-2 0-2 0-2 0-2 0-2 0-2 0-2 0-2 0-2 0-2 0-2 0-2 0-2 0-2 0-2 0-2 0-2 0-2 0-2 0-2 0-2 0-2 0-2 0-2 0-2 0-2 0-2 0-2 0-2 0-2 0-2 0-2 0-2 0-2 0-2 0-2 0-2 0-2 0-2 0-2 0-2 0-2 0-2 0-2 0-2 0-2 0-2 0-2 0-2 0-2 0-2 
0-2 0-2 0-2 0-2 0-2 0-2 0-2 0-2 0-2 0-2 0-2 0-2 0-2 0-2 0-2 0-2 0-2 0-2 0-2 0-2 0-2 0-2 0-2 0-2 0-2 0-2 0-2 0-2 0-2 0-2 0-2 0-2 0-2 0-2 0-2 0-2 0-2 0-2 0-2 0-2 0-2 0-2 0-2 0-2 0-2 0-2 0-2 0-2 0-2 0-2 0-2 0-2 0-2 0-2 0-2 0-2 0-2 0-2 0-2 0-2 0-2 0-2 108-3 108-3 108-3 108-3 108-3 108-3 108-3 108-3 108-3 114-0 114-0 114-0 114-0 114-0 133-3 133-3 133-3 133-3 133-3 69-3 69-3 69-3 69-3 69-3 69-3 132-3 132-3 132-3 42-3 113-3 113-3 113-3 113-3 113-3 113-3 113-3 113-3 113-3 179-0 179-0 179-0 179-0 179-0 179-0 70-3 70-3 70-3 70-3 207-3 207-3 207-3 207-3 14-0 14-0 14-0 14-0 14-0 14-0 14-0 15-0 15-0 15-0 38-3 38-3 38-3 38-3 38-3 38-3 38-3 96-0 89-3 89-3 89-3 89-3 89-3 89-3 97-3 97-3 11-3 97-3 97-3 97-3 97-3 97-3 97-3 198-3 198-3 86-3 86-3 86-3 167-0 167-0 167-0 167-0 167-0 167-0 0-2 0-2 0-2 0-2 0-2 0-2 0-2 0-2 0-2 0-2 0-2 0-2 0-2 0-2 0-2 0-2 0-2 0-2 0-2 0-2 0-2 0-2 0-2 0-2 0-2 0-2 0-2 0-2 0-2 0-2 0-2 0-2 0-2 0-2 0-2 0-2 0-2 0-2 0-2 0-2 0-2 0-2 0-2 0-2 0-2 0-2 0-2 0-2 0-2 0-2 0-2 0-2 0-2 0-2 0-2 0-2 0-2 0-2 0-2 
0-2 0-2 0-2 0-2 0-2 0-2 0-2 0-2 0-2 0-2 0-2 0-2 0-2 0-2 0-2 0-2 0-2 0-2 0-2 0-2 0-2 0-2 0-2 0-2 0-2 0-2 0-2 0-2 0-2 0-2 0-2 0-2 0-2 0-2 0-2 0-2 0-2 0-2 0-2 0-2 0-2 0-2 0-2 0-2 0-2 0-2 0-2 0-2 0-2 0-2 0-2 0-2 0-2 0-2 0-2 0-2 0-2 0-2 0-2 0-2 0-2 0-2 108-3 108-3 108-3 108-3 108-3 108-3 108-3 108-3 114-0 114-0 114-0 114-0 114-0 114-0 16-3 16-3 133-3 133-3 133-3 133-3 133-3 69-3 69-3 69-3 69-3 132-3 132-3 132-3 42-3 42-3 113-3 113-3 113-3 113-3 113-3 113-3 113-3 113-3 113-3 179-0 179-0 179-0 179-0 179-0 179-0 70-3 70-3 70-3 207-3 207-3 207-3 211-0 211-0 14-0 211-0 14-0 14-0 14-0 14-0 15-0 15-0 15-0 38-3 96-0 38-3 38-3 96-0 38-3 96-0 96-0 96-0 96-0 96-0 96-0 97-3 97-3 97-3 97-3 97-3 97-3 92-0 92-0 97-3 97-3 198-3 198-3 198-3 86-3 86-3 86-3 167-0 167-0 167-0 167-0 167-0 167-0 167-0 17-3 0-2 0-2 0-2 0-2 0-2 0-2 0-2 0-2 0-2 0-2 0-2 0-2 0-2 0-2 0-2 0-2 0-2 0-2 0-2 0-2 0-2 0-2 0-2 0-2 0-2 0-2 0-2 0-2 0-2 0-2 0-2 0-2 0-2 0-2 0-2 0-2 0-2 0-2 0-2 0-2 0-2 0-2 0-2 0-2 0-2 0-2 0-2 0-2 0-2 0-2 0-2 0-2 0-2 0-2 0-2 0-2 0-2 
0-2 0-2 0-2 0-2 0-2 0-2 0-2 0-2 0-2 0-2 0-2 0-2 0-2 0-2 0-2 0-2 0-2 0-2 0-2 0-2 0-2 0-2 0-2 0-2 0-2 0-2 0-2 0-2 0-2 0-2 0-2 0-2 0-2 0-2 0-2 0-2 0-2 0-2 0-2 0-2 0-2 0-2 0-2 0-2 0-2 0-2 0-2 0-2 0-2 0-2 0-2 0-2 0-2 0-2 0-2 0-2 0-2 0-2 0-2 0-2 0-2 0-2 226-3 108-3 108-3 108-3 108-3 62-3 108-3 114-0 114-0 114-0 114-0 114-0 114-0 16-3 16-3 16-3 133-3 133-3 133-3 133-3 69-3 69-3 69-3 69-3 69-3 132-3 132-3 132-3 132-3 42-3 113-3 113-3 113-3 10-0 10-0 10-0 10-0 137-0 179-0 179-0 179-0 179-0 179-0 179-0 70-3 70-3 70-3 207-3 207-3 207-3 207-3 211-0 211-0 211-0 211-0 166-3 14-0 15-0 15-0 15-0 15-0 15-0 15-0 96-0 96-0 96-0 96-0 96-0 96-0 96-0 224-3 96-0 96-0 96-0 59-3 97-3 97-3 97-3 97-3 97-3 92-0 92-0 97-3 198-3 198-3 198-3 86-3 86-3 86-3 86-3 167-0 167-0 167-0 167-0 17-3 17-3 17-3 17-3 0-2 0-2 0-2 0-2 0-2 0-2 0-2 0-2 0-2 0-2 0-2 0-2 0-2 0-2 0-2 0-2 0-2 0-2 0-2 0-2 0-2 0-2 0-2 0-2 0-2 0-2 0-2 0-2 0-2 0-2 0-2 0-2 0-2 0-2 0-2 0-2 0-2 0-2 0-2 0-2 0-2 0-2 0-2 0-2 0-2 0-2 0-2 0-2 0-2 0-2 0-2 0-2 0-2 0-2 0-2 0-2 0-2 
0-2 0-2 0-2 0-2 0-2 0-2 0-2 0-2 0-2 0-2 0-2 0-2 0-2 0-2 0-2 0-2 0-2 0-2 0-2 0-2 0-2 0-2 0-2 0-2 0-2 0-2 0-2 0-2 0-2 0-2 0-2 0-2 0-2 0-2 0-2 0-2 0-2 0-2 0-2 0-2 0-2 0-2 0-2 0-2 0-2 0-2 0-2 0-2 0-2 0-2 0-2 0-2 0-2 0-2 0-2 0-2 0-2 0-2 0-2 0-2 0-2 0-2 226-3 226-3 108-3 62-3 62-3 62-3 114-0 114-0 114-0 114-0 114-0 114-0 114-0 16-3 16-3 16-3 16-3 133-3 133-3 133-3 133-3 69-3 69-3 69-3 69-3 132-3 132-3 132-3 132-3 42-3 113-3 113-3 113-3 10-0 10-0 10-0 10-0 137-0 137-0 137-0 137-0 137-0 137-0 137-0 70-3 70-3 70-3 70-3 207-3 207-3 207-3 211-0 211-0 211-0 166-3 166-3 166-3 166-3 166-3 15-0 15-0 15-0 15-0 96-0 96-0 96-0 96-0 96-0 96-0 96-0 224-3 96-0 96-0 96-0 59-3 97-3 97-3 97-3 97-3 97-3 92-0 92-0 198-3 198-3 198-3 198-3 86-3 86-3 86-3 86-3 167-0 17-3 17-3 17-3 17-3 17-3 17-3 17-3 17-3 17-3 17-3 0-2 0-2 0-2 0-2 0-2 0-2 0-2 0-2 0-2 0-2 0-2 0-2 0-2 0-2 0-2 0-2 0-2 0-2 0-2 0-2 0-2 0-2 0-2 0-2 0-2 0-2 0-2 0-2 0-2 0-2 0-2 0-2 0-2 0-2 0-2 0-2 0-2 0-2 0-2 0-2 0-2 0-2 0-2 0-2 0-2 0-2 0-2 0-2 0-2 0-2 0-2 0-2 0-2 0-2 
0-2 0-2 0-2 0-2 0-2 0-2 0-2 0-2 0-2 0-2 0-2 0-2 0-2 0-2 0-2 0-2 0-2 0-2 0-2 0-2 0-2 0-2 0-2 0-2 0-2 0-2 0-2 0-2 0-2 0-2 0-2 0-2 0-2 0-2 0-2 0-2 0-2 0-2 0-2 0-2 0-2 0-2 0-2 0-2 0-2 0-2 0-2 0-2 0-2 0-2 0-2 0-2 0-2 0-2 0-2 0-2 0-2 0-2 0-2 0-2 226-3 226-3 226-3 108-3 108-3 62-3 62-3 62-3 62-3 62-3 114-0 114-0 114-0 114-0 114-0 16-3 16-3 16-3 16-3 133-3 133-3 16-3 16-3 69-3 132-3 69-3 69-3 132-3 132-3 132-3 132-3 42-3 42-3 42-3 42-3 10-0 10-0 10-0 10-0 10-0 137-0 137-0 137-0 137-0 137-0 70-3 70-3 70-3 70-3 70-3 207-3 207-3 207-3 211-0 211-0 211-0 211-0 166-3 166-3 166-3 166-3 15-0 15-0 15-0 15-0 96-0 96-0 96-0 96-0 96-0 96-0 96-0 224-3 224-3 224-3 224-3 59-3 97-3 97-3 97-3 97-3 97-3 92-0 92-0 92-0 198-3 198-3 198-3 198-3 86-3 86-3 86-3 167-0 17-3 17-3 17-3 17-3 17-3 17-3 17-3 17-3 246-0 246-0 246-0 0-2 0-2 0-2 0-2 0-2 0-2 0-2 0-2 0-2 0-2 0-2 0-2 0-2 0-2 0-2 0-2 0-2 0-2 0-2 0-2 0-2 0-2 0-2 0-2 0-2 0-2 0-2 0-2 0-2 0-2 0-2 0-2 0-2 0-2 0-2 0-2 0-2 0-2 0-2 0-2 0-2 0-2 0-2 0-2 0-2 0-2 0-2 0-2 0-2 0-2 0-2 0-2 0-2 
0-2 0-2 0-2 0-2 0-2 0-2 0-2 0-2 0-2 0-2 0-2 0-2 0-2 0-2 0-2 0-2 0-2 0-2 0-2 0-2 0-2 0-2 0-2 0-2 0-2 0-2 0-2 0-2 0-2 0-2 0-2 0-2 0-2 0-2 0-2 0-2 0-2 0-2 0-2 0-2 0-2 0-2 0-2 0-2 0-2 0-2 0-2 0-2 0-2 0-2 0-2 0-2 0-2 0-2 0-2 0-2 0-2 0-2 57-3 57-3 226-3 226-3 226-3 108-3 108-3 62-3 62-3 62-3 62-3 62-3 62-3 114-0 114-0 114-0 114-0 16-3 16-3 16-3 133-3 133-3 133-3 16-3 16-3 132-3 132-3 132-3 132-3 132-3 132-3 132-3 132-3 42-3 42-3 42-3 42-3 10-0 10-0 10-0 10-0 10-0 137-0 137-0 137-0 137-0 70-3 70-3 70-3 70-3 70-3 70-3 207-3 207-3 207-3 207-3 211-0 211-0 211-0 166-3 166-3 166-3 166-3 166-3 166-3 15-0 15-0 96-0 96-0 96-0 96-0 96-0 224-3 224-3 224-3 224-3 224-3 224-3 59-3 59-3 59-3 97-3 97-3 97-3 97-3 92-0 92-0 198-3 198-3 198-3 86-3 86-3 86-3 86-3 86-3 86-3 17-3 86-3 17-3 17-3 17-3 17-3 17-3 246-0 246-0 246-0 246-0 246-0 246-0 220-3 220-3 220-3 220-3 220-3 0-2 0-2 0-2 0-2 0-2 0-2 0-2 0-2 0-2 0-2 0-2 0-2 0-2 0-2 0-2 0-2 0-2 0-2 0-2 0-2 0-2 0-2 0-2 0-2 0-2 0-2 0-2 0-2 0-2 0-2 0-2 0-2 0-2 0-2 0-2 0-2 0-2 0-2 0-2 0-2 0-2 0-2 0-2 0-2 0-2 
0-2 0-2 0-2 0-2 0-2 0-2 0-2 0-2 0-2 0-2 0-2 0-2 0-2 0-2 0-2 0-2 0-2 0-2 0-2 0-2 0-2 0-2 0-2 0-2 0-2 0-2 0-2 0-2 0-2 0-2 0-2 0-2 0-2 0-2 0-2 0-2 0-2 0-2 0-2 0-2 0-2 0-2 0-2 0-2 0-2 0-2 0-2 0-2 0-2 0-2 0-2 0-2 0-2 0-2 0-2 57-3 57-3 57-3 57-3 57-3 226-3 226-3 226-3 226-3 226-3 226-3 62-3 62-3 62-3 62-3 62-3 131-3 131-3 131-3 131-3 16-3 16-3 16-3 16-3 133-3 16-3 16-3 16-3 132-3 132-3 132-3 132-3 42-3 42-3 42-3 42-3 42-3 42-3 42-3 42-3 10-0 10-0 10-0 10-0 10-0 137-0 137-0 137-0 137-0 70-3 70-3 70-3 70-3 207-3 207-3 207-3 207-3 211-0 211-0 211-0 188-3 166-3 166-3 166-3 166-3 166-3 166-3 166-3 166-3 393-0 393-0 393-0 393-0 393-0 393-0 393-0 224-3 224-3 224-3 224-3 59-3 59-3 59-3 59-3 59-3 59-3 59-3 92-0 92-0 92-0 198-3 198-3 198-3 86-3 86-3 86-3 86-3 86-3 86-3 86-3 86-3 17-3 17-3 17-3 17-3 17-3 246-0 246-0 246-0 246-0 246-0 220-3 220-3 220-3 220-3 220-3 220-3 0-2 0-2 0-2 0-2 0-2 0-2 0-2 0-2 0-2 0-2 0-2 0-2 0-2 0-2 0-2 0-2 0-2 0-2 0-2 0-2 0-2 0-2 0-2 0-2 0-2 0-2 0-2 0-2 0-2 0-2 0-2 0-2 0-2 0-2 0-2 0-2 0-2 0-2 0-2 0-2 0-2 0-2 0-2 0-2 0-2 
0-2 0-2 0-2 0-2 0-2 0-2 0-2 0-2 0-2 0-2 0-2 0-2 0-2 0-2 0-2 0-2 0-2 0-2 0-2 0-2 0-2 0-2 0-2 0-2 0-2 0-2 0-2 0-2 0-2 0-2 0-2 0-2 0-2 0-2 0-2 0-2 0-2 0-2 0-2 0-2 0-2 0-2 0-2 0-2 0-2 0-2 0-2 0-2 0-2 0-2 0-2 0-2 0-2 57-3 57-3 57-3 57-3 57-3 57-3 57-3 226-3 226-3 226-3 226-3 226-3 226-3 62-3 62-3 62-3 62-3 62-3 131-3 131-3 131-3 131-3 16-3 16-3 16-3 16-3 16-3 16-3 16-3 16-3 132-3 132-3 132-3 132-3 132-3 132-3 42-3 42-3 42-3 42-3 42-3 10-0 10-0 10-0 10-0 10-0 137-0 137-0 137-0 137-0 137-0 13-3 70-3 13-3 70-3 207-3 207-3 211-0 211-0 211-0 211-0 211-0 188-3 188-3 166-3 166-3 166-3 166-3 166-3 166-3 166-3 166-3 393-0 393-0 393-0 393-0 393-0 393-0 224-3 224-3 224-3 224-3 59-3 59-3 59-3 59-3 59-3 59-3 92-0 92-0 92-0 92-0 198-3 198-3 198-3 198-3 86-3 86-3 86-3 86-3 86-3 174-0 174-0 17-3 17-3 17-3 17-3 17-3 174-0 174-0 174-0 246-0 246-0 220-3 220-3 220-3 220-3 220-3 220-3 0-2 0-2 0-2 0-2 0-2 0-2 0-2 0-2 0-2 0-2 0-2 0-2 0-2 0-2 0-2 0-2 0-2 0-2 0-2 0-2 0-2 0-2 0-2 0-2 0-2 0-2 0-2 0-2 0-2 0-2 0-2 0-2 0-2 0-2 0-2 0-2 0-2 0-2 0-2 0-2 0-2 0-2 0-2 0-2 0-2 
0-2 0-2 0-2 0-2 0-2 0-2 0-2 0-2 0-2 0-2 0-2 0-2 0-2 0-2 0-2 0-2 0-2 0-2 0-2 0-2 0-2 0-2 0-2 0-2 0-2 0-2 0-2 0-2 0-2 0-2 0-2 0-2 0-2 0-2 0-2 0-2 0-2 0-2 0-2 0-2 0-2 0-2 0-2 0-2 0-2 0-2 0-2 0-2 0-2 0-2 0-2 82-0 82-0 57-3 57-3 57-3 57-3 57-3 57-3 57-3 57-3 226-3 226-3 226-3 226-3 62-3 62-3 62-3 62-3 131-3 131-3 131-3 131-3 131-3 109-3 16-3 16-3 16-3 16-3 135-0 135-0 135-0 16-3 16-3 209-3 209-3 209-3 132-3 132-3 132-3 42-3 42-3 42-3 42-3 10-0 10-0 10-0 10-0 10-0 137-0 137-0 137-0 137-0 137-0 13-3 13-3 13-3 13-3 210-3 210-3 210-3 211-0 211-0 211-0 211-0 188-3 188-3 166-3 166-3 166-3 166-3 166-3 166-3 166-3 166-3 393-0 393-0 393-0 393-0 393-0 393-0 224-3 224-3 224-3 224-3 59-3 59-3 59-3 59-3 59-3 59-3 92-0 92-0 92-0 92-0 198-3 198-3 198-3 198-3 86-3 174-0 174-0 174-0 174-0 174-0 174-0 174-0 17-3 17-3 17-3 174-0 174-0 174-0 246-0 246-0 246-0 220-3 220-3 220-3 220-3 220-3 220-3 0-2 0-2 0-2 0-2 0-2 0-2 0-2 0-2 0-2 0-2 0-2 0-2 0-2 0-2 0-2 0-2 0-2 0-2 0-2 0-2 0-2 0-2 0-2 0-2 0-2 0-2 0-2 0-2 0-2 0-2 0-2 0-2 0-2 0-2 0-2 0-2 0-2 0-2 0-2 0-2 0-2 0-2 0-2 0-2 0-2 
0-2 0-2 0-2 0-2 0-2 0-2 0-2 0-2 0-2 0-2 0-2 0-2 0-2 0-2 0-2 0-2 0-2 0-2 0-2 0-2 0-2 0-2 0-2 0-2 0-2 0-2 0-2 0-2 0-2 0-2 0-2 0-2 0-2 0-2 0-2 0-2 0-2 0-2 0-2 0-2 0-2 0-2 0-2 0-2 0-2 0-2 0-2 0-2 0-2 34-0 34-0 82-0 82-0 57-3 57-3 57-3 57-3 57-3 57-3 57-3 57-3 57-3 226-3 226-3 226-3 62-3 131-3 131-3 131-3 131-3 131-3 131-3 131-3 131-3 109-3 109-3 135-0 135-0 135-0 135-0 135-0 135-0 135-0 16-3 209-3 209-3 209-3 209-3 209-3 209-3 42-3 42-3 42-3 42-3 203-3 10-0 10-0 137-0 137-0 137-0 137-0 137-0 205-3 137-0 13-3 13-3 13-3 13-3 210-3 210-3 210-3 211-0 211-0 211-0 211-0 188-3 188-3 188-3 188-3 188-3 166-3 166-3 165-0 166-3 393-0 393-0 393-0 393-0 393-0 393-0 141-3 224-3 224-3 224-3 224-3 224-3 224-3 59-3 59-3 59-3 59-3 92-0 92-0 92-0 92-0 198-3 198-3 198-3 198-3 198-3 198-3 174-0 174-0 174-0 174-0 174-0 174-0 174-0 174-0 174-0 174-0 174-0 246-0 246-0 246-0 246-0 246-0 220-3 220-3 220-3 220-3 220-3 220-3 0-2 0-2 0-2 0-2 0-2 0-2 0-2 0-2 0-2 0-2 0-2 0-2 0-2 0-2 0-2 0-2 0-2 0-2 0-2 0-2 0-2 0-2 0-2 0-2 0-2 0-2 0-2 0-2 0-2 0-2 0-2 0-2 0-2 0-2 0-2 0-2 0-2 0-2 0-2 0-2 0-2 0-2 0-2 0-2 
0-2 0-2 0-2 0-2 0-2 0-2 0-2 0-2 0-2 0-2 0-2 0-2 0-2 0-2 0-2 0-2 0-2 0-2 0-2 0-2 0-2 0-2 0-2 0-2 0-2 0-2 0-2 0-2 0-2 0-2 0-2 0-2 0-2 0-2 0-2 0-2 0-2 0-2 0-2 0-2 0-2 0-2 0-2 0-2 0-2 0-2 0-2 0-2 0-2 34-0 34-0 82-0 82-0 82-0 57-3 57-3 57-3 57-3 57-3 57-3 57-3 57-3 226-3 226-3 62-3 62-3 62-3 131-3 131-3 131-3 131-3 131-3 131-3 131-3 109-3 109-3 135-0 135-0 135-0 135-0 135-0 135-0 135-0 209-3 209-3 209-3 209-3 209-3 209-3 209-3 209-3 203-3 203-3 203-3 203-3 10-0 10-0 137-0 137-0 137-0 137-0 205-3 205-3 205-3 205-3 13-3 13-3 210-3 210-3 210-3 210-3 211-0 188-3 188-3 188-3 188-3 188-3 188-3 165-0 165-0 165-0 165-0 165-0 165-0 393-0 393-0 393-0 393-0 393-0 393-0 141-3 141-3 141-3 224-3 224-3 224-3 224-3 59-3 59-3 59-3 92-0 92-0 92-0 92-0 92-0 140-0 140-0 140-0 140-0 198-3 140-0 140-0 123-0 123-0 123-0 123-0 174-0 174-0 174-0 246-0 246-0 246-0 246-0 246-0 246-0 220-3 220-3 220-3 220-3 220-3 225-0 225-0 225-0 225-0 225-0 0-2 0-2 0-2 0-2 0-2 0-2 0-2 0-2 0-2 0-2 0-2 0-2 0-2 0-2 0-2 0-2 0-2 0-2 0-2 0-2 0-2 0-2 0-2 0-2 0-2 0-2 0-2 0-2 0-2 0-2 0-2 0-2 0-2 0-2 0-2 0-2 0-2 0-2 0-2 0-2 0-2 0-2 
0-2 0-2 0-2 0-2 0-2 0-2 0-2 0-2 0-2 0-2 0-2 0-2 0-2 0-2 0-2 0-2 0-2 0-2 0-2 0-2 0-2 0-2 0-2 0-2 0-2 0-2 0-2 0-2 0-2 0-2 0-2 0-2 0-2 0-2 0-2 0-2 0-2 0-2 0-2 0-2 0-2 0-2 0-2 0-2 0-2 0-2 0-2 0-2 34-0 34-0 34-0 82-0 82-0 82-0 82-0 82-0 57-3 57-3 82-0 82-0 82-0 226-3 226-3 226-3 62-3 62-3 62-3 131-3 131-3 131-3 131-3 131-3 109-3 131-3 109-3 109-3 135-0 135-0 135-0 135-0 135-0 135-0 135-0 209-3 209-3 209-3 209-3 209-3 209-3 209-3 209-3 203-3 203-3 203-3 203-3 203-3 203-3 203-3 203-3 137-0 205-3 205-3 205-3 205-3 13-3 13-3 13-3 210-3 210-3 210-3 210-3 211-0 188-3 188-3 188-3 188-3 188-3 188-3 165-0 165-0 165-0 165-0 165-0 165-0 141-3 141-3 393-0 393-0 393-0 393-0 393-0 141-3 224-3 224-3 224-3 224-3 59-3 59-3 59-3 59-3 92-0 92-0 92-0 92-0 140-0 140-0 140-0 140-0 140-0 140-0 140-0 123-0 123-0 123-0 123-0 123-0 123-0 174-0 174-0 246-0 246-0 246-0 246-0 246-0 246-0 220-3 220-3 220-3 220-3 220-3 225-0 225-0 225-0 225-0 225-0 0-2 0-2 0-2 0-2 0-2 0-2 0-2 0-2 0-2 0-2 0-2 0-2 0-2 0-2 0-2 0-2 0-2 0-2 0-2 0-2 0-2 0-2 0-2 0-2 0-2 0-2 0-2 0-2 0-2 0-2 0-2 0-2 0-2 0-2 0-2 0-2 0-2 0-2 0-2 0-2 0-2 0-2 
0-2 0-2 0-2 0-2 0-2 0-2 0-2 0-2 0-2 0-2 0-2 0-2 0-2 0-2 0-2 0-2 0-2 0-2 0-2 0-2 0-2 0-2 0-2 0-2 0-2 0-2 0-2 0-2 0-2 0-2 0-2 0-2 0-2 0-2 0-2 0-2 0-2 0-2 0-2 0-2 0-2 0-2 0-2 0-2 0-2 0-2 34-0 34-0 34-0 34-0 34-0 82-0 82-0 82-0 82-0 82-0 82-0 82-0 82-0 82-0 82-0 226-3 226-3 226-3 62-3 62-3 62-3 131-3 131-3 109-3 109-3 109-3 109-3 109-3 109-3 109-3 135-0 135-0 32-3 32-3 32-3 135-0 135-0 135-0 84-3 84-3 209-3 209-3 209-3 209-3 209-3 84-3 203-3 203-3 203-3 203-3 203-3 203-3 203-3 137-0 205-3 205-3 205-3 205-3 13-3 13-3 210-3 210-3 210-3 210-3 210-3 211-0 211-0 188-3 188-3 188-3 188-3 188-3 165-0 165-0 165-0 165-0 165-0 165-0 165-0 141-3 141-3 141-3 393-0 393-0 393-0 141-3 141-3 224-3 224-3 59-3 59-3 59-3 59-3 59-3 92-0 92-0 92-0 92-0 140-0 140-0 140-0 140-0 140-0 140-0 140-0 123-0 123-0 123-0 123-0 123-0 123-0 174-0 174-0 174-0 246-0 246-0 246-0 246-0 295-3 295-3 295-3 295-3 225-0 225-0 225-0 225-0 225-0 225-0 225-0 0-2 0-2 0-2 0-2 0-2 0-2 0-2 0-2 0-2 0-2 0-2 0-2 0-2 0-2 0-2 0-2 0-2 0-2 0-2 0-2 0-2 0-2 0-2 0-2 0-2 0-2 0-2 0-2 0-2 0-2 0-2 0-2 0-2 0-2 0-2 0-2 0-2 0-2 0-2 0-2 0-2 0-2 
0-2 0-2 0-2 0-2 0-2 0-2 0-2 0-2 0-2 0-2 0-2 0-2 0-2 0-2 0-2 0-2 0-2 0-2 0-2 0-2 0-2 0-2 0-2 0-2 0-2 0-2 0-2 0-2 0-2 0-2 0-2 0-2 0-2 0-2 0-2 0-2 0-2 0-2 0-2 0-2 0-2 0-2 0-2 0-2 0-2 0-2 34-0 34-0 55-0 34-0 34-0 82-0 82-0 82-0 82-0 82-0 82-0 82-0 82-0 228-3 226-3 226-3 226-3 226-3 226-3 131-3 131-3 131-3 109-3 109-3 109-3 109-3 109-3 109-3 109-3 109-3 135-0 135-0 32-3 32-3 32-3 32-3 135-0 135-0 84-3 84-3 209-3 209-3 209-3 209-3 209-3 84-3 203-3 203-3 203-3 203-3 203-3 203-3 203-3 205-3 205-3 205-3 205-3 205-3 13-3 13-3 13-3 210-3 210-3 210-3 210-3 210-3 188-3 188-3 188-3 188-3 188-3 161-3 161-3 165-0 165-0 165-0 165-0 165-0 165-0 141-3 141-3 141-3 393-0 393-0 141-3 141-3 141-3 141-3 141-3 141-3 122-3 59-3 94-0 94-0 92-0 140-0 140-0 140-0 140-0 140-0 140-0 140-0 123-0 123-0 140-0 123-0 123-0 123-0 123-0 123-0 123-0 174-0 320-3 320-3 295-3 295-3 295-3 295-3 295-3 295-3 295-3 295-3 225-0 300-3 300-3 225-0 225-0 225-0 225-0 225-0 0-2 0-2 0-2 0-2 0-2 0-2 0-2 0-2 0-2 0-2 0-2 0-2 0-2 0-2 0-2 0-2 0-2 0-2 0-2 0-2 0-2 0-2 0-2 0-2 0-2 0-2 0-2 0-2 0-2 0-2 0-2 0-2 0-2 0-2 0-2 0-2 0-2 0-2 0-2 0-2 0-2 
0-2 0-2 0-2 0-2 0-2 0-2 0-2 0-2 0-2 0-2 0-2 0-2 0-2 0-2 0-2 0-2 0-2 0-2 0-2 0-2 0-2 0-2 0-2 0-2 0-2 0-2 0-2 0-2 0-2 0-2 0-2 0-2 0-2 0-2 0-2 0-2 0-2 0-2 0-2 0-2 0-2 0-2 0-2 0-2 0-2 0-2 34-0 34-0 55-0 55-0 34-0 82-0 82-0 82-0 82-0 82-0 228-3 228-3 228-3 228-3 226-3 228-3 228-3 226-3 226-3 131-3 131-3 131-3 109-3 109-3 109-3 109-3 32-3 32-3 32-3 32-3 135-0 32-3 32-3 32-3 32-3 44-3 135-0 135-0 84-3 84-3 84-3 84-3 84-3 84-3 84-3 84-3 203-3 203-3 203-3 203-3 203-3 203-3 93-3 93-3 205-3 205-3 205-3 205-3 205-3 13-3 13-3 210-3 210-3 210-3 210-3 210-3 188-3 188-3 188-3 188-3 188-3 161-3 161-3 165-0 165-0 165-0 165-0 165-0 165-0 141-3 141-3 141-3 141-3 141-3 141-3 141-3 141-3 141-3 122-3 122-3 122-3 122-3 122-3 94-0 140-0 140-0 140-0 140-0 140-0 140-0 140-0 123-0 123-0 123-0 123-0 123-0 320-3 123-0 123-0 123-0 123-0 320-3 320-3 320-3 295-3 295-3 295-3 295-3 295-3 295-3 295-3 295-3 300-3 300-3 300-3 300-3 300-3 225-0 225-0 225-0 0-2 0-2 0-2 0-2 0-2 0-2 0-2 0-2 0-2 0-2 0-2 0-2 0-2 0-2 0-2 0-2 0-2 0-2 0-2 0-2 0-2 0-2 0-2 0-2 0-2 0-2 0-2 0-2 0-2 0-2 0-2 0-2 0-2 0-2 0-2 0-2 0-2 0-2 0-2 0-2 0-2 
0-2 0-2 0-2 0-2 0-2 0-2 0-2 0-2 0-2 0-2 0-2 0-2 0-2 0-2 0-2 0-2 0-2 0-2 0-2 0-2 0-2 0-2 0-2 0-2 0-2 0-2 0-2 0-2 0-2 0-2 0-2 0-2 0-2 0-2 0-2 0-2 0-2 0-2 0-2 0-2 0-2 0-2 0-2 0-2 34-0 34-0 34-0 34-0 55-0 55-0 55-0 55-0 55-0 82-0 107-3 82-0 228-3 107-3 228-3 228-3 228-3 228-3 228-3 228-3 228-3 228-3 228-3 228-3 109-3 109-3 109-3 109-3 32-3 32-3 32-3 32-3 32-3 32-3 32-3 32-3 32-3 44-3 44-3 84-3 84-3 84-3 84-3 84-3 84-3 84-3 84-3 84-3 84-3 84-3 203-3 203-3 93-3 93-3 93-3 93-3 205-3 205-3 205-3 205-3 205-3 13-3 13-3 210-3 266-3 210-3 210-3 210-3 210-3 161-3 161-3 188-3 161-3 161-3 161-3 161-3 165-0 165-0 165-0 165-0 165-0 165-0 248-0 141-3 141-3 141-3 141-3 141-3 141-3 122-3 122-3 122-3 122-3 122-3 122-3 94-0 94-0 94-0 94-0 94-0 94-0 140-0 140-0 67-3 123-0 123-0 123-0 66-0 320-3 320-3 320-3 320-3 320-3 320-3 320-3 320-3 295-3 295-3 320-3 295-3 295-3 295-3 295-3 295-3 295-3 295-3 300-3 300-3 300-3 225-0 225-0 39-3 39-3 0-2 0-2 0-2 0-2 0-2 0-2 0-2 0-2 0-2 0-2 0-2 0-2 0-2 0-2 0-2 0-2 0-2 0-2 0-2 0-2 0-2 0-2 0-2 0-2 0-2 0-2 0-2 0-2 0-2 0-2 0-2 0-2 0-2 0-2 0-2 0-2 0-2 0-2 0-2 0-2 
0-2 0-2 0-2 0-2 0-2 0-2 0-2 0-2 0-2 0-2 0-2 0-2 0-2 0-2 0-2 0-2 0-2 0-2 0-2 0-2 0-2 0-2 0-2 0-2 0-2 0-2 0-2 0-2 0-2 0-2 0-2 0-2 0-2 0-2 0-2 0-2 0-2 0-2 0-2 0-2 0-2 0-2 0-2 0-2 34-0 34-0 34-0 34-0 55-0 55-0 55-0 55-0 107-3 107-3 107-3 82-0 228-3 107-3 107-3 107-3 228-3 228-3 228-3 228-3 228-3 228-3 228-3 278-0 109-3 109-3 109-3 32-3 32-3 32-3 208-0 208-0 32-3 32-3 32-3 32-3 32-3 44-3 44-3 44-3 84-3 84-3 84-3 84-3 84-3 84-3 84-3 84-3 84-3 84-3 203-3 203-3 93-3 93-3 93-3 93-3 205-3 205-3 205-3 205-3 205-3 13-3 13-3 13-3 266-3 266-3 210-3 210-3 210-3 161-3 161-3 161-3 161-3 161-3 161-3 161-3 165-0 165-0 248-0 165-0 248-0 165-0 248-0 248-0 141-3 141-3 81-3 81-3 81-3 122-3 122-3 122-3 122-3 122-3 122-3 122-3 94-0 94-0 94-0 94-0 94-0 140-0 67-3 67-3 67-3 123-0 123-0 66-0 66-0 66-0 66-0 66-0 66-0 320-3 66-0 320-3 320-3 320-3 320-3 320-3 295-3 295-3 295-3 295-3 295-3 300-3 300-3 300-3 300-3 225-0 225-0 39-3 39-3 39-3 39-3 0-2 0-2 0-2 0-2 0-2 0-2 0-2 0-2 0-2 0-2 0-2 0-2 0-2 0-2 0-2 0-2 0-2 0-2 0-2 0-2 0-2 0-2 0-2 0-2 0-2 0-2 0-2 0-2 0-2 0-2 0-2 0-2 0-2 0-2 0-2 0-2 0-2 0-2 
0-2 0-2 0-2 0-2 0-2 0-2 0-2 0-2 0-2 0-2 0-2 0-2 0-2 0-2 0-2 0-2 0-2 0-2 0-2 0-2 0-2 0-2 0-2 0-2 0-2 0-2 0-2 0-2 0-2 0-2 0-2 0-2 0-2 0-2 0-2 0-2 0-2 0-2 0-2 0-2 0-2 0-2 326-3 34-0 34-0 34-0 34-0 34-0 55-0 55-0 55-0 55-0 107-3 232-0 107-3 107-3 107-3 107-3 107-3 107-3 228-3 228-3 228-3 228-3 228-3 278-0 278-0 278-0 109-3 109-3 109-3 208-0 32-3 208-0 208-0 208-0 208-0 177-3 32-3 44-3 44-3 44-3 44-3 44-3 84-3 84-3 481-3 481-3 481-3 481-3 84-3 84-3 84-3 84-3 93-3 93-3 93-3 93-3 93-3 93-3 205-3 205-3 205-3 205-3 13-3 13-3 13-3 13-3 266-3 161-3 161-3 161-3 161-3 161-3 161-3 161-3 161-3 161-3 161-3 161-3 248-0 248-0 248-0 248-0 248-0 248-0 248-0 248-0 248-0 248-0 81-3 81-3 81-3 122-3 122-3 122-3 122-3 122-3 122-3 94-0 94-0 94-0 94-0 94-0 94-0 67-3 67-3 67-3 67-3 66-0 66-0 66-0 66-0 66-0 66-0 66-0 66-0 66-0 66-0 320-3 320-3 320-3 320-3 320-3 295-3 295-3 295-3 295-3 300-3 300-3 300-3 225-0 225-0 225-0 225-0 39-3 39-3 39-3 39-3 39-3 0-2 0-2 0-2 0-2 0-2 0-2 0-2 0-2 0-2 0-2 0-2 0-2 0-2 0-2 0-2 0-2 0-2 0-2 0-2 0-2 0-2 0-2 0-2 0-2 0-2 0-2 0-2 0-2 0-2 0-2 0-2 0-2 0-2 0-2 0-2 0-2 0-2 
0-2 0-2 0-2 0-2 0-2 0-2 0-2 0-2 0-2 0-2 0-2 0-2 0-2 0-2 0-2 0-2 0-2 0-2 0-2 0-2 0-2 0-2 0-2 0-2 0-2 0-2 0-2 0-2 0-2 0-2 0-2 0-2 0-2 0-2 0-2 0-2 0-2 0-2 0-2 0-2 0-2 0-2 326-3 34-0 34-0 34-0 34-0 34-0 55-0 55-0 55-0 55-0 232-0 232-0 107-3 107-3 107-3 107-3 107-3 107-3 228-3 228-3 228-3 228-3 278-0 278-0 278-0 208-0 208-0 208-0 109-3 208-0 208-0 208-0 177-3 177-3 177-3 177-3 177-3 177-3 44-3 44-3 44-3 44-3 44-3 481-3 481-3 481-3 481-3 481-3 84-3 227-3 227-3 227-3 227-3 227-3 93-3 93-3 93-3 93-3 205-3 205-3 205-3 13-3 13-3 266-3 266-3 266-3 266-3 266-3 266-3 161-3 161-3 161-3 161-3 161-3 311-0 311-0 311-0 311-0 248-0 248-0 248-0 248-0 248-0 248-0 248-0 248-0 248-0 248-0 81-3 81-3 81-3 122-3 122-3 122-3 122-3 122-3 122-3 94-0 94-0 94-0 94-0 94-0 94-0 94-0 67-3 67-3 67-3 67-3 66-0 66-0 66-0 66-0 66-0 66-0 66-0 171-0 171-0 320-3 320-3 320-3 320-3 320-3 298-0 298-0 298-0 298-0 300-3 300-3 225-0 225-0 225-0 225-0 225-0 39-3 39-3 39-3 39-3 39-3 0-2 0-2 0-2 0-2 0-2 0-2 0-2 0-2 0-2 0-2 0-2 0-2 0-2 0-2 0-2 0-2 0-2 0-2 0-2 0-2 0-2 0-2 0-2 0-2 0-2 0-2 0-2 0-2 0-2 0-2 0-2 0-2 0-2 0-2 0-2 0-2 0-2 
0-2 0-2 0-2 0-2 0-2 0-2 0-2 0-2 0-2 0-2 0-2 0-2 0-2 0-2 0-2 0-2 0-2 0-2 0-2 0-2 0-2 0-2 0-2 0-2 0-2 0-2 0-2 0-2 0-2 0-2 0-2 0-2 0-2 0-2 0-2 0-2 0-2 0-2 0-2 0-2 0-2 0-2 326-3 326-3 34-0 326-3 34-0 55-0 55-0 55-0 55-0 55-0 232-0 107-3 107-3 107-3 107-3 107-3 107-3 107-3 228-3 228-3 228-3 228-3 278-0 278-0 278-0 278-0 278-0 208-0 208-0 208-0 208-0 208-0 177-3 177-3 177-3 177-3 177-3 177-3 44-3 44-3 44-3 44-3 481-3 481-3 481-3 481-3 481-3 481-3 227-3 227-3 227-3 227-3 227-3 227-3 227-3 93-3 93-3 93-3 93-3 93-3 93-3 13-3 13-3 71-3 71-3 266-3 266-3 266-3 266-3 161-3 161-3 161-3 161-3 311-0 311-0 311-0 311-0 248-0 248-0 248-0 248-0 248-0 248-0 248-0 248-0 248-0 81-3 81-3 81-3 81-3 81-3 81-3 122-3 122-3 122-3 122-3 94-0 94-0 94-0 94-0 94-0 94-0 94-0 94-0 94-0 67-3 67-3 67-3 67-3 66-0 66-0 66-0 66-0 66-0 66-0 171-0 171-0 320-3 320-3 320-3 320-3 320-3 298-0 298-0 298-0 298-0 298-0 300-3 300-3 300-3 225-0 39-3 39-3 39-3 39-3 39-3 39-3 39-3 0-2 0-2 0-2 0-2 0-2 0-2 0-2 0-2 0-2 0-2 0-2 0-2 0-2 0-2 0-2 0-2 0-2 0-2 0-2 0-2 0-2 0-2 0-2 0-2 0-2 0-2 0-2 0-2 0-2 0-2 0-2 0-2 0-2 0-2 0-2 0-2 0-2 
0-2 0-2 0-2 0-2 0-2 0-2 0-2 0-2 0-2 0-2 0-2 0-2 0-2 0-2 0-2 0-2 0-2 0-2 0-2 0-2 0-2 0-2 0-2 0-2 0-2 0-2 0-2 0-2 0-2 0-2 0-2 0-2 0-2 0-2 0-2 0-2 0-2 0-2 0-2 0-2 0-2 0-2 326-3 326-3 326-3 326-3 55-0 55-0 55-0 55-0 55-0 232-0 232-0 232-0 107-3 107-3 107-3 107-3 107-3 228-3 228-3 228-3 329-3 329-3 278-0 278-0 278-0 278-0 278-0 278-0 208-0 208-0 208-0 208-0 177-3 177-3 177-3 177-3 177-3 177-3 44-3 44-3 44-3 44-3 481-3 481-3 481-3 481-3 481-3 481-3 481-3 227-3 227-3 227-3 227-3 227-3 227-3 93-3 93-3 93-3 93-3 93-3 93-3 13-3 13-3 71-3 71-3 266-3 266-3 266-3 266-3 266-3 161-3 161-3 161-3 311-0 311-0 335-0 335-0 248-0 335-0 335-0 335-0 335-0 335-0 335-0 248-0 248-0 81-3 81-3 81-3 81-3 81-3 81-3 81-3 122-3 122-3 122-3 94-0 94-0 94-0 139-0 139-0 139-0 139-0 94-0 94-0 67-3 67-3 67-3 67-3 66-0 66-0 66-0 66-0 171-0 171-0 171-0 171-0 171-0 171-0 171-0 171-0 320-3 298-0 298-0 298-0 298-0 298-0 300-3 300-3 300-3 300-3 39-3 39-3 39-3 39-3 39-3 39-3 39-3 39-3 0-2 0-2 0-2 0-2 0-2 0-2 0-2 0-2 0-2 0-2 0-2 0-2 0-2 0-2 0-2 0-2 0-2 0-2 0-2 0-2 0-2 0-2 0-2 0-2 0-2 0-2 0-2 0-2 0-2 0-2 0-2 0-2 0-2 0-2 0-2 0-2 
0-2 0-2 0-2 0-2 0-2 0-2 0-2 0-2 0-2 0-2 0-2 0-2 0-2 0-2 0-2 0-2 0-2 0-2 0-2 0-2 0-2 0-2 0-2 0-2 0-2 0-2 0-2 0-2 0-2 0-2 0-2 0-2 0-2 0-2 0-2 0-2 0-2 0-2 0-2 0-2 326-3 326-3 326-3 326-3 326-3 326-3 55-0 55-0 55-0 55-0 55-0 55-0 55-0 232-0 107-3 355-0 107-3 107-3 107-3 228-3 228-3 355-0 355-0 329-3 278-0 278-0 278-0 278-0 278-0 278-0 208-0 208-0 208-0 208-0 208-0 177-3 177-3 177-3 177-3 35-3 35-3 35-3 44-3 44-3 481-3 481-3 481-3 481-3 481-3 481-3 481-3 481-3 227-3 227-3 261-0 261-0 227-3 93-3 93-3 93-3 93-3 93-3 93-3 71-3 13-3 71-3 71-3 266-3 266-3 266-3 266-3 266-3 266-3 266-3 311-0 311-0 311-0 335-0 335-0 335-0 335-0 335-0 335-0 335-0 335-0 335-0 248-0 81-3 81-3 81-3 81-3 81-3 81-3 81-3 81-3 196-3 196-3 196-3 196-3 94-0 94-0 139-0 139-0 139-0 139-0 139-0 139-0 67-3 67-3 67-3 67-3 66-0 66-0 66-0 66-0 171-0 171-0 171-0 171-0 171-0 171-0 171-0 171-0 320-3 298-0 298-0 298-0 298-0 298-0 300-3 300-3 300-3 300-3 300-3 39-3 39-3 39-3 39-3 39-3 250-0 250-0 250-0 0-2 0-2 0-2 0-2 0-2 0-2 0-2 0-2 0-2 0-2 0-2 0-2 0-2 0-2 0-2 0-2 0-2 0-2 0-2 0-2 0-2 0-2 0-2 0-2 0-2 0-2 0-2 0-2 0-2 0-2 0-2 0-2 0-2 0-2 0-2 
0-2 0-2 0-2 0-2 0-2 0-2 0-2 0-2 0-2 0-2 0-2 0-2 0-2 0-2 0-2 0-2 0-2 0-2 0-2 0-2 0-2 0-2 0-2 0-2 0-2 0-2 0-2 0-2 0-2 0-2 0-2 0-2 0-2 0-2 0-2 0-2 0-2 0-2 0-2 0-2 326-3 326-3 326-3 326-3 326-3 326-3 55-0 279-0 279-0 279-0 279-0 55-0 232-0 232-0 355-0 355-0 107-3 107-3 355-0 355-0 355-0 355-0 355-0 329-3 329-3 329-3 329-3 278-0 278-0 278-0 208-0 208-0 208-0 190-0 190-0 177-3 177-3 177-3 177-3 35-3 35-3 35-3 44-3 44-3 481-3 481-3 481-3 85-3 481-3 481-3 481-3 227-3 227-3 227-3 261-0 261-0 261-0 261-0 93-3 93-3 93-3 261-0 261-0 71-3 71-3 71-3 71-3 266-3 266-3 266-3 266-3 266-3 266-3 311-0 311-0 311-0 240-0 335-0 335-0 335-0 335-0 335-0 335-0 335-0 335-0 335-0 248-0 81-3 81-3 81-3 81-3 81-3 81-3 81-3 196-3 196-3 196-3 196-3 196-3 94-0 291-0 139-0 139-0 139-0 139-0 67-3 67-3 67-3 67-3 67-3 67-3 66-0 66-0 171-0 171-0 171-0 171-0 171-0 171-0 171-0 110-0 110-0 110-0 110-0 298-0 298-0 298-0 298-0 298-0 298-0 300-3 300-3 300-3 300-3 250-0 39-3 39-3 250-0 250-0 250-0 250-0 250-0 0-2 0-2 0-2 0-2 0-2 0-2 0-2 0-2 0-2 0-2 0-2 0-2 0-2 0-2 0-2 0-2 0-2 0-2 0-2 0-2 0-2 0-2 0-2 0-2 0-2 0-2 0-2 0-2 0-2 0-2 0-2 0-2 0-2 0-2 0-2 
0-2 0-2 0-2 0-2 0-2 0-2 0-2 0-2 0-2 0-2 0-2 0-2 0-2 0-2 0-2 0-2 0-2 0-2 0-2 0-2 0-2 0-2 0-2 0-2 0-2 0-2 0-2 0-2 0-2 0-2 0-2 0-2 0-2 0-2 0-2 0-2 0-2 0-2 0-2 326-3 326-3 326-3 326-3 326-3 326-3 326-3 326-3 326-3 279-0 279-0 279-0 279-0 232-0 232-0 232-0 355-0 355-0 355-0 355-0 355-0 355-0 329-3 329-3 329-3 329-3 278-0 278-0 278-0 278-0 278-0 208-0 208-0 208-0 190-0 190-0 177-3 177-3 177-3 177-3 35-3 35-3 35-3 44-3 44-3 44-3 481-3 481-3 85-3 85-3 481-3 481-3 227-3 227-3 227-3 261-0 261-0 261-0 261-0 261-0 261-0 261-0 261-0 261-0 71-3 159-3 71-3 71-3 266-3 266-3 266-3 266-3 311-0 311-0 311-0 311-0 311-0 240-0 335-0 240-0 335-0 335-0 335-0 335-0 335-0 335-0 335-0 335-0 81-3 81-3 81-3 119-3 119-3 81-3 119-3 196-3 196-3 196-3 196-3 196-3 196-3 291-0 139-0 139-0 139-0 139-0 67-3 67-3 67-3 67-3 67-3 67-3 66-0 66-0 66-0 171-0 171-0 171-0 171-0 171-0 110-0 110-0 110-0 110-0 110-0 110-0 298-0 298-0 298-0 298-0 298-0 300-3 300-3 300-3 300-3 250-0 39-3 250-0 250-0 250-0 250-0 250-0 250-0 0-2 0-2 0-2 0-2 0-2 0-2 0-2 0-2 0-2 0-2 0-2 0-2 0-2 0-2 0-2 0-2 0-2 0-2 0-2 0-2 0-2 0-2 0-2 0-2 0-2 0-2 0-2 0-2 0-2 0-2 0-2 0-2 0-2 0-2 0-2 
0-2 0-2 0-2 0-2 0-2 0-2 0-2 0-2 0-2 0-2 0-2 0-2 0-2 0-2 0-2 0-2 0-2 0-2 0-2 0-2 0-2 0-2 0-2 0-2 0-2 0-2 0-2 0-2 0-2 0-2 0-2 0-2 0-2 0-2 0-2 0-2 0-2 0-2 0-2 129-0 129-0 326-3 326-3 326-3 326-3 326-3 326-3 326-3 279-0 279-0 279-0 232-0 232-0 232-0 232-0 355-0 355-0 355-0 355-0 355-0 355-0 329-3 329-3 329-3 329-3 278-0 278-0 278-0 278-0 278-0 208-0 208-0 190-0 190-0 190-0 190-0 177-3 177-3 177-3 35-3 35-3 44-3 44-3 44-3 44-3 44-3 44-3 44-3 85-3 85-3 85-3 227-3 227-3 227-3 261-0 261-0 261-0 261-0 261-0 261-0 261-0 261-0 261-0 71-3 159-3 159-3 159-3 266-3 159-3 159-3 266-3 266-3 311-0 311-0 311-0 311-0 240-0 240-0 240-0 240-0 240-0 145-0 335-0 145-0 145-0 145-0 145-0 119-3 119-3 119-3 119-3 119-3 119-3 119-3 196-3 196-3 196-3 196-3 196-3 196-3 291-0 291-0 139-0 120-3 139-0 139-0 139-0 139-0 67-3 67-3 272-3 272-3 66-0 171-0 171-0 344-3 171-0 171-0 110-0 110-0 110-0 110-0 110-0 110-0 298-0 298-0 298-0 298-0 298-0 289-3 289-3 289-3 274-0 274-0 250-0 250-0 250-0 250-0 250-0 250-0 250-0 250-0 250-0 0-2 0-2 0-2 0-2 0-2 0-2 0-2 0-2 0-2 0-2 0-2 0-2 0-2 0-2 0-2 0-2 0-2 0-2 0-2 0-2 0-2 0-2 0-2 0-2 0-2 0-2 0-2 0-2 0-2 0-2 0-2 0-2 0-2 0-2 
0-2 0-2 0-2 0-2 0-2 0-2 0-2 0-2 0-2 0-2 0-2 0-2 0-2 0-2 0-2 0-2 0-2 0-2 0-2 0-2 0-2 0-2 0-2 0-2 0-2 0-2 0-2 0-2 0-2 0-2 0-2 0-2 0-2 0-2 0-2 0-2 0-2 0-2 0-2 129-0 129-0 129-0 129-0 326-3 326-3 326-3 279-0 279-0 279-0 232-0 232-0 232-0 232-0 232-0 232-0 232-0 355-0 355-0 329-3 329-3 329-3 329-3 329-3 329-3 329-3 329-3 104-3 104-3 104-3 208-0 208-0 190-0 190-0 190-0 190-0 190-0 177-3 35-3 35-3 35-3 35-3 44-3 35-3 35-3 44-3 85-3 85-3 85-3 85-3 85-3 85-3 85-3 227-3 227-3 227-3 227-3 261-0 261-0 261-0 261-0 261-0 261-0 71-3 71-3 159-3 159-3 159-3 159-3 159-3 159-3 159-3 159-3 311-0 311-0 311-0 311-0 240-0 240-0 240-0 240-0 240-0 145-0 145-0 145-0 145-0 145-0 145-0 119-3 119-3 119-3 119-3 119-3 119-3 196-3 196-3 196-3 196-3 196-3 196-3 196-3 291-0 291-0 291-0 120-3 139-0 139-0 139-0 139-0 67-3 272-3 272-3 272-3 272-3 171-0 344-3 344-3 171-0 171-0 110-0 110-0 110-0 110-0 110-0 110-0 298-0 298-0 298-0 298-0 289-3 289-3 289-3 289-3 274-0 274-0 274-0 274-0 274-0 250-0 250-0 250-0 250-0 250-0 250-0 0-2 0-2 0-2 0-2 0-2 0-2 0-2 0-2 0-2 0-2 0-2 0-2 0-2 0-2 0-2 0-2 0-2 0-2 0-2 0-2 0-2 0-2 0-2 0-2 0-2 0-2 0-2 0-2 0-2 0-2 0-2 0-2 0-2 0-2 
0-2 0-2 0-2 0-2 0-2 0-2 0-2 0-2 0-2 0-2 0-2 0-2 0-2 0-2 0-2 0-2 0-2 0-2 0-2 0-2 0-2 0-2 0-2 0-2 0-2 0-2 0-2 0-2 0-2 0-2 0-2 0-2 0-2 0-2 0-2 0-2 0-2 0-2 0-2 129-0 129-0 129-0 129-0 326-3 279-0 279-0 279-0 279-0 279-0 232-0 232-0 232-0 232-0 232-0 355-0 355-0 355-0 355-0 153-0 329-3 329-3 329-3 329-3 329-3 329-3 329-3 104-3 104-3 79-0 208-0 190-0 190-0 190-0 190-0 190-0 177-3 177-3 177-3 35-3 35-3 35-3 44-3 35-3 35-3 35-3 35-3 85-3 85-3 85-3 85-3 85-3 85-3 85-3 227-3 227-3 56-3 56-3 261-0 261-0 261-0 261-0 71-3 71-3 71-3 159-3 159-3 159-3 159-3 159-3 159-3 159-3 159-3 159-3 311-0 311-0 311-0 240-0 240-0 240-0 240-0 145-0 145-0 145-0 145-0 145-0 119-3 119-3 119-3 119-3 119-3 119-3 119-3 119-3 119-3 119-3 196-3 196-3 196-3 196-3 196-3 291-0 291-0 291-0 120-3 120-3 120-3 139-0 139-0 139-0 272-3 272-3 272-3 344-3 344-3 344-3 344-3 344-3 344-3 344-3 110-0 110-0 110-0 110-0 60-3 60-3 289-3 289-3 289-3 289-3 289-3 289-3 289-3 274-0 274-0 274-0 274-0 274-0 274-0 274-0 250-0 250-0 250-0 250-0 250-0 0-2 0-2 0-2 0-2 0-2 0-2 0-2 0-2 0-2 0-2 0-2 0-2 0-2 0-2 0-2 0-2 0-2 0-2 0-2 0-2 0-2 0-2 0-2 0-2 0-2 0-2 0-2 0-2 0-2 0-2 0-2 0-2 0-2 
0-2 0-2 0-2 0-2 0-2 0-2 0-2 0-2 0-2 0-2 0-2 0-2 0-2 0-2 0-2 0-2 0-2 0-2 0-2 0-2 0-2 0-2 0-2 0-2 0-2 0-2 0-2 0-2 0-2 0-2 0-2 0-2 0-2 0-2 0-2 0-2 0-2 0-2 0-2 129-0 129-0 129-0 129-0 129-0 279-0 279-0 279-0 279-0 279-0 232-0 232-0 232-0 232-0 232-0 355-0 355-0 355-0 355-0 153-0 329-3 329-3 329-3 329-3 329-3 329-3 329-3 104-3 79-0 79-0 208-0 190-0 190-0 190-0 190-0 190-0 190-0 190-0 190-0 35-3 35-3 35-3 35-3 35-3 35-3 35-3 35-3 85-3 85-3 85-3 85-3 85-3 85-3 227-3 227-3 227-3 61-3 56-3 261-0 261-0 261-0 261-0 71-3 71-3 71-3 71-3 159-3 159-3 159-3 159-3 159-3 159-3 159-3 311-0 311-0 311-0 311-0 240-0 240-0 240-0 240-0 145-0 145-0 145-0 145-0 119-3 119-3 119-3 119-3 119-3 119-3 119-3 119-3 41-3 41-3 196-3 196-3 196-3 196-3 196-3 291-0 291-0 291-0 291-0 120-3 120-3 120-3 139-0 139-0 139-0 272-3 272-3 272-3 272-3 344-3 344-3 344-3 344-3 344-3 344-3 110-0 110-0 110-0 110-0 60-3 60-3 289-3 289-3 289-3 289-3 289-3 289-3 289-3 289-3 274-0 274-0 274-0 274-0 274-0 274-0 274-0 250-0 250-0 250-0 250-0 0-2 0-2 0-2 0-2 0-2 0-2 0-2 0-2 0-2 0-2 0-2 0-2 0-2 0-2 0-2 0-2 0-2 0-2 0-2 0-2 0-2 0-2 0-2 0-2 0-2 0-2 0-2 0-2 0-2 0-2 0-2 0-2 0-2 
0-2 0-2 0-2 0-2 0-2 0-2 0-2 0-2 0-2 0-2 0-2 0-2 0-2 0-2 0-2 0-2 0-2 0-2 0-2 0-2 0-2 0-2 0-2 0-2 0-2 0-2 0-2 0-2 0-2 0-2 0-2 0-2 0-2 0-2 0-2 0-2 0-2 0-2 0-2 129-0 129-0 129-0 129-0 129-0 279-0 279-0 279-0 279-0 279-0 279-0 232-0 232-0 232-0 232-0 355-0 355-0 355-0 153-0 153-0 153-0 153-0 329-3 329-3 329-3 329-3 329-3 104-3 79-0 79-0 79-0 79-0 190-0 190-0 190-0 190-0 190-0 190-0 190-0 190-0 190-0 35-3 35-3 35-3 35-3 35-3 257-3 257-3 257-3 85-3 85-3 85-3 85-3 61-3 61-3 61-3 61-3 56-3 56-3 56-3 56-3 71-3 71-3 71-3 71-3 71-3 159-3 159-3 159-3 159-3 159-3 239-0 159-3 159-3 240-0 311-0 311-0 311-0 240-0 240-0 145-0 145-0 145-0 145-0 145-0 119-3 119-3 187-3 119-3 41-3 41-3 41-3 41-3 41-3 41-3 196-3 196-3 291-0 291-0 196-3 291-0 291-0 120-3 120-3 120-3 120-3 120-3 139-0 139-0 139-0 272-3 272-3 272-3 344-3 344-3 344-3 344-3 110-0 110-0 110-0 110-0 110-0 110-0 110-0 60-3 60-3 289-3 289-3 289-3 289-3 289-3 289-3 289-3 274-0 274-0 274-0 274-0 274-0 274-0 274-0 274-0 274-0 250-0 250-0 250-0 0-2 0-2 0-2 0-2 0-2 0-2 0-2 0-2 0-2 0-2 0-2 0-2 0-2 0-2 0-2 0-2 0-2 0-2 0-2 0-2 0-2 0-2 0-2 0-2 0-2 0-2 0-2 0-2 0-2 0-2 0-2 0-2 0-2 
0-2 0-2 0-2 0-2 0-2 0-2 0-2 0-2 0-2 0-2 0-2 0-2 0-2 0-2 0-2 0-2 0-2 0-2 0-2 0-2 0-2 0-2 0-2 0-2 0-2 0-2 0-2 0-2 0-2 0-2 0-2 0-2 0-2 0-2 0-2 0-2 0-2 0-2 0-2 129-0 129-0 129-0 129-0 279-0 279-0 279-0 279-0 279-0 279-0 153-0 153-0 232-0 232-0 232-0 355-0 355-0 153-0 153-0 153-0 153-0 153-0 104-3 104-3 104-3 104-3 104-3 104-3 104-3 79-0 79-0 79-0 79-0 190-0 190-0 190-0 190-0 83-0 83-0 190-0 33-3 257-3 257-3 35-3 35-3 35-3 257-3 257-3 85-3 85-3 85-3 85-3 61-3 61-3 61-3 56-3 56-3 56-3 56-3 56-3 56-3 71-3 71-3 71-3 71-3 71-3 239-0 239-0 159-3 239-0 239-0 239-0 159-3 159-3 240-0 240-0 240-0 240-0 240-0 240-0 145-0 145-0 145-0 145-0 187-3 187-3 187-3 187-3 187-3 187-3 41-3 41-3 41-3 41-3 41-3 291-0 291-0 291-0 291-0 291-0 291-0 291-0 291-0 120-3 120-3 120-3 120-3 120-3 139-0 139-0 272-3 272-3 272-3 344-3 344-3 344-3 344-3 344-3 344-3 110-0 110-0 110-0 110-0 110-0 60-3 60-3 289-3 289-3 289-3 289-3 289-3 289-3 289-3 274-0 143-0 143-0 274-0 274-0 274-0 274-0 274-0 172-0 172-0 172-0 172-0 172-0 0-2 0-2 0-2 0-2 0-2 0-2 0-2 0-2 0-2 0-2 0-2 0-2 0-2 0-2 0-2 0-2 0-2 0-2 0-2 0-2 0-2 0-2 0-2 0-2 0-2 0-2 0-2 0-2 0-2 0-2 0-2 0-2 
0-2 0-2 0-2 0-2 0-2 0-2 0-2 0-2 0-2 0-2 0-2 0-2 0-2 0-2 0-2 0-2 0-2 0-2 0-2 0-2 0-2 0-2 0-2 0-2 0-2 0-2 0-2 0-2 0-2 0-2 0-2 0-2 0-2 0-2 0-2 0-2 0-2 0-2 0-2 129-0 129-0 129-0 129-0 129-0 180-0 180-0 180-0 279-0 153-0 153-0 153-0 153-0 153-0 153-0 153-0 355-0 153-0 153-0 153-0 153-0 104-3 104-3 104-3 104-3 104-3 104-3 104-3 104-3 79-0 79-0 79-0 79-0 79-0 79-0 79-0 79-0 79-0 83-0 83-0 33-3 33-3 257-3 35-3 257-3 257-3 257-3 257-3 257-3 85-3 85-3 61-3 61-3 61-3 61-3 56-3 56-3 56-3 56-3 56-3 56-3 71-3 71-3 71-3 71-3 71-3 239-0 239-0 239-0 239-0 239-0 239-0 239-0 239-0 239-0 240-0 240-0 240-0 64-0 64-0 145-0 145-0 145-0 145-0 187-3 187-3 187-3 187-3 187-3 41-3 41-3 65-0 65-0 41-3 41-3 291-0 291-0 291-0 291-0 291-0 291-0 291-0 291-0 120-3 120-3 120-3 120-3 120-3 120-3 120-3 272-3 272-3 272-3 272-3 272-3 344-3 344-3 344-3 344-3 344-3 60-3 60-3 60-3 110-0 60-3 60-3 289-3 289-3 289-3 143-0 143-0 143-0 143-0 143-0 143-0 143-0 143-0 143-0 143-0 274-0 274-0 172-0 172-0 172-0 172-0 172-0 0-2 0-2 0-2 0-2 0-2 0-2 0-2 0-2 0-2 0-2 0-2 0-2 0-2 0-2 0-2 0-2 0-2 0-2 0-2 0-2 0-2 0-2 0-2 0-2 0-2 0-2 0-2 0-2 0-2 0-2 0-2 0-2 
0-2 0-2 0-2 0-2 0-2 0-2 0-2 0-2 0-2 0-2 0-2 0-2 0-2 0-2 0-2 0-2 0-2 0-2 0-2 0-2 0-2 0-2 0-2 0-2 0-2 0-2 0-2 0-2 0-2 0-2 0-2 0-2 0-2 0-2 0-2 0-2 0-2 0-2 0-2 129-0 129-0 129-0 129-0 129-0 180-0 180-0 180-0 180-0 180-0 180-0 180-0 153-0 153-0 153-0 153-0 355-0 153-0 153-0 277-3 277-3 104-3 104-3 104-3 104-3 104-3 104-3 104-3 104-3 79-0 79-0 79-0 79-0 79-0 79-0 79-0 79-0 79-0 83-0 83-0 83-0 33-3 257-3 257-3 257-3 257-3 257-3 257-3 257-3 111-0 85-3 85-3 85-3 61-3 61-3 56-3 56-3 56-3 56-3 56-3 56-3 56-3 56-3 236-3 239-0 239-0 239-0 239-0 239-0 239-0 239-0 239-0 239-0 239-0 239-0 240-0 240-0 240-0 64-0 64-0 145-0 64-0 145-0 145-0 187-3 187-3 187-3 187-3 187-3 41-3 41-3 65-0 65-0 65-0 41-3 65-0 65-0 291-0 291-0 291-0 68-3 68-3 68-3 68-3 120-3 120-3 120-3 120-3 193-0 193-0 193-0 272-3 272-3 272-3 272-3 272-3 272-3 344-3 344-3 344-3 60-3 60-3 60-3 60-3 60-3 60-3 60-3 60-3 60-3 143-0 60-3 143-0 143-0 143-0 143-0 143-0 143-0 143-0 143-0 274-0 274-0 172-0 172-0 172-0 172-0 172-0 0-2 0-2 0-2 0-2 0-2 0-2 0-2 0-2 0-2 0-2 0-2 0-2 0-2 0-2 0-2 0-2 0-2 0-2 0-2 0-2 0-2 0-2 0-2 0-2 0-2 0-2 0-2 0-2 0-2 0-2 0-2 0-2 
0-2 0-2 0-2 0-2 0-2 0-2 0-2 0-2 0-2 0-2 0-2 0-2 0-2 0-2 0-2 0-2 0-2 0-2 0-2 0-2 0-2 0-2 0-2 0-2 0-2 0-2 0-2 0-2 0-2 0-2 0-2 0-2 0-2 0-2 0-2 0-2 0-2 206-0 206-0 206-0 206-0 129-0 129-0 129-0 180-0 180-0 180-0 180-0 180-0 180-0 180-0 153-0 153-0 153-0 153-0 153-0 153-0 153-0 277-3 277-3 104-3 104-3 104-3 104-3 104-3 380-0 380-0 380-0 380-0 380-0 79-0 79-0 79-0 79-0 79-0 79-0 83-0 83-0 83-0 83-0 33-3 257-3 257-3 257-3 257-3 257-3 257-3 257-3 111-0 111-0 61-3 61-3 61-3 61-3 61-3 56-3 236-3 236-3 236-3 236-3 56-3 56-3 236-3 236-3 236-3 239-0 239-0 236-3 239-0 239-0 63-0 63-0 239-0 239-0 64-0 64-0 240-0 64-0 64-0 64-0 64-0 215-0 145-0 187-3 187-3 187-3 187-3 187-3 41-3 41-3 41-3 65-0 65-0 65-0 65-0 65-0 65-0 291-0 68-3 68-3 68-3 68-3 120-3 120-3 120-3 120-3 120-3 193-0 193-0 193-0 193-0 272-3 272-3 272-3 272-3 272-3 272-3 344-3 344-3 344-3 60-3 60-3 60-3 60-3 60-3 60-3 60-3 60-3 60-3 60-3 173-3 173-3 173-3 173-3 143-0 143-0 143-0 143-0 143-0 143-0 172-0 172-0 172-0 172-0 172-0 0-2 0-2 0-2 0-2 0-2 0-2 0-2 0-2 0-2 0-2 0-2 0-2 0-2 0-2 0-2 0-2 0-2 0-2 0-2 0-2 0-2 0-2 0-2 0-2 0-2 0-2 0-2 0-2 0-2 0-2 0-2 0-2 
0-2 0-2 0-2 0-2 0-2 0-2 0-2 0-2 0-2 0-2 0-2 0-2 0-2 0-2 0-2 0-2 0-2 0-2 0-2 0-2 0-2 0-2 0-2 0-2 0-2 0-2 0-2 0-2 0-2 0-2 0-2 0-2 0-2 0-2 0-2 0-2 0-2 206-0 206-0 206-0 206-0 129-0 129-0 129-0 180-0 180-0 180-0 180-0 180-0 180-0 180-0 112-3 112-3 112-3 153-0 153-0 153-0 277-3 277-3 277-3 104-3 277-3 277-3 104-3 104-3 380-0 380-0 380-0 380-0 380-0 79-0 79-0 79-0 380-0 79-0 79-0 83-0 83-0 83-0 33-3 33-3 257-3 257-3 306-0 306-0 257-3 257-3 257-3 111-0 111-0 61-3 61-3 61-3 61-3 61-3 56-3 236-3 236-3 236-3 236-3 236-3 236-3 236-3 236-3 236-3 236-3 236-3 236-3 239-0 63-0 63-0 63-0 239-0 239-0 64-0 64-0 64-0 64-0 64-0 64-0 64-0 215-0 145-0 145-0 187-3 187-3 187-3 187-3 41-3 41-3 41-3 65-0 65-0 65-0 65-0 65-0 65-0 65-0 68-3 68-3 68-3 68-3 120-3 120-3 120-3 193-0 193-0 193-0 193-0 193-0 341-3 341-3 341-3 341-3 272-3 341-3 272-3 344-3 344-3 60-3 60-3 60-3 275-0 275-0 275-0 275-0 275-0 60-3 60-3 60-3 173-3 173-3 173-3 173-3 143-0 143-0 143-0 143-0 143-0 143-0 172-0 172-0 172-0 172-0 172-0 172-0 0-2 0-2 0-2 0-2 0-2 0-2 0-2 0-2 0-2 0-2 0-2 0-2 0-2 0-2 0-2 0-2 0-2 0-2 0-2 0-2 0-2 0-2 0-2 0-2 0-2 0-2 0-2 0-2 0-2 0-2 0-2 
0-2 0-2 0-2 0-2 0-2 0-2 0-2 0-2 0-2 0-2 0-2 0-2 0-2 0-2 0-2 0-2 0-2 0-2 0-2 0-2 0-2 0-2 0-2 0-2 0-2 0-2 0-2 0-2 0-2 0-2 0-2 0-2 0-2 0-2 0-2 0-2 0-2 206-0 206-0 206-0 206-0 206-0 206-0 206-0 206-0 235-0 180-0 180-0 180-0 180-0 180-0 112-3 112-3 112-3 256-3 277-3 277-3 277-3 277-3 277-3 277-3 277-3 277-3 104-3 380-0 380-0 380-0 380-0 380-0 380-0 380-0 380-0 380-0 380-0 83-0 83-0 83-0 33-3 33-3 33-3 33-3 257-3 257-3 257-3 306-0 306-0 257-3 257-3 111-0 111-0 61-3 61-3 61-3 61-3 56-3 56-3 236-3 236-3 236-3 236-3 236-3 236-3 236-3 236-3 236-3 236-3 63-0 236-3 63-0 63-0 63-0 63-0 239-0 64-0 64-0 64-0 64-0 64-0 64-0 64-0 215-0 215-0 215-0 145-0 187-3 187-3 187-3 187-3 41-3 41-3 41-3 65-0 65-0 65-0 65-0 65-0 65-0 68-3 68-3 68-3 68-3 68-3 68-3 193-0 193-0 193-0 193-0 193-0 193-0 193-0 341-3 341-3 341-3 341-3 341-3 341-3 341-3 341-3 344-3 60-3 275-0 275-0 275-0 275-0 275-0 275-0 275-0 60-3 173-3 173-3 173-3 173-3 173-3 173-3 143-0 143-0 143-0 143-0 143-0 143-0 172-0 172-0 172-0 172-0 172-0 172-0 0-2 0-2 0-2 0-2 0-2 0-2 0-2 0-2 0-2 0-2 0-2 0-2 0-2 0-2 0-2 0-2 0-2 0-2 0-2 0-2 0-2 0-2 0-2 0-2 0-2 0-2 0-2 0-2 0-2 0-2 0-2 
0-2 0-2 0-2 0-2 0-2 0-2 0-2 0-2 0-2 0-2 0-2 0-2 0-2 0-2 0-2 0-2 0-2 0-2 0-2 0-2 0-2 0-2 0-2 0-2 0-2 0-2 0-2 0-2 0-2 0-2 0-2 0-2 0-2 0-2 0-2 0-2 0-2 206-0 206-0 206-0 206-0 206-0 206-0 206-0 206-0 235-0 235-0 235-0 180-0 180-0 180-0 112-3 254-0 112-3 256-3 256-3 256-3 256-3 277-3 277-3 277-3 277-3 277-3 380-0 380-0 280-0 380-0 380-0 380-0 380-0 380-0 380-0 380-0 380-0 83-0 83-0 83-0 33-3 33-3 33-3 33-3 257-3 257-3 257-3 306-0 160-3 111-0 111-0 111-0 61-3 61-3 61-3 111-0 61-3 61-3 56-3 236-3 236-3 138-0 236-3 288-3 288-3 236-3 63-0 63-0 63-0 63-0 236-3 63-0 63-0 63-0 63-0 63-0 64-0 64-0 64-0 64-0 64-0 64-0 64-0 215-0 215-0 215-0 187-3 187-3 187-3 187-3 187-3 41-3 41-3 41-3 186-0 65-0 65-0 65-0 65-0 65-0 68-3 68-3 68-3 68-3 68-3 68-3 193-0 193-0 193-0 193-0 341-3 341-3 341-3 341-3 341-3 269-3 341-3 341-3 341-3 341-3 341-3 275-0 275-0 275-0 275-0 275-0 275-0 275-0 275-0 275-0 60-3 173-3 173-3 173-3 173-3 173-3 173-3 143-0 173-3 173-3 173-3 173-3 173-3 172-0 172-0 172-0 172-0 172-0 172-0 0-2 0-2 0-2 0-2 0-2 0-2 0-2 0-2 0-2 0-2 0-2 0-2 0-2 0-2 0-2 0-2 0-2 0-2 0-2 0-2 0-2 0-2 0-2 0-2 0-2 0-2 0-2 0-2 0-2 0-2 0-2 
0-2 0-2 0-2 0-2 0-2 0-2 0-2 0-2 0-2 0-2 0-2 0-2 0-2 0-2 0-2 0-2 0-2 0-2 0-2 0-2 0-2 0-2 0-2 0-2 0-2 0-2 0-2 0-2 0-2 0-2 0-2 0-2 0-2 0-2 0-2 0-2 0-2 206-0 206-0 206-0 206-0 206-0 206-0 235-0 235-0 235-0 235-0 235-0 180-0 180-0 180-0 112-3 254-0 256-3 256-3 256-3 256-3 256-3 256-3 277-3 277-3 277-3 277-3 280-0 280-0 280-0 280-0 280-0 380-0 380-0 380-0 380-0 380-0 83-0 83-0 83-0 83-0 33-3 33-3 33-3 33-3 33-3 306-0 306-0 306-0 160-3 111-0 111-0 111-0 111-0 111-0 111-0 111-0 61-3 61-3 138-0 236-3 138-0 138-0 138-0 288-3 288-3 63-0 63-0 63-0 63-0 63-0 63-0 63-0 63-0 63-0 63-0 63-0 371-3 371-3 371-3 64-0 64-0 64-0 64-0 215-0 215-0 215-0 187-3 186-0 187-3 187-3 187-3 41-3 41-3 41-3 186-0 186-0 186-0 65-0 65-0 65-0 68-3 68-3 68-3 68-3 68-3 68-3 193-0 193-0 193-0 193-0 193-0 341-3 341-3 341-3 269-3 269-3 341-3 341-3 341-3 341-3 269-3 275-0 275-0 275-0 275-0 275-0 275-0 275-0 275-0 275-0 60-3 275-0 173-3 173-3 173-3 173-3 173-3 173-3 173-3 173-3 249-3 249-3 173-3 249-3 249-3 249-3 249-3 172-0 249-3 0-2 0-2 0-2 0-2 0-2 0-2 0-2 0-2 0-2 0-2 0-2 0-2 0-2 0-2 0-2 0-2 0-2 0-2 0-2 0-2 0-2 0-2 0-2 0-2 0-2 0-2 0-2 0-2 0-2 0-2 0-2 
0-2 0-2 0-2 0-2 0-2 0-2 0-2 0-2 0-2 0-2 0-2 0-2 0-2 0-2 0-2 0-2 0-2 0-2 0-2 0-2 0-2 0-2 0-2 0-2 0-2 0-2 0-2 0-2 0-2 0-2 0-2 0-2 0-2 0-2 0-2 0-2 0-2 206-0 206-0 206-0 206-0 80-0 235-0 235-0 235-0 235-0 235-0 235-0 180-0 180-0 112-3 112-3 254-0 256-3 256-3 256-3 256-3 256-3 256-3 256-3 277-3 277-3 280-0 280-0 280-0 280-0 280-0 280-0 280-0 380-0 380-0 380-0 380-0 83-0 83-0 33-3 83-0 33-3 306-0 306-0 306-0 306-0 306-0 306-0 306-0 160-3 160-3 111-0 160-3 160-3 111-0 111-0 111-0 61-3 138-0 138-0 138-0 138-0 138-0 288-3 288-3 288-3 63-0 63-0 288-3 63-0 63-0 63-0 63-0 63-0 63-0 371-3 371-3 371-3 371-3 371-3 371-3 64-0 215-0 215-0 215-0 215-0 215-0 215-0 186-0 186-0 187-3 187-3 41-3 186-0 186-0 186-0 186-0 186-0 65-0 65-0 65-0 68-3 68-3 68-3 268-3 268-3 268-3 191-3 191-3 193-0 193-0 193-0 341-3 341-3 341-3 269-3 269-3 269-3 269-3 269-3 269-3 269-3 275-0 275-0 275-0 195-3 195-3 195-3 195-3 195-3 275-0 275-0 275-0 219-3 173-3 173-3 173-3 219-3 219-3 369-0 369-0 369-0 249-3 249-3 249-3 249-3 249-3 249-3 249-3 249-3 0-2 0-2 0-2 0-2 0-2 0-2 0-2 0-2 0-2 0-2 0-2 0-2 0-2 0-2 0-2 0-2 0-2 0-2 0-2 0-2 0-2 0-2 0-2 0-2 0-2 0-2 0-2 0-2 0-2 0-2 0-2 
0-2 0-2 0-2 0-2 0-2 0-2 0-2 0-2 0-2 0-2 0-2 0-2 0-2 0-2 0-2 0-2 0-2 0-2 0-2 0-2 0-2 0-2 0-2 0-2 0-2 0-2 0-2 0-2 0-2 0-2 0-2 0-2 0-2 0-2 0-2 0-2 80-0 206-0 80-0 80-0 80-0 80-0 235-0 235-0 235-0 235-0 235-0 235-0 180-0 112-3 112-3 112-3 254-0 256-3 256-3 256-3 256-3 256-3 256-3 256-3 256-3 277-3 277-3 277-3 280-0 280-0 280-0 280-0 280-0 83-0 83-0 380-0 83-0 83-0 33-3 33-3 33-3 33-3 306-0 306-0 306-0 306-0 306-0 306-0 160-3 160-3 160-3 111-0 160-3 160-3 111-0 111-0 111-0 111-0 138-0 138-0 138-0 138-0 288-3 288-3 288-3 288-3 288-3 63-0 288-3 63-0 288-3 242-0 242-0 242-0 242-0 371-3 371-3 371-3 371-3 371-3 215-0 215-0 215-0 215-0 215-0 215-0 215-0 215-0 186-0 186-0 186-0 186-0 186-0 186-0 345-3 186-0 186-0 186-0 186-0 65-0 65-0 68-3 68-3 268-3 268-3 268-3 268-3 191-3 191-3 191-3 193-0 193-0 341-3 341-3 269-3 269-3 269-3 269-3 269-3 269-3 269-3 269-3 95-0 275-0 275-0 275-0 195-3 195-3 195-3 195-3 219-3 219-3 219-3 219-3 219-3 219-3 219-3 219-3 369-0 369-0 369-0 369-0 249-3 249-3 249-3 249-3 249-3 249-3 249-3 249-3 0-2 0-2 0-2 0-2 0-2 0-2 0-2 0-2 0-2 0-2 0-2 0-2 0-2 0-2 0-2 0-2 0-2 0-2 0-2 0-2 0-2 0-2 0-2 0-2 0-2 0-2 0-2 0-2 0-2 0-2 0-2 
0-2 0-2 0-2 0-2 0-2 0-2 0-2 0-2 0-2 0-2 0-2 0-2 0-2 0-2 0-2 0-2 0-2 0-2 0-2 0-2 0-2 0-2 0-2 0-2 0-2 0-2 0-2 0-2 0-2 0-2 0-2 0-2 0-2 0-2 0-2 0-2 80-0 80-0 80-0 80-0 235-0 235-0 235-0 235-0 235-0 235-0 235-0 235-0 180-0 112-3 112-3 254-0 254-0 256-3 256-3 256-3 256-3 256-3 256-3 256-3 256-3 277-3 277-3 342-3 280-0 280-0 280-0 280-0 280-0 83-0 83-0 83-0 83-0 33-3 33-3 33-3 306-0 306-0 306-0 306-0 306-0 306-0 160-3 160-3 160-3 160-3 160-3 111-0 160-3 245-0 111-0 111-0 111-0 111-0 138-0 138-0 138-0 138-0 288-3 288-3 288-3 288-3 288-3 288-3 288-3 288-3 288-3 242-0 242-0 242-0 242-0 371-3 371-3 371-3 371-3 371-3 215-0 215-0 215-0 215-0 215-0 215-0 215-0 215-0 186-0 186-0 186-0 186-0 186-0 186-0 345-3 186-0 186-0 186-0 186-0 65-0 268-3 268-3 68-3 268-3 268-3 191-3 191-3 191-3 191-3 191-3 193-0 341-3 341-3 192-0 192-0 269-3 269-3 269-3 269-3 269-3 269-3 269-3 95-0 95-0 195-3 195-3 195-3 195-3 195-3 195-3 195-3 219-3 219-3 219-3 219-3 219-3 219-3 219-3 369-0 369-0 369-0 369-0 369-0 249-3 249-3 249-3 249-3 249-3 249-3 249-3 0-2 0-2 0-2 0-2 0-2 0-2 0-2 0-2 0-2 0-2 0-2 0-2 0-2 0-2 0-2 0-2 0-2 0-2 0-2 0-2 0-2 0-2 0-2 0-2 0-2 0-2 0-2 0-2 0-2 0-2 0-2 
0-2 0-2 0-2 0-2 0-2 0-2 0-2 0-2 0-2 0-2 0-2 0-2 0-2 0-2 0-2 0-2 0-2 0-2 0-2 0-2 0-2 0-2 0-2 0-2 0-2 0-2 0-2 0-2 0-2 0-2 0-2 0-2 0-2 0-2 0-2 0-2 80-0 80-0 80-0 80-0 235-0 235-0 235-0 112-3 112-3 112-3 112-3 235-0 180-0 112-3 112-3 254-0 254-0 254-0 254-0 254-0 256-3 256-3 256-3 254-0 256-3 277-3 342-3 342-3 342-3 280-0 280-0 280-0 280-0 280-0 280-0 83-0 83-0 33-3 33-3 33-3 33-3 306-0 306-0 306-0 306-0 306-0 160-3 160-3 160-3 160-3 160-3 160-3 160-3 245-0 111-0 111-0 111-0 111-0 138-0 138-0 138-0 138-0 138-0 288-3 288-3 288-3 242-0 242-0 242-0 242-0 242-0 242-0 242-0 242-0 242-0 371-3 371-3 371-3 371-3 371-3 215-0 215-0 40-3 538-3 538-3 215-0 215-0 538-3 186-0 186-0 538-3 538-3 186-0 186-0 345-3 345-3 345-3 345-3 345-3 268-3 268-3 268-3 68-3 268-3 268-3 191-3 191-3 191-3 191-3 191-3 341-3 341-3 341-3 192-0 192-0 192-0 269-3 269-3 269-3 269-3 269-3 95-0 95-0 95-0 195-3 195-3 195-3 195-3 195-3 195-3 219-3 219-3 219-3 219-3 219-3 219-3 219-3 219-3 369-0 369-0 369-0 369-0 369-0 369-0 369-0 369-0 249-3 249-3 249-3 249-3 249-3 0-2 0-2 0-2 0-2 0-2 0-2 0-2 0-2 0-2 0-2 0-2 0-2 0-2 0-2 0-2 0-2 0-2 0-2 0-2 0-2 0-2 0-2 0-2 0-2 0-2 0-2 0-2 0-2 0-2 0-2 
0-2 0-2 0-2 0-2 0-2 0-2 0-2 0-2 0-2 0-2 0-2 0-2 0-2 0-2 0-2 0-2 0-2 0-2 0-2 0-2 0-2 0-2 0-2 0-2 0-2 0-2 0-2 0-2 0-2 0-2 0-2 0-2 0-2 0-2 0-2 0-2 80-0 80-0 80-0 80-0 235-0 235-0 235-0 112-3 112-3 112-3 112-3 112-3 112-3 112-3 112-3 254-0 254-0 254-0 254-0 254-0 254-0 254-0 254-0 254-0 256-3 342-3 342-3 342-3 342-3 280-0 280-0 280-0 280-0 280-0 83-0 83-0 83-0 185-0 185-0 155-3 33-3 155-3 155-3 306-0 306-0 306-0 160-3 160-3 160-3 160-3 160-3 245-0 245-0 245-0 245-0 111-0 111-0 111-0 138-0 138-0 138-0 138-0 138-0 288-3 288-3 288-3 242-0 242-0 242-0 242-0 242-0 242-0 242-0 242-0 242-0 371-3 371-3 371-3 371-3 371-3 215-0 40-3 40-3 40-3 538-3 538-3 538-3 538-3 538-3 538-3 538-3 538-3 538-3 142-3 345-3 345-3 345-3 345-3 345-3 268-3 268-3 268-3 68-3 68-3 268-3 268-3 191-3 191-3 191-3 191-3 191-3 191-3 192-0 192-0 192-0 192-0 192-0 269-3 269-3 269-3 269-3 95-0 95-0 95-0 95-0 195-3 195-3 195-3 195-3 219-3 219-3 219-3 219-3 219-3 219-3 219-3 219-3 219-3 369-0 369-0 369-0 369-0 369-0 369-0 369-0 271-3 271-3 271-3 249-3 249-3 249-3 0-2 0-2 0-2 0-2 0-2 0-2 0-2 0-2 0-2 0-2 0-2 0-2 0-2 0-2 0-2 0-2 0-2 0-2 0-2 0-2 0-2 0-2 0-2 0-2 0-2 0-2 0-2 0-2 0-2 0-2 
0-2 0-2 0-2 0-2 0-2 0-2 0-2 0-2 0-2 0-2 0-2 0-2 0-2 0-2 0-2 0-2 0-2 0-2 0-2 0-2 0-2 0-2 0-2 0-2 0-2 0-2 0-2 0-2 0-2 0-2 0-2 0-2 0-2 0-2 0-2 0-2 80-0 80-0 80-0 80-0 80-0 235-0 235-0 235-0 112-3 112-3 252-3 252-3 112-3 112-3 112-3 112-3 112-3 254-0 254-0 254-0 254-0 254-0 254-0 254-0 254-0 342-3 342-3 342-3 342-3 280-0 280-0 280-0 280-0 280-0 280-0 280-0 185-0 185-0 185-0 155-3 33-3 33-3 155-3 155-3 306-0 306-0 160-3 160-3 160-3 160-3 160-3 245-0 245-0 111-0 111-0 111-0 138-0 138-0 138-0 138-0 138-0 138-0 138-0 288-3 288-3 288-3 242-0 242-0 242-0 242-0 242-0 242-0 242-0 242-0 242-0 103-3 103-3 371-3 371-3 371-3 40-3 40-3 40-3 538-3 538-3 538-3 538-3 538-3 538-3 538-3 538-3 538-3 142-3 142-3 345-3 345-3 345-3 345-3 345-3 345-3 268-3 268-3 268-3 268-3 268-3 268-3 191-3 191-3 191-3 191-3 191-3 191-3 192-0 192-0 192-0 192-0 192-0 269-3 192-0 269-3 192-0 192-0 95-0 95-0 95-0 195-3 195-3 195-3 195-3 219-3 219-3 219-3 219-3 146-3 219-3 219-3 146-3 369-0 369-0 369-0 369-0 369-0 369-0 369-0 369-0 271-3 271-3 271-3 271-3 249-3 249-3 0-2 0-2 0-2 0-2 0-2 0-2 0-2 0-2 0-2 0-2 0-2 0-2 0-2 0-2 0-2 0-2 0-2 0-2 0-2 0-2 0-2 0-2 0-2 0-2 0-2 0-2 0-2 0-2 0-2 0-2 
0-2 0-2 0-2 0-2 0-2 0-2 0-2 0-2 0-2 0-2 0-2 0-2 0-2 0-2 0-2 0-2 0-2 0-2 0-2 0-2 0-2 0-2 0-2 0-2 0-2 0-2 0-2 0-2 0-2 0-2 0-2 0-2 0-2 0-2 0-2 80-0 80-0 80-0 80-0 252-3 80-0 235-0 235-0 252-3 252-3 252-3 252-3 252-3 252-3 178-3 178-3 154-0 154-0 154-0 254-0 254-0 254-0 254-0 342-3 342-3 342-3 342-3 342-3 342-3 342-3 280-0 185-0 185-0 185-0 185-0 280-0 185-0 185-0 185-0 185-0 155-3 155-3 155-3 155-3 155-3 306-0 306-0 160-3 160-3 160-3 245-0 245-0 245-0 245-0 245-0 245-0 138-0 138-0 9-3 9-3 138-0 138-0 138-0 288-3 288-3 288-3 288-3 242-0 152-0 152-0 242-0 242-0 242-0 242-0 103-3 103-3 103-3 103-3 371-3 371-3 371-3 40-3 40-3 538-3 538-3 538-3 538-3 538-3 538-3 538-3 538-3 538-3 142-3 142-3 345-3 345-3 345-3 345-3 345-3 345-3 345-3 268-3 268-3 268-3 268-3 268-3 268-3 191-3 191-3 191-3 191-3 191-3 191-3 192-0 192-0 192-0 192-0 192-0 192-0 192-0 192-0 192-0 95-0 95-0 95-0 95-0 195-3 195-3 195-3 195-3 146-3 146-3 219-3 219-3 146-3 146-3 146-3 146-3 146-3 369-0 299-0 299-0 299-0 369-0 369-0 369-0 271-3 271-3 271-3 271-3 271-3 271-3 0-2 0-2 0-2 0-2 0-2 0-2 0-2 0-2 0-2 0-2 0-2 0-2 0-2 0-2 0-2 0-2 0-2 0-2 0-2 0-2 0-2 0-2 0-2 0-2 0-2 0-2 0-2 0-2 0-2 0-2 
0-2 0-2 0-2 0-2 0-2 0-2 0-2 0-2 0-2 0-2 0-2 0-2 0-2 0-2 0-2 0-2 0-2 0-2 0-2 0-2 0-2 0-2 0-2 0-2 0-2 0-2 0-2 0-2 0-2 0-2 0-2 0-2 0-2 0-2 0-2 80-0 80-0 80-0 80-0 252-3 252-3 252-3 235-0 252-3 178-3 178-3 178-3 178-3 178-3 178-3 178-3 154-0 154-0 154-0 154-0 154-0 254-0 254-0 342-3 342-3 342-3 342-3 342-3 342-3 342-3 185-0 185-0 185-0 185-0 185-0 185-0 185-0 185-0 185-0 185-0 155-3 155-3 155-3 155-3 155-3 306-0 306-0 263-0 263-0 160-3 160-3 245-0 245-0 245-0 245-0 245-0 138-0 9-3 9-3 9-3 9-3 9-3 9-3 288-3 288-3 288-3 288-3 152-0 152-0 152-0 242-0 106-0 106-0 106-0 103-3 103-3 103-3 103-3 103-3 103-3 371-3 371-3 40-3 538-3 538-3 538-3 538-3 538-3 142-3 142-3 142-3 142-3 142-3 142-3 345-3 345-3 345-3 345-3 345-3 345-3 268-3 268-3 268-3 268-3 118-3 118-3 118-3 191-3 118-3 191-3 118-3 189-0 192-0 192-0 192-0 192-0 170-0 192-0 192-0 192-0 192-0 95-0 95-0 95-0 95-0 195-3 195-3 195-3 195-3 195-3 146-3 146-3 146-3 146-3 146-3 146-3 146-3 146-3 146-3 299-0 299-0 299-0 299-0 299-0 299-0 369-0 271-3 271-3 271-3 271-3 271-3 271-3 0-2 0-2 0-2 0-2 0-2 0-2 0-2 0-2 0-2 0-2 0-2 0-2 0-2 0-2 0-2 0-2 0-2 0-2 0-2 0-2 0-2 0-2 0-2 0-2 0-2 0-2 0-2 0-2 0-2 0-2 
0-2 0-2 0-2 0-2 0-2 0-2 0-2 0-2 0-2 0-2 0-2 0-2 0-2 0-2 0-2 0-2 0-2 0-2 0-2 0-2 0-2 0-2 0-2 0-2 0-2 0-2 0-2 0-2 0-2 0-2 0-2 0-2 0-2 0-2 0-2 80-0 80-0 80-0 80-0 252-3 252-3 252-3 252-3 252-3 178-3 178-3 178-3 178-3 178-3 178-3 154-0 154-0 154-0 154-0 154-0 154-0 254-0 254-0 254-0 342-3 342-3 342-3 342-3 342-3 342-3 185-0 105-0 105-0 105-0 105-0 185-0 185-0 185-0 185-0 185-0 155-3 155-3 155-3 155-3 155-3 155-3 155-3 263-0 263-0 263-0 263-0 245-0 245-0 245-0 245-0 245-0 9-3 9-3 9-3 9-3 9-3 9-3 152-0 152-0 288-3 152-0 152-0 152-0 152-0 152-0 152-0 106-0 106-0 106-0 103-3 103-3 103-3 103-3 103-3 103-3 103-3 371-3 40-3 40-3 40-3 40-3 538-3 142-3 142-3 142-3 142-3 142-3 142-3 142-3 345-3 345-3 345-3 362-3 345-3 241-0 241-0 241-0 241-0 268-3 118-3 118-3 118-3 118-3 118-3 118-3 118-3 189-0 189-0 192-0 192-0 192-0 170-0 95-0 95-0 95-0 95-0 95-0 95-0 95-0 95-0 195-3 43-3 195-3 146-3 146-3 146-3 146-3 146-3 146-3 146-3 146-3 146-3 325-3 299-0 299-0 299-0 299-0 299-0 299-0 299-0 299-0 271-3 271-3 271-3 271-3 271-3 271-3 0-2 0-2 0-2 0-2 0-2 0-2 0-2 0-2 0-2 0-2 0-2 0-2 0-2 0-2 0-2 0-2 0-2 0-2 0-2 0-2 0-2 0-2 0-2 0-2 0-2 0-2 0-2 0-2 0-2 0-2 
0-2 0-2 0-2 0-2 0-2 0-2 0-2 0-2 0-2 0-2 0-2 0-2 0-2 0-2 0-2 0-2 0-2 0-2 0-2 0-2 0-2 0-2 0-2 0-2 0-2 0-2 0-2 0-2 0-2 0-2 0-2 0-2 0-2 0-2 0-2 80-0 80-0 252-3 252-3 252-3 252-3 252-3 252-3 252-3 178-3 178-3 178-3 178-3 178-3 178-3 178-3 154-0 154-0 154-0 154-0 154-0 154-0 154-0 254-0 342-3 342-3 342-3 105-0 105-0 105-0 105-0 105-0 312-0 105-0 105-0 185-0 185-0 185-0 185-0 185-0 185-0 155-3 155-3 155-3 155-3 155-3 155-3 263-0 263-0 263-0 263-0 245-0 245-0 245-0 245-0 245-0 9-3 9-3 9-3 9-3 9-3 9-3 152-0 152-0 152-0 152-0 152-0 152-0 152-0 152-0 106-0 106-0 106-0 106-0 106-0 106-0 103-3 103-3 103-3 103-3 103-3 103-3 40-3 40-3 40-3 40-3 142-3 142-3 142-3 142-3 142-3 362-3 142-3 142-3 362-3 362-3 362-3 362-3 241-0 241-0 241-0 241-0 118-3 118-3 118-3 118-3 118-3 118-3 118-3 118-3 118-3 189-0 189-0 189-0 189-0 170-0 170-0 170-0 170-0 170-0 170-0 374-0 95-0 95-0 374-0 195-3 43-3 43-3 146-3 146-3 146-3 146-3 146-3 146-3 146-3 146-3 146-3 325-3 325-3 325-3 299-0 299-0 299-0 299-0 299-0 299-0 299-0 271-3 271-3 271-3 271-3 271-3 0-2 0-2 0-2 0-2 0-2 0-2 0-2 0-2 0-2 0-2 0-2 0-2 0-2 0-2 0-2 0-2 0-2 0-2 0-2 0-2 0-2 0-2 0-2 0-2 0-2 0-2 0-2 0-2 0-2 0-2 
0-2 0-2 0-2 0-2 0-2 0-2 0-2 0-2 0-2 0-2 0-2 0-2 0-2 0-2 0-2 0-2 0-2 0-2 0-2 0-2 0-2 0-2 0-2 0-2 0-2 0-2 0-2 0-2 0-2 0-2 0-2 0-2 0-2 0-2 0-2 237-3 237-3 252-3 252-3 252-3 252-3 252-3 252-3 252-3 252-3 178-3 378-0 378-0 378-0 378-0 178-3 378-0 378-0 378-0 154-0 87-3 154-0 154-0 154-0 154-0 154-0 105-0 105-0 105-0 105-0 105-0 312-0 312-0 105-0 105-0 185-0 185-0 185-0 185-0 155-3 155-3 155-3 155-3 155-3 155-3 155-3 263-0 263-0 263-0 263-0 263-0 263-0 245-0 245-0 245-0 245-0 245-0 9-3 9-3 9-3 9-3 9-3 9-3 152-0 247-0 152-0 152-0 152-0 152-0 152-0 106-0 106-0 106-0 106-0 106-0 103-3 103-3 103-3 103-3 103-3 40-3 103-3 40-3 40-3 40-3 40-3 142-3 142-3 142-3 142-3 142-3 362-3 142-3 142-3 362-3 362-3 362-3 362-3 241-0 241-0 241-0 118-3 118-3 118-3 118-3 118-3 118-3 118-3 118-3 118-3 189-0 189-0 189-0 189-0 189-0 170-0 170-0 170-0 170-0 170-0 374-0 374-0 95-0 95-0 374-0 43-3 43-3 43-3 43-3 43-3 146-3 146-3 43-3 43-3 146-3 146-3 325-3 325-3 325-3 325-3 299-0 299-0 299-0 299-0 299-0 299-0 199-0 199-0 199-0 271-3 271-3 271-3 0-2 0-2 0-2 0-2 0-2 0-2 0-2 0-2 0-2 0-2 0-2 0-2 0-2 0-2 0-2 0-2 0-2 0-2 0-2 0-2 0-2 0-2 0-2 0-2 0-2 0-2 0-2 0-2 0-2 0-2 
0-2 0-2 0-2 0-2 0-2 0-2 0-2 0-2 0-2 0-2 0-2 0-2 0-2 0-2 0-2 0-2 0-2 0-2 0-2 0-2 0-2 0-2 0-2 0-2 0-2 0-2 0-2 0-2 0-2 0-2 0-2 0-2 0-2 0-2 237-3 237-3 237-3 237-3 237-3 252-3 252-3 252-3 252-3 252-3 252-3 178-3 378-0 378-0 378-0 378-0 378-0 378-0 378-0 378-0 87-3 87-3 154-0 154-0 154-0 154-0 154-0 105-0 105-0 105-0 105-0 312-0 312-0 312-0 312-0 312-0 185-0 185-0 185-0 185-0 185-0 310-3 155-3 155-3 155-3 155-3 155-3 263-0 263-0 263-0 263-0 263-0 263-0 245-0 245-0 245-0 245-0 245-0 9-3 9-3 9-3 9-3 9-3 247-0 247-0 247-0 152-0 152-0 152-0 152-0 152-0 106-0 106-0 106-0 106-0 106-0 106-0 103-3 103-3 103-3 103-3 40-3 40-3 40-3 40-3 40-3 40-3 40-3 40-3 142-3 142-3 142-3 362-3 362-3 362-3 362-3 362-3 362-3 362-3 241-0 241-0 241-0 241-0 241-0 118-3 118-3 118-3 118-3 118-3 118-3 189-0 189-0 189-0 189-0 170-0 170-0 170-0 170-0 170-0 170-0 170-0 374-0 374-0 374-0 374-0 374-0 43-3 43-3 43-3 43-3 43-3 43-3 43-3 43-3 43-3 43-3 43-3 325-3 325-3 325-3 325-3 299-0 299-0 299-0 299-0 299-0 199-0 199-0 199-0 199-0 271-3 271-3 271-3 0-2 0-2 0-2 0-2 0-2 0-2 0-2 0-2 0-2 0-2 0-2 0-2 0-2 0-2 0-2 0-2 0-2 0-2 0-2 0-2 0-2 0-2 0-2 0-2 0-2 0-2 0-2 0-2 0-2 0-2 
0-2 0-2 0-2 0-2 0-2 0-2 0-2 0-2 0-2 0-2 0-2 0-2 0-2 0-2 0-2 0-2 0-2 0-2 0-2 0-2 0-2 0-2 0-2 0-2 0-2 0-2 0-2 0-2 0-2 0-2 0-2 0-2 0-2 0-2 237-3 237-3 237-3 237-3 237-3 301-3 301-3 301-3 301-3 178-3 178-3 178-3 178-3 378-0 378-0 378-0 378-0 378-0 378-0 87-3 87-3 87-3 87-3 154-0 154-0 154-0 105-0 105-0 105-0 105-0 312-0 312-0 312-0 312-0 312-0 312-0 312-0 312-0 310-3 310-3 310-3 310-3 310-3 310-3 310-3 310-3 263-0 263-0 263-0 263-0 263-0 263-0 255-3 255-3 255-3 255-3 245-0 9-3 9-3 9-3 9-3 9-3 9-3 247-0 247-0 247-0 247-0 247-0 247-0 152-0 152-0 106-0 234-3 234-3 106-0 106-0 106-0 103-3 103-3 103-3 40-3 40-3 40-3 40-3 40-3 339-3 121-3 121-3 121-3 142-3 142-3 142-3 362-3 362-3 362-3 362-3 362-3 362-3 241-0 241-0 241-0 241-0 241-0 241-0 118-3 118-3 118-3 293-3 293-3 293-3 189-0 189-0 189-0 189-0 170-0 170-0 170-0 170-0 170-0 170-0 170-0 374-0 374-0 374-0 374-0 374-0 374-0 374-0 43-3 43-3 43-3 43-3 43-3 43-3 222-0 222-0 43-3 325-3 325-3 325-3 325-3 299-0 299-0 443-3 299-0 299-0 299-0 199-0 199-0 199-0 199-0 199-0 271-3 0-2 0-2 0-2 0-2 0-2 0-2 0-2 0-2 0-2 0-2 0-2 0-2 0-2 0-2 0-2 0-2 0-2 0-2 0-2 0-2 0-2 0-2 0-2 0-2 0-2 0-2 0-2 0-2 0-2 0-2 
0-2 0-2 0-2 0-2 0-2 0-2 0-2 0-2 0-2 0-2 0-2 0-2 0-2 0-2 0-2 0-2 0-2 0-2 0-2 0-2 0-2 0-2 0-2 0-2 0-2 0-2 0-2 0-2 0-2 0-2 0-2 0-2 0-2 0-2 237-3 237-3 237-3 237-3 237-3 301-3 301-3 301-3 301-3 178-3 178-3 178-3 178-3 178-3 378-0 378-0 378-0 378-0 378-0 87-3 87-3 87-3 87-3 154-0 105-0 105-0 105-0 105-0 105-0 105-0 312-0 312-0 312-0 312-0 312-0 312-0 312-0 312-0 310-3 310-3 310-3 310-3 310-3 310-3 310-3 310-3 263-0 263-0 263-0 263-0 263-0 263-0 255-3 255-3 255-3 255-3 255-3 436-3 363-0 9-3 9-3 363-0 363-0 363-0 247-0 247-0 247-0 247-0 247-0 152-0 152-0 234-3 234-3 234-3 234-3 106-0 106-0 106-0 106-0 106-0 106-0 40-3 40-3 339-3 339-3 339-3 121-3 121-3 121-3 121-3 121-3 142-3 362-3 362-3 362-3 362-3 362-3 362-3 241-0 241-0 241-0 241-0 241-0 241-0 293-3 293-3 293-3 293-3 293-3 293-3 189-0 189-0 189-0 189-0 170-0 170-0 170-0 350-3 170-0 170-0 170-0 374-0 374-0 374-0 374-0 374-0 374-0 374-0 374-0 374-0 43-3 43-3 222-0 222-0 222-0 222-0 222-0 325-3 325-3 325-3 325-3 443-3 443-3 443-3 443-3 199-0 199-0 199-0 199-0 199-0 199-0 199-0 199-0 0-2 0-2 0-2 0-2 0-2 0-2 0-2 0-2 0-2 0-2 0-2 0-2 0-2 0-2 0-2 0-2 0-2 0-2 0-2 0-2 0-2 0-2 0-2 0-2 0-2 0-2 0-2 0-2 0-2 0-2 
0-2 0-2 0-2 0-2 0-2 0-2 0-2 0-2 0-2 0-2 0-2 0-2 0-2 0-2 0-2 0-2 0-2 0-2 0-2 0-2 0-2 0-2 0-2 0-2 0-2 0-2 0-2 0-2 0-2 0-2 0-2 0-2 0-2 0-2 237-3 237-3 237-3 237-3 237-3 301-3 301-3 301-3 301-3 301-3 301-3 301-3 178-3 178-3 378-0 378-0 378-0 378-0 378-0 87-3 87-3 87-3 87-3 87-3 87-3 105-0 105-0 105-0 105-0 312-0 312-0 312-0 312-0 312-0 312-0 312-0 312-0 157-0 157-0 157-0 310-3 310-3 310-3 310-3 310-3 255-3 255-3 255-3 255-3 263-0 263-0 255-3 255-3 255-3 255-3 255-3 255-3 436-3 363-0 363-0 363-0 363-0 363-0 363-0 247-0 247-0 247-0 247-0 247-0 152-0 234-3 234-3 234-3 234-3 234-3 234-3 234-3 106-0 106-0 106-0 339-3 40-3 40-3 339-3 339-3 339-3 339-3 121-3 121-3 121-3 121-3 121-3 121-3 362-3 362-3 362-3 362-3 362-3 241-0 241-0 241-0 241-0 293-3 293-3 293-3 293-3 293-3 293-3 293-3 189-0 189-0 350-3 350-3 350-3 350-3 170-0 350-3 350-3 170-0 170-0 170-0 374-0 374-0 374-0 374-0 374-0 374-0 374-0 374-0 43-3 43-3 222-0 222-0 163-3 163-3 222-0 222-0 325-3 325-3 325-3 325-3 443-3 443-3 443-3 443-3 443-3 443-3 199-0 199-0 199-0 199-0 199-0 199-0 0-2 0-2 0-2 0-2 0-2 0-2 0-2 0-2 0-2 0-2 0-2 0-2 0-2 0-2 0-2 0-2 0-2 0-2 0-2 0-2 0-2 0-2 0-2 0-2 0-2 0-2 0-2 0-2 0-2 0-2 
0-2 0-2 0-2 0-2 0-2 0-2 0-2 0-2 0-2 0-2 0-2 0-2 0-2 0-2 0-2 0-2 0-2 0-2 0-2 0-2 0-2 0-2 0-2 0-2 0-2 0-2 0-2 0-2 0-2 0-2 0-2 0-2 0-2 0-2 237-3 237-3 237-3 237-3 237-3 301-3 301-3 301-3 301-3 301-3 301-3 301-3 178-3 178-3 378-0 378-0 378-0 378-0 378-0 233-0 87-3 87-3 87-3 87-3 202-0 202-0 202-0 202-0 105-0 105-0 312-0 312-0 312-0 312-0 312-0 312-0 312-0 157-0 157-0 157-0 310-3 310-3 310-3 310-3 310-3 255-3 255-3 255-3 255-3 255-3 255-3 255-3 255-3 436-3 436-3 436-3 436-3 436-3 363-0 363-0 363-0 363-0 363-0 363-0 247-0 247-0 247-0 247-0 247-0 234-3 234-3 234-3 234-3 234-3 234-3 234-3 234-3 234-3 339-3 339-3 339-3 339-3 339-3 339-3 339-3 339-3 339-3 121-3 121-3 121-3 121-3 121-3 121-3 121-3 362-3 362-3 362-3 362-3 362-3 241-0 241-0 241-0 293-3 293-3 293-3 293-3 293-3 293-3 293-3 189-0 189-0 189-0 350-3 350-3 350-3 350-3 350-3 350-3 170-0 170-0 91-3 374-0 374-0 197-0 197-0 197-0 197-0 374-0 374-0 43-3 43-3 222-0 222-0 222-0 163-3 222-0 325-3 325-3 325-3 325-3 325-3 443-3 443-3 443-3 443-3 443-3 443-3 199-0 199-0 199-0 199-0 199-0 218-3 0-2 0-2 0-2 0-2 0-2 0-2 0-2 0-2 0-2 0-2 0-2 0-2 0-2 0-2 0-2 0-2 0-2 0-2 0-2 0-2 0-2 0-2 0-2 0-2 0-2 0-2 0-2 0-2 0-2 0-2 
0-2 0-2 0-2 0-2 0-2 0-2 0-2 0-2 0-2 0-2 0-2 0-2 0-2 0-2 0-2 0-2 0-2 0-2 0-2 0-2 0-2 0-2 0-2 0-2 0-2 0-2 0-2 0-2 0-2 0-2 0-2 0-2 0-2 0-2 237-3 237-3 237-3 237-3 237-3 301-3 301-3 301-3 301-3 301-3 301-3 301-3 178-3 178-3 428-3 233-0 378-0 233-0 233-0 233-0 87-3 87-3 202-0 202-0 202-0 202-0 202-0 202-0 105-0 105-0 105-0 331-0 312-0 312-0 157-0 157-0 157-0 157-0 157-0 157-0 310-3 310-3 310-3 310-3 310-3 310-3 310-3 238-0 255-3 255-3 255-3 255-3 255-3 436-3 436-3 436-3 436-3 436-3 363-0 363-0 363-0 363-0 363-0 363-0 363-0 363-0 247-0 247-0 247-0 247-0 234-3 234-3 234-3 234-3 234-3 234-3 234-3 234-3 339-3 339-3 339-3 292-3 339-3 339-3 339-3 339-3 339-3 121-3 262-3 121-3 121-3 121-3 121-3 121-3 362-3 362-3 362-3 362-3 241-0 241-0 414-0 414-0 293-3 293-3 293-3 293-3 293-3 293-3 293-3 189-0 189-0 189-0 350-3 350-3 350-3 350-3 350-3 350-3 91-3 91-3 91-3 91-3 197-0 197-0 197-0 197-0 197-0 374-0 374-0 43-3 43-3 222-0 222-0 222-0 163-3 163-3 163-3 325-3 325-3 325-3 325-3 443-3 443-3 443-3 443-3 443-3 443-3 199-0 199-0 199-0 218-3 218-3 218-3 0-2 0-2 0-2 0-2 0-2 0-2 0-2 0-2 0-2 0-2 0-2 0-2 0-2 0-2 0-2 0-2 0-2 0-2 0-2 0-2 0-2 0-2 0-2 0-2 0-2 0-2 0-2 0-2 0-2 0-2 
0-2 0-2 0-2 0-2 0-2 0-2 0-2 0-2 0-2 0-2 0-2 0-2 0-2 0-2 0-2 0-2 0-2 0-2 0-2 0-2 0-2 0-2 0-2 0-2 0-2 0-2 0-2 0-2 0-2 0-2 0-2 0-2 0-2 0-2 237-3 237-3 237-3 237-3 237-3 301-3 301-3 301-3 301-3 301-3 301-3 301-3 428-3 428-3 428-3 233-0 233-0 233-0 233-0 233-0 233-0 87-3 202-0 202-0 202-0 202-0 202-0 202-0 202-0 202-0 331-0 331-0 331-0 331-0 331-0 157-0 157-0 157-0 157-0 157-0 412-0 412-0 412-0 310-3 310-3 310-3 238-0 238-0 238-0 255-3 255-3 255-3 255-3 436-3 436-3 436-3 436-3 436-3 363-0 363-0 363-0 363-0 363-0 363-0 363-0 363-0 247-0 247-0 247-0 247-0 247-0 234-3 234-3 234-3 234-3 234-3 234-3 339-3 339-3 339-3 292-3 292-3 339-3 339-3 339-3 339-3 262-3 262-3 262-3 262-3 262-3 121-3 121-3 121-3 121-3 121-3 121-3 414-0 414-0 414-0 414-0 414-0 293-3 293-3 293-3 293-3 293-3 293-3 293-3 293-3 189-0 189-0 350-3 350-3 350-3 350-3 350-3 350-3 91-3 91-3 91-3 91-3 197-0 197-0 197-0 197-0 197-0 197-0 43-3 43-3 222-0 222-0 222-0 163-3 163-3 163-3 163-3 325-3 325-3 325-3 325-3 443-3 443-3 443-3 443-3 443-3 443-3 199-0 218-3 218-3 218-3 218-3 218-3 218-3 0-2 0-2 0-2 0-2 0-2 0-2 0-2 0-2 0-2 0-2 0-2 0-2 0-2 0-2 0-2 0-2 0-2 0-2 0-2 0-2 0-2 0-2 0-2 0-2 0-2 0-2 0-2 0-2 0-2 
0-2 0-2 0-2 0-2 0-2 0-2 0-2 0-2 0-2 0-2 0-2 0-2 0-2 0-2 0-2 0-2 0-2 0-2 0-2 0-2 0-2 0-2 0-2 0-2 0-2 0-2 0-2 0-2 0-2 0-2 0-2 0-2 0-2 0-2 237-3 377-0 237-3 237-3 301-3 301-3 229-3 229-3 229-3 229-3 428-3 428-3 428-3 428-3 233-0 233-0 233-0 233-0 233-0 233-0 233-0 87-3 87-3 202-0 202-0 202-0 202-0 202-0 202-0 202-0 331-0 331-0 331-0 331-0 331-0 157-0 157-0 157-0 157-0 157-0 412-0 412-0 412-0 310-3 238-0 238-0 238-0 238-0 238-0 238-0 238-0 255-3 255-3 436-3 436-3 436-3 436-3 436-3 436-3 363-0 436-3 436-3 363-0 363-0 363-0 182-0 182-0 247-0 247-0 247-0 247-0 321-3 234-3 234-3 234-3 321-3 339-3 339-3 321-3 321-3 292-3 292-3 339-3 339-3 339-3 262-3 262-3 262-3 262-3 262-3 262-3 121-3 121-3 121-3 121-3 121-3 267-3 267-3 267-3 414-0 414-0 414-0 414-0 414-0 414-0 213-0 213-0 213-0 189-0 189-0 189-0 189-0 189-0 350-3 350-3 350-3 350-3 350-3 91-3 91-3 197-0 197-0 197-0 197-0 197-0 197-0 197-0 197-0 43-3 43-3 222-0 222-0 222-0 163-3 163-3 163-3 163-3 325-3 325-3 325-3 443-3 443-3 443-3 443-3 443-3 443-3 218-3 218-3 218-3 218-3 218-3 218-3 218-3 218-3 0-2 0-2 0-2 0-2 0-2 0-2 0-2 0-2 0-2 0-2 0-2 0-2 0-2 0-2 0-2 0-2 0-2 0-2 0-2 0-2 0-2 0-2 0-2 0-2 0-2 0-2 0-2 0-2 0-2 
0-2 0-2 0-2 0-2 0-2 0-2 0-2 0-2 0-2 0-2 0-2 0-2 0-2 0-2 0-2 0-2 0-2 0-2 0-2 0-2 0-2 0-2 0-2 0-2 0-2 0-2 0-2 0-2 0-2 0-2 0-2 0-2 0-2 0-2 237-3 377-0 237-3 229-3 229-3 229-3 229-3 229-3 229-3 229-3 428-3 428-3 428-3 428-3 428-3 233-0 233-0 233-0 233-0 87-3 87-3 87-3 87-3 202-0 202-0 202-0 202-0 202-0 331-0 202-0 331-0 331-0 331-0 331-0 331-0 331-0 157-0 157-0 157-0 157-0 412-0 412-0 412-0 412-0 238-0 238-0 238-0 238-0 238-0 238-0 238-0 255-3 238-0 436-3 436-3 436-3 436-3 436-3 436-3 436-3 436-3 436-3 363-0 363-0 182-0 182-0 182-0 247-0 247-0 247-0 321-3 321-3 321-3 321-3 321-3 321-3 321-3 321-3 321-3 321-3 292-3 292-3 292-3 262-3 262-3 262-3 262-3 262-3 262-3 262-3 121-3 121-3 121-3 121-3 121-3 121-3 267-3 267-3 414-0 414-0 414-0 414-0 414-0 414-0 414-0 213-0 213-0 213-0 213-0 213-0 213-0 213-0 213-0 350-3 350-3 350-3 350-3 350-3 350-3 91-3 197-0 197-0 197-0 197-0 197-0 197-0 197-0 222-0 222-0 222-0 222-0 448-0 448-0 163-3 163-3 163-3 163-3 163-3 163-3 163-3 443-3 443-3 443-3 443-3 399-3 218-3 218-3 218-3 218-3 218-3 218-3 218-3 218-3 218-3 0-2 0-2 0-2 0-2 0-2 0-2 0-2 0-2 0-2 0-2 0-2 0-2 0-2 0-2 0-2 0-2 0-2 0-2 0-2 0-2 0-2 0-2 0-2 0-2 0-2 0-2 0-2 0-2 0-2 
0-2 0-2 0-2 0-2 0-2 0-2 0-2 0-2 0-2 0-2 0-2 0-2 0-2 0-2 0-2 0-2 0-2 0-2 0-2 0-2 0-2 0-2 0-2 0-2 0-2 0-2 0-2 0-2 0-2 0-2 0-2 0-2 0-2 0-2 377-0 377-0 237-3 229-3 229-3 229-3 229-3 229-3 229-3 229-3 428-3 428-3 428-3 428-3 428-3 233-0 233-0 233-0 233-0 233-0 87-3 87-3 87-3 202-0 202-0 202-0 202-0 331-0 331-0 331-0 331-0 331-0 331-0 331-0 157-0 157-0 157-0 157-0 157-0 412-0 412-0 412-0 412-0 412-0 412-0 238-0 238-0 238-0 238-0 238-0 238-0 238-0 238-0 436-3 436-3 365-0 365-0 365-0 365-0 365-0 365-0 365-0 365-0 363-0 182-0 182-0 182-0 182-0 182-0 247-0 321-3 321-3 321-3 321-3 321-3 321-3 321-3 321-3 321-3 321-3 292-3 292-3 292-3 262-3 262-3 262-3 262-3 262-3 262-3 262-3 262-3 267-3 267-3 267-3 267-3 267-3 267-3 267-3 313-3 414-0 414-0 414-0 414-0 414-0 414-0 213-0 213-0 213-0 213-0 213-0 213-0 213-0 213-0 213-0 350-3 350-3 350-3 91-3 91-3 91-3 197-0 197-0 91-3 197-0 91-3 197-0 197-0 222-0 222-0 448-0 448-0 448-0 448-0 163-3 163-3 163-3 163-3 163-3 163-3 163-3 163-3 399-3 399-3 399-3 399-3 218-3 218-3 218-3 218-3 218-3 218-3 273-3 218-3 218-3 0-2 0-2 0-2 0-2 0-2 0-2 0-2 0-2 0-2 0-2 0-2 0-2 0-2 0-2 0-2 0-2 0-2 0-2 0-2 0-2 0-2 0-2 0-2 0-2 0-2 0-2 0-2 0-2 0-2 
0-2 0-2 0-2 0-2 0-2 0-2 0-2 0-2 0-2 0-2 0-2 0-2 0-2 0-2 0-2 0-2 0-2 0-2 0-2 0-2 0-2 0-2 0-2 0-2 0-2 0-2 0-2 0-2 0-2 0-2 0-2 0-2 0-2 0-2 377-0 377-0 377-0 377-0 229-3 229-3 229-3 229-3 229-3 229-3 428-3 428-3 428-3 428-3 428-3 233-0 233-0 233-0 233-0 233-0 376-3 87-3 87-3 202-0 202-0 202-0 331-0 331-0 331-0 331-0 331-0 331-0 331-0 157-0 157-0 157-0 157-0 157-0 157-0 412-0 412-0 412-0 412-0 412-0 412-0 238-0 238-0 238-0 238-0 238-0 238-0 238-0 436-3 436-3 365-0 365-0 365-0 365-0 365-0 365-0 365-0 365-0 365-0 365-0 182-0 182-0 182-0 182-0 182-0 321-3 321-3 321-3 321-3 321-3 321-3 321-3 321-3 321-3 321-3 321-3 292-3 292-3 292-3 262-3 262-3 262-3 262-3 262-3 262-3 262-3 262-3 169-3 267-3 267-3 267-3 267-3 267-3 313-3 313-3 313-3 414-0 414-0 414-0 414-0 213-0 213-0 213-0 213-0 213-0 213-0 213-0 213-0 213-0 213-0 350-3 424-0 424-0 91-3 91-3 91-3 91-3 91-3 91-3 91-3 91-3 197-0 197-0 197-0 222-0 222-0 448-0 448-0 448-0 448-0 163-3 163-3 163-3 448-0 163-3 163-3 163-3 163-3 399-3 399-3 399-3 218-3 218-3 399-3 273-3 273-3 273-3 273-3 218-3 218-3 273-3 0-2 0-2 0-2 0-2 0-2 0-2 0-2 0-2 0-2 0-2 0-2 0-2 0-2 0-2 0-2 0-2 0-2 0-2 0-2 0-2 0-2 0-2 0-2 0-2 0-2 0-2 0-2 0-2 
0-2 0-2 0-2 0-2 0-2 0-2 0-2 0-2 0-2 0-2 0-2 0-2 0-2 0-2 0-2 0-2 0-2 0-2 0-2 0-2 0-2 0-2 0-2 0-2 0-2 0-2 0-2 0-2 0-2 0-2 0-2 0-2 0-2 0-2 377-0 377-0 377-0 377-0 229-3 229-3 229-3 229-3 229-3 229-3 428-3 428-3 428-3 181-0 428-3 428-3 428-3 233-0 233-0 376-3 376-3 87-3 87-3 202-0 202-0 202-0 330-0 331-0 331-0 331-0 330-0 231-3 231-3 231-3 231-3 231-3 157-0 157-0 412-0 412-0 412-0 412-0 412-0 412-0 158-0 238-0 238-0 238-0 238-0 238-0 238-0 238-0 436-3 436-3 365-0 365-0 365-0 365-0 365-0 365-0 365-0 365-0 182-0 182-0 182-0 182-0 182-0 182-0 182-0 258-0 258-0 258-0 168-0 168-0 168-0 321-3 321-3 321-3 321-3 321-3 292-3 292-3 292-3 292-3 292-3 262-3 262-3 262-3 262-3 262-3 262-3 169-3 267-3 267-3 267-3 313-3 313-3 313-3 313-3 313-3 313-3 414-0 414-0 414-0 414-0 313-3 213-0 213-0 213-0 213-0 213-0 349-3 213-0 213-0 424-0 424-0 424-0 424-0 91-3 91-3 91-3 91-3 91-3 91-3 265-0 265-0 222-0 222-0 222-0 222-0 448-0 448-0 448-0 448-0 448-0 448-0 448-0 448-0 448-0 163-3 163-3 163-3 399-3 399-3 399-3 399-3 399-3 399-3 273-3 273-3 273-3 273-3 218-3 218-3 273-3 0-2 0-2 0-2 0-2 0-2 0-2 0-2 0-2 0-2 0-2 0-2 0-2 0-2 0-2 0-2 0-2 0-2 0-2 0-2 0-2 0-2 0-2 0-2 0-2 0-2 0-2 0-2 0-2 
0-2 0-2 0-2 0-2 0-2 0-2 0-2 0-2 0-2 0-2 0-2 0-2 0-2 0-2 0-2 0-2 0-2 0-2 0-2 0-2 0-2 0-2 0-2 0-2 0-2 0-2 0-2 0-2 0-2 0-2 0-2 0-2 0-2 0-2 0-2 377-0 377-0 377-0 229-3 229-3 229-3 229-3 229-3 428-3 428-3 428-3 181-0 181-0 428-3 428-3 428-3 233-0 233-0 376-3 376-3 376-3 330-0 330-0 330-0 330-0 330-0 331-0 331-0 330-0 330-0 231-3 231-3 231-3 231-3 231-3 231-3 157-0 412-0 412-0 412-0 412-0 412-0 158-0 158-0 158-0 158-0 158-0 158-0 158-0 158-0 264-0 264-0 264-0 264-0 365-0 365-0 365-0 365-0 365-0 365-0 365-0 182-0 182-0 296-0 182-0 182-0 182-0 182-0 258-0 258-0 258-0 168-0 168-0 168-0 168-0 168-0 168-0 168-0 321-3 292-3 292-3 292-3 292-3 292-3 292-3 169-3 169-3 169-3 169-3 169-3 169-3 267-3 267-3 313-3 313-3 313-3 313-3 313-3 313-3 313-3 414-0 414-0 313-3 313-3 313-3 313-3 349-3 349-3 349-3 349-3 349-3 349-3 349-3 424-0 424-0 424-0 424-0 91-3 91-3 91-3 91-3 91-3 91-3 265-0 265-0 265-0 265-0 222-0 222-0 222-0 448-0 448-0 448-0 448-0 448-0 448-0 448-0 448-0 448-0 448-0 399-3 399-3 399-3 399-3 399-3 399-3 399-3 273-3 273-3 273-3 273-3 273-3 273-3 273-3 0-2 0-2 0-2 0-2 0-2 0-2 0-2 0-2 0-2 0-2 0-2 0-2 0-2 0-2 0-2 0-2 0-2 0-2 0-2 0-2 0-2 0-2 0-2 0-2 0-2 0-2 0-2 0-2 
0-2 0-2 0-2 0-2 0-2 0-2 0-2 0-2 0-2 0-2 0-2 0-2 0-2 0-2 0-2 0-2 0-2 0-2 0-2 0-2 0-2 0-2 0-2 0-2 0-2 0-2 0-2 0-2 0-2 0-2 0-2 0-2 0-2 0-2 0-2 377-0 377-0 377-0 229-3 229-3 229-3 229-3 229-3 229-3 428-3 181-0 181-0 181-0 181-0 428-3 181-0 233-0 233-0 376-3 376-3 376-3 376-3 376-3 330-0 330-0 330-0 331-0 331-0 330-0 231-3 231-3 231-3 231-3 231-3 231-3 231-3 231-3 231-3 412-0 412-0 412-0 412-0 158-0 158-0 158-0 158-0 158-0 158-0 158-0 158-0 158-0 264-0 264-0 264-0 264-0 365-0 365-0 264-0 264-0 365-0 365-0 182-0 182-0 296-0 182-0 182-0 182-0 258-0 258-0 258-0 168-0 168-0 168-0 168-0 168-0 168-0 168-0 168-0 270-0 292-3 292-3 292-3 292-3 292-3 292-3 292-3 169-3 169-3 169-3 169-3 169-3 169-3 267-3 267-3 267-3 267-3 267-3 313-3 313-3 313-3 414-0 414-0 313-3 313-3 313-3 313-3 349-3 349-3 349-3 349-3 349-3 349-3 349-3 424-0 424-0 424-0 424-0 322-0 322-0 322-0 322-0 91-3 91-3 265-0 265-0 265-0 265-0 265-0 222-0 222-0 448-0 448-0 340-3 340-3 448-0 448-0 448-0 448-0 448-0 448-0 399-3 399-3 399-3 399-3 399-3 399-3 399-3 148-3 148-3 273-3 273-3 273-3 273-3 273-3 0-2 0-2 0-2 0-2 0-2 0-2 0-2 0-2 0-2 0-2 0-2 0-2 0-2 0-2 0-2 0-2 0-2 0-2 0-2 0-2 0-2 0-2 0-2 0-2 0-2 0-2 0-2 0-2 
0-2 0-2 0-2 0-2 0-2 0-2 0-2 0-2 0-2 0-2 0-2 0-2 0-2 0-2 0-2 0-2 0-2 0-2 0-2 0-2 0-2 0-2 0-2 0-2 0-2 0-2 0-2 0-2 0-2 0-2 0-2 0-2 0-2 0-2 0-2 377-0 377-0 377-0 229-3 303-3 303-3 303-3 428-3 428-3 428-3 181-0 181-0 181-0 181-0 181-0 181-0 181-0 233-0 376-3 376-3 376-3 376-3 376-3 330-0 330-0 330-0 330-0 330-0 330-0 231-3 231-3 231-3 231-3 231-3 231-3 231-3 231-3 231-3 412-0 412-0 412-0 412-0 389-0 158-0 158-0 158-0 216-3 216-3 216-3 216-3 264-0 264-0 264-0 264-0 264-0 264-0 264-0 264-0 264-0 264-0 264-0 182-0 296-0 296-0 182-0 258-0 258-0 258-0 258-0 258-0 168-0 168-0 168-0 168-0 168-0 168-0 168-0 270-0 270-0 292-3 292-3 292-3 292-3 58-0 58-0 58-0 58-0 169-3 169-3 169-3 169-3 169-3 267-3 267-3 267-3 267-3 267-3 313-3 313-3 313-3 313-3 313-3 313-3 313-3 349-3 349-3 349-3 349-3 349-3 349-3 349-3 349-3 424-0 424-0 424-0 424-0 424-0 322-0 322-0 322-0 322-0 366-3 366-3 366-3 265-0 265-0 265-0 265-0 222-0 222-0 448-0 448-0 340-3 340-3 340-3 340-3 340-3 340-3 474-3 474-3 474-3 474-3 474-3 399-3 399-3 399-3 399-3 399-3 148-3 273-3 273-3 273-3 273-3 273-3 0-2 0-2 0-2 0-2 0-2 0-2 0-2 0-2 0-2 0-2 0-2 0-2 0-2 0-2 0-2 0-2 0-2 0-2 0-2 0-2 0-2 0-2 0-2 0-2 0-2 0-2 0-2 0-2 
0-2 0-2 0-2 0-2 0-2 0-2 0-2 0-2 0-2 0-2 0-2 0-2 0-2 0-2 0-2 0-2 0-2 0-2 0-2 0-2 0-2 0-2 0-2 0-2 0-2 0-2 0-2 0-2 0-2 0-2 0-2 0-2 0-2 0-2 377-0 377-0 377-0 377-0 303-3 303-3 303-3 303-3 303-3 303-3 303-3 181-0 181-0 181-0 181-0 181-0 181-0 376-3 376-3 376-3 376-3 376-3 354-3 354-3 330-0 330-0 330-0 330-0 330-0 330-0 330-0 231-3 231-3 231-3 231-3 231-3 231-3 231-3 231-3 389-0 389-0 389-0 389-0 389-0 158-0 158-0 158-0 216-3 216-3 216-3 216-3 216-3 264-0 264-0 264-0 264-0 264-0 264-0 264-0 264-0 264-0 264-0 182-0 296-0 296-0 296-0 258-0 258-0 258-0 258-0 258-0 168-0 168-0 168-0 168-0 168-0 168-0 270-0 270-0 270-0 270-0 292-3 292-3 292-3 58-0 58-0 270-0 58-0 169-3 169-3 169-3 169-3 169-3 267-3 267-3 267-3 267-3 267-3 318-0 318-0 313-3 313-3 313-3 313-3 313-3 349-3 349-3 349-3 349-3 349-3 349-3 349-3 349-3 424-0 424-0 424-0 424-0 424-0 322-0 322-0 322-0 322-0 366-3 366-3 366-3 366-3 366-3 265-0 265-0 265-0 265-0 265-0 340-3 340-3 340-3 340-3 340-3 340-3 474-3 474-3 474-3 474-3 474-3 474-3 399-3 399-3 399-3 399-3 399-3 148-3 148-3 273-3 273-3 273-3 273-3 0-2 0-2 0-2 0-2 0-2 0-2 0-2 0-2 0-2 0-2 0-2 0-2 0-2 0-2 0-2 0-2 0-2 0-2 0-2 0-2 0-2 0-2 0-2 0-2 0-2 0-2 0-2 0-2 
0-2 0-2 0-2 0-2 0-2 0-2 0-2 0-2 0-2 0-2 0-2 0-2 0-2 0-2 0-2 0-2 0-2 0-2 0-2 0-2 0-2 0-2 0-2 0-2 0-2 0-2 0-2 0-2 0-2 0-2 0-2 0-2 0-2 0-2 377-0 377-0 377-0 377-0 303-3 303-3 303-3 303-3 303-3 303-3 303-3 181-0 181-0 181-0 181-0 181-0 376-3 376-3 376-3 376-3 376-3 376-3 354-3 354-3 330-0 330-0 330-0 330-0 330-0 330-0 330-0 201-3 201-3 201-3 201-3 201-3 201-3 389-0 389-0 389-0 389-0 389-0 389-0 389-0 158-0 158-0 158-0 216-3 216-3 216-3 216-3 469-3 469-3 469-3 264-0 264-0 264-0 264-0 336-0 336-0 336-0 336-0 182-0 296-0 296-0 296-0 258-0 258-0 258-0 258-0 258-0 258-0 168-0 168-0 168-0 305-3 270-0 270-0 270-0 270-0 270-0 270-0 270-0 270-0 270-0 270-0 270-0 58-0 169-3 169-3 169-3 169-3 169-3 169-3 267-3 267-3 267-3 267-3 318-0 318-0 318-0 318-0 318-0 318-0 349-3 349-3 244-3 349-3 244-3 244-3 244-3 244-3 424-0 424-0 424-0 424-0 322-0 322-0 322-0 322-0 322-0 322-0 366-3 366-3 366-3 366-3 366-3 366-3 265-0 265-0 265-0 265-0 265-0 340-3 340-3 340-3 340-3 340-3 474-3 474-3 474-3 474-3 394-0 394-0 394-0 394-0 394-0 399-3 399-3 148-3 148-3 273-3 273-3 273-3 273-3 0-2 0-2 0-2 0-2 0-2 0-2 0-2 0-2 0-2 0-2 0-2 0-2 0-2 0-2 0-2 0-2 0-2 0-2 0-2 0-2 0-2 0-2 0-2 0-2 0-2 0-2 0-2 0-2 
0-2 0-2 0-2 0-2 0-2 0-2 0-2 0-2 0-2 0-2 0-2 0-2 0-2 0-2 0-2 0-2 0-2 0-2 0-2 0-2 0-2 0-2 0-2 0-2 0-2 0-2 0-2 0-2 0-2 0-2 0-2 0-2 0-2 0-2 377-0 377-0 377-0 377-0 282-3 303-3 303-3 303-3 303-3 303-3 303-3 303-3 181-0 181-0 181-0 181-0 181-0 376-3 376-3 376-3 376-3 376-3 354-3 354-3 354-3 330-0 354-3 354-3 330-0 330-0 201-3 201-3 201-3 201-3 201-3 201-3 201-3 201-3 389-0 389-0 389-0 389-0 389-0 158-0 158-0 158-0 158-0 158-0 216-3 216-3 469-3 469-3 469-3 469-3 264-0 264-0 264-0 264-0 336-0 336-0 336-0 336-0 336-0 336-0 296-0 296-0 296-0 296-0 296-0 258-0 258-0 258-0 258-0 168-0 168-0 305-3 270-0 270-0 270-0 270-0 270-0 270-0 270-0 270-0 270-0 270-0 58-0 58-0 169-3 169-3 169-3 169-3 169-3 489-0 489-0 489-0 489-0 489-0 318-0 318-0 318-0 318-0 318-0 318-0 349-3 349-3 244-3 244-3 244-3 244-3 244-3 424-0 424-0 424-0 424-0 424-0 322-0 322-0 322-0 322-0 322-0 322-0 322-0 366-3 366-3 366-3 366-3 366-3 265-0 265-0 265-0 265-0 340-3 340-3 340-3 340-3 340-3 474-3 474-3 474-3 474-3 474-3 394-0 394-0 394-0 394-0 394-0 394-0 399-3 148-3 148-3 273-3 273-3 273-3 273-3 0-2 0-2 0-2 0-2 0-2 0-2 0-2 0-2 0-2 0-2 0-2 0-2 0-2 0-2 0-2 0-2 0-2 0-2 0-2 0-2 0-2 0-2 0-2 0-2 0-2 0-2 0-2 0-2 
0-2 0-2 0-2 0-2 0-2 0-2 0-2 0-2 0-2 0-2 0-2 0-2 0-2 0-2 0-2 0-2 0-2 0-2 0-2 0-2 0-2 0-2 0-2 0-2 0-2 0-2 0-2 0-2 0-2 0-2 0-2 0-2 0-2 0-2 377-0 377-0 377-0 282-3 282-3 303-3 303-3 303-3 303-3 303-3 303-3 303-3 204-0 181-0 181-0 181-0 181-0 181-0 376-3 376-3 376-3 376-3 376-3 354-3 354-3 330-0 354-3 354-3 330-0 201-3 201-3 201-3 201-3 201-3 201-3 201-3 201-3 201-3 389-0 389-0 389-0 389-0 389-0 389-0 389-0 158-0 158-0 158-0 216-3 469-3 469-3 469-3 469-3 469-3 264-0 264-0 336-0 336-0 336-0 336-0 336-0 336-0 336-0 336-0 296-0 296-0 296-0 296-0 296-0 258-0 258-0 258-0 258-0 305-3 305-3 305-3 270-0 270-0 270-0 270-0 270-0 270-0 270-0 270-0 270-0 58-0 58-0 58-0 58-0 58-0 58-0 58-0 58-0 489-0 489-0 489-0 489-0 489-0 318-0 318-0 318-0 318-0 318-0 318-0 318-0 318-0 244-3 244-3 244-3 244-3 117-3 116-0 424-0 424-0 424-0 424-0 322-0 322-0 322-0 322-0 322-0 348-0 348-0 348-0 366-3 366-3 366-3 366-3 265-0 265-0 265-0 265-0 194-0 340-3 340-3 340-3 340-3 474-3 474-3 474-3 474-3 474-3 394-0 394-0 394-0 394-0 394-0 394-0 394-0 148-3 148-3 148-3 148-3 148-3 148-3 0-2 0-2 0-2 0-2 0-2 0-2 0-2 0-2 0-2 0-2 0-2 0-2 0-2 0-2 0-2 0-2 0-2 0-2 0-2 0-2 0-2 0-2 0-2 0-2 0-2 0-2 0-2 0-2 
0-2 0-2 0-2 0-2 0-2 0-2 0-2 0-2 0-2 0-2 0-2 0-2 0-2 0-2 0-2 0-2 0-2 0-2 0-2 0-2 0-2 0-2 0-2 0-2 0-2 0-2 0-2 0-2 0-2 0-2 0-2 0-2 0-2 0-2 377-0 377-0 377-0 282-3 282-3 282-3 282-3 204-0 303-3 303-3 303-3 303-3 204-0 181-0 204-0 204-0 204-0 181-0 181-0 230-3 376-3 354-3 354-3 354-3 354-3 330-0 354-3 354-3 330-0 201-3 201-3 201-3 201-3 201-3 201-3 201-3 201-3 259-0 389-0 389-0 389-0 389-0 389-0 389-0 389-0 158-0 158-0 158-0 216-3 469-3 469-3 469-3 469-3 469-3 264-0 469-3 469-3 336-0 336-0 336-0 336-0 336-0 336-0 336-0 336-0 296-0 296-0 296-0 296-0 296-0 258-0 258-0 258-0 164-0 164-0 305-3 305-3 305-3 270-0 270-0 36-3 270-0 58-0 58-0 58-0 58-0 58-0 58-0 58-0 489-0 489-0 489-0 489-0 489-0 489-0 489-0 318-0 318-0 318-0 334-3 318-0 318-0 318-0 318-0 244-3 244-3 244-3 244-3 244-3 117-3 117-3 116-0 116-0 116-0 116-0 424-0 424-0 322-0 322-0 322-0 348-0 348-0 348-0 348-0 366-3 366-3 366-3 366-3 366-3 265-0 194-0 194-0 194-0 340-3 340-3 340-3 340-3 474-3 474-3 474-3 474-3 474-3 394-0 394-0 394-0 394-0 394-0 394-0 394-0 221-0 221-0 148-3 148-3 148-3 148-3 0-2 0-2 0-2 0-2 0-2 0-2 0-2 0-2 0-2 0-2 0-2 0-2 0-2 0-2 0-2 0-2 0-2 0-2 0-2 0-2 0-2 0-2 0-2 0-2 0-2 0-2 0-2 0-2 
0-2 0-2 0-2 0-2 0-2 0-2 0-2 0-2 0-2 0-2 0-2 0-2 0-2 0-2 0-2 0-2 0-2 0-2 0-2 0-2 0-2 0-2 0-2 0-2 0-2 0-2 0-2 0-2 0-2 0-2 0-2 0-2 0-2 0-2 282-3 282-3 282-3 282-3 282-3 282-3 282-3 204-0 204-0 303-3 303-3 204-0 204-0 204-0 204-0 204-0 204-0 204-0 204-0 230-3 230-3 230-3 230-3 354-3 354-3 354-3 354-3 354-3 354-3 354-3 201-3 201-3 201-3 259-0 259-0 201-3 201-3 259-0 259-0 389-0 389-0 389-0 389-0 389-0 389-0 216-3 216-3 216-3 216-3 469-3 469-3 469-3 469-3 469-3 469-3 469-3 469-3 469-3 336-0 469-3 336-0 336-0 336-0 336-0 409-3 409-3 296-0 296-0 296-0 296-0 258-0 258-0 258-0 164-0 164-0 164-0 305-3 305-3 36-3 36-3 36-3 36-3 58-0 58-0 58-0 58-0 58-0 58-0 58-0 489-0 489-0 489-0 489-0 489-0 489-0 489-0 318-0 318-0 334-3 334-3 334-3 318-0 244-3 244-3 244-3 244-3 244-3 244-3 244-3 117-3 116-0 116-0 116-0 116-0 116-0 116-0 424-0 322-0 322-0 322-0 348-0 348-0 348-0 348-0 348-0 366-3 366-3 366-3 366-3 194-0 194-0 194-0 194-0 340-3 194-0 340-3 340-3 474-3 474-3 474-3 474-3 474-3 394-0 394-0 394-0 394-0 394-0 394-0 221-0 221-0 148-3 148-3 148-3 148-3 148-3 0-2 0-2 0-2 0-2 0-2 0-2 0-2 0-2 0-2 0-2 0-2 0-2 0-2 0-2 0-2 0-2 0-2 0-2 0-2 0-2 0-2 0-2 0-2 0-2 0-2 0-2 0-2 0-2 
0-2 0-2 0-2 0-2 0-2 0-2 0-2 0-2 0-2 0-2 0-2 0-2 0-2 0-2 0-2 0-2 0-2 0-2 0-2 0-2 0-2 0-2 0-2 0-2 0-2 0-2 0-2 0-2 0-2 0-2 0-2 0-2 0-2 0-2 282-3 282-3 282-3 282-3 282-3 282-3 282-3 204-0 204-0 204-0 204-0 204-0 204-0 204-0 204-0 204-0 230-3 230-3 230-3 230-3 230-3 230-3 285-3 285-3 285-3 354-3 354-3 354-3 354-3 354-3 201-3 201-3 201-3 259-0 259-0 201-3 259-0 259-0 259-0 389-0 389-0 389-0 216-3 216-3 216-3 216-3 216-3 216-3 216-3 469-3 469-3 469-3 469-3 469-3 469-3 469-3 469-3 469-3 469-3 469-3 336-0 336-0 336-0 336-0 409-3 409-3 308-0 296-0 296-0 296-0 296-0 258-0 164-0 164-0 164-0 164-0 305-3 305-3 36-3 36-3 36-3 36-3 36-3 36-3 36-3 58-0 58-0 58-0 58-0 489-0 489-0 489-0 489-0 489-0 489-0 418-3 318-0 318-0 334-3 334-3 334-3 334-3 244-3 244-3 244-3 244-3 244-3 244-3 244-3 117-3 116-0 116-0 116-0 116-0 116-0 116-0 116-0 322-0 322-0 348-0 348-0 348-0 348-0 348-0 348-0 366-3 366-3 366-3 366-3 194-0 194-0 194-0 194-0 340-3 194-0 194-0 194-0 474-3 474-3 449-3 474-3 394-0 394-0 394-0 394-0 394-0 394-0 394-0 221-0 221-0 148-3 148-3 148-3 0-2 0-2 0-2 0-2 0-2 0-2 0-2 0-2 0-2 0-2 0-2 0-2 0-2 0-2 0-2 0-2 0-2 0-2 0-2 0-2 0-2 0-2 0-2 0-2 0-2 0-2 0-2 0-2 0-2 0-2 
0-2 0-2 0-2 0-2 0-2 0-2 0-2 0-2 0-2 0-2 0-2 0-2 0-2 0-2 0-2 0-2 0-2 0-2 0-2 0-2 0-2 0-2 0-2 0-2 0-2 0-2 0-2 0-2 0-2 0-2 0-2 0-2 0-2 0-2 282-3 282-3 282-3 282-3 282-3 282-3 352-3 352-3 352-3 204-0 204-0 204-0 204-0 204-0 204-0 230-3 230-3 230-3 230-3 230-3 230-3 230-3 285-3 285-3 285-3 285-3 285-3 354-3 354-3 354-3 259-0 259-0 259-0 259-0 259-0 259-0 259-0 259-0 259-0 260-0 260-0 260-0 216-3 216-3 216-3 216-3 216-3 216-3 388-3 388-3 388-3 388-3 388-3 388-3 388-3 439-3 439-3 469-3 409-3 409-3 409-3 336-0 409-3 409-3 409-3 409-3 308-0 296-0 296-0 296-0 296-0 258-0 164-0 164-0 164-0 164-0 305-3 36-3 36-3 36-3 36-3 36-3 36-3 36-3 36-3 36-3 58-0 58-0 58-0 489-0 489-0 489-0 489-0 489-0 489-0 418-3 418-3 418-3 334-3 334-3 334-3 334-3 334-3 334-3 244-3 244-3 244-3 244-3 244-3 117-3 116-0 116-0 116-0 116-0 116-0 116-0 116-0 322-0 348-0 348-0 348-0 348-0 348-0 348-0 348-0 366-3 348-0 348-0 347-0 194-0 194-0 194-0 194-0 194-0 194-0 194-0 194-0 474-3 474-3 449-3 474-3 474-3 474-3 394-0 394-0 394-0 221-0 221-0 221-0 148-3 148-3 148-3 148-3 0-2 0-2 0-2 0-2 0-2 0-2 0-2 0-2 0-2 0-2 0-2 0-2 0-2 0-2 0-2 0-2 0-2 0-2 0-2 0-2 0-2 0-2 0-2 0-2 0-2 0-2 0-2 0-2 0-2 0-2 
0-2 0-2 0-2 0-2 0-2 0-2 0-2 0-2 0-2 0-2 0-2 0-2 0-2 0-2 0-2 0-2 0-2 0-2 0-2 0-2 0-2 0-2 0-2 0-2 0-2 0-2 0-2 0-2 0-2 0-2 0-2 0-2 0-2 0-2 282-3 282-3 282-3 282-3 282-3 282-3 352-3 352-3 352-3 204-0 204-0 204-0 204-0 204-0 204-0 230-3 230-3 230-3 230-3 230-3 230-3 285-3 285-3 285-3 285-3 285-3 354-3 354-3 354-3 354-3 259-0 259-0 259-0 259-0 259-0 259-0 259-0 259-0 259-0 259-0 260-0 260-0 216-3 216-3 216-3 216-3 216-3 216-3 388-3 388-3 388-3 388-3 388-3 388-3 388-3 439-3 439-3 409-3 409-3 409-3 409-3 409-3 409-3 409-3 409-3 409-3 308-0 308-0 296-0 296-0 296-0 164-0 164-0 164-0 164-0 164-0 305-3 305-3 36-3 36-3 36-3 36-3 36-3 36-3 36-3 36-3 337-3 337-3 337-3 337-3 489-0 418-3 418-3 418-3 418-3 418-3 418-3 418-3 418-3 334-3 334-3 334-3 334-3 334-3 334-3 244-3 244-3 244-3 244-3 117-3 116-0 116-0 116-0 116-0 116-0 116-0 116-0 322-0 348-0 214-3 348-0 348-0 348-0 348-0 348-0 348-0 348-0 347-0 347-0 347-0 194-0 194-0 194-0 194-0 194-0 194-0 194-0 474-3 474-3 449-3 449-3 449-3 449-3 449-3 394-0 221-0 221-0 221-0 221-0 148-3 148-3 148-3 148-3 0-2 0-2 0-2 0-2 0-2 0-2 0-2 0-2 0-2 0-2 0-2 0-2 0-2 0-2 0-2 0-2 0-2 0-2 0-2 0-2 0-2 0-2 0-2 0-2 0-2 0-2 0-2 0-2 0-2 0-2 
0-2 0-2 0-2 0-2 0-2 0-2 0-2 0-2 0-2 0-2 0-2 0-2 0-2 0-2 0-2 0-2 0-2 0-2 0-2 0-2 0-2 0-2 0-2 0-2 0-2 0-2 0-2 0-2 0-2 0-2 0-2 0-2 0-2 0-2 282-3 282-3 282-3 352-3 352-3 352-3 352-3 352-3 352-3 356-0 204-0 204-0 356-0 356-0 204-0 230-3 230-3 230-3 230-3 230-3 230-3 285-3 285-3 285-3 285-3 285-3 354-3 354-3 354-3 253-3 253-3 259-0 259-0 259-0 130-0 130-0 259-0 259-0 259-0 259-0 260-0 260-0 260-0 260-0 260-0 260-0 260-0 388-3 388-3 388-3 388-3 388-3 388-3 388-3 388-3 439-3 439-3 439-3 409-3 409-3 409-3 409-3 409-3 409-3 308-0 308-0 308-0 308-0 308-0 308-0 296-0 296-0 164-0 164-0 164-0 164-0 305-3 305-3 36-3 36-3 36-3 36-3 36-3 36-3 36-3 36-3 36-3 337-3 337-3 337-3 337-3 418-3 418-3 418-3 418-3 418-3 418-3 418-3 334-3 334-3 334-3 334-3 334-3 334-3 334-3 117-3 117-3 117-3 117-3 117-3 117-3 117-3 116-0 116-0 116-0 116-0 116-0 214-3 214-3 214-3 214-3 348-0 348-0 348-0 347-0 347-0 348-0 347-0 347-0 347-0 194-0 194-0 194-0 194-0 194-0 194-0 449-3 449-3 449-3 449-3 449-3 449-3 221-0 221-0 221-0 221-0 221-0 221-0 221-0 221-0 221-0 221-0 148-3 0-2 0-2 0-2 0-2 0-2 0-2 0-2 0-2 0-2 0-2 0-2 0-2 0-2 0-2 0-2 0-2 0-2 0-2 0-2 0-2 0-2 0-2 0-2 0-2 0-2 0-2 0-2 0-2 0-2 0-2 
0-2 0-2 0-2 0-2 0-2 0-2 0-2 0-2 0-2 0-2 0-2 0-2 0-2 0-2 0-2 0-2 0-2 0-2 0-2 0-2 0-2 0-2 0-2 0-2 0-2 0-2 0-2 0-2 0-2 0-2 0-2 0-2 0-2 0-2 282-3 282-3 352-3 352-3 352-3 352-3 352-3 356-0 356-0 356-0 356-0 356-0 356-0 356-0 356-0 230-3 230-3 230-3 230-3 230-3 230-3 285-3 285-3 285-3 285-3 285-3 285-3 285-3 253-3 253-3 253-3 253-3 259-0 130-0 130-0 130-0 130-0 130-0 130-0 333-3 333-3 260-0 260-0 260-0 260-0 260-0 260-0 260-0 388-3 388-3 388-3 388-3 388-3 439-3 439-3 439-3 439-3 439-3 439-3 409-3 409-3 409-3 409-3 308-0 308-0 308-0 308-0 308-0 308-0 308-0 164-0 164-0 164-0 164-0 164-0 305-3 305-3 305-3 36-3 36-3 36-3 36-3 36-3 337-3 337-3 337-3 337-3 337-3 337-3 337-3 337-3 418-3 418-3 418-3 418-3 418-3 418-3 418-3 418-3 334-3 334-3 334-3 334-3 334-3 334-3 117-3 117-3 117-3 117-3 117-3 117-3 117-3 116-0 116-0 116-0 214-3 214-3 214-3 214-3 214-3 214-3 214-3 214-3 214-3 214-3 347-0 347-0 347-0 347-0 347-0 194-0 194-0 323-3 323-3 323-3 323-3 449-3 449-3 449-3 449-3 449-3 449-3 449-3 400-0 221-0 400-0 221-0 221-0 221-0 221-0 221-0 221-0 0-2 0-2 0-2 0-2 0-2 0-2 0-2 0-2 0-2 0-2 0-2 0-2 0-2 0-2 0-2 0-2 0-2 0-2 0-2 0-2 0-2 0-2 0-2 0-2 0-2 0-2 0-2 0-2 0-2 0-2 0-2 
0-2 0-2 0-2 0-2 0-2 0-2 0-2 0-2 0-2 0-2 0-2 0-2 0-2 0-2 0-2 0-2 0-2 0-2 0-2 0-2 0-2 0-2 0-2 0-2 0-2 0-2 0-2 0-2 0-2 0-2 0-2 0-2 0-2 0-2 282-3 282-3 352-3 352-3 352-3 352-3 352-3 352-3 356-0 356-0 356-0 356-0 356-0 356-0 401-3 401-3 401-3 230-3 230-3 230-3 230-3 285-3 285-3 285-3 285-3 285-3 285-3 253-3 253-3 253-3 253-3 253-3 253-3 130-0 130-0 130-0 130-0 130-0 333-3 333-3 333-3 333-3 333-3 260-0 260-0 260-0 260-0 388-3 388-3 388-3 388-3 439-3 439-3 439-3 439-3 439-3 439-3 409-3 409-3 409-3 409-3 409-3 409-3 409-3 308-0 308-0 308-0 308-0 308-0 308-0 164-0 164-0 164-0 164-0 164-0 305-3 305-3 305-3 305-3 305-3 305-3 305-3 36-3 337-3 337-3 337-3 337-3 337-3 337-3 337-3 337-3 418-3 418-3 418-3 418-3 418-3 418-3 497-3 497-3 497-3 334-3 334-3 334-3 334-3 117-3 117-3 117-3 117-3 117-3 117-3 117-3 545-0 545-0 545-0 545-0 214-3 214-3 214-3 214-3 214-3 214-3 214-3 214-3 214-3 214-3 347-0 347-0 347-0 347-0 347-0 347-0 323-3 323-3 323-3 323-3 323-3 449-3 449-3 449-3 449-3 449-3 449-3 449-3 400-0 400-0 400-0 400-0 400-0 221-0 221-0 221-0 221-0 0-2 0-2 0-2 0-2 0-2 0-2 0-2 0-2 0-2 0-2 0-2 0-2 0-2 0-2 0-2 0-2 0-2 0-2 0-2 0-2 0-2 0-2 0-2 0-2 0-2 0-2 0-2 0-2 0-2 0-2 0-2 
0-2 0-2 0-2 0-2 0-2 0-2 0-2 0-2 0-2 0-2 0-2 0-2 0-2 0-2 0-2 0-2 0-2 0-2 0-2 0-2 0-2 0-2 0-2 0-2 0-2 0-2 0-2 0-2 0-2 0-2 0-2 0-2 0-2 0-2 251-0 251-0 251-0 352-3 352-3 352-3 352-3 352-3 352-3 356-0 356-0 356-0 356-0 356-0 401-3 401-3 401-3 401-3 401-3 401-3 285-3 285-3 285-3 285-3 285-3 285-3 253-3 253-3 253-3 253-3 253-3 253-3 253-3 130-0 130-0 130-0 130-0 333-3 333-3 333-3 333-3 333-3 260-0 260-0 260-0 260-0 260-0 388-3 388-3 388-3 388-3 217-3 439-3 439-3 439-3 439-3 439-3 439-3 283-3 409-3 409-3 409-3 409-3 283-3 308-0 308-0 308-0 308-0 308-0 308-0 164-0 164-0 164-0 305-3 305-3 305-3 447-0 568-3 568-3 305-3 305-3 305-3 337-3 337-3 337-3 337-3 337-3 337-3 368-3 368-3 337-3 418-3 418-3 418-3 418-3 418-3 418-3 497-3 497-3 497-3 497-3 334-3 334-3 334-3 117-3 117-3 117-3 117-3 117-3 117-3 545-0 545-0 545-0 545-0 545-0 545-0 214-3 214-3 214-3 214-3 214-3 214-3 214-3 214-3 347-0 347-0 347-0 347-0 347-0 347-0 323-3 323-3 323-3 323-3 323-3 323-3 323-3 323-3 323-3 449-3 449-3 449-3 449-3 449-3 400-0 400-0 400-0 400-0 400-0 221-0 221-0 221-0 0-2 0-2 0-2 0-2 0-2 0-2 0-2 0-2 0-2 0-2 0-2 0-2 0-2 0-2 0-2 0-2 0-2 0-2 0-2 0-2 0-2 0-2 0-2 0-2 0-2 0-2 0-2 0-2 0-2 0-2 0-2 
0-2 0-2 0-2 0-2 0-2 0-2 0-2 0-2 0-2 0-2 0-2 0-2 0-2 0-2 0-2 0-2 0-2 0-2 0-2 0-2 0-2 0-2 0-2 0-2 0-2 0-2 0-2 0-2 0-2 0-2 0-2 0-2 0-2 0-2 251-0 251-0 251-0 251-0 352-3 352-3 352-3 352-3 352-3 352-3 352-3 352-3 356-0 356-0 356-0 356-0 356-0 401-3 401-3 401-3 285-3 285-3 285-3 285-3 285-3 402-3 402-3 402-3 253-3 253-3 253-3 253-3 253-3 130-0 130-0 130-0 130-0 130-0 130-0 333-3 333-3 333-3 260-0 260-0 260-0 260-0 260-0 217-3 217-3 217-3 217-3 217-3 439-3 439-3 439-3 439-3 439-3 439-3 283-3 283-3 283-3 283-3 283-3 283-3 283-3 283-3 308-0 308-0 308-0 308-0 164-0 164-0 164-0 164-0 447-0 447-0 447-0 568-3 568-3 305-3 305-3 337-3 337-3 337-3 337-3 337-3 337-3 368-3 368-3 368-3 337-3 115-3 115-3 115-3 497-3 497-3 497-3 497-3 497-3 497-3 497-3 497-3 497-3 497-3 497-3 497-3 117-3 117-3 117-3 545-0 545-0 545-0 545-0 545-0 545-0 545-0 214-3 214-3 214-3 214-3 324-0 324-0 324-0 324-0 347-0 347-0 347-0 347-0 347-0 323-3 323-3 323-3 323-3 323-3 323-3 323-3 317-3 317-3 323-3 449-3 449-3 449-3 400-0 400-0 400-0 400-0 400-0 400-0 400-0 221-0 221-0 221-0 0-2 0-2 0-2 0-2 0-2 0-2 0-2 0-2 0-2 0-2 0-2 0-2 0-2 0-2 0-2 0-2 0-2 0-2 0-2 0-2 0-2 0-2 0-2 0-2 0-2 0-2 0-2 0-2 0-2 0-2 0-2 
0-2 0-2 0-2 0-2 0-2 0-2 0-2 0-2 0-2 0-2 0-2 0-2 0-2 0-2 0-2 0-2 0-2 0-2 0-2 0-2 0-2 0-2 0-2 0-2 0-2 0-2 0-2 0-2 0-2 0-2 0-2 0-2 0-2 0-2 251-0 251-0 251-0 251-0 251-0 352-3 352-3 352-3 352-3 352-3 356-0 356-0 356-0 356-0 356-0 356-0 401-3 401-3 401-3 402-3 402-3 402-3 402-3 402-3 402-3 402-3 402-3 402-3 402-3 253-3 253-3 253-3 253-3 253-3 130-0 130-0 130-0 130-0 130-0 333-3 333-3 333-3 260-0 260-0 260-0 260-0 514-0 514-0 217-3 217-3 217-3 217-3 217-3 439-3 439-3 439-3 439-3 439-3 283-3 283-3 283-3 283-3 283-3 283-3 283-3 308-0 308-0 308-0 308-0 184-0 184-0 184-0 164-0 447-0 447-0 447-0 447-0 568-3 568-3 305-3 305-3 337-3 337-3 337-3 337-3 337-3 368-3 368-3 368-3 364-0 364-0 364-0 115-3 115-3 115-3 115-3 497-3 497-3 497-3 497-3 497-3 497-3 497-3 497-3 290-0 290-0 117-3 117-3 290-0 290-0 545-0 545-0 545-0 545-0 545-0 545-0 545-0 214-3 214-3 324-0 324-0 324-0 324-0 324-0 324-0 324-0 347-0 347-0 323-3 323-3 323-3 323-3 323-3 323-3 323-3 323-3 317-3 317-3 317-3 449-3 449-3 449-3 400-0 400-0 400-0 400-0 400-0 400-0 400-0 400-0 400-0 0-2 0-2 0-2 0-2 0-2 0-2 0-2 0-2 0-2 0-2 0-2 0-2 0-2 0-2 0-2 0-2 0-2 0-2 0-2 0-2 0-2 0-2 0-2 0-2 0-2 0-2 0-2 0-2 0-2 0-2 0-2 0-2 
0-2 0-2 0-2 0-2 0-2 0-2 0-2 0-2 0-2 0-2 0-2 0-2 0-2 0-2 0-2 0-2 0-2 0-2 0-2 0-2 0-2 0-2 0-2 0-2 0-2 0-2 0-2 0-2 0-2 0-2 0-2 0-2 0-2 0-2 251-0 251-0 251-0 251-0 251-0 352-3 352-3 307-0 307-0 307-0 307-0 307-0 356-0 356-0 356-0 356-0 401-3 401-3 401-3 402-3 402-3 402-3 327-3 327-3 327-3 402-3 402-3 402-3 402-3 402-3 402-3 253-3 253-3 253-3 130-0 130-0 130-0 130-0 130-0 333-3 333-3 333-3 333-3 333-3 260-0 260-0 514-0 514-0 217-3 217-3 217-3 217-3 217-3 217-3 439-3 439-3 283-3 283-3 283-3 283-3 283-3 283-3 283-3 283-3 283-3 283-3 283-3 308-0 308-0 184-0 184-0 447-0 447-0 447-0 447-0 447-0 447-0 568-3 568-3 305-3 305-3 568-3 568-3 337-3 337-3 368-3 368-3 368-3 368-3 364-0 364-0 364-0 364-0 115-3 115-3 115-3 115-3 497-3 497-3 115-3 461-0 461-0 497-3 497-3 290-0 290-0 290-0 117-3 290-0 290-0 290-0 290-0 545-0 545-0 545-0 545-0 462-0 462-0 462-0 462-0 324-0 324-0 324-0 324-0 324-0 324-0 324-0 347-0 347-0 347-0 317-3 323-3 323-3 323-3 323-3 317-3 317-3 566-3 566-3 566-3 449-3 449-3 400-0 400-0 400-0 400-0 400-0 400-0 400-0 400-0 400-0 0-2 0-2 0-2 0-2 0-2 0-2 0-2 0-2 0-2 0-2 0-2 0-2 0-2 0-2 0-2 0-2 0-2 0-2 0-2 0-2 0-2 0-2 0-2 0-2 0-2 0-2 0-2 0-2 0-2 0-2 0-2 0-2 
0-2 0-2 0-2 0-2 0-2 0-2 0-2 0-2 0-2 0-2 0-2 0-2 0-2 0-2 0-2 0-2 0-2 0-2 0-2 0-2 0-2 0-2 0-2 0-2 0-2 0-2 0-2 0-2 0-2 0-2 0-2 0-2 0-2 0-2 251-0 251-0 251-0 251-0 251-0 251-0 251-0 307-0 307-0 307-0 307-0 307-0 356-0 307-0 356-0 401-3 401-3 401-3 401-3 402-3 402-3 327-3 327-3 327-3 327-3 286-0 286-0 402-3 402-3 402-3 402-3 503-3 253-3 253-3 130-0 130-0 333-3 333-3 333-3 333-3 514-0 333-3 333-3 514-0 260-0 260-0 514-0 514-0 514-0 217-3 217-3 217-3 217-3 217-3 217-3 283-3 283-3 283-3 283-3 283-3 283-3 283-3 283-3 283-3 184-0 184-0 184-0 184-0 184-0 184-0 447-0 447-0 447-0 447-0 447-0 447-0 447-0 568-3 568-3 568-3 568-3 568-3 568-3 568-3 568-3 568-3 368-3 368-3 368-3 364-0 364-0 364-0 364-0 115-3 115-3 115-3 115-3 115-3 115-3 115-3 461-0 497-3 497-3 497-3 290-0 290-0 290-0 290-0 290-0 290-0 290-0 290-0 290-0 545-0 545-0 545-0 462-0 462-0 462-0 462-0 324-0 462-0 324-0 324-0 324-0 324-0 324-0 347-0 347-0 347-0 317-3 317-3 317-3 317-3 317-3 317-3 317-3 566-3 566-3 566-3 566-3 375-0 375-0 375-0 375-0 375-0 375-0 375-0 375-0 375-0 375-0 0-2 0-2 0-2 0-2 0-2 0-2 0-2 0-2 0-2 0-2 0-2 0-2 0-2 0-2 0-2 0-2 0-2 0-2 0-2 0-2 0-2 0-2 0-2 0-2 0-2 0-2 0-2 0-2 0-2 0-2 0-2 0-2 
0-2 0-2 0-2 0-2 0-2 0-2 0-2 0-2 0-2 0-2 0-2 0-2 0-2 0-2 0-2 0-2 0-2 0-2 0-2 0-2 0-2 0-2 0-2 0-2 0-2 0-2 0-2 0-2 0-2 0-2 0-2 0-2 0-2 0-2 251-0 251-0 251-0 251-0 251-0 307-0 307-0 307-0 307-0 307-0 307-0 307-0 307-0 307-0 307-0 401-3 401-3 401-3 401-3 327-3 327-3 327-3 327-3 327-3 327-3 286-0 286-0 402-3 402-3 402-3 402-3 503-3 503-3 253-3 130-0 130-0 333-3 333-3 333-3 333-3 514-0 514-0 514-0 514-0 260-0 260-0 514-0 514-0 514-0 217-3 217-3 217-3 217-3 217-3 217-3 332-3 332-3 332-3 332-3 332-3 332-3 332-3 332-3 332-3 184-0 184-0 184-0 184-0 184-0 184-0 447-0 447-0 447-0 447-0 447-0 447-0 447-0 447-0 360-3 360-3 568-3 568-3 568-3 568-3 568-3 568-3 368-3 368-3 368-3 364-0 364-0 364-0 364-0 115-3 115-3 115-3 115-3 115-3 115-3 115-3 461-0 497-3 243-0 497-3 290-0 290-0 290-0 290-0 290-0 290-0 290-0 290-0 545-0 545-0 545-0 545-0 462-0 462-0 462-0 462-0 462-0 462-0 324-0 324-0 324-0 324-0 324-0 324-0 473-3 473-3 317-3 317-3 317-3 317-3 317-3 317-3 317-3 566-3 566-3 566-3 566-3 566-3 566-3 375-0 375-0 375-0 375-0 375-0 375-0 375-0 375-0 0-2 0-2 0-2 0-2 0-2 0-2 0-2 0-2 0-2 0-2 0-2 0-2 0-2 0-2 0-2 0-2 0-2 0-2 0-2 0-2 0-2 0-2 0-2 0-2 0-2 0-2 0-2 0-2 0-2 0-2 0-2 0-2 
0-2 0-2 0-2 0-2 0-2 0-2 0-2 0-2 0-2 0-2 0-2 0-2 0-2 0-2 0-2 0-2 0-2 0-2 0-2 0-2 0-2 0-2 0-2 0-2 0-2 0-2 0-2 0-2 0-2 0-2 0-2 0-2 0-2 0-2 0-2 251-0 251-0 251-0 251-0 307-0 307-0 307-0 307-0 307-0 307-0 307-0 307-0 307-0 307-0 401-3 401-3 401-3 401-3 327-3 327-3 327-3 327-3 327-3 286-0 286-0 286-0 402-3 402-3 402-3 402-3 402-3 503-3 503-3 503-3 130-0 130-0 503-3 333-3 333-3 479-0 514-0 514-0 514-0 514-0 514-0 514-0 514-0 514-0 514-0 514-0 217-3 217-3 217-3 217-3 332-3 332-3 332-3 332-3 332-3 332-3 332-3 332-3 332-3 332-3 184-0 184-0 470-0 447-0 447-0 447-0 447-0 447-0 447-0 447-0 447-0 360-3 360-3 360-3 360-3 360-3 360-3 568-3 568-3 568-3 568-3 368-3 368-3 368-3 364-0 364-0 364-0 364-0 364-0 115-3 115-3 115-3 115-3 115-3 115-3 461-0 497-3 243-0 497-3 243-0 243-0 290-0 290-0 290-0 290-0 290-0 290-0 545-0 545-0 545-0 545-0 462-0 462-0 462-0 462-0 462-0 462-0 324-0 324-0 324-0 324-0 324-0 324-0 473-3 473-3 317-3 317-3 317-3 317-3 317-3 317-3 317-3 566-3 566-3 566-3 566-3 566-3 375-0 375-0 375-0 375-0 375-0 375-0 375-0 0-2 0-2 0-2 0-2 0-2 0-2 0-2 0-2 0-2 0-2 0-2 0-2 0-2 0-2 0-2 0-2 0-2 0-2 0-2 0-2 0-2 0-2 0-2 0-2 0-2 0-2 0-2 0-2 0-2 0-2 0-2 0-2 0-2 0-2 
0-2 0-2 0-2 0-2 0-2 0-2 0-2 0-2 0-2 0-2 0-2 0-2 0-2 0-2 0-2 0-2 0-2 0-2 0-2 0-2 0-2 0-2 0-2 0-2 0-2 0-2 0-2 0-2 0-2 0-2 0-2 0-2 0-2 0-2 0-2 251-0 357-3 251-0 251-0 307-0 307-0 307-0 307-0 357-3 307-0 307-0 307-0 307-0 183-3 401-3 401-3 401-3 327-3 327-3 327-3 327-3 327-3 286-0 286-0 286-0 286-0 286-0 286-0 286-0 286-0 503-3 503-3 503-3 503-3 503-3 503-3 503-3 333-3 479-0 479-0 514-0 514-0 514-0 514-0 514-0 514-0 514-0 514-0 514-0 514-0 217-3 217-3 217-3 217-3 332-3 332-3 332-3 332-3 332-3 332-3 332-3 184-0 184-0 184-0 184-0 470-0 470-0 470-0 470-0 470-0 353-3 447-0 447-0 447-0 447-0 360-3 360-3 360-3 360-3 360-3 568-3 568-3 568-3 568-3 568-3 368-3 368-3 368-3 364-0 364-0 364-0 364-0 364-0 115-3 115-3 115-3 115-3 115-3 461-0 461-0 461-0 243-0 243-0 243-0 243-0 290-0 290-0 290-0 290-0 290-0 290-0 545-0 462-0 462-0 462-0 462-0 462-0 462-0 462-0 462-0 462-0 462-0 473-3 324-0 473-3 324-0 324-0 473-3 473-3 317-3 317-3 317-3 317-3 317-3 566-3 566-3 566-3 566-3 566-3 566-3 566-3 375-0 375-0 375-0 375-0 375-0 375-0 375-0 0-2 0-2 0-2 0-2 0-2 0-2 0-2 0-2 0-2 0-2 0-2 0-2 0-2 0-2 0-2 0-2 0-2 0-2 0-2 0-2 0-2 0-2 0-2 0-2 0-2 0-2 0-2 0-2 0-2 0-2 0-2 0-2 0-2 0-2 
0-2 0-2 0-2 0-2 0-2 0-2 0-2 0-2 0-2 0-2 0-2 0-2 0-2 0-2 0-2 0-2 0-2 0-2 0-2 0-2 0-2 0-2 0-2 0-2 0-2 0-2 0-2 0-2 0-2 0-2 0-2 0-2 0-2 0-2 0-2 357-3 357-3 357-3 357-3 357-3 357-3 357-3 357-3 357-3 357-3 183-3 183-3 183-3 183-3 183-3 401-3 401-3 401-3 327-3 327-3 327-3 327-3 286-0 286-0 286-0 286-0 286-0 286-0 286-0 286-0 286-0 503-3 503-3 503-3 503-3 503-3 503-3 333-3 503-3 479-0 514-0 514-0 514-0 328-0 328-0 514-0 328-0 328-0 328-0 217-3 217-3 217-3 453-0 453-0 332-3 332-3 332-3 332-3 332-3 332-3 184-0 184-0 184-0 470-0 470-0 470-0 470-0 470-0 470-0 470-0 353-3 447-0 447-0 360-3 360-3 360-3 360-3 360-3 360-3 568-3 568-3 568-3 568-3 568-3 568-3 368-3 368-3 368-3 364-0 364-0 364-0 461-0 364-0 364-0 364-0 364-0 461-0 115-3 115-3 461-0 461-0 461-0 243-0 243-0 243-0 243-0 372-3 372-3 372-3 372-3 372-3 372-3 372-3 372-3 462-0 462-0 462-0 495-0 495-0 462-0 462-0 473-3 473-3 473-3 473-3 473-3 324-0 473-3 473-3 473-3 317-3 317-3 147-0 317-3 566-3 566-3 566-3 566-3 566-3 566-3 566-3 319-3 375-0 375-0 375-0 375-0 375-0 0-2 0-2 0-2 0-2 0-2 0-2 0-2 0-2 0-2 0-2 0-2 0-2 0-2 0-2 0-2 0-2 0-2 0-2 0-2 0-2 0-2 0-2 0-2 0-2 0-2 0-2 0-2 0-2 0-2 0-2 0-2 0-2 0-2 0-2 0-2 
0-2 0-2 0-2 0-2 0-2 0-2 0-2 0-2 0-2 0-2 0-2 0-2 0-2 0-2 0-2 0-2 0-2 0-2 0-2 0-2 0-2 0-2 0-2 0-2 0-2 0-2 0-2 0-2 0-2 0-2 0-2 0-2 0-2 0-2 0-2 357-3 357-3 357-3 357-3 357-3 357-3 357-3 357-3 357-3 357-3 183-3 183-3 183-3 183-3 183-3 401-3 401-3 401-3 327-3 327-3 327-3 327-3 286-0 286-0 286-0 286-0 286-0 427-3 286-0 286-0 286-0 503-3 503-3 503-3 503-3 503-3 503-3 503-3 503-3 479-0 479-0 514-0 328-0 328-0 328-0 328-0 328-0 328-0 328-0 328-0 328-0 328-0 328-0 453-0 453-0 332-3 332-3 332-3 332-3 332-3 184-0 184-0 184-0 470-0 470-0 470-0 470-0 470-0 470-0 470-0 353-3 353-3 353-3 520-3 520-3 360-3 360-3 360-3 360-3 360-3 360-3 360-3 368-3 368-3 368-3 368-3 368-3 368-3 368-3 364-0 364-0 461-0 364-0 364-0 461-0 461-0 461-0 461-0 461-0 461-0 461-0 461-0 243-0 243-0 243-0 372-3 372-3 372-3 372-3 372-3 372-3 372-3 372-3 372-3 495-0 495-0 495-0 495-0 462-0 462-0 462-0 473-3 473-3 473-3 473-3 473-3 473-3 473-3 473-3 473-3 473-3 147-0 147-0 147-0 147-0 147-0 566-3 566-3 566-3 566-3 566-3 319-3 319-3 375-0 319-3 319-3 319-3 0-2 0-2 0-2 0-2 0-2 0-2 0-2 0-2 0-2 0-2 0-2 0-2 0-2 0-2 0-2 0-2 0-2 0-2 0-2 0-2 0-2 0-2 0-2 0-2 0-2 0-2 0-2 0-2 0-2 0-2 0-2 0-2 0-2 0-2 0-2 
0-2 0-2 0-2 0-2 0-2 0-2 0-2 0-2 0-2 0-2 0-2 0-2 0-2 0-2 0-2 0-2 0-2 0-2 0-2 0-2 0-2 0-2 0-2 0-2 0-2 0-2 0-2 0-2 0-2 0-2 0-2 0-2 0-2 0-2 0-2 357-3 357-3 357-3 357-3 357-3 357-3 357-3 357-3 357-3 357-3 183-3 183-3 183-3 183-3 183-3 482-3 482-3 401-3 482-3 327-3 327-3 327-3 286-0 286-0 286-0 427-3 427-3 427-3 559-0 286-0 286-0 503-3 503-3 503-3 503-3 503-3 503-3 503-3 503-3 479-0 479-0 479-0 302-3 302-3 328-0 328-0 328-0 328-0 328-0 328-0 328-0 453-0 453-0 453-0 453-0 453-0 453-0 453-0 184-0 184-0 184-0 184-0 470-0 470-0 470-0 470-0 470-0 470-0 470-0 470-0 353-3 353-3 520-3 520-3 520-3 520-3 360-3 360-3 360-3 360-3 360-3 368-3 368-3 368-3 368-3 563-3 563-3 563-3 563-3 563-3 364-0 461-0 461-0 461-0 461-0 461-0 461-0 461-0 461-0 461-0 243-0 243-0 243-0 243-0 243-0 372-3 372-3 372-3 372-3 372-3 372-3 372-3 372-3 495-0 495-0 495-0 495-0 495-0 495-0 462-0 462-0 473-3 473-3 473-3 473-3 473-3 473-3 473-3 421-3 421-3 421-3 147-0 147-0 147-0 147-0 147-0 147-0 566-3 566-3 319-3 319-3 319-3 319-3 319-3 319-3 319-3 319-3 0-2 0-2 0-2 0-2 0-2 0-2 0-2 0-2 0-2 0-2 0-2 0-2 0-2 0-2 0-2 0-2 0-2 0-2 0-2 0-2 0-2 0-2 0-2 0-2 0-2 0-2 0-2 0-2 0-2 0-2 0-2 0-2 0-2 0-2 0-2 
0-2 0-2 0-2 0-2 0-2 0-2 0-2 0-2 0-2 0-2 0-2 0-2 0-2 0-2 0-2 0-2 0-2 0-2 0-2 0-2 0-2 0-2 0-2 0-2 0-2 0-2 0-2 0-2 0-2 0-2 0-2 0-2 0-2 0-2 0-2 357-3 357-3 506-3 506-3 357-3 357-3 357-3 357-3 506-3 183-3 183-3 183-3 183-3 482-3 482-3 482-3 482-3 482-3 482-3 327-3 327-3 327-3 286-0 427-3 427-3 427-3 427-3 559-0 559-0 559-0 559-0 503-3 503-3 503-3 559-0 559-0 559-0 503-3 503-3 479-0 479-0 479-0 302-3 302-3 328-0 328-0 328-0 328-0 328-0 328-0 328-0 453-0 453-0 453-0 453-0 453-0 453-0 453-0 184-0 184-0 184-0 437-3 470-0 470-0 470-0 470-0 470-0 470-0 470-0 353-3 353-3 353-3 353-3 520-3 520-3 520-3 360-3 360-3 360-3 360-3 360-3 360-3 368-3 368-3 368-3 563-3 563-3 563-3 563-3 563-3 413-0 413-0 413-0 413-0 461-0 461-0 461-0 461-0 461-0 461-0 243-0 243-0 243-0 243-0 243-0 243-0 243-0 372-3 372-3 372-3 372-3 372-3 372-3 495-0 495-0 495-0 495-0 495-0 495-0 417-0 462-0 417-0 421-3 421-3 473-3 473-3 473-3 473-3 421-3 421-3 421-3 147-0 147-0 147-0 147-0 147-0 147-0 147-0 147-0 319-3 319-3 319-3 319-3 319-3 319-3 319-3 319-3 0-2 0-2 0-2 0-2 0-2 0-2 0-2 0-2 0-2 0-2 0-2 0-2 0-2 0-2 0-2 0-2 0-2 0-2 0-2 0-2 0-2 0-2 0-2 0-2 0-2 0-2 0-2 0-2 0-2 0-2 0-2 0-2 0-2 0-2 0-2 
0-2 0-2 0-2 0-2 0-2 0-2 0-2 0-2 0-2 0-2 0-2 0-2 0-2 0-2 0-2 0-2 0-2 0-2 0-2 0-2 0-2 0-2 0-2 0-2 0-2 0-2 0-2 0-2 0-2 0-2 0-2 0-2 0-2 0-2 0-2 506-3 506-3 506-3 506-3 506-3 506-3 506-3 357-3 506-3 183-3 183-3 183-3 183-3 183-3 482-3 482-3 482-3 482-3 482-3 482-3 482-3 482-3 427-3 427-3 427-3 427-3 427-3 427-3 427-3 559-0 559-0 559-0 559-0 559-0 559-0 559-0 559-0 503-3 479-0 479-0 302-3 302-3 302-3 302-3 328-0 328-0 328-0 328-0 328-0 328-0 453-0 453-0 453-0 453-0 453-0 453-0 558-0 558-0 437-3 184-0 184-0 437-3 470-0 470-0 470-0 470-0 353-3 353-3 353-3 353-3 353-3 353-3 353-3 520-3 520-3 520-3 520-3 467-0 467-0 467-0 360-3 467-0 563-3 563-3 563-3 563-3 563-3 563-3 563-3 563-3 413-0 413-0 413-0 413-0 461-0 461-0 461-0 461-0 461-0 243-0 243-0 243-0 243-0 570-0 570-0 243-0 372-3 372-3 372-3 372-3 372-3 372-3 372-3 495-0 495-0 495-0 495-0 495-0 417-0 417-0 417-0 417-0 417-0 421-3 421-3 421-3 421-3 473-3 421-3 421-3 421-3 421-3 147-0 147-0 147-0 147-0 147-0 147-0 147-0 147-0 147-0 319-3 319-3 319-3 319-3 319-3 319-3 0-2 0-2 0-2 0-2 0-2 0-2 0-2 0-2 0-2 0-2 0-2 0-2 0-2 0-2 0-2 0-2 0-2 0-2 0-2 0-2 0-2 0-2 0-2 0-2 0-2 0-2 0-2 0-2 0-2 0-2 0-2 0-2 0-2 0-2 0-2 
0-2 0-2 0-2 0-2 0-2 0-2 0-2 0-2 0-2 0-2 0-2 0-2 0-2 0-2 0-2 0-2 0-2 0-2 0-2 0-2 0-2 0-2 0-2 0-2 0-2 0-2 0-2 0-2 0-2 0-2 0-2 0-2 0-2 0-2 0-2 506-3 506-3 506-3 506-3 506-3 506-3 506-3 506-3 506-3 183-3 183-3 183-3 183-3 183-3 183-3 183-3 482-3 482-3 482-3 482-3 482-3 482-3 482-3 427-3 427-3 427-3 427-3 427-3 427-3 427-3 427-3 427-3 559-0 559-0 559-0 559-0 559-0 479-0 479-0 479-0 479-0 302-3 302-3 302-3 302-3 302-3 543-0 453-0 453-0 453-0 453-0 453-0 453-0 453-0 453-0 453-0 558-0 558-0 437-3 437-3 437-3 437-3 437-3 437-3 437-3 353-3 353-3 353-3 353-3 353-3 353-3 353-3 520-3 520-3 520-3 520-3 520-3 467-0 467-0 467-0 467-0 467-0 467-0 563-3 563-3 467-0 563-3 563-3 563-3 563-3 563-3 563-3 413-0 413-0 461-0 461-0 243-0 243-0 243-0 243-0 243-0 243-0 570-0 570-0 570-0 570-0 570-0 570-0 570-0 372-3 372-3 372-3 495-0 495-0 495-0 495-0 495-0 495-0 417-0 417-0 417-0 417-0 417-0 417-0 421-3 421-3 421-3 421-3 421-3 421-3 421-3 421-3 421-3 392-0 392-0 392-0 147-0 147-0 147-0 147-0 147-0 319-3 319-3 223-3 319-3 319-3 319-3 0-2 0-2 0-2 0-2 0-2 0-2 0-2 0-2 0-2 0-2 0-2 0-2 0-2 0-2 0-2 0-2 0-2 0-2 0-2 0-2 0-2 0-2 0-2 0-2 0-2 0-2 0-2 0-2 0-2 0-2 0-2 0-2 0-2 0-2 0-2 
0-2 0-2 0-2 0-2 0-2 0-2 0-2 0-2 0-2 0-2 0-2 0-2 0-2 0-2 0-2 0-2 0-2 0-2 0-2 0-2 0-2 0-2 0-2 0-2 0-2 0-2 0-2 0-2 0-2 0-2 0-2 0-2 0-2 0-2 0-2 506-3 506-3 506-3 506-3 506-3 506-3 506-3 506-3 506-3 183-3 183-3 183-3 183-3 183-3 156-3 156-3 482-3 482-3 482-3 482-3 482-3 482-3 482-3 482-3 482-3 427-3 427-3 427-3 427-3 427-3 427-3 427-3 559-0 559-0 559-0 559-0 559-0 479-0 479-0 479-0 479-0 479-0 302-3 302-3 302-3 302-3 543-0 453-0 453-0 453-0 453-0 453-0 453-0 453-0 543-0 543-0 543-0 558-0 437-3 437-3 437-3 437-3 437-3 437-3 437-3 353-3 353-3 353-3 353-3 353-3 353-3 353-3 520-3 520-3 520-3 520-3 520-3 467-0 467-0 467-0 467-0 467-0 467-0 467-0 467-0 467-0 563-3 563-3 563-3 563-3 413-0 413-0 413-0 413-0 591-3 591-3 591-3 591-3 591-3 591-3 570-0 570-0 570-0 570-0 570-0 444-0 570-0 570-0 570-0 570-0 372-3 372-3 495-0 495-0 495-0 495-0 495-0 417-0 417-0 417-0 417-0 417-0 417-0 460-3 460-3 421-3 421-3 421-3 421-3 421-3 421-3 421-3 367-3 392-0 392-0 392-0 147-0 147-0 147-0 223-3 223-3 223-3 223-3 223-3 319-3 319-3 319-3 0-2 0-2 0-2 0-2 0-2 0-2 0-2 0-2 0-2 0-2 0-2 0-2 0-2 0-2 0-2 0-2 0-2 0-2 0-2 0-2 0-2 0-2 0-2 0-2 0-2 0-2 0-2 0-2 0-2 0-2 0-2 0-2 0-2 0-2 0-2 
0-2 0-2 0-2 0-2 0-2 0-2 0-2 0-2 0-2 0-2 0-2 0-2 0-2 0-2 0-2 0-2 0-2 0-2 0-2 0-2 0-2 0-2 0-2 0-2 0-2 0-2 0-2 0-2 0-2 0-2 0-2 0-2 0-2 0-2 0-2 532-0 532-0 532-0 506-3 506-3 506-3 506-3 506-3 506-3 183-3 183-3 478-0 478-0 156-3 156-3 156-3 156-3 482-3 156-3 482-3 482-3 482-3 482-3 379-0 482-3 379-0 427-3 427-3 427-3 427-3 427-3 427-3 559-0 559-0 559-0 559-0 479-0 479-0 479-0 479-0 480-0 302-3 302-3 302-3 302-3 302-3 543-0 543-0 453-0 543-0 543-0 543-0 543-0 543-0 543-0 543-0 558-0 558-0 437-3 437-3 437-3 437-3 437-3 437-3 437-3 353-3 353-3 353-3 353-3 353-3 353-3 353-3 520-3 520-3 520-3 520-3 423-3 423-3 467-0 467-0 467-0 467-0 467-0 467-0 467-0 467-0 467-0 563-3 563-3 563-3 413-0 413-0 413-0 413-0 591-3 591-3 591-3 591-3 591-3 570-0 570-0 570-0 570-0 570-0 444-0 444-0 570-0 570-0 570-0 570-0 570-0 570-0 343-0 495-0 495-0 523-3 417-0 417-0 417-0 417-0 417-0 417-0 417-0 460-3 460-3 421-3 421-3 421-3 421-3 297-0 421-3 421-3 367-3 392-0 392-0 392-0 392-0 147-0 223-3 223-3 223-3 223-3 223-3 223-3 398-0 319-3 319-3 0-2 0-2 0-2 0-2 0-2 0-2 0-2 0-2 0-2 0-2 0-2 0-2 0-2 0-2 0-2 0-2 0-2 0-2 0-2 0-2 0-2 0-2 0-2 0-2 0-2 0-2 0-2 0-2 0-2 0-2 0-2 0-2 0-2 0-2 0-2 
0-2 0-2 0-2 0-2 0-2 0-2 0-2 0-2 0-2 0-2 0-2 0-2 0-2 0-2 0-2 0-2 0-2 0-2 0-2 0-2 0-2 0-2 0-2 0-2 0-2 0-2 0-2 0-2 0-2 0-2 0-2 0-2 0-2 0-2 0-2 532-0 532-0 532-0 532-0 506-3 506-3 532-0 506-3 506-3 478-0 478-0 478-0 478-0 156-3 156-3 156-3 156-3 156-3 156-3 379-0 482-3 482-3 379-0 379-0 379-0 379-0 427-3 427-3 427-3 415-0 427-3 427-3 559-0 559-0 559-0 559-0 406-3 479-0 479-0 479-0 480-0 302-3 302-3 302-3 302-3 543-0 543-0 543-0 543-0 543-0 543-0 543-0 543-0 543-0 543-0 543-0 558-0 558-0 437-3 437-3 437-3 437-3 437-3 437-3 437-3 437-3 437-3 437-3 437-3 437-3 353-3 358-0 520-3 520-3 520-3 423-3 423-3 423-3 423-3 467-0 423-3 467-0 467-0 467-0 467-0 467-0 467-0 563-3 413-0 413-0 413-0 413-0 413-0 413-0 591-3 591-3 591-3 591-3 591-3 591-3 591-3 570-0 570-0 570-0 444-0 444-0 444-0 444-0 570-0 570-0 343-0 343-0 343-0 343-0 343-0 523-3 523-3 523-3 523-3 417-0 417-0 417-0 460-3 460-3 460-3 460-3 421-3 421-3 297-0 297-0 297-0 367-3 367-3 392-0 392-0 392-0 392-0 392-0 223-3 223-3 223-3 223-3 223-3 223-3 398-0 398-0 398-0 0-2 0-2 0-2 0-2 0-2 0-2 0-2 0-2 0-2 0-2 0-2 0-2 0-2 0-2 0-2 0-2 0-2 0-2 0-2 0-2 0-2 0-2 0-2 0-2 0-2 0-2 0-2 0-2 0-2 0-2 0-2 0-2 0-2 0-2 0-2 
0-2 0-2 0-2 0-2 0-2 0-2 0-2 0-2 0-2 0-2 0-2 0-2 0-2 0-2 0-2 0-2 0-2 0-2 0-2 0-2 0-2 0-2 0-2 0-2 0-2 0-2 0-2 0-2 0-2 0-2 0-2 0-2 0-2 0-2 0-2 532-0 532-0 532-0 532-0 532-0 532-0 532-0 478-0 478-0 478-0 478-0 478-0 156-3 156-3 156-3 156-3 156-3 156-3 156-3 379-0 379-0 482-3 379-0 379-0 379-0 415-0 415-0 415-0 415-0 415-0 427-3 427-3 559-0 406-3 406-3 406-3 406-3 479-0 479-0 479-0 480-0 302-3 302-3 302-3 302-3 302-3 543-0 543-0 543-0 543-0 543-0 543-0 543-0 543-0 543-0 543-0 558-0 558-0 558-0 558-0 410-0 410-0 410-0 410-0 437-3 437-3 437-3 437-3 437-3 358-0 358-0 358-0 358-0 358-0 520-3 520-3 423-3 423-3 423-3 423-3 423-3 423-3 423-3 423-3 423-3 467-0 467-0 563-3 413-0 413-0 413-0 413-0 413-0 591-3 591-3 591-3 591-3 591-3 591-3 591-3 570-0 570-0 444-0 444-0 444-0 444-0 444-0 343-0 343-0 343-0 343-0 343-0 343-0 343-0 523-3 523-3 523-3 523-3 417-0 417-0 417-0 417-0 460-3 460-3 460-3 297-0 297-0 297-0 297-0 297-0 297-0 367-3 367-3 367-3 367-3 367-3 392-0 392-0 223-3 223-3 223-3 223-3 223-3 398-0 398-0 398-0 398-0 0-2 0-2 0-2 0-2 0-2 0-2 0-2 0-2 0-2 0-2 0-2 0-2 0-2 0-2 0-2 0-2 0-2 0-2 0-2 0-2 0-2 0-2 0-2 0-2 0-2 0-2 0-2 0-2 0-2 0-2 0-2 0-2 0-2 0-2 0-2 
0-2 0-2 0-2 0-2 0-2 0-2 0-2 0-2 0-2 0-2 0-2 0-2 0-2 0-2 0-2 0-2 0-2 0-2 0-2 0-2 0-2 0-2 0-2 0-2 0-2 0-2 0-2 0-2 0-2 0-2 0-2 0-2 0-2 0-2 0-2 532-0 532-0 532-0 532-0 532-0 532-0 532-0 532-0 532-0 478-0 478-0 478-0 478-0 156-3 156-3 156-3 156-3 156-3 156-3 379-0 379-0 379-0 379-0 379-0 379-0 415-0 415-0 415-0 415-0 415-0 415-0 415-0 415-0 406-3 406-3 406-3 406-3 479-0 479-0 479-0 480-0 302-3 302-3 302-3 302-3 302-3 543-0 543-0 543-0 543-0 543-0 543-0 314-3 314-3 314-3 558-0 558-0 558-0 558-0 558-0 558-0 410-0 410-0 410-0 410-0 410-0 410-0 410-0 358-0 358-0 358-0 358-0 358-0 358-0 520-3 520-3 423-3 423-3 423-3 423-3 423-3 423-3 491-3 423-3 423-3 467-0 467-0 563-3 413-0 413-0 413-0 413-0 413-0 591-3 591-3 591-3 591-3 591-3 591-3 591-3 570-0 570-0 444-0 444-0 444-0 444-0 444-0 343-0 343-0 343-0 343-0 343-0 343-0 523-3 523-3 523-3 523-3 523-3 523-3 417-0 417-0 417-0 417-0 460-3 460-3 297-0 297-0 297-0 297-0 297-0 367-3 367-3 367-3 392-0 392-0 392-0 392-0 392-0 392-0 223-3 398-0 398-0 398-0 398-0 398-0 398-0 398-0 0-2 0-2 0-2 0-2 0-2 0-2 0-2 0-2 0-2 0-2 0-2 0-2 0-2 0-2 0-2 0-2 0-2 0-2 0-2 0-2 0-2 0-2 0-2 0-2 0-2 0-2 0-2 0-2 0-2 0-2 0-2 0-2 0-2 0-2 0-2 
0-2 0-2 0-2 0-2 0-2 0-2 0-2 0-2 0-2 0-2 0-2 0-2 0-2 0-2 0-2 0-2 0-2 0-2 0-2 0-2 0-2 0-2 0-2 0-2 0-2 0-2 0-2 0-2 0-2 0-2 0-2 0-2 0-2 0-2 0-2 532-0 532-0 532-0 532-0 532-0 532-0 532-0 532-0 532-0 478-0 478-0 478-0 478-0 156-3 156-3 156-3 156-3 156-3 156-3 379-0 379-0 379-0 379-0 379-0 379-0 379-0 415-0 415-0 415-0 415-0 415-0 415-0 406-3 406-3 406-3 406-3 406-3 479-0 479-0 480-0 480-0 480-0 302-3 302-3 480-0 302-3 381-3 381-3 381-3 381-3 314-3 314-3 314-3 314-3 314-3 558-0 558-0 558-0 558-0 558-0 558-0 558-0 410-0 410-0 410-0 410-0 410-0 410-0 358-0 358-0 358-0 358-0 358-0 358-0 520-3 520-3 423-3 423-3 423-3 423-3 423-3 423-3 491-3 491-3 491-3 563-3 563-3 563-3 563-3 413-0 413-0 413-0 536-3 591-3 591-3 591-3 591-3 591-3 591-3 591-3 294-3 570-0 444-0 444-0 444-0 444-0 444-0 343-0 343-0 343-0 343-0 343-0 523-3 523-3 523-3 523-3 523-3 523-3 523-3 523-3 417-0 460-3 460-3 460-3 460-3 297-0 297-0 297-0 297-0 297-0 297-0 367-3 367-3 392-0 392-0 392-0 392-0 392-0 392-0 223-3 223-3 398-0 398-0 398-0 398-0 398-0 398-0 0-2 0-2 0-2 0-2 0-2 0-2 0-2 0-2 0-2 0-2 0-2 0-2 0-2 0-2 0-2 0-2 0-2 0-2 0-2 0-2 0-2 0-2 0-2 0-2 0-2 0-2 0-2 0-2 0-2 0-2 0-2 0-2 0-2 0-2 0-2 
0-2 0-2 0-2 0-2 0-2 0-2 0-2 0-2 0-2 0-2 0-2 0-2 0-2 0-2 0-2 0-2 0-2 0-2 0-2 0-2 0-2 0-2 0-2 0-2 0-2 0-2 0-2 0-2 0-2 0-2 0-2 0-2 0-2 0-2 0-2 532-0 532-0 532-0 532-0 532-0 532-0 478-0 478-0 478-0 478-0 478-0 478-0 156-3 156-3 156-3 156-3 156-3 156-3 156-3 452-3 379-0 379-0 379-0 379-0 379-0 281-0 415-0 415-0 415-0 415-0 415-0 406-3 406-3 406-3 406-3 406-3 406-3 480-0 480-0 480-0 480-0 480-0 480-0 480-0 480-0 381-3 381-3 381-3 381-3 314-3 314-3 314-3 314-3 314-3 314-3 558-0 558-0 558-0 558-0 558-0 558-0 558-0 410-0 410-0 410-0 410-0 410-0 358-0 358-0 358-0 358-0 358-0 358-0 615-0 615-0 615-0 615-0 423-3 423-3 423-3 423-3 423-3 491-3 491-3 491-3 491-3 563-3 563-3 536-3 413-0 413-0 413-0 536-3 536-3 294-3 294-3 294-3 294-3 294-3 294-3 294-3 294-3 444-0 444-0 444-0 444-0 444-0 444-0 343-0 343-0 343-0 343-0 523-3 523-3 523-3 523-3 523-3 523-3 523-3 523-3 523-3 460-3 460-3 460-3 460-3 297-0 297-0 297-0 297-0 297-0 297-0 297-0 367-3 392-0 392-0 392-0 392-0 392-0 392-0 223-3 223-3 398-0 398-0 398-0 398-0 398-0 398-0 0-2 0-2 0-2 0-2 0-2 0-2 0-2 0-2 0-2 0-2 0-2 0-2 0-2 0-2 0-2 0-2 0-2 0-2 0-2 0-2 0-2 0-2 0-2 0-2 0-2 0-2 0-2 0-2 0-2 0-2 0-2 0-2 0-2 0-2 0-2 
0-2 0-2 0-2 0-2 0-2 0-2 0-2 0-2 0-2 0-2 0-2 0-2 0-2 0-2 0-2 0-2 0-2 0-2 0-2 0-2 0-2 0-2 0-2 0-2 0-2 0-2 0-2 0-2 0-2 0-2 0-2 0-2 0-2 0-2 0-2 383-0 383-0 532-0 383-0 383-0 383-0 478-0 478-0 478-0 478-0 478-0 478-0 452-3 452-3 452-3 452-3 452-3 156-3 452-3 452-3 379-0 379-0 379-0 379-0 281-0 281-0 415-0 415-0 406-3 406-3 406-3 406-3 406-3 406-3 406-3 406-3 406-3 406-3 480-0 480-0 480-0 480-0 480-0 480-0 480-0 381-3 381-3 381-3 314-3 314-3 314-3 314-3 314-3 314-3 314-3 314-3 558-0 558-0 558-0 558-0 558-0 410-0 410-0 410-0 410-0 410-0 410-0 358-0 358-0 358-0 358-0 358-0 358-0 615-0 615-0 615-0 615-0 615-0 423-3 423-3 423-3 423-3 491-3 491-3 491-3 491-3 491-3 563-3 536-3 413-0 413-0 536-3 536-3 536-3 294-3 294-3 294-3 294-3 294-3 294-3 294-3 294-3 444-0 444-0 444-0 444-0 444-0 444-0 343-0 343-0 343-0 343-0 523-3 523-3 523-3 523-3 523-3 434-3 434-3 434-3 460-3 460-3 460-3 460-3 460-3 297-0 297-0 297-0 297-0 297-0 367-3 367-3 367-3 367-3 392-0 392-0 392-0 392-0 223-3 223-3 223-3 398-0 398-0 398-0 398-0 398-0 346-3 0-2 0-2 0-2 0-2 0-2 0-2 0-2 0-2 0-2 0-2 0-2 0-2 0-2 0-2 0-2 0-2 0-2 0-2 0-2 0-2 0-2 0-2 0-2 0-2 0-2 0-2 0-2 0-2 0-2 0-2 0-2 0-2 0-2 0-2 0-2 
0-2 0-2 0-2 0-2 0-2 0-2 0-2 0-2 0-2 0-2 0-2 0-2 0-2 0-2 0-2 0-2 0-2 0-2 0-2 0-2 0-2 0-2 0-2 0-2 0-2 0-2 0-2 0-2 0-2 0-2 0-2 0-2 0-2 0-2 0-2 383-0 383-0 383-0 383-0 383-0 383-0 478-0 478-0 478-0 478-0 478-0 478-0 452-3 452-3 452-3 452-3 452-3 452-3 452-3 452-3 379-0 379-0 379-0 281-0 281-0 281-0 281-0 415-0 406-3 415-0 415-0 406-3 406-3 406-3 406-3 406-3 480-0 480-0 480-0 480-0 480-0 381-3 480-0 480-0 381-3 381-3 381-3 381-3 314-3 314-3 314-3 314-3 314-3 314-3 314-3 314-3 314-3 459-0 558-0 558-0 459-0 410-0 410-0 410-0 410-0 410-0 410-0 358-0 358-0 358-0 358-0 358-0 615-0 615-0 615-0 615-0 615-0 615-0 615-0 463-0 463-0 463-0 491-3 491-3 491-3 491-3 491-3 536-3 536-3 536-3 413-0 536-3 536-3 536-3 294-3 144-0 144-0 294-3 294-3 294-3 294-3 294-3 444-0 444-0 444-0 444-0 444-0 343-0 343-0 343-0 343-0 343-0 343-0 564-3 564-3 523-3 523-3 523-3 434-3 434-3 460-3 460-3 460-3 460-3 460-3 297-0 297-0 297-0 297-0 297-0 367-3 367-3 367-3 367-3 571-3 571-3 571-3 571-3 223-3 223-3 223-3 398-0 398-0 398-0 346-3 346-3 346-3 0-2 0-2 0-2 0-2 0-2 0-2 0-2 0-2 0-2 0-2 0-2 0-2 0-2 0-2 0-2 0-2 0-2 0-2 0-2 0-2 0-2 0-2 0-2 0-2 0-2 0-2 0-2 0-2 0-2 0-2 0-2 0-2 0-2 0-2 0-2 
0-2 0-2 0-2 0-2 0-2 0-2 0-2 0-2 0-2 0-2 0-2 0-2 0-2 0-2 0-2 0-2 0-2 0-2 0-2 0-2 0-2 0-2 0-2 0-2 0-2 0-2 0-2 0-2 0-2 0-2 0-2 0-2 0-2 0-2 0-2 383-0 383-0 383-0 383-0 383-0 383-0 383-0 383-0 478-0 478-0 276-0 478-0 452-3 452-3 452-3 452-3 452-3 452-3 452-3 452-3 379-0 379-0 281-0 281-0 281-0 281-0 281-0 415-0 415-0 415-0 415-0 415-0 309-3 309-3 309-3 309-3 480-0 480-0 480-0 480-0 480-0 381-3 381-3 381-3 381-3 381-3 381-3 381-3 381-3 284-3 314-3 314-3 314-3 314-3 314-3 314-3 459-0 459-0 459-0 558-0 459-0 459-0 410-0 410-0 382-3 382-3 382-3 382-3 382-3 358-0 358-0 358-0 615-0 615-0 615-0 615-0 615-0 615-0 615-0 463-0 463-0 463-0 491-3 491-3 491-3 491-3 491-3 536-3 536-3 536-3 536-3 536-3 536-3 536-3 536-3 144-0 144-0 144-0 294-3 294-3 294-3 294-3 294-3 294-3 445-0 445-0 445-0 343-0 343-0 445-0 564-3 564-3 564-3 564-3 564-3 434-3 434-3 434-3 434-3 434-3 434-3 460-3 460-3 460-3 370-3 370-3 297-0 297-0 297-0 297-0 367-3 367-3 367-3 367-3 367-3 571-3 571-3 571-3 223-3 223-3 223-3 398-0 398-0 398-0 346-3 346-3 0-2 0-2 0-2 0-2 0-2 0-2 0-2 0-2 0-2 0-2 0-2 0-2 0-2 0-2 0-2 0-2 0-2 0-2 0-2 0-2 0-2 0-2 0-2 0-2 0-2 0-2 0-2 0-2 0-2 0-2 0-2 0-2 0-2 0-2 0-2 0-2 
0-2 0-2 0-2 0-2 0-2 0-2 0-2 0-2 0-2 0-2 0-2 0-2 0-2 0-2 0-2 0-2 0-2 0-2 0-2 0-2 0-2 0-2 0-2 0-2 0-2 0-2 0-2 0-2 0-2 0-2 0-2 0-2 0-2 0-2 0-2 383-0 383-0 383-0 383-0 383-0 383-0 383-0 383-0 276-0 276-0 276-0 478-0 452-3 452-3 452-3 452-3 452-3 507-3 507-3 507-3 507-3 281-0 281-0 281-0 281-0 281-0 281-0 281-0 415-0 415-0 415-0 309-3 309-3 309-3 309-3 309-3 309-3 480-0 480-0 284-3 480-0 381-3 381-3 381-3 381-3 381-3 381-3 284-3 284-3 284-3 459-0 459-0 459-0 459-0 314-3 314-3 459-0 459-0 459-0 459-0 459-0 459-0 459-0 410-0 382-3 382-3 382-3 382-3 382-3 382-3 382-3 615-0 615-0 615-0 615-0 615-0 615-0 615-0 615-0 463-0 463-0 463-0 491-3 491-3 491-3 491-3 491-3 536-3 536-3 536-3 536-3 536-3 536-3 536-3 144-0 144-0 144-0 144-0 294-3 294-3 294-3 294-3 294-3 294-3 445-0 445-0 445-0 445-0 445-0 445-0 445-0 564-3 564-3 564-3 564-3 564-3 434-3 434-3 434-3 434-3 434-3 460-3 460-3 460-3 370-3 370-3 370-3 370-3 370-3 397-0 367-3 367-3 367-3 367-3 367-3 571-3 571-3 571-3 571-3 571-3 571-3 571-3 571-3 398-0 346-3 346-3 0-2 0-2 0-2 0-2 0-2 0-2 0-2 0-2 0-2 0-2 0-2 0-2 0-2 0-2 0-2 0-2 0-2 0-2 0-2 0-2 0-2 0-2 0-2 0-2 0-2 0-2 0-2 0-2 0-2 0-2 0-2 0-2 0-2 0-2 0-2 0-2 
0-2 0-2 0-2 0-2 0-2 0-2 0-2 0-2 0-2 0-2 0-2 0-2 0-2 0-2 0-2 0-2 0-2 0-2 0-2 0-2 0-2 0-2 0-2 0-2 0-2 0-2 0-2 0-2 0-2 0-2 0-2 0-2 0-2 0-2 0-2 0-2 383-0 383-0 383-0 383-0 383-0 383-0 276-0 276-0 276-0 276-0 478-0 452-3 452-3 452-3 452-3 452-3 507-3 507-3 430-0 430-0 281-0 281-0 281-0 281-0 309-3 281-0 281-0 415-0 415-0 415-0 309-3 309-3 309-3 309-3 309-3 309-3 561-0 561-0 284-3 284-3 381-3 381-3 381-3 381-3 381-3 381-3 284-3 284-3 284-3 459-0 459-0 459-0 459-0 459-0 459-0 459-0 459-0 359-3 359-3 359-3 359-3 359-3 410-0 410-0 382-3 382-3 382-3 382-3 382-3 382-3 615-0 615-0 441-0 615-0 615-0 615-0 441-0 441-0 441-0 463-0 463-0 463-0 491-3 491-3 491-3 491-3 536-3 536-3 536-3 536-3 536-3 536-3 536-3 144-0 144-0 144-0 144-0 294-3 294-3 294-3 294-3 294-3 294-3 445-0 445-0 445-0 445-0 445-0 445-0 445-0 445-0 564-3 564-3 564-3 564-3 434-3 434-3 434-3 434-3 434-3 460-3 460-3 370-3 370-3 370-3 370-3 370-3 370-3 397-0 397-0 367-3 367-3 367-3 367-3 571-3 571-3 571-3 571-3 571-3 571-3 571-3 571-3 346-3 346-3 0-2 0-2 0-2 0-2 0-2 0-2 0-2 0-2 0-2 0-2 0-2 0-2 0-2 0-2 0-2 0-2 0-2 0-2 0-2 0-2 0-2 0-2 0-2 0-2 0-2 0-2 0-2 0-2 0-2 0-2 0-2 0-2 0-2 0-2 0-2 0-2 0-2 
0-2 0-2 0-2 0-2 0-2 0-2 0-2 0-2 0-2 0-2 0-2 0-2 0-2 0-2 0-2 0-2 0-2 0-2 0-2 0-2 0-2 0-2 0-2 0-2 0-2 0-2 0-2 0-2 0-2 0-2 0-2 0-2 0-2 0-2 0-2 0-2 383-0 383-0 383-0 383-0 383-0 383-0 276-0 276-0 276-0 452-3 452-3 452-3 507-3 507-3 507-3 507-3 507-3 507-3 507-3 430-0 281-0 281-0 281-0 281-0 309-3 309-3 309-3 309-3 309-3 309-3 309-3 309-3 309-3 309-3 309-3 309-3 561-0 561-0 561-0 284-3 284-3 284-3 284-3 381-3 381-3 381-3 284-3 284-3 284-3 284-3 407-3 407-3 459-0 459-0 459-0 459-0 459-0 359-3 359-3 359-3 359-3 359-3 359-3 359-3 382-3 382-3 382-3 382-3 382-3 441-0 615-0 441-0 441-0 441-0 615-0 441-0 441-0 441-0 441-0 463-0 463-0 463-0 491-3 491-3 491-3 491-3 491-3 536-3 494-0 494-0 494-0 144-0 144-0 144-0 144-0 144-0 144-0 144-0 294-3 144-0 144-0 144-0 445-0 445-0 445-0 445-0 445-0 445-0 445-0 445-0 445-0 564-3 564-3 564-3 434-3 434-3 434-3 434-3 434-3 434-3 434-3 434-3 370-3 370-3 370-3 370-3 370-3 370-3 370-3 397-0 367-3 367-3 367-3 571-3 571-3 571-3 571-3 571-3 571-3 571-3 571-3 346-3 346-3 346-3 0-2 0-2 0-2 0-2 0-2 0-2 0-2 0-2 0-2 0-2 0-2 0-2 0-2 0-2 0-2 0-2 0-2 0-2 0-2 0-2 0-2 0-2 0-2 0-2 0-2 0-2 0-2 0-2 0-2 0-2 0-2 0-2 0-2 0-2 0-2 0-2 0-2 
0-2 0-2 0-2 0-2 0-2 0-2 0-2 0-2 0-2 0-2 0-2 0-2 0-2 0-2 0-2 0-2 0-2 0-2 0-2 0-2 0-2 0-2 0-2 0-2 0-2 0-2 0-2 0-2 0-2 0-2 0-2 0-2 0-2 0-2 0-2 0-2 383-0 383-0 276-0 276-0 276-0 276-0 276-0 276-0 276-0 452-3 452-3 452-3 452-3 507-3 507-3 507-3 507-3 507-3 507-3 430-0 281-0 281-0 281-0 281-0 309-3 609-3 609-3 609-3 609-3 609-3 609-3 309-3 309-3 309-3 561-0 561-0 561-0 561-0 561-0 284-3 284-3 284-3 284-3 284-3 284-3 284-3 284-3 284-3 407-3 407-3 407-3 459-0 459-0 459-0 459-0 459-0 459-0 359-3 359-3 359-3 359-3 359-3 359-3 359-3 359-3 382-3 382-3 382-3 382-3 441-0 441-0 441-0 441-0 441-0 441-0 441-0 441-0 441-0 441-0 463-0 463-0 463-0 491-3 491-3 494-0 494-0 536-3 536-3 494-0 494-0 494-0 144-0 144-0 144-0 144-0 144-0 144-0 144-0 144-0 144-0 144-0 144-0 144-0 144-0 445-0 445-0 445-0 445-0 445-0 445-0 564-3 564-3 564-3 564-3 434-3 434-3 434-3 434-3 434-3 434-3 434-3 434-3 370-3 370-3 370-3 370-3 397-0 397-0 397-0 397-0 397-0 397-0 571-3 571-3 571-3 571-3 346-3 346-3 571-3 571-3 346-3 346-3 346-3 346-3 0-2 0-2 0-2 0-2 0-2 0-2 0-2 0-2 0-2 0-2 0-2 0-2 0-2 0-2 0-2 0-2 0-2 0-2 0-2 0-2 0-2 0-2 0-2 0-2 0-2 0-2 0-2 0-2 0-2 0-2 0-2 0-2 0-2 0-2 0-2 0-2 0-2 
0-2 0-2 0-2 0-2 0-2 0-2 0-2 0-2 0-2 0-2 0-2 0-2 0-2 0-2 0-2 0-2 0-2 0-2 0-2 0-2 0-2 0-2 0-2 0-2 0-2 0-2 0-2 0-2 0-2 0-2 0-2 0-2 0-2 0-2 0-2 0-2 0-2 0-2 276-0 276-0 276-0 276-0 276-0 276-0 276-0 276-0 276-0 276-0 452-3 507-3 507-3 507-3 507-3 507-3 430-0 430-0 430-0 430-0 281-0 281-0 309-3 609-3 609-3 609-3 609-3 609-3 609-3 609-3 309-3 309-3 561-0 561-0 561-0 561-0 561-0 561-0 284-3 284-3 284-3 284-3 284-3 284-3 284-3 407-3 407-3 407-3 407-3 407-3 407-3 407-3 459-0 403-0 403-0 359-3 359-3 359-3 359-3 359-3 359-3 359-3 359-3 382-3 382-3 382-3 441-0 441-0 441-0 441-0 212-3 441-0 441-0 441-0 441-0 441-0 441-0 463-0 463-0 463-0 463-0 494-0 494-0 494-0 494-0 494-0 494-0 494-0 494-0 494-0 494-0 494-0 494-0 494-0 594-0 594-0 594-0 594-0 144-0 144-0 144-0 445-0 445-0 445-0 483-0 445-0 445-0 483-0 564-3 564-3 564-3 522-0 522-0 522-0 522-0 492-0 434-3 434-3 434-3 434-3 370-3 370-3 370-3 397-0 397-0 397-0 397-0 397-0 397-0 397-0 571-3 571-3 571-3 571-3 346-3 346-3 346-3 346-3 346-3 346-3 346-3 0-2 0-2 0-2 0-2 0-2 0-2 0-2 0-2 0-2 0-2 0-2 0-2 0-2 0-2 0-2 0-2 0-2 0-2 0-2 0-2 0-2 0-2 0-2 0-2 0-2 0-2 0-2 0-2 0-2 0-2 0-2 0-2 0-2 0-2 0-2 0-2 0-2 0-2 
0-2 0-2 0-2 0-2 0-2 0-2 0-2 0-2 0-2 0-2 0-2 0-2 0-2 0-2 0-2 0-2 0-2 0-2 0-2 0-2 0-2 0-2 0-2 0-2 0-2 0-2 0-2 0-2 0-2 0-2 0-2 0-2 0-2 0-2 0-2 0-2 0-2 0-2 0-2 276-0 276-0 276-0 276-0 276-0 276-0 276-0 276-0 276-0 452-3 452-3 507-3 507-3 507-3 507-3 430-0 430-0 430-0 430-0 430-0 281-0 281-0 609-3 609-3 609-3 609-3 609-3 609-3 609-3 384-0 309-3 561-0 561-0 561-0 561-0 561-0 561-0 561-0 561-0 284-3 284-3 284-3 284-3 407-3 407-3 407-3 407-3 407-3 407-3 407-3 407-3 403-0 403-0 403-0 359-3 359-3 359-3 359-3 359-3 359-3 359-3 562-3 382-3 382-3 382-3 441-0 441-0 212-3 212-3 212-3 431-0 441-0 431-0 463-0 441-0 463-0 463-0 438-3 463-0 494-0 494-0 494-0 494-0 494-0 494-0 494-0 494-0 494-0 373-3 373-3 373-3 373-3 594-0 594-0 594-0 594-0 594-0 483-0 483-0 483-0 445-0 483-0 445-0 483-0 483-0 483-0 483-0 564-3 564-3 564-3 564-3 522-0 522-0 522-0 492-0 492-0 434-3 370-3 370-3 370-3 370-3 370-3 397-0 397-0 397-0 397-0 397-0 397-0 316-3 316-3 316-3 316-3 487-3 346-3 346-3 346-3 346-3 346-3 346-3 0-2 0-2 0-2 0-2 0-2 0-2 0-2 0-2 0-2 0-2 0-2 0-2 0-2 0-2 0-2 0-2 0-2 0-2 0-2 0-2 0-2 0-2 0-2 0-2 0-2 0-2 0-2 0-2 0-2 0-2 0-2 0-2 0-2 0-2 0-2 0-2 0-2 0-2 0-2 
0-2 0-2 0-2 0-2 0-2 0-2 0-2 0-2 0-2 0-2 0-2 0-2 0-2 0-2 0-2 0-2 0-2 0-2 0-2 0-2 0-2 0-2 0-2 0-2 0-2 0-2 0-2 0-2 0-2 0-2 0-2 0-2 0-2 0-2 0-2 0-2 0-2 0-2 0-2 510-0 510-0 276-0 276-0 276-0 276-0 276-0 276-0 510-0 507-3 507-3 507-3 507-3 507-3 507-3 430-0 430-0 430-0 430-0 430-0 281-0 281-0 609-3 609-3 609-3 609-3 609-3 609-3 384-0 384-0 309-3 384-0 384-0 561-0 561-0 561-0 561-0 561-0 561-0 284-3 516-0 516-0 284-3 407-3 407-3 407-3 407-3 407-3 407-3 403-0 403-0 403-0 403-0 403-0 359-3 359-3 403-0 562-3 562-3 562-3 562-3 562-3 562-3 382-3 382-3 212-3 212-3 212-3 212-3 431-0 431-0 431-0 431-0 463-0 463-0 463-0 463-0 438-3 438-3 494-0 494-0 494-0 494-0 494-0 494-0 494-0 494-0 494-0 373-3 373-3 373-3 373-3 373-3 594-0 594-0 594-0 594-0 483-0 483-0 483-0 483-0 483-0 483-0 483-0 483-0 564-3 564-3 564-3 522-0 522-0 522-0 522-0 522-0 492-0 492-0 546-3 546-3 546-3 370-3 370-3 370-3 370-3 397-0 397-0 397-0 397-0 316-3 316-3 316-3 316-3 316-3 316-3 487-3 346-3 346-3 346-3 346-3 346-3 346-3 0-2 0-2 0-2 0-2 0-2 0-2 0-2 0-2 0-2 0-2 0-2 0-2 0-2 0-2 0-2 0-2 0-2 0-2 0-2 0-2 0-2 0-2 0-2 0-2 0-2 0-2 0-2 0-2 0-2 0-2 0-2 0-2 0-2 0-2 0-2 0-2 0-2 0-2 0-2 
0-2 0-2 0-2 0-2 0-2 0-2 0-2 0-2 0-2 0-2 0-2 0-2 0-2 0-2 0-2 0-2 0-2 0-2 0-2 0-2 0-2 0-2 0-2 0-2 0-2 0-2 0-2 0-2 0-2 0-2 0-2 0-2 0-2 0-2 0-2 0-2 0-2 0-2 0-2 510-0 510-0 510-0 510-0 510-0 510-0 510-0 510-0 510-0 304-3 507-3 507-3 507-3 507-3 507-3 430-0 430-0 430-0 430-0 430-0 429-3 429-3 429-3 609-3 609-3 609-3 609-3 609-3 384-0 384-0 384-0 384-0 384-0 561-0 516-0 561-0 561-0 561-0 561-0 516-0 516-0 516-0 516-0 407-3 407-3 407-3 407-3 407-3 407-3 403-0 403-0 403-0 403-0 403-0 403-0 403-0 403-0 562-3 562-3 562-3 562-3 562-3 562-3 382-3 382-3 212-3 212-3 212-3 212-3 212-3 431-0 431-0 431-0 463-0 463-0 463-0 463-0 438-3 438-3 408-0 408-0 408-0 408-0 408-0 408-0 373-3 373-3 373-3 373-3 373-3 373-3 373-3 373-3 594-0 594-0 594-0 594-0 594-0 594-0 483-0 483-0 483-0 422-3 422-3 422-3 564-3 564-3 564-3 564-3 522-0 522-0 522-0 522-0 492-0 546-3 546-3 546-3 546-3 546-3 370-3 370-3 546-3 546-3 397-0 397-0 397-0 397-0 397-0 397-0 316-3 487-3 487-3 487-3 487-3 487-3 346-3 487-3 487-3 0-2 0-2 0-2 0-2 0-2 0-2 0-2 0-2 0-2 0-2 0-2 0-2 0-2 0-2 0-2 0-2 0-2 0-2 0-2 0-2 0-2 0-2 0-2 0-2 0-2 0-2 0-2 0-2 0-2 0-2 0-2 0-2 0-2 0-2 0-2 0-2 0-2 0-2 0-2 0-2 
0-2 0-2 0-2 0-2 0-2 0-2 0-2 0-2 0-2 0-2 0-2 0-2 0-2 0-2 0-2 0-2 0-2 0-2 0-2 0-2 0-2 0-2 0-2 0-2 0-2 0-2 0-2 0-2 0-2 0-2 0-2 0-2 0-2 0-2 0-2 0-2 0-2 0-2 0-2 510-0 510-0 510-0 510-0 510-0 510-0 510-0 510-0 510-0 304-3 304-3 304-3 304-3 304-3 304-3 430-0 430-0 430-0 430-0 430-0 429-3 429-3 429-3 609-3 609-3 384-0 384-0 609-3 384-0 384-0 384-0 384-0 384-0 561-0 516-0 561-0 561-0 561-0 516-0 516-0 516-0 516-0 516-0 407-3 407-3 407-3 407-3 407-3 407-3 403-0 403-0 403-0 403-0 403-0 403-0 403-0 403-0 403-0 562-3 562-3 562-3 562-3 562-3 496-0 212-3 212-3 212-3 212-3 212-3 212-3 431-0 431-0 431-0 463-0 438-3 463-0 463-0 438-3 438-3 408-0 408-0 408-0 408-0 408-0 408-0 408-0 373-3 373-3 373-3 373-3 373-3 373-3 373-3 373-3 594-0 594-0 483-0 483-0 483-0 483-0 483-0 483-0 422-3 422-3 422-3 564-3 564-3 522-0 522-0 522-0 522-0 522-0 522-0 492-0 546-3 546-3 546-3 546-3 546-3 546-3 546-3 546-3 546-3 397-0 397-0 397-0 316-3 316-3 316-3 316-3 487-3 487-3 487-3 487-3 487-3 487-3 487-3 487-3 0-2 0-2 0-2 0-2 0-2 0-2 0-2 0-2 0-2 0-2 0-2 0-2 0-2 0-2 0-2 0-2 0-2 0-2 0-2 0-2 0-2 0-2 0-2 0-2 0-2 0-2 0-2 0-2 0-2 0-2 0-2 0-2 0-2 0-2 0-2 0-2 0-2 0-2 0-2 0-2 
0-2 0-2 0-2 0-2 0-2 0-2 0-2 0-2 0-2 0-2 0-2 0-2 0-2 0-2 0-2 0-2 0-2 0-2 0-2 0-2 0-2 0-2 0-2 0-2 0-2 0-2 0-2 0-2 0-2 0-2 0-2 0-2 0-2 0-2 0-2 0-2 0-2 0-2 0-2 510-0 510-0 510-0 510-0 510-0 510-0 510-0 404-3 510-0 304-3 304-3 304-3 304-3 304-3 304-3 304-3 304-3 430-0 430-0 430-0 429-3 429-3 429-3 429-3 609-3 384-0 384-0 384-0 384-0 384-0 384-0 384-0 516-0 516-0 516-0 561-0 561-0 516-0 516-0 516-0 516-0 516-0 516-0 516-0 516-0 407-3 407-3 407-3 403-0 403-0 403-0 403-0 403-0 403-0 488-3 403-0 403-0 562-3 562-3 562-3 562-3 496-0 496-0 496-0 212-3 212-3 212-3 212-3 212-3 212-3 431-0 431-0 438-3 438-3 438-3 463-0 463-0 463-0 438-3 438-3 408-0 408-0 408-0 408-0 408-0 408-0 373-3 373-3 373-3 373-3 373-3 373-3 594-0 594-0 594-0 594-0 594-0 594-0 483-0 483-0 483-0 483-0 422-3 422-3 422-3 422-3 422-3 522-0 522-0 522-0 492-0 492-0 492-0 492-0 546-3 546-3 546-3 546-3 546-3 546-3 546-3 446-3 446-3 446-3 316-3 397-0 316-3 316-3 316-3 316-3 487-3 487-3 487-3 487-3 487-3 487-3 487-3 487-3 0-2 0-2 0-2 0-2 0-2 0-2 0-2 0-2 0-2 0-2 0-2 0-2 0-2 0-2 0-2 0-2 0-2 0-2 0-2 0-2 0-2 0-2 0-2 0-2 0-2 0-2 0-2 0-2 0-2 0-2 0-2 0-2 0-2 0-2 0-2 0-2 0-2 0-2 0-2 0-2 
0-2 0-2 0-2 0-2 0-2 0-2 0-2 0-2 0-2 0-2 0-2 0-2 0-2 0-2 0-2 0-2 0-2 0-2 0-2 0-2 0-2 0-2 0-2 0-2 0-2 0-2 0-2 0-2 0-2 0-2 0-2 0-2 0-2 0-2 0-2 0-2 0-2 0-2 0-2 510-0 510-0 510-0 510-0 510-0 510-0 510-0 404-3 510-0 510-0 304-3 304-3 304-3 304-3 304-3 304-3 304-3 430-0 430-0 430-0 429-3 429-3 429-3 429-3 384-0 384-0 384-0 384-0 384-0 557-3 557-3 557-3 516-0 516-0 516-0 516-0 516-0 516-0 535-3 535-3 535-3 535-3 516-0 516-0 516-0 516-0 515-0 515-0 488-3 488-3 488-3 488-3 488-3 488-3 488-3 403-0 403-0 562-3 562-3 562-3 496-0 496-0 496-0 496-0 496-0 496-0 212-3 212-3 212-3 431-0 431-0 431-0 431-0 438-3 438-3 438-3 438-3 438-3 438-3 438-3 408-0 408-0 408-0 408-0 408-0 408-0 373-3 373-3 373-3 373-3 373-3 373-3 594-0 594-0 594-0 594-0 594-0 594-0 483-0 483-0 483-0 483-0 422-3 422-3 422-3 422-3 422-3 522-0 522-0 522-0 492-0 492-0 492-0 492-0 546-3 546-3 546-3 546-3 546-3 546-3 446-3 446-3 446-3 316-3 316-3 316-3 316-3 316-3 316-3 316-3 472-0 472-0 472-0 487-3 487-3 487-3 0-2 0-2 0-2 0-2 0-2 0-2 0-2 0-2 0-2 0-2 0-2 0-2 0-2 0-2 0-2 0-2 0-2 0-2 0-2 0-2 0-2 0-2 0-2 0-2 0-2 0-2 0-2 0-2 0-2 0-2 0-2 0-2 0-2 0-2 0-2 0-2 0-2 0-2 0-2 0-2 0-2 0-2 
0-2 0-2 0-2 0-2 0-2 0-2 0-2 0-2 0-2 0-2 0-2 0-2 0-2 0-2 0-2 0-2 0-2 0-2 0-2 0-2 0-2 0-2 0-2 0-2 0-2 0-2 0-2 0-2 0-2 0-2 0-2 0-2 0-2 0-2 0-2 0-2 0-2 0-2 0-2 510-0 510-0 404-3 404-3 510-0 404-3 404-3 404-3 404-3 404-3 304-3 304-3 304-3 304-3 505-0 505-0 304-3 430-0 430-0 429-3 429-3 429-3 429-3 429-3 384-0 384-0 557-3 384-0 384-0 384-0 557-3 557-3 557-3 516-0 535-3 535-3 535-3 535-3 535-3 535-3 535-3 535-3 516-0 516-0 515-0 515-0 515-0 515-0 488-3 488-3 488-3 488-3 488-3 488-3 488-3 562-3 562-3 562-3 562-3 562-3 496-0 496-0 496-0 496-0 496-0 496-0 212-3 212-3 431-0 431-0 431-0 431-0 431-0 438-3 438-3 438-3 438-3 438-3 438-3 408-0 408-0 408-0 408-0 408-0 408-0 411-3 411-3 411-3 373-3 588-3 588-3 588-3 588-3 588-3 588-3 594-0 594-0 594-0 594-0 594-0 483-0 483-0 422-3 422-3 422-3 422-3 422-3 522-0 522-0 522-0 492-0 492-0 492-0 492-0 546-3 546-3 546-3 446-3 446-3 446-3 446-3 446-3 446-3 316-3 316-3 316-3 316-3 472-0 316-3 472-0 472-0 487-3 487-3 487-3 487-3 487-3 0-2 0-2 0-2 0-2 0-2 0-2 0-2 0-2 0-2 0-2 0-2 0-2 0-2 0-2 0-2 0-2 0-2 0-2 0-2 0-2 0-2 0-2 0-2 0-2 0-2 0-2 0-2 0-2 0-2 0-2 0-2 0-2 0-2 0-2 0-2 0-2 0-2 0-2 0-2 0-2 0-2 0-2 
0-2 0-2 0-2 0-2 0-2 0-2 0-2 0-2 0-2 0-2 0-2 0-2 0-2 0-2 0-2 0-2 0-2 0-2 0-2 0-2 0-2 0-2 0-2 0-2 0-2 0-2 0-2 0-2 0-2 0-2 0-2 0-2 0-2 0-2 0-2 0-2 0-2 0-2 0-2 0-2 0-2 0-2 404-3 404-3 404-3 404-3 404-3 404-3 404-3 304-3 304-3 304-3 505-0 505-0 505-0 304-3 430-0 430-0 429-3 429-3 429-3 429-3 429-3 429-3 384-0 557-3 557-3 384-0 384-0 557-3 557-3 557-3 535-3 535-3 535-3 535-3 535-3 535-3 535-3 515-0 515-0 515-0 515-0 515-0 515-0 515-0 515-0 515-0 488-3 488-3 488-3 488-3 488-3 488-3 562-3 562-3 562-3 496-0 496-0 496-0 496-0 496-0 212-3 212-3 212-3 212-3 431-0 431-0 431-0 431-0 431-0 431-0 438-3 438-3 438-3 438-3 438-3 438-3 408-0 408-0 408-0 408-0 408-0 411-3 411-3 411-3 411-3 588-3 588-3 588-3 588-3 588-3 588-3 588-3 419-0 419-0 419-0 419-0 419-0 483-0 483-0 422-3 422-3 422-3 422-3 422-3 522-0 522-0 522-0 492-0 492-0 492-0 492-0 546-3 546-3 446-3 446-3 446-3 446-3 446-3 446-3 446-3 446-3 316-3 316-3 316-3 472-0 472-0 472-0 472-0 472-0 472-0 487-3 487-3 487-3 0-2 0-2 0-2 0-2 0-2 0-2 0-2 0-2 0-2 0-2 0-2 0-2 0-2 0-2 0-2 0-2 0-2 0-2 0-2 0-2 0-2 0-2 0-2 0-2 0-2 0-2 0-2 0-2 0-2 0-2 0-2 0-2 0-2 0-2 0-2 0-2 0-2 0-2 0-2 0-2 0-2 0-2 
0-2 0-2 0-2 0-2 0-2 0-2 0-2 0-2 0-2 0-2 0-2 0-2 0-2 0-2 0-2 0-2 0-2 0-2 0-2 0-2 0-2 0-2 0-2 0-2 0-2 0-2 0-2 0-2 0-2 0-2 0-2 0-2 0-2 0-2 0-2 0-2 0-2 0-2 0-2 0-2 0-2 0-2 404-3 404-3 404-3 404-3 404-3 404-3 304-3 304-3 304-3 304-3 505-0 505-0 405-3 304-3 429-3 429-3 429-3 429-3 429-3 429-3 429-3 429-3 557-3 557-3 557-3 557-3 557-3 557-3 534-3 557-3 535-3 535-3 535-3 535-3 535-3 535-3 535-3 515-0 515-0 515-0 515-0 515-0 515-0 515-0 515-0 515-0 488-3 488-3 488-3 488-3 590-0 562-3 562-3 586-3 586-3 496-0 496-0 496-0 496-0 496-0 212-3 212-3 212-3 431-0 431-0 584-3 431-0 431-0 431-0 431-0 438-3 438-3 438-3 438-3 338-0 438-3 438-3 408-0 408-0 408-0 411-3 411-3 411-3 411-3 411-3 588-3 588-3 588-3 588-3 588-3 588-3 588-3 588-3 419-0 419-0 419-0 419-0 416-0 416-0 416-0 422-3 422-3 422-3 422-3 422-3 522-0 522-0 522-0 522-0 492-0 492-0 492-0 446-3 446-3 446-3 425-0 446-3 446-3 446-3 446-3 396-0 396-0 316-3 316-3 472-0 472-0 472-0 472-0 472-0 472-0 487-3 487-3 487-3 0-2 0-2 0-2 0-2 0-2 0-2 0-2 0-2 0-2 0-2 0-2 0-2 0-2 0-2 0-2 0-2 0-2 0-2 0-2 0-2 0-2 0-2 0-2 0-2 0-2 0-2 0-2 0-2 0-2 0-2 0-2 0-2 0-2 0-2 0-2 0-2 0-2 0-2 0-2 0-2 0-2 0-2 
0-2 0-2 0-2 0-2 0-2 0-2 0-2 0-2 0-2 0-2 0-2 0-2 0-2 0-2 0-2 0-2 0-2 0-2 0-2 0-2 0-2 0-2 0-2 0-2 0-2 0-2 0-2 0-2 0-2 0-2 0-2 0-2 0-2 0-2 0-2 0-2 0-2 0-2 0-2 0-2 0-2 0-2 404-3 404-3 404-3 404-3 404-3 404-3 304-3 304-3 304-3 304-3 505-0 505-0 405-3 429-3 429-3 429-3 429-3 429-3 454-0 454-0 454-0 454-0 557-3 557-3 557-3 557-3 557-3 557-3 534-3 557-3 535-3 535-3 535-3 535-3 535-3 535-3 535-3 612-3 515-0 515-0 515-0 515-0 515-0 515-0 515-0 488-3 488-3 488-3 590-0 590-0 590-0 586-3 586-3 586-3 586-3 496-0 496-0 496-0 496-0 496-0 496-0 496-0 212-3 212-3 584-3 584-3 431-0 431-0 584-3 584-3 584-3 338-0 338-0 338-0 338-0 338-0 438-3 541-3 411-3 411-3 411-3 411-3 411-3 411-3 411-3 588-3 588-3 588-3 588-3 588-3 588-3 588-3 588-3 419-0 419-0 419-0 419-0 416-0 416-0 416-0 422-3 422-3 422-3 422-3 422-3 466-3 522-0 522-0 466-3 492-0 492-0 446-3 446-3 446-3 425-0 425-0 446-3 446-3 446-3 446-3 396-0 396-0 396-0 316-3 472-0 396-0 472-0 472-0 472-0 472-0 472-0 472-0 472-0 0-2 0-2 0-2 0-2 0-2 0-2 0-2 0-2 0-2 0-2 0-2 0-2 0-2 0-2 0-2 0-2 0-2 0-2 0-2 0-2 0-2 0-2 0-2 0-2 0-2 0-2 0-2 0-2 0-2 0-2 0-2 0-2 0-2 0-2 0-2 0-2 0-2 0-2 0-2 0-2 0-2 0-2 
0-2 0-2 0-2 0-2 0-2 0-2 0-2 0-2 0-2 0-2 0-2 0-2 0-2 0-2 0-2 0-2 0-2 0-2 0-2 0-2 0-2 0-2 0-2 0-2 0-2 0-2 0-2 0-2 0-2 0-2 0-2 0-2 0-2 0-2 0-2 0-2 0-2 0-2 0-2 0-2 0-2 0-2 404-3 404-3 404-3 404-3 404-3 404-3 304-3 505-0 505-0 505-0 505-0 505-0 405-3 429-3 429-3 454-0 429-3 429-3 454-0 454-0 454-0 557-3 557-3 557-3 557-3 557-3 557-3 557-3 534-3 534-3 535-3 535-3 535-3 535-3 535-3 535-3 612-3 612-3 612-3 515-0 515-0 515-0 515-0 488-3 488-3 488-3 488-3 488-3 590-0 590-0 590-0 590-0 590-0 586-3 586-3 496-0 496-0 496-0 496-0 496-0 565-0 565-0 565-0 212-3 584-3 584-3 584-3 584-3 584-3 338-0 338-0 338-0 338-0 338-0 338-0 338-0 541-3 541-3 541-3 541-3 541-3 411-3 411-3 411-3 411-3 411-3 588-3 588-3 588-3 588-3 588-3 588-3 419-0 419-0 419-0 419-0 419-0 416-0 416-0 416-0 416-0 416-0 422-3 422-3 422-3 466-3 522-0 466-3 466-3 492-0 492-0 446-3 446-3 446-3 425-0 425-0 425-0 425-0 425-0 425-0 425-0 396-0 396-0 396-0 396-0 396-0 472-0 472-0 472-0 472-0 472-0 472-0 472-0 0-2 0-2 0-2 0-2 0-2 0-2 0-2 0-2 0-2 0-2 0-2 0-2 0-2 0-2 0-2 0-2 0-2 0-2 0-2 0-2 0-2 0-2 0-2 0-2 0-2 0-2 0-2 0-2 0-2 0-2 0-2 0-2 0-2 0-2 0-2 0-2 0-2 0-2 0-2 0-2 0-2 0-2 
0-2 0-2 0-2 0-2 0-2 0-2 0-2 0-2 0-2 0-2 0-2 0-2 0-2 0-2 0-2 0-2 0-2 0-2 0-2 0-2 0-2 0-2 0-2 0-2 0-2 0-2 0-2 0-2 0-2 0-2 0-2 0-2 0-2 0-2 0-2 0-2 0-2 0-2 0-2 0-2 0-2 0-2 404-3 404-3 456-0 404-3 404-3 404-3 505-0 505-0 505-0 505-0 505-0 505-0 405-3 405-3 454-0 454-0 454-0 454-0 454-0 454-0 454-0 557-3 557-3 557-3 557-3 557-3 534-3 534-3 534-3 534-3 612-3 612-3 535-3 612-3 612-3 612-3 612-3 612-3 515-0 515-0 515-0 515-0 488-3 488-3 488-3 351-3 351-3 351-3 590-0 590-0 590-0 590-0 590-0 586-3 586-3 586-3 586-3 496-0 496-0 496-0 565-0 565-0 565-0 565-0 584-3 584-3 584-3 584-3 584-3 584-3 338-0 338-0 338-0 338-0 338-0 338-0 541-3 541-3 541-3 541-3 541-3 411-3 411-3 411-3 411-3 411-3 411-3 588-3 588-3 588-3 569-3 569-3 569-3 419-0 419-0 419-0 419-0 416-0 416-0 416-0 416-0 416-0 422-3 422-3 422-3 466-3 466-3 466-3 492-0 492-0 492-0 446-3 446-3 466-3 425-0 425-0 425-0 425-0 425-0 425-0 396-0 396-0 396-0 396-0 396-0 396-0 396-0 396-0 472-0 472-0 472-0 472-0 472-0 0-2 0-2 0-2 0-2 0-2 0-2 0-2 0-2 0-2 0-2 0-2 0-2 0-2 0-2 0-2 0-2 0-2 0-2 0-2 0-2 0-2 0-2 0-2 0-2 0-2 0-2 0-2 0-2 0-2 0-2 0-2 0-2 0-2 0-2 0-2 0-2 0-2 0-2 0-2 0-2 0-2 0-2 
0-2 0-2 0-2 0-2 0-2 0-2 0-2 0-2 0-2 0-2 0-2 0-2 0-2 0-2 0-2 0-2 0-2 0-2 0-2 0-2 0-2 0-2 0-2 0-2 0-2 0-2 0-2 0-2 0-2 0-2 0-2 0-2 0-2 0-2 0-2 0-2 0-2 0-2 0-2 0-2 0-2 0-2 404-3 404-3 456-0 456-0 456-0 456-0 505-0 505-0 505-0 505-0 505-0 505-0 405-3 405-3 454-0 454-0 454-0 454-0 454-0 454-0 454-0 454-0 454-0 385-0 385-0 557-3 534-3 534-3 534-3 534-3 534-3 612-3 612-3 612-3 612-3 612-3 612-3 458-0 515-0 515-0 515-0 351-3 351-3 488-3 488-3 351-3 351-3 590-0 590-0 590-0 590-0 590-0 586-3 586-3 586-3 586-3 586-3 496-0 565-0 565-0 565-0 565-0 584-3 584-3 584-3 584-3 584-3 584-3 584-3 584-3 338-0 338-0 338-0 338-0 541-3 541-3 541-3 541-3 541-3 541-3 541-3 541-3 508-0 411-3 411-3 411-3 411-3 411-3 588-3 588-3 569-3 569-3 419-0 419-0 419-0 419-0 419-0 416-0 416-0 416-0 416-0 416-0 416-0 422-3 422-3 466-3 466-3 466-3 466-3 492-0 492-0 466-3 466-3 466-3 425-0 425-0 425-0 425-0 440-3 440-3 440-3 440-3 440-3 396-0 396-0 396-0 396-0 396-0 472-0 472-0 472-0 472-0 0-2 0-2 0-2 0-2 0-2 0-2 0-2 0-2 0-2 0-2 0-2 0-2 0-2 0-2 0-2 0-2 0-2 0-2 0-2 0-2 0-2 0-2 0-2 0-2 0-2 0-2 0-2 0-2 0-2 0-2 0-2 0-2 0-2 0-2 0-2 0-2 0-2 0-2 0-2 0-2 0-2 0-2 0-2 
0-2 0-2 0-2 0-2 0-2 0-2 0-2 0-2 0-2 0-2 0-2 0-2 0-2 0-2 0-2 0-2 0-2 0-2 0-2 0-2 0-2 0-2 0-2 0-2 0-2 0-2 0-2 0-2 0-2 0-2 0-2 0-2 0-2 0-2 0-2 0-2 0-2 0-2 0-2 0-2 0-2 0-2 404-3 404-3 456-0 456-0 456-0 456-0 505-0 505-0 505-0 505-0 505-0 505-0 405-3 405-3 454-0 454-0 454-0 454-0 454-0 454-0 454-0 454-0 385-0 385-0 385-0 385-0 534-3 534-3 534-3 534-3 612-3 612-3 612-3 612-3 612-3 612-3 612-3 458-0 458-0 515-0 351-3 351-3 351-3 488-3 488-3 351-3 351-3 351-3 590-0 590-0 590-0 590-0 590-0 586-3 586-3 586-3 586-3 586-3 586-3 586-3 565-0 565-0 584-3 584-3 584-3 584-3 584-3 584-3 584-3 338-0 338-0 338-0 338-0 338-0 541-3 541-3 541-3 541-3 541-3 541-3 541-3 508-0 508-0 411-3 411-3 442-0 442-0 442-0 442-0 442-0 569-3 569-3 419-0 419-0 419-0 419-0 419-0 416-0 416-0 416-0 416-0 416-0 416-0 422-3 422-3 466-3 466-3 466-3 466-3 466-3 466-3 466-3 466-3 466-3 425-0 425-0 425-0 425-0 440-3 440-3 440-3 440-3 440-3 396-0 396-0 396-0 396-0 396-0 396-0 396-0 396-0 0-2 0-2 0-2 0-2 0-2 0-2 0-2 0-2 0-2 0-2 0-2 0-2 0-2 0-2 0-2 0-2 0-2 0-2 0-2 0-2 0-2 0-2 0-2 0-2 0-2 0-2 0-2 0-2 0-2 0-2 0-2 0-2 0-2 0-2 0-2 0-2 0-2 0-2 0-2 0-2 0-2 0-2 0-2 0-2 
0-2 0-2 0-2 0-2 0-2 0-2 0-2 0-2 0-2 0-2 0-2 0-2 0-2 0-2 0-2 0-2 0-2 0-2 0-2 0-2 0-2 0-2 0-2 0-2 0-2 0-2 0-2 0-2 0-2 0-2 0-2 0-2 0-2 0-2 0-2 0-2 0-2 0-2 0-2 0-2 0-2 0-2 404-3 456-0 456-0 456-0 456-0 456-0 456-0 505-0 505-0 505-0 505-0 505-0 405-3 405-3 405-3 405-3 454-0 454-0 454-0 454-0 454-0 385-0 385-0 385-0 385-0 534-3 534-3 534-3 534-3 534-3 612-3 612-3 612-3 612-3 612-3 509-0 612-3 458-0 458-0 515-0 351-3 351-3 351-3 351-3 351-3 351-3 351-3 590-0 590-0 590-0 590-0 590-0 590-0 586-3 586-3 586-3 586-3 586-3 586-3 565-0 565-0 565-0 565-0 584-3 486-0 584-3 584-3 584-3 584-3 584-3 584-3 338-0 338-0 338-0 541-3 541-3 541-3 541-3 541-3 541-3 541-3 508-0 508-0 411-3 442-0 442-0 442-0 442-0 442-0 569-3 569-3 569-3 419-0 419-0 419-0 419-0 419-0 416-0 517-3 517-3 517-3 416-0 416-0 416-0 416-0 466-3 466-3 471-3 471-3 471-3 425-0 466-3 466-3 425-0 425-0 425-0 425-0 440-3 440-3 440-3 440-3 440-3 440-3 396-0 396-0 396-0 396-0 396-0 396-0 396-0 0-2 0-2 0-2 0-2 0-2 0-2 0-2 0-2 0-2 0-2 0-2 0-2 0-2 0-2 0-2 0-2 0-2 0-2 0-2 0-2 0-2 0-2 0-2 0-2 0-2 0-2 0-2 0-2 0-2 0-2 0-2 0-2 0-2 0-2 0-2 0-2 0-2 0-2 0-2 0-2 0-2 0-2 0-2 0-2 0-2 
0-2 0-2 0-2 0-2 0-2 0-2 0-2 0-2 0-2 0-2 0-2 0-2 0-2 0-2 0-2 0-2 0-2 0-2 0-2 0-2 0-2 0-2 0-2 0-2 0-2 0-2 0-2 0-2 0-2 0-2 0-2 0-2 0-2 0-2 0-2 0-2 0-2 0-2 0-2 0-2 0-2 0-2 0-2 0-2 456-0 456-0 456-0 456-0 587-3 587-3 505-0 505-0 587-3 405-3 405-3 405-3 405-3 405-3 385-0 385-0 454-0 385-0 385-0 385-0 385-0 385-0 385-0 534-3 534-3 534-3 534-3 612-3 612-3 612-3 612-3 509-0 509-0 509-0 509-0 458-0 458-0 458-0 351-3 351-3 351-3 351-3 351-3 351-3 351-3 590-0 590-0 590-0 590-0 590-0 590-0 586-3 586-3 586-3 586-3 586-3 586-3 565-0 565-0 565-0 565-0 565-0 486-0 486-0 584-3 486-0 338-0 338-0 338-0 338-0 338-0 338-0 512-3 541-3 541-3 541-3 541-3 541-3 508-0 508-0 508-0 508-0 442-0 442-0 442-0 442-0 569-3 569-3 569-3 569-3 569-3 569-3 569-3 517-3 517-3 416-0 517-3 517-3 517-3 416-0 416-0 416-0 466-3 466-3 471-3 471-3 471-3 471-3 425-0 425-0 425-0 425-0 425-0 425-0 440-3 440-3 440-3 440-3 440-3 440-3 440-3 440-3 396-0 395-3 395-3 395-3 395-3 0-2 0-2 0-2 0-2 0-2 0-2 0-2 0-2 0-2 0-2 0-2 0-2 0-2 0-2 0-2 0-2 0-2 0-2 0-2 0-2 0-2 0-2 0-2 0-2 0-2 0-2 0-2 0-2 0-2 0-2 0-2 0-2 0-2 0-2 0-2 0-2 0-2 0-2 0-2 0-2 0-2 0-2 0-2 0-2 0-2 0-2 
0-2 0-2 0-2 0-2 0-2 0-2 0-2 0-2 0-2 0-2 0-2 0-2 0-2 0-2 0-2 0-2 0-2 0-2 0-2 0-2 0-2 0-2 0-2 0-2 0-2 0-2 0-2 0-2 0-2 0-2 0-2 0-2 0-2 0-2 0-2 0-2 0-2 0-2 0-2 0-2 0-2 0-2 0-2 0-2 456-0 456-0 456-0 456-0 587-3 587-3 505-0 587-3 587-3 587-3 405-3 405-3 405-3 405-3 385-0 385-0 385-0 385-0 385-0 385-0 385-0 534-3 534-3 534-3 534-3 534-3 560-0 560-0 560-0 612-3 612-3 509-0 509-0 509-0 509-0 458-0 458-0 458-0 351-3 351-3 351-3 351-3 351-3 351-3 504-3 590-0 590-0 287-3 287-3 287-3 586-3 586-3 586-3 586-3 586-3 586-3 565-0 565-0 565-0 565-0 565-0 486-0 486-0 486-0 486-0 486-0 486-0 338-0 338-0 512-3 512-3 512-3 512-3 512-3 541-3 541-3 512-3 512-3 508-0 508-0 508-0 508-0 442-0 442-0 442-0 442-0 442-0 569-3 569-3 569-3 569-3 569-3 569-3 517-3 517-3 517-3 517-3 517-3 517-3 517-3 593-0 466-3 466-3 466-3 466-3 471-3 471-3 471-3 425-0 425-0 425-0 425-0 440-3 440-3 440-3 440-3 440-3 440-3 440-3 440-3 440-3 395-3 395-3 395-3 395-3 395-3 395-3 0-2 0-2 0-2 0-2 0-2 0-2 0-2 0-2 0-2 0-2 0-2 0-2 0-2 0-2 0-2 0-2 0-2 0-2 0-2 0-2 0-2 0-2 0-2 0-2 0-2 0-2 0-2 0-2 0-2 0-2 0-2 0-2 0-2 0-2 0-2 0-2 0-2 0-2 0-2 0-2 0-2 0-2 0-2 0-2 0-2 0-2 
0-2 0-2 0-2 0-2 0-2 0-2 0-2 0-2 0-2 0-2 0-2 0-2 0-2 0-2 0-2 0-2 0-2 0-2 0-2 0-2 0-2 0-2 0-2 0-2 0-2 0-2 0-2 0-2 0-2 0-2 0-2 0-2 0-2 0-2 0-2 0-2 0-2 0-2 0-2 0-2 0-2 0-2 0-2 0-2 456-0 456-0 456-0 456-0 456-0 587-3 505-0 587-3 587-3 587-3 405-3 405-3 405-3 405-3 385-0 385-0 385-0 385-0 385-0 385-0 385-0 534-3 534-3 534-3 534-3 560-0 560-0 560-0 560-0 560-0 612-3 509-0 509-0 509-0 509-0 458-0 458-0 458-0 351-3 351-3 351-3 504-3 351-3 351-3 504-3 504-3 590-0 287-3 287-3 287-3 586-3 586-3 565-0 565-0 565-0 565-0 565-0 565-0 565-0 565-0 565-0 486-0 486-0 486-0 486-0 486-0 486-0 486-0 338-0 512-3 512-3 512-3 512-3 512-3 512-3 512-3 512-3 508-0 508-0 508-0 508-0 508-0 442-0 442-0 442-0 442-0 442-0 569-3 569-3 569-3 569-3 569-3 569-3 517-3 517-3 517-3 517-3 517-3 517-3 517-3 593-0 593-0 466-3 466-3 593-0 593-0 471-3 471-3 471-3 425-0 425-0 425-0 440-3 440-3 613-3 567-0 440-3 440-3 440-3 440-3 440-3 395-3 395-3 395-3 395-3 395-3 395-3 0-2 0-2 0-2 0-2 0-2 0-2 0-2 0-2 0-2 0-2 0-2 0-2 0-2 0-2 0-2 0-2 0-2 0-2 0-2 0-2 0-2 0-2 0-2 0-2 0-2 0-2 0-2 0-2 0-2 0-2 0-2 0-2 0-2 0-2 0-2 0-2 0-2 0-2 0-2 0-2 0-2 0-2 0-2 0-2 0-2 0-2 
0-2 0-2 0-2 0-2 0-2 0-2 0-2 0-2 0-2 0-2 0-2 0-2 0-2 0-2 0-2 0-2 0-2 0-2 0-2 0-2 0-2 0-2 0-2 0-2 0-2 0-2 0-2 0-2 0-2 0-2 0-2 0-2 0-2 0-2 0-2 0-2 0-2 0-2 0-2 0-2 0-2 0-2 0-2 0-2 456-0 456-0 456-0 456-0 587-3 587-3 587-3 587-3 587-3 587-3 405-3 405-3 405-3 405-3 405-3 385-0 385-0 385-0 457-3 457-3 457-3 457-3 457-3 457-3 457-3 560-0 560-0 560-0 560-0 560-0 560-0 509-0 509-0 509-0 509-0 458-0 458-0 458-0 458-0 458-0 458-0 504-3 504-3 504-3 504-3 504-3 590-0 287-3 287-3 287-3 287-3 287-3 565-0 565-0 565-0 565-0 565-0 486-0 486-0 486-0 486-0 486-0 486-0 486-0 486-0 486-0 486-0 486-0 486-0 486-0 486-0 512-3 512-3 512-3 512-3 512-3 508-0 508-0 508-0 508-0 508-0 508-0 442-0 442-0 442-0 442-0 442-0 569-3 569-3 569-3 569-3 569-3 569-3 517-3 517-3 517-3 517-3 517-3 517-3 517-3 593-0 593-0 593-0 466-3 593-0 593-0 471-3 471-3 613-3 613-3 613-3 613-3 613-3 613-3 613-3 567-0 567-0 440-3 440-3 567-0 567-0 567-0 395-3 395-3 395-3 395-3 395-3 0-2 0-2 0-2 0-2 0-2 0-2 0-2 0-2 0-2 0-2 0-2 0-2 0-2 0-2 0-2 0-2 0-2 0-2 0-2 0-2 0-2 0-2 0-2 0-2 0-2 0-2 0-2 0-2 0-2 0-2 0-2 0-2 0-2 0-2 0-2 0-2 0-2 0-2 0-2 0-2 0-2 0-2 0-2 0-2 0-2 0-2 
0-2 0-2 0-2 0-2 0-2 0-2 0-2 0-2 0-2 0-2 0-2 0-2 0-2 0-2 0-2 0-2 0-2 0-2 0-2 0-2 0-2 0-2 0-2 0-2 0-2 0-2 0-2 0-2 0-2 0-2 0-2 0-2 0-2 0-2 0-2 0-2 0-2 0-2 0-2 0-2 0-2 0-2 0-2 0-2 456-0 456-0 456-0 587-3 587-3 587-3 587-3 587-3 587-3 587-3 405-3 405-3 405-3 405-3 385-0 385-0 385-0 385-0 457-3 457-3 457-3 457-3 457-3 457-3 457-3 560-0 560-0 560-0 560-0 560-0 560-0 560-0 509-0 509-0 509-0 509-0 509-0 509-0 509-0 458-0 458-0 458-0 504-3 504-3 504-3 504-3 504-3 287-3 287-3 287-3 287-3 287-3 287-3 565-0 565-0 315-3 315-3 315-3 315-3 315-3 315-3 486-0 486-0 486-0 486-0 486-0 486-0 589-0 589-0 589-0 589-0 589-0 589-0 512-3 512-3 512-3 508-0 508-0 508-0 508-0 508-0 508-0 508-0 442-0 442-0 442-0 442-0 569-3 569-3 569-3 569-3 569-3 569-3 517-3 517-3 517-3 517-3 593-0 593-0 593-0 593-0 593-0 593-0 593-0 593-0 593-0 471-3 471-3 613-3 613-3 613-3 613-3 613-3 613-3 613-3 567-0 567-0 567-0 567-0 567-0 567-0 395-3 395-3 395-3 395-3 395-3 395-3 0-2 0-2 0-2 0-2 0-2 0-2 0-2 0-2 0-2 0-2 0-2 0-2 0-2 0-2 0-2 0-2 0-2 0-2 0-2 0-2 0-2 0-2 0-2 0-2 0-2 0-2 0-2 0-2 0-2 0-2 0-2 0-2 0-2 0-2 0-2 0-2 0-2 0-2 0-2 0-2 0-2 0-2 0-2 0-2 0-2 0-2 
0-2 0-2 0-2 0-2 0-2 0-2 0-2 0-2 0-2 0-2 0-2 0-2 0-2 0-2 0-2 0-2 0-2 0-2 0-2 0-2 0-2 0-2 0-2 0-2 0-2 0-2 0-2 0-2 0-2 0-2 0-2 0-2 0-2 0-2 0-2 0-2 0-2 0-2 0-2 0-2 0-2 0-2 0-2 0-2 456-0 456-0 456-0 587-3 587-3 587-3 587-3 587-3 587-3 587-3 405-3 485-0 485-0 485-0 531-3 531-3 385-0 385-0 531-3 531-3 457-3 457-3 457-3 457-3 457-3 457-3 457-3 560-0 560-0 560-0 560-0 560-0 509-0 509-0 509-0 509-0 509-0 509-0 509-0 458-0 458-0 504-3 504-3 504-3 504-3 504-3 504-3 504-3 287-3 287-3 287-3 287-3 287-3 315-3 315-3 315-3 315-3 315-3 315-3 556-3 315-3 315-3 486-0 486-0 589-0 589-0 486-0 589-0 589-0 589-0 589-0 589-0 589-0 512-3 512-3 512-3 508-0 508-0 508-0 508-0 508-0 508-0 508-0 442-0 442-0 442-0 442-0 465-0 465-0 465-0 493-0 493-0 493-0 517-3 517-3 517-3 517-3 593-0 593-0 593-0 593-0 593-0 593-0 593-0 593-0 471-3 471-3 613-3 613-3 613-3 613-3 613-3 613-3 613-3 613-3 567-0 567-0 567-0 567-0 567-0 567-0 395-3 395-3 395-3 395-3 395-3 395-3 0-2 0-2 0-2 0-2 0-2 0-2 0-2 0-2 0-2 0-2 0-2 0-2 0-2 0-2 0-2 0-2 0-2 0-2 0-2 0-2 0-2 0-2 0-2 0-2 0-2 0-2 0-2 0-2 0-2 0-2 0-2 0-2 0-2 0-2 0-2 0-2 0-2 0-2 0-2 0-2 0-2 0-2 0-2 0-2 0-2 0-2 
0-2 0-2 0-2 0-2 0-2 0-2 0-2 0-2 0-2 0-2 0-2 0-2 0-2 0-2 0-2 0-2 0-2 0-2 0-2 0-2 0-2 0-2 0-2 0-2 0-2 0-2 0-2 0-2 0-2 0-2 0-2 0-2 0-2 0-2 0-2 0-2 0-2 0-2 0-2 0-2 0-2 0-2 0-2 0-2 456-0 456-0 456-0 587-3 587-3 587-3 587-3 587-3 361-0 361-0 405-3 405-3 485-0 485-0 531-3 531-3 531-3 531-3 531-3 457-3 457-3 457-3 457-3 457-3 457-3 457-3 457-3 457-3 560-0 560-0 560-0 560-0 560-0 585-0 509-0 509-0 509-0 509-0 509-0 458-0 504-3 504-3 504-3 504-3 504-3 504-3 504-3 287-3 287-3 287-3 287-3 287-3 287-3 315-3 315-3 315-3 315-3 315-3 315-3 556-3 556-3 556-3 556-3 556-3 589-0 589-0 589-0 589-0 589-0 589-0 589-0 589-0 512-3 512-3 512-3 512-3 455-3 455-3 455-3 455-3 508-0 508-0 455-3 455-3 442-0 465-0 465-0 465-0 493-0 493-0 493-0 493-0 493-0 493-0 493-0 493-0 517-3 493-0 593-0 493-0 593-0 593-0 593-0 593-0 593-0 471-3 471-3 471-3 471-3 613-3 613-3 613-3 613-3 613-3 613-3 613-3 567-0 567-0 567-0 567-0 567-0 567-0 395-3 395-3 395-3 395-3 0-2 0-2 0-2 0-2 0-2 0-2 0-2 0-2 0-2 0-2 0-2 0-2 0-2 0-2 0-2 0-2 0-2 0-2 0-2 0-2 0-2 0-2 0-2 0-2 0-2 0-2 0-2 0-2 0-2 0-2 0-2 0-2 0-2 0-2 0-2 0-2 0-2 0-2 0-2 0-2 0-2 0-2 0-2 0-2 0-2 0-2 0-2 
0-2 0-2 0-2 0-2 0-2 0-2 0-2 0-2 0-2 0-2 0-2 0-2 0-2 0-2 0-2 0-2 0-2 0-2 0-2 0-2 0-2 0-2 0-2 0-2 0-2 0-2 0-2 0-2 0-2 0-2 0-2 0-2 0-2 0-2 0-2 0-2 0-2 0-2 0-2 0-2 0-2 0-2 0-2 0-2 0-2 0-2 456-0 456-0 456-0 587-3 587-3 361-0 361-0 485-0 485-0 485-0 485-0 485-0 485-0 531-3 531-3 531-3 531-3 457-3 457-3 457-3 457-3 529-0 529-0 457-3 457-3 457-3 560-0 560-0 560-0 560-0 560-0 585-0 585-0 585-0 585-0 509-0 458-0 458-0 464-3 464-3 504-3 504-3 504-3 504-3 504-3 287-3 287-3 287-3 287-3 287-3 287-3 315-3 315-3 315-3 315-3 315-3 315-3 556-3 556-3 556-3 556-3 556-3 556-3 556-3 556-3 511-3 511-3 589-0 589-0 589-0 512-3 512-3 512-3 512-3 455-3 455-3 455-3 455-3 455-3 455-3 455-3 455-3 617-0 617-0 465-0 465-0 465-0 493-0 493-0 493-0 493-0 493-0 420-3 493-0 493-0 493-0 493-0 493-0 493-0 593-0 593-0 593-0 471-3 471-3 471-3 471-3 471-3 390-0 613-3 613-3 613-3 613-3 613-3 613-3 567-0 567-0 567-0 567-0 567-0 547-3 547-3 547-3 395-3 395-3 0-2 0-2 0-2 0-2 0-2 0-2 0-2 0-2 0-2 0-2 0-2 0-2 0-2 0-2 0-2 0-2 0-2 0-2 0-2 0-2 0-2 0-2 0-2 0-2 0-2 0-2 0-2 0-2 0-2 0-2 0-2 0-2 0-2 0-2 0-2 0-2 0-2 0-2 0-2 0-2 0-2 0-2 0-2 0-2 0-2 0-2 0-2 
0-2 0-2 0-2 0-2 0-2 0-2 0-2 0-2 0-2 0-2 0-2 0-2 0-2 0-2 0-2 0-2 0-2 0-2 0-2 0-2 0-2 0-2 0-2 0-2 0-2 0-2 0-2 0-2 0-2 0-2 0-2 0-2 0-2 0-2 0-2 0-2 0-2 0-2 0-2 0-2 0-2 0-2 0-2 0-2 0-2 0-2 361-0 361-0 361-0 361-0 587-3 361-0 361-0 485-0 485-0 485-0 485-0 485-0 531-3 531-3 531-3 531-3 457-3 457-3 457-3 530-3 530-3 529-0 529-0 529-0 529-0 529-0 560-0 560-0 529-0 529-0 529-0 585-0 585-0 585-0 585-0 458-0 458-0 458-0 464-3 464-3 464-3 464-3 464-3 504-3 504-3 287-3 287-3 555-0 287-3 287-3 287-3 592-3 592-3 315-3 315-3 315-3 315-3 315-3 556-3 556-3 556-3 556-3 556-3 556-3 556-3 511-3 511-3 511-3 589-0 589-0 589-0 512-3 512-3 512-3 455-3 455-3 455-3 455-3 455-3 455-3 617-0 617-0 617-0 617-0 465-0 465-0 465-0 465-0 493-0 493-0 493-0 493-0 420-3 420-3 420-3 493-0 493-0 493-0 493-0 593-0 593-0 593-0 471-3 471-3 471-3 471-3 471-3 390-0 613-3 613-3 613-3 390-0 567-0 567-0 567-0 567-0 547-3 547-3 547-3 547-3 547-3 547-3 547-3 547-3 0-2 0-2 0-2 0-2 0-2 0-2 0-2 0-2 0-2 0-2 0-2 0-2 0-2 0-2 0-2 0-2 0-2 0-2 0-2 0-2 0-2 0-2 0-2 0-2 0-2 0-2 0-2 0-2 0-2 0-2 0-2 0-2 0-2 0-2 0-2 0-2 0-2 0-2 0-2 0-2 0-2 0-2 0-2 0-2 0-2 0-2 0-2 
0-2 0-2 0-2 0-2 0-2 0-2 0-2 0-2 0-2 0-2 0-2 0-2 0-2 0-2 0-2 0-2 0-2 0-2 0-2 0-2 0-2 0-2 0-2 0-2 0-2 0-2 0-2 0-2 0-2 0-2 0-2 0-2 0-2 0-2 0-2 0-2 0-2 0-2 0-2 0-2 0-2 0-2 0-2 0-2 0-2 0-2 361-0 361-0 361-0 361-0 361-0 361-0 361-0 361-0 361-0 485-0 485-0 485-0 531-3 531-3 531-3 531-3 531-3 531-3 530-3 530-3 530-3 530-3 529-0 529-0 529-0 529-0 560-0 560-0 529-0 529-0 529-0 529-0 585-0 585-0 585-0 458-0 458-0 458-0 458-0 464-3 464-3 464-3 464-3 464-3 464-3 555-0 555-0 555-0 287-3 287-3 287-3 592-3 592-3 315-3 315-3 315-3 315-3 315-3 556-3 556-3 556-3 556-3 556-3 556-3 556-3 511-3 511-3 511-3 589-0 511-3 589-0 589-0 589-0 589-0 455-3 455-3 455-3 455-3 455-3 455-3 617-0 617-0 617-0 617-0 465-0 465-0 465-0 465-0 420-3 493-0 493-0 420-3 420-3 420-3 544-0 544-0 493-0 544-0 544-0 544-0 518-3 593-0 593-0 471-3 471-3 471-3 471-3 390-0 613-3 390-0 390-0 390-0 567-0 567-0 567-0 567-0 547-3 547-3 547-3 547-3 547-3 547-3 547-3 547-3 0-2 0-2 0-2 0-2 0-2 0-2 0-2 0-2 0-2 0-2 0-2 0-2 0-2 0-2 0-2 0-2 0-2 0-2 0-2 0-2 0-2 0-2 0-2 0-2 0-2 0-2 0-2 0-2 0-2 0-2 0-2 0-2 0-2 0-2 0-2 0-2 0-2 0-2 0-2 0-2 0-2 0-2 0-2 0-2 0-2 0-2 0-2 
0-2 0-2 0-2 0-2 0-2 0-2 0-2 0-2 0-2 0-2 0-2 0-2 0-2 0-2 0-2 0-2 0-2 0-2 0-2 0-2 0-2 0-2 0-2 0-2 0-2 0-2 0-2 0-2 0-2 0-2 0-2 0-2 0-2 0-2 0-2 0-2 0-2 0-2 0-2 0-2 0-2 0-2 0-2 0-2 0-2 0-2 361-0 361-0 361-0 361-0 361-0 361-0 361-0 361-0 485-0 485-0 485-0 485-0 531-3 531-3 531-3 531-3 531-3 531-3 530-3 530-3 530-3 530-3 529-0 529-0 529-0 529-0 529-0 560-0 529-0 529-0 529-0 529-0 585-0 585-0 585-0 585-0 458-0 464-3 464-3 464-3 464-3 464-3 464-3 464-3 464-3 555-0 555-0 555-0 555-0 555-0 592-3 592-3 592-3 592-3 592-3 315-3 315-3 315-3 556-3 556-3 556-3 556-3 556-3 556-3 511-3 511-3 511-3 511-3 511-3 511-3 589-0 589-0 589-0 589-0 455-3 455-3 455-3 455-3 455-3 455-3 617-0 617-0 617-0 617-0 465-0 465-0 465-0 465-0 420-3 420-3 420-3 420-3 420-3 420-3 544-0 544-0 544-0 544-0 544-0 544-0 518-3 518-3 518-3 518-3 390-0 471-3 471-3 390-0 390-0 390-0 390-0 390-0 390-0 547-3 547-3 567-0 547-3 547-3 547-3 468-3 468-3 468-3 468-3 468-3 0-2 0-2 0-2 0-2 0-2 0-2 0-2 0-2 0-2 0-2 0-2 0-2 0-2 0-2 0-2 0-2 0-2 0-2 0-2 0-2 0-2 0-2 0-2 0-2 0-2 0-2 0-2 0-2 0-2 0-2 0-2 0-2 0-2 0-2 0-2 0-2 0-2 0-2 0-2 0-2 0-2 0-2 0-2 0-2 0-2 0-2 0-2 
0-2 0-2 0-2 0-2 0-2 0-2 0-2 0-2 0-2 0-2 0-2 0-2 0-2 0-2 0-2 0-2 0-2 0-2 0-2 0-2 0-2 0-2 0-2 0-2 0-2 0-2 0-2 0-2 0-2 0-2 0-2 0-2 0-2 0-2 0-2 0-2 0-2 0-2 0-2 0-2 0-2 0-2 0-2 0-2 0-2 0-2 0-2 0-2 0-2 361-0 361-0 361-0 361-0 361-0 361-0 485-0 485-0 485-0 531-3 531-3 531-3 531-3 531-3 531-3 530-3 530-3 530-3 530-3 529-0 529-0 386-3 386-3 529-0 529-0 529-0 529-0 529-0 529-0 585-0 585-0 585-0 585-0 585-0 585-0 464-3 464-3 464-3 464-3 464-3 464-3 555-0 555-0 555-0 555-0 555-0 555-0 592-3 592-3 592-3 592-3 592-3 592-3 592-3 542-0 542-0 556-3 556-3 556-3 556-3 556-3 511-3 511-3 511-3 511-3 511-3 511-3 511-3 582-0 582-0 582-0 455-3 582-0 455-3 455-3 455-3 455-3 617-0 617-0 617-0 617-0 465-0 465-0 465-0 465-0 420-3 420-3 420-3 420-3 420-3 420-3 544-0 544-0 544-0 544-0 544-0 518-3 518-3 518-3 518-3 390-0 390-0 390-0 390-0 390-0 435-0 390-0 390-0 390-0 390-0 547-3 547-3 547-3 547-3 547-3 468-3 468-3 468-3 468-3 468-3 468-3 0-2 0-2 0-2 0-2 0-2 0-2 0-2 0-2 0-2 0-2 0-2 0-2 0-2 0-2 0-2 0-2 0-2 0-2 0-2 0-2 0-2 0-2 0-2 0-2 0-2 0-2 0-2 0-2 0-2 0-2 0-2 0-2 0-2 0-2 0-2 0-2 0-2 0-2 0-2 0-2 0-2 0-2 0-2 0-2 0-2 0-2 0-2 
0-2 0-2 0-2 0-2 0-2 0-2 0-2 0-2 0-2 0-2 0-2 0-2 0-2 0-2 0-2 0-2 0-2 0-2 0-2 0-2 0-2 0-2 0-2 0-2 0-2 0-2 0-2 0-2 0-2 0-2 0-2 0-2 0-2 0-2 0-2 0-2 0-2 0-2 0-2 0-2 0-2 0-2 0-2 0-2 0-2 0-2 0-2 0-2 0-2 0-2 0-2 361-0 361-0 361-0 485-0 485-0 485-0 485-0 485-0 530-3 530-3 530-3 530-3 530-3 530-3 530-3 530-3 530-3 386-3 386-3 386-3 386-3 386-3 529-0 529-0 529-0 529-0 529-0 585-0 585-0 585-0 585-0 585-0 585-0 432-3 432-3 464-3 464-3 464-3 464-3 555-0 555-0 555-0 555-0 555-0 555-0 592-3 592-3 592-3 592-3 592-3 592-3 592-3 542-0 542-0 542-0 542-0 542-0 556-3 391-0 511-3 511-3 511-3 511-3 511-3 511-3 511-3 582-0 582-0 582-0 582-0 582-0 455-3 617-0 617-0 617-0 617-0 617-0 617-0 617-0 465-0 465-0 465-0 465-0 420-3 420-3 420-3 420-3 420-3 420-3 544-0 544-0 544-0 544-0 544-0 518-3 518-3 518-3 390-0 390-0 390-0 390-0 390-0 390-0 435-0 390-0 390-0 390-0 390-0 390-0 547-3 547-3 547-3 547-3 468-3 468-3 468-3 468-3 468-3 468-3 0-2 0-2 0-2 0-2 0-2 0-2 0-2 0-2 0-2 0-2 0-2 0-2 0-2 0-2 0-2 0-2 0-2 0-2 0-2 0-2 0-2 0-2 0-2 0-2 0-2 0-2 0-2 0-2 0-2 0-2 0-2 0-2 0-2 0-2 0-2 0-2 0-2 0-2 0-2 0-2 0-2 0-2 0-2 0-2 0-2 0-2 0-2 
0-2 0-2 0-2 0-2 0-2 0-2 0-2 0-2 0-2 0-2 0-2 0-2 0-2 0-2 0-2 0-2 0-2 0-2 0-2 0-2 0-2 0-2 0-2 0-2 0-2 0-2 0-2 0-2 0-2 0-2 0-2 0-2 0-2 0-2 0-2 0-2 0-2 0-2 0-2 0-2 0-2 0-2 0-2 0-2 0-2 0-2 0-2 0-2 0-2 0-2 0-2 0-2 0-2 361-0 361-0 485-0 485-0 485-0 485-0 530-3 530-3 530-3 530-3 530-3 530-3 530-3 386-3 386-3 386-3 386-3 386-3 386-3 386-3 386-3 529-0 529-0 529-0 585-0 585-0 585-0 585-0 585-0 585-0 585-0 432-3 464-3 464-3 464-3 464-3 555-0 555-0 555-0 555-0 555-0 555-0 555-0 592-3 592-3 592-3 592-3 592-3 592-3 592-3 542-0 542-0 542-0 542-0 542-0 391-0 391-0 391-0 511-3 511-3 511-3 511-3 511-3 582-0 582-0 582-0 582-0 582-0 582-0 617-0 617-0 617-0 617-0 617-0 617-0 617-0 465-0 465-0 465-0 484-3 465-0 420-3 420-3 420-3 420-3 420-3 420-3 544-0 544-0 544-0 544-0 544-0 518-3 518-3 518-3 518-3 518-3 390-0 390-0 518-3 435-0 435-0 390-0 390-0 390-0 390-0 390-0 547-3 547-3 547-3 547-3 468-3 468-3 468-3 468-3 468-3 468-3 0-2 0-2 0-2 0-2 0-2 0-2 0-2 0-2 0-2 0-2 0-2 0-2 0-2 0-2 0-2 0-2 0-2 0-2 0-2 0-2 0-2 0-2 0-2 0-2 0-2 0-2 0-2 0-2 0-2 0-2 0-2 0-2 0-2 0-2 0-2 0-2 0-2 0-2 0-2 0-2 0-2 0-2 0-2 0-2 0-2 0-2 0-2 
0-2 0-2 0-2 0-2 0-2 0-2 0-2 0-2 0-2 0-2 0-2 0-2 0-2 0-2 0-2 0-2 0-2 0-2 0-2 0-2 0-2 0-2 0-2 0-2 0-2 0-2 0-2 0-2 0-2 0-2 0-2 0-2 0-2 0-2 0-2 0-2 0-2 0-2 0-2 0-2 0-2 0-2 0-2 0-2 0-2 0-2 0-2 0-2 0-2 0-2 0-2 0-2 0-2 0-2 0-2 0-2 0-2 485-0 485-0 530-3 530-3 530-3 530-3 530-3 530-3 530-3 386-3 386-3 386-3 386-3 386-3 386-3 386-3 386-3 386-3 583-3 583-3 583-3 583-3 583-3 585-0 585-0 585-0 432-3 432-3 432-3 432-3 432-3 432-3 555-0 432-3 432-3 432-3 555-0 555-0 555-0 592-3 592-3 592-3 592-3 592-3 592-3 592-3 542-0 542-0 542-0 542-0 542-0 391-0 391-0 391-0 511-3 511-3 511-3 610-3 582-0 582-0 582-0 582-0 582-0 582-0 582-0 617-0 616-3 617-0 617-0 617-0 617-0 617-0 465-0 465-0 465-0 484-3 484-3 420-3 420-3 484-3 484-3 420-3 420-3 544-0 544-0 544-0 544-0 544-0 518-3 518-3 518-3 518-3 518-3 518-3 518-3 518-3 518-3 435-0 435-0 435-0 435-0 490-0 490-0 490-0 490-0 468-3 468-3 468-3 468-3 468-3 468-3 468-3 0-2 0-2 0-2 0-2 0-2 0-2 0-2 0-2 0-2 0-2 0-2 0-2 0-2 0-2 0-2 0-2 0-2 0-2 0-2 0-2 0-2 0-2 0-2 0-2 0-2 0-2 0-2 0-2 0-2 0-2 0-2 0-2 0-2 0-2 0-2 0-2 0-2 0-2 0-2 0-2 0-2 0-2 0-2 0-2 0-2 0-2 0-2 0-2 
0-2 0-2 0-2 0-2 0-2 0-2 0-2 0-2 0-2 0-2 0-2 0-2 0-2 0-2 0-2 0-2 0-2 0-2 0-2 0-2 0-2 0-2 0-2 0-2 0-2 0-2 0-2 0-2 0-2 0-2 0-2 0-2 0-2 0-2 0-2 0-2 0-2 0-2 0-2 0-2 0-2 0-2 0-2 0-2 0-2 0-2 0-2 0-2 0-2 0-2 0-2 0-2 0-2 0-2 0-2 0-2 0-2 485-0 485-0 530-3 530-3 530-3 530-3 530-3 530-3 530-3 386-3 386-3 386-3 386-3 386-3 386-3 386-3 583-3 583-3 583-3 583-3 583-3 583-3 583-3 585-0 432-3 432-3 432-3 432-3 432-3 432-3 432-3 432-3 555-0 432-3 432-3 555-0 555-0 555-0 555-0 433-3 542-0 542-0 592-3 542-0 542-0 542-0 542-0 542-0 542-0 542-0 391-0 391-0 391-0 391-0 391-0 391-0 610-3 610-3 582-0 582-0 582-0 582-0 582-0 582-0 582-0 616-3 616-3 539-3 617-0 617-0 617-0 617-0 465-0 465-0 465-0 484-3 484-3 484-3 484-3 484-3 484-3 540-0 540-0 544-0 544-0 540-0 540-0 544-0 544-0 518-3 518-3 518-3 518-3 518-3 518-3 518-3 435-0 435-0 435-0 435-0 435-0 490-0 490-0 490-0 490-0 468-3 468-3 468-3 468-3 468-3 468-3 468-3 0-2 0-2 0-2 0-2 0-2 0-2 0-2 0-2 0-2 0-2 0-2 0-2 0-2 0-2 0-2 0-2 0-2 0-2 0-2 0-2 0-2 0-2 0-2 0-2 0-2 0-2 0-2 0-2 0-2 0-2 0-2 0-2 0-2 0-2 0-2 0-2 0-2 0-2 0-2 0-2 0-2 0-2 0-2 0-2 0-2 0-2 0-2 0-2 
0-2 0-2 0-2 0-2 0-2 0-2 0-2 0-2 0-2 0-2 0-2 0-2 0-2 0-2 0-2 0-2 0-2 0-2 0-2 0-2 0-2 0-2 0-2 0-2 0-2 0-2 0-2 0-2 0-2 0-2 0-2 0-2 0-2 0-2 0-2 0-2 0-2 0-2 0-2 0-2 0-2 0-2 0-2 0-2 0-2 0-2 0-2 0-2 0-2 0-2 0-2 0-2 0-2 0-2 0-2 0-2 0-2 0-2 0-2 0-2 0-2 0-2 0-2 0-2 0-2 386-3 386-3 386-3 386-3 386-3 386-3 386-3 386-3 583-3 583-3 583-3 583-3 583-3 583-3 583-3 583-3 432-3 432-3 432-3 432-3 432-3 432-3 432-3 432-3 432-3 432-3 432-3 433-3 555-0 555-0 433-3 433-3 542-0 542-0 542-0 542-0 542-0 542-0 513-3 542-0 542-0 542-0 391-0 391-0 391-0 391-0 391-0 391-0 610-3 610-3 610-3 610-3 582-0 582-0 582-0 582-0 582-0 616-3 539-3 539-3 539-3 539-3 539-3 539-3 539-3 539-3 465-0 484-3 484-3 484-3 484-3 484-3 484-3 540-0 544-0 544-0 544-0 540-0 540-0 540-0 518-3 518-3 518-3 435-0 435-0 435-0 435-0 435-0 435-0 435-0 490-0 490-0 435-0 490-0 490-0 490-0 490-0 468-3 490-0 468-3 468-3 0-2 0-2 0-2 0-2 0-2 0-2 0-2 0-2 0-2 0-2 0-2 0-2 0-2 0-2 0-2 0-2 0-2 0-2 0-2 0-2 0-2 0-2 0-2 0-2 0-2 0-2 0-2 0-2 0-2 0-2 0-2 0-2 0-2 0-2 0-2 0-2 0-2 0-2 0-2 0-2 0-2 0-2 0-2 0-2 0-2 0-2 0-2 0-2 0-2 0-2 0-2 
0-2 0-2 0-2 0-2 0-2 0-2 0-2 0-2 0-2 0-2 0-2 0-2 0-2 0-2 0-2 0-2 0-2 0-2 0-2 0-2 0-2 0-2 0-2 0-2 0-2 0-2 0-2 0-2 0-2 0-2 0-2 0-2 0-2 0-2 0-2 0-2 0-2 0-2 0-2 0-2 0-2 0-2 0-2 0-2 0-2 0-2 0-2 0-2 0-2 0-2 0-2 0-2 0-2 0-2 0-2 0-2 0-2 0-2 0-2 0-2 0-2 0-2 0-2 0-2 0-2 0-2 0-2 0-2 0-2 0-2 0-2 0-2 0-2 583-3 583-3 583-3 583-3 583-3 583-3 583-3 583-3 583-3 533-3 533-3 533-3 432-3 533-3 432-3 432-3 433-3 433-3 433-3 433-3 433-3 433-3 433-3 611-0 611-0 611-0 611-0 513-3 513-3 513-3 513-3 542-0 542-0 542-0 542-0 391-0 391-0 391-0 610-3 610-3 610-3 610-3 610-3 610-3 582-0 582-0 616-3 582-0 582-0 616-3 539-3 539-3 539-3 539-3 539-3 539-3 539-3 539-3 484-3 484-3 484-3 484-3 484-3 484-3 484-3 540-0 544-0 540-0 540-0 540-0 540-0 540-0 498-3 498-3 435-0 435-0 435-0 435-0 435-0 435-0 435-0 435-0 490-0 490-0 435-0 435-0 490-0 490-0 490-0 490-0 490-0 0-2 0-2 0-2 0-2 0-2 0-2 0-2 0-2 0-2 0-2 0-2 0-2 0-2 0-2 0-2 0-2 0-2 0-2 0-2 0-2 0-2 0-2 0-2 0-2 0-2 0-2 0-2 0-2 0-2 0-2 0-2 0-2 0-2 0-2 0-2 0-2 0-2 0-2 0-2 0-2 0-2 0-2 0-2 0-2 0-2 0-2 0-2 0-2 0-2 0-2 0-2 0-2 0-2 
0-2 0-2 0-2 0-2 0-2 0-2 0-2 0-2 0-2 0-2 0-2 0-2 0-2 0-2 0-2 0-2 0-2 0-2 0-2 0-2 0-2 0-2 0-2 0-2 0-2 0-2 0-2 0-2 0-2 0-2 0-2 0-2 0-2 0-2 0-2 0-2 0-2 0-2 0-2 0-2 0-2 0-2 0-2 0-2 0-2 0-2 0-2 0-2 0-2 0-2 0-2 0-2 0-2 0-2 0-2 0-2 0-2 0-2 0-2 0-2 0-2 0-2 0-2 0-2 0-2 0-2 0-2 0-2 0-2 0-2 0-2 0-2 0-2 583-3 583-3 583-3 583-3 583-3 533-3 533-3 533-3 533-3 533-3 533-3 533-3 533-3 533-3 533-3 432-3 433-3 433-3 433-3 433-3 433-3 433-3 433-3 611-0 611-0 611-0 611-0 513-3 513-3 513-3 513-3 513-3 513-3 391-0 391-0 391-0 391-0 391-0 610-3 610-3 610-3 610-3 610-3 582-0 582-0 616-3 616-3 616-3 582-0 616-3 539-3 539-3 539-3 539-3 539-3 539-3 539-3 539-3 484-3 484-3 484-3 484-3 484-3 484-3 484-3 540-0 540-0 540-0 540-0 540-0 498-3 540-0 498-3 498-3 435-0 435-0 435-0 435-0 519-0 519-0 519-0 519-0 490-0 490-0 490-0 490-0 490-0 490-0 490-0 490-0 490-0 0-2 0-2 0-2 0-2 0-2 0-2 0-2 0-2 0-2 0-2 0-2 0-2 0-2 0-2 0-2 0-2 0-2 0-2 0-2 0-2 0-2 0-2 0-2 0-2 0-2 0-2 0-2 0-2 0-2 0-2 0-2 0-2 0-2 0-2 0-2 0-2 0-2 0-2 0-2 0-2 0-2 0-2 0-2 0-2 0-2 0-2 0-2 0-2 0-2 0-2 0-2 0-2 0-2 
0-2 0-2 0-2 0-2 0-2 0-2 0-2 0-2 0-2 0-2 0-2 0-2 0-2 0-2 0-2 0-2 0-2 0-2 0-2 0-2 0-2 0-2 0-2 0-2 0-2 0-2 0-2 0-2 0-2 0-2 0-2 0-2 0-2 0-2 0-2 0-2 0-2 0-2 0-2 0-2 0-2 0-2 0-2 0-2 0-2 0-2 0-2 0-2 0-2 0-2 0-2 0-2 0-2 0-2 0-2 0-2 0-2 0-2 0-2 0-2 0-2 0-2 0-2 0-2 0-2 0-2 0-2 0-2 0-2 0-2 0-2 0-2 0-2 0-2 583-3 583-3 583-3 533-3 533-3 533-3 533-3 533-3 533-3 533-3 533-3 533-3 533-3 533-3 433-3 433-3 433-3 433-3 433-3 433-3 611-0 433-3 611-0 611-0 611-0 611-0 611-0 513-3 513-3 513-3 513-3 513-3 391-0 391-0 391-0 391-0 391-0 610-3 610-3 610-3 610-3 610-3 616-3 616-3 616-3 616-3 616-3 616-3 616-3 539-3 539-3 539-3 539-3 539-3 539-3 539-3 484-3 484-3 484-3 484-3 540-0 540-0 540-0 540-0 540-0 540-0 540-0 540-0 540-0 498-3 498-3 498-3 498-3 498-3 435-0 435-0 519-0 519-0 519-0 519-0 519-0 490-0 490-0 490-0 490-0 490-0 490-0 490-0 490-0 490-0 0-2 0-2 0-2 0-2 0-2 0-2 0-2 0-2 0-2 0-2 0-2 0-2 0-2 0-2 0-2 0-2 0-2 0-2 0-2 0-2 0-2 0-2 0-2 0-2 0-2 0-2 0-2 0-2 0-2 0-2 0-2 0-2 0-2 0-2 0-2 0-2 0-2 0-2 0-2 0-2 0-2 0-2 0-2 0-2 0-2 0-2 0-2 0-2 0-2 0-2 0-2 0-2 0-2 
0-2 0-2 0-2 0-2 0-2 0-2 0-2 0-2 0-2 0-2 0-2 0-2 0-2 0-2 0-2 0-2 0-2 0-2 0-2 0-2 0-2 0-2 0-2 0-2 0-2 0-2 0-2 0-2 0-2 0-2 0-2 0-2 0-2 0-2 0-2 0-2 0-2 0-2 0-2 0-2 0-2 0-2 0-2 0-2 0-2 0-2 0-2 0-2 0-2 0-2 0-2 0-2 0-2 0-2 0-2 0-2 0-2 0-2 0-2 0-2 0-2 0-2 0-2 0-2 0-2 0-2 0-2 0-2 0-2 0-2 0-2 0-2 0-2 0-2 0-2 0-2 583-3 533-3 533-3 533-3 533-3 533-3 533-3 533-3 533-3 533-3 533-3 533-3 533-3 533-3 433-3 433-3 433-3 433-3 611-0 611-0 611-0 611-0 611-0 611-0 611-0 513-3 513-3 513-3 513-3 513-3 391-0 391-0 391-0 391-0 391-0 610-3 610-3 610-3 610-3 610-3 616-3 616-3 616-3 616-3 616-3 616-3 537-3 537-3 539-3 539-3 539-3 539-3 539-3 614-3 614-3 484-3 484-3 484-3 521-0 540-0 540-0 540-0 540-0 540-0 540-0 540-0 540-0 540-0 498-3 498-3 498-3 519-0 519-0 435-0 519-0 519-0 519-0 519-0 519-0 519-0 519-0 519-0 519-0 519-0 490-0 490-0 0-2 0-2 0-2 0-2 0-2 0-2 0-2 0-2 0-2 0-2 0-2 0-2 0-2 0-2 0-2 0-2 0-2 0-2 0-2 0-2 0-2 0-2 0-2 0-2 0-2 0-2 0-2 0-2 0-2 0-2 0-2 0-2 0-2 0-2 0-2 0-2 0-2 0-2 0-2 0-2 0-2 0-2 0-2 0-2 0-2 0-2 0-2 0-2 0-2 0-2 0-2 0-2 0-2 0-2 0-2 
0-2 0-2 0-2 0-2 0-2 0-2 0-2 0-2 0-2 0-2 0-2 0-2 0-2 0-2 0-2 0-2 0-2 0-2 0-2 0-2 0-2 0-2 0-2 0-2 0-2 0-2 0-2 0-2 0-2 0-2 0-2 0-2 0-2 0-2 0-2 0-2 0-2 0-2 0-2 0-2 0-2 0-2 0-2 0-2 0-2 0-2 0-2 0-2 0-2 0-2 0-2 0-2 0-2 0-2 0-2 0-2 0-2 0-2 0-2 0-2 0-2 0-2 0-2 0-2 0-2 0-2 0-2 0-2 0-2 0-2 0-2 0-2 0-2 0-2 0-2 0-2 0-2 0-2 533-3 0-2 0-2 0-2 0-2 0-2 0-2 0-2 0-2 0-2 0-2 0-2 433-3 433-3 433-3 433-3 611-0 611-0 611-0 611-0 611-0 611-0 611-0 513-3 513-3 513-3 513-3 513-3 513-3 513-3 513-3 513-3 610-3 610-3 610-3 610-3 610-3 616-3 616-3 616-3 537-3 616-3 616-3 537-3 537-3 537-3 537-3 537-3 539-3 539-3 614-3 614-3 521-0 521-0 521-0 521-0 521-0 540-0 521-0 540-0 540-0 521-0 498-3 498-3 498-3 498-3 498-3 498-3 498-3 498-3 519-0 519-0 519-0 519-0 519-0 519-0 519-0 519-0 519-0 519-0 0-2 0-2 0-2 0-2 0-2 0-2 0-2 0-2 0-2 0-2 0-2 0-2 0-2 0-2 0-2 0-2 0-2 0-2 0-2 0-2 0-2 0-2 0-2 0-2 0-2 0-2 0-2 0-2 0-2 0-2 0-2 0-2 0-2 0-2 0-2 0-2 0-2 0-2 0-2 0-2 0-2 0-2 0-2 0-2 0-2 0-2 0-2 0-2 0-2 0-2 0-2 0-2 0-2 0-2 0-2 0-2 0-2 0-2 0-2 
0-2 0-2 0-2 0-2 0-2 0-2 0-2 0-2 0-2 0-2 0-2 0-2 0-2 0-2 0-2 0-2 0-2 0-2 0-2 0-2 0-2 0-2 0-2 0-2 0-2 0-2 0-2 0-2 0-2 0-2 0-2 0-2 0-2 0-2 0-2 0-2 0-2 0-2 0-2 0-2 0-2 0-2 0-2 0-2 0-2 0-2 0-2 0-2 0-2 0-2 0-2 0-2 0-2 0-2 0-2 0-2 0-2 0-2 0-2 0-2 0-2 0-2 0-2 0-2 0-2 0-2 0-2 0-2 0-2 0-2 0-2 0-2 0-2 0-2 0-2 0-2 0-2 0-2 0-2 0-2 0-2 0-2 0-2 0-2 0-2 0-2 0-2 0-2 0-2 0-2 0-2 433-3 433-3 433-3 611-0 611-0 611-0 611-0 611-0 611-0 611-0 513-3 513-3 513-3 513-3 513-3 513-3 387-3 387-3 387-3 610-3 610-3 610-3 387-3 387-3 616-3 616-3 616-3 537-3 537-3 537-3 537-3 537-3 537-3 537-3 537-3 537-3 614-3 614-3 614-3 521-0 521-0 521-0 521-0 521-0 521-0 521-0 540-0 521-0 521-0 498-3 498-3 498-3 498-3 498-3 498-3 498-3 498-3 519-0 519-0 519-0 519-0 0-2 0-2 0-2 0-2 0-2 0-2 0-2 0-2 0-2 0-2 0-2 0-2 0-2 0-2 0-2 0-2 0-2 0-2 0-2 0-2 0-2 0-2 0-2 0-2 0-2 0-2 0-2 0-2 0-2 0-2 0-2 0-2 0-2 0-2 0-2 0-2 0-2 0-2 0-2 0-2 0-2 0-2 0-2 0-2 0-2 0-2 0-2 0-2 0-2 0-2 0-2 0-2 0-2 0-2 0-2 0-2 0-2 0-2 0-2 0-2 0-2 0-2 0-2 0-2 0-2 
0-2 0-2 0-2 0-2 0-2 0-2 0-2 0-2 0-2 0-2 0-2 0-2 0-2 0-2 0-2 0-2 0-2 0-2 0-2 0-2 0-2 0-2 0-2 0-2 0-2 0-2 0-2 0-2 0-2 0-2 0-2 0-2 0-2 0-2 0-2 0-2 0-2 0-2 0-2 0-2 0-2 0-2 0-2 0-2 0-2 0-2 0-2 0-2 0-2 0-2 0-2 0-2 0-2 0-2 0-2 0-2 0-2 0-2 0-2 0-2 0-2 0-2 0-2 0-2 0-2 0-2 0-2 0-2 0-2 0-2 0-2 0-2 0-2 0-2 0-2 0-2 0-2 0-2 0-2 0-2 0-2 0-2 0-2 0-2 0-2 0-2 0-2 0-2 0-2 0-2 0-2 0-2 0-2 0-2 0-2 0-2 611-0 611-0 611-0 611-0 611-0 513-3 513-3 513-3 387-3 387-3 387-3 387-3 387-3 387-3 387-3 387-3 387-3 387-3 387-3 616-3 616-3 616-3 537-3 537-3 537-3 537-3 537-3 537-3 537-3 537-3 614-3 614-3 614-3 614-3 614-3 521-0 521-0 521-0 521-0 521-0 521-0 521-0 521-0 521-0 498-3 498-3 498-3 498-3 498-3 498-3 498-3 498-3 519-0 519-0 519-0 519-0 0-2 0-2 0-2 0-2 0-2 0-2 0-2 0-2 0-2 0-2 0-2 0-2 0-2 0-2 0-2 0-2 0-2 0-2 0-2 0-2 0-2 0-2 0-2 0-2 0-2 0-2 0-2 0-2 0-2 0-2 0-2 0-2 0-2 0-2 0-2 0-2 0-2 0-2 0-2 0-2 0-2 0-2 0-2 0-2 0-2 0-2 0-2 0-2 0-2 0-2 0-2 0-2 0-2 0-2 0-2 0-2 0-2 0-2 0-2 0-2 0-2 0-2 0-2 0-2 0-2 
0-2 0-2 0-2 0-2 0-2 0-2 0-2 0-2 0-2 0-2 0-2 0-2 0-2 0-2 0-2 0-2 0-2 0-2 0-2 0-2 0-2 0-2 0-2 0-2 0-2 0-2 0-2 0-2 0-2 0-2 0-2 0-2 0-2 0-2 0-2 0-2 0-2 0-2 0-2 0-2 0-2 0-2 0-2 0-2 0-2 0-2 0-2 0-2 0-2 0-2 0-2 0-2 0-2 0-2 0-2 0-2 0-2 0-2 0-2 0-2 0-2 0-2 0-2 0-2 0-2 0-2 0-2 0-2 0-2 0-2 0-2 0-2 0-2 0-2 0-2 0-2 0-2 0-2 0-2 0-2 0-2 0-2 0-2 0-2 0-2 0-2 0-2 0-2 0-2 0-2 0-2 0-2 0-2 0-2 0-2 0-2 0-2 0-2 0-2 0-2 0-2 0-2 0-2 0-2 387-3 387-3 387-3 387-3 387-3 387-3 387-3 387-3 387-3 387-3 387-3 616-3 616-3 616-3 616-3 537-3 537-3 537-3 537-3 537-3 537-3 614-3 614-3 614-3 614-3 614-3 614-3 614-3 614-3 521-0 521-0 521-0 521-0 521-0 521-0 521-0 498-3 498-3 498-3 498-3 0-2 0-2 0-2 0-2 0-2 0-2 0-2 0-2 0-2 0-2 0-2 0-2 0-2 0-2 0-2 0-2 0-2 0-2 0-2 0-2 0-2 0-2 0-2 0-2 0-2 0-2 0-2 0-2 0-2 0-2 0-2 0-2 0-2 0-2 0-2 0-2 0-2 0-2 0-2 0-2 0-2 0-2 0-2 0-2 0-2 0-2 0-2 0-2 0-2 0-2 0-2 0-2 0-2 0-2 0-2 0-2 0-2 0-2 0-2 0-2 0-2 0-2 0-2 0-2 0-2 0-2 0-2 0-2 0-2 0-2 0-2 0-2 0-2 
0-2 0-2 0-2 0-2 0-2 0-2 0-2 0-2 0-2 0-2 0-2 0-2 0-2 0-2 0-2 0-2 0-2 0-2 0-2 0-2 0-2 0-2 0-2 0-2 0-2 0-2 0-2 0-2 0-2 0-2 0-2 0-2 0-2 0-2 0-2 0-2 0-2 0-2 0-2 0-2 0-2 0-2 0-2 0-2 0-2 0-2 0-2 0-2 0-2 0-2 0-2 0-2 0-2 0-2 0-2 0-2 0-2 0-2 0-2 0-2 0-2 0-2 0-2 0-2 0-2 0-2 0-2 0-2 0-2 0-2 0-2 0-2 0-2 0-2 0-2 0-2 0-2 0-2 0-2 0-2 0-2 0-2 0-2 0-2 0-2 0-2 0-2 0-2 0-2 0-2 0-2 0-2 0-2 0-2 0-2 0-2 0-2 0-2 0-2 0-2 0-2 0-2 0-2 0-2 387-3 387-3 387-3 387-3 387-3 387-3 387-3 387-3 387-3 387-3 387-3 387-3 616-3 616-3 537-3 537-3 537-3 537-3 537-3 537-3 537-3 614-3 614-3 614-3 614-3 614-3 614-3 614-3 614-3 521-0 521-0 521-0 521-0 521-0 0-2 0-2 0-2 0-2 0-2 0-2 0-2 0-2 0-2 0-2 0-2 0-2 0-2 0-2 0-2 0-2 0-2 0-2 0-2 0-2 0-2 0-2 0-2 0-2 0-2 0-2 0-2 0-2 0-2 0-2 0-2 0-2 0-2 0-2 0-2 0-2 0-2 0-2 0-2 0-2 0-2 0-2 0-2 0-2 0-2 0-2 0-2 0-2 0-2 0-2 0-2 0-2 0-2 0-2 0-2 0-2 0-2 0-2 0-2 0-2 0-2 0-2 0-2 0-2 0-2 0-2 0-2 0-2 0-2 0-2 0-2 0-2 0-2 0-2 0-2 0-2 0-2 0-2 0-2 
0-2 0-2 0-2 0-2 0-2 0-2 0-2 0-2 0-2 0-2 0-2 0-2 0-2 0-2 0-2 0-2 0-2 0-2 0-2 0-2 0-2 0-2 0-2 0-2 0-2 0-2 0-2 0-2 0-2 0-2 0-2 0-2 0-2 0-2 0-2 0-2 0-2 0-2 0-2 0-2 0-2 0-2 0-2 0-2 0-2 0-2 0-2 0-2 0-2 0-2 0-2 0-2 0-2 0-2 0-2 0-2 0-2 0-2 0-2 0-2 0-2 0-2 0-2 0-2 0-2 0-2 0-2 0-2 0-2 0-2 0-2 0-2 0-2 0-2 0-2 0-2 0-2 0-2 0-2 0-2 0-2 0-2 0-2 0-2 0-2 0-2 0-2 0-2 0-2 0-2 0-2 0-2 0-2 0-2 0-2 0-2 0-2 0-2 0-2 0-2 0-2 0-2 0-2 0-2 0-2 0-2 0-2 0-2 0-2 0-2 0-2 0-2 0-2 0-2 0-2 0-2 0-2 0-2 0-2 0-2 0-2 537-3 537-3 537-3 537-3 614-3 614-3 614-3 614-3 614-3 614-3 614-3 0-2 0-2 0-2 0-2 0-2 0-2 0-2 0-2 0-2 0-2 0-2 0-2 0-2 0-2 0-2 0-2 0-2 0-2 0-2 0-2 0-2 0-2 0-2 0-2 0-2 0-2 0-2 0-2 0-2 0-2 0-2 0-2 0-2 0-2 0-2 0-2 0-2 0-2 0-2 0-2 0-2 0-2 0-2 0-2 0-2 0-2 0-2 0-2 0-2 0-2 0-2 0-2 0-2 0-2 0-2 0-2 0-2 0-2 0-2 0-2 0-2 0-2 0-2 0-2 0-2 0-2 0-2 0-2 0-2 0-2 0-2 0-2 0-2 0-2 0-2 0-2 0-2 0-2 0-2 0-2 0-2 0-2 0-2 0-2 0-2 
0-2 0-2 0-2 0-2 0-2 0-2 0-2 0-2 0-2 0-2 0-2 0-2 0-2 0-2 0-2 0-2 0-2 0-2 0-2 0-2 0-2 0-2 0-2 0-2 0-2 0-2 0-2 0-2 0-2 0-2 0-2 0-2 0-2 0-2 0-2 0-2 0-2 0-2 0-2 0-2 0-2 0-2 0-2 0-2 0-2 0-2 0-2 0-2 0-2 0-2 0-2 0-2 0-2 0-2 0-2 0-2 0-2 0-2 0-2 0-2 0-2 0-2 0-2 0-2 0-2 0-2 0-2 0-2 0-2 0-2 0-2 0-2 0-2 0-2 0-2 0-2 0-2 0-2 0-2 0-2 0-2 0-2 0-2 0-2 0-2 0-2 0-2 0-2 0-2 0-2 0-2 0-2 0-2 0-2 0-2 0-2 0-2 0-2 0-2 0-2 0-2 0-2 0-2 0-2 0-2 0-2 0-2 0-2 0-2 0-2 0-2 0-2 0-2 0-2 0-2 0-2 0-2 0-2 0-2 0-2 0-2 0-2 0-2 0-2 0-2 0-2 0-2 0-2 0-2 0-2 0-2 0-2 0-2 0-2 0-2 0-2 0-2 0-2 0-2 0-2 0-2 0-2 0-2 0-2 0-2 0-2 0-2 0-2 0-2 0-2 0-2 0-2 0-2 0-2 0-2 0-2 0-2 0-2 0-2 0-2 0-2 0-2 0-2 0-2 0-2 0-2 0-2 0-2 0-2 0-2 0-2 0-2 0-2 0-2 0-2 0-2 0-2 0-2 0-2 0-2 0-2 0-2 0-2 0-2 0-2 0-2 0-2 0-2 0-2 0-2 0-2 0-2 0-2 0-2 0-2 0-2 0-2 0-2 0-2 0-2 0-2 0-2 0-2 0-2 0-2 0-2 0-2 0-2 0-2 0-2 0-2 0-2 0-2 0-2 0-2 0-2 0-2 
0-2 0-2 0-2 0-2 0-2 0-2 0-2 0-2 0-2 0-2 0-2 0-2 0-2 0-2 0-2 0-2 0-2 0-2 0-2 0-2 0-2 0-2 0-2 0-2 0-2 0-2 0-2 0-2 0-2 0-2 0-2 0-2 0-2 0-2 0-2 0-2 0-2 0-2 0-2 0-2 0-2 0-2 0-2 0-2 0-2 0-2 0-2 0-2 0-2 0-2 0-2 0-2 0-2 0-2 0-2 0-2 0-2 0-2 0-2 0-2 0-2 0-2 0-2 0-2 0-2 0-2 0-2 0-2 0-2 0-2 0-2 0-2 0-2 0-2 0-2 0-2 0-2 0-2 0-2 0-2 0-2 0-2 0-2 0-2 0-2 0-2 0-2 0-2 0-2 0-2 0-2 0-2 0-2 0-2 0-2 0-2 0-2 0-2 0-2 0-2 0-2 0-2 0-2 0-2 0-2 0-2 0-2 0-2 0-2 0-2 0-2 0-2 0-2 0-2 0-2 0-2 0-2 0-2 0-2 0-2 0-2 0-2 0-2 0-2 0-2 0-2 0-2 0-2 0-2 0-2 0-2 0-2 0-2 0-2 0-2 0-2 0-2 0-2 0-2 0-2 0-2 0-2 0-2 0-2 0-2 0-2 0-2 0-2 0-2 0-2 0-2 0-2 0-2 0-2 0-2 0-2 0-2 0-2 0-2 0-2 0-2 0-2 0-2 0-2 0-2 0-2 0-2 0-2 0-2 0-2 0-2 0-2 0-2 0-2 0-2 0-2 0-2 0-2 0-2 0-2 0-2 0-2 0-2 0-2 0-2 0-2 0-2 0-2 0-2 0-2 0-2 0-2 0-2 0-2 0-2 0-2 0-2 0-2 0-2 0-2 0-2 0-2 0-2 0-2 0-2 0-2 0-2 0-2 0-2 0-2 0-2 0-2 0-2 0-2 0-2 0-2 0-2 
0-2 0-2 0-2 0-2 0-2 0-2 0-2 0-2 0-2 0-2 0-2 0-2 0-2 0-2 0-2 0-2 0-2 0-2 0-2 0-2 0-2 0-2 0-2 0-2 0-2 0-2 0-2 0-2 0-2 0-2 0-2 0-2 0-2 0-2 0-2 0-2 0-2 0-2 0-2 0-2 0-2 0-2 0-2 0-2 0-2 0-2 0-2 0-2 0-2 0-2 0-2 0-2 0-2 0-2 0-2 0-2 0-2 0-2 0-2 0-2 0-2 0-2 0-2 0-2 0-2 0-2 0-2 0-2 0-2 0-2 0-2 0-2 0-2 0-2 0-2 0-2 0-2 0-2 0-2 0-2 0-2 0-2 0-2 0-2 0-2 0-2 0-2 0-2 0-2 0-2 0-2 0-2 0-2 0-2 0-2 0-2 0-2 0-2 0-2 0-2 0-2 0-2 0-2 0-2 0-2 0-2 0-2 0-2 0-2 0-2 0-2 0-2 0-2 0-2 0-2 0-2 0-2 0-2 0-2 0-2 0-2 0-2 0-2 0-2 0-2 0-2 0-2 0-2 0-2 0-2 0-2 0-2 0-2 0-2 0-2 0-2 0-2 0-2 0-2 0-2 0-2 0-2 0-2 0-2 0-2 0-2 0-2 0-2 0-2 0-2 0-2 0-2 0-2 0-2 0-2 0-2 0-2 0-2 0-2 0-2 0-2 0-2 0-2 0-2 0-2 0-2 0-2 0-2 0-2 0-2 0-2 0-2 0-2 0-2 0-2 0-2 0-2 0-2 0-2 0-2 0-2 0-2 0-2 0-2 0-2 0-2 0-2 0-2 0-2 0-2 0-2 0-2 0-2 0-2 0-2 0-2 0-2 0-2 0-2 0-2 0-2 0-2 0-2 0-2 0-2 0-2 0-2 0-2 0-2 0-2 0-2 0-2 0-2 0-2 0-2 0-2 0-2 
0-2 0-2 0-2 0-2 0-2 0-2 0-2 0-2 0-2 0-2 0-2 0-2 0-2 0-2 0-2 0-2 0-2 0-2 0-2 0-2 0-2 0-2 0-2 0-2 0-2 0-2 0-2 0-2 0-2 0-2 0-2 0-2 0-2 0-2 0-2 0-2 0-2 0-2 0-2 0-2 0-2 0-2 0-2 0-2 0-2 0-2 0-2 0-2 0-2 0-2 0-2 0-2 0-2 0-2 0-2 0-2 0-2 0-2 0-2 0-2 0-2 0-2 0-2 0-2 0-2 0-2 0-2 0-2 0-2 0-2 0-2 0-2 0-2 0-2 0-2 0-2 0-2 0-2 0-2 0-2 0-2 0-2 0-2 0-2 0-2 0-2 0-2 0-2 0-2 0-2 0-2 0-2 0-2 0-2 0-2 0-2 0-2 0-2 0-2 0-2 0-2 0-2 0-2 0-2 0-2 0-2 0-2 0-2 0-2 0-2 0-2 0-2 0-2 0-2 0-2 0-2 0-2 0-2 0-2 0-2 0-2 0-2 0-2 0-2 0-2 0-2 0-2 0-2 0-2 0-2 0-2 0-2 0-2 0-2 0-2 0-2 0-2 0-2 0-2 0-2 0-2 0-2 0-2 0-2 0-2 0-2 0-2 0-2 0-2 0-2 0-2 0-2 0-2 0-2 0-2 0-2 0-2 0-2 0-2 0-2 0-2 0-2 0-2 0-2 0-2 0-2 0-2 0-2 0-2 0-2 0-2 0-2 0-2 0-2 0-2 0-2 0-2 0-2 0-2 0-2 0-2 0-2 0-2 0-2 0-2 0-2 0-2 0-2 0-2 0-2 0-2 0-2 0-2 0-2 0-2 0-2 0-2 0-2 0-2 0-2 0-2 0-2 0-2 0-2 0-2 0-2 0-2 0-2 0-2 0-2 0-2 0-2 0-2 0-2 0-2 0-2 0-2 
0-2 0-2 0-2 0-2 0-2 0-2 0-2 0-2 0-2 0-2 0-2 0-2 0-2 0-2 0-2 0-2 0-2 0-2 0-2 0-2 0-2 0-2 0-2 0-2 0-2 0-2 0-2 0-2 0-2 0-2 0-2 0-2 0-2 0-2 0-2 0-2 0-2 0-2 0-2 0-2 0-2 0-2 0-2 0-2 0-2 0-2 0-2 0-2 0-2 0-2 0-2 0-2 0-2 0-2 0-2 0-2 0-2 0-2 0-2 0-2 0-2 0-2 0-2 0-2 0-2 0-2 0-2 0-2 0-2 0-2 0-2 0-2 0-2 0-2 0-2 0-2 0-2 0-2 0-2 0-2 0-2 0-2 0-2 0-2 0-2 0-2 0-2 0-2 0-2 0-2 0-2 0-2 0-2 0-2 0-2 0-2 0-2 0-2 0-2 0-2 0-2 0-2 0-2 0-2 0-2 0-2 0-2 0-2 0-2 0-2 0-2 0-2 0-2 0-2 0-2 0-2 0-2 0-2 0-2 0-2 0-2 0-2 0-2 0-2 0-2 0-2 0-2 0-2 0-2 0-2 0-2 0-2 0-2 0-2 0-2 0-2 0-2 0-2 0-2 0-2 0-2 0-2 0-2 0-2 0-2 0-2 0-2 0-2 0-2 0-2 0-2 0-2 0-2 0-2 0-2 0-2 0-2 0-2 0-2 0-2 0-2 0-2 0-2 0-2 0-2 0-2 0-2 0-2 0-2 0-2 0-2 0-2 0-2 0-2 0-2 0-2 0-2 0-2 0-2 0-2 0-2 0-2 0-2 0-2 0-2 0-2 0-2 0-2 0-2 0-2 0-2 0-2 0-2 0-2 0-2 0-2 0-2 0-2 0-2 0-2 0-2 0-2 0-2 0-2 0-2 0-2 0-2 0-2 0-2 0-2 0-2 0-2 0-2 0-2 0-2 0-2 0-2 
0-2 0-2 0-2 0-2 0-2 0-2 0-2 0-2 0-2 0-2 0-2 0-2 0-2 0-2 0-2 0-2 0-2 0-2 0-2 0-2 0-2 0-2 0-2 0-2 0-2 0-2 0-2 0-2 0-2 0-2 0-2 0-2 0-2 0-2 0-2 0-2 0-2 0-2 0-2 0-2 0-2 0-2 0-2 0-2 0-2 0-2 0-2 0-2 0-2 0-2 0-2 0-2 0-2 0-2 0-2 0-2 0-2 0-2 0-2 0-2 0-2 0-2 0-2 0-2 0-2 0-2 0-2 0-2 0-2 0-2 0-2 0-2 0-2 0-2 0-2 0-2 0-2 0-2 0-2 0-2 0-2 0-2 0-2 0-2 0-2 0-2 0-2 0-2 0-2 0-2 0-2 0-2 0-2 0-2 0-2 0-2 0-2 0-2 0-2 0-2 0-2 0-2 0-2 0-2 0-2 0-2 0-2 0-2 0-2 0-2 0-2 0-2 0-2 0-2 0-2 0-2 0-2 0-2 0-2 0-2 0-2 0-2 0-2 0-2 0-2 0-2 0-2 0-2 0-2 0-2 0-2 0-2 0-2 0-2 0-2 0-2 0-2 0-2 0-2 0-2 0-2 0-2 0-2 0-2 0-2 0-2 0-2 0-2 0-2 0-2 0-2 0-2 0-2 0-2 0-2 0-2 0-2 0-2 0-2 0-2 0-2 0-2 0-2 0-2 0-2 0-2 0-2 0-2 0-2 0-2 0-2 0-2 0-2 0-2 0-2 0-2 0-2 0-2 0-2 0-2 0-2 0-2 0-2 0-2 0-2 0-2 0-2 0-2 0-2 0-2 0-2 0-2 0-2 0-2 0-2 0-2 0-2 0-2 0-2 0-2 0-2 0-2 0-2 0-2 0-2 0-2 0-2 0-2 0-2 0-2 0-2 0-2 0-2 0-2 0-2 0-2 0-2 
0-2 0-2 0-2 0-2 0-2 0-2 0-2 0-2 0-2 0-2 0-2 0-2 0-2 0-2 0-2 0-2 0-2 0-2 0-2 0-2 0-2 0-2 0-2 0-2 0-2 0-2 0-2 0-2 0-2 0-2 0-2 0-2 0-2 0-2 0-2 0-2 0-2 0-2 0-2 0-2 0-2 0-2 0-2 0-2 0-2 0-2 0-2 0-2 0-2 0-2 0-2 0-2 0-2 0-2 0-2 0-2 0-2 0-2 0-2 0-2 0-2 0-2 0-2 0-2 0-2 0-2 0-2 0-2 0-2 0-2 0-2 0-2 0-2 0-2 0-2 0-2 0-2 0-2 0-2 0-2 0-2 0-2 0-2 0-2 0-2 0-2 0-2 0-2 0-2 0-2 0-2 0-2 0-2 0-2 0-2 0-2 0-2 0-2 0-2 0-2 0-2 0-2 0-2 0-2 0-2 0-2 0-2 0-2 0-2 0-2 0-2 0-2 0-2 0-2 0-2 0-2 0-2 0-2 0-2 0-2 0-2 0-2 0-2 0-2 0-2 0-2 0-2 0-2 0-2 0-2 0-2 0-2 0-2 0-2 0-2 0-2 0-2 0-2 0-2 0-2 0-2 0-2 0-2 0-2 0-2 0-2 0-2 0-2 0-2 0-2 0-2 0-2 0-2 0-2 0-2 0-2 0-2 0-2 0-2 0-2 0-2 0-2 0-2 0-2 0-2 0-2 0-2 0-2 0-2 0-2 0-2 0-2 0-2 0-2 0-2 0-2 0-2 0-2 0-2 0-2 0-2 0-2 0-2 0-2 0-2 0-2 0-2 0-2 0-2 0-2 0-2 0-2 0-2 0-2 0-2 0-2 0-2 0-2 0-2 0-2 0-2 0-2 0-2 0-2 0-2 0-2 0-2 0-2 0-2 0-2 0-2 0-2 0-2 0-2 0-2 0-2 0-2 
0-2 0-2 0-2 0-2 0-2 0-2 0-2 0-2 0-2 0-2 0-2 0-2 0-2 0-2 0-2 0-2 0-2 0-2 0-2 0-2 0-2 0-2 0-2 0-2 0-2 0-2 0-2 0-2 0-2 0-2 0-2 0-2 0-2 0-2 0-2 0-2 0-2 0-2 0-2 0-2 0-2 0-2 0-2 0-2 0-2 0-2 0-2 0-2 0-2 0-2 0-2 0-2 0-2 0-2 0-2 0-2 0-2 0-2 0-2 0-2 0-2 0-2 0-2 0-2 0-2 0-2 0-2 0-2 0-2 0-2 0-2 0-2 0-2 0-2 0-2 0-2 0-2 0-2 0-2 0-2 0-2 0-2 0-2 0-2 0-2 0-2 0-2 0-2 0-2 0-2 0-2 0-2 0-2 0-2 0-2 0-2 0-2 0-2 0-2 0-2 0-2 0-2 0-2 0-2 0-2 0-2 0-2 0-2 0-2 0-2 0-2 0-2 0-2 0-2 0-2 0-2 0-2 0-2 0-2 0-2 0-2 0-2 0-2 0-2 0-2 0-2 0-2 0-2 0-2 0-2 0-2 0-2 0-2 0-2 0-2 0-2 0-2 0-2 0-2 0-2 0-2 0-2 0-2 0-2 0-2 0-2 0-2 0-2 0-2 0-2 0-2 0-2 0-2 0-2 0-2 0-2 0-2 0-2 0-2 0-2 0-2 0-2 0-2 0-2 0-2 0-2 0-2 0-2 0-2 0-2 0-2 0-2 0-2 0-2 0-2 0-2 0-2 0-2 0-2 0-2 0-2 0-2 0-2 0-2 0-2 0-2 0-2 0-2 0-2 0-2 0-2 0-2 0-2 0-2 0-2 0-2 0-2 0-2 0-2 0-2 0-2 0-2 0-2 0-2 0-2 0-2 0-2 0-2 0-2 0-2 0-2 0-2 0-2 0-2 0-2 0-2 0-2 
0-2 0-2 0-2 0-2 0-2 0-2 0-2 0-2 0-2 0-2 0-2 0-2 0-2 0-2 0-2 0-2 0-2 0-2 0-2 0-2 0-2 0-2 0-2 0-2 0-2 0-2 0-2 0-2 0-2 0-2 0-2 0-2 0-2 0-2 0-2 0-2 0-2 0-2 0-2 0-2 0-2 0-2 0-2 0-2 0-2 0-2 0-2 0-2 0-2 0-2 0-2 0-2 0-2 0-2 0-2 0-2 0-2 0-2 0-2 0-2 0-2 0-2 0-2 0-2 0-2 0-2 0-2 0-2 0-2 0-2 0-2 0-2 0-2 0-2 0-2 0-2 0-2 0-2 0-2 0-2 0-2 0-2 0-2 0-2 0-2 0-2 0-2 0-2 0-2 0-2 0-2 0-2 0-2 0-2 0-2 0-2 0-2 0-2 0-2 0-2 0-2 0-2 0-2 0-2 0-2 0-2 0-2 0-2 0-2 0-2 0-2 0-2 0-2 0-2 0-2 0-2 0-2 0-2 0-2 0-2 0-2 0-2 0-2 0-2 0-2 0-2 0-2 0-2 0-2 0-2 0-2 0-2 0-2 0-2 0-2 0-2 0-2 0-2 0-2 0-2 0-2 0-2 0-2 0-2 0-2 0-2 0-2 0-2 0-2 0-2 0-2 0-2 0-2 0-2 0-2 0-2 0-2 0-2 0-2 0-2 0-2 0-2 0-2 0-2 0-2 0-2 0-2 0-2 0-2 0-2 0-2 0-2 0-2 0-2 0-2 0-2 0-2 0-2 0-2 0-2 0-2 0-2 0-2 0-2 0-2 0-2 0-2 0-2 0-2 0-2 0-2 0-2 0-2 0-2 0-2 0-2 0-2 0-2 0-2 0-2 0-2 0-2 0-2 0-2 0-2 0-2 0-2 0-2 0-2 0-2 0-2 0-2 0-2 0-2 0-2 0-2 0-2 
0-2 0-2 0-2 0-2 0-2 0-2 0-2 0-2 0-2 0-2 0-2 0-2 0-2 0-2 0-2 0-2 0-2 0-2 0-2 0-2 0-2 0-2 0-2 0-2 0-2 0-2 0-2 0-2 0-2 0-2 0-2 0-2 0-2 0-2 0-2 0-2 0-2 0-2 0-2 0-2 0-2 0-2 0-2 0-2 0-2 0-2 0-2 0-2 0-2 0-2 0-2 0-2 0-2 0-2 0-2 0-2 0-2 0-2 0-2 0-2 0-2 0-2 0-2 0-2 0-2 0-2 0-2 0-2 0-2 0-2 0-2 0-2 0-2 0-2 0-2 0-2 0-2 0-2 0-2 0-2 0-2 0-2 0-2 0-2 0-2 0-2 0-2 0-2 0-2 0-2 0-2 0-2 0-2 0-2 0-2 0-2 0-2 0-2 0-2 0-2 0-2 0-2 0-2 0-2 0-2 0-2 0-2 0-2 0-2 0-2 0-2 0-2 0-2 0-2 0-2 0-2 0-2 0-2 0-2 0-2 0-2 0-2 0-2 0-2 0-2 0-2 0-2 0-2 0-2 0-2 0-2 0-2 0-2 0-2 0-2 0-2 0-2 0-2 0-2 0-2 0-2 0-2 0-2 0-2 0-2 0-2 0-2 0-2 0-2 0-2 0-2 0-2 0-2 0-2 0-2 0-2 0-2 0-2 0-2 0-2 0-2 0-2 0-2 0-2 0-2 0-2 0-2 0-2 0-2 0-2 0-2 0-2 0-2 0-2 0-2 0-2 0-2 0-2 0-2 0-2 0-2 0-2 0-2 0-2 0-2 0-2 0-2 0-2 0-2 0-2 0-2 0-2 0-2 0-2 0-2 0-2 0-2 0-2 0-2 0-2 0-2 0-2 0-2 0-2 0-2 0-2 0-2 0-2 0-2 0-2 0-2 0-2 0-2 0-2 0-2 0-2 0-2 
0-2 0-2 0-2 0-2 0-2 0-2 0-2 0-2 0-2 0-2 0-2 0-2 0-2 0-2 0-2 0-2 0-2 0-2 0-2 0-2 0-2 0-2 0-2 0-2 0-2 0-2 0-2 0-2 0-2 0-2 0-2 0-2 0-2 0-2 0-2 0-2 0-2 0-2 0-2 0-2 0-2 0-2 0-2 0-2 0-2 0-2 0-2 0-2 0-2 0-2 0-2 0-2 0-2 0-2 0-2 0-2 0-2 0-2 0-2 0-2 0-2 0-2 0-2 0-2 0-2 0-2 0-2 0-2 0-2 0-2 0-2 0-2 0-2 0-2 0-2 0-2 0-2 0-2 0-2 0-2 0-2 0-2 0-2 0-2 0-2 0-2 0-2 0-2 0-2 0-2 0-2 0-2 0-2 0-2 0-2 0-2 0-2 0-2 0-2 0-2 0-2 0-2 0-2 0-2 0-2 0-2 0-2 0-2 0-2 0-2 0-2 0-2 0-2 0-2 0-2 0-2 0-2 0-2 0-2 0-2 0-2 0-2 0-2 0-2 0-2 0-2 0-2 0-2 0-2 0-2 0-2 0-2 0-2 0-2 0-2 0-2 0-2 0-2 0-2 0-2 0-2 0-2 0-2 0-2 0-2 0-2 0-2 0-2 0-2 0-2 0-2 0-2 0-2 0-2 0-2 0-2 0-2 0-2 0-2 0-2 0-2 0-2 0-2 0-2 0-2 0-2 0-2 0-2 0-2 0-2 0-2 0-2 0-2 0-2 0-2 0-2 0-2 0-2 0-2 0-2 0-2 0-2 0-2 0-2 0-2 0-2 0-2 0-2 0-2 0-2 0-2 0-2 0-2 0-2 0-2 0-2 0-2 0-2 0-2 0-2 0-2 0-2 0-2 0-2 0-2 0-2 0-2 0-2 0-2 0-2 0-2 0-2 0-2 0-2 0-2 0-2 0-2 
0-2 0-2 0-2 0-2 0-2 0-2 0-2 0-2 0-2 0-2 0-2 0-2 0-2 0-2 0-2 0-2 0-2 0-2 0-2 0-2 0-2 0-2 0-2 0-2 0-2 0-2 0-2 0-2 0-2 0-2 0-2 0-2 0-2 0-2 0-2 0-2 0-2 0-2 0-2 0-2 0-2 0-2 0-2 0-2 0-2 0-2 0-2 0-2 0-2 0-2 0-2 0-2 0-2 0-2 0-2 0-2 0-2 0-2 0-2 0-2 0-2 0-2 0-2 0-2 0-2 0-2 0-2 0-2 0-2 0-2 0-2 0-2 0-2 0-2 0-2 0-2 0-2 0-2 0-2 0-2 0-2 0-2 0-2 0-2 0-2 0-2 0-2 0-2 0-2 0-2 0-2 0-2 0-2 0-2 0-2 0-2 0-2 0-2 0-2 0-2 0-2 0-2 0-2 0-2 0-2 0-2 0-2 0-2 0-2 0-2 0-2 0-2 0-2 0-2 0-2 0-2 0-2 0-2 0-2 0-2 0-2 0-2 0-2 0-2 0-2 0-2 0-2 0-2 0-2 0-2 0-2 0-2 0-2 0-2 0-2 0-2 0-2 0-2 0-2 0-2 0-2 0-2 0-2 0-2 0-2 0-2 0-2 0-2 0-2 0-2 0-2 0-2 0-2 0-2 0-2 0-2 0-2 0-2 0-2 0-2 0-2 0-2 0-2 0-2 0-2 0-2 0-2 0-2 0-2 0-2 0-2 0-2 0-2 0-2 0-2 0-2 0-2 0-2 0-2 0-2 0-2 0-2 0-2 0-2 0-2 0-2 0-2 0-2 0-2 0-2 0-2 0-2 0-2 0-2 0-2 0-2 0-2 0-2 0-2 0-2 0-2 0-2 0-2 0-2 0-2 0-2 0-2 0-2 0-2 0-2 0-2 0-2 0-2 0-2 0-2 0-2 0-2 
0-2 0-2 0-2 0-2 0-2 0-2 0-2 0-2 0-2 0-2 0-2 0-2 0-2 0-2 0-2 0-2 0-2 0-2 0-2 0-2 0-2 0-2 0-2 0-2 0-2 0-2 0-2 0-2 0-2 0-2 0-2 0-2 0-2 0-2 0-2 0-2 0-2 0-2 0-2 0-2 0-2 0-2 0-2 0-2 0-2 0-2 0-2 0-2 0-2 0-2 0-2 0-2 0-2 0-2 0-2 0-2 0-2 0-2 0-2 0-2 0-2 0-2 0-2 0-2 0-2 0-2 0-2 0-2 0-2 0-2 0-2 0-2 0-2 0-2 0-2 0-2 0-2 0-2 0-2 0-2 0-2 0-2 0-2 0-2 0-2 0-2 0-2 0-2 0-2 0-2 0-2 0-2 0-2 0-2 0-2 0-2 0-2 0-2 0-2 0-2 0-2 0-2 0-2 0-2 0-2 0-2 0-2 0-2 0-2 0-2 0-2 0-2 0-2 0-2 0-2 0-2 0-2 0-2 0-2 0-2 0-2 0-2 0-2 0-2 0-2 0-2 0-2 0-2 0-2 0-2 0-2 0-2 0-2 0-2 0-2 0-2 0-2 0-2 0-2 0-2 0-2 0-2 0-2 0-2 0-2 0-2 0-2 0-2 0-2 0-2 0-2 0-2 0-2 0-2 0-2 0-2 0-2 0-2 0-2 0-2 0-2 0-2 0-2 0-2 0-2 0-2 0-2 0-2 0-2 0-2 0-2 0-2 0-2 0-2 0-2 0-2 0-2 0-2 0-2 0-2 0-2 0-2 0-2 0-2 0-2 0-2 0-2 0-2 0-2 0-2 0-2 0-2 0-2 0-2 0-2 0-2 0-2 0-2 0-2 0-2 0-2 0-2 0-2 0-2 0-2 0-2 0-2 0-2 0-2 0-2 0-2 0-2 0-2 0-2 0-2 0-2 0-2 
0-2 0-2 0-2 0-2 0-2 0-2 0-2 0-2 0-2 0-2 0-2 0-2 0-2 0-2 0-2 0-2 0-2 0-2 0-2 0-2 0-2 0-2 0-2 0-2 0-2 0-2 0-2 0-2 0-2 0-2 0-2 0-2 0-2 0-2 0-2 0-2 0-2 0-2 0-2 0-2 0-2 0-2 0-2 0-2 0-2 0-2 0-2 0-2 0-2 0-2 0-2 0-2 0-2 0-2 0-2 0-2 0-2 0-2 0-2 0-2 0-2 0-2 0-2 0-2 0-2 0-2 0-2 0-2 0-2 0-2 0-2 0-2 0-2 0-2 0-2 0-2 0-2 0-2 0-2 0-2 0-2 0-2 0-2 0-2 0-2 0-2 0-2 0-2 0-2 0-2 0-2 0-2 0-2 0-2 0-2 0-2 0-2 0-2 0-2 0-2 0-2 0-2 0-2 0-2 0-2 0-2 0-2 0-2 0-2 0-2 0-2 0-2 0-2 0-2 0-2 0-2 0-2 0-2 0-2 0-2 0-2 0-2 0-2 0-2 0-2 0-2 0-2 0-2 0-2 0-2 0-2 0-2 0-2 0-2 0-2 0-2 0-2 0-2 0-2 0-2 0-2 0-2 0-2 0-2 0-2 0-2 0-2 0-2 0-2 0-2 0-2 0-2 0-2 0-2 0-2 0-2 0-2 0-2 0-2 0-2 0-2 0-2 0-2 0-2 0-2 0-2 0-2 0-2 0-2 0-2 0-2 0-2 0-2 0-2 0-2 0-2 0-2 0-2 0-2 0-2 0-2 0-2 0-2 0-2 0-2 0-2 0-2 0-2 0-2 0-2 0-2 0-2 0-2 0-2 0-2 0-2 0-2 0-2 0-2 0-2 0-2 0-2 0-2 0-2 0-2 0-2 0-2 0-2 0-2 0-2 0-2 0-2 0-2 0-2 0-2 0-2 0-2 
0-2 0-2 0-2 0-2 0-2 0-2 0-2 0-2 0-2 0-2 0-2 0-2 0-2 0-2 0-2 0-2 0-2 0-2 0-2 0-2 0-2 0-2 0-2 0-2 0-2 0-2 0-2 0-2 0-2 0-2 0-2 0-2 0-2 0-2 0-2 0-2 0-2 0-2 0-2 0-2 0-2 0-2 0-2 0-2 0-2 0-2 0-2 0-2 0-2 0-2 0-2 0-2 0-2 0-2 0-2 0-2 0-2 0-2 0-2 0-2 0-2 0-2 0-2 0-2 0-2 0-2 0-2 0-2 0-2 0-2 0-2 0-2 0-2 0-2 0-2 0-2 0-2 0-2 0-2 0-2 0-2 0-2 0-2 0-2 0-2 0-2 0-2 0-2 0-2 0-2 0-2 0-2 0-2 0-2 0-2 0-2 0-2 0-2 0-2 0-2 0-2 0-2 0-2 0-2 0-2 0-2 0-2 0-2 0-2 0-2 0-2 0-2 0-2 0-2 0-2 0-2 0-2 0-2 0-2 0-2 0-2 0-2 0-2 0-2 0-2 0-2 0-2 0-2 0-2 0-2 0-2 0-2 0-2 0-2 0-2 0-2 0-2 0-2 0-2 0-2 0-2 0-2 0-2 0-2 0-2 0-2 0-2 0-2 0-2 0-2 0-2 0-2 0-2 0-2 0-2 0-2 0-2 0-2 0-2 0-2 0-2 0-2 0-2 0-2 0-2 0-2 0-2 0-2 0-2 0-2 0-2 0-2 0-2 0-2 0-2 0-2 0-2 0-2 0-2 0-2 0-2 0-2 0-2 0-2 0-2 0-2 0-2 0-2 0-2 0-2 0-2 0-2 0-2 0-2 0-2 0-2 0-2 0-2 0-2 0-2 0-2 0-2 0-2 0-2 0-2 0-2 0-2 0-2 0-2 0-2 0-2 0-2 0-2 0-2 0-2 0-2 0-2 
0-2 0-2 0-2 0-2 0-2 0-2 0-2 0-2 0-2 0-2 0-2 0-2 0-2 0-2 0-2 0-2 0-2 0-2 0-2 0-2 0-2 0-2 0-2 0-2 0-2 0-2 0-2 0-2 0-2 0-2 0-2 0-2 0-2 0-2 0-2 0-2 0-2 0-2 0-2 0-2 0-2 0-2 0-2 0-2 0-2 0-2 0-2 0-2 0-2 0-2 0-2 0-2 0-2 0-2 0-2 0-2 0-2 0-2 0-2 0-2 0-2 0-2 0-2 0-2 0-2 0-2 0-2 0-2 0-2 0-2 0-2 0-2 0-2 0-2 0-2 0-2 0-2 0-2 0-2 0-2 0-2 0-2 0-2 0-2 0-2 0-2 0-2 0-2 0-2 0-2 0-2 0-2 0-2 0-2 0-2 0-2 0-2 0-2 0-2 0-2 0-2 0-2 0-2 0-2 0-2 0-2 0-2 0-2 0-2 0-2 0-2 0-2 0-2 0-2 0-2 0-2 0-2 0-2 0-2 0-2 0-2 0-2 0-2 0-2 0-2 0-2 0-2 0-2 0-2 0-2 0-2 0-2 0-2 0-2 0-2 0-2 0-2 0-2 0-2 0-2 0-2 0-2 0-2 0-2 0-2 0-2 0-2 0-2 0-2 0-2 0-2 0-2 0-2 0-2 0-2 0-2 0-2 0-2 0-2 0-2 0-2 0-2 0-2 0-2 0-2 0-2 0-2 0-2 0-2 0-2 0-2 0-2 0-2 0-2 0-2 0-2 0-2 0-2 0-2 0-2 0-2 0-2 0-2 0-2 0-2 0-2 0-2 0-2 0-2 0-2 0-2 0-2 0-2 0-2 0-2 0-2 0-2 0-2 0-2 0-2 0-2 0-2 0-2 0-2 0-2 0-2 0-2 0-2 0-2 0-2 0-2 0-2 0-2 0-2 0-2 0-2 0-2 
0-2 0-2 0-2 0-2 0-2 0-2 0-2 0-2 0-2 0-2 0-2 0-2 0-2 0-2 0-2 0-2 0-2 0-2 0-2 0-2 0-2 0-2 0-2 0-2 0-2 0-2 0-2 0-2 0-2 0-2 0-2 0-2 0-2 0-2 0-2 0-2 0-2 0-2 0-2 0-2 0-2 0-2 0-2 0-2 0-2 0-2 0-2 0-2 0-2 0-2 0-2 0-2 0-2 0-2 0-2 0-2 0-2 0-2 0-2 0-2 0-2 0-2 0-2 0-2 0-2 0-2 0-2 0-2 0-2 0-2 0-2 0-2 0-2 0-2 0-2 0-2 0-2 0-2 0-2 0-2 0-2 0-2 0-2 0-2 0-2 0-2 0-2 0-2 0-2 0-2 0-2 0-2 0-2 0-2 0-2 0-2 0-2 0-2 0-2 0-2 0-2 0-2 0-2 0-2 0-2 0-2 0-2 0-2 0-2 0-2 0-2 0-2 0-2 0-2 0-2 0-2 0-2 0-2 0-2 0-2 0-2 0-2 0-2 0-2 0-2 0-2 0-2 0-2 0-2 0-2 0-2 0-2 0-2 0-2 0-2 0-2 0-2 0-2 0-2 0-2 0-2 0-2 0-2 0-2 0-2 0-2 0-2 0-2 0-2 0-2 0-2 0-2 0-2 0-2 0-2 0-2 0-2 0-2 0-2 0-2 0-2 0-2 0-2 0-2 0-2 0-2 0-2 0-2 0-2 0-2 0-2 0-2 0-2 0-2 0-2 0-2 0-2 0-2 0-2 0-2 0-2 0-2 0-2 0-2 0-2 0-2 0-2 0-2 0-2 0-2 0-2 0-2 0-2 0-2 0-2 0-2 0-2 0-2 0-2 0-2 0-2 0-2 0-2 0-2 0-2 0-2 0-2 0-2 0-2 0-2 0-2 0-2 0-2 0-2 0-2 0-2 0-2 
0-2 0-2 0-2 0-2 0-2 0-2 0-2 0-2 0-2 0-2 0-2 0-2 0-2 0-2 0-2 0-2 0-2 0-2 0-2 0-2 0-2 0-2 0-2 0-2 0-2 0-2 0-2 0-2 0-2 0-2 0-2 0-2 0-2 0-2 0-2 0-2 0-2 0-2 0-2 0-2 0-2 0-2 0-2 0-2 0-2 0-2 0-2 0-2 0-2 0-2 0-2 0-2 0-2 0-2 0-2 0-2 0-2 0-2 0-2 0-2 0-2 0-2 0-2 0-2 0-2 0-2 0-2 0-2 0-2 0-2 0-2 0-2 0-2 0-2 0-2 0-2 0-2 0-2 0-2 0-2 0-2 0-2 0-2 0-2 0-2 0-2 0-2 0-2 0-2 0-2 0-2 0-2 0-2 0-2 0-2 0-2 0-2 0-2 0-2 0-2 0-2 0-2 0-2 0-2 0-2 0-2 0-2 0-2 0-2 0-2 0-2 0-2 0-2 0-2 0-2 0-2 0-2 0-2 0-2 0-2 0-2 0-2 0-2 0-2 0-2 0-2 0-2 0-2 0-2 0-2 0-2 0-2 0-2 0-2 0-2 0-2 0-2 0-2 0-2 0-2 0-2 0-2 0-2 0-2 0-2 0-2 0-2 0-2 0-2 0-2 0-2 0-2 0-2 0-2 0-2 0-2 0-2 0-2 0-2 0-2 0-2 0-2 0-2 0-2 0-2 0-2 0-2 0-2 0-2 0-2 0-2 0-2 0-2 0-2 0-2 0-2 0-2 0-2 0-2 0-2 0-2 0-2 0-2 0-2 0-2 0-2 0-2 0-2 0-2 0-2 0-2 0-2 0-2 0-2 0-2 0-2 0-2 0-2 0-2 0-2 0-2 0-2 0-2 0-2 0-2 0-2 0-2 0-2 0-2 0-2 0-2 0-2 0-2 0-2 0-2 0-2 0-2 
0-2 0-2 0-2 0-2 0-2 0-2 0-2 0-2 0-2 0-2 0-2 0-2 0-2 0-2 0-2 0-2 0-2 0-2 0-2 0-2 0-2 0-2 0-2 0-2 0-2 0-2 0-2 0-2 0-2 0-2 0-2 0-2 0-2 0-2 0-2 0-2 0-2 0-2 0-2 0-2 0-2 0-2 0-2 0-2 0-2 0-2 0-2 0-2 0-2 0-2 0-2 0-2 0-2 0-2 0-2 0-2 0-2 0-2 0-2 0-2 0-2 0-2 0-2 0-2 0-2 0-2 0-2 0-2 0-2 0-2 0-2 0-2 0-2 0-2 0-2 0-2 0-2 0-2 0-2 0-2 0-2 0-2 0-2 0-2 0-2 0-2 0-2 0-2 0-2 0-2 0-2 0-2 0-2 0-2 0-2 0-2 0-2 0-2 0-2 0-2 0-2 0-2 0-2 0-2 0-2 0-2 0-2 0-2 0-2 0-2 0-2 0-2 0-2 0-2 0-2 0-2 0-2 0-2 0-2 0-2 0-2 0-2 0-2 0-2 0-2 0-2 0-2 0-2 0-2 0-2 0-2 0-2 0-2 0-2 0-2 0-2 0-2 0-2 0-2 0-2 0-2 0-2 0-2 0-2 0-2 0-2 0-2 0-2 0-2 0-2 0-2 0-2 0-2 0-2 0-2 0-2 0-2 0-2 0-2 0-2 0-2 0-2 0-2 0-2 0-2 0-2 0-2 0-2 0-2 0-2 0-2 0-2 0-2 0-2 0-2 0-2 0-2 0-2 0-2 0-2 0-2 0-2 0-2 0-2 0-2 0-2 0-2 0-2 0-2 0-2 0-2 0-2 0-2 0-2 0-2 0-2 0-2 0-2 0-2 0-2 0-2 0-2 0-2 0-2 0-2 0-2 0-2 0-2 0-2 0-2 0-2 0-2 0-2 0-2 0-2 0-2 0-2 
0-2 0-2 0-2 0-2 0-2 0-2 0-2 0-2 0-2 0-2 0-2 0-2 0-2 0-2 0-2 0-2 0-2 0-2 0-2 0-2 0-2 0-2 0-2 0-2 0-2 0-2 0-2 0-2 0-2 0-2 0-2 0-2 0-2 0-2 0-2 0-2 0-2 0-2 0-2 0-2 0-2 0-2 0-2 0-2 0-2 0-2 0-2 0-2 0-2 0-2 0-2 0-2 0-2 0-2 0-2 0-2 0-2 0-2 0-2 0-2 0-2 0-2 0-2 0-2 0-2 0-2 0-2 0-2 0-2 0-2 0-2 0-2 0-2 0-2 0-2 0-2 0-2 0-2 0-2 0-2 0-2 0-2 0-2 0-2 0-2 0-2 0-2 0-2 0-2 0-2 0-2 0-2 0-2 0-2 0-2 0-2 0-2 0-2 0-2 0-2 0-2 0-2 0-2 0-2 0-2 0-2 0-2 0-2 0-2 0-2 0-2 0-2 0-2 0-2 0-2 0-2 0-2 0-2 0-2 0-2 0-2 0-2 0-2 0-2 0-2 0-2 0-2 0-2 0-2 0-2 0-2 0-2 0-2 0-2 0-2 0-2 0-2 0-2 0-2 0-2 0-2 0-2 0-2 0-2 0-2 0-2 0-2 0-2 0-2 0-2 0-2 0-2 0-2 0-2 0-2 0-2 0-2 0-2 0-2 0-2 0-2 0-2 0-2 0-2 0-2 0-2 0-2 0-2 0-2 0-2 0-2 0-2 0-2 0-2 0-2 0-2 0-2 0-2 0-2 0-2 0-2 0-2 0-2 0-2 0-2 0-2 0-2 0-2 0-2 0-2 0-2 0-2 0-2 0-2 0-2 0-2 0-2 0-2 0-2 0-2 0-2 0-2 0-2 0-2 0-2 0-2 0-2 0-2 0-2 0-2 0-2 0-2 0-2 0-2 0-2 0-2 0-2 
0-2 0-2 0-2 0-2 0-2 0-2 0-2 0-2 0-2 0-2 0-2 0-2 0-2 0-2 0-2 0-2 0-2 0-2 0-2 0-2 0-2 0-2 0-2 0-2 0-2 0-2 0-2 0-2 0-2 0-2 0-2 0-2 0-2 0-2 0-2 0-2 0-2 0-2 0-2 0-2 0-2 0-2 0-2 0-2 0-2 0-2 0-2 0-2 0-2 0-2 0-2 0-2 0-2 0-2 0-2 0-2 0-2 0-2 0-2 0-2 0-2 0-2 0-2 0-2 0-2 0-2 0-2 0-2 0-2 0-2 0-2 0-2 0-2 0-2 0-2 0-2 0-2 0-2 0-2 0-2 0-2 0-2 0-2 0-2 0-2 0-2 0-2 0-2 0-2 0-2 0-2 0-2 0-2 0-2 0-2 0-2 0-2 0-2 0-2 0-2 0-2 0-2 0-2 0-2 0-2 0-2 0-2 0-2 0-2 0-2 0-2 0-2 0-2 0-2 0-2 0-2 0-2 0-2 0-2 0-2 0-2 0-2 0-2 0-2 0-2 0-2 0-2 0-2 0-2 0-2 0-2 0-2 0-2 0-2 0-2 0-2 0-2 0-2 0-2 0-2 0-2 0-2 0-2 0-2 0-2 0-2 0-2 0-2 0-2 0-2 0-2 0-2 0-2 0-2 0-2 0-2 0-2 0-2 0-2 0-2 0-2 0-2 0-2 0-2 0-2 0-2 0-2 0-2 0-2 0-2 0-2 0-2 0-2 0-2 0-2 0-2 0-2 0-2 0-2 0-2 0-2 0-2 0-2 0-2 0-2 0-2 0-2 0-2 0-2 0-2 0-2 0-2 0-2 0-2 0-2 0-2 0-2 0-2 0-2 0-2 0-2 0-2 0-2 0-2 0-2 0-2 0-2 0-2 0-2 0-2 0-2 0-2 0-2 0-2 0-2 0-2 0-2 
0-2 0-2 0-2 0-2 0-2 0-2 0-2 0-2 0-2 0-2 0-2 0-2 0-2 0-2 0-2 0-2 0-2 0-2 0-2 0-2 0-2 0-2 0-2 0-2 0-2 0-2 0-2 0-2 0-2 0-2 0-2 0-2 0-2 0-2 0-2 0-2 0-2 0-2 0-2 0-2 0-2 0-2 0-2 0-2 0-2 0-2 0-2 0-2 0-2 0-2 0-2 0-2 0-2 0-2 0-2 0-2 0-2 0-2 0-2 0-2 0-2 0-2 0-2 0-2 0-2 0-2 0-2 0-2 0-2 0-2 0-2 0-2 0-2 0-2 0-2 0-2 0-2 0-2 0-2 0-2 0-2 0-2 0-2 0-2 0-2 0-2 0-2 0-2 0-2 0-2 0-2 0-2 0-2 0-2 0-2 0-2 0-2 0-2 0-2 0-2 0-2 0-2 0-2 0-2 0-2 0-2 0-2 0-2 0-2 0-2 0-2 0-2 0-2 0-2 0-2 0-2 0-2 0-2 0-2 0-2 0-2 0-2 0-2 0-2 0-2 0-2 0-2 0-2 0-2 0-2 0-2 0-2 0-2 0-2 0-2 0-2 0-2 0-2 0-2 0-2 0-2 0-2 0-2 0-2 0-2 0-2 0-2 0-2 0-2 0-2 0-2 0-2 0-2 0-2 0-2 0-2 0-2 0-2 0-2 0-2 0-2 0-2 0-2 0-2 0-2 0-2 0-2 0-2 0-2 0-2 0-2 0-2 0-2 0-2 0-2 0-2 0-2 0-2 0-2 0-2 0-2 0-2 0-2 0-2 0-2 0-2 0-2 0-2 0-2 0-2 0-2 0-2 0-2 0-2 0-2 0-2 0-2 0-2 0-2 0-2 0-2 0-2 0-2 0-2 0-2 0-2 0-2 0-2 0-2 0-2 0-2 0-2 0-2 0-2 0-2 0-2 0-2 
0-2 0-2 0-2 0-2 0-2 0-2 0-2 0-2 0-2 0-2 0-2 0-2 0-2 0-2 0-2 0-2 0-2 0-2 0-2 0-2 0-2 0-2 0-2 0-2 0-2 0-2 0-2 0-2 0-2 0-2 0-2 0-2 0-2 0-2 0-2 0-2 0-2 0-2 0-2 0-2 0-2 0-2 0-2 0-2 0-2 0-2 0-2 0-2 0-2 0-2 0-2 0-2 0-2 0-2 0-2 0-2 0-2 0-2 0-2 0-2 0-2 0-2 0-2 0-2 0-2 0-2 0-2 0-2 0-2 0-2 0-2 0-2 0-2 0-2 0-2 0-2 0-2 0-2 0-2 0-2 0-2 0-2 0-2 0-2 0-2 0-2 0-2 0-2 0-2 0-2 0-2 0-2 0-2 0-2 0-2 0-2 0-2 0-2 0-2 0-2 0-2 0-2 0-2 0-2 0-2 0-2 0-2 0-2 0-2 0-2 0-2 0-2 0-2 0-2 0-2 0-2 0-2 0-2 0-2 0-2 0-2 0-2 0-2 0-2 0-2 0-2 0-2 0-2 0-2 0-2 0-2 0-2 0-2 0-2 0-2 0-2 0-2 0-2 0-2 0-2 0-2 0-2 0-2 0-2 0-2 0-2 0-2 0-2 0-2 0-2 0-2 0-2 0-2 0-2 0-2 0-2 0-2 0-2 0-2 0-2 0-2 0-2 0-2 0-2 0-2 0-2 0-2 0-2 0-2 0-2 0-2 0-2 0-2 0-2 0-2 0-2 0-2 0-2 0-2 0-2 0-2 0-2 0-2 0-2 0-2 0-2 0-2 0-2 0-2 0-2 0-2 0-2 0-2 0-2 0-2 0-2 0-2 0-2 0-2 0-2 0-2 0-2 0-2 0-2 0-2 0-2 0-2 0-2 0-2 0-2 0-2 0-2 0-2 0-2 0-2 0-2 0-2 
0-2 0-2 0-2 0-2 0-2 0-2 0-2 0-2 0-2 0-2 0-2 0-2 0-2 0-2 0-2 0-2 0-2 0-2 0-2 0-2 0-2 0-2 0-2 0-2 0-2 0-2 0-2 0-2 0-2 0-2 0-2 0-2 0-2 0-2 0-2 0-2 0-2 0-2 0-2 0-2 0-2 0-2 0-2 0-2 0-2 0-2 0-2 0-2 0-2 0-2 0-2 0-2 0-2 0-2 0-2 0-2 0-2 0-2 0-2 0-2 0-2 0-2 0-2 0-2 0-2 0-2 0-2 0-2 0-2 0-2 0-2 0-2 0-2 0-2 0-2 0-2 0-2 0-2 0-2 0-2 0-2 0-2 0-2 0-2 0-2 0-2 0-2 0-2 0-2 0-2 0-2 0-2 0-2 0-2 0-2 0-2 0-2 0-2 0-2 0-2 0-2 0-2 0-2 0-2 0-2 0-2 0-2 0-2 0-2 0-2 0-2 0-2 0-2 0-2 0-2 0-2 0-2 0-2 0-2 0-2 0-2 0-2 0-2 0-2 0-2 0-2 0-2 0-2 0-2 0-2 0-2 0-2 0-2 0-2 0-2 0-2 0-2 0-2 0-2 0-2 0-2 0-2 0-2 0-2 0-2 0-2 0-2 0-2 0-2 0-2 0-2 0-2 0-2 0-2 0-2 0-2 0-2 0-2 0-2 0-2 0-2 0-2 0-2 0-2 0-2 0-2 0-2 0-2 0-2 0-2 0-2 0-2 0-2 0-2 0-2 0-2 0-2 0-2 0-2 0-2 0-2 0-2 0-2 0-2 0-2 0-2 0-2 0-2 0-2 0-2 0-2 0-2 0-2 0-2 0-2 0-2 0-2 0-2 0-2 0-2 0-2 0-2 0-2 0-2 0-2 0-2 0-2 0-2 0-2 0-2 0-2 0-2 0-2 0-2 0-2 0-2 0-2 
0-2 0-2 0-2 0-2 0-2 0-2 0-2 0-2 0-2 0-2 0-2 0-2 0-2 0-2 0-2 0-2 0-2 0-2 0-2 0-2 0-2 0-2 0-2 0-2 0-2 0-2 0-2 0-2 0-2 0-2 0-2 0-2 0-2 0-2 0-2 0-2 0-2 0-2 0-2 0-2 0-2 0-2 0-2 0-2 0-2 0-2 0-2 0-2 0-2 0-2 0-2 0-2 0-2 0-2 0-2 0-2 0-2 0-2 0-2 0-2 0-2 0-2 0-2 0-2 0-2 0-2 0-2 0-2 0-2 0-2 0-2 0-2 0-2 0-2 0-2 0-2 0-2 0-2 0-2 0-2 0-2 0-2 0-2 0-2 0-2 0-2 0-2 0-2 0-2 0-2 0-2 0-2 0-2 0-2 0-2 0-2 0-2 0-2 0-2 0-2 0-2 0-2 0-2 0-2 0-2 0-2 0-2 0-2 0-2 0-2 0-2 0-2 0-2 0-2 0-2 0-2 0-2 0-2 0-2 0-2 0-2 0-2 0-2 0-2 0-2 0-2 0-2 0-2 0-2 0-2 0-2 0-2 0-2 0-2 0-2 0-2 0-2 0-2 0-2 0-2 0-2 0-2 0-2 0-2 0-2 0-2 0-2 0-2 0-2 0-2 0-2 0-2 0-2 0-2 0-2 0-2 0-2 0-2 0-2 0-2 0-2 0-2 0-2 0-2 0-2 0-2 0-2 0-2 0-2 0-2 0-2 0-2 0-2 0-2 0-2 0-2 0-2 0-2 0-2 0-2 0-2 0-2 0-2 0-2 0-2 0-2 0-2 0-2 0-2 0-2 0-2 0-2 0-2 0-2 0-2 0-2 0-2 0-2 0-2 0-2 0-2 0-2 0-2 0-2 0-2 0-2 0-2 0-2 0-2 0-2 0-2 0-2 0-2 0-2 0-2 0-2 0-2 
0-2 0-2 0-2 0-2 0-2 0-2 0-2 0-2 0-2 0-2 0-2 0-2 0-2 0-2 0-2 0-2 0-2 0-2 0-2 0-2 0-2 0-2 0-2 0-2 0-2 0-2 0-2 0-2 0-2 0-2 0-2 0-2 0-2 0-2 0-2 0-2 0-2 0-2 0-2 0-2 0-2 0-2 0-2 0-2 0-2 0-2 0-2 0-2 0-2 0-2 0-2 0-2 0-2 0-2 0-2 0-2 0-2 0-2 0-2 0-2 0-2 0-2 0-2 0-2 0-2 0-2 0-2 0-2 0-2 0-2 0-2 0-2 0-2 0-2 0-2 0-2 0-2 0-2 0-2 0-2 0-2 0-2 0-2 0-2 0-2 0-2 0-2 0-2 0-2 0-2 0-2 0-2 0-2 0-2 0-2 0-2 0-2 0-2 0-2 0-2 0-2 0-2 0-2 0-2 0-2 0-2 0-2 0-2 0-2 0-2 0-2 0-2 0-2 0-2 0-2 0-2 0-2 0-2 0-2 0-2 0-2 0-2 0-2 0-2 0-2 0-2 0-2 0-2 0-2 0-2 0-2 0-2 0-2 0-2 0-2 0-2 0-2 0-2 0-2 0-2 0-2 0-2 0-2 0-2 0-2 0-2 0-2 0-2 0-2 0-2 0-2 0-2 0-2 0-2 0-2 0-2 0-2 0-2 0-2 0-2 0-2 0-2 0-2 0-2 0-2 0-2 0-2 0-2 0-2 0-2 0-2 0-2 0-2 0-2 0-2 0-2 0-2 0-2 0-2 0-2 0-2 0-2 0-2 0-2 0-2 0-2 0-2 0-2 0-2 0-2 0-2 0-2 0-2 0-2 0-2 0-2 0-2 0-2 0-2 0-2 0-2 0-2 0-2 0-2 0-2 0-2 0-2 0-2 0-2 0-2 0-2 0-2 0-2 0-2 0-2 0-2 0-2 
0-2 0-2 0-2 0-2 0-2 0-2 0-2 0-2 0-2 0-2 0-2 0-2 0-2 0-2 0-2 0-2 0-2 0-2 0-2 0-2 0-2 0-2 0-2 0-2 0-2 0-2 0-2 0-2 0-2 0-2 0-2 0-2 0-2 0-2 0-2 0-2 0-2 0-2 0-2 0-2 0-2 0-2 0-2 0-2 0-2 0-2 0-2 0-2 0-2 0-2 0-2 0-2 0-2 0-2 0-2 0-2 0-2 0-2 0-2 0-2 0-2 0-2 0-2 0-2 0-2 0-2 0-2 0-2 0-2 0-2 0-2 0-2 0-2 0-2 0-2 0-2 0-2 0-2 0-2 0-2 0-2 0-2 0-2 0-2 0-2 0-2 0-2 0-2 0-2 0-2 0-2 0-2 0-2 0-2 0-2 0-2 0-2 0-2 0-2 0-2 0-2 0-2 0-2 0-2 0-2 0-2 0-2 0-2 0-2 0-2 0-2 0-2 0-2 0-2 0-2 0-2 0-2 0-2 0-2 0-2 0-2 0-2 0-2 0-2 0-2 0-2 0-2 0-2 0-2 0-2 0-2 0-2 0-2 0-2 0-2 0-2 0-2 0-2 0-2 0-2 0-2 0-2 0-2 0-2 0-2 0-2 0-2 0-2 0-2 0-2 0-2 0-2 0-2 0-2 0-2 0-2 0-2 0-2 0-2 0-2 0-2 0-2 0-2 0-2 0-2 0-2 0-2 0-2 0-2 0-2 0-2 0-2 0-2 0-2 0-2 0-2 0-2 0-2 0-2 0-2 0-2 0-2 0-2 0-2 0-2 0-2 0-2 0-2 0-2 0-2 0-2 0-2 0-2 0-2 0-2 0-2 0-2 0-2 0-2 0-2 0-2 0-2 0-2 0-2 0-2 0-2 0-2 0-2 0-2 0-2 0-2 0-2 0-2 0-2 0-2 0-2 0-2 
0-2 0-2 0-2 0-2 0-2 0-2 0-2 0-2 0-2 0-2 0-2 0-2 0-2 0-2 0-2 0-2 0-2 0-2 0-2 0-2 0-2 0-2 0-2 0-2 0-2 0-2 0-2 0-2 0-2 0-2 0-2 0-2 0-2 0-2 0-2 0-2 0-2 0-2 0-2 0-2 0-2 0-2 0-2 0-2 0-2 0-2 0-2 0-2 0-2 0-2 0-2 0-2 0-2 0-2 0-2 0-2 0-2 0-2 0-2 0-2 0-2 0-2 0-2 0-2 0-2 0-2 0-2 0-2 0-2 0-2 0-2 0-2 0-2 0-2 0-2 0-2 0-2 0-2 0-2 0-2 0-2 0-2 0-2 0-2 0-2 0-2 0-2 0-2 0-2 0-2 0-2 0-2 0-2 0-2 0-2 0-2 0-2 0-2 0-2 0-2 0-2 0-2 0-2 0-2 0-2 0-2 0-2 0-2 0-2 0-2 0-2 0-2 0-2 0-2 0-2 0-2 0-2 0-2 0-2 0-2 0-2 0-2 0-2 0-2 0-2 0-2 0-2 0-2 0-2 0-2 0-2 0-2 0-2 0-2 0-2 0-2 0-2 0-2 0-2 0-2 0-2 0-2 0-2 0-2 0-2 0-2 0-2 0-2 0-2 0-2 0-2 0-2 0-2 0-2 0-2 0-2 0-2 0-2 0-2 0-2 0-2 0-2 0-2 0-2 0-2 0-2 0-2 0-2 0-2 0-2 0-2 0-2 0-2 0-2 0-2 0-2 0-2 0-2 0-2 0-2 0-2 0-2 0-2 0-2 0-2 0-2 0-2 0-2 0-2 0-2 0-2 0-2 0-2 0-2 0-2 0-2 0-2 0-2 0-2 0-2 0-2 0-2 0-2 0-2 0-2 0-2 0-2 0-2 0-2 0-2 0-2 0-2 0-2 0-2 0-2 0-2 0-2 
0-2 0-2 0-2 0-2 0-2 0-2 0-2 0-2 0-2 0-2 0-2 0-2 0-2 0-2 0-2 0-2 0-2 0-2 0-2 0-2 0-2 0-2 0-2 0-2 0-2 0-2 0-2 0-2 0-2 0-2 0-2 0-2 0-2 0-2 0-2 0-2 0-2 0-2 0-2 0-2 0-2 0-2 0-2 0-2 0-2 0-2 0-2 0-2 0-2 0-2 0-2 0-2 0-2 0-2 0-2 0-2 0-2 0-2 0-2 0-2 0-2 0-2 0-2 0-2 0-2 0-2 0-2 0-2 0-2 0-2 0-2 0-2 0-2 0-2 0-2 0-2 0-2 0-2 0-2 0-2 0-2 0-2 0-2 0-2 0-2 0-2 0-2 0-2 0-2 0-2 0-2 0-2 0-2 0-2 0-2 0-2 0-2 0-2 0-2 0-2 0-2 0-2 0-2 0-2 0-2 0-2 0-2 0-2 0-2 0-2 0-2 0-2 0-2 0-2 0-2 0-2 0-2 0-2 0-2 0-2 0-2 0-2 0-2 0-2 0-2 0-2 0-2 0-2 0-2 0-2 0-2 0-2 0-2 0-2 0-2 0-2 0-2 0-2 0-2 0-2 0-2 0-2 0-2 0-2 0-2 0-2 0-2 0-2 0-2 0-2 0-2 0-2 0-2 0-2 0-2 0-2 0-2 0-2 0-2 0-2 0-2 0-2 0-2 0-2 0-2 0-2 0-2 0-2 0-2 0-2 0-2 0-2 0-2 0-2 0-2 0-2 0-2 0-2 0-2 0-2 0-2 0-2 0-2 0-2 0-2 0-2 0-2 0-2 0-2 0-2 0-2 0-2 0-2 0-2 0-2 0-2 0-2 0-2 0-2 0-2 0-2 0-2 0-2 0-2 0-2 0-2 0-2 0-2 0-2 0-2 0-2 0-2 0-2 0-2 0-2 0-2 0-2 
0-2 0-2 0-2 0-2 0-2 0-2 0-2 0-2 0-2 0-2 0-2 0-2 0-2 0-2 0-2 0-2 0-2 0-2 0-2 0-2 0-2 0-2 0-2 0-2 0-2 0-2 0-2 0-2 0-2 0-2 0-2 0-2 0-2 0-2 0-2 0-2 0-2 0-2 0-2 0-2 0-2 0-2 0-2 0-2 0-2 0-2 0-2 0-2 0-2 0-2 0-2 0-2 0-2 0-2 0-2 0-2 0-2 0-2 0-2 0-2 0-2 0-2 0-2 0-2 0-2 0-2 0-2 0-2 0-2 0-2 0-2 0-2 0-2 0-2 0-2 0-2 0-2 0-2 0-2 0-2 0-2 0-2 0-2 0-2 0-2 0-2 0-2 0-2 0-2 0-2 0-2 0-2 0-2 0-2 0-2 0-2 0-2 0-2 0-2 0-2 0-2 0-2 0-2 0-2 0-2 0-2 0-2 0-2 0-2 0-2 0-2 0-2 0-2 0-2 0-2 0-2 0-2 0-2 0-2 0-2 0-2 0-2 0-2 0-2 0-2 0-2 0-2 0-2 0-2 0-2 0-2 0-2 0-2 0-2 0-2 0-2 0-2 0-2 0-2 0-2 0-2 0-2 0-2 0-2 0-2 0-2 0-2 0-2 0-2 0-2 0-2 0-2 0-2 0-2 0-2 0-2 0-2 0-2 0-2 0-2 0-2 0-2 0-2 0-2 0-2 0-2 0-2 0-2 0-2 0-2 0-2 0-2 0-2 0-2 0-2 0-2 0-2 0-2 0-2 0-2 0-2 0-2 0-2 0-2 0-2 0-2 0-2 0-2 0-2 0-2 0-2 0-2 0-2 0-2 0-2 0-2 0-2 0-2 0-2 0-2 0-2 0-2 0-2 0-2 0-2 0-2 0-2 0-2 0-2 0-2 0-2 0-2 0-2 0-2 0-2 0-2 0-2 
0-2 0-2 0-2 0-2 0-2 0-2 0-2 0-2 0-2 0-2 0-2 0-2 0-2 0-2 0-2 0-2 0-2 0-2 0-2 0-2 0-2 0-2 0-2 0-2 0-2 0-2 0-2 0-2 0-2 0-2 0-2 0-2 0-2 0-2 0-2 0-2 0-2 0-2 0-2 0-2 0-2 0-2 0-2 0-2 0-2 0-2 0-2 0-2 0-2 0-2 0-2 0-2 0-2 0-2 0-2 0-2 0-2 0-2 0-2 0-2 0-2 0-2 0-2 0-2 0-2 0-2 0-2 0-2 0-2 0-2 0-2 0-2 0-2 0-2 0-2 0-2 0-2 0-2 0-2 0-2 0-2 0-2 0-2 0-2 0-2 0-2 0-2 0-2 0-2 0-2 0-2 0-2 0-2 0-2 0-2 0-2 0-2 0-2 0-2 0-2 0-2 0-2 0-2 0-2 0-2 0-2 0-2 0-2 0-2 0-2 0-2 0-2 0-2 0-2 0-2 0-2 0-2 0-2 0-2 0-2 0-2 0-2 0-2 0-2 0-2 0-2 0-2 0-2 0-2 0-2 0-2 0-2 0-2 0-2 0-2 0-2 0-2 0-2 0-2 0-2 0-2 0-2 0-2 0-2 0-2 0-2 0-2 0-2 0-2 0-2 0-2 0-2 0-2 0-2 0-2 0-2 0-2 0-2 0-2 0-2 0-2 0-2 0-2 0-2 0-2 0-2 0-2 0-2 0-2 0-2 0-2 0-2 0-2 0-2 0-2 0-2 0-2 0-2 0-2 0-2 0-2 0-2 0-2 0-2 0-2 0-2 0-2 0-2 0-2 0-2 0-2 0-2 0-2 0-2 0-2 0-2 0-2 0-2 0-2 0-2 0-2 0-2 0-2 0-2 0-2 0-2 0-2 0-2 0-2 0-2 0-2 0-2 0-2 0-2 0-2 0-2 0-2 
