# Supplementary material for: Sorting at embryonic boundaries requires high heterotypic interfacial tension
Source: Nat Commun. 2017 Jul 31;8:157. doi: 10.1038/s41467-017-00146-x (PMC5537356; doi:10.1038/s41467-017-00146-x)
Supplement: Supplementary file 2 — Supplementary Software 1 [file 41467_2017_146_MOESM2_ESM.zip › PottsModel/ExecutablePottsModel/mtx/RandomI.txt]

0-2 0-2 0-2 0-2 0-2 0-2 0-2 0-2 0-2 0-2 0-2 0-2 0-2 0-2 0-2 0-2 0-2 0-2 0-2 0-2 0-2 0-2 0-2 0-2 0-2 0-2 0-2 0-2 0-2 0-2 0-2 0-2 0-2 0-2 0-2 0-2 0-2 0-2 0-2 0-2 0-2 0-2 0-2 0-2 0-2 0-2 0-2 0-2 0-2 0-2 0-2 0-2 0-2 0-2 0-2 0-2 0-2 0-2 0-2 0-2 0-2 0-2 0-2 0-2 0-2 0-2 0-2 0-2 0-2 0-2 0-2 0-2 0-2 0-2 0-2 0-2 0-2 0-2 0-2 0-2 0-2 0-2 0-2 0-2 0-2 0-2 0-2 0-2 0-2 0-2 0-2 0-2 0-2 0-2 0-2 0-2 0-2 0-2 0-2 0-2 0-2 0-2 0-2 0-2 0-2 0-2 0-2 0-2 0-2 0-2 0-2 0-2 0-2 0-2 0-2 0-2 0-2 0-2 0-2 0-2 0-2 0-2 0-2 0-2 0-2 0-2 0-2 0-2 0-2 0-2 0-2 0-2 0-2 0-2 0-2 0-2 0-2 0-2 0-2 0-2 0-2 0-2 0-2 0-2 0-2 0-2 0-2 0-2 0-2 0-2 0-2 0-2 0-2 0-2 0-2 0-2 0-2 0-2 0-2 0-2 0-2 0-2 0-2 0-2 0-2 0-2 0-2 0-2 0-2 0-2 0-2 0-2 0-2 0-2 0-2 0-2 0-2 0-2 0-2 0-2 0-2 0-2 0-2 0-2 0-2 0-2 0-2 0-2 0-2 0-2 0-2 0-2 0-2 0-2 0-2 0-2 0-2 0-2 0-2 0-2 0-2 0-2 0-2 0-2 0-2 0-2 0-2 0-2 0-2 0-2 0-2 0-2 0-2 0-2 0-2 0-2 0-2 
0-2 0-2 0-2 0-2 0-2 0-2 0-2 0-2 0-2 0-2 0-2 0-2 0-2 0-2 0-2 0-2 0-2 0-2 0-2 0-2 0-2 0-2 0-2 0-2 0-2 0-2 0-2 0-2 0-2 0-2 0-2 0-2 0-2 0-2 0-2 0-2 0-2 0-2 0-2 0-2 0-2 0-2 0-2 0-2 0-2 0-2 0-2 0-2 0-2 0-2 0-2 0-2 0-2 0-2 0-2 0-2 0-2 0-2 0-2 0-2 0-2 0-2 0-2 0-2 0-2 0-2 0-2 0-2 0-2 0-2 0-2 0-2 0-2 0-2 0-2 0-2 0-2 0-2 0-2 0-2 0-2 0-2 0-2 0-2 0-2 0-2 0-2 0-2 0-2 0-2 0-2 0-2 0-2 0-2 0-2 0-2 0-2 0-2 0-2 0-2 0-2 0-2 0-2 0-2 0-2 0-2 0-2 0-2 0-2 0-2 0-2 0-2 0-2 0-2 0-2 0-2 0-2 0-2 0-2 0-2 0-2 0-2 0-2 0-2 0-2 0-2 0-2 0-2 0-2 0-2 0-2 0-2 0-2 0-2 0-2 0-2 0-2 0-2 0-2 0-2 0-2 0-2 0-2 0-2 0-2 0-2 0-2 0-2 0-2 0-2 0-2 0-2 0-2 0-2 0-2 0-2 0-2 0-2 0-2 0-2 0-2 0-2 0-2 0-2 0-2 0-2 0-2 0-2 0-2 0-2 0-2 0-2 0-2 0-2 0-2 0-2 0-2 0-2 0-2 0-2 0-2 0-2 0-2 0-2 0-2 0-2 0-2 0-2 0-2 0-2 0-2 0-2 0-2 0-2 0-2 0-2 0-2 0-2 0-2 0-2 0-2 0-2 0-2 0-2 0-2 0-2 0-2 0-2 0-2 0-2 0-2 0-2 0-2 0-2 0-2 0-2 0-2 
0-2 0-2 0-2 0-2 0-2 0-2 0-2 0-2 0-2 0-2 0-2 0-2 0-2 0-2 0-2 0-2 0-2 0-2 0-2 0-2 0-2 0-2 0-2 0-2 0-2 0-2 0-2 0-2 0-2 0-2 0-2 0-2 0-2 0-2 0-2 0-2 0-2 0-2 0-2 0-2 0-2 0-2 0-2 0-2 0-2 0-2 0-2 0-2 0-2 0-2 0-2 0-2 0-2 0-2 0-2 0-2 0-2 0-2 0-2 0-2 0-2 0-2 0-2 0-2 0-2 0-2 0-2 0-2 0-2 0-2 0-2 0-2 0-2 0-2 0-2 0-2 0-2 0-2 0-2 0-2 0-2 0-2 0-2 0-2 0-2 0-2 0-2 0-2 0-2 0-2 0-2 0-2 0-2 0-2 0-2 0-2 0-2 0-2 0-2 0-2 0-2 0-2 0-2 0-2 0-2 0-2 0-2 0-2 0-2 0-2 0-2 0-2 0-2 0-2 0-2 0-2 0-2 0-2 0-2 0-2 0-2 0-2 0-2 0-2 0-2 0-2 0-2 0-2 0-2 0-2 0-2 0-2 0-2 0-2 0-2 0-2 0-2 0-2 0-2 0-2 0-2 0-2 0-2 0-2 0-2 0-2 0-2 0-2 0-2 0-2 0-2 0-2 0-2 0-2 0-2 0-2 0-2 0-2 0-2 0-2 0-2 0-2 0-2 0-2 0-2 0-2 0-2 0-2 0-2 0-2 0-2 0-2 0-2 0-2 0-2 0-2 0-2 0-2 0-2 0-2 0-2 0-2 0-2 0-2 0-2 0-2 0-2 0-2 0-2 0-2 0-2 0-2 0-2 0-2 0-2 0-2 0-2 0-2 0-2 0-2 0-2 0-2 0-2 0-2 0-2 0-2 0-2 0-2 0-2 0-2 0-2 0-2 0-2 0-2 0-2 0-2 0-2 
0-2 0-2 0-2 0-2 0-2 0-2 0-2 0-2 0-2 0-2 0-2 0-2 0-2 0-2 0-2 0-2 0-2 0-2 0-2 0-2 0-2 0-2 0-2 0-2 0-2 0-2 0-2 0-2 0-2 0-2 0-2 0-2 0-2 0-2 0-2 0-2 0-2 0-2 0-2 0-2 0-2 0-2 0-2 0-2 0-2 0-2 0-2 0-2 0-2 0-2 0-2 0-2 0-2 0-2 0-2 0-2 0-2 0-2 0-2 0-2 0-2 0-2 0-2 0-2 0-2 0-2 0-2 0-2 0-2 0-2 0-2 0-2 0-2 0-2 0-2 0-2 0-2 0-2 0-2 0-2 0-2 0-2 0-2 0-2 0-2 0-2 0-2 0-2 0-2 0-2 0-2 0-2 0-2 0-2 0-2 0-2 0-2 0-2 0-2 0-2 0-2 0-2 0-2 0-2 0-2 0-2 0-2 0-2 0-2 0-2 0-2 0-2 0-2 0-2 0-2 0-2 0-2 0-2 0-2 0-2 0-2 0-2 0-2 0-2 0-2 0-2 0-2 0-2 0-2 0-2 0-2 0-2 0-2 0-2 0-2 0-2 0-2 0-2 0-2 0-2 0-2 0-2 0-2 0-2 0-2 0-2 0-2 0-2 0-2 0-2 0-2 0-2 0-2 0-2 0-2 0-2 0-2 0-2 0-2 0-2 0-2 0-2 0-2 0-2 0-2 0-2 0-2 0-2 0-2 0-2 0-2 0-2 0-2 0-2 0-2 0-2 0-2 0-2 0-2 0-2 0-2 0-2 0-2 0-2 0-2 0-2 0-2 0-2 0-2 0-2 0-2 0-2 0-2 0-2 0-2 0-2 0-2 0-2 0-2 0-2 0-2 0-2 0-2 0-2 0-2 0-2 0-2 0-2 0-2 0-2 0-2 0-2 0-2 0-2 0-2 0-2 0-2 
0-2 0-2 0-2 0-2 0-2 0-2 0-2 0-2 0-2 0-2 0-2 0-2 0-2 0-2 0-2 0-2 0-2 0-2 0-2 0-2 0-2 0-2 0-2 0-2 0-2 0-2 0-2 0-2 0-2 0-2 0-2 0-2 0-2 0-2 0-2 0-2 0-2 0-2 0-2 0-2 0-2 0-2 0-2 0-2 0-2 0-2 0-2 0-2 0-2 0-2 0-2 0-2 0-2 0-2 0-2 0-2 0-2 0-2 0-2 0-2 0-2 0-2 0-2 0-2 0-2 0-2 0-2 0-2 0-2 0-2 0-2 0-2 0-2 0-2 0-2 0-2 0-2 0-2 0-2 0-2 0-2 0-2 0-2 0-2 0-2 0-2 0-2 0-2 0-2 0-2 0-2 0-2 0-2 0-2 0-2 0-2 0-2 0-2 0-2 0-2 0-2 0-2 0-2 0-2 0-2 0-2 0-2 0-2 0-2 0-2 0-2 0-2 0-2 0-2 0-2 0-2 0-2 0-2 0-2 0-2 0-2 0-2 0-2 0-2 0-2 0-2 0-2 0-2 0-2 0-2 0-2 0-2 0-2 0-2 0-2 0-2 0-2 0-2 0-2 0-2 0-2 0-2 0-2 0-2 0-2 0-2 0-2 0-2 0-2 0-2 0-2 0-2 0-2 0-2 0-2 0-2 0-2 0-2 0-2 0-2 0-2 0-2 0-2 0-2 0-2 0-2 0-2 0-2 0-2 0-2 0-2 0-2 0-2 0-2 0-2 0-2 0-2 0-2 0-2 0-2 0-2 0-2 0-2 0-2 0-2 0-2 0-2 0-2 0-2 0-2 0-2 0-2 0-2 0-2 0-2 0-2 0-2 0-2 0-2 0-2 0-2 0-2 0-2 0-2 0-2 0-2 0-2 0-2 0-2 0-2 0-2 0-2 0-2 0-2 0-2 0-2 0-2 
0-2 0-2 0-2 0-2 0-2 0-2 0-2 0-2 0-2 0-2 0-2 0-2 0-2 0-2 0-2 0-2 0-2 0-2 0-2 0-2 0-2 0-2 0-2 0-2 0-2 0-2 0-2 0-2 0-2 0-2 0-2 0-2 0-2 0-2 0-2 0-2 0-2 0-2 0-2 0-2 0-2 0-2 0-2 0-2 0-2 0-2 0-2 0-2 0-2 0-2 0-2 0-2 0-2 0-2 0-2 0-2 0-2 0-2 0-2 0-2 0-2 0-2 0-2 0-2 0-2 0-2 0-2 0-2 0-2 0-2 0-2 0-2 0-2 0-2 0-2 0-2 0-2 0-2 0-2 0-2 0-2 0-2 0-2 0-2 0-2 0-2 0-2 0-2 0-2 0-2 0-2 0-2 0-2 0-2 0-2 0-2 0-2 0-2 0-2 0-2 0-2 0-2 0-2 0-2 0-2 0-2 0-2 0-2 0-2 0-2 0-2 0-2 0-2 0-2 0-2 0-2 0-2 0-2 0-2 0-2 0-2 0-2 0-2 0-2 0-2 0-2 0-2 0-2 0-2 0-2 0-2 0-2 0-2 0-2 0-2 0-2 0-2 0-2 0-2 0-2 0-2 0-2 0-2 0-2 0-2 0-2 0-2 0-2 0-2 0-2 0-2 0-2 0-2 0-2 0-2 0-2 0-2 0-2 0-2 0-2 0-2 0-2 0-2 0-2 0-2 0-2 0-2 0-2 0-2 0-2 0-2 0-2 0-2 0-2 0-2 0-2 0-2 0-2 0-2 0-2 0-2 0-2 0-2 0-2 0-2 0-2 0-2 0-2 0-2 0-2 0-2 0-2 0-2 0-2 0-2 0-2 0-2 0-2 0-2 0-2 0-2 0-2 0-2 0-2 0-2 0-2 0-2 0-2 0-2 0-2 0-2 0-2 0-2 0-2 0-2 0-2 0-2 
0-2 0-2 0-2 0-2 0-2 0-2 0-2 0-2 0-2 0-2 0-2 0-2 0-2 0-2 0-2 0-2 0-2 0-2 0-2 0-2 0-2 0-2 0-2 0-2 0-2 0-2 0-2 0-2 0-2 0-2 0-2 0-2 0-2 0-2 0-2 0-2 0-2 0-2 0-2 0-2 0-2 0-2 0-2 0-2 0-2 0-2 0-2 0-2 0-2 0-2 0-2 0-2 0-2 0-2 0-2 0-2 0-2 0-2 0-2 0-2 0-2 0-2 0-2 0-2 0-2 0-2 0-2 0-2 0-2 0-2 0-2 0-2 0-2 0-2 0-2 0-2 0-2 0-2 0-2 0-2 0-2 0-2 0-2 0-2 0-2 0-2 0-2 0-2 0-2 0-2 0-2 0-2 0-2 0-2 0-2 0-2 0-2 0-2 0-2 0-2 0-2 0-2 0-2 0-2 0-2 0-2 0-2 0-2 0-2 0-2 0-2 0-2 0-2 0-2 0-2 0-2 0-2 0-2 0-2 0-2 0-2 0-2 0-2 0-2 0-2 0-2 0-2 0-2 0-2 0-2 0-2 0-2 0-2 0-2 0-2 0-2 0-2 0-2 0-2 0-2 0-2 0-2 0-2 0-2 0-2 0-2 0-2 0-2 0-2 0-2 0-2 0-2 0-2 0-2 0-2 0-2 0-2 0-2 0-2 0-2 0-2 0-2 0-2 0-2 0-2 0-2 0-2 0-2 0-2 0-2 0-2 0-2 0-2 0-2 0-2 0-2 0-2 0-2 0-2 0-2 0-2 0-2 0-2 0-2 0-2 0-2 0-2 0-2 0-2 0-2 0-2 0-2 0-2 0-2 0-2 0-2 0-2 0-2 0-2 0-2 0-2 0-2 0-2 0-2 0-2 0-2 0-2 0-2 0-2 0-2 0-2 0-2 0-2 0-2 0-2 0-2 0-2 
0-2 0-2 0-2 0-2 0-2 0-2 0-2 0-2 0-2 0-2 0-2 0-2 0-2 0-2 0-2 0-2 0-2 0-2 0-2 0-2 0-2 0-2 0-2 0-2 0-2 0-2 0-2 0-2 0-2 0-2 0-2 0-2 0-2 0-2 0-2 0-2 0-2 0-2 0-2 0-2 0-2 0-2 0-2 0-2 0-2 0-2 0-2 0-2 0-2 0-2 0-2 0-2 0-2 0-2 0-2 0-2 0-2 0-2 0-2 0-2 0-2 0-2 0-2 0-2 0-2 0-2 0-2 0-2 0-2 0-2 0-2 0-2 0-2 0-2 0-2 0-2 0-2 0-2 0-2 0-2 0-2 0-2 0-2 0-2 0-2 0-2 0-2 0-2 0-2 0-2 0-2 0-2 0-2 0-2 0-2 0-2 0-2 0-2 0-2 0-2 0-2 0-2 0-2 0-2 0-2 0-2 0-2 0-2 0-2 0-2 0-2 0-2 0-2 0-2 0-2 0-2 0-2 0-2 0-2 0-2 0-2 0-2 0-2 0-2 0-2 0-2 0-2 0-2 0-2 0-2 0-2 0-2 0-2 0-2 0-2 0-2 0-2 0-2 0-2 0-2 0-2 0-2 0-2 0-2 0-2 0-2 0-2 0-2 0-2 0-2 0-2 0-2 0-2 0-2 0-2 0-2 0-2 0-2 0-2 0-2 0-2 0-2 0-2 0-2 0-2 0-2 0-2 0-2 0-2 0-2 0-2 0-2 0-2 0-2 0-2 0-2 0-2 0-2 0-2 0-2 0-2 0-2 0-2 0-2 0-2 0-2 0-2 0-2 0-2 0-2 0-2 0-2 0-2 0-2 0-2 0-2 0-2 0-2 0-2 0-2 0-2 0-2 0-2 0-2 0-2 0-2 0-2 0-2 0-2 0-2 0-2 0-2 0-2 0-2 0-2 0-2 0-2 
0-2 0-2 0-2 0-2 0-2 0-2 0-2 0-2 0-2 0-2 0-2 0-2 0-2 0-2 0-2 0-2 0-2 0-2 0-2 0-2 0-2 0-2 0-2 0-2 0-2 0-2 0-2 0-2 0-2 0-2 0-2 0-2 0-2 0-2 0-2 0-2 0-2 0-2 0-2 0-2 0-2 0-2 0-2 0-2 0-2 0-2 0-2 0-2 0-2 0-2 0-2 0-2 0-2 0-2 0-2 0-2 0-2 0-2 0-2 0-2 0-2 0-2 0-2 0-2 0-2 0-2 0-2 0-2 0-2 0-2 0-2 0-2 0-2 0-2 0-2 0-2 0-2 0-2 0-2 0-2 0-2 0-2 0-2 0-2 0-2 0-2 0-2 0-2 0-2 0-2 0-2 0-2 0-2 0-2 0-2 0-2 0-2 0-2 0-2 0-2 0-2 0-2 0-2 0-2 0-2 0-2 0-2 0-2 0-2 0-2 0-2 0-2 0-2 0-2 0-2 0-2 0-2 0-2 0-2 0-2 0-2 0-2 0-2 0-2 0-2 0-2 0-2 0-2 0-2 0-2 0-2 0-2 0-2 0-2 0-2 0-2 0-2 0-2 0-2 0-2 0-2 0-2 0-2 0-2 0-2 0-2 0-2 0-2 0-2 0-2 0-2 0-2 0-2 0-2 0-2 0-2 0-2 0-2 0-2 0-2 0-2 0-2 0-2 0-2 0-2 0-2 0-2 0-2 0-2 0-2 0-2 0-2 0-2 0-2 0-2 0-2 0-2 0-2 0-2 0-2 0-2 0-2 0-2 0-2 0-2 0-2 0-2 0-2 0-2 0-2 0-2 0-2 0-2 0-2 0-2 0-2 0-2 0-2 0-2 0-2 0-2 0-2 0-2 0-2 0-2 0-2 0-2 0-2 0-2 0-2 0-2 0-2 0-2 0-2 0-2 0-2 0-2 
0-2 0-2 0-2 0-2 0-2 0-2 0-2 0-2 0-2 0-2 0-2 0-2 0-2 0-2 0-2 0-2 0-2 0-2 0-2 0-2 0-2 0-2 0-2 0-2 0-2 0-2 0-2 0-2 0-2 0-2 0-2 0-2 0-2 0-2 0-2 0-2 0-2 0-2 0-2 0-2 0-2 0-2 0-2 0-2 0-2 0-2 0-2 0-2 0-2 0-2 0-2 0-2 0-2 0-2 0-2 0-2 0-2 0-2 0-2 0-2 0-2 0-2 0-2 0-2 0-2 0-2 0-2 0-2 0-2 0-2 0-2 0-2 0-2 0-2 0-2 0-2 0-2 0-2 0-2 0-2 0-2 0-2 0-2 0-2 0-2 0-2 0-2 0-2 0-2 0-2 0-2 0-2 0-2 0-2 0-2 0-2 0-2 0-2 0-2 0-2 0-2 0-2 0-2 0-2 0-2 0-2 0-2 0-2 0-2 0-2 0-2 0-2 0-2 0-2 0-2 0-2 0-2 0-2 0-2 0-2 0-2 0-2 0-2 0-2 0-2 0-2 0-2 0-2 0-2 0-2 0-2 0-2 0-2 0-2 0-2 0-2 0-2 0-2 0-2 0-2 0-2 0-2 0-2 0-2 0-2 0-2 0-2 0-2 0-2 0-2 0-2 0-2 0-2 0-2 0-2 0-2 0-2 0-2 0-2 0-2 0-2 0-2 0-2 0-2 0-2 0-2 0-2 0-2 0-2 0-2 0-2 0-2 0-2 0-2 0-2 0-2 0-2 0-2 0-2 0-2 0-2 0-2 0-2 0-2 0-2 0-2 0-2 0-2 0-2 0-2 0-2 0-2 0-2 0-2 0-2 0-2 0-2 0-2 0-2 0-2 0-2 0-2 0-2 0-2 0-2 0-2 0-2 0-2 0-2 0-2 0-2 0-2 0-2 0-2 0-2 0-2 0-2 
0-2 0-2 0-2 0-2 0-2 0-2 0-2 0-2 0-2 0-2 0-2 0-2 0-2 0-2 0-2 0-2 0-2 0-2 0-2 0-2 0-2 0-2 0-2 0-2 0-2 0-2 0-2 0-2 0-2 0-2 0-2 0-2 0-2 0-2 0-2 0-2 0-2 0-2 0-2 0-2 0-2 0-2 0-2 0-2 0-2 0-2 0-2 0-2 0-2 0-2 0-2 0-2 0-2 0-2 0-2 0-2 0-2 0-2 0-2 0-2 0-2 0-2 0-2 0-2 0-2 0-2 0-2 0-2 0-2 0-2 0-2 0-2 0-2 0-2 0-2 0-2 0-2 0-2 0-2 0-2 0-2 0-2 0-2 0-2 0-2 0-2 0-2 0-2 0-2 0-2 0-2 0-2 0-2 0-2 0-2 0-2 0-2 0-2 0-2 0-2 0-2 0-2 0-2 0-2 0-2 0-2 0-2 0-2 0-2 0-2 0-2 0-2 0-2 0-2 0-2 0-2 0-2 0-2 0-2 0-2 0-2 0-2 0-2 0-2 0-2 0-2 0-2 0-2 0-2 0-2 0-2 0-2 0-2 0-2 0-2 0-2 0-2 0-2 0-2 0-2 0-2 0-2 0-2 0-2 0-2 0-2 0-2 0-2 0-2 0-2 0-2 0-2 0-2 0-2 0-2 0-2 0-2 0-2 0-2 0-2 0-2 0-2 0-2 0-2 0-2 0-2 0-2 0-2 0-2 0-2 0-2 0-2 0-2 0-2 0-2 0-2 0-2 0-2 0-2 0-2 0-2 0-2 0-2 0-2 0-2 0-2 0-2 0-2 0-2 0-2 0-2 0-2 0-2 0-2 0-2 0-2 0-2 0-2 0-2 0-2 0-2 0-2 0-2 0-2 0-2 0-2 0-2 0-2 0-2 0-2 0-2 0-2 0-2 0-2 0-2 0-2 0-2 
0-2 0-2 0-2 0-2 0-2 0-2 0-2 0-2 0-2 0-2 0-2 0-2 0-2 0-2 0-2 0-2 0-2 0-2 0-2 0-2 0-2 0-2 0-2 0-2 0-2 0-2 0-2 0-2 0-2 0-2 0-2 0-2 0-2 0-2 0-2 0-2 0-2 0-2 0-2 0-2 0-2 0-2 0-2 0-2 0-2 0-2 0-2 0-2 0-2 0-2 0-2 0-2 0-2 0-2 0-2 0-2 0-2 0-2 0-2 0-2 0-2 0-2 0-2 0-2 0-2 0-2 0-2 0-2 0-2 0-2 0-2 0-2 0-2 0-2 0-2 0-2 0-2 0-2 0-2 0-2 0-2 0-2 0-2 0-2 0-2 0-2 0-2 0-2 0-2 0-2 0-2 0-2 0-2 0-2 0-2 0-2 0-2 0-2 0-2 0-2 0-2 0-2 0-2 0-2 0-2 0-2 0-2 0-2 0-2 0-2 0-2 0-2 0-2 0-2 0-2 0-2 0-2 0-2 0-2 0-2 0-2 0-2 0-2 0-2 0-2 0-2 0-2 0-2 0-2 0-2 0-2 0-2 0-2 0-2 0-2 0-2 0-2 0-2 0-2 0-2 0-2 0-2 0-2 0-2 0-2 0-2 0-2 0-2 0-2 0-2 0-2 0-2 0-2 0-2 0-2 0-2 0-2 0-2 0-2 0-2 0-2 0-2 0-2 0-2 0-2 0-2 0-2 0-2 0-2 0-2 0-2 0-2 0-2 0-2 0-2 0-2 0-2 0-2 0-2 0-2 0-2 0-2 0-2 0-2 0-2 0-2 0-2 0-2 0-2 0-2 0-2 0-2 0-2 0-2 0-2 0-2 0-2 0-2 0-2 0-2 0-2 0-2 0-2 0-2 0-2 0-2 0-2 0-2 0-2 0-2 0-2 0-2 0-2 0-2 0-2 0-2 0-2 
0-2 0-2 0-2 0-2 0-2 0-2 0-2 0-2 0-2 0-2 0-2 0-2 0-2 0-2 0-2 0-2 0-2 0-2 0-2 0-2 0-2 0-2 0-2 0-2 0-2 0-2 0-2 0-2 0-2 0-2 0-2 0-2 0-2 0-2 0-2 0-2 0-2 0-2 0-2 0-2 0-2 0-2 0-2 0-2 0-2 0-2 0-2 0-2 0-2 0-2 0-2 0-2 0-2 0-2 0-2 0-2 0-2 0-2 0-2 0-2 0-2 0-2 0-2 0-2 0-2 0-2 0-2 0-2 0-2 0-2 0-2 0-2 0-2 0-2 0-2 0-2 0-2 0-2 0-2 0-2 0-2 0-2 0-2 0-2 0-2 0-2 0-2 0-2 0-2 0-2 0-2 0-2 0-2 0-2 0-2 0-2 0-2 0-2 0-2 0-2 0-2 0-2 0-2 0-2 0-2 0-2 0-2 0-2 0-2 0-2 0-2 0-2 0-2 0-2 0-2 0-2 0-2 0-2 0-2 0-2 0-2 0-2 0-2 0-2 0-2 0-2 0-2 0-2 0-2 0-2 0-2 0-2 0-2 0-2 0-2 0-2 0-2 0-2 0-2 0-2 0-2 0-2 0-2 0-2 0-2 0-2 0-2 0-2 0-2 0-2 0-2 0-2 0-2 0-2 0-2 0-2 0-2 0-2 0-2 0-2 0-2 0-2 0-2 0-2 0-2 0-2 0-2 0-2 0-2 0-2 0-2 0-2 0-2 0-2 0-2 0-2 0-2 0-2 0-2 0-2 0-2 0-2 0-2 0-2 0-2 0-2 0-2 0-2 0-2 0-2 0-2 0-2 0-2 0-2 0-2 0-2 0-2 0-2 0-2 0-2 0-2 0-2 0-2 0-2 0-2 0-2 0-2 0-2 0-2 0-2 0-2 0-2 0-2 0-2 0-2 0-2 0-2 
0-2 0-2 0-2 0-2 0-2 0-2 0-2 0-2 0-2 0-2 0-2 0-2 0-2 0-2 0-2 0-2 0-2 0-2 0-2 0-2 0-2 0-2 0-2 0-2 0-2 0-2 0-2 0-2 0-2 0-2 0-2 0-2 0-2 0-2 0-2 0-2 0-2 0-2 0-2 0-2 0-2 0-2 0-2 0-2 0-2 0-2 0-2 0-2 0-2 0-2 0-2 0-2 0-2 0-2 0-2 0-2 0-2 0-2 0-2 0-2 0-2 0-2 0-2 0-2 0-2 0-2 0-2 0-2 0-2 0-2 0-2 0-2 0-2 0-2 0-2 0-2 0-2 0-2 0-2 0-2 0-2 0-2 0-2 0-2 0-2 0-2 0-2 0-2 0-2 0-2 0-2 0-2 0-2 0-2 0-2 0-2 0-2 0-2 0-2 0-2 0-2 0-2 0-2 0-2 0-2 0-2 0-2 0-2 0-2 0-2 0-2 0-2 0-2 0-2 0-2 0-2 0-2 0-2 0-2 0-2 0-2 0-2 0-2 0-2 0-2 0-2 0-2 0-2 0-2 0-2 0-2 0-2 0-2 0-2 0-2 0-2 0-2 0-2 0-2 0-2 0-2 0-2 0-2 0-2 0-2 0-2 0-2 0-2 0-2 0-2 0-2 0-2 0-2 0-2 0-2 0-2 0-2 0-2 0-2 0-2 0-2 0-2 0-2 0-2 0-2 0-2 0-2 0-2 0-2 0-2 0-2 0-2 0-2 0-2 0-2 0-2 0-2 0-2 0-2 0-2 0-2 0-2 0-2 0-2 0-2 0-2 0-2 0-2 0-2 0-2 0-2 0-2 0-2 0-2 0-2 0-2 0-2 0-2 0-2 0-2 0-2 0-2 0-2 0-2 0-2 0-2 0-2 0-2 0-2 0-2 0-2 0-2 0-2 0-2 0-2 0-2 0-2 
0-2 0-2 0-2 0-2 0-2 0-2 0-2 0-2 0-2 0-2 0-2 0-2 0-2 0-2 0-2 0-2 0-2 0-2 0-2 0-2 0-2 0-2 0-2 0-2 0-2 0-2 0-2 0-2 0-2 0-2 0-2 0-2 0-2 0-2 0-2 0-2 0-2 0-2 0-2 0-2 0-2 0-2 0-2 0-2 0-2 0-2 0-2 0-2 0-2 0-2 0-2 0-2 0-2 0-2 0-2 0-2 0-2 0-2 0-2 0-2 0-2 0-2 0-2 0-2 0-2 0-2 0-2 0-2 0-2 0-2 0-2 0-2 0-2 0-2 0-2 0-2 0-2 0-2 0-2 0-2 0-2 0-2 0-2 0-2 0-2 0-2 0-2 0-2 0-2 0-2 0-2 0-2 0-2 0-2 0-2 0-2 0-2 0-2 0-2 0-2 0-2 0-2 0-2 0-2 0-2 0-2 0-2 0-2 0-2 0-2 0-2 0-2 0-2 0-2 0-2 0-2 0-2 0-2 0-2 0-2 0-2 0-2 0-2 0-2 0-2 0-2 0-2 0-2 0-2 0-2 0-2 0-2 0-2 0-2 0-2 0-2 0-2 0-2 0-2 0-2 0-2 0-2 0-2 0-2 0-2 0-2 0-2 0-2 0-2 0-2 0-2 0-2 0-2 0-2 0-2 0-2 0-2 0-2 0-2 0-2 0-2 0-2 0-2 0-2 0-2 0-2 0-2 0-2 0-2 0-2 0-2 0-2 0-2 0-2 0-2 0-2 0-2 0-2 0-2 0-2 0-2 0-2 0-2 0-2 0-2 0-2 0-2 0-2 0-2 0-2 0-2 0-2 0-2 0-2 0-2 0-2 0-2 0-2 0-2 0-2 0-2 0-2 0-2 0-2 0-2 0-2 0-2 0-2 0-2 0-2 0-2 0-2 0-2 0-2 0-2 0-2 0-2 
0-2 0-2 0-2 0-2 0-2 0-2 0-2 0-2 0-2 0-2 0-2 0-2 0-2 0-2 0-2 0-2 0-2 0-2 0-2 0-2 0-2 0-2 0-2 0-2 0-2 0-2 0-2 0-2 0-2 0-2 0-2 0-2 0-2 0-2 0-2 0-2 0-2 0-2 0-2 0-2 0-2 0-2 0-2 0-2 0-2 0-2 0-2 0-2 0-2 0-2 0-2 0-2 0-2 0-2 0-2 0-2 0-2 0-2 0-2 0-2 0-2 0-2 0-2 0-2 0-2 0-2 0-2 0-2 0-2 0-2 0-2 0-2 0-2 0-2 0-2 0-2 0-2 0-2 0-2 0-2 0-2 0-2 0-2 0-2 0-2 0-2 0-2 0-2 0-2 0-2 0-2 0-2 0-2 0-2 0-2 0-2 0-2 0-2 0-2 0-2 0-2 0-2 0-2 0-2 0-2 0-2 0-2 0-2 0-2 0-2 0-2 0-2 0-2 0-2 0-2 0-2 0-2 0-2 0-2 0-2 0-2 0-2 0-2 0-2 0-2 0-2 0-2 0-2 0-2 0-2 0-2 0-2 0-2 0-2 0-2 0-2 0-2 0-2 0-2 0-2 0-2 0-2 0-2 0-2 0-2 0-2 0-2 0-2 0-2 0-2 0-2 0-2 0-2 0-2 0-2 0-2 0-2 0-2 0-2 0-2 0-2 0-2 0-2 0-2 0-2 0-2 0-2 0-2 0-2 0-2 0-2 0-2 0-2 0-2 0-2 0-2 0-2 0-2 0-2 0-2 0-2 0-2 0-2 0-2 0-2 0-2 0-2 0-2 0-2 0-2 0-2 0-2 0-2 0-2 0-2 0-2 0-2 0-2 0-2 0-2 0-2 0-2 0-2 0-2 0-2 0-2 0-2 0-2 0-2 0-2 0-2 0-2 0-2 0-2 0-2 0-2 0-2 
0-2 0-2 0-2 0-2 0-2 0-2 0-2 0-2 0-2 0-2 0-2 0-2 0-2 0-2 0-2 0-2 0-2 0-2 0-2 0-2 0-2 0-2 0-2 0-2 0-2 0-2 0-2 0-2 0-2 0-2 0-2 0-2 0-2 0-2 0-2 0-2 0-2 0-2 0-2 0-2 0-2 0-2 0-2 0-2 0-2 0-2 0-2 0-2 0-2 0-2 0-2 0-2 0-2 0-2 0-2 0-2 0-2 0-2 0-2 0-2 0-2 0-2 0-2 0-2 0-2 0-2 0-2 0-2 0-2 0-2 0-2 0-2 0-2 0-2 0-2 0-2 0-2 0-2 0-2 0-2 0-2 0-2 0-2 0-2 0-2 0-2 0-2 0-2 0-2 0-2 0-2 0-2 0-2 0-2 0-2 0-2 0-2 0-2 0-2 0-2 0-2 0-2 0-2 0-2 0-2 0-2 0-2 0-2 0-2 0-2 0-2 0-2 0-2 0-2 0-2 0-2 0-2 0-2 0-2 0-2 0-2 0-2 0-2 0-2 0-2 0-2 0-2 0-2 0-2 0-2 0-2 0-2 0-2 0-2 0-2 0-2 0-2 0-2 0-2 0-2 0-2 0-2 0-2 0-2 0-2 0-2 0-2 0-2 0-2 0-2 0-2 0-2 0-2 0-2 0-2 0-2 0-2 0-2 0-2 0-2 0-2 0-2 0-2 0-2 0-2 0-2 0-2 0-2 0-2 0-2 0-2 0-2 0-2 0-2 0-2 0-2 0-2 0-2 0-2 0-2 0-2 0-2 0-2 0-2 0-2 0-2 0-2 0-2 0-2 0-2 0-2 0-2 0-2 0-2 0-2 0-2 0-2 0-2 0-2 0-2 0-2 0-2 0-2 0-2 0-2 0-2 0-2 0-2 0-2 0-2 0-2 0-2 0-2 0-2 0-2 0-2 0-2 
0-2 0-2 0-2 0-2 0-2 0-2 0-2 0-2 0-2 0-2 0-2 0-2 0-2 0-2 0-2 0-2 0-2 0-2 0-2 0-2 0-2 0-2 0-2 0-2 0-2 0-2 0-2 0-2 0-2 0-2 0-2 0-2 0-2 0-2 0-2 0-2 0-2 0-2 0-2 0-2 0-2 0-2 0-2 0-2 0-2 0-2 0-2 0-2 0-2 0-2 0-2 0-2 0-2 0-2 0-2 0-2 0-2 0-2 0-2 0-2 0-2 0-2 0-2 0-2 0-2 0-2 0-2 0-2 0-2 0-2 0-2 0-2 0-2 0-2 0-2 0-2 0-2 0-2 0-2 0-2 0-2 0-2 0-2 0-2 0-2 0-2 0-2 0-2 0-2 0-2 0-2 0-2 0-2 0-2 0-2 0-2 0-2 0-2 0-2 0-2 0-2 0-2 0-2 0-2 0-2 0-2 0-2 0-2 0-2 0-2 0-2 0-2 0-2 0-2 0-2 0-2 0-2 0-2 0-2 0-2 0-2 0-2 0-2 0-2 0-2 0-2 0-2 0-2 0-2 0-2 0-2 0-2 0-2 0-2 0-2 0-2 0-2 0-2 0-2 0-2 0-2 0-2 0-2 0-2 0-2 0-2 0-2 0-2 0-2 0-2 0-2 0-2 0-2 0-2 0-2 0-2 0-2 0-2 0-2 0-2 0-2 0-2 0-2 0-2 0-2 0-2 0-2 0-2 0-2 0-2 0-2 0-2 0-2 0-2 0-2 0-2 0-2 0-2 0-2 0-2 0-2 0-2 0-2 0-2 0-2 0-2 0-2 0-2 0-2 0-2 0-2 0-2 0-2 0-2 0-2 0-2 0-2 0-2 0-2 0-2 0-2 0-2 0-2 0-2 0-2 0-2 0-2 0-2 0-2 0-2 0-2 0-2 0-2 0-2 0-2 0-2 0-2 
0-2 0-2 0-2 0-2 0-2 0-2 0-2 0-2 0-2 0-2 0-2 0-2 0-2 0-2 0-2 0-2 0-2 0-2 0-2 0-2 0-2 0-2 0-2 0-2 0-2 0-2 0-2 0-2 0-2 0-2 0-2 0-2 0-2 0-2 0-2 0-2 0-2 0-2 0-2 0-2 0-2 0-2 0-2 0-2 0-2 0-2 0-2 0-2 0-2 0-2 0-2 0-2 0-2 0-2 0-2 0-2 0-2 0-2 0-2 0-2 0-2 0-2 0-2 0-2 0-2 0-2 0-2 0-2 0-2 0-2 0-2 0-2 0-2 0-2 0-2 0-2 0-2 0-2 0-2 0-2 0-2 0-2 0-2 0-2 0-2 0-2 0-2 0-2 0-2 0-2 0-2 0-2 0-2 0-2 0-2 0-2 0-2 0-2 0-2 0-2 0-2 0-2 0-2 0-2 0-2 0-2 0-2 0-2 0-2 0-2 0-2 0-2 0-2 0-2 0-2 0-2 0-2 0-2 0-2 0-2 0-2 0-2 0-2 0-2 0-2 0-2 0-2 0-2 0-2 0-2 0-2 0-2 0-2 0-2 0-2 0-2 0-2 0-2 0-2 0-2 0-2 0-2 0-2 0-2 0-2 0-2 0-2 0-2 0-2 0-2 0-2 0-2 0-2 0-2 0-2 0-2 0-2 0-2 0-2 0-2 0-2 0-2 0-2 0-2 0-2 0-2 0-2 0-2 0-2 0-2 0-2 0-2 0-2 0-2 0-2 0-2 0-2 0-2 0-2 0-2 0-2 0-2 0-2 0-2 0-2 0-2 0-2 0-2 0-2 0-2 0-2 0-2 0-2 0-2 0-2 0-2 0-2 0-2 0-2 0-2 0-2 0-2 0-2 0-2 0-2 0-2 0-2 0-2 0-2 0-2 0-2 0-2 0-2 0-2 0-2 0-2 0-2 
0-2 0-2 0-2 0-2 0-2 0-2 0-2 0-2 0-2 0-2 0-2 0-2 0-2 0-2 0-2 0-2 0-2 0-2 0-2 0-2 0-2 0-2 0-2 0-2 0-2 0-2 0-2 0-2 0-2 0-2 0-2 0-2 0-2 0-2 0-2 0-2 0-2 0-2 0-2 0-2 0-2 0-2 0-2 0-2 0-2 0-2 0-2 0-2 0-2 0-2 0-2 0-2 0-2 0-2 0-2 0-2 0-2 0-2 0-2 0-2 0-2 0-2 0-2 0-2 0-2 0-2 0-2 0-2 0-2 0-2 0-2 0-2 0-2 0-2 0-2 0-2 0-2 0-2 0-2 0-2 0-2 0-2 0-2 0-2 0-2 0-2 0-2 0-2 0-2 0-2 0-2 0-2 0-2 0-2 0-2 0-2 0-2 0-2 0-2 0-2 0-2 0-2 0-2 0-2 0-2 0-2 0-2 0-2 0-2 0-2 0-2 0-2 0-2 0-2 0-2 0-2 0-2 0-2 0-2 0-2 0-2 0-2 0-2 0-2 0-2 0-2 0-2 0-2 0-2 0-2 0-2 0-2 0-2 0-2 0-2 0-2 0-2 0-2 0-2 0-2 0-2 0-2 0-2 0-2 0-2 0-2 0-2 0-2 0-2 0-2 0-2 0-2 0-2 0-2 0-2 0-2 0-2 0-2 0-2 0-2 0-2 0-2 0-2 0-2 0-2 0-2 0-2 0-2 0-2 0-2 0-2 0-2 0-2 0-2 0-2 0-2 0-2 0-2 0-2 0-2 0-2 0-2 0-2 0-2 0-2 0-2 0-2 0-2 0-2 0-2 0-2 0-2 0-2 0-2 0-2 0-2 0-2 0-2 0-2 0-2 0-2 0-2 0-2 0-2 0-2 0-2 0-2 0-2 0-2 0-2 0-2 0-2 0-2 0-2 0-2 0-2 0-2 
0-2 0-2 0-2 0-2 0-2 0-2 0-2 0-2 0-2 0-2 0-2 0-2 0-2 0-2 0-2 0-2 0-2 0-2 0-2 0-2 0-2 0-2 0-2 0-2 0-2 0-2 0-2 0-2 0-2 0-2 0-2 0-2 0-2 0-2 0-2 0-2 0-2 0-2 0-2 0-2 0-2 0-2 0-2 0-2 0-2 0-2 0-2 0-2 0-2 0-2 0-2 0-2 0-2 0-2 0-2 0-2 0-2 0-2 0-2 0-2 0-2 0-2 0-2 0-2 0-2 0-2 0-2 0-2 0-2 0-2 0-2 0-2 0-2 0-2 0-2 0-2 0-2 0-2 0-2 0-2 0-2 0-2 0-2 0-2 0-2 0-2 0-2 0-2 0-2 0-2 0-2 0-2 0-2 0-2 0-2 0-2 0-2 0-2 0-2 0-2 0-2 0-2 0-2 0-2 0-2 0-2 0-2 0-2 0-2 0-2 0-2 0-2 0-2 0-2 0-2 0-2 0-2 0-2 0-2 0-2 0-2 0-2 0-2 0-2 0-2 0-2 0-2 0-2 0-2 0-2 0-2 0-2 0-2 0-2 0-2 0-2 0-2 0-2 0-2 0-2 0-2 0-2 0-2 0-2 0-2 0-2 0-2 0-2 0-2 0-2 0-2 0-2 0-2 0-2 0-2 0-2 0-2 0-2 0-2 0-2 0-2 0-2 0-2 0-2 0-2 0-2 0-2 0-2 0-2 0-2 0-2 0-2 0-2 0-2 0-2 0-2 0-2 0-2 0-2 0-2 0-2 0-2 0-2 0-2 0-2 0-2 0-2 0-2 0-2 0-2 0-2 0-2 0-2 0-2 0-2 0-2 0-2 0-2 0-2 0-2 0-2 0-2 0-2 0-2 0-2 0-2 0-2 0-2 0-2 0-2 0-2 0-2 0-2 0-2 0-2 0-2 0-2 
0-2 0-2 0-2 0-2 0-2 0-2 0-2 0-2 0-2 0-2 0-2 0-2 0-2 0-2 0-2 0-2 0-2 0-2 0-2 0-2 0-2 0-2 0-2 0-2 0-2 0-2 0-2 0-2 0-2 0-2 0-2 0-2 0-2 0-2 0-2 0-2 0-2 0-2 0-2 0-2 0-2 0-2 0-2 0-2 0-2 0-2 0-2 0-2 0-2 0-2 0-2 0-2 0-2 0-2 0-2 0-2 0-2 0-2 0-2 0-2 0-2 0-2 0-2 0-2 0-2 0-2 0-2 0-2 0-2 0-2 0-2 0-2 0-2 0-2 0-2 0-2 0-2 0-2 0-2 0-2 0-2 0-2 0-2 0-2 0-2 0-2 0-2 0-2 0-2 0-2 0-2 0-2 0-2 0-2 0-2 0-2 0-2 0-2 0-2 0-2 0-2 0-2 0-2 0-2 0-2 0-2 0-2 0-2 0-2 0-2 0-2 0-2 0-2 0-2 0-2 0-2 0-2 0-2 0-2 0-2 0-2 0-2 0-2 0-2 0-2 0-2 0-2 0-2 0-2 0-2 0-2 0-2 0-2 0-2 0-2 0-2 0-2 0-2 0-2 0-2 0-2 0-2 0-2 0-2 0-2 0-2 0-2 0-2 0-2 0-2 0-2 0-2 0-2 0-2 0-2 0-2 0-2 0-2 0-2 0-2 0-2 0-2 0-2 0-2 0-2 0-2 0-2 0-2 0-2 0-2 0-2 0-2 0-2 0-2 0-2 0-2 0-2 0-2 0-2 0-2 0-2 0-2 0-2 0-2 0-2 0-2 0-2 0-2 0-2 0-2 0-2 0-2 0-2 0-2 0-2 0-2 0-2 0-2 0-2 0-2 0-2 0-2 0-2 0-2 0-2 0-2 0-2 0-2 0-2 0-2 0-2 0-2 0-2 0-2 0-2 0-2 0-2 
0-2 0-2 0-2 0-2 0-2 0-2 0-2 0-2 0-2 0-2 0-2 0-2 0-2 0-2 0-2 0-2 0-2 0-2 0-2 0-2 0-2 0-2 0-2 0-2 0-2 0-2 0-2 0-2 0-2 0-2 0-2 0-2 0-2 0-2 0-2 0-2 0-2 0-2 0-2 0-2 0-2 0-2 0-2 0-2 0-2 0-2 0-2 0-2 0-2 0-2 0-2 0-2 0-2 0-2 0-2 0-2 0-2 0-2 0-2 0-2 0-2 0-2 0-2 0-2 0-2 0-2 0-2 0-2 0-2 0-2 0-2 0-2 0-2 0-2 0-2 0-2 0-2 0-2 0-2 0-2 0-2 0-2 0-2 0-2 0-2 0-2 0-2 0-2 0-2 0-2 0-2 0-2 0-2 0-2 0-2 0-2 0-2 0-2 0-2 0-2 0-2 0-2 0-2 0-2 0-2 0-2 0-2 0-2 0-2 0-2 0-2 0-2 0-2 0-2 0-2 0-2 0-2 0-2 0-2 0-2 0-2 0-2 0-2 0-2 0-2 0-2 0-2 0-2 0-2 0-2 0-2 0-2 0-2 0-2 0-2 0-2 0-2 0-2 0-2 0-2 0-2 0-2 0-2 0-2 0-2 0-2 0-2 0-2 0-2 0-2 0-2 0-2 0-2 0-2 0-2 0-2 0-2 0-2 0-2 0-2 0-2 0-2 0-2 0-2 0-2 0-2 0-2 0-2 0-2 0-2 0-2 0-2 0-2 0-2 0-2 0-2 0-2 0-2 0-2 0-2 0-2 0-2 0-2 0-2 0-2 0-2 0-2 0-2 0-2 0-2 0-2 0-2 0-2 0-2 0-2 0-2 0-2 0-2 0-2 0-2 0-2 0-2 0-2 0-2 0-2 0-2 0-2 0-2 0-2 0-2 0-2 0-2 0-2 0-2 0-2 0-2 0-2 
0-2 0-2 0-2 0-2 0-2 0-2 0-2 0-2 0-2 0-2 0-2 0-2 0-2 0-2 0-2 0-2 0-2 0-2 0-2 0-2 0-2 0-2 0-2 0-2 0-2 0-2 0-2 0-2 0-2 0-2 0-2 0-2 0-2 0-2 0-2 0-2 0-2 0-2 0-2 0-2 0-2 0-2 0-2 0-2 0-2 0-2 0-2 0-2 0-2 0-2 0-2 0-2 0-2 0-2 0-2 0-2 0-2 0-2 0-2 0-2 0-2 0-2 0-2 0-2 0-2 0-2 0-2 0-2 0-2 0-2 0-2 0-2 0-2 0-2 0-2 0-2 0-2 0-2 0-2 0-2 0-2 0-2 0-2 0-2 0-2 0-2 0-2 0-2 0-2 0-2 0-2 0-2 0-2 0-2 0-2 0-2 0-2 0-2 0-2 0-2 0-2 0-2 0-2 0-2 0-2 0-2 0-2 0-2 0-2 0-2 0-2 0-2 0-2 0-2 0-2 0-2 0-2 0-2 0-2 0-2 0-2 0-2 0-2 0-2 0-2 0-2 0-2 0-2 0-2 0-2 0-2 0-2 0-2 0-2 0-2 0-2 0-2 0-2 0-2 0-2 0-2 0-2 0-2 0-2 0-2 0-2 0-2 0-2 0-2 0-2 0-2 0-2 0-2 0-2 0-2 0-2 0-2 0-2 0-2 0-2 0-2 0-2 0-2 0-2 0-2 0-2 0-2 0-2 0-2 0-2 0-2 0-2 0-2 0-2 0-2 0-2 0-2 0-2 0-2 0-2 0-2 0-2 0-2 0-2 0-2 0-2 0-2 0-2 0-2 0-2 0-2 0-2 0-2 0-2 0-2 0-2 0-2 0-2 0-2 0-2 0-2 0-2 0-2 0-2 0-2 0-2 0-2 0-2 0-2 0-2 0-2 0-2 0-2 0-2 0-2 0-2 0-2 
0-2 0-2 0-2 0-2 0-2 0-2 0-2 0-2 0-2 0-2 0-2 0-2 0-2 0-2 0-2 0-2 0-2 0-2 0-2 0-2 0-2 0-2 0-2 0-2 0-2 0-2 0-2 0-2 0-2 0-2 0-2 0-2 0-2 0-2 0-2 0-2 0-2 0-2 0-2 0-2 0-2 0-2 0-2 0-2 0-2 0-2 0-2 0-2 0-2 0-2 0-2 0-2 0-2 0-2 0-2 0-2 0-2 0-2 0-2 0-2 0-2 0-2 0-2 0-2 0-2 0-2 0-2 0-2 0-2 0-2 0-2 0-2 0-2 0-2 0-2 0-2 0-2 0-2 0-2 0-2 0-2 0-2 0-2 0-2 0-2 0-2 0-2 0-2 0-2 0-2 0-2 0-2 0-2 0-2 0-2 0-2 0-2 0-2 0-2 0-2 0-2 0-2 0-2 0-2 0-2 0-2 0-2 0-2 0-2 0-2 0-2 0-2 0-2 0-2 0-2 0-2 0-2 0-2 0-2 0-2 0-2 0-2 0-2 0-2 0-2 0-2 0-2 0-2 0-2 0-2 0-2 0-2 0-2 0-2 0-2 0-2 0-2 0-2 0-2 0-2 0-2 0-2 0-2 0-2 0-2 0-2 0-2 0-2 0-2 0-2 0-2 0-2 0-2 0-2 0-2 0-2 0-2 0-2 0-2 0-2 0-2 0-2 0-2 0-2 0-2 0-2 0-2 0-2 0-2 0-2 0-2 0-2 0-2 0-2 0-2 0-2 0-2 0-2 0-2 0-2 0-2 0-2 0-2 0-2 0-2 0-2 0-2 0-2 0-2 0-2 0-2 0-2 0-2 0-2 0-2 0-2 0-2 0-2 0-2 0-2 0-2 0-2 0-2 0-2 0-2 0-2 0-2 0-2 0-2 0-2 0-2 0-2 0-2 0-2 0-2 0-2 0-2 
0-2 0-2 0-2 0-2 0-2 0-2 0-2 0-2 0-2 0-2 0-2 0-2 0-2 0-2 0-2 0-2 0-2 0-2 0-2 0-2 0-2 0-2 0-2 0-2 0-2 0-2 0-2 0-2 0-2 0-2 0-2 0-2 0-2 0-2 0-2 0-2 0-2 0-2 0-2 0-2 0-2 0-2 0-2 0-2 0-2 0-2 0-2 0-2 0-2 0-2 0-2 0-2 0-2 0-2 0-2 0-2 0-2 0-2 0-2 0-2 0-2 0-2 0-2 0-2 0-2 0-2 0-2 0-2 0-2 0-2 0-2 0-2 0-2 0-2 0-2 0-2 0-2 0-2 0-2 0-2 0-2 0-2 0-2 0-2 0-2 0-2 0-2 0-2 0-2 0-2 0-2 0-2 0-2 0-2 0-2 0-2 0-2 0-2 0-2 0-2 0-2 0-2 0-2 0-2 0-2 0-2 0-2 0-2 0-2 0-2 0-2 0-2 0-2 0-2 0-2 0-2 0-2 0-2 0-2 0-2 0-2 0-2 0-2 0-2 0-2 0-2 0-2 0-2 0-2 0-2 0-2 0-2 0-2 0-2 0-2 0-2 0-2 0-2 0-2 0-2 0-2 0-2 0-2 0-2 0-2 0-2 0-2 0-2 0-2 0-2 0-2 0-2 0-2 0-2 0-2 0-2 0-2 0-2 0-2 0-2 0-2 0-2 0-2 0-2 0-2 0-2 0-2 0-2 0-2 0-2 0-2 0-2 0-2 0-2 0-2 0-2 0-2 0-2 0-2 0-2 0-2 0-2 0-2 0-2 0-2 0-2 0-2 0-2 0-2 0-2 0-2 0-2 0-2 0-2 0-2 0-2 0-2 0-2 0-2 0-2 0-2 0-2 0-2 0-2 0-2 0-2 0-2 0-2 0-2 0-2 0-2 0-2 0-2 0-2 0-2 0-2 0-2 
0-2 0-2 0-2 0-2 0-2 0-2 0-2 0-2 0-2 0-2 0-2 0-2 0-2 0-2 0-2 0-2 0-2 0-2 0-2 0-2 0-2 0-2 0-2 0-2 0-2 0-2 0-2 0-2 0-2 0-2 0-2 0-2 0-2 0-2 0-2 0-2 0-2 0-2 0-2 0-2 0-2 0-2 0-2 0-2 0-2 0-2 0-2 0-2 0-2 0-2 0-2 0-2 0-2 0-2 0-2 0-2 0-2 0-2 0-2 0-2 0-2 0-2 0-2 0-2 0-2 0-2 0-2 0-2 0-2 0-2 0-2 0-2 0-2 0-2 0-2 0-2 0-2 0-2 0-2 0-2 0-2 0-2 0-2 0-2 0-2 0-2 0-2 0-2 0-2 0-2 0-2 0-2 0-2 0-2 0-2 0-2 0-2 0-2 0-2 0-2 0-2 0-2 0-2 0-2 0-2 0-2 0-2 0-2 0-2 0-2 0-2 0-2 0-2 0-2 0-2 0-2 0-2 0-2 0-2 0-2 0-2 0-2 0-2 0-2 0-2 0-2 0-2 0-2 0-2 0-2 0-2 0-2 0-2 0-2 0-2 0-2 0-2 0-2 0-2 0-2 0-2 0-2 0-2 0-2 0-2 0-2 0-2 0-2 0-2 0-2 0-2 0-2 0-2 0-2 0-2 0-2 0-2 0-2 0-2 0-2 0-2 0-2 0-2 0-2 0-2 0-2 0-2 0-2 0-2 0-2 0-2 0-2 0-2 0-2 0-2 0-2 0-2 0-2 0-2 0-2 0-2 0-2 0-2 0-2 0-2 0-2 0-2 0-2 0-2 0-2 0-2 0-2 0-2 0-2 0-2 0-2 0-2 0-2 0-2 0-2 0-2 0-2 0-2 0-2 0-2 0-2 0-2 0-2 0-2 0-2 0-2 0-2 0-2 0-2 0-2 0-2 0-2 
0-2 0-2 0-2 0-2 0-2 0-2 0-2 0-2 0-2 0-2 0-2 0-2 0-2 0-2 0-2 0-2 0-2 0-2 0-2 0-2 0-2 0-2 0-2 0-2 0-2 0-2 0-2 0-2 0-2 0-2 0-2 0-2 0-2 0-2 0-2 0-2 0-2 0-2 0-2 0-2 0-2 0-2 0-2 0-2 0-2 0-2 0-2 0-2 0-2 0-2 0-2 0-2 0-2 0-2 0-2 0-2 0-2 0-2 0-2 0-2 0-2 0-2 0-2 0-2 0-2 0-2 0-2 0-2 0-2 0-2 0-2 0-2 0-2 0-2 0-2 0-2 0-2 0-2 0-2 0-2 0-2 0-2 0-2 0-2 0-2 0-2 0-2 0-2 0-2 0-2 0-2 0-2 0-2 0-2 0-2 0-2 0-2 0-2 0-2 0-2 0-2 0-2 0-2 0-2 0-2 0-2 0-2 0-2 0-2 0-2 0-2 0-2 0-2 0-2 0-2 0-2 0-2 0-2 0-2 0-2 0-2 0-2 0-2 0-2 0-2 0-2 0-2 0-2 0-2 0-2 0-2 0-2 0-2 0-2 0-2 0-2 0-2 0-2 0-2 0-2 0-2 0-2 0-2 0-2 0-2 0-2 0-2 0-2 0-2 0-2 0-2 0-2 0-2 0-2 0-2 0-2 0-2 0-2 0-2 0-2 0-2 0-2 0-2 0-2 0-2 0-2 0-2 0-2 0-2 0-2 0-2 0-2 0-2 0-2 0-2 0-2 0-2 0-2 0-2 0-2 0-2 0-2 0-2 0-2 0-2 0-2 0-2 0-2 0-2 0-2 0-2 0-2 0-2 0-2 0-2 0-2 0-2 0-2 0-2 0-2 0-2 0-2 0-2 0-2 0-2 0-2 0-2 0-2 0-2 0-2 0-2 0-2 0-2 0-2 0-2 0-2 0-2 
0-2 0-2 0-2 0-2 0-2 0-2 0-2 0-2 0-2 0-2 0-2 0-2 0-2 0-2 0-2 0-2 0-2 0-2 0-2 0-2 0-2 0-2 0-2 0-2 0-2 0-2 0-2 0-2 0-2 0-2 0-2 0-2 0-2 0-2 0-2 0-2 0-2 0-2 0-2 0-2 0-2 0-2 0-2 0-2 0-2 0-2 0-2 0-2 0-2 0-2 0-2 0-2 0-2 0-2 0-2 0-2 0-2 0-2 0-2 0-2 0-2 0-2 0-2 0-2 0-2 0-2 0-2 0-2 0-2 0-2 0-2 0-2 0-2 0-2 0-2 0-2 0-2 0-2 0-2 0-2 0-2 0-2 0-2 0-2 0-2 0-2 0-2 0-2 0-2 0-2 0-2 0-2 0-2 0-2 0-2 0-2 0-2 0-2 0-2 0-2 0-2 0-2 0-2 0-2 0-2 0-2 0-2 0-2 0-2 0-2 0-2 0-2 0-2 0-2 0-2 0-2 0-2 0-2 0-2 0-2 0-2 0-2 0-2 0-2 0-2 0-2 0-2 0-2 0-2 0-2 0-2 0-2 0-2 0-2 0-2 0-2 0-2 0-2 0-2 0-2 0-2 0-2 0-2 0-2 0-2 0-2 0-2 0-2 0-2 0-2 0-2 0-2 0-2 0-2 0-2 0-2 0-2 0-2 0-2 0-2 0-2 0-2 0-2 0-2 0-2 0-2 0-2 0-2 0-2 0-2 0-2 0-2 0-2 0-2 0-2 0-2 0-2 0-2 0-2 0-2 0-2 0-2 0-2 0-2 0-2 0-2 0-2 0-2 0-2 0-2 0-2 0-2 0-2 0-2 0-2 0-2 0-2 0-2 0-2 0-2 0-2 0-2 0-2 0-2 0-2 0-2 0-2 0-2 0-2 0-2 0-2 0-2 0-2 0-2 0-2 0-2 0-2 
0-2 0-2 0-2 0-2 0-2 0-2 0-2 0-2 0-2 0-2 0-2 0-2 0-2 0-2 0-2 0-2 0-2 0-2 0-2 0-2 0-2 0-2 0-2 0-2 0-2 0-2 0-2 0-2 0-2 0-2 0-2 0-2 0-2 0-2 0-2 0-2 0-2 0-2 0-2 0-2 0-2 0-2 0-2 0-2 0-2 0-2 0-2 0-2 0-2 0-2 0-2 0-2 0-2 0-2 0-2 0-2 0-2 0-2 0-2 0-2 0-2 0-2 0-2 0-2 0-2 0-2 0-2 0-2 0-2 0-2 0-2 0-2 0-2 0-2 0-2 0-2 0-2 0-2 0-2 0-2 0-2 0-2 0-2 0-2 0-2 0-2 0-2 0-2 0-2 0-2 0-2 0-2 0-2 0-2 0-2 0-2 0-2 0-2 0-2 0-2 0-2 0-2 0-2 0-2 0-2 0-2 0-2 0-2 0-2 0-2 0-2 0-2 0-2 0-2 0-2 0-2 0-2 0-2 0-2 0-2 0-2 0-2 0-2 0-2 0-2 0-2 0-2 0-2 0-2 0-2 0-2 0-2 0-2 0-2 0-2 0-2 0-2 0-2 0-2 0-2 0-2 0-2 0-2 0-2 0-2 0-2 0-2 0-2 0-2 0-2 0-2 0-2 0-2 0-2 0-2 0-2 0-2 0-2 0-2 0-2 0-2 0-2 0-2 0-2 0-2 0-2 0-2 0-2 0-2 0-2 0-2 0-2 0-2 0-2 0-2 0-2 0-2 0-2 0-2 0-2 0-2 0-2 0-2 0-2 0-2 0-2 0-2 0-2 0-2 0-2 0-2 0-2 0-2 0-2 0-2 0-2 0-2 0-2 0-2 0-2 0-2 0-2 0-2 0-2 0-2 0-2 0-2 0-2 0-2 0-2 0-2 0-2 0-2 0-2 0-2 0-2 0-2 
0-2 0-2 0-2 0-2 0-2 0-2 0-2 0-2 0-2 0-2 0-2 0-2 0-2 0-2 0-2 0-2 0-2 0-2 0-2 0-2 0-2 0-2 0-2 0-2 0-2 0-2 0-2 0-2 0-2 0-2 0-2 0-2 0-2 0-2 0-2 0-2 0-2 0-2 0-2 0-2 0-2 0-2 0-2 0-2 0-2 0-2 0-2 0-2 0-2 0-2 0-2 0-2 0-2 0-2 0-2 0-2 0-2 0-2 0-2 0-2 0-2 0-2 0-2 0-2 0-2 0-2 0-2 0-2 0-2 0-2 0-2 0-2 0-2 0-2 0-2 0-2 0-2 0-2 0-2 0-2 0-2 0-2 0-2 0-2 0-2 0-2 0-2 0-2 0-2 0-2 0-2 0-2 0-2 0-2 0-2 0-2 0-2 0-2 0-2 0-2 0-2 0-2 0-2 0-2 0-2 0-2 0-2 0-2 0-2 0-2 0-2 0-2 0-2 0-2 0-2 0-2 0-2 0-2 0-2 0-2 0-2 0-2 0-2 0-2 0-2 0-2 0-2 0-2 0-2 0-2 0-2 0-2 0-2 0-2 0-2 0-2 0-2 0-2 0-2 0-2 0-2 0-2 0-2 0-2 0-2 0-2 0-2 0-2 0-2 0-2 0-2 0-2 0-2 0-2 0-2 0-2 0-2 0-2 0-2 0-2 0-2 0-2 0-2 0-2 0-2 0-2 0-2 0-2 0-2 0-2 0-2 0-2 0-2 0-2 0-2 0-2 0-2 0-2 0-2 0-2 0-2 0-2 0-2 0-2 0-2 0-2 0-2 0-2 0-2 0-2 0-2 0-2 0-2 0-2 0-2 0-2 0-2 0-2 0-2 0-2 0-2 0-2 0-2 0-2 0-2 0-2 0-2 0-2 0-2 0-2 0-2 0-2 0-2 0-2 0-2 0-2 0-2 
0-2 0-2 0-2 0-2 0-2 0-2 0-2 0-2 0-2 0-2 0-2 0-2 0-2 0-2 0-2 0-2 0-2 0-2 0-2 0-2 0-2 0-2 0-2 0-2 0-2 0-2 0-2 0-2 0-2 0-2 0-2 0-2 0-2 0-2 0-2 0-2 0-2 0-2 0-2 0-2 0-2 0-2 0-2 0-2 0-2 0-2 0-2 0-2 0-2 0-2 0-2 0-2 0-2 0-2 0-2 0-2 0-2 0-2 0-2 0-2 0-2 0-2 0-2 0-2 0-2 0-2 0-2 0-2 0-2 0-2 0-2 0-2 0-2 0-2 0-2 0-2 0-2 0-2 0-2 0-2 0-2 0-2 0-2 0-2 0-2 0-2 0-2 0-2 0-2 0-2 0-2 0-2 0-2 0-2 0-2 0-2 0-2 0-2 0-2 0-2 0-2 0-2 0-2 0-2 0-2 0-2 0-2 0-2 0-2 0-2 0-2 0-2 0-2 0-2 0-2 0-2 0-2 0-2 0-2 0-2 0-2 0-2 0-2 0-2 0-2 134-3 134-3 134-3 134-3 134-3 134-3 90-3 90-3 90-3 0-2 0-2 0-2 0-2 0-2 0-2 0-2 0-2 0-2 0-2 0-2 0-2 0-2 0-2 0-2 0-2 0-2 0-2 0-2 0-2 0-2 0-2 0-2 0-2 0-2 0-2 0-2 0-2 0-2 0-2 0-2 0-2 0-2 0-2 0-2 0-2 0-2 0-2 0-2 0-2 0-2 0-2 0-2 0-2 0-2 0-2 0-2 0-2 0-2 0-2 0-2 0-2 0-2 0-2 0-2 0-2 0-2 0-2 0-2 0-2 0-2 0-2 0-2 0-2 0-2 0-2 0-2 0-2 0-2 0-2 0-2 0-2 0-2 0-2 0-2 0-2 0-2 0-2 0-2 0-2 0-2 0-2 0-2 
0-2 0-2 0-2 0-2 0-2 0-2 0-2 0-2 0-2 0-2 0-2 0-2 0-2 0-2 0-2 0-2 0-2 0-2 0-2 0-2 0-2 0-2 0-2 0-2 0-2 0-2 0-2 0-2 0-2 0-2 0-2 0-2 0-2 0-2 0-2 0-2 0-2 0-2 0-2 0-2 0-2 0-2 0-2 0-2 0-2 0-2 0-2 0-2 0-2 0-2 0-2 0-2 0-2 0-2 0-2 0-2 0-2 0-2 0-2 0-2 0-2 0-2 0-2 0-2 0-2 0-2 0-2 0-2 0-2 0-2 0-2 0-2 0-2 0-2 0-2 0-2 0-2 0-2 0-2 0-2 0-2 0-2 0-2 0-2 0-2 0-2 0-2 0-2 0-2 0-2 0-2 0-2 0-2 0-2 0-2 0-2 0-2 0-2 0-2 0-2 0-2 0-2 0-2 0-2 0-2 0-2 0-2 0-2 0-2 136-0 136-0 136-0 136-0 136-0 136-0 136-0 136-0 136-0 134-3 134-3 134-3 134-3 134-3 134-3 134-3 134-3 134-3 134-3 134-3 134-3 134-3 90-3 90-3 90-3 11-0 11-0 11-0 0-2 0-2 0-2 0-2 0-2 0-2 0-2 0-2 0-2 0-2 0-2 0-2 0-2 0-2 0-2 0-2 0-2 0-2 0-2 0-2 0-2 0-2 0-2 0-2 0-2 0-2 0-2 0-2 0-2 0-2 0-2 0-2 0-2 0-2 0-2 0-2 0-2 0-2 0-2 0-2 0-2 0-2 0-2 0-2 0-2 0-2 0-2 0-2 0-2 0-2 0-2 0-2 0-2 0-2 0-2 0-2 0-2 0-2 0-2 0-2 0-2 0-2 0-2 0-2 0-2 0-2 0-2 0-2 0-2 0-2 0-2 0-2 0-2 0-2 0-2 0-2 0-2 0-2 0-2 0-2 
0-2 0-2 0-2 0-2 0-2 0-2 0-2 0-2 0-2 0-2 0-2 0-2 0-2 0-2 0-2 0-2 0-2 0-2 0-2 0-2 0-2 0-2 0-2 0-2 0-2 0-2 0-2 0-2 0-2 0-2 0-2 0-2 0-2 0-2 0-2 0-2 0-2 0-2 0-2 0-2 0-2 0-2 0-2 0-2 0-2 0-2 0-2 0-2 0-2 0-2 0-2 0-2 0-2 0-2 0-2 0-2 0-2 0-2 0-2 0-2 0-2 0-2 0-2 0-2 0-2 0-2 0-2 0-2 0-2 0-2 0-2 0-2 0-2 0-2 0-2 0-2 0-2 0-2 0-2 0-2 0-2 0-2 0-2 0-2 0-2 0-2 0-2 162-0 162-0 162-0 162-0 162-0 162-0 128-3 128-3 128-3 128-3 128-3 128-3 128-3 128-3 179-0 37-0 37-0 37-0 37-0 37-0 37-0 136-0 136-0 136-0 136-0 136-0 136-0 136-0 136-0 136-0 136-0 136-0 134-3 134-3 134-3 134-3 134-3 38-0 38-0 90-3 90-3 90-3 90-3 90-3 90-3 90-3 90-3 90-3 11-0 11-0 11-0 11-0 11-0 11-0 11-0 11-0 11-0 12-3 12-3 12-3 0-2 0-2 0-2 0-2 0-2 0-2 0-2 0-2 0-2 0-2 0-2 0-2 0-2 0-2 0-2 0-2 0-2 0-2 0-2 0-2 0-2 0-2 0-2 0-2 0-2 0-2 0-2 0-2 0-2 0-2 0-2 0-2 0-2 0-2 0-2 0-2 0-2 0-2 0-2 0-2 0-2 0-2 0-2 0-2 0-2 0-2 0-2 0-2 0-2 0-2 0-2 0-2 0-2 0-2 0-2 0-2 0-2 0-2 0-2 0-2 0-2 0-2 0-2 0-2 0-2 0-2 0-2 0-2 0-2 0-2 
0-2 0-2 0-2 0-2 0-2 0-2 0-2 0-2 0-2 0-2 0-2 0-2 0-2 0-2 0-2 0-2 0-2 0-2 0-2 0-2 0-2 0-2 0-2 0-2 0-2 0-2 0-2 0-2 0-2 0-2 0-2 0-2 0-2 0-2 0-2 0-2 0-2 0-2 0-2 0-2 0-2 0-2 0-2 0-2 0-2 0-2 0-2 0-2 0-2 0-2 0-2 0-2 0-2 0-2 0-2 0-2 0-2 0-2 0-2 0-2 0-2 0-2 0-2 0-2 0-2 0-2 0-2 0-2 0-2 0-2 0-2 0-2 0-2 0-2 0-2 0-2 88-3 88-3 88-3 88-3 88-3 88-3 88-3 88-3 88-3 162-0 162-0 162-0 162-0 162-0 162-0 162-0 162-0 128-3 128-3 128-3 128-3 128-3 128-3 128-3 128-3 179-0 179-0 37-0 37-0 37-0 37-0 37-0 136-0 136-0 136-0 136-0 136-0 136-0 136-0 136-0 136-0 136-0 134-3 134-3 134-3 134-3 134-3 134-3 134-3 38-0 38-0 90-3 90-3 90-3 90-3 90-3 90-3 90-3 90-3 89-0 11-0 11-0 11-0 11-0 11-0 11-0 12-3 12-3 12-3 12-3 12-3 0-2 0-2 0-2 0-2 0-2 0-2 0-2 0-2 0-2 0-2 0-2 0-2 0-2 0-2 0-2 0-2 0-2 0-2 0-2 0-2 0-2 0-2 0-2 0-2 0-2 0-2 0-2 0-2 0-2 0-2 0-2 0-2 0-2 0-2 0-2 0-2 0-2 0-2 0-2 0-2 0-2 0-2 0-2 0-2 0-2 0-2 0-2 0-2 0-2 0-2 0-2 0-2 0-2 0-2 0-2 0-2 0-2 0-2 0-2 0-2 0-2 0-2 0-2 0-2 0-2 0-2 0-2 0-2 0-2 0-2 
0-2 0-2 0-2 0-2 0-2 0-2 0-2 0-2 0-2 0-2 0-2 0-2 0-2 0-2 0-2 0-2 0-2 0-2 0-2 0-2 0-2 0-2 0-2 0-2 0-2 0-2 0-2 0-2 0-2 0-2 0-2 0-2 0-2 0-2 0-2 0-2 0-2 0-2 0-2 0-2 0-2 0-2 0-2 0-2 0-2 0-2 0-2 0-2 0-2 0-2 0-2 0-2 0-2 0-2 0-2 0-2 0-2 0-2 0-2 0-2 0-2 0-2 0-2 0-2 0-2 0-2 0-2 0-2 0-2 0-2 0-2 0-2 0-2 0-2 0-2 0-2 88-3 88-3 88-3 88-3 88-3 88-3 88-3 88-3 88-3 162-0 162-0 162-0 162-0 162-0 162-0 162-0 162-0 128-3 128-3 128-3 128-3 128-3 113-0 179-0 128-3 179-0 37-0 37-0 37-0 37-0 37-0 37-0 37-0 37-0 136-0 136-0 136-0 136-0 136-0 136-0 14-3 14-3 134-3 134-3 15-3 134-3 134-3 134-3 134-3 38-0 38-0 90-3 90-3 90-3 90-3 90-3 90-3 89-0 89-0 89-0 89-0 11-0 11-0 11-0 11-0 11-0 11-0 12-3 12-3 12-3 12-3 0-2 0-2 0-2 0-2 0-2 0-2 0-2 0-2 0-2 0-2 0-2 0-2 0-2 0-2 0-2 0-2 0-2 0-2 0-2 0-2 0-2 0-2 0-2 0-2 0-2 0-2 0-2 0-2 0-2 0-2 0-2 0-2 0-2 0-2 0-2 0-2 0-2 0-2 0-2 0-2 0-2 0-2 0-2 0-2 0-2 0-2 0-2 0-2 0-2 0-2 0-2 0-2 0-2 0-2 0-2 0-2 0-2 0-2 0-2 0-2 0-2 0-2 0-2 0-2 0-2 0-2 0-2 0-2 0-2 0-2 
0-2 0-2 0-2 0-2 0-2 0-2 0-2 0-2 0-2 0-2 0-2 0-2 0-2 0-2 0-2 0-2 0-2 0-2 0-2 0-2 0-2 0-2 0-2 0-2 0-2 0-2 0-2 0-2 0-2 0-2 0-2 0-2 0-2 0-2 0-2 0-2 0-2 0-2 0-2 0-2 0-2 0-2 0-2 0-2 0-2 0-2 0-2 0-2 0-2 0-2 0-2 0-2 0-2 0-2 0-2 0-2 0-2 0-2 0-2 0-2 0-2 0-2 0-2 0-2 0-2 0-2 0-2 0-2 0-2 0-2 0-2 0-2 0-2 0-2 0-2 133-3 88-3 88-3 88-3 88-3 88-3 88-3 88-3 88-3 88-3 162-0 162-0 162-0 162-0 162-0 162-0 162-0 128-3 128-3 128-3 128-3 113-0 113-0 113-0 179-0 179-0 179-0 37-0 37-0 37-0 37-0 37-0 37-0 37-0 37-0 37-0 37-0 37-0 136-0 136-0 14-3 14-3 14-3 134-3 14-3 15-3 15-3 134-3 38-0 38-0 38-0 38-0 90-3 90-3 90-3 90-3 90-3 90-3 89-0 89-0 89-0 89-0 89-0 89-0 11-0 11-0 11-0 11-0 12-3 12-3 12-3 12-3 12-3 12-3 12-3 12-3 167-3 167-3 0-2 0-2 0-2 0-2 0-2 0-2 0-2 0-2 0-2 0-2 0-2 0-2 0-2 0-2 0-2 0-2 0-2 0-2 0-2 0-2 0-2 0-2 0-2 0-2 0-2 0-2 0-2 0-2 0-2 0-2 0-2 0-2 0-2 0-2 0-2 0-2 0-2 0-2 0-2 0-2 0-2 0-2 0-2 0-2 0-2 0-2 0-2 0-2 0-2 0-2 0-2 0-2 0-2 0-2 0-2 0-2 0-2 0-2 0-2 0-2 0-2 0-2 0-2 0-2 
0-2 0-2 0-2 0-2 0-2 0-2 0-2 0-2 0-2 0-2 0-2 0-2 0-2 0-2 0-2 0-2 0-2 0-2 0-2 0-2 0-2 0-2 0-2 0-2 0-2 0-2 0-2 0-2 0-2 0-2 0-2 0-2 0-2 0-2 0-2 0-2 0-2 0-2 0-2 0-2 0-2 0-2 0-2 0-2 0-2 0-2 0-2 0-2 0-2 0-2 0-2 0-2 0-2 0-2 0-2 0-2 0-2 0-2 0-2 0-2 0-2 0-2 0-2 0-2 0-2 0-2 0-2 0-2 0-2 0-2 0-2 0-2 0-2 0-2 133-3 133-3 133-3 88-3 133-3 88-3 88-3 69-3 69-3 88-3 88-3 162-0 162-0 162-0 162-0 162-0 162-0 128-3 128-3 128-3 128-3 128-3 128-3 113-0 113-0 179-0 179-0 179-0 37-0 37-0 37-0 37-0 37-0 37-0 37-0 37-0 207-3 207-3 207-3 207-3 14-3 14-3 14-3 14-3 14-3 14-3 14-3 15-3 15-3 15-3 38-0 38-0 38-0 90-3 38-0 90-3 90-3 90-3 90-3 89-0 89-0 89-0 89-0 89-0 89-0 89-0 11-0 11-0 11-0 12-3 12-3 12-3 12-3 12-3 12-3 12-3 12-3 167-3 167-3 167-3 167-3 167-3 167-3 0-2 0-2 0-2 0-2 0-2 0-2 0-2 0-2 0-2 0-2 0-2 0-2 0-2 0-2 0-2 0-2 0-2 0-2 0-2 0-2 0-2 0-2 0-2 0-2 0-2 0-2 0-2 0-2 0-2 0-2 0-2 0-2 0-2 0-2 0-2 0-2 0-2 0-2 0-2 0-2 0-2 0-2 0-2 0-2 0-2 0-2 0-2 0-2 0-2 0-2 0-2 0-2 0-2 0-2 0-2 0-2 0-2 0-2 0-2 0-2 
0-2 0-2 0-2 0-2 0-2 0-2 0-2 0-2 0-2 0-2 0-2 0-2 0-2 0-2 0-2 0-2 0-2 0-2 0-2 0-2 0-2 0-2 0-2 0-2 0-2 0-2 0-2 0-2 0-2 0-2 0-2 0-2 0-2 0-2 0-2 0-2 0-2 0-2 0-2 0-2 0-2 0-2 0-2 0-2 0-2 0-2 0-2 0-2 0-2 0-2 0-2 0-2 0-2 0-2 0-2 0-2 0-2 0-2 0-2 0-2 0-2 0-2 0-2 0-2 0-2 0-2 0-2 0-2 0-2 0-2 0-2 0-2 0-2 114-0 133-3 133-3 133-3 133-3 133-3 88-3 88-3 69-3 69-3 88-3 88-3 88-3 69-3 162-0 162-0 162-0 42-3 128-3 128-3 128-3 128-3 128-3 128-3 128-3 113-0 179-0 179-0 179-0 179-0 179-0 37-0 37-0 70-0 70-0 70-0 207-3 207-3 207-3 207-3 207-3 14-3 14-3 14-3 14-3 14-3 14-3 15-3 15-3 15-3 15-3 38-0 38-0 38-0 38-0 38-0 38-0 38-0 89-0 89-0 89-0 89-0 89-0 89-0 89-0 89-0 11-0 11-0 11-0 11-0 12-3 12-3 12-3 12-3 12-3 12-3 12-3 12-3 167-3 167-3 167-3 167-3 167-3 167-3 0-2 0-2 0-2 0-2 0-2 0-2 0-2 0-2 0-2 0-2 0-2 0-2 0-2 0-2 0-2 0-2 0-2 0-2 0-2 0-2 0-2 0-2 0-2 0-2 0-2 0-2 0-2 0-2 0-2 0-2 0-2 0-2 0-2 0-2 0-2 0-2 0-2 0-2 0-2 0-2 0-2 0-2 0-2 0-2 0-2 0-2 0-2 0-2 0-2 0-2 0-2 0-2 0-2 0-2 0-2 0-2 0-2 0-2 0-2 0-2 
0-2 0-2 0-2 0-2 0-2 0-2 0-2 0-2 0-2 0-2 0-2 0-2 0-2 0-2 0-2 0-2 0-2 0-2 0-2 0-2 0-2 0-2 0-2 0-2 0-2 0-2 0-2 0-2 0-2 0-2 0-2 0-2 0-2 0-2 0-2 0-2 0-2 0-2 0-2 0-2 0-2 0-2 0-2 0-2 0-2 0-2 0-2 0-2 0-2 0-2 0-2 0-2 0-2 0-2 0-2 0-2 0-2 0-2 0-2 0-2 0-2 0-2 0-2 108-3 108-3 108-3 108-3 108-3 108-3 108-3 108-3 108-3 114-0 114-0 114-0 133-3 133-3 133-3 88-3 88-3 133-3 69-3 69-3 69-3 69-3 69-3 69-3 69-3 69-3 69-3 42-3 113-0 113-0 113-0 113-0 113-0 113-0 113-0 113-0 113-0 179-0 179-0 179-0 179-0 179-0 179-0 70-0 70-0 70-0 70-0 207-3 207-3 207-3 207-3 207-3 14-3 14-3 14-3 14-3 14-3 15-3 15-3 15-3 15-3 38-0 38-0 38-0 38-0 38-0 38-0 89-0 89-0 89-0 89-0 89-0 89-0 89-0 89-0 89-0 11-0 11-0 11-0 12-3 12-3 12-3 12-3 12-3 12-3 198-0 12-3 12-3 167-3 167-3 167-3 167-3 167-3 167-3 0-2 0-2 0-2 0-2 0-2 0-2 0-2 0-2 0-2 0-2 0-2 0-2 0-2 0-2 0-2 0-2 0-2 0-2 0-2 0-2 0-2 0-2 0-2 0-2 0-2 0-2 0-2 0-2 0-2 0-2 0-2 0-2 0-2 0-2 0-2 0-2 0-2 0-2 0-2 0-2 0-2 0-2 0-2 0-2 0-2 0-2 0-2 0-2 0-2 0-2 0-2 0-2 0-2 0-2 0-2 0-2 0-2 0-2 0-2 0-2 
0-2 0-2 0-2 0-2 0-2 0-2 0-2 0-2 0-2 0-2 0-2 0-2 0-2 0-2 0-2 0-2 0-2 0-2 0-2 0-2 0-2 0-2 0-2 0-2 0-2 0-2 0-2 0-2 0-2 0-2 0-2 0-2 0-2 0-2 0-2 0-2 0-2 0-2 0-2 0-2 0-2 0-2 0-2 0-2 0-2 0-2 0-2 0-2 0-2 0-2 0-2 0-2 0-2 0-2 0-2 0-2 0-2 0-2 0-2 0-2 0-2 0-2 108-3 108-3 108-3 108-3 108-3 108-3 108-3 108-3 108-3 114-0 114-0 114-0 114-0 114-0 133-3 133-3 133-3 133-3 133-3 69-3 69-3 69-3 69-3 69-3 69-3 132-0 132-0 132-0 42-3 113-0 113-0 113-0 113-0 113-0 113-0 113-0 113-0 113-0 179-0 179-0 179-0 179-0 179-0 179-0 70-0 70-0 70-0 70-0 207-3 207-3 207-3 207-3 14-3 14-3 14-3 14-3 14-3 14-3 14-3 15-3 15-3 15-3 38-0 38-0 38-0 38-0 38-0 38-0 38-0 96-0 89-0 89-0 89-0 89-0 89-0 89-0 97-3 97-3 11-0 97-3 97-3 97-3 97-3 97-3 97-3 198-0 198-0 86-3 86-3 86-3 167-3 167-3 167-3 167-3 167-3 167-3 0-2 0-2 0-2 0-2 0-2 0-2 0-2 0-2 0-2 0-2 0-2 0-2 0-2 0-2 0-2 0-2 0-2 0-2 0-2 0-2 0-2 0-2 0-2 0-2 0-2 0-2 0-2 0-2 0-2 0-2 0-2 0-2 0-2 0-2 0-2 0-2 0-2 0-2 0-2 0-2 0-2 0-2 0-2 0-2 0-2 0-2 0-2 0-2 0-2 0-2 0-2 0-2 0-2 0-2 0-2 0-2 0-2 0-2 0-2 
0-2 0-2 0-2 0-2 0-2 0-2 0-2 0-2 0-2 0-2 0-2 0-2 0-2 0-2 0-2 0-2 0-2 0-2 0-2 0-2 0-2 0-2 0-2 0-2 0-2 0-2 0-2 0-2 0-2 0-2 0-2 0-2 0-2 0-2 0-2 0-2 0-2 0-2 0-2 0-2 0-2 0-2 0-2 0-2 0-2 0-2 0-2 0-2 0-2 0-2 0-2 0-2 0-2 0-2 0-2 0-2 0-2 0-2 0-2 0-2 0-2 0-2 108-3 108-3 108-3 108-3 108-3 108-3 108-3 108-3 114-0 114-0 114-0 114-0 114-0 114-0 16-0 16-0 133-3 133-3 133-3 133-3 133-3 69-3 69-3 69-3 69-3 132-0 132-0 132-0 42-3 42-3 113-0 113-0 113-0 113-0 113-0 113-0 113-0 113-0 113-0 179-0 179-0 179-0 179-0 179-0 179-0 70-0 70-0 70-0 207-3 207-3 207-3 211-0 211-0 14-3 211-0 14-3 14-3 14-3 14-3 15-3 15-3 15-3 38-0 96-0 38-0 38-0 96-0 38-0 96-0 96-0 96-0 96-0 96-0 96-0 97-3 97-3 97-3 97-3 97-3 97-3 92-3 92-3 97-3 97-3 198-0 198-0 198-0 86-3 86-3 86-3 167-3 167-3 167-3 167-3 167-3 167-3 167-3 17-3 0-2 0-2 0-2 0-2 0-2 0-2 0-2 0-2 0-2 0-2 0-2 0-2 0-2 0-2 0-2 0-2 0-2 0-2 0-2 0-2 0-2 0-2 0-2 0-2 0-2 0-2 0-2 0-2 0-2 0-2 0-2 0-2 0-2 0-2 0-2 0-2 0-2 0-2 0-2 0-2 0-2 0-2 0-2 0-2 0-2 0-2 0-2 0-2 0-2 0-2 0-2 0-2 0-2 0-2 0-2 0-2 0-2 
0-2 0-2 0-2 0-2 0-2 0-2 0-2 0-2 0-2 0-2 0-2 0-2 0-2 0-2 0-2 0-2 0-2 0-2 0-2 0-2 0-2 0-2 0-2 0-2 0-2 0-2 0-2 0-2 0-2 0-2 0-2 0-2 0-2 0-2 0-2 0-2 0-2 0-2 0-2 0-2 0-2 0-2 0-2 0-2 0-2 0-2 0-2 0-2 0-2 0-2 0-2 0-2 0-2 0-2 0-2 0-2 0-2 0-2 0-2 0-2 0-2 0-2 226-0 108-3 108-3 108-3 108-3 62-0 108-3 114-0 114-0 114-0 114-0 114-0 114-0 16-0 16-0 16-0 133-3 133-3 133-3 133-3 69-3 69-3 69-3 69-3 69-3 132-0 132-0 132-0 132-0 42-3 113-0 113-0 113-0 10-3 10-3 10-3 10-3 137-0 179-0 179-0 179-0 179-0 179-0 179-0 70-0 70-0 70-0 207-3 207-3 207-3 207-3 211-0 211-0 211-0 211-0 166-3 14-3 15-3 15-3 15-3 15-3 15-3 15-3 96-0 96-0 96-0 96-0 96-0 96-0 96-0 224-3 96-0 96-0 96-0 59-3 97-3 97-3 97-3 97-3 97-3 92-3 92-3 97-3 198-0 198-0 198-0 86-3 86-3 86-3 86-3 167-3 167-3 167-3 167-3 17-3 17-3 17-3 17-3 0-2 0-2 0-2 0-2 0-2 0-2 0-2 0-2 0-2 0-2 0-2 0-2 0-2 0-2 0-2 0-2 0-2 0-2 0-2 0-2 0-2 0-2 0-2 0-2 0-2 0-2 0-2 0-2 0-2 0-2 0-2 0-2 0-2 0-2 0-2 0-2 0-2 0-2 0-2 0-2 0-2 0-2 0-2 0-2 0-2 0-2 0-2 0-2 0-2 0-2 0-2 0-2 0-2 0-2 0-2 0-2 0-2 
0-2 0-2 0-2 0-2 0-2 0-2 0-2 0-2 0-2 0-2 0-2 0-2 0-2 0-2 0-2 0-2 0-2 0-2 0-2 0-2 0-2 0-2 0-2 0-2 0-2 0-2 0-2 0-2 0-2 0-2 0-2 0-2 0-2 0-2 0-2 0-2 0-2 0-2 0-2 0-2 0-2 0-2 0-2 0-2 0-2 0-2 0-2 0-2 0-2 0-2 0-2 0-2 0-2 0-2 0-2 0-2 0-2 0-2 0-2 0-2 0-2 0-2 226-0 226-0 108-3 62-0 62-0 62-0 114-0 114-0 114-0 114-0 114-0 114-0 114-0 16-0 16-0 16-0 16-0 133-3 133-3 133-3 133-3 69-3 69-3 69-3 69-3 132-0 132-0 132-0 132-0 42-3 113-0 113-0 113-0 10-3 10-3 10-3 10-3 137-0 137-0 137-0 137-0 137-0 137-0 137-0 70-0 70-0 70-0 70-0 207-3 207-3 207-3 211-0 211-0 211-0 166-3 166-3 166-3 166-3 166-3 15-3 15-3 15-3 15-3 96-0 96-0 96-0 96-0 96-0 96-0 96-0 224-3 96-0 96-0 96-0 59-3 97-3 97-3 97-3 97-3 97-3 92-3 92-3 198-0 198-0 198-0 198-0 86-3 86-3 86-3 86-3 167-3 17-3 17-3 17-3 17-3 17-3 17-3 17-3 17-3 17-3 17-3 0-2 0-2 0-2 0-2 0-2 0-2 0-2 0-2 0-2 0-2 0-2 0-2 0-2 0-2 0-2 0-2 0-2 0-2 0-2 0-2 0-2 0-2 0-2 0-2 0-2 0-2 0-2 0-2 0-2 0-2 0-2 0-2 0-2 0-2 0-2 0-2 0-2 0-2 0-2 0-2 0-2 0-2 0-2 0-2 0-2 0-2 0-2 0-2 0-2 0-2 0-2 0-2 0-2 0-2 
0-2 0-2 0-2 0-2 0-2 0-2 0-2 0-2 0-2 0-2 0-2 0-2 0-2 0-2 0-2 0-2 0-2 0-2 0-2 0-2 0-2 0-2 0-2 0-2 0-2 0-2 0-2 0-2 0-2 0-2 0-2 0-2 0-2 0-2 0-2 0-2 0-2 0-2 0-2 0-2 0-2 0-2 0-2 0-2 0-2 0-2 0-2 0-2 0-2 0-2 0-2 0-2 0-2 0-2 0-2 0-2 0-2 0-2 0-2 0-2 226-0 226-0 226-0 108-3 108-3 62-0 62-0 62-0 62-0 62-0 114-0 114-0 114-0 114-0 114-0 16-0 16-0 16-0 16-0 133-3 133-3 16-0 16-0 69-3 132-0 69-3 69-3 132-0 132-0 132-0 132-0 42-3 42-3 42-3 42-3 10-3 10-3 10-3 10-3 10-3 137-0 137-0 137-0 137-0 137-0 70-0 70-0 70-0 70-0 70-0 207-3 207-3 207-3 211-0 211-0 211-0 211-0 166-3 166-3 166-3 166-3 15-3 15-3 15-3 15-3 96-0 96-0 96-0 96-0 96-0 96-0 96-0 224-3 224-3 224-3 224-3 59-3 97-3 97-3 97-3 97-3 97-3 92-3 92-3 92-3 198-0 198-0 198-0 198-0 86-3 86-3 86-3 167-3 17-3 17-3 17-3 17-3 17-3 17-3 17-3 17-3 246-0 246-0 246-0 0-2 0-2 0-2 0-2 0-2 0-2 0-2 0-2 0-2 0-2 0-2 0-2 0-2 0-2 0-2 0-2 0-2 0-2 0-2 0-2 0-2 0-2 0-2 0-2 0-2 0-2 0-2 0-2 0-2 0-2 0-2 0-2 0-2 0-2 0-2 0-2 0-2 0-2 0-2 0-2 0-2 0-2 0-2 0-2 0-2 0-2 0-2 0-2 0-2 0-2 0-2 0-2 0-2 
0-2 0-2 0-2 0-2 0-2 0-2 0-2 0-2 0-2 0-2 0-2 0-2 0-2 0-2 0-2 0-2 0-2 0-2 0-2 0-2 0-2 0-2 0-2 0-2 0-2 0-2 0-2 0-2 0-2 0-2 0-2 0-2 0-2 0-2 0-2 0-2 0-2 0-2 0-2 0-2 0-2 0-2 0-2 0-2 0-2 0-2 0-2 0-2 0-2 0-2 0-2 0-2 0-2 0-2 0-2 0-2 0-2 0-2 57-3 57-3 226-0 226-0 226-0 108-3 108-3 62-0 62-0 62-0 62-0 62-0 62-0 114-0 114-0 114-0 114-0 16-0 16-0 16-0 133-3 133-3 133-3 16-0 16-0 132-0 132-0 132-0 132-0 132-0 132-0 132-0 132-0 42-3 42-3 42-3 42-3 10-3 10-3 10-3 10-3 10-3 137-0 137-0 137-0 137-0 70-0 70-0 70-0 70-0 70-0 70-0 207-3 207-3 207-3 207-3 211-0 211-0 211-0 166-3 166-3 166-3 166-3 166-3 166-3 15-3 15-3 96-0 96-0 96-0 96-0 96-0 224-3 224-3 224-3 224-3 224-3 224-3 59-3 59-3 59-3 97-3 97-3 97-3 97-3 92-3 92-3 198-0 198-0 198-0 86-3 86-3 86-3 86-3 86-3 86-3 17-3 86-3 17-3 17-3 17-3 17-3 17-3 246-0 246-0 246-0 246-0 246-0 246-0 220-0 220-0 220-0 220-0 220-0 0-2 0-2 0-2 0-2 0-2 0-2 0-2 0-2 0-2 0-2 0-2 0-2 0-2 0-2 0-2 0-2 0-2 0-2 0-2 0-2 0-2 0-2 0-2 0-2 0-2 0-2 0-2 0-2 0-2 0-2 0-2 0-2 0-2 0-2 0-2 0-2 0-2 0-2 0-2 0-2 0-2 0-2 0-2 0-2 0-2 
0-2 0-2 0-2 0-2 0-2 0-2 0-2 0-2 0-2 0-2 0-2 0-2 0-2 0-2 0-2 0-2 0-2 0-2 0-2 0-2 0-2 0-2 0-2 0-2 0-2 0-2 0-2 0-2 0-2 0-2 0-2 0-2 0-2 0-2 0-2 0-2 0-2 0-2 0-2 0-2 0-2 0-2 0-2 0-2 0-2 0-2 0-2 0-2 0-2 0-2 0-2 0-2 0-2 0-2 0-2 57-3 57-3 57-3 57-3 57-3 226-0 226-0 226-0 226-0 226-0 226-0 62-0 62-0 62-0 62-0 62-0 131-3 131-3 131-3 131-3 16-0 16-0 16-0 16-0 133-3 16-0 16-0 16-0 132-0 132-0 132-0 132-0 42-3 42-3 42-3 42-3 42-3 42-3 42-3 42-3 10-3 10-3 10-3 10-3 10-3 137-0 137-0 137-0 137-0 70-0 70-0 70-0 70-0 207-3 207-3 207-3 207-3 211-0 211-0 211-0 188-3 166-3 166-3 166-3 166-3 166-3 166-3 166-3 166-3 393-0 393-0 393-0 393-0 393-0 393-0 393-0 224-3 224-3 224-3 224-3 59-3 59-3 59-3 59-3 59-3 59-3 59-3 92-3 92-3 92-3 198-0 198-0 198-0 86-3 86-3 86-3 86-3 86-3 86-3 86-3 86-3 17-3 17-3 17-3 17-3 17-3 246-0 246-0 246-0 246-0 246-0 220-0 220-0 220-0 220-0 220-0 220-0 0-2 0-2 0-2 0-2 0-2 0-2 0-2 0-2 0-2 0-2 0-2 0-2 0-2 0-2 0-2 0-2 0-2 0-2 0-2 0-2 0-2 0-2 0-2 0-2 0-2 0-2 0-2 0-2 0-2 0-2 0-2 0-2 0-2 0-2 0-2 0-2 0-2 0-2 0-2 0-2 0-2 0-2 0-2 0-2 0-2 
0-2 0-2 0-2 0-2 0-2 0-2 0-2 0-2 0-2 0-2 0-2 0-2 0-2 0-2 0-2 0-2 0-2 0-2 0-2 0-2 0-2 0-2 0-2 0-2 0-2 0-2 0-2 0-2 0-2 0-2 0-2 0-2 0-2 0-2 0-2 0-2 0-2 0-2 0-2 0-2 0-2 0-2 0-2 0-2 0-2 0-2 0-2 0-2 0-2 0-2 0-2 0-2 0-2 57-3 57-3 57-3 57-3 57-3 57-3 57-3 226-0 226-0 226-0 226-0 226-0 226-0 62-0 62-0 62-0 62-0 62-0 131-3 131-3 131-3 131-3 16-0 16-0 16-0 16-0 16-0 16-0 16-0 16-0 132-0 132-0 132-0 132-0 132-0 132-0 42-3 42-3 42-3 42-3 42-3 10-3 10-3 10-3 10-3 10-3 137-0 137-0 137-0 137-0 137-0 13-0 70-0 13-0 70-0 207-3 207-3 211-0 211-0 211-0 211-0 211-0 188-3 188-3 166-3 166-3 166-3 166-3 166-3 166-3 166-3 166-3 393-0 393-0 393-0 393-0 393-0 393-0 224-3 224-3 224-3 224-3 59-3 59-3 59-3 59-3 59-3 59-3 92-3 92-3 92-3 92-3 198-0 198-0 198-0 198-0 86-3 86-3 86-3 86-3 86-3 174-0 174-0 17-3 17-3 17-3 17-3 17-3 174-0 174-0 174-0 246-0 246-0 220-0 220-0 220-0 220-0 220-0 220-0 0-2 0-2 0-2 0-2 0-2 0-2 0-2 0-2 0-2 0-2 0-2 0-2 0-2 0-2 0-2 0-2 0-2 0-2 0-2 0-2 0-2 0-2 0-2 0-2 0-2 0-2 0-2 0-2 0-2 0-2 0-2 0-2 0-2 0-2 0-2 0-2 0-2 0-2 0-2 0-2 0-2 0-2 0-2 0-2 0-2 
0-2 0-2 0-2 0-2 0-2 0-2 0-2 0-2 0-2 0-2 0-2 0-2 0-2 0-2 0-2 0-2 0-2 0-2 0-2 0-2 0-2 0-2 0-2 0-2 0-2 0-2 0-2 0-2 0-2 0-2 0-2 0-2 0-2 0-2 0-2 0-2 0-2 0-2 0-2 0-2 0-2 0-2 0-2 0-2 0-2 0-2 0-2 0-2 0-2 0-2 0-2 82-0 82-0 57-3 57-3 57-3 57-3 57-3 57-3 57-3 57-3 226-0 226-0 226-0 226-0 62-0 62-0 62-0 62-0 131-3 131-3 131-3 131-3 131-3 109-3 16-0 16-0 16-0 16-0 135-0 135-0 135-0 16-0 16-0 209-0 209-0 209-0 132-0 132-0 132-0 42-3 42-3 42-3 42-3 10-3 10-3 10-3 10-3 10-3 137-0 137-0 137-0 137-0 137-0 13-0 13-0 13-0 13-0 210-0 210-0 210-0 211-0 211-0 211-0 211-0 188-3 188-3 166-3 166-3 166-3 166-3 166-3 166-3 166-3 166-3 393-0 393-0 393-0 393-0 393-0 393-0 224-3 224-3 224-3 224-3 59-3 59-3 59-3 59-3 59-3 59-3 92-3 92-3 92-3 92-3 198-0 198-0 198-0 198-0 86-3 174-0 174-0 174-0 174-0 174-0 174-0 174-0 17-3 17-3 17-3 174-0 174-0 174-0 246-0 246-0 246-0 220-0 220-0 220-0 220-0 220-0 220-0 0-2 0-2 0-2 0-2 0-2 0-2 0-2 0-2 0-2 0-2 0-2 0-2 0-2 0-2 0-2 0-2 0-2 0-2 0-2 0-2 0-2 0-2 0-2 0-2 0-2 0-2 0-2 0-2 0-2 0-2 0-2 0-2 0-2 0-2 0-2 0-2 0-2 0-2 0-2 0-2 0-2 0-2 0-2 0-2 0-2 
0-2 0-2 0-2 0-2 0-2 0-2 0-2 0-2 0-2 0-2 0-2 0-2 0-2 0-2 0-2 0-2 0-2 0-2 0-2 0-2 0-2 0-2 0-2 0-2 0-2 0-2 0-2 0-2 0-2 0-2 0-2 0-2 0-2 0-2 0-2 0-2 0-2 0-2 0-2 0-2 0-2 0-2 0-2 0-2 0-2 0-2 0-2 0-2 0-2 34-0 34-0 82-0 82-0 57-3 57-3 57-3 57-3 57-3 57-3 57-3 57-3 57-3 226-0 226-0 226-0 62-0 131-3 131-3 131-3 131-3 131-3 131-3 131-3 131-3 109-3 109-3 135-0 135-0 135-0 135-0 135-0 135-0 135-0 16-0 209-0 209-0 209-0 209-0 209-0 209-0 42-3 42-3 42-3 42-3 203-3 10-3 10-3 137-0 137-0 137-0 137-0 137-0 205-3 137-0 13-0 13-0 13-0 13-0 210-0 210-0 210-0 211-0 211-0 211-0 211-0 188-3 188-3 188-3 188-3 188-3 166-3 166-3 165-3 166-3 393-0 393-0 393-0 393-0 393-0 393-0 141-0 224-3 224-3 224-3 224-3 224-3 224-3 59-3 59-3 59-3 59-3 92-3 92-3 92-3 92-3 198-0 198-0 198-0 198-0 198-0 198-0 174-0 174-0 174-0 174-0 174-0 174-0 174-0 174-0 174-0 174-0 174-0 246-0 246-0 246-0 246-0 246-0 220-0 220-0 220-0 220-0 220-0 220-0 0-2 0-2 0-2 0-2 0-2 0-2 0-2 0-2 0-2 0-2 0-2 0-2 0-2 0-2 0-2 0-2 0-2 0-2 0-2 0-2 0-2 0-2 0-2 0-2 0-2 0-2 0-2 0-2 0-2 0-2 0-2 0-2 0-2 0-2 0-2 0-2 0-2 0-2 0-2 0-2 0-2 0-2 0-2 0-2 
0-2 0-2 0-2 0-2 0-2 0-2 0-2 0-2 0-2 0-2 0-2 0-2 0-2 0-2 0-2 0-2 0-2 0-2 0-2 0-2 0-2 0-2 0-2 0-2 0-2 0-2 0-2 0-2 0-2 0-2 0-2 0-2 0-2 0-2 0-2 0-2 0-2 0-2 0-2 0-2 0-2 0-2 0-2 0-2 0-2 0-2 0-2 0-2 0-2 34-0 34-0 82-0 82-0 82-0 57-3 57-3 57-3 57-3 57-3 57-3 57-3 57-3 226-0 226-0 62-0 62-0 62-0 131-3 131-3 131-3 131-3 131-3 131-3 131-3 109-3 109-3 135-0 135-0 135-0 135-0 135-0 135-0 135-0 209-0 209-0 209-0 209-0 209-0 209-0 209-0 209-0 203-3 203-3 203-3 203-3 10-3 10-3 137-0 137-0 137-0 137-0 205-3 205-3 205-3 205-3 13-0 13-0 210-0 210-0 210-0 210-0 211-0 188-3 188-3 188-3 188-3 188-3 188-3 165-3 165-3 165-3 165-3 165-3 165-3 393-0 393-0 393-0 393-0 393-0 393-0 141-0 141-0 141-0 224-3 224-3 224-3 224-3 59-3 59-3 59-3 92-3 92-3 92-3 92-3 92-3 140-3 140-3 140-3 140-3 198-0 140-3 140-3 123-3 123-3 123-3 123-3 174-0 174-0 174-0 246-0 246-0 246-0 246-0 246-0 246-0 220-0 220-0 220-0 220-0 220-0 225-3 225-3 225-3 225-3 225-3 0-2 0-2 0-2 0-2 0-2 0-2 0-2 0-2 0-2 0-2 0-2 0-2 0-2 0-2 0-2 0-2 0-2 0-2 0-2 0-2 0-2 0-2 0-2 0-2 0-2 0-2 0-2 0-2 0-2 0-2 0-2 0-2 0-2 0-2 0-2 0-2 0-2 0-2 0-2 0-2 0-2 0-2 
0-2 0-2 0-2 0-2 0-2 0-2 0-2 0-2 0-2 0-2 0-2 0-2 0-2 0-2 0-2 0-2 0-2 0-2 0-2 0-2 0-2 0-2 0-2 0-2 0-2 0-2 0-2 0-2 0-2 0-2 0-2 0-2 0-2 0-2 0-2 0-2 0-2 0-2 0-2 0-2 0-2 0-2 0-2 0-2 0-2 0-2 0-2 0-2 34-0 34-0 34-0 82-0 82-0 82-0 82-0 82-0 57-3 57-3 82-0 82-0 82-0 226-0 226-0 226-0 62-0 62-0 62-0 131-3 131-3 131-3 131-3 131-3 109-3 131-3 109-3 109-3 135-0 135-0 135-0 135-0 135-0 135-0 135-0 209-0 209-0 209-0 209-0 209-0 209-0 209-0 209-0 203-3 203-3 203-3 203-3 203-3 203-3 203-3 203-3 137-0 205-3 205-3 205-3 205-3 13-0 13-0 13-0 210-0 210-0 210-0 210-0 211-0 188-3 188-3 188-3 188-3 188-3 188-3 165-3 165-3 165-3 165-3 165-3 165-3 141-0 141-0 393-0 393-0 393-0 393-0 393-0 141-0 224-3 224-3 224-3 224-3 59-3 59-3 59-3 59-3 92-3 92-3 92-3 92-3 140-3 140-3 140-3 140-3 140-3 140-3 140-3 123-3 123-3 123-3 123-3 123-3 123-3 174-0 174-0 246-0 246-0 246-0 246-0 246-0 246-0 220-0 220-0 220-0 220-0 220-0 225-3 225-3 225-3 225-3 225-3 0-2 0-2 0-2 0-2 0-2 0-2 0-2 0-2 0-2 0-2 0-2 0-2 0-2 0-2 0-2 0-2 0-2 0-2 0-2 0-2 0-2 0-2 0-2 0-2 0-2 0-2 0-2 0-2 0-2 0-2 0-2 0-2 0-2 0-2 0-2 0-2 0-2 0-2 0-2 0-2 0-2 0-2 
0-2 0-2 0-2 0-2 0-2 0-2 0-2 0-2 0-2 0-2 0-2 0-2 0-2 0-2 0-2 0-2 0-2 0-2 0-2 0-2 0-2 0-2 0-2 0-2 0-2 0-2 0-2 0-2 0-2 0-2 0-2 0-2 0-2 0-2 0-2 0-2 0-2 0-2 0-2 0-2 0-2 0-2 0-2 0-2 0-2 0-2 34-0 34-0 34-0 34-0 34-0 82-0 82-0 82-0 82-0 82-0 82-0 82-0 82-0 82-0 82-0 226-0 226-0 226-0 62-0 62-0 62-0 131-3 131-3 109-3 109-3 109-3 109-3 109-3 109-3 109-3 135-0 135-0 32-0 32-0 32-0 135-0 135-0 135-0 84-0 84-0 209-0 209-0 209-0 209-0 209-0 84-0 203-3 203-3 203-3 203-3 203-3 203-3 203-3 137-0 205-3 205-3 205-3 205-3 13-0 13-0 210-0 210-0 210-0 210-0 210-0 211-0 211-0 188-3 188-3 188-3 188-3 188-3 165-3 165-3 165-3 165-3 165-3 165-3 165-3 141-0 141-0 141-0 393-0 393-0 393-0 141-0 141-0 224-3 224-3 59-3 59-3 59-3 59-3 59-3 92-3 92-3 92-3 92-3 140-3 140-3 140-3 140-3 140-3 140-3 140-3 123-3 123-3 123-3 123-3 123-3 123-3 174-0 174-0 174-0 246-0 246-0 246-0 246-0 295-0 295-0 295-0 295-0 225-3 225-3 225-3 225-3 225-3 225-3 225-3 0-2 0-2 0-2 0-2 0-2 0-2 0-2 0-2 0-2 0-2 0-2 0-2 0-2 0-2 0-2 0-2 0-2 0-2 0-2 0-2 0-2 0-2 0-2 0-2 0-2 0-2 0-2 0-2 0-2 0-2 0-2 0-2 0-2 0-2 0-2 0-2 0-2 0-2 0-2 0-2 0-2 0-2 
0-2 0-2 0-2 0-2 0-2 0-2 0-2 0-2 0-2 0-2 0-2 0-2 0-2 0-2 0-2 0-2 0-2 0-2 0-2 0-2 0-2 0-2 0-2 0-2 0-2 0-2 0-2 0-2 0-2 0-2 0-2 0-2 0-2 0-2 0-2 0-2 0-2 0-2 0-2 0-2 0-2 0-2 0-2 0-2 0-2 0-2 34-0 34-0 55-3 34-0 34-0 82-0 82-0 82-0 82-0 82-0 82-0 82-0 82-0 228-3 226-0 226-0 226-0 226-0 226-0 131-3 131-3 131-3 109-3 109-3 109-3 109-3 109-3 109-3 109-3 109-3 135-0 135-0 32-0 32-0 32-0 32-0 135-0 135-0 84-0 84-0 209-0 209-0 209-0 209-0 209-0 84-0 203-3 203-3 203-3 203-3 203-3 203-3 203-3 205-3 205-3 205-3 205-3 205-3 13-0 13-0 13-0 210-0 210-0 210-0 210-0 210-0 188-3 188-3 188-3 188-3 188-3 161-3 161-3 165-3 165-3 165-3 165-3 165-3 165-3 141-0 141-0 141-0 393-0 393-0 141-0 141-0 141-0 141-0 141-0 141-0 122-0 59-3 94-3 94-3 92-3 140-3 140-3 140-3 140-3 140-3 140-3 140-3 123-3 123-3 140-3 123-3 123-3 123-3 123-3 123-3 123-3 174-0 320-0 320-0 295-0 295-0 295-0 295-0 295-0 295-0 295-0 295-0 225-3 300-3 300-3 225-3 225-3 225-3 225-3 225-3 0-2 0-2 0-2 0-2 0-2 0-2 0-2 0-2 0-2 0-2 0-2 0-2 0-2 0-2 0-2 0-2 0-2 0-2 0-2 0-2 0-2 0-2 0-2 0-2 0-2 0-2 0-2 0-2 0-2 0-2 0-2 0-2 0-2 0-2 0-2 0-2 0-2 0-2 0-2 0-2 0-2 
0-2 0-2 0-2 0-2 0-2 0-2 0-2 0-2 0-2 0-2 0-2 0-2 0-2 0-2 0-2 0-2 0-2 0-2 0-2 0-2 0-2 0-2 0-2 0-2 0-2 0-2 0-2 0-2 0-2 0-2 0-2 0-2 0-2 0-2 0-2 0-2 0-2 0-2 0-2 0-2 0-2 0-2 0-2 0-2 0-2 0-2 34-0 34-0 55-3 55-3 34-0 82-0 82-0 82-0 82-0 82-0 228-3 228-3 228-3 228-3 226-0 228-3 228-3 226-0 226-0 131-3 131-3 131-3 109-3 109-3 109-3 109-3 32-0 32-0 32-0 32-0 135-0 32-0 32-0 32-0 32-0 44-0 135-0 135-0 84-0 84-0 84-0 84-0 84-0 84-0 84-0 84-0 203-3 203-3 203-3 203-3 203-3 203-3 93-0 93-0 205-3 205-3 205-3 205-3 205-3 13-0 13-0 210-0 210-0 210-0 210-0 210-0 188-3 188-3 188-3 188-3 188-3 161-3 161-3 165-3 165-3 165-3 165-3 165-3 165-3 141-0 141-0 141-0 141-0 141-0 141-0 141-0 141-0 141-0 122-0 122-0 122-0 122-0 122-0 94-3 140-3 140-3 140-3 140-3 140-3 140-3 140-3 123-3 123-3 123-3 123-3 123-3 320-0 123-3 123-3 123-3 123-3 320-0 320-0 320-0 295-0 295-0 295-0 295-0 295-0 295-0 295-0 295-0 300-3 300-3 300-3 300-3 300-3 225-3 225-3 225-3 0-2 0-2 0-2 0-2 0-2 0-2 0-2 0-2 0-2 0-2 0-2 0-2 0-2 0-2 0-2 0-2 0-2 0-2 0-2 0-2 0-2 0-2 0-2 0-2 0-2 0-2 0-2 0-2 0-2 0-2 0-2 0-2 0-2 0-2 0-2 0-2 0-2 0-2 0-2 0-2 0-2 
0-2 0-2 0-2 0-2 0-2 0-2 0-2 0-2 0-2 0-2 0-2 0-2 0-2 0-2 0-2 0-2 0-2 0-2 0-2 0-2 0-2 0-2 0-2 0-2 0-2 0-2 0-2 0-2 0-2 0-2 0-2 0-2 0-2 0-2 0-2 0-2 0-2 0-2 0-2 0-2 0-2 0-2 0-2 0-2 34-0 34-0 34-0 34-0 55-3 55-3 55-3 55-3 55-3 82-0 107-3 82-0 228-3 107-3 228-3 228-3 228-3 228-3 228-3 228-3 228-3 228-3 228-3 228-3 109-3 109-3 109-3 109-3 32-0 32-0 32-0 32-0 32-0 32-0 32-0 32-0 32-0 44-0 44-0 84-0 84-0 84-0 84-0 84-0 84-0 84-0 84-0 84-0 84-0 84-0 203-3 203-3 93-0 93-0 93-0 93-0 205-3 205-3 205-3 205-3 205-3 13-0 13-0 210-0 266-3 210-0 210-0 210-0 210-0 161-3 161-3 188-3 161-3 161-3 161-3 161-3 165-3 165-3 165-3 165-3 165-3 165-3 248-3 141-0 141-0 141-0 141-0 141-0 141-0 122-0 122-0 122-0 122-0 122-0 122-0 94-3 94-3 94-3 94-3 94-3 94-3 140-3 140-3 67-3 123-3 123-3 123-3 66-3 320-0 320-0 320-0 320-0 320-0 320-0 320-0 320-0 295-0 295-0 320-0 295-0 295-0 295-0 295-0 295-0 295-0 295-0 300-3 300-3 300-3 225-3 225-3 39-0 39-0 0-2 0-2 0-2 0-2 0-2 0-2 0-2 0-2 0-2 0-2 0-2 0-2 0-2 0-2 0-2 0-2 0-2 0-2 0-2 0-2 0-2 0-2 0-2 0-2 0-2 0-2 0-2 0-2 0-2 0-2 0-2 0-2 0-2 0-2 0-2 0-2 0-2 0-2 0-2 0-2 
0-2 0-2 0-2 0-2 0-2 0-2 0-2 0-2 0-2 0-2 0-2 0-2 0-2 0-2 0-2 0-2 0-2 0-2 0-2 0-2 0-2 0-2 0-2 0-2 0-2 0-2 0-2 0-2 0-2 0-2 0-2 0-2 0-2 0-2 0-2 0-2 0-2 0-2 0-2 0-2 0-2 0-2 0-2 0-2 34-0 34-0 34-0 34-0 55-3 55-3 55-3 55-3 107-3 107-3 107-3 82-0 228-3 107-3 107-3 107-3 228-3 228-3 228-3 228-3 228-3 228-3 228-3 278-3 109-3 109-3 109-3 32-0 32-0 32-0 208-3 208-3 32-0 32-0 32-0 32-0 32-0 44-0 44-0 44-0 84-0 84-0 84-0 84-0 84-0 84-0 84-0 84-0 84-0 84-0 203-3 203-3 93-0 93-0 93-0 93-0 205-3 205-3 205-3 205-3 205-3 13-0 13-0 13-0 266-3 266-3 210-0 210-0 210-0 161-3 161-3 161-3 161-3 161-3 161-3 161-3 165-3 165-3 248-3 165-3 248-3 165-3 248-3 248-3 141-0 141-0 81-3 81-3 81-3 122-0 122-0 122-0 122-0 122-0 122-0 122-0 94-3 94-3 94-3 94-3 94-3 140-3 67-3 67-3 67-3 123-3 123-3 66-3 66-3 66-3 66-3 66-3 66-3 320-0 66-3 320-0 320-0 320-0 320-0 320-0 295-0 295-0 295-0 295-0 295-0 300-3 300-3 300-3 300-3 225-3 225-3 39-0 39-0 39-0 39-0 0-2 0-2 0-2 0-2 0-2 0-2 0-2 0-2 0-2 0-2 0-2 0-2 0-2 0-2 0-2 0-2 0-2 0-2 0-2 0-2 0-2 0-2 0-2 0-2 0-2 0-2 0-2 0-2 0-2 0-2 0-2 0-2 0-2 0-2 0-2 0-2 0-2 0-2 
0-2 0-2 0-2 0-2 0-2 0-2 0-2 0-2 0-2 0-2 0-2 0-2 0-2 0-2 0-2 0-2 0-2 0-2 0-2 0-2 0-2 0-2 0-2 0-2 0-2 0-2 0-2 0-2 0-2 0-2 0-2 0-2 0-2 0-2 0-2 0-2 0-2 0-2 0-2 0-2 0-2 0-2 326-3 34-0 34-0 34-0 34-0 34-0 55-3 55-3 55-3 55-3 107-3 232-0 107-3 107-3 107-3 107-3 107-3 107-3 228-3 228-3 228-3 228-3 228-3 278-3 278-3 278-3 109-3 109-3 109-3 208-3 32-0 208-3 208-3 208-3 208-3 177-0 32-0 44-0 44-0 44-0 44-0 44-0 84-0 84-0 481-0 481-0 481-0 481-0 84-0 84-0 84-0 84-0 93-0 93-0 93-0 93-0 93-0 93-0 205-3 205-3 205-3 205-3 13-0 13-0 13-0 13-0 266-3 161-3 161-3 161-3 161-3 161-3 161-3 161-3 161-3 161-3 161-3 161-3 248-3 248-3 248-3 248-3 248-3 248-3 248-3 248-3 248-3 248-3 81-3 81-3 81-3 122-0 122-0 122-0 122-0 122-0 122-0 94-3 94-3 94-3 94-3 94-3 94-3 67-3 67-3 67-3 67-3 66-3 66-3 66-3 66-3 66-3 66-3 66-3 66-3 66-3 66-3 320-0 320-0 320-0 320-0 320-0 295-0 295-0 295-0 295-0 300-3 300-3 300-3 225-3 225-3 225-3 225-3 39-0 39-0 39-0 39-0 39-0 0-2 0-2 0-2 0-2 0-2 0-2 0-2 0-2 0-2 0-2 0-2 0-2 0-2 0-2 0-2 0-2 0-2 0-2 0-2 0-2 0-2 0-2 0-2 0-2 0-2 0-2 0-2 0-2 0-2 0-2 0-2 0-2 0-2 0-2 0-2 0-2 0-2 
0-2 0-2 0-2 0-2 0-2 0-2 0-2 0-2 0-2 0-2 0-2 0-2 0-2 0-2 0-2 0-2 0-2 0-2 0-2 0-2 0-2 0-2 0-2 0-2 0-2 0-2 0-2 0-2 0-2 0-2 0-2 0-2 0-2 0-2 0-2 0-2 0-2 0-2 0-2 0-2 0-2 0-2 326-3 34-0 34-0 34-0 34-0 34-0 55-3 55-3 55-3 55-3 232-0 232-0 107-3 107-3 107-3 107-3 107-3 107-3 228-3 228-3 228-3 228-3 278-3 278-3 278-3 208-3 208-3 208-3 109-3 208-3 208-3 208-3 177-0 177-0 177-0 177-0 177-0 177-0 44-0 44-0 44-0 44-0 44-0 481-0 481-0 481-0 481-0 481-0 84-0 227-0 227-0 227-0 227-0 227-0 93-0 93-0 93-0 93-0 205-3 205-3 205-3 13-0 13-0 266-3 266-3 266-3 266-3 266-3 266-3 161-3 161-3 161-3 161-3 161-3 311-0 311-0 311-0 311-0 248-3 248-3 248-3 248-3 248-3 248-3 248-3 248-3 248-3 248-3 81-3 81-3 81-3 122-0 122-0 122-0 122-0 122-0 122-0 94-3 94-3 94-3 94-3 94-3 94-3 94-3 67-3 67-3 67-3 67-3 66-3 66-3 66-3 66-3 66-3 66-3 66-3 171-3 171-3 320-0 320-0 320-0 320-0 320-0 298-3 298-3 298-3 298-3 300-3 300-3 225-3 225-3 225-3 225-3 225-3 39-0 39-0 39-0 39-0 39-0 0-2 0-2 0-2 0-2 0-2 0-2 0-2 0-2 0-2 0-2 0-2 0-2 0-2 0-2 0-2 0-2 0-2 0-2 0-2 0-2 0-2 0-2 0-2 0-2 0-2 0-2 0-2 0-2 0-2 0-2 0-2 0-2 0-2 0-2 0-2 0-2 0-2 
0-2 0-2 0-2 0-2 0-2 0-2 0-2 0-2 0-2 0-2 0-2 0-2 0-2 0-2 0-2 0-2 0-2 0-2 0-2 0-2 0-2 0-2 0-2 0-2 0-2 0-2 0-2 0-2 0-2 0-2 0-2 0-2 0-2 0-2 0-2 0-2 0-2 0-2 0-2 0-2 0-2 0-2 326-3 326-3 34-0 326-3 34-0 55-3 55-3 55-3 55-3 55-3 232-0 107-3 107-3 107-3 107-3 107-3 107-3 107-3 228-3 228-3 228-3 228-3 278-3 278-3 278-3 278-3 278-3 208-3 208-3 208-3 208-3 208-3 177-0 177-0 177-0 177-0 177-0 177-0 44-0 44-0 44-0 44-0 481-0 481-0 481-0 481-0 481-0 481-0 227-0 227-0 227-0 227-0 227-0 227-0 227-0 93-0 93-0 93-0 93-0 93-0 93-0 13-0 13-0 71-3 71-3 266-3 266-3 266-3 266-3 161-3 161-3 161-3 161-3 311-0 311-0 311-0 311-0 248-3 248-3 248-3 248-3 248-3 248-3 248-3 248-3 248-3 81-3 81-3 81-3 81-3 81-3 81-3 122-0 122-0 122-0 122-0 94-3 94-3 94-3 94-3 94-3 94-3 94-3 94-3 94-3 67-3 67-3 67-3 67-3 66-3 66-3 66-3 66-3 66-3 66-3 171-3 171-3 320-0 320-0 320-0 320-0 320-0 298-3 298-3 298-3 298-3 298-3 300-3 300-3 300-3 225-3 39-0 39-0 39-0 39-0 39-0 39-0 39-0 0-2 0-2 0-2 0-2 0-2 0-2 0-2 0-2 0-2 0-2 0-2 0-2 0-2 0-2 0-2 0-2 0-2 0-2 0-2 0-2 0-2 0-2 0-2 0-2 0-2 0-2 0-2 0-2 0-2 0-2 0-2 0-2 0-2 0-2 0-2 0-2 0-2 
0-2 0-2 0-2 0-2 0-2 0-2 0-2 0-2 0-2 0-2 0-2 0-2 0-2 0-2 0-2 0-2 0-2 0-2 0-2 0-2 0-2 0-2 0-2 0-2 0-2 0-2 0-2 0-2 0-2 0-2 0-2 0-2 0-2 0-2 0-2 0-2 0-2 0-2 0-2 0-2 0-2 0-2 326-3 326-3 326-3 326-3 55-3 55-3 55-3 55-3 55-3 232-0 232-0 232-0 107-3 107-3 107-3 107-3 107-3 228-3 228-3 228-3 329-3 329-3 278-3 278-3 278-3 278-3 278-3 278-3 208-3 208-3 208-3 208-3 177-0 177-0 177-0 177-0 177-0 177-0 44-0 44-0 44-0 44-0 481-0 481-0 481-0 481-0 481-0 481-0 481-0 227-0 227-0 227-0 227-0 227-0 227-0 93-0 93-0 93-0 93-0 93-0 93-0 13-0 13-0 71-3 71-3 266-3 266-3 266-3 266-3 266-3 161-3 161-3 161-3 311-0 311-0 335-0 335-0 248-3 335-0 335-0 335-0 335-0 335-0 335-0 248-3 248-3 81-3 81-3 81-3 81-3 81-3 81-3 81-3 122-0 122-0 122-0 94-3 94-3 94-3 139-0 139-0 139-0 139-0 94-3 94-3 67-3 67-3 67-3 67-3 66-3 66-3 66-3 66-3 171-3 171-3 171-3 171-3 171-3 171-3 171-3 171-3 320-0 298-3 298-3 298-3 298-3 298-3 300-3 300-3 300-3 300-3 39-0 39-0 39-0 39-0 39-0 39-0 39-0 39-0 0-2 0-2 0-2 0-2 0-2 0-2 0-2 0-2 0-2 0-2 0-2 0-2 0-2 0-2 0-2 0-2 0-2 0-2 0-2 0-2 0-2 0-2 0-2 0-2 0-2 0-2 0-2 0-2 0-2 0-2 0-2 0-2 0-2 0-2 0-2 0-2 
0-2 0-2 0-2 0-2 0-2 0-2 0-2 0-2 0-2 0-2 0-2 0-2 0-2 0-2 0-2 0-2 0-2 0-2 0-2 0-2 0-2 0-2 0-2 0-2 0-2 0-2 0-2 0-2 0-2 0-2 0-2 0-2 0-2 0-2 0-2 0-2 0-2 0-2 0-2 0-2 326-3 326-3 326-3 326-3 326-3 326-3 55-3 55-3 55-3 55-3 55-3 55-3 55-3 232-0 107-3 355-0 107-3 107-3 107-3 228-3 228-3 355-0 355-0 329-3 278-3 278-3 278-3 278-3 278-3 278-3 208-3 208-3 208-3 208-3 208-3 177-0 177-0 177-0 177-0 35-3 35-3 35-3 44-0 44-0 481-0 481-0 481-0 481-0 481-0 481-0 481-0 481-0 227-0 227-0 261-0 261-0 227-0 93-0 93-0 93-0 93-0 93-0 93-0 71-3 13-0 71-3 71-3 266-3 266-3 266-3 266-3 266-3 266-3 266-3 311-0 311-0 311-0 335-0 335-0 335-0 335-0 335-0 335-0 335-0 335-0 335-0 248-3 81-3 81-3 81-3 81-3 81-3 81-3 81-3 81-3 196-0 196-0 196-0 196-0 94-3 94-3 139-0 139-0 139-0 139-0 139-0 139-0 67-3 67-3 67-3 67-3 66-3 66-3 66-3 66-3 171-3 171-3 171-3 171-3 171-3 171-3 171-3 171-3 320-0 298-3 298-3 298-3 298-3 298-3 300-3 300-3 300-3 300-3 300-3 39-0 39-0 39-0 39-0 39-0 250-3 250-3 250-3 0-2 0-2 0-2 0-2 0-2 0-2 0-2 0-2 0-2 0-2 0-2 0-2 0-2 0-2 0-2 0-2 0-2 0-2 0-2 0-2 0-2 0-2 0-2 0-2 0-2 0-2 0-2 0-2 0-2 0-2 0-2 0-2 0-2 0-2 0-2 
0-2 0-2 0-2 0-2 0-2 0-2 0-2 0-2 0-2 0-2 0-2 0-2 0-2 0-2 0-2 0-2 0-2 0-2 0-2 0-2 0-2 0-2 0-2 0-2 0-2 0-2 0-2 0-2 0-2 0-2 0-2 0-2 0-2 0-2 0-2 0-2 0-2 0-2 0-2 0-2 326-3 326-3 326-3 326-3 326-3 326-3 55-3 279-0 279-0 279-0 279-0 55-3 232-0 232-0 355-0 355-0 107-3 107-3 355-0 355-0 355-0 355-0 355-0 329-3 329-3 329-3 329-3 278-3 278-3 278-3 208-3 208-3 208-3 190-3 190-3 177-0 177-0 177-0 177-0 35-3 35-3 35-3 44-0 44-0 481-0 481-0 481-0 85-0 481-0 481-0 481-0 227-0 227-0 227-0 261-0 261-0 261-0 261-0 93-0 93-0 93-0 261-0 261-0 71-3 71-3 71-3 71-3 266-3 266-3 266-3 266-3 266-3 266-3 311-0 311-0 311-0 240-0 335-0 335-0 335-0 335-0 335-0 335-0 335-0 335-0 335-0 248-3 81-3 81-3 81-3 81-3 81-3 81-3 81-3 196-0 196-0 196-0 196-0 196-0 94-3 291-0 139-0 139-0 139-0 139-0 67-3 67-3 67-3 67-3 67-3 67-3 66-3 66-3 171-3 171-3 171-3 171-3 171-3 171-3 171-3 110-0 110-0 110-0 110-0 298-3 298-3 298-3 298-3 298-3 298-3 300-3 300-3 300-3 300-3 250-3 39-0 39-0 250-3 250-3 250-3 250-3 250-3 0-2 0-2 0-2 0-2 0-2 0-2 0-2 0-2 0-2 0-2 0-2 0-2 0-2 0-2 0-2 0-2 0-2 0-2 0-2 0-2 0-2 0-2 0-2 0-2 0-2 0-2 0-2 0-2 0-2 0-2 0-2 0-2 0-2 0-2 0-2 
0-2 0-2 0-2 0-2 0-2 0-2 0-2 0-2 0-2 0-2 0-2 0-2 0-2 0-2 0-2 0-2 0-2 0-2 0-2 0-2 0-2 0-2 0-2 0-2 0-2 0-2 0-2 0-2 0-2 0-2 0-2 0-2 0-2 0-2 0-2 0-2 0-2 0-2 0-2 326-3 326-3 326-3 326-3 326-3 326-3 326-3 326-3 326-3 279-0 279-0 279-0 279-0 232-0 232-0 232-0 355-0 355-0 355-0 355-0 355-0 355-0 329-3 329-3 329-3 329-3 278-3 278-3 278-3 278-3 278-3 208-3 208-3 208-3 190-3 190-3 177-0 177-0 177-0 177-0 35-3 35-3 35-3 44-0 44-0 44-0 481-0 481-0 85-0 85-0 481-0 481-0 227-0 227-0 227-0 261-0 261-0 261-0 261-0 261-0 261-0 261-0 261-0 261-0 71-3 159-0 71-3 71-3 266-3 266-3 266-3 266-3 311-0 311-0 311-0 311-0 311-0 240-0 335-0 240-0 335-0 335-0 335-0 335-0 335-0 335-0 335-0 335-0 81-3 81-3 81-3 119-3 119-3 81-3 119-3 196-0 196-0 196-0 196-0 196-0 196-0 291-0 139-0 139-0 139-0 139-0 67-3 67-3 67-3 67-3 67-3 67-3 66-3 66-3 66-3 171-3 171-3 171-3 171-3 171-3 110-0 110-0 110-0 110-0 110-0 110-0 298-3 298-3 298-3 298-3 298-3 300-3 300-3 300-3 300-3 250-3 39-0 250-3 250-3 250-3 250-3 250-3 250-3 0-2 0-2 0-2 0-2 0-2 0-2 0-2 0-2 0-2 0-2 0-2 0-2 0-2 0-2 0-2 0-2 0-2 0-2 0-2 0-2 0-2 0-2 0-2 0-2 0-2 0-2 0-2 0-2 0-2 0-2 0-2 0-2 0-2 0-2 0-2 
0-2 0-2 0-2 0-2 0-2 0-2 0-2 0-2 0-2 0-2 0-2 0-2 0-2 0-2 0-2 0-2 0-2 0-2 0-2 0-2 0-2 0-2 0-2 0-2 0-2 0-2 0-2 0-2 0-2 0-2 0-2 0-2 0-2 0-2 0-2 0-2 0-2 0-2 0-2 129-0 129-0 326-3 326-3 326-3 326-3 326-3 326-3 326-3 279-0 279-0 279-0 232-0 232-0 232-0 232-0 355-0 355-0 355-0 355-0 355-0 355-0 329-3 329-3 329-3 329-3 278-3 278-3 278-3 278-3 278-3 208-3 208-3 190-3 190-3 190-3 190-3 177-0 177-0 177-0 35-3 35-3 44-0 44-0 44-0 44-0 44-0 44-0 44-0 85-0 85-0 85-0 227-0 227-0 227-0 261-0 261-0 261-0 261-0 261-0 261-0 261-0 261-0 261-0 71-3 159-0 159-0 159-0 266-3 159-0 159-0 266-3 266-3 311-0 311-0 311-0 311-0 240-0 240-0 240-0 240-0 240-0 145-0 335-0 145-0 145-0 145-0 145-0 119-3 119-3 119-3 119-3 119-3 119-3 119-3 196-0 196-0 196-0 196-0 196-0 196-0 291-0 291-0 139-0 120-0 139-0 139-0 139-0 139-0 67-3 67-3 272-0 272-0 66-3 171-3 171-3 344-3 171-3 171-3 110-0 110-0 110-0 110-0 110-0 110-0 298-3 298-3 298-3 298-3 298-3 289-0 289-0 289-0 274-3 274-3 250-3 250-3 250-3 250-3 250-3 250-3 250-3 250-3 250-3 0-2 0-2 0-2 0-2 0-2 0-2 0-2 0-2 0-2 0-2 0-2 0-2 0-2 0-2 0-2 0-2 0-2 0-2 0-2 0-2 0-2 0-2 0-2 0-2 0-2 0-2 0-2 0-2 0-2 0-2 0-2 0-2 0-2 0-2 
0-2 0-2 0-2 0-2 0-2 0-2 0-2 0-2 0-2 0-2 0-2 0-2 0-2 0-2 0-2 0-2 0-2 0-2 0-2 0-2 0-2 0-2 0-2 0-2 0-2 0-2 0-2 0-2 0-2 0-2 0-2 0-2 0-2 0-2 0-2 0-2 0-2 0-2 0-2 129-0 129-0 129-0 129-0 326-3 326-3 326-3 279-0 279-0 279-0 232-0 232-0 232-0 232-0 232-0 232-0 232-0 355-0 355-0 329-3 329-3 329-3 329-3 329-3 329-3 329-3 329-3 104-3 104-3 104-3 208-3 208-3 190-3 190-3 190-3 190-3 190-3 177-0 35-3 35-3 35-3 35-3 44-0 35-3 35-3 44-0 85-0 85-0 85-0 85-0 85-0 85-0 85-0 227-0 227-0 227-0 227-0 261-0 261-0 261-0 261-0 261-0 261-0 71-3 71-3 159-0 159-0 159-0 159-0 159-0 159-0 159-0 159-0 311-0 311-0 311-0 311-0 240-0 240-0 240-0 240-0 240-0 145-0 145-0 145-0 145-0 145-0 145-0 119-3 119-3 119-3 119-3 119-3 119-3 196-0 196-0 196-0 196-0 196-0 196-0 196-0 291-0 291-0 291-0 120-0 139-0 139-0 139-0 139-0 67-3 272-0 272-0 272-0 272-0 171-3 344-3 344-3 171-3 171-3 110-0 110-0 110-0 110-0 110-0 110-0 298-3 298-3 298-3 298-3 289-0 289-0 289-0 289-0 274-3 274-3 274-3 274-3 274-3 250-3 250-3 250-3 250-3 250-3 250-3 0-2 0-2 0-2 0-2 0-2 0-2 0-2 0-2 0-2 0-2 0-2 0-2 0-2 0-2 0-2 0-2 0-2 0-2 0-2 0-2 0-2 0-2 0-2 0-2 0-2 0-2 0-2 0-2 0-2 0-2 0-2 0-2 0-2 0-2 
0-2 0-2 0-2 0-2 0-2 0-2 0-2 0-2 0-2 0-2 0-2 0-2 0-2 0-2 0-2 0-2 0-2 0-2 0-2 0-2 0-2 0-2 0-2 0-2 0-2 0-2 0-2 0-2 0-2 0-2 0-2 0-2 0-2 0-2 0-2 0-2 0-2 0-2 0-2 129-0 129-0 129-0 129-0 326-3 279-0 279-0 279-0 279-0 279-0 232-0 232-0 232-0 232-0 232-0 355-0 355-0 355-0 355-0 153-0 329-3 329-3 329-3 329-3 329-3 329-3 329-3 104-3 104-3 79-0 208-3 190-3 190-3 190-3 190-3 190-3 177-0 177-0 177-0 35-3 35-3 35-3 44-0 35-3 35-3 35-3 35-3 85-0 85-0 85-0 85-0 85-0 85-0 85-0 227-0 227-0 56-0 56-0 261-0 261-0 261-0 261-0 71-3 71-3 71-3 159-0 159-0 159-0 159-0 159-0 159-0 159-0 159-0 159-0 311-0 311-0 311-0 240-0 240-0 240-0 240-0 145-0 145-0 145-0 145-0 145-0 119-3 119-3 119-3 119-3 119-3 119-3 119-3 119-3 119-3 119-3 196-0 196-0 196-0 196-0 196-0 291-0 291-0 291-0 120-0 120-0 120-0 139-0 139-0 139-0 272-0 272-0 272-0 344-3 344-3 344-3 344-3 344-3 344-3 344-3 110-0 110-0 110-0 110-0 60-3 60-3 289-0 289-0 289-0 289-0 289-0 289-0 289-0 274-3 274-3 274-3 274-3 274-3 274-3 274-3 250-3 250-3 250-3 250-3 250-3 0-2 0-2 0-2 0-2 0-2 0-2 0-2 0-2 0-2 0-2 0-2 0-2 0-2 0-2 0-2 0-2 0-2 0-2 0-2 0-2 0-2 0-2 0-2 0-2 0-2 0-2 0-2 0-2 0-2 0-2 0-2 0-2 0-2 
0-2 0-2 0-2 0-2 0-2 0-2 0-2 0-2 0-2 0-2 0-2 0-2 0-2 0-2 0-2 0-2 0-2 0-2 0-2 0-2 0-2 0-2 0-2 0-2 0-2 0-2 0-2 0-2 0-2 0-2 0-2 0-2 0-2 0-2 0-2 0-2 0-2 0-2 0-2 129-0 129-0 129-0 129-0 129-0 279-0 279-0 279-0 279-0 279-0 232-0 232-0 232-0 232-0 232-0 355-0 355-0 355-0 355-0 153-0 329-3 329-3 329-3 329-3 329-3 329-3 329-3 104-3 79-0 79-0 208-3 190-3 190-3 190-3 190-3 190-3 190-3 190-3 190-3 35-3 35-3 35-3 35-3 35-3 35-3 35-3 35-3 85-0 85-0 85-0 85-0 85-0 85-0 227-0 227-0 227-0 61-3 56-0 261-0 261-0 261-0 261-0 71-3 71-3 71-3 71-3 159-0 159-0 159-0 159-0 159-0 159-0 159-0 311-0 311-0 311-0 311-0 240-0 240-0 240-0 240-0 145-0 145-0 145-0 145-0 119-3 119-3 119-3 119-3 119-3 119-3 119-3 119-3 41-0 41-0 196-0 196-0 196-0 196-0 196-0 291-0 291-0 291-0 291-0 120-0 120-0 120-0 139-0 139-0 139-0 272-0 272-0 272-0 272-0 344-3 344-3 344-3 344-3 344-3 344-3 110-0 110-0 110-0 110-0 60-3 60-3 289-0 289-0 289-0 289-0 289-0 289-0 289-0 289-0 274-3 274-3 274-3 274-3 274-3 274-3 274-3 250-3 250-3 250-3 250-3 0-2 0-2 0-2 0-2 0-2 0-2 0-2 0-2 0-2 0-2 0-2 0-2 0-2 0-2 0-2 0-2 0-2 0-2 0-2 0-2 0-2 0-2 0-2 0-2 0-2 0-2 0-2 0-2 0-2 0-2 0-2 0-2 0-2 
0-2 0-2 0-2 0-2 0-2 0-2 0-2 0-2 0-2 0-2 0-2 0-2 0-2 0-2 0-2 0-2 0-2 0-2 0-2 0-2 0-2 0-2 0-2 0-2 0-2 0-2 0-2 0-2 0-2 0-2 0-2 0-2 0-2 0-2 0-2 0-2 0-2 0-2 0-2 129-0 129-0 129-0 129-0 129-0 279-0 279-0 279-0 279-0 279-0 279-0 232-0 232-0 232-0 232-0 355-0 355-0 355-0 153-0 153-0 153-0 153-0 329-3 329-3 329-3 329-3 329-3 104-3 79-0 79-0 79-0 79-0 190-3 190-3 190-3 190-3 190-3 190-3 190-3 190-3 190-3 35-3 35-3 35-3 35-3 35-3 257-0 257-0 257-0 85-0 85-0 85-0 85-0 61-3 61-3 61-3 61-3 56-0 56-0 56-0 56-0 71-3 71-3 71-3 71-3 71-3 159-0 159-0 159-0 159-0 159-0 239-3 159-0 159-0 240-0 311-0 311-0 311-0 240-0 240-0 145-0 145-0 145-0 145-0 145-0 119-3 119-3 187-0 119-3 41-0 41-0 41-0 41-0 41-0 41-0 196-0 196-0 291-0 291-0 196-0 291-0 291-0 120-0 120-0 120-0 120-0 120-0 139-0 139-0 139-0 272-0 272-0 272-0 344-3 344-3 344-3 344-3 110-0 110-0 110-0 110-0 110-0 110-0 110-0 60-3 60-3 289-0 289-0 289-0 289-0 289-0 289-0 289-0 274-3 274-3 274-3 274-3 274-3 274-3 274-3 274-3 274-3 250-3 250-3 250-3 0-2 0-2 0-2 0-2 0-2 0-2 0-2 0-2 0-2 0-2 0-2 0-2 0-2 0-2 0-2 0-2 0-2 0-2 0-2 0-2 0-2 0-2 0-2 0-2 0-2 0-2 0-2 0-2 0-2 0-2 0-2 0-2 0-2 
0-2 0-2 0-2 0-2 0-2 0-2 0-2 0-2 0-2 0-2 0-2 0-2 0-2 0-2 0-2 0-2 0-2 0-2 0-2 0-2 0-2 0-2 0-2 0-2 0-2 0-2 0-2 0-2 0-2 0-2 0-2 0-2 0-2 0-2 0-2 0-2 0-2 0-2 0-2 129-0 129-0 129-0 129-0 279-0 279-0 279-0 279-0 279-0 279-0 153-0 153-0 232-0 232-0 232-0 355-0 355-0 153-0 153-0 153-0 153-0 153-0 104-3 104-3 104-3 104-3 104-3 104-3 104-3 79-0 79-0 79-0 79-0 190-3 190-3 190-3 190-3 83-0 83-0 190-3 33-0 257-0 257-0 35-3 35-3 35-3 257-0 257-0 85-0 85-0 85-0 85-0 61-3 61-3 61-3 56-0 56-0 56-0 56-0 56-0 56-0 71-3 71-3 71-3 71-3 71-3 239-3 239-3 159-0 239-3 239-3 239-3 159-0 159-0 240-0 240-0 240-0 240-0 240-0 240-0 145-0 145-0 145-0 145-0 187-0 187-0 187-0 187-0 187-0 187-0 41-0 41-0 41-0 41-0 41-0 291-0 291-0 291-0 291-0 291-0 291-0 291-0 291-0 120-0 120-0 120-0 120-0 120-0 139-0 139-0 272-0 272-0 272-0 344-3 344-3 344-3 344-3 344-3 344-3 110-0 110-0 110-0 110-0 110-0 60-3 60-3 289-0 289-0 289-0 289-0 289-0 289-0 289-0 274-3 143-3 143-3 274-3 274-3 274-3 274-3 274-3 172-3 172-3 172-3 172-3 172-3 0-2 0-2 0-2 0-2 0-2 0-2 0-2 0-2 0-2 0-2 0-2 0-2 0-2 0-2 0-2 0-2 0-2 0-2 0-2 0-2 0-2 0-2 0-2 0-2 0-2 0-2 0-2 0-2 0-2 0-2 0-2 0-2 
0-2 0-2 0-2 0-2 0-2 0-2 0-2 0-2 0-2 0-2 0-2 0-2 0-2 0-2 0-2 0-2 0-2 0-2 0-2 0-2 0-2 0-2 0-2 0-2 0-2 0-2 0-2 0-2 0-2 0-2 0-2 0-2 0-2 0-2 0-2 0-2 0-2 0-2 0-2 129-0 129-0 129-0 129-0 129-0 180-0 180-0 180-0 279-0 153-0 153-0 153-0 153-0 153-0 153-0 153-0 355-0 153-0 153-0 153-0 153-0 104-3 104-3 104-3 104-3 104-3 104-3 104-3 104-3 79-0 79-0 79-0 79-0 79-0 79-0 79-0 79-0 79-0 83-0 83-0 33-0 33-0 257-0 35-3 257-0 257-0 257-0 257-0 257-0 85-0 85-0 61-3 61-3 61-3 61-3 56-0 56-0 56-0 56-0 56-0 56-0 71-3 71-3 71-3 71-3 71-3 239-3 239-3 239-3 239-3 239-3 239-3 239-3 239-3 239-3 240-0 240-0 240-0 64-0 64-0 145-0 145-0 145-0 145-0 187-0 187-0 187-0 187-0 187-0 41-0 41-0 65-0 65-0 41-0 41-0 291-0 291-0 291-0 291-0 291-0 291-0 291-0 291-0 120-0 120-0 120-0 120-0 120-0 120-0 120-0 272-0 272-0 272-0 272-0 272-0 344-3 344-3 344-3 344-3 344-3 60-3 60-3 60-3 110-0 60-3 60-3 289-0 289-0 289-0 143-3 143-3 143-3 143-3 143-3 143-3 143-3 143-3 143-3 143-3 274-3 274-3 172-3 172-3 172-3 172-3 172-3 0-2 0-2 0-2 0-2 0-2 0-2 0-2 0-2 0-2 0-2 0-2 0-2 0-2 0-2 0-2 0-2 0-2 0-2 0-2 0-2 0-2 0-2 0-2 0-2 0-2 0-2 0-2 0-2 0-2 0-2 0-2 0-2 
0-2 0-2 0-2 0-2 0-2 0-2 0-2 0-2 0-2 0-2 0-2 0-2 0-2 0-2 0-2 0-2 0-2 0-2 0-2 0-2 0-2 0-2 0-2 0-2 0-2 0-2 0-2 0-2 0-2 0-2 0-2 0-2 0-2 0-2 0-2 0-2 0-2 0-2 0-2 129-0 129-0 129-0 129-0 129-0 180-0 180-0 180-0 180-0 180-0 180-0 180-0 153-0 153-0 153-0 153-0 355-0 153-0 153-0 277-3 277-3 104-3 104-3 104-3 104-3 104-3 104-3 104-3 104-3 79-0 79-0 79-0 79-0 79-0 79-0 79-0 79-0 79-0 83-0 83-0 83-0 33-0 257-0 257-0 257-0 257-0 257-0 257-0 257-0 111-3 85-0 85-0 85-0 61-3 61-3 56-0 56-0 56-0 56-0 56-0 56-0 56-0 56-0 236-0 239-3 239-3 239-3 239-3 239-3 239-3 239-3 239-3 239-3 239-3 239-3 240-0 240-0 240-0 64-0 64-0 145-0 64-0 145-0 145-0 187-0 187-0 187-0 187-0 187-0 41-0 41-0 65-0 65-0 65-0 41-0 65-0 65-0 291-0 291-0 291-0 68-0 68-0 68-0 68-0 120-0 120-0 120-0 120-0 193-3 193-3 193-3 272-0 272-0 272-0 272-0 272-0 272-0 344-3 344-3 344-3 60-3 60-3 60-3 60-3 60-3 60-3 60-3 60-3 60-3 143-3 60-3 143-3 143-3 143-3 143-3 143-3 143-3 143-3 143-3 274-3 274-3 172-3 172-3 172-3 172-3 172-3 0-2 0-2 0-2 0-2 0-2 0-2 0-2 0-2 0-2 0-2 0-2 0-2 0-2 0-2 0-2 0-2 0-2 0-2 0-2 0-2 0-2 0-2 0-2 0-2 0-2 0-2 0-2 0-2 0-2 0-2 0-2 0-2 
0-2 0-2 0-2 0-2 0-2 0-2 0-2 0-2 0-2 0-2 0-2 0-2 0-2 0-2 0-2 0-2 0-2 0-2 0-2 0-2 0-2 0-2 0-2 0-2 0-2 0-2 0-2 0-2 0-2 0-2 0-2 0-2 0-2 0-2 0-2 0-2 0-2 206-0 206-0 206-0 206-0 129-0 129-0 129-0 180-0 180-0 180-0 180-0 180-0 180-0 180-0 153-0 153-0 153-0 153-0 153-0 153-0 153-0 277-3 277-3 104-3 104-3 104-3 104-3 104-3 380-0 380-0 380-0 380-0 380-0 79-0 79-0 79-0 79-0 79-0 79-0 83-0 83-0 83-0 83-0 33-0 257-0 257-0 257-0 257-0 257-0 257-0 257-0 111-3 111-3 61-3 61-3 61-3 61-3 61-3 56-0 236-0 236-0 236-0 236-0 56-0 56-0 236-0 236-0 236-0 239-3 239-3 236-0 239-3 239-3 63-0 63-0 239-3 239-3 64-0 64-0 240-0 64-0 64-0 64-0 64-0 215-0 145-0 187-0 187-0 187-0 187-0 187-0 41-0 41-0 41-0 65-0 65-0 65-0 65-0 65-0 65-0 291-0 68-0 68-0 68-0 68-0 120-0 120-0 120-0 120-0 120-0 193-3 193-3 193-3 193-3 272-0 272-0 272-0 272-0 272-0 272-0 344-3 344-3 344-3 60-3 60-3 60-3 60-3 60-3 60-3 60-3 60-3 60-3 60-3 173-3 173-3 173-3 173-3 143-3 143-3 143-3 143-3 143-3 143-3 172-3 172-3 172-3 172-3 172-3 0-2 0-2 0-2 0-2 0-2 0-2 0-2 0-2 0-2 0-2 0-2 0-2 0-2 0-2 0-2 0-2 0-2 0-2 0-2 0-2 0-2 0-2 0-2 0-2 0-2 0-2 0-2 0-2 0-2 0-2 0-2 0-2 
0-2 0-2 0-2 0-2 0-2 0-2 0-2 0-2 0-2 0-2 0-2 0-2 0-2 0-2 0-2 0-2 0-2 0-2 0-2 0-2 0-2 0-2 0-2 0-2 0-2 0-2 0-2 0-2 0-2 0-2 0-2 0-2 0-2 0-2 0-2 0-2 0-2 206-0 206-0 206-0 206-0 129-0 129-0 129-0 180-0 180-0 180-0 180-0 180-0 180-0 180-0 112-0 112-0 112-0 153-0 153-0 153-0 277-3 277-3 277-3 104-3 277-3 277-3 104-3 104-3 380-0 380-0 380-0 380-0 380-0 79-0 79-0 79-0 380-0 79-0 79-0 83-0 83-0 83-0 33-0 33-0 257-0 257-0 306-0 306-0 257-0 257-0 257-0 111-3 111-3 61-3 61-3 61-3 61-3 61-3 56-0 236-0 236-0 236-0 236-0 236-0 236-0 236-0 236-0 236-0 236-0 236-0 236-0 239-3 63-0 63-0 63-0 239-3 239-3 64-0 64-0 64-0 64-0 64-0 64-0 64-0 215-0 145-0 145-0 187-0 187-0 187-0 187-0 41-0 41-0 41-0 65-0 65-0 65-0 65-0 65-0 65-0 65-0 68-0 68-0 68-0 68-0 120-0 120-0 120-0 193-3 193-3 193-3 193-3 193-3 341-0 341-0 341-0 341-0 272-0 341-0 272-0 344-3 344-3 60-3 60-3 60-3 275-0 275-0 275-0 275-0 275-0 60-3 60-3 60-3 173-3 173-3 173-3 173-3 143-3 143-3 143-3 143-3 143-3 143-3 172-3 172-3 172-3 172-3 172-3 172-3 0-2 0-2 0-2 0-2 0-2 0-2 0-2 0-2 0-2 0-2 0-2 0-2 0-2 0-2 0-2 0-2 0-2 0-2 0-2 0-2 0-2 0-2 0-2 0-2 0-2 0-2 0-2 0-2 0-2 0-2 0-2 
0-2 0-2 0-2 0-2 0-2 0-2 0-2 0-2 0-2 0-2 0-2 0-2 0-2 0-2 0-2 0-2 0-2 0-2 0-2 0-2 0-2 0-2 0-2 0-2 0-2 0-2 0-2 0-2 0-2 0-2 0-2 0-2 0-2 0-2 0-2 0-2 0-2 206-0 206-0 206-0 206-0 206-0 206-0 206-0 206-0 235-3 180-0 180-0 180-0 180-0 180-0 112-0 112-0 112-0 256-3 277-3 277-3 277-3 277-3 277-3 277-3 277-3 277-3 104-3 380-0 380-0 380-0 380-0 380-0 380-0 380-0 380-0 380-0 380-0 83-0 83-0 83-0 33-0 33-0 33-0 33-0 257-0 257-0 257-0 306-0 306-0 257-0 257-0 111-3 111-3 61-3 61-3 61-3 61-3 56-0 56-0 236-0 236-0 236-0 236-0 236-0 236-0 236-0 236-0 236-0 236-0 63-0 236-0 63-0 63-0 63-0 63-0 239-3 64-0 64-0 64-0 64-0 64-0 64-0 64-0 215-0 215-0 215-0 145-0 187-0 187-0 187-0 187-0 41-0 41-0 41-0 65-0 65-0 65-0 65-0 65-0 65-0 68-0 68-0 68-0 68-0 68-0 68-0 193-3 193-3 193-3 193-3 193-3 193-3 193-3 341-0 341-0 341-0 341-0 341-0 341-0 341-0 341-0 344-3 60-3 275-0 275-0 275-0 275-0 275-0 275-0 275-0 60-3 173-3 173-3 173-3 173-3 173-3 173-3 143-3 143-3 143-3 143-3 143-3 143-3 172-3 172-3 172-3 172-3 172-3 172-3 0-2 0-2 0-2 0-2 0-2 0-2 0-2 0-2 0-2 0-2 0-2 0-2 0-2 0-2 0-2 0-2 0-2 0-2 0-2 0-2 0-2 0-2 0-2 0-2 0-2 0-2 0-2 0-2 0-2 0-2 0-2 
0-2 0-2 0-2 0-2 0-2 0-2 0-2 0-2 0-2 0-2 0-2 0-2 0-2 0-2 0-2 0-2 0-2 0-2 0-2 0-2 0-2 0-2 0-2 0-2 0-2 0-2 0-2 0-2 0-2 0-2 0-2 0-2 0-2 0-2 0-2 0-2 0-2 206-0 206-0 206-0 206-0 206-0 206-0 206-0 206-0 235-3 235-3 235-3 180-0 180-0 180-0 112-0 254-3 112-0 256-3 256-3 256-3 256-3 277-3 277-3 277-3 277-3 277-3 380-0 380-0 280-0 380-0 380-0 380-0 380-0 380-0 380-0 380-0 380-0 83-0 83-0 83-0 33-0 33-0 33-0 33-0 257-0 257-0 257-0 306-0 160-3 111-3 111-3 111-3 61-3 61-3 61-3 111-3 61-3 61-3 56-0 236-0 236-0 138-0 236-0 288-0 288-0 236-0 63-0 63-0 63-0 63-0 236-0 63-0 63-0 63-0 63-0 63-0 64-0 64-0 64-0 64-0 64-0 64-0 64-0 215-0 215-0 215-0 187-0 187-0 187-0 187-0 187-0 41-0 41-0 41-0 186-3 65-0 65-0 65-0 65-0 65-0 68-0 68-0 68-0 68-0 68-0 68-0 193-3 193-3 193-3 193-3 341-0 341-0 341-0 341-0 341-0 269-0 341-0 341-0 341-0 341-0 341-0 275-0 275-0 275-0 275-0 275-0 275-0 275-0 275-0 275-0 60-3 173-3 173-3 173-3 173-3 173-3 173-3 143-3 173-3 173-3 173-3 173-3 173-3 172-3 172-3 172-3 172-3 172-3 172-3 0-2 0-2 0-2 0-2 0-2 0-2 0-2 0-2 0-2 0-2 0-2 0-2 0-2 0-2 0-2 0-2 0-2 0-2 0-2 0-2 0-2 0-2 0-2 0-2 0-2 0-2 0-2 0-2 0-2 0-2 0-2 
0-2 0-2 0-2 0-2 0-2 0-2 0-2 0-2 0-2 0-2 0-2 0-2 0-2 0-2 0-2 0-2 0-2 0-2 0-2 0-2 0-2 0-2 0-2 0-2 0-2 0-2 0-2 0-2 0-2 0-2 0-2 0-2 0-2 0-2 0-2 0-2 0-2 206-0 206-0 206-0 206-0 206-0 206-0 235-3 235-3 235-3 235-3 235-3 180-0 180-0 180-0 112-0 254-3 256-3 256-3 256-3 256-3 256-3 256-3 277-3 277-3 277-3 277-3 280-0 280-0 280-0 280-0 280-0 380-0 380-0 380-0 380-0 380-0 83-0 83-0 83-0 83-0 33-0 33-0 33-0 33-0 33-0 306-0 306-0 306-0 160-3 111-3 111-3 111-3 111-3 111-3 111-3 111-3 61-3 61-3 138-0 236-0 138-0 138-0 138-0 288-0 288-0 63-0 63-0 63-0 63-0 63-0 63-0 63-0 63-0 63-0 63-0 63-0 371-3 371-3 371-3 64-0 64-0 64-0 64-0 215-0 215-0 215-0 187-0 186-3 187-0 187-0 187-0 41-0 41-0 41-0 186-3 186-3 186-3 65-0 65-0 65-0 68-0 68-0 68-0 68-0 68-0 68-0 193-3 193-3 193-3 193-3 193-3 341-0 341-0 341-0 269-0 269-0 341-0 341-0 341-0 341-0 269-0 275-0 275-0 275-0 275-0 275-0 275-0 275-0 275-0 275-0 60-3 275-0 173-3 173-3 173-3 173-3 173-3 173-3 173-3 173-3 249-3 249-3 173-3 249-3 249-3 249-3 249-3 172-3 249-3 0-2 0-2 0-2 0-2 0-2 0-2 0-2 0-2 0-2 0-2 0-2 0-2 0-2 0-2 0-2 0-2 0-2 0-2 0-2 0-2 0-2 0-2 0-2 0-2 0-2 0-2 0-2 0-2 0-2 0-2 0-2 
0-2 0-2 0-2 0-2 0-2 0-2 0-2 0-2 0-2 0-2 0-2 0-2 0-2 0-2 0-2 0-2 0-2 0-2 0-2 0-2 0-2 0-2 0-2 0-2 0-2 0-2 0-2 0-2 0-2 0-2 0-2 0-2 0-2 0-2 0-2 0-2 0-2 206-0 206-0 206-0 206-0 80-3 235-3 235-3 235-3 235-3 235-3 235-3 180-0 180-0 112-0 112-0 254-3 256-3 256-3 256-3 256-3 256-3 256-3 256-3 277-3 277-3 280-0 280-0 280-0 280-0 280-0 280-0 280-0 380-0 380-0 380-0 380-0 83-0 83-0 33-0 83-0 33-0 306-0 306-0 306-0 306-0 306-0 306-0 306-0 160-3 160-3 111-3 160-3 160-3 111-3 111-3 111-3 61-3 138-0 138-0 138-0 138-0 138-0 288-0 288-0 288-0 63-0 63-0 288-0 63-0 63-0 63-0 63-0 63-0 63-0 371-3 371-3 371-3 371-3 371-3 371-3 64-0 215-0 215-0 215-0 215-0 215-0 215-0 186-3 186-3 187-0 187-0 41-0 186-3 186-3 186-3 186-3 186-3 65-0 65-0 65-0 68-0 68-0 68-0 268-0 268-0 268-0 191-0 191-0 193-3 193-3 193-3 341-0 341-0 341-0 269-0 269-0 269-0 269-0 269-0 269-0 269-0 275-0 275-0 275-0 195-0 195-0 195-0 195-0 195-0 275-0 275-0 275-0 219-0 173-3 173-3 173-3 219-0 219-0 369-0 369-0 369-0 249-3 249-3 249-3 249-3 249-3 249-3 249-3 249-3 0-2 0-2 0-2 0-2 0-2 0-2 0-2 0-2 0-2 0-2 0-2 0-2 0-2 0-2 0-2 0-2 0-2 0-2 0-2 0-2 0-2 0-2 0-2 0-2 0-2 0-2 0-2 0-2 0-2 0-2 0-2 
0-2 0-2 0-2 0-2 0-2 0-2 0-2 0-2 0-2 0-2 0-2 0-2 0-2 0-2 0-2 0-2 0-2 0-2 0-2 0-2 0-2 0-2 0-2 0-2 0-2 0-2 0-2 0-2 0-2 0-2 0-2 0-2 0-2 0-2 0-2 0-2 80-3 206-0 80-3 80-3 80-3 80-3 235-3 235-3 235-3 235-3 235-3 235-3 180-0 112-0 112-0 112-0 254-3 256-3 256-3 256-3 256-3 256-3 256-3 256-3 256-3 277-3 277-3 277-3 280-0 280-0 280-0 280-0 280-0 83-0 83-0 380-0 83-0 83-0 33-0 33-0 33-0 33-0 306-0 306-0 306-0 306-0 306-0 306-0 160-3 160-3 160-3 111-3 160-3 160-3 111-3 111-3 111-3 111-3 138-0 138-0 138-0 138-0 288-0 288-0 288-0 288-0 288-0 63-0 288-0 63-0 288-0 242-0 242-0 242-0 242-0 371-3 371-3 371-3 371-3 371-3 215-0 215-0 215-0 215-0 215-0 215-0 215-0 215-0 186-3 186-3 186-3 186-3 186-3 186-3 345-3 186-3 186-3 186-3 186-3 65-0 65-0 68-0 68-0 268-0 268-0 268-0 268-0 191-0 191-0 191-0 193-3 193-3 341-0 341-0 269-0 269-0 269-0 269-0 269-0 269-0 269-0 269-0 95-0 275-0 275-0 275-0 195-0 195-0 195-0 195-0 219-0 219-0 219-0 219-0 219-0 219-0 219-0 219-0 369-0 369-0 369-0 369-0 249-3 249-3 249-3 249-3 249-3 249-3 249-3 249-3 0-2 0-2 0-2 0-2 0-2 0-2 0-2 0-2 0-2 0-2 0-2 0-2 0-2 0-2 0-2 0-2 0-2 0-2 0-2 0-2 0-2 0-2 0-2 0-2 0-2 0-2 0-2 0-2 0-2 0-2 0-2 
0-2 0-2 0-2 0-2 0-2 0-2 0-2 0-2 0-2 0-2 0-2 0-2 0-2 0-2 0-2 0-2 0-2 0-2 0-2 0-2 0-2 0-2 0-2 0-2 0-2 0-2 0-2 0-2 0-2 0-2 0-2 0-2 0-2 0-2 0-2 0-2 80-3 80-3 80-3 80-3 235-3 235-3 235-3 235-3 235-3 235-3 235-3 235-3 180-0 112-0 112-0 254-3 254-3 256-3 256-3 256-3 256-3 256-3 256-3 256-3 256-3 277-3 277-3 342-0 280-0 280-0 280-0 280-0 280-0 83-0 83-0 83-0 83-0 33-0 33-0 33-0 306-0 306-0 306-0 306-0 306-0 306-0 160-3 160-3 160-3 160-3 160-3 111-3 160-3 245-3 111-3 111-3 111-3 111-3 138-0 138-0 138-0 138-0 288-0 288-0 288-0 288-0 288-0 288-0 288-0 288-0 288-0 242-0 242-0 242-0 242-0 371-3 371-3 371-3 371-3 371-3 215-0 215-0 215-0 215-0 215-0 215-0 215-0 215-0 186-3 186-3 186-3 186-3 186-3 186-3 345-3 186-3 186-3 186-3 186-3 65-0 268-0 268-0 68-0 268-0 268-0 191-0 191-0 191-0 191-0 191-0 193-3 341-0 341-0 192-0 192-0 269-0 269-0 269-0 269-0 269-0 269-0 269-0 95-0 95-0 195-0 195-0 195-0 195-0 195-0 195-0 195-0 219-0 219-0 219-0 219-0 219-0 219-0 219-0 369-0 369-0 369-0 369-0 369-0 249-3 249-3 249-3 249-3 249-3 249-3 249-3 0-2 0-2 0-2 0-2 0-2 0-2 0-2 0-2 0-2 0-2 0-2 0-2 0-2 0-2 0-2 0-2 0-2 0-2 0-2 0-2 0-2 0-2 0-2 0-2 0-2 0-2 0-2 0-2 0-2 0-2 0-2 
0-2 0-2 0-2 0-2 0-2 0-2 0-2 0-2 0-2 0-2 0-2 0-2 0-2 0-2 0-2 0-2 0-2 0-2 0-2 0-2 0-2 0-2 0-2 0-2 0-2 0-2 0-2 0-2 0-2 0-2 0-2 0-2 0-2 0-2 0-2 0-2 80-3 80-3 80-3 80-3 235-3 235-3 235-3 112-0 112-0 112-0 112-0 235-3 180-0 112-0 112-0 254-3 254-3 254-3 254-3 254-3 256-3 256-3 256-3 254-3 256-3 277-3 342-0 342-0 342-0 280-0 280-0 280-0 280-0 280-0 280-0 83-0 83-0 33-0 33-0 33-0 33-0 306-0 306-0 306-0 306-0 306-0 160-3 160-3 160-3 160-3 160-3 160-3 160-3 245-3 111-3 111-3 111-3 111-3 138-0 138-0 138-0 138-0 138-0 288-0 288-0 288-0 242-0 242-0 242-0 242-0 242-0 242-0 242-0 242-0 242-0 371-3 371-3 371-3 371-3 371-3 215-0 215-0 40-0 538-0 538-0 215-0 215-0 538-0 186-3 186-3 538-0 538-0 186-3 186-3 345-3 345-3 345-3 345-3 345-3 268-0 268-0 268-0 68-0 268-0 268-0 191-0 191-0 191-0 191-0 191-0 341-0 341-0 341-0 192-0 192-0 192-0 269-0 269-0 269-0 269-0 269-0 95-0 95-0 95-0 195-0 195-0 195-0 195-0 195-0 195-0 219-0 219-0 219-0 219-0 219-0 219-0 219-0 219-0 369-0 369-0 369-0 369-0 369-0 369-0 369-0 369-0 249-3 249-3 249-3 249-3 249-3 0-2 0-2 0-2 0-2 0-2 0-2 0-2 0-2 0-2 0-2 0-2 0-2 0-2 0-2 0-2 0-2 0-2 0-2 0-2 0-2 0-2 0-2 0-2 0-2 0-2 0-2 0-2 0-2 0-2 0-2 
0-2 0-2 0-2 0-2 0-2 0-2 0-2 0-2 0-2 0-2 0-2 0-2 0-2 0-2 0-2 0-2 0-2 0-2 0-2 0-2 0-2 0-2 0-2 0-2 0-2 0-2 0-2 0-2 0-2 0-2 0-2 0-2 0-2 0-2 0-2 0-2 80-3 80-3 80-3 80-3 235-3 235-3 235-3 112-0 112-0 112-0 112-0 112-0 112-0 112-0 112-0 254-3 254-3 254-3 254-3 254-3 254-3 254-3 254-3 254-3 256-3 342-0 342-0 342-0 342-0 280-0 280-0 280-0 280-0 280-0 83-0 83-0 83-0 185-0 185-0 155-0 33-0 155-0 155-0 306-0 306-0 306-0 160-3 160-3 160-3 160-3 160-3 245-3 245-3 245-3 245-3 111-3 111-3 111-3 138-0 138-0 138-0 138-0 138-0 288-0 288-0 288-0 242-0 242-0 242-0 242-0 242-0 242-0 242-0 242-0 242-0 371-3 371-3 371-3 371-3 371-3 215-0 40-0 40-0 40-0 538-0 538-0 538-0 538-0 538-0 538-0 538-0 538-0 538-0 142-3 345-3 345-3 345-3 345-3 345-3 268-0 268-0 268-0 68-0 68-0 268-0 268-0 191-0 191-0 191-0 191-0 191-0 191-0 192-0 192-0 192-0 192-0 192-0 269-0 269-0 269-0 269-0 95-0 95-0 95-0 95-0 195-0 195-0 195-0 195-0 219-0 219-0 219-0 219-0 219-0 219-0 219-0 219-0 219-0 369-0 369-0 369-0 369-0 369-0 369-0 369-0 271-0 271-0 271-0 249-3 249-3 249-3 0-2 0-2 0-2 0-2 0-2 0-2 0-2 0-2 0-2 0-2 0-2 0-2 0-2 0-2 0-2 0-2 0-2 0-2 0-2 0-2 0-2 0-2 0-2 0-2 0-2 0-2 0-2 0-2 0-2 0-2 
0-2 0-2 0-2 0-2 0-2 0-2 0-2 0-2 0-2 0-2 0-2 0-2 0-2 0-2 0-2 0-2 0-2 0-2 0-2 0-2 0-2 0-2 0-2 0-2 0-2 0-2 0-2 0-2 0-2 0-2 0-2 0-2 0-2 0-2 0-2 0-2 80-3 80-3 80-3 80-3 80-3 235-3 235-3 235-3 112-0 112-0 252-3 252-3 112-0 112-0 112-0 112-0 112-0 254-3 254-3 254-3 254-3 254-3 254-3 254-3 254-3 342-0 342-0 342-0 342-0 280-0 280-0 280-0 280-0 280-0 280-0 280-0 185-0 185-0 185-0 155-0 33-0 33-0 155-0 155-0 306-0 306-0 160-3 160-3 160-3 160-3 160-3 245-3 245-3 111-3 111-3 111-3 138-0 138-0 138-0 138-0 138-0 138-0 138-0 288-0 288-0 288-0 242-0 242-0 242-0 242-0 242-0 242-0 242-0 242-0 242-0 103-0 103-0 371-3 371-3 371-3 40-0 40-0 40-0 538-0 538-0 538-0 538-0 538-0 538-0 538-0 538-0 538-0 142-3 142-3 345-3 345-3 345-3 345-3 345-3 345-3 268-0 268-0 268-0 268-0 268-0 268-0 191-0 191-0 191-0 191-0 191-0 191-0 192-0 192-0 192-0 192-0 192-0 269-0 192-0 269-0 192-0 192-0 95-0 95-0 95-0 195-0 195-0 195-0 195-0 219-0 219-0 219-0 219-0 146-0 219-0 219-0 146-0 369-0 369-0 369-0 369-0 369-0 369-0 369-0 369-0 271-0 271-0 271-0 271-0 249-3 249-3 0-2 0-2 0-2 0-2 0-2 0-2 0-2 0-2 0-2 0-2 0-2 0-2 0-2 0-2 0-2 0-2 0-2 0-2 0-2 0-2 0-2 0-2 0-2 0-2 0-2 0-2 0-2 0-2 0-2 0-2 
0-2 0-2 0-2 0-2 0-2 0-2 0-2 0-2 0-2 0-2 0-2 0-2 0-2 0-2 0-2 0-2 0-2 0-2 0-2 0-2 0-2 0-2 0-2 0-2 0-2 0-2 0-2 0-2 0-2 0-2 0-2 0-2 0-2 0-2 0-2 80-3 80-3 80-3 80-3 252-3 80-3 235-3 235-3 252-3 252-3 252-3 252-3 252-3 252-3 178-3 178-3 154-0 154-0 154-0 254-3 254-3 254-3 254-3 342-0 342-0 342-0 342-0 342-0 342-0 342-0 280-0 185-0 185-0 185-0 185-0 280-0 185-0 185-0 185-0 185-0 155-0 155-0 155-0 155-0 155-0 306-0 306-0 160-3 160-3 160-3 245-3 245-3 245-3 245-3 245-3 245-3 138-0 138-0 9-3 9-3 138-0 138-0 138-0 288-0 288-0 288-0 288-0 242-0 152-0 152-0 242-0 242-0 242-0 242-0 103-0 103-0 103-0 103-0 371-3 371-3 371-3 40-0 40-0 538-0 538-0 538-0 538-0 538-0 538-0 538-0 538-0 538-0 142-3 142-3 345-3 345-3 345-3 345-3 345-3 345-3 345-3 268-0 268-0 268-0 268-0 268-0 268-0 191-0 191-0 191-0 191-0 191-0 191-0 192-0 192-0 192-0 192-0 192-0 192-0 192-0 192-0 192-0 95-0 95-0 95-0 95-0 195-0 195-0 195-0 195-0 146-0 146-0 219-0 219-0 146-0 146-0 146-0 146-0 146-0 369-0 299-3 299-3 299-3 369-0 369-0 369-0 271-0 271-0 271-0 271-0 271-0 271-0 0-2 0-2 0-2 0-2 0-2 0-2 0-2 0-2 0-2 0-2 0-2 0-2 0-2 0-2 0-2 0-2 0-2 0-2 0-2 0-2 0-2 0-2 0-2 0-2 0-2 0-2 0-2 0-2 0-2 0-2 
0-2 0-2 0-2 0-2 0-2 0-2 0-2 0-2 0-2 0-2 0-2 0-2 0-2 0-2 0-2 0-2 0-2 0-2 0-2 0-2 0-2 0-2 0-2 0-2 0-2 0-2 0-2 0-2 0-2 0-2 0-2 0-2 0-2 0-2 0-2 80-3 80-3 80-3 80-3 252-3 252-3 252-3 235-3 252-3 178-3 178-3 178-3 178-3 178-3 178-3 178-3 154-0 154-0 154-0 154-0 154-0 254-3 254-3 342-0 342-0 342-0 342-0 342-0 342-0 342-0 185-0 185-0 185-0 185-0 185-0 185-0 185-0 185-0 185-0 185-0 155-0 155-0 155-0 155-0 155-0 306-0 306-0 263-3 263-3 160-3 160-3 245-3 245-3 245-3 245-3 245-3 138-0 9-3 9-3 9-3 9-3 9-3 9-3 288-0 288-0 288-0 288-0 152-0 152-0 152-0 242-0 106-3 106-3 106-3 103-0 103-0 103-0 103-0 103-0 103-0 371-3 371-3 40-0 538-0 538-0 538-0 538-0 538-0 142-3 142-3 142-3 142-3 142-3 142-3 345-3 345-3 345-3 345-3 345-3 345-3 268-0 268-0 268-0 268-0 118-3 118-3 118-3 191-0 118-3 191-0 118-3 189-0 192-0 192-0 192-0 192-0 170-0 192-0 192-0 192-0 192-0 95-0 95-0 95-0 95-0 195-0 195-0 195-0 195-0 195-0 146-0 146-0 146-0 146-0 146-0 146-0 146-0 146-0 146-0 299-3 299-3 299-3 299-3 299-3 299-3 369-0 271-0 271-0 271-0 271-0 271-0 271-0 0-2 0-2 0-2 0-2 0-2 0-2 0-2 0-2 0-2 0-2 0-2 0-2 0-2 0-2 0-2 0-2 0-2 0-2 0-2 0-2 0-2 0-2 0-2 0-2 0-2 0-2 0-2 0-2 0-2 0-2 
0-2 0-2 0-2 0-2 0-2 0-2 0-2 0-2 0-2 0-2 0-2 0-2 0-2 0-2 0-2 0-2 0-2 0-2 0-2 0-2 0-2 0-2 0-2 0-2 0-2 0-2 0-2 0-2 0-2 0-2 0-2 0-2 0-2 0-2 0-2 80-3 80-3 80-3 80-3 252-3 252-3 252-3 252-3 252-3 178-3 178-3 178-3 178-3 178-3 178-3 154-0 154-0 154-0 154-0 154-0 154-0 254-3 254-3 254-3 342-0 342-0 342-0 342-0 342-0 342-0 185-0 105-3 105-3 105-3 105-3 185-0 185-0 185-0 185-0 185-0 155-0 155-0 155-0 155-0 155-0 155-0 155-0 263-3 263-3 263-3 263-3 245-3 245-3 245-3 245-3 245-3 9-3 9-3 9-3 9-3 9-3 9-3 152-0 152-0 288-0 152-0 152-0 152-0 152-0 152-0 152-0 106-3 106-3 106-3 103-0 103-0 103-0 103-0 103-0 103-0 103-0 371-3 40-0 40-0 40-0 40-0 538-0 142-3 142-3 142-3 142-3 142-3 142-3 142-3 345-3 345-3 345-3 362-3 345-3 241-3 241-3 241-3 241-3 268-0 118-3 118-3 118-3 118-3 118-3 118-3 118-3 189-0 189-0 192-0 192-0 192-0 170-0 95-0 95-0 95-0 95-0 95-0 95-0 95-0 95-0 195-0 43-3 195-0 146-0 146-0 146-0 146-0 146-0 146-0 146-0 146-0 146-0 325-0 299-3 299-3 299-3 299-3 299-3 299-3 299-3 299-3 271-0 271-0 271-0 271-0 271-0 271-0 0-2 0-2 0-2 0-2 0-2 0-2 0-2 0-2 0-2 0-2 0-2 0-2 0-2 0-2 0-2 0-2 0-2 0-2 0-2 0-2 0-2 0-2 0-2 0-2 0-2 0-2 0-2 0-2 0-2 0-2 
0-2 0-2 0-2 0-2 0-2 0-2 0-2 0-2 0-2 0-2 0-2 0-2 0-2 0-2 0-2 0-2 0-2 0-2 0-2 0-2 0-2 0-2 0-2 0-2 0-2 0-2 0-2 0-2 0-2 0-2 0-2 0-2 0-2 0-2 0-2 80-3 80-3 252-3 252-3 252-3 252-3 252-3 252-3 252-3 178-3 178-3 178-3 178-3 178-3 178-3 178-3 154-0 154-0 154-0 154-0 154-0 154-0 154-0 254-3 342-0 342-0 342-0 105-3 105-3 105-3 105-3 105-3 312-0 105-3 105-3 185-0 185-0 185-0 185-0 185-0 185-0 155-0 155-0 155-0 155-0 155-0 155-0 263-3 263-3 263-3 263-3 245-3 245-3 245-3 245-3 245-3 9-3 9-3 9-3 9-3 9-3 9-3 152-0 152-0 152-0 152-0 152-0 152-0 152-0 152-0 106-3 106-3 106-3 106-3 106-3 106-3 103-0 103-0 103-0 103-0 103-0 103-0 40-0 40-0 40-0 40-0 142-3 142-3 142-3 142-3 142-3 362-3 142-3 142-3 362-3 362-3 362-3 362-3 241-3 241-3 241-3 241-3 118-3 118-3 118-3 118-3 118-3 118-3 118-3 118-3 118-3 189-0 189-0 189-0 189-0 170-0 170-0 170-0 170-0 170-0 170-0 374-3 95-0 95-0 374-3 195-0 43-3 43-3 146-0 146-0 146-0 146-0 146-0 146-0 146-0 146-0 146-0 325-0 325-0 325-0 299-3 299-3 299-3 299-3 299-3 299-3 299-3 271-0 271-0 271-0 271-0 271-0 0-2 0-2 0-2 0-2 0-2 0-2 0-2 0-2 0-2 0-2 0-2 0-2 0-2 0-2 0-2 0-2 0-2 0-2 0-2 0-2 0-2 0-2 0-2 0-2 0-2 0-2 0-2 0-2 0-2 0-2 
0-2 0-2 0-2 0-2 0-2 0-2 0-2 0-2 0-2 0-2 0-2 0-2 0-2 0-2 0-2 0-2 0-2 0-2 0-2 0-2 0-2 0-2 0-2 0-2 0-2 0-2 0-2 0-2 0-2 0-2 0-2 0-2 0-2 0-2 0-2 237-0 237-0 252-3 252-3 252-3 252-3 252-3 252-3 252-3 252-3 178-3 378-0 378-0 378-0 378-0 178-3 378-0 378-0 378-0 154-0 87-3 154-0 154-0 154-0 154-0 154-0 105-3 105-3 105-3 105-3 105-3 312-0 312-0 105-3 105-3 185-0 185-0 185-0 185-0 155-0 155-0 155-0 155-0 155-0 155-0 155-0 263-3 263-3 263-3 263-3 263-3 263-3 245-3 245-3 245-3 245-3 245-3 9-3 9-3 9-3 9-3 9-3 9-3 152-0 247-0 152-0 152-0 152-0 152-0 152-0 106-3 106-3 106-3 106-3 106-3 103-0 103-0 103-0 103-0 103-0 40-0 103-0 40-0 40-0 40-0 40-0 142-3 142-3 142-3 142-3 142-3 362-3 142-3 142-3 362-3 362-3 362-3 362-3 241-3 241-3 241-3 118-3 118-3 118-3 118-3 118-3 118-3 118-3 118-3 118-3 189-0 189-0 189-0 189-0 189-0 170-0 170-0 170-0 170-0 170-0 374-3 374-3 95-0 95-0 374-3 43-3 43-3 43-3 43-3 43-3 146-0 146-0 43-3 43-3 146-0 146-0 325-0 325-0 325-0 325-0 299-3 299-3 299-3 299-3 299-3 299-3 199-3 199-3 199-3 271-0 271-0 271-0 0-2 0-2 0-2 0-2 0-2 0-2 0-2 0-2 0-2 0-2 0-2 0-2 0-2 0-2 0-2 0-2 0-2 0-2 0-2 0-2 0-2 0-2 0-2 0-2 0-2 0-2 0-2 0-2 0-2 0-2 
0-2 0-2 0-2 0-2 0-2 0-2 0-2 0-2 0-2 0-2 0-2 0-2 0-2 0-2 0-2 0-2 0-2 0-2 0-2 0-2 0-2 0-2 0-2 0-2 0-2 0-2 0-2 0-2 0-2 0-2 0-2 0-2 0-2 0-2 237-0 237-0 237-0 237-0 237-0 252-3 252-3 252-3 252-3 252-3 252-3 178-3 378-0 378-0 378-0 378-0 378-0 378-0 378-0 378-0 87-3 87-3 154-0 154-0 154-0 154-0 154-0 105-3 105-3 105-3 105-3 312-0 312-0 312-0 312-0 312-0 185-0 185-0 185-0 185-0 185-0 310-0 155-0 155-0 155-0 155-0 155-0 263-3 263-3 263-3 263-3 263-3 263-3 245-3 245-3 245-3 245-3 245-3 9-3 9-3 9-3 9-3 9-3 247-0 247-0 247-0 152-0 152-0 152-0 152-0 152-0 106-3 106-3 106-3 106-3 106-3 106-3 103-0 103-0 103-0 103-0 40-0 40-0 40-0 40-0 40-0 40-0 40-0 40-0 142-3 142-3 142-3 362-3 362-3 362-3 362-3 362-3 362-3 362-3 241-3 241-3 241-3 241-3 241-3 118-3 118-3 118-3 118-3 118-3 118-3 189-0 189-0 189-0 189-0 170-0 170-0 170-0 170-0 170-0 170-0 170-0 374-3 374-3 374-3 374-3 374-3 43-3 43-3 43-3 43-3 43-3 43-3 43-3 43-3 43-3 43-3 43-3 325-0 325-0 325-0 325-0 299-3 299-3 299-3 299-3 299-3 199-3 199-3 199-3 199-3 271-0 271-0 271-0 0-2 0-2 0-2 0-2 0-2 0-2 0-2 0-2 0-2 0-2 0-2 0-2 0-2 0-2 0-2 0-2 0-2 0-2 0-2 0-2 0-2 0-2 0-2 0-2 0-2 0-2 0-2 0-2 0-2 0-2 
0-2 0-2 0-2 0-2 0-2 0-2 0-2 0-2 0-2 0-2 0-2 0-2 0-2 0-2 0-2 0-2 0-2 0-2 0-2 0-2 0-2 0-2 0-2 0-2 0-2 0-2 0-2 0-2 0-2 0-2 0-2 0-2 0-2 0-2 237-0 237-0 237-0 237-0 237-0 301-0 301-0 301-0 301-0 178-3 178-3 178-3 178-3 378-0 378-0 378-0 378-0 378-0 378-0 87-3 87-3 87-3 87-3 154-0 154-0 154-0 105-3 105-3 105-3 105-3 312-0 312-0 312-0 312-0 312-0 312-0 312-0 312-0 310-0 310-0 310-0 310-0 310-0 310-0 310-0 310-0 263-3 263-3 263-3 263-3 263-3 263-3 255-0 255-0 255-0 255-0 245-3 9-3 9-3 9-3 9-3 9-3 9-3 247-0 247-0 247-0 247-0 247-0 247-0 152-0 152-0 106-3 234-3 234-3 106-3 106-3 106-3 103-0 103-0 103-0 40-0 40-0 40-0 40-0 40-0 339-3 121-0 121-0 121-0 142-3 142-3 142-3 362-3 362-3 362-3 362-3 362-3 362-3 241-3 241-3 241-3 241-3 241-3 241-3 118-3 118-3 118-3 293-0 293-0 293-0 189-0 189-0 189-0 189-0 170-0 170-0 170-0 170-0 170-0 170-0 170-0 374-3 374-3 374-3 374-3 374-3 374-3 374-3 43-3 43-3 43-3 43-3 43-3 43-3 222-3 222-3 43-3 325-0 325-0 325-0 325-0 299-3 299-3 443-0 299-3 299-3 299-3 199-3 199-3 199-3 199-3 199-3 271-0 0-2 0-2 0-2 0-2 0-2 0-2 0-2 0-2 0-2 0-2 0-2 0-2 0-2 0-2 0-2 0-2 0-2 0-2 0-2 0-2 0-2 0-2 0-2 0-2 0-2 0-2 0-2 0-2 0-2 0-2 
0-2 0-2 0-2 0-2 0-2 0-2 0-2 0-2 0-2 0-2 0-2 0-2 0-2 0-2 0-2 0-2 0-2 0-2 0-2 0-2 0-2 0-2 0-2 0-2 0-2 0-2 0-2 0-2 0-2 0-2 0-2 0-2 0-2 0-2 237-0 237-0 237-0 237-0 237-0 301-0 301-0 301-0 301-0 178-3 178-3 178-3 178-3 178-3 378-0 378-0 378-0 378-0 378-0 87-3 87-3 87-3 87-3 154-0 105-3 105-3 105-3 105-3 105-3 105-3 312-0 312-0 312-0 312-0 312-0 312-0 312-0 312-0 310-0 310-0 310-0 310-0 310-0 310-0 310-0 310-0 263-3 263-3 263-3 263-3 263-3 263-3 255-0 255-0 255-0 255-0 255-0 436-3 363-0 9-3 9-3 363-0 363-0 363-0 247-0 247-0 247-0 247-0 247-0 152-0 152-0 234-3 234-3 234-3 234-3 106-3 106-3 106-3 106-3 106-3 106-3 40-0 40-0 339-3 339-3 339-3 121-0 121-0 121-0 121-0 121-0 142-3 362-3 362-3 362-3 362-3 362-3 362-3 241-3 241-3 241-3 241-3 241-3 241-3 293-0 293-0 293-0 293-0 293-0 293-0 189-0 189-0 189-0 189-0 170-0 170-0 170-0 350-3 170-0 170-0 170-0 374-3 374-3 374-3 374-3 374-3 374-3 374-3 374-3 374-3 43-3 43-3 222-3 222-3 222-3 222-3 222-3 325-0 325-0 325-0 325-0 443-0 443-0 443-0 443-0 199-3 199-3 199-3 199-3 199-3 199-3 199-3 199-3 0-2 0-2 0-2 0-2 0-2 0-2 0-2 0-2 0-2 0-2 0-2 0-2 0-2 0-2 0-2 0-2 0-2 0-2 0-2 0-2 0-2 0-2 0-2 0-2 0-2 0-2 0-2 0-2 0-2 0-2 
0-2 0-2 0-2 0-2 0-2 0-2 0-2 0-2 0-2 0-2 0-2 0-2 0-2 0-2 0-2 0-2 0-2 0-2 0-2 0-2 0-2 0-2 0-2 0-2 0-2 0-2 0-2 0-2 0-2 0-2 0-2 0-2 0-2 0-2 237-0 237-0 237-0 237-0 237-0 301-0 301-0 301-0 301-0 301-0 301-0 301-0 178-3 178-3 378-0 378-0 378-0 378-0 378-0 87-3 87-3 87-3 87-3 87-3 87-3 105-3 105-3 105-3 105-3 312-0 312-0 312-0 312-0 312-0 312-0 312-0 312-0 157-0 157-0 157-0 310-0 310-0 310-0 310-0 310-0 255-0 255-0 255-0 255-0 263-3 263-3 255-0 255-0 255-0 255-0 255-0 255-0 436-3 363-0 363-0 363-0 363-0 363-0 363-0 247-0 247-0 247-0 247-0 247-0 152-0 234-3 234-3 234-3 234-3 234-3 234-3 234-3 106-3 106-3 106-3 339-3 40-0 40-0 339-3 339-3 339-3 339-3 121-0 121-0 121-0 121-0 121-0 121-0 362-3 362-3 362-3 362-3 362-3 241-3 241-3 241-3 241-3 293-0 293-0 293-0 293-0 293-0 293-0 293-0 189-0 189-0 350-3 350-3 350-3 350-3 170-0 350-3 350-3 170-0 170-0 170-0 374-3 374-3 374-3 374-3 374-3 374-3 374-3 374-3 43-3 43-3 222-3 222-3 163-0 163-0 222-3 222-3 325-0 325-0 325-0 325-0 443-0 443-0 443-0 443-0 443-0 443-0 199-3 199-3 199-3 199-3 199-3 199-3 0-2 0-2 0-2 0-2 0-2 0-2 0-2 0-2 0-2 0-2 0-2 0-2 0-2 0-2 0-2 0-2 0-2 0-2 0-2 0-2 0-2 0-2 0-2 0-2 0-2 0-2 0-2 0-2 0-2 0-2 
0-2 0-2 0-2 0-2 0-2 0-2 0-2 0-2 0-2 0-2 0-2 0-2 0-2 0-2 0-2 0-2 0-2 0-2 0-2 0-2 0-2 0-2 0-2 0-2 0-2 0-2 0-2 0-2 0-2 0-2 0-2 0-2 0-2 0-2 237-0 237-0 237-0 237-0 237-0 301-0 301-0 301-0 301-0 301-0 301-0 301-0 178-3 178-3 378-0 378-0 378-0 378-0 378-0 233-3 87-3 87-3 87-3 87-3 202-0 202-0 202-0 202-0 105-3 105-3 312-0 312-0 312-0 312-0 312-0 312-0 312-0 157-0 157-0 157-0 310-0 310-0 310-0 310-0 310-0 255-0 255-0 255-0 255-0 255-0 255-0 255-0 255-0 436-3 436-3 436-3 436-3 436-3 363-0 363-0 363-0 363-0 363-0 363-0 247-0 247-0 247-0 247-0 247-0 234-3 234-3 234-3 234-3 234-3 234-3 234-3 234-3 234-3 339-3 339-3 339-3 339-3 339-3 339-3 339-3 339-3 339-3 121-0 121-0 121-0 121-0 121-0 121-0 121-0 362-3 362-3 362-3 362-3 362-3 241-3 241-3 241-3 293-0 293-0 293-0 293-0 293-0 293-0 293-0 189-0 189-0 189-0 350-3 350-3 350-3 350-3 350-3 350-3 170-0 170-0 91-0 374-3 374-3 197-0 197-0 197-0 197-0 374-3 374-3 43-3 43-3 222-3 222-3 222-3 163-0 222-3 325-0 325-0 325-0 325-0 325-0 443-0 443-0 443-0 443-0 443-0 443-0 199-3 199-3 199-3 199-3 199-3 218-0 0-2 0-2 0-2 0-2 0-2 0-2 0-2 0-2 0-2 0-2 0-2 0-2 0-2 0-2 0-2 0-2 0-2 0-2 0-2 0-2 0-2 0-2 0-2 0-2 0-2 0-2 0-2 0-2 0-2 0-2 
0-2 0-2 0-2 0-2 0-2 0-2 0-2 0-2 0-2 0-2 0-2 0-2 0-2 0-2 0-2 0-2 0-2 0-2 0-2 0-2 0-2 0-2 0-2 0-2 0-2 0-2 0-2 0-2 0-2 0-2 0-2 0-2 0-2 0-2 237-0 237-0 237-0 237-0 237-0 301-0 301-0 301-0 301-0 301-0 301-0 301-0 178-3 178-3 428-3 233-3 378-0 233-3 233-3 233-3 87-3 87-3 202-0 202-0 202-0 202-0 202-0 202-0 105-3 105-3 105-3 331-0 312-0 312-0 157-0 157-0 157-0 157-0 157-0 157-0 310-0 310-0 310-0 310-0 310-0 310-0 310-0 238-0 255-0 255-0 255-0 255-0 255-0 436-3 436-3 436-3 436-3 436-3 363-0 363-0 363-0 363-0 363-0 363-0 363-0 363-0 247-0 247-0 247-0 247-0 234-3 234-3 234-3 234-3 234-3 234-3 234-3 234-3 339-3 339-3 339-3 292-3 339-3 339-3 339-3 339-3 339-3 121-0 262-3 121-0 121-0 121-0 121-0 121-0 362-3 362-3 362-3 362-3 241-3 241-3 414-0 414-0 293-0 293-0 293-0 293-0 293-0 293-0 293-0 189-0 189-0 189-0 350-3 350-3 350-3 350-3 350-3 350-3 91-0 91-0 91-0 91-0 197-0 197-0 197-0 197-0 197-0 374-3 374-3 43-3 43-3 222-3 222-3 222-3 163-0 163-0 163-0 325-0 325-0 325-0 325-0 443-0 443-0 443-0 443-0 443-0 443-0 199-3 199-3 199-3 218-0 218-0 218-0 0-2 0-2 0-2 0-2 0-2 0-2 0-2 0-2 0-2 0-2 0-2 0-2 0-2 0-2 0-2 0-2 0-2 0-2 0-2 0-2 0-2 0-2 0-2 0-2 0-2 0-2 0-2 0-2 0-2 0-2 
0-2 0-2 0-2 0-2 0-2 0-2 0-2 0-2 0-2 0-2 0-2 0-2 0-2 0-2 0-2 0-2 0-2 0-2 0-2 0-2 0-2 0-2 0-2 0-2 0-2 0-2 0-2 0-2 0-2 0-2 0-2 0-2 0-2 0-2 237-0 237-0 237-0 237-0 237-0 301-0 301-0 301-0 301-0 301-0 301-0 301-0 428-3 428-3 428-3 233-3 233-3 233-3 233-3 233-3 233-3 87-3 202-0 202-0 202-0 202-0 202-0 202-0 202-0 202-0 331-0 331-0 331-0 331-0 331-0 157-0 157-0 157-0 157-0 157-0 412-3 412-3 412-3 310-0 310-0 310-0 238-0 238-0 238-0 255-0 255-0 255-0 255-0 436-3 436-3 436-3 436-3 436-3 363-0 363-0 363-0 363-0 363-0 363-0 363-0 363-0 247-0 247-0 247-0 247-0 247-0 234-3 234-3 234-3 234-3 234-3 234-3 339-3 339-3 339-3 292-3 292-3 339-3 339-3 339-3 339-3 262-3 262-3 262-3 262-3 262-3 121-0 121-0 121-0 121-0 121-0 121-0 414-0 414-0 414-0 414-0 414-0 293-0 293-0 293-0 293-0 293-0 293-0 293-0 293-0 189-0 189-0 350-3 350-3 350-3 350-3 350-3 350-3 91-0 91-0 91-0 91-0 197-0 197-0 197-0 197-0 197-0 197-0 43-3 43-3 222-3 222-3 222-3 163-0 163-0 163-0 163-0 325-0 325-0 325-0 325-0 443-0 443-0 443-0 443-0 443-0 443-0 199-3 218-0 218-0 218-0 218-0 218-0 218-0 0-2 0-2 0-2 0-2 0-2 0-2 0-2 0-2 0-2 0-2 0-2 0-2 0-2 0-2 0-2 0-2 0-2 0-2 0-2 0-2 0-2 0-2 0-2 0-2 0-2 0-2 0-2 0-2 0-2 
0-2 0-2 0-2 0-2 0-2 0-2 0-2 0-2 0-2 0-2 0-2 0-2 0-2 0-2 0-2 0-2 0-2 0-2 0-2 0-2 0-2 0-2 0-2 0-2 0-2 0-2 0-2 0-2 0-2 0-2 0-2 0-2 0-2 0-2 237-0 377-3 237-0 237-0 301-0 301-0 229-3 229-3 229-3 229-3 428-3 428-3 428-3 428-3 233-3 233-3 233-3 233-3 233-3 233-3 233-3 87-3 87-3 202-0 202-0 202-0 202-0 202-0 202-0 202-0 331-0 331-0 331-0 331-0 331-0 157-0 157-0 157-0 157-0 157-0 412-3 412-3 412-3 310-0 238-0 238-0 238-0 238-0 238-0 238-0 238-0 255-0 255-0 436-3 436-3 436-3 436-3 436-3 436-3 363-0 436-3 436-3 363-0 363-0 363-0 182-0 182-0 247-0 247-0 247-0 247-0 321-3 234-3 234-3 234-3 321-3 339-3 339-3 321-3 321-3 292-3 292-3 339-3 339-3 339-3 262-3 262-3 262-3 262-3 262-3 262-3 121-0 121-0 121-0 121-0 121-0 267-3 267-3 267-3 414-0 414-0 414-0 414-0 414-0 414-0 213-3 213-3 213-3 189-0 189-0 189-0 189-0 189-0 350-3 350-3 350-3 350-3 350-3 91-0 91-0 197-0 197-0 197-0 197-0 197-0 197-0 197-0 197-0 43-3 43-3 222-3 222-3 222-3 163-0 163-0 163-0 163-0 325-0 325-0 325-0 443-0 443-0 443-0 443-0 443-0 443-0 218-0 218-0 218-0 218-0 218-0 218-0 218-0 218-0 0-2 0-2 0-2 0-2 0-2 0-2 0-2 0-2 0-2 0-2 0-2 0-2 0-2 0-2 0-2 0-2 0-2 0-2 0-2 0-2 0-2 0-2 0-2 0-2 0-2 0-2 0-2 0-2 0-2 
0-2 0-2 0-2 0-2 0-2 0-2 0-2 0-2 0-2 0-2 0-2 0-2 0-2 0-2 0-2 0-2 0-2 0-2 0-2 0-2 0-2 0-2 0-2 0-2 0-2 0-2 0-2 0-2 0-2 0-2 0-2 0-2 0-2 0-2 237-0 377-3 237-0 229-3 229-3 229-3 229-3 229-3 229-3 229-3 428-3 428-3 428-3 428-3 428-3 233-3 233-3 233-3 233-3 87-3 87-3 87-3 87-3 202-0 202-0 202-0 202-0 202-0 331-0 202-0 331-0 331-0 331-0 331-0 331-0 331-0 157-0 157-0 157-0 157-0 412-3 412-3 412-3 412-3 238-0 238-0 238-0 238-0 238-0 238-0 238-0 255-0 238-0 436-3 436-3 436-3 436-3 436-3 436-3 436-3 436-3 436-3 363-0 363-0 182-0 182-0 182-0 247-0 247-0 247-0 321-3 321-3 321-3 321-3 321-3 321-3 321-3 321-3 321-3 321-3 292-3 292-3 292-3 262-3 262-3 262-3 262-3 262-3 262-3 262-3 121-0 121-0 121-0 121-0 121-0 121-0 267-3 267-3 414-0 414-0 414-0 414-0 414-0 414-0 414-0 213-3 213-3 213-3 213-3 213-3 213-3 213-3 213-3 350-3 350-3 350-3 350-3 350-3 350-3 91-0 197-0 197-0 197-0 197-0 197-0 197-0 197-0 222-3 222-3 222-3 222-3 448-0 448-0 163-0 163-0 163-0 163-0 163-0 163-0 163-0 443-0 443-0 443-0 443-0 399-0 218-0 218-0 218-0 218-0 218-0 218-0 218-0 218-0 218-0 0-2 0-2 0-2 0-2 0-2 0-2 0-2 0-2 0-2 0-2 0-2 0-2 0-2 0-2 0-2 0-2 0-2 0-2 0-2 0-2 0-2 0-2 0-2 0-2 0-2 0-2 0-2 0-2 0-2 
0-2 0-2 0-2 0-2 0-2 0-2 0-2 0-2 0-2 0-2 0-2 0-2 0-2 0-2 0-2 0-2 0-2 0-2 0-2 0-2 0-2 0-2 0-2 0-2 0-2 0-2 0-2 0-2 0-2 0-2 0-2 0-2 0-2 0-2 377-3 377-3 237-0 229-3 229-3 229-3 229-3 229-3 229-3 229-3 428-3 428-3 428-3 428-3 428-3 233-3 233-3 233-3 233-3 233-3 87-3 87-3 87-3 202-0 202-0 202-0 202-0 331-0 331-0 331-0 331-0 331-0 331-0 331-0 157-0 157-0 157-0 157-0 157-0 412-3 412-3 412-3 412-3 412-3 412-3 238-0 238-0 238-0 238-0 238-0 238-0 238-0 238-0 436-3 436-3 365-3 365-3 365-3 365-3 365-3 365-3 365-3 365-3 363-0 182-0 182-0 182-0 182-0 182-0 247-0 321-3 321-3 321-3 321-3 321-3 321-3 321-3 321-3 321-3 321-3 292-3 292-3 292-3 262-3 262-3 262-3 262-3 262-3 262-3 262-3 262-3 267-3 267-3 267-3 267-3 267-3 267-3 267-3 313-0 414-0 414-0 414-0 414-0 414-0 414-0 213-3 213-3 213-3 213-3 213-3 213-3 213-3 213-3 213-3 350-3 350-3 350-3 91-0 91-0 91-0 197-0 197-0 91-0 197-0 91-0 197-0 197-0 222-3 222-3 448-0 448-0 448-0 448-0 163-0 163-0 163-0 163-0 163-0 163-0 163-0 163-0 399-0 399-0 399-0 399-0 218-0 218-0 218-0 218-0 218-0 218-0 273-0 218-0 218-0 0-2 0-2 0-2 0-2 0-2 0-2 0-2 0-2 0-2 0-2 0-2 0-2 0-2 0-2 0-2 0-2 0-2 0-2 0-2 0-2 0-2 0-2 0-2 0-2 0-2 0-2 0-2 0-2 0-2 
0-2 0-2 0-2 0-2 0-2 0-2 0-2 0-2 0-2 0-2 0-2 0-2 0-2 0-2 0-2 0-2 0-2 0-2 0-2 0-2 0-2 0-2 0-2 0-2 0-2 0-2 0-2 0-2 0-2 0-2 0-2 0-2 0-2 0-2 377-3 377-3 377-3 377-3 229-3 229-3 229-3 229-3 229-3 229-3 428-3 428-3 428-3 428-3 428-3 233-3 233-3 233-3 233-3 233-3 376-0 87-3 87-3 202-0 202-0 202-0 331-0 331-0 331-0 331-0 331-0 331-0 331-0 157-0 157-0 157-0 157-0 157-0 157-0 412-3 412-3 412-3 412-3 412-3 412-3 238-0 238-0 238-0 238-0 238-0 238-0 238-0 436-3 436-3 365-3 365-3 365-3 365-3 365-3 365-3 365-3 365-3 365-3 365-3 182-0 182-0 182-0 182-0 182-0 321-3 321-3 321-3 321-3 321-3 321-3 321-3 321-3 321-3 321-3 321-3 292-3 292-3 292-3 262-3 262-3 262-3 262-3 262-3 262-3 262-3 262-3 169-0 267-3 267-3 267-3 267-3 267-3 313-0 313-0 313-0 414-0 414-0 414-0 414-0 213-3 213-3 213-3 213-3 213-3 213-3 213-3 213-3 213-3 213-3 350-3 424-3 424-3 91-0 91-0 91-0 91-0 91-0 91-0 91-0 91-0 197-0 197-0 197-0 222-3 222-3 448-0 448-0 448-0 448-0 163-0 163-0 163-0 448-0 163-0 163-0 163-0 163-0 399-0 399-0 399-0 218-0 218-0 399-0 273-0 273-0 273-0 273-0 218-0 218-0 273-0 0-2 0-2 0-2 0-2 0-2 0-2 0-2 0-2 0-2 0-2 0-2 0-2 0-2 0-2 0-2 0-2 0-2 0-2 0-2 0-2 0-2 0-2 0-2 0-2 0-2 0-2 0-2 0-2 
0-2 0-2 0-2 0-2 0-2 0-2 0-2 0-2 0-2 0-2 0-2 0-2 0-2 0-2 0-2 0-2 0-2 0-2 0-2 0-2 0-2 0-2 0-2 0-2 0-2 0-2 0-2 0-2 0-2 0-2 0-2 0-2 0-2 0-2 377-3 377-3 377-3 377-3 229-3 229-3 229-3 229-3 229-3 229-3 428-3 428-3 428-3 181-3 428-3 428-3 428-3 233-3 233-3 376-0 376-0 87-3 87-3 202-0 202-0 202-0 330-0 331-0 331-0 331-0 330-0 231-0 231-0 231-0 231-0 231-0 157-0 157-0 412-3 412-3 412-3 412-3 412-3 412-3 158-3 238-0 238-0 238-0 238-0 238-0 238-0 238-0 436-3 436-3 365-3 365-3 365-3 365-3 365-3 365-3 365-3 365-3 182-0 182-0 182-0 182-0 182-0 182-0 182-0 258-3 258-3 258-3 168-0 168-0 168-0 321-3 321-3 321-3 321-3 321-3 292-3 292-3 292-3 292-3 292-3 262-3 262-3 262-3 262-3 262-3 262-3 169-0 267-3 267-3 267-3 313-0 313-0 313-0 313-0 313-0 313-0 414-0 414-0 414-0 414-0 313-0 213-3 213-3 213-3 213-3 213-3 349-3 213-3 213-3 424-3 424-3 424-3 424-3 91-0 91-0 91-0 91-0 91-0 91-0 265-0 265-0 222-3 222-3 222-3 222-3 448-0 448-0 448-0 448-0 448-0 448-0 448-0 448-0 448-0 163-0 163-0 163-0 399-0 399-0 399-0 399-0 399-0 399-0 273-0 273-0 273-0 273-0 218-0 218-0 273-0 0-2 0-2 0-2 0-2 0-2 0-2 0-2 0-2 0-2 0-2 0-2 0-2 0-2 0-2 0-2 0-2 0-2 0-2 0-2 0-2 0-2 0-2 0-2 0-2 0-2 0-2 0-2 0-2 
0-2 0-2 0-2 0-2 0-2 0-2 0-2 0-2 0-2 0-2 0-2 0-2 0-2 0-2 0-2 0-2 0-2 0-2 0-2 0-2 0-2 0-2 0-2 0-2 0-2 0-2 0-2 0-2 0-2 0-2 0-2 0-2 0-2 0-2 0-2 377-3 377-3 377-3 229-3 229-3 229-3 229-3 229-3 428-3 428-3 428-3 181-3 181-3 428-3 428-3 428-3 233-3 233-3 376-0 376-0 376-0 330-0 330-0 330-0 330-0 330-0 331-0 331-0 330-0 330-0 231-0 231-0 231-0 231-0 231-0 231-0 157-0 412-3 412-3 412-3 412-3 412-3 158-3 158-3 158-3 158-3 158-3 158-3 158-3 158-3 264-0 264-0 264-0 264-0 365-3 365-3 365-3 365-3 365-3 365-3 365-3 182-0 182-0 296-3 182-0 182-0 182-0 182-0 258-3 258-3 258-3 168-0 168-0 168-0 168-0 168-0 168-0 168-0 321-3 292-3 292-3 292-3 292-3 292-3 292-3 169-0 169-0 169-0 169-0 169-0 169-0 267-3 267-3 313-0 313-0 313-0 313-0 313-0 313-0 313-0 414-0 414-0 313-0 313-0 313-0 313-0 349-3 349-3 349-3 349-3 349-3 349-3 349-3 424-3 424-3 424-3 424-3 91-0 91-0 91-0 91-0 91-0 91-0 265-0 265-0 265-0 265-0 222-3 222-3 222-3 448-0 448-0 448-0 448-0 448-0 448-0 448-0 448-0 448-0 448-0 399-0 399-0 399-0 399-0 399-0 399-0 399-0 273-0 273-0 273-0 273-0 273-0 273-0 273-0 0-2 0-2 0-2 0-2 0-2 0-2 0-2 0-2 0-2 0-2 0-2 0-2 0-2 0-2 0-2 0-2 0-2 0-2 0-2 0-2 0-2 0-2 0-2 0-2 0-2 0-2 0-2 0-2 
0-2 0-2 0-2 0-2 0-2 0-2 0-2 0-2 0-2 0-2 0-2 0-2 0-2 0-2 0-2 0-2 0-2 0-2 0-2 0-2 0-2 0-2 0-2 0-2 0-2 0-2 0-2 0-2 0-2 0-2 0-2 0-2 0-2 0-2 0-2 377-3 377-3 377-3 229-3 229-3 229-3 229-3 229-3 229-3 428-3 181-3 181-3 181-3 181-3 428-3 181-3 233-3 233-3 376-0 376-0 376-0 376-0 376-0 330-0 330-0 330-0 331-0 331-0 330-0 231-0 231-0 231-0 231-0 231-0 231-0 231-0 231-0 231-0 412-3 412-3 412-3 412-3 158-3 158-3 158-3 158-3 158-3 158-3 158-3 158-3 158-3 264-0 264-0 264-0 264-0 365-3 365-3 264-0 264-0 365-3 365-3 182-0 182-0 296-3 182-0 182-0 182-0 258-3 258-3 258-3 168-0 168-0 168-0 168-0 168-0 168-0 168-0 168-0 270-0 292-3 292-3 292-3 292-3 292-3 292-3 292-3 169-0 169-0 169-0 169-0 169-0 169-0 267-3 267-3 267-3 267-3 267-3 313-0 313-0 313-0 414-0 414-0 313-0 313-0 313-0 313-0 349-3 349-3 349-3 349-3 349-3 349-3 349-3 424-3 424-3 424-3 424-3 322-3 322-3 322-3 322-3 91-0 91-0 265-0 265-0 265-0 265-0 265-0 222-3 222-3 448-0 448-0 340-0 340-0 448-0 448-0 448-0 448-0 448-0 448-0 399-0 399-0 399-0 399-0 399-0 399-0 399-0 148-0 148-0 273-0 273-0 273-0 273-0 273-0 0-2 0-2 0-2 0-2 0-2 0-2 0-2 0-2 0-2 0-2 0-2 0-2 0-2 0-2 0-2 0-2 0-2 0-2 0-2 0-2 0-2 0-2 0-2 0-2 0-2 0-2 0-2 0-2 
0-2 0-2 0-2 0-2 0-2 0-2 0-2 0-2 0-2 0-2 0-2 0-2 0-2 0-2 0-2 0-2 0-2 0-2 0-2 0-2 0-2 0-2 0-2 0-2 0-2 0-2 0-2 0-2 0-2 0-2 0-2 0-2 0-2 0-2 0-2 377-3 377-3 377-3 229-3 303-0 303-0 303-0 428-3 428-3 428-3 181-3 181-3 181-3 181-3 181-3 181-3 181-3 233-3 376-0 376-0 376-0 376-0 376-0 330-0 330-0 330-0 330-0 330-0 330-0 231-0 231-0 231-0 231-0 231-0 231-0 231-0 231-0 231-0 412-3 412-3 412-3 412-3 389-3 158-3 158-3 158-3 216-0 216-0 216-0 216-0 264-0 264-0 264-0 264-0 264-0 264-0 264-0 264-0 264-0 264-0 264-0 182-0 296-3 296-3 182-0 258-3 258-3 258-3 258-3 258-3 168-0 168-0 168-0 168-0 168-0 168-0 168-0 270-0 270-0 292-3 292-3 292-3 292-3 58-0 58-0 58-0 58-0 169-0 169-0 169-0 169-0 169-0 267-3 267-3 267-3 267-3 267-3 313-0 313-0 313-0 313-0 313-0 313-0 313-0 349-3 349-3 349-3 349-3 349-3 349-3 349-3 349-3 424-3 424-3 424-3 424-3 424-3 322-3 322-3 322-3 322-3 366-3 366-3 366-3 265-0 265-0 265-0 265-0 222-3 222-3 448-0 448-0 340-0 340-0 340-0 340-0 340-0 340-0 474-0 474-0 474-0 474-0 474-0 399-0 399-0 399-0 399-0 399-0 148-0 273-0 273-0 273-0 273-0 273-0 0-2 0-2 0-2 0-2 0-2 0-2 0-2 0-2 0-2 0-2 0-2 0-2 0-2 0-2 0-2 0-2 0-2 0-2 0-2 0-2 0-2 0-2 0-2 0-2 0-2 0-2 0-2 0-2 
0-2 0-2 0-2 0-2 0-2 0-2 0-2 0-2 0-2 0-2 0-2 0-2 0-2 0-2 0-2 0-2 0-2 0-2 0-2 0-2 0-2 0-2 0-2 0-2 0-2 0-2 0-2 0-2 0-2 0-2 0-2 0-2 0-2 0-2 377-3 377-3 377-3 377-3 303-0 303-0 303-0 303-0 303-0 303-0 303-0 181-3 181-3 181-3 181-3 181-3 181-3 376-0 376-0 376-0 376-0 376-0 354-3 354-3 330-0 330-0 330-0 330-0 330-0 330-0 330-0 231-0 231-0 231-0 231-0 231-0 231-0 231-0 231-0 389-3 389-3 389-3 389-3 389-3 158-3 158-3 158-3 216-0 216-0 216-0 216-0 216-0 264-0 264-0 264-0 264-0 264-0 264-0 264-0 264-0 264-0 264-0 182-0 296-3 296-3 296-3 258-3 258-3 258-3 258-3 258-3 168-0 168-0 168-0 168-0 168-0 168-0 270-0 270-0 270-0 270-0 292-3 292-3 292-3 58-0 58-0 270-0 58-0 169-0 169-0 169-0 169-0 169-0 267-3 267-3 267-3 267-3 267-3 318-0 318-0 313-0 313-0 313-0 313-0 313-0 349-3 349-3 349-3 349-3 349-3 349-3 349-3 349-3 424-3 424-3 424-3 424-3 424-3 322-3 322-3 322-3 322-3 366-3 366-3 366-3 366-3 366-3 265-0 265-0 265-0 265-0 265-0 340-0 340-0 340-0 340-0 340-0 340-0 474-0 474-0 474-0 474-0 474-0 474-0 399-0 399-0 399-0 399-0 399-0 148-0 148-0 273-0 273-0 273-0 273-0 0-2 0-2 0-2 0-2 0-2 0-2 0-2 0-2 0-2 0-2 0-2 0-2 0-2 0-2 0-2 0-2 0-2 0-2 0-2 0-2 0-2 0-2 0-2 0-2 0-2 0-2 0-2 0-2 
0-2 0-2 0-2 0-2 0-2 0-2 0-2 0-2 0-2 0-2 0-2 0-2 0-2 0-2 0-2 0-2 0-2 0-2 0-2 0-2 0-2 0-2 0-2 0-2 0-2 0-2 0-2 0-2 0-2 0-2 0-2 0-2 0-2 0-2 377-3 377-3 377-3 377-3 303-0 303-0 303-0 303-0 303-0 303-0 303-0 181-3 181-3 181-3 181-3 181-3 376-0 376-0 376-0 376-0 376-0 376-0 354-3 354-3 330-0 330-0 330-0 330-0 330-0 330-0 330-0 201-3 201-3 201-3 201-3 201-3 201-3 389-3 389-3 389-3 389-3 389-3 389-3 389-3 158-3 158-3 158-3 216-0 216-0 216-0 216-0 469-0 469-0 469-0 264-0 264-0 264-0 264-0 336-3 336-3 336-3 336-3 182-0 296-3 296-3 296-3 258-3 258-3 258-3 258-3 258-3 258-3 168-0 168-0 168-0 305-3 270-0 270-0 270-0 270-0 270-0 270-0 270-0 270-0 270-0 270-0 270-0 58-0 169-0 169-0 169-0 169-0 169-0 169-0 267-3 267-3 267-3 267-3 318-0 318-0 318-0 318-0 318-0 318-0 349-3 349-3 244-3 349-3 244-3 244-3 244-3 244-3 424-3 424-3 424-3 424-3 322-3 322-3 322-3 322-3 322-3 322-3 366-3 366-3 366-3 366-3 366-3 366-3 265-0 265-0 265-0 265-0 265-0 340-0 340-0 340-0 340-0 340-0 474-0 474-0 474-0 474-0 394-0 394-0 394-0 394-0 394-0 399-0 399-0 148-0 148-0 273-0 273-0 273-0 273-0 0-2 0-2 0-2 0-2 0-2 0-2 0-2 0-2 0-2 0-2 0-2 0-2 0-2 0-2 0-2 0-2 0-2 0-2 0-2 0-2 0-2 0-2 0-2 0-2 0-2 0-2 0-2 0-2 
0-2 0-2 0-2 0-2 0-2 0-2 0-2 0-2 0-2 0-2 0-2 0-2 0-2 0-2 0-2 0-2 0-2 0-2 0-2 0-2 0-2 0-2 0-2 0-2 0-2 0-2 0-2 0-2 0-2 0-2 0-2 0-2 0-2 0-2 377-3 377-3 377-3 377-3 282-0 303-0 303-0 303-0 303-0 303-0 303-0 303-0 181-3 181-3 181-3 181-3 181-3 376-0 376-0 376-0 376-0 376-0 354-3 354-3 354-3 330-0 354-3 354-3 330-0 330-0 201-3 201-3 201-3 201-3 201-3 201-3 201-3 201-3 389-3 389-3 389-3 389-3 389-3 158-3 158-3 158-3 158-3 158-3 216-0 216-0 469-0 469-0 469-0 469-0 264-0 264-0 264-0 264-0 336-3 336-3 336-3 336-3 336-3 336-3 296-3 296-3 296-3 296-3 296-3 258-3 258-3 258-3 258-3 168-0 168-0 305-3 270-0 270-0 270-0 270-0 270-0 270-0 270-0 270-0 270-0 270-0 58-0 58-0 169-0 169-0 169-0 169-0 169-0 489-0 489-0 489-0 489-0 489-0 318-0 318-0 318-0 318-0 318-0 318-0 349-3 349-3 244-3 244-3 244-3 244-3 244-3 424-3 424-3 424-3 424-3 424-3 322-3 322-3 322-3 322-3 322-3 322-3 322-3 366-3 366-3 366-3 366-3 366-3 265-0 265-0 265-0 265-0 340-0 340-0 340-0 340-0 340-0 474-0 474-0 474-0 474-0 474-0 394-0 394-0 394-0 394-0 394-0 394-0 399-0 148-0 148-0 273-0 273-0 273-0 273-0 0-2 0-2 0-2 0-2 0-2 0-2 0-2 0-2 0-2 0-2 0-2 0-2 0-2 0-2 0-2 0-2 0-2 0-2 0-2 0-2 0-2 0-2 0-2 0-2 0-2 0-2 0-2 0-2 
0-2 0-2 0-2 0-2 0-2 0-2 0-2 0-2 0-2 0-2 0-2 0-2 0-2 0-2 0-2 0-2 0-2 0-2 0-2 0-2 0-2 0-2 0-2 0-2 0-2 0-2 0-2 0-2 0-2 0-2 0-2 0-2 0-2 0-2 377-3 377-3 377-3 282-0 282-0 303-0 303-0 303-0 303-0 303-0 303-0 303-0 204-0 181-3 181-3 181-3 181-3 181-3 376-0 376-0 376-0 376-0 376-0 354-3 354-3 330-0 354-3 354-3 330-0 201-3 201-3 201-3 201-3 201-3 201-3 201-3 201-3 201-3 389-3 389-3 389-3 389-3 389-3 389-3 389-3 158-3 158-3 158-3 216-0 469-0 469-0 469-0 469-0 469-0 264-0 264-0 336-3 336-3 336-3 336-3 336-3 336-3 336-3 336-3 296-3 296-3 296-3 296-3 296-3 258-3 258-3 258-3 258-3 305-3 305-3 305-3 270-0 270-0 270-0 270-0 270-0 270-0 270-0 270-0 270-0 58-0 58-0 58-0 58-0 58-0 58-0 58-0 58-0 489-0 489-0 489-0 489-0 489-0 318-0 318-0 318-0 318-0 318-0 318-0 318-0 318-0 244-3 244-3 244-3 244-3 117-0 116-3 424-3 424-3 424-3 424-3 322-3 322-3 322-3 322-3 322-3 348-3 348-3 348-3 366-3 366-3 366-3 366-3 265-0 265-0 265-0 265-0 194-0 340-0 340-0 340-0 340-0 474-0 474-0 474-0 474-0 474-0 394-0 394-0 394-0 394-0 394-0 394-0 394-0 148-0 148-0 148-0 148-0 148-0 148-0 0-2 0-2 0-2 0-2 0-2 0-2 0-2 0-2 0-2 0-2 0-2 0-2 0-2 0-2 0-2 0-2 0-2 0-2 0-2 0-2 0-2 0-2 0-2 0-2 0-2 0-2 0-2 0-2 
0-2 0-2 0-2 0-2 0-2 0-2 0-2 0-2 0-2 0-2 0-2 0-2 0-2 0-2 0-2 0-2 0-2 0-2 0-2 0-2 0-2 0-2 0-2 0-2 0-2 0-2 0-2 0-2 0-2 0-2 0-2 0-2 0-2 0-2 377-3 377-3 377-3 282-0 282-0 282-0 282-0 204-0 303-0 303-0 303-0 303-0 204-0 181-3 204-0 204-0 204-0 181-3 181-3 230-3 376-0 354-3 354-3 354-3 354-3 330-0 354-3 354-3 330-0 201-3 201-3 201-3 201-3 201-3 201-3 201-3 201-3 259-3 389-3 389-3 389-3 389-3 389-3 389-3 389-3 158-3 158-3 158-3 216-0 469-0 469-0 469-0 469-0 469-0 264-0 469-0 469-0 336-3 336-3 336-3 336-3 336-3 336-3 336-3 336-3 296-3 296-3 296-3 296-3 296-3 258-3 258-3 258-3 164-3 164-3 305-3 305-3 305-3 270-0 270-0 36-0 270-0 58-0 58-0 58-0 58-0 58-0 58-0 58-0 489-0 489-0 489-0 489-0 489-0 489-0 489-0 318-0 318-0 318-0 334-0 318-0 318-0 318-0 318-0 244-3 244-3 244-3 244-3 244-3 117-0 117-0 116-3 116-3 116-3 116-3 424-3 424-3 322-3 322-3 322-3 348-3 348-3 348-3 348-3 366-3 366-3 366-3 366-3 366-3 265-0 194-0 194-0 194-0 340-0 340-0 340-0 340-0 474-0 474-0 474-0 474-0 474-0 394-0 394-0 394-0 394-0 394-0 394-0 394-0 221-0 221-0 148-0 148-0 148-0 148-0 0-2 0-2 0-2 0-2 0-2 0-2 0-2 0-2 0-2 0-2 0-2 0-2 0-2 0-2 0-2 0-2 0-2 0-2 0-2 0-2 0-2 0-2 0-2 0-2 0-2 0-2 0-2 0-2 
0-2 0-2 0-2 0-2 0-2 0-2 0-2 0-2 0-2 0-2 0-2 0-2 0-2 0-2 0-2 0-2 0-2 0-2 0-2 0-2 0-2 0-2 0-2 0-2 0-2 0-2 0-2 0-2 0-2 0-2 0-2 0-2 0-2 0-2 282-0 282-0 282-0 282-0 282-0 282-0 282-0 204-0 204-0 303-0 303-0 204-0 204-0 204-0 204-0 204-0 204-0 204-0 204-0 230-3 230-3 230-3 230-3 354-3 354-3 354-3 354-3 354-3 354-3 354-3 201-3 201-3 201-3 259-3 259-3 201-3 201-3 259-3 259-3 389-3 389-3 389-3 389-3 389-3 389-3 216-0 216-0 216-0 216-0 469-0 469-0 469-0 469-0 469-0 469-0 469-0 469-0 469-0 336-3 469-0 336-3 336-3 336-3 336-3 409-0 409-0 296-3 296-3 296-3 296-3 258-3 258-3 258-3 164-3 164-3 164-3 305-3 305-3 36-0 36-0 36-0 36-0 58-0 58-0 58-0 58-0 58-0 58-0 58-0 489-0 489-0 489-0 489-0 489-0 489-0 489-0 318-0 318-0 334-0 334-0 334-0 318-0 244-3 244-3 244-3 244-3 244-3 244-3 244-3 117-0 116-3 116-3 116-3 116-3 116-3 116-3 424-3 322-3 322-3 322-3 348-3 348-3 348-3 348-3 348-3 366-3 366-3 366-3 366-3 194-0 194-0 194-0 194-0 340-0 194-0 340-0 340-0 474-0 474-0 474-0 474-0 474-0 394-0 394-0 394-0 394-0 394-0 394-0 221-0 221-0 148-0 148-0 148-0 148-0 148-0 0-2 0-2 0-2 0-2 0-2 0-2 0-2 0-2 0-2 0-2 0-2 0-2 0-2 0-2 0-2 0-2 0-2 0-2 0-2 0-2 0-2 0-2 0-2 0-2 0-2 0-2 0-2 0-2 
0-2 0-2 0-2 0-2 0-2 0-2 0-2 0-2 0-2 0-2 0-2 0-2 0-2 0-2 0-2 0-2 0-2 0-2 0-2 0-2 0-2 0-2 0-2 0-2 0-2 0-2 0-2 0-2 0-2 0-2 0-2 0-2 0-2 0-2 282-0 282-0 282-0 282-0 282-0 282-0 282-0 204-0 204-0 204-0 204-0 204-0 204-0 204-0 204-0 204-0 230-3 230-3 230-3 230-3 230-3 230-3 285-3 285-3 285-3 354-3 354-3 354-3 354-3 354-3 201-3 201-3 201-3 259-3 259-3 201-3 259-3 259-3 259-3 389-3 389-3 389-3 216-0 216-0 216-0 216-0 216-0 216-0 216-0 469-0 469-0 469-0 469-0 469-0 469-0 469-0 469-0 469-0 469-0 469-0 336-3 336-3 336-3 336-3 409-0 409-0 308-3 296-3 296-3 296-3 296-3 258-3 164-3 164-3 164-3 164-3 305-3 305-3 36-0 36-0 36-0 36-0 36-0 36-0 36-0 58-0 58-0 58-0 58-0 489-0 489-0 489-0 489-0 489-0 489-0 418-3 318-0 318-0 334-0 334-0 334-0 334-0 244-3 244-3 244-3 244-3 244-3 244-3 244-3 117-0 116-3 116-3 116-3 116-3 116-3 116-3 116-3 322-3 322-3 348-3 348-3 348-3 348-3 348-3 348-3 366-3 366-3 366-3 366-3 194-0 194-0 194-0 194-0 340-0 194-0 194-0 194-0 474-0 474-0 449-3 474-0 394-0 394-0 394-0 394-0 394-0 394-0 394-0 221-0 221-0 148-0 148-0 148-0 0-2 0-2 0-2 0-2 0-2 0-2 0-2 0-2 0-2 0-2 0-2 0-2 0-2 0-2 0-2 0-2 0-2 0-2 0-2 0-2 0-2 0-2 0-2 0-2 0-2 0-2 0-2 0-2 0-2 0-2 
0-2 0-2 0-2 0-2 0-2 0-2 0-2 0-2 0-2 0-2 0-2 0-2 0-2 0-2 0-2 0-2 0-2 0-2 0-2 0-2 0-2 0-2 0-2 0-2 0-2 0-2 0-2 0-2 0-2 0-2 0-2 0-2 0-2 0-2 282-0 282-0 282-0 282-0 282-0 282-0 352-3 352-3 352-3 204-0 204-0 204-0 204-0 204-0 204-0 230-3 230-3 230-3 230-3 230-3 230-3 230-3 285-3 285-3 285-3 285-3 285-3 354-3 354-3 354-3 259-3 259-3 259-3 259-3 259-3 259-3 259-3 259-3 259-3 260-0 260-0 260-0 216-0 216-0 216-0 216-0 216-0 216-0 388-3 388-3 388-3 388-3 388-3 388-3 388-3 439-3 439-3 469-0 409-0 409-0 409-0 336-3 409-0 409-0 409-0 409-0 308-3 296-3 296-3 296-3 296-3 258-3 164-3 164-3 164-3 164-3 305-3 36-0 36-0 36-0 36-0 36-0 36-0 36-0 36-0 36-0 58-0 58-0 58-0 489-0 489-0 489-0 489-0 489-0 489-0 418-3 418-3 418-3 334-0 334-0 334-0 334-0 334-0 334-0 244-3 244-3 244-3 244-3 244-3 117-0 116-3 116-3 116-3 116-3 116-3 116-3 116-3 322-3 348-3 348-3 348-3 348-3 348-3 348-3 348-3 366-3 348-3 348-3 347-0 194-0 194-0 194-0 194-0 194-0 194-0 194-0 194-0 474-0 474-0 449-3 474-0 474-0 474-0 394-0 394-0 394-0 221-0 221-0 221-0 148-0 148-0 148-0 148-0 0-2 0-2 0-2 0-2 0-2 0-2 0-2 0-2 0-2 0-2 0-2 0-2 0-2 0-2 0-2 0-2 0-2 0-2 0-2 0-2 0-2 0-2 0-2 0-2 0-2 0-2 0-2 0-2 0-2 0-2 
0-2 0-2 0-2 0-2 0-2 0-2 0-2 0-2 0-2 0-2 0-2 0-2 0-2 0-2 0-2 0-2 0-2 0-2 0-2 0-2 0-2 0-2 0-2 0-2 0-2 0-2 0-2 0-2 0-2 0-2 0-2 0-2 0-2 0-2 282-0 282-0 282-0 282-0 282-0 282-0 352-3 352-3 352-3 204-0 204-0 204-0 204-0 204-0 204-0 230-3 230-3 230-3 230-3 230-3 230-3 285-3 285-3 285-3 285-3 285-3 354-3 354-3 354-3 354-3 259-3 259-3 259-3 259-3 259-3 259-3 259-3 259-3 259-3 259-3 260-0 260-0 216-0 216-0 216-0 216-0 216-0 216-0 388-3 388-3 388-3 388-3 388-3 388-3 388-3 439-3 439-3 409-0 409-0 409-0 409-0 409-0 409-0 409-0 409-0 409-0 308-3 308-3 296-3 296-3 296-3 164-3 164-3 164-3 164-3 164-3 305-3 305-3 36-0 36-0 36-0 36-0 36-0 36-0 36-0 36-0 337-0 337-0 337-0 337-0 489-0 418-3 418-3 418-3 418-3 418-3 418-3 418-3 418-3 334-0 334-0 334-0 334-0 334-0 334-0 244-3 244-3 244-3 244-3 117-0 116-3 116-3 116-3 116-3 116-3 116-3 116-3 322-3 348-3 214-3 348-3 348-3 348-3 348-3 348-3 348-3 348-3 347-0 347-0 347-0 194-0 194-0 194-0 194-0 194-0 194-0 194-0 474-0 474-0 449-3 449-3 449-3 449-3 449-3 394-0 221-0 221-0 221-0 221-0 148-0 148-0 148-0 148-0 0-2 0-2 0-2 0-2 0-2 0-2 0-2 0-2 0-2 0-2 0-2 0-2 0-2 0-2 0-2 0-2 0-2 0-2 0-2 0-2 0-2 0-2 0-2 0-2 0-2 0-2 0-2 0-2 0-2 0-2 
0-2 0-2 0-2 0-2 0-2 0-2 0-2 0-2 0-2 0-2 0-2 0-2 0-2 0-2 0-2 0-2 0-2 0-2 0-2 0-2 0-2 0-2 0-2 0-2 0-2 0-2 0-2 0-2 0-2 0-2 0-2 0-2 0-2 0-2 282-0 282-0 282-0 352-3 352-3 352-3 352-3 352-3 352-3 356-0 204-0 204-0 356-0 356-0 204-0 230-3 230-3 230-3 230-3 230-3 230-3 285-3 285-3 285-3 285-3 285-3 354-3 354-3 354-3 253-0 253-0 259-3 259-3 259-3 130-3 130-3 259-3 259-3 259-3 259-3 260-0 260-0 260-0 260-0 260-0 260-0 260-0 388-3 388-3 388-3 388-3 388-3 388-3 388-3 388-3 439-3 439-3 439-3 409-0 409-0 409-0 409-0 409-0 409-0 308-3 308-3 308-3 308-3 308-3 308-3 296-3 296-3 164-3 164-3 164-3 164-3 305-3 305-3 36-0 36-0 36-0 36-0 36-0 36-0 36-0 36-0 36-0 337-0 337-0 337-0 337-0 418-3 418-3 418-3 418-3 418-3 418-3 418-3 334-0 334-0 334-0 334-0 334-0 334-0 334-0 117-0 117-0 117-0 117-0 117-0 117-0 117-0 116-3 116-3 116-3 116-3 116-3 214-3 214-3 214-3 214-3 348-3 348-3 348-3 347-0 347-0 348-3 347-0 347-0 347-0 194-0 194-0 194-0 194-0 194-0 194-0 449-3 449-3 449-3 449-3 449-3 449-3 221-0 221-0 221-0 221-0 221-0 221-0 221-0 221-0 221-0 221-0 148-0 0-2 0-2 0-2 0-2 0-2 0-2 0-2 0-2 0-2 0-2 0-2 0-2 0-2 0-2 0-2 0-2 0-2 0-2 0-2 0-2 0-2 0-2 0-2 0-2 0-2 0-2 0-2 0-2 0-2 0-2 
0-2 0-2 0-2 0-2 0-2 0-2 0-2 0-2 0-2 0-2 0-2 0-2 0-2 0-2 0-2 0-2 0-2 0-2 0-2 0-2 0-2 0-2 0-2 0-2 0-2 0-2 0-2 0-2 0-2 0-2 0-2 0-2 0-2 0-2 282-0 282-0 352-3 352-3 352-3 352-3 352-3 356-0 356-0 356-0 356-0 356-0 356-0 356-0 356-0 230-3 230-3 230-3 230-3 230-3 230-3 285-3 285-3 285-3 285-3 285-3 285-3 285-3 253-0 253-0 253-0 253-0 259-3 130-3 130-3 130-3 130-3 130-3 130-3 333-0 333-0 260-0 260-0 260-0 260-0 260-0 260-0 260-0 388-3 388-3 388-3 388-3 388-3 439-3 439-3 439-3 439-3 439-3 439-3 409-0 409-0 409-0 409-0 308-3 308-3 308-3 308-3 308-3 308-3 308-3 164-3 164-3 164-3 164-3 164-3 305-3 305-3 305-3 36-0 36-0 36-0 36-0 36-0 337-0 337-0 337-0 337-0 337-0 337-0 337-0 337-0 418-3 418-3 418-3 418-3 418-3 418-3 418-3 418-3 334-0 334-0 334-0 334-0 334-0 334-0 117-0 117-0 117-0 117-0 117-0 117-0 117-0 116-3 116-3 116-3 214-3 214-3 214-3 214-3 214-3 214-3 214-3 214-3 214-3 214-3 347-0 347-0 347-0 347-0 347-0 194-0 194-0 323-3 323-3 323-3 323-3 449-3 449-3 449-3 449-3 449-3 449-3 449-3 400-3 221-0 400-3 221-0 221-0 221-0 221-0 221-0 221-0 0-2 0-2 0-2 0-2 0-2 0-2 0-2 0-2 0-2 0-2 0-2 0-2 0-2 0-2 0-2 0-2 0-2 0-2 0-2 0-2 0-2 0-2 0-2 0-2 0-2 0-2 0-2 0-2 0-2 0-2 0-2 
0-2 0-2 0-2 0-2 0-2 0-2 0-2 0-2 0-2 0-2 0-2 0-2 0-2 0-2 0-2 0-2 0-2 0-2 0-2 0-2 0-2 0-2 0-2 0-2 0-2 0-2 0-2 0-2 0-2 0-2 0-2 0-2 0-2 0-2 282-0 282-0 352-3 352-3 352-3 352-3 352-3 352-3 356-0 356-0 356-0 356-0 356-0 356-0 401-0 401-0 401-0 230-3 230-3 230-3 230-3 285-3 285-3 285-3 285-3 285-3 285-3 253-0 253-0 253-0 253-0 253-0 253-0 130-3 130-3 130-3 130-3 130-3 333-0 333-0 333-0 333-0 333-0 260-0 260-0 260-0 260-0 388-3 388-3 388-3 388-3 439-3 439-3 439-3 439-3 439-3 439-3 409-0 409-0 409-0 409-0 409-0 409-0 409-0 308-3 308-3 308-3 308-3 308-3 308-3 164-3 164-3 164-3 164-3 164-3 305-3 305-3 305-3 305-3 305-3 305-3 305-3 36-0 337-0 337-0 337-0 337-0 337-0 337-0 337-0 337-0 418-3 418-3 418-3 418-3 418-3 418-3 497-0 497-0 497-0 334-0 334-0 334-0 334-0 117-0 117-0 117-0 117-0 117-0 117-0 117-0 545-0 545-0 545-0 545-0 214-3 214-3 214-3 214-3 214-3 214-3 214-3 214-3 214-3 214-3 347-0 347-0 347-0 347-0 347-0 347-0 323-3 323-3 323-3 323-3 323-3 449-3 449-3 449-3 449-3 449-3 449-3 449-3 400-3 400-3 400-3 400-3 400-3 221-0 221-0 221-0 221-0 0-2 0-2 0-2 0-2 0-2 0-2 0-2 0-2 0-2 0-2 0-2 0-2 0-2 0-2 0-2 0-2 0-2 0-2 0-2 0-2 0-2 0-2 0-2 0-2 0-2 0-2 0-2 0-2 0-2 0-2 0-2 
0-2 0-2 0-2 0-2 0-2 0-2 0-2 0-2 0-2 0-2 0-2 0-2 0-2 0-2 0-2 0-2 0-2 0-2 0-2 0-2 0-2 0-2 0-2 0-2 0-2 0-2 0-2 0-2 0-2 0-2 0-2 0-2 0-2 0-2 251-3 251-3 251-3 352-3 352-3 352-3 352-3 352-3 352-3 356-0 356-0 356-0 356-0 356-0 401-0 401-0 401-0 401-0 401-0 401-0 285-3 285-3 285-3 285-3 285-3 285-3 253-0 253-0 253-0 253-0 253-0 253-0 253-0 130-3 130-3 130-3 130-3 333-0 333-0 333-0 333-0 333-0 260-0 260-0 260-0 260-0 260-0 388-3 388-3 388-3 388-3 217-0 439-3 439-3 439-3 439-3 439-3 439-3 283-3 409-0 409-0 409-0 409-0 283-3 308-3 308-3 308-3 308-3 308-3 308-3 164-3 164-3 164-3 305-3 305-3 305-3 447-3 568-0 568-0 305-3 305-3 305-3 337-0 337-0 337-0 337-0 337-0 337-0 368-3 368-3 337-0 418-3 418-3 418-3 418-3 418-3 418-3 497-0 497-0 497-0 497-0 334-0 334-0 334-0 117-0 117-0 117-0 117-0 117-0 117-0 545-0 545-0 545-0 545-0 545-0 545-0 214-3 214-3 214-3 214-3 214-3 214-3 214-3 214-3 347-0 347-0 347-0 347-0 347-0 347-0 323-3 323-3 323-3 323-3 323-3 323-3 323-3 323-3 323-3 449-3 449-3 449-3 449-3 449-3 400-3 400-3 400-3 400-3 400-3 221-0 221-0 221-0 0-2 0-2 0-2 0-2 0-2 0-2 0-2 0-2 0-2 0-2 0-2 0-2 0-2 0-2 0-2 0-2 0-2 0-2 0-2 0-2 0-2 0-2 0-2 0-2 0-2 0-2 0-2 0-2 0-2 0-2 0-2 
0-2 0-2 0-2 0-2 0-2 0-2 0-2 0-2 0-2 0-2 0-2 0-2 0-2 0-2 0-2 0-2 0-2 0-2 0-2 0-2 0-2 0-2 0-2 0-2 0-2 0-2 0-2 0-2 0-2 0-2 0-2 0-2 0-2 0-2 251-3 251-3 251-3 251-3 352-3 352-3 352-3 352-3 352-3 352-3 352-3 352-3 356-0 356-0 356-0 356-0 356-0 401-0 401-0 401-0 285-3 285-3 285-3 285-3 285-3 402-0 402-0 402-0 253-0 253-0 253-0 253-0 253-0 130-3 130-3 130-3 130-3 130-3 130-3 333-0 333-0 333-0 260-0 260-0 260-0 260-0 260-0 217-0 217-0 217-0 217-0 217-0 439-3 439-3 439-3 439-3 439-3 439-3 283-3 283-3 283-3 283-3 283-3 283-3 283-3 283-3 308-3 308-3 308-3 308-3 164-3 164-3 164-3 164-3 447-3 447-3 447-3 568-0 568-0 305-3 305-3 337-0 337-0 337-0 337-0 337-0 337-0 368-3 368-3 368-3 337-0 115-0 115-0 115-0 497-0 497-0 497-0 497-0 497-0 497-0 497-0 497-0 497-0 497-0 497-0 497-0 117-0 117-0 117-0 545-0 545-0 545-0 545-0 545-0 545-0 545-0 214-3 214-3 214-3 214-3 324-3 324-3 324-3 324-3 347-0 347-0 347-0 347-0 347-0 323-3 323-3 323-3 323-3 323-3 323-3 323-3 317-3 317-3 323-3 449-3 449-3 449-3 400-3 400-3 400-3 400-3 400-3 400-3 400-3 221-0 221-0 221-0 0-2 0-2 0-2 0-2 0-2 0-2 0-2 0-2 0-2 0-2 0-2 0-2 0-2 0-2 0-2 0-2 0-2 0-2 0-2 0-2 0-2 0-2 0-2 0-2 0-2 0-2 0-2 0-2 0-2 0-2 0-2 
0-2 0-2 0-2 0-2 0-2 0-2 0-2 0-2 0-2 0-2 0-2 0-2 0-2 0-2 0-2 0-2 0-2 0-2 0-2 0-2 0-2 0-2 0-2 0-2 0-2 0-2 0-2 0-2 0-2 0-2 0-2 0-2 0-2 0-2 251-3 251-3 251-3 251-3 251-3 352-3 352-3 352-3 352-3 352-3 356-0 356-0 356-0 356-0 356-0 356-0 401-0 401-0 401-0 402-0 402-0 402-0 402-0 402-0 402-0 402-0 402-0 402-0 402-0 253-0 253-0 253-0 253-0 253-0 130-3 130-3 130-3 130-3 130-3 333-0 333-0 333-0 260-0 260-0 260-0 260-0 514-3 514-3 217-0 217-0 217-0 217-0 217-0 439-3 439-3 439-3 439-3 439-3 283-3 283-3 283-3 283-3 283-3 283-3 283-3 308-3 308-3 308-3 308-3 184-3 184-3 184-3 164-3 447-3 447-3 447-3 447-3 568-0 568-0 305-3 305-3 337-0 337-0 337-0 337-0 337-0 368-3 368-3 368-3 364-0 364-0 364-0 115-0 115-0 115-0 115-0 497-0 497-0 497-0 497-0 497-0 497-0 497-0 497-0 290-0 290-0 117-0 117-0 290-0 290-0 545-0 545-0 545-0 545-0 545-0 545-0 545-0 214-3 214-3 324-3 324-3 324-3 324-3 324-3 324-3 324-3 347-0 347-0 323-3 323-3 323-3 323-3 323-3 323-3 323-3 323-3 317-3 317-3 317-3 449-3 449-3 449-3 400-3 400-3 400-3 400-3 400-3 400-3 400-3 400-3 400-3 0-2 0-2 0-2 0-2 0-2 0-2 0-2 0-2 0-2 0-2 0-2 0-2 0-2 0-2 0-2 0-2 0-2 0-2 0-2 0-2 0-2 0-2 0-2 0-2 0-2 0-2 0-2 0-2 0-2 0-2 0-2 0-2 
0-2 0-2 0-2 0-2 0-2 0-2 0-2 0-2 0-2 0-2 0-2 0-2 0-2 0-2 0-2 0-2 0-2 0-2 0-2 0-2 0-2 0-2 0-2 0-2 0-2 0-2 0-2 0-2 0-2 0-2 0-2 0-2 0-2 0-2 251-3 251-3 251-3 251-3 251-3 352-3 352-3 307-3 307-3 307-3 307-3 307-3 356-0 356-0 356-0 356-0 401-0 401-0 401-0 402-0 402-0 402-0 327-3 327-3 327-3 402-0 402-0 402-0 402-0 402-0 402-0 253-0 253-0 253-0 130-3 130-3 130-3 130-3 130-3 333-0 333-0 333-0 333-0 333-0 260-0 260-0 514-3 514-3 217-0 217-0 217-0 217-0 217-0 217-0 439-3 439-3 283-3 283-3 283-3 283-3 283-3 283-3 283-3 283-3 283-3 283-3 283-3 308-3 308-3 184-3 184-3 447-3 447-3 447-3 447-3 447-3 447-3 568-0 568-0 305-3 305-3 568-0 568-0 337-0 337-0 368-3 368-3 368-3 368-3 364-0 364-0 364-0 364-0 115-0 115-0 115-0 115-0 497-0 497-0 115-0 461-3 461-3 497-0 497-0 290-0 290-0 290-0 117-0 290-0 290-0 290-0 290-0 545-0 545-0 545-0 545-0 462-3 462-3 462-3 462-3 324-3 324-3 324-3 324-3 324-3 324-3 324-3 347-0 347-0 347-0 317-3 323-3 323-3 323-3 323-3 317-3 317-3 566-3 566-3 566-3 449-3 449-3 400-3 400-3 400-3 400-3 400-3 400-3 400-3 400-3 400-3 0-2 0-2 0-2 0-2 0-2 0-2 0-2 0-2 0-2 0-2 0-2 0-2 0-2 0-2 0-2 0-2 0-2 0-2 0-2 0-2 0-2 0-2 0-2 0-2 0-2 0-2 0-2 0-2 0-2 0-2 0-2 0-2 
0-2 0-2 0-2 0-2 0-2 0-2 0-2 0-2 0-2 0-2 0-2 0-2 0-2 0-2 0-2 0-2 0-2 0-2 0-2 0-2 0-2 0-2 0-2 0-2 0-2 0-2 0-2 0-2 0-2 0-2 0-2 0-2 0-2 0-2 251-3 251-3 251-3 251-3 251-3 251-3 251-3 307-3 307-3 307-3 307-3 307-3 356-0 307-3 356-0 401-0 401-0 401-0 401-0 402-0 402-0 327-3 327-3 327-3 327-3 286-3 286-3 402-0 402-0 402-0 402-0 503-3 253-0 253-0 130-3 130-3 333-0 333-0 333-0 333-0 514-3 333-0 333-0 514-3 260-0 260-0 514-3 514-3 514-3 217-0 217-0 217-0 217-0 217-0 217-0 283-3 283-3 283-3 283-3 283-3 283-3 283-3 283-3 283-3 184-3 184-3 184-3 184-3 184-3 184-3 447-3 447-3 447-3 447-3 447-3 447-3 447-3 568-0 568-0 568-0 568-0 568-0 568-0 568-0 568-0 568-0 368-3 368-3 368-3 364-0 364-0 364-0 364-0 115-0 115-0 115-0 115-0 115-0 115-0 115-0 461-3 497-0 497-0 497-0 290-0 290-0 290-0 290-0 290-0 290-0 290-0 290-0 290-0 545-0 545-0 545-0 462-3 462-3 462-3 462-3 324-3 462-3 324-3 324-3 324-3 324-3 324-3 347-0 347-0 347-0 317-3 317-3 317-3 317-3 317-3 317-3 317-3 566-3 566-3 566-3 566-3 375-0 375-0 375-0 375-0 375-0 375-0 375-0 375-0 375-0 375-0 0-2 0-2 0-2 0-2 0-2 0-2 0-2 0-2 0-2 0-2 0-2 0-2 0-2 0-2 0-2 0-2 0-2 0-2 0-2 0-2 0-2 0-2 0-2 0-2 0-2 0-2 0-2 0-2 0-2 0-2 0-2 0-2 
0-2 0-2 0-2 0-2 0-2 0-2 0-2 0-2 0-2 0-2 0-2 0-2 0-2 0-2 0-2 0-2 0-2 0-2 0-2 0-2 0-2 0-2 0-2 0-2 0-2 0-2 0-2 0-2 0-2 0-2 0-2 0-2 0-2 0-2 251-3 251-3 251-3 251-3 251-3 307-3 307-3 307-3 307-3 307-3 307-3 307-3 307-3 307-3 307-3 401-0 401-0 401-0 401-0 327-3 327-3 327-3 327-3 327-3 327-3 286-3 286-3 402-0 402-0 402-0 402-0 503-3 503-3 253-0 130-3 130-3 333-0 333-0 333-0 333-0 514-3 514-3 514-3 514-3 260-0 260-0 514-3 514-3 514-3 217-0 217-0 217-0 217-0 217-0 217-0 332-0 332-0 332-0 332-0 332-0 332-0 332-0 332-0 332-0 184-3 184-3 184-3 184-3 184-3 184-3 447-3 447-3 447-3 447-3 447-3 447-3 447-3 447-3 360-0 360-0 568-0 568-0 568-0 568-0 568-0 568-0 368-3 368-3 368-3 364-0 364-0 364-0 364-0 115-0 115-0 115-0 115-0 115-0 115-0 115-0 461-3 497-0 243-3 497-0 290-0 290-0 290-0 290-0 290-0 290-0 290-0 290-0 545-0 545-0 545-0 545-0 462-3 462-3 462-3 462-3 462-3 462-3 324-3 324-3 324-3 324-3 324-3 324-3 473-3 473-3 317-3 317-3 317-3 317-3 317-3 317-3 317-3 566-3 566-3 566-3 566-3 566-3 566-3 375-0 375-0 375-0 375-0 375-0 375-0 375-0 375-0 0-2 0-2 0-2 0-2 0-2 0-2 0-2 0-2 0-2 0-2 0-2 0-2 0-2 0-2 0-2 0-2 0-2 0-2 0-2 0-2 0-2 0-2 0-2 0-2 0-2 0-2 0-2 0-2 0-2 0-2 0-2 0-2 
0-2 0-2 0-2 0-2 0-2 0-2 0-2 0-2 0-2 0-2 0-2 0-2 0-2 0-2 0-2 0-2 0-2 0-2 0-2 0-2 0-2 0-2 0-2 0-2 0-2 0-2 0-2 0-2 0-2 0-2 0-2 0-2 0-2 0-2 0-2 251-3 251-3 251-3 251-3 307-3 307-3 307-3 307-3 307-3 307-3 307-3 307-3 307-3 307-3 401-0 401-0 401-0 401-0 327-3 327-3 327-3 327-3 327-3 286-3 286-3 286-3 402-0 402-0 402-0 402-0 402-0 503-3 503-3 503-3 130-3 130-3 503-3 333-0 333-0 479-3 514-3 514-3 514-3 514-3 514-3 514-3 514-3 514-3 514-3 514-3 217-0 217-0 217-0 217-0 332-0 332-0 332-0 332-0 332-0 332-0 332-0 332-0 332-0 332-0 184-3 184-3 470-0 447-3 447-3 447-3 447-3 447-3 447-3 447-3 447-3 360-0 360-0 360-0 360-0 360-0 360-0 568-0 568-0 568-0 568-0 368-3 368-3 368-3 364-0 364-0 364-0 364-0 364-0 115-0 115-0 115-0 115-0 115-0 115-0 461-3 497-0 243-3 497-0 243-3 243-3 290-0 290-0 290-0 290-0 290-0 290-0 545-0 545-0 545-0 545-0 462-3 462-3 462-3 462-3 462-3 462-3 324-3 324-3 324-3 324-3 324-3 324-3 473-3 473-3 317-3 317-3 317-3 317-3 317-3 317-3 317-3 566-3 566-3 566-3 566-3 566-3 375-0 375-0 375-0 375-0 375-0 375-0 375-0 0-2 0-2 0-2 0-2 0-2 0-2 0-2 0-2 0-2 0-2 0-2 0-2 0-2 0-2 0-2 0-2 0-2 0-2 0-2 0-2 0-2 0-2 0-2 0-2 0-2 0-2 0-2 0-2 0-2 0-2 0-2 0-2 0-2 0-2 
0-2 0-2 0-2 0-2 0-2 0-2 0-2 0-2 0-2 0-2 0-2 0-2 0-2 0-2 0-2 0-2 0-2 0-2 0-2 0-2 0-2 0-2 0-2 0-2 0-2 0-2 0-2 0-2 0-2 0-2 0-2 0-2 0-2 0-2 0-2 251-3 357-0 251-3 251-3 307-3 307-3 307-3 307-3 357-0 307-3 307-3 307-3 307-3 183-0 401-0 401-0 401-0 327-3 327-3 327-3 327-3 327-3 286-3 286-3 286-3 286-3 286-3 286-3 286-3 286-3 503-3 503-3 503-3 503-3 503-3 503-3 503-3 333-0 479-3 479-3 514-3 514-3 514-3 514-3 514-3 514-3 514-3 514-3 514-3 514-3 217-0 217-0 217-0 217-0 332-0 332-0 332-0 332-0 332-0 332-0 332-0 184-3 184-3 184-3 184-3 470-0 470-0 470-0 470-0 470-0 353-3 447-3 447-3 447-3 447-3 360-0 360-0 360-0 360-0 360-0 568-0 568-0 568-0 568-0 568-0 368-3 368-3 368-3 364-0 364-0 364-0 364-0 364-0 115-0 115-0 115-0 115-0 115-0 461-3 461-3 461-3 243-3 243-3 243-3 243-3 290-0 290-0 290-0 290-0 290-0 290-0 545-0 462-3 462-3 462-3 462-3 462-3 462-3 462-3 462-3 462-3 462-3 473-3 324-3 473-3 324-3 324-3 473-3 473-3 317-3 317-3 317-3 317-3 317-3 566-3 566-3 566-3 566-3 566-3 566-3 566-3 375-0 375-0 375-0 375-0 375-0 375-0 375-0 0-2 0-2 0-2 0-2 0-2 0-2 0-2 0-2 0-2 0-2 0-2 0-2 0-2 0-2 0-2 0-2 0-2 0-2 0-2 0-2 0-2 0-2 0-2 0-2 0-2 0-2 0-2 0-2 0-2 0-2 0-2 0-2 0-2 0-2 
0-2 0-2 0-2 0-2 0-2 0-2 0-2 0-2 0-2 0-2 0-2 0-2 0-2 0-2 0-2 0-2 0-2 0-2 0-2 0-2 0-2 0-2 0-2 0-2 0-2 0-2 0-2 0-2 0-2 0-2 0-2 0-2 0-2 0-2 0-2 357-0 357-0 357-0 357-0 357-0 357-0 357-0 357-0 357-0 357-0 183-0 183-0 183-0 183-0 183-0 401-0 401-0 401-0 327-3 327-3 327-3 327-3 286-3 286-3 286-3 286-3 286-3 286-3 286-3 286-3 286-3 503-3 503-3 503-3 503-3 503-3 503-3 333-0 503-3 479-3 514-3 514-3 514-3 328-3 328-3 514-3 328-3 328-3 328-3 217-0 217-0 217-0 453-0 453-0 332-0 332-0 332-0 332-0 332-0 332-0 184-3 184-3 184-3 470-0 470-0 470-0 470-0 470-0 470-0 470-0 353-3 447-3 447-3 360-0 360-0 360-0 360-0 360-0 360-0 568-0 568-0 568-0 568-0 568-0 568-0 368-3 368-3 368-3 364-0 364-0 364-0 461-3 364-0 364-0 364-0 364-0 461-3 115-0 115-0 461-3 461-3 461-3 243-3 243-3 243-3 243-3 372-0 372-0 372-0 372-0 372-0 372-0 372-0 372-0 462-3 462-3 462-3 495-3 495-3 462-3 462-3 473-3 473-3 473-3 473-3 473-3 324-3 473-3 473-3 473-3 317-3 317-3 147-0 317-3 566-3 566-3 566-3 566-3 566-3 566-3 566-3 319-0 375-0 375-0 375-0 375-0 375-0 0-2 0-2 0-2 0-2 0-2 0-2 0-2 0-2 0-2 0-2 0-2 0-2 0-2 0-2 0-2 0-2 0-2 0-2 0-2 0-2 0-2 0-2 0-2 0-2 0-2 0-2 0-2 0-2 0-2 0-2 0-2 0-2 0-2 0-2 0-2 
0-2 0-2 0-2 0-2 0-2 0-2 0-2 0-2 0-2 0-2 0-2 0-2 0-2 0-2 0-2 0-2 0-2 0-2 0-2 0-2 0-2 0-2 0-2 0-2 0-2 0-2 0-2 0-2 0-2 0-2 0-2 0-2 0-2 0-2 0-2 357-0 357-0 357-0 357-0 357-0 357-0 357-0 357-0 357-0 357-0 183-0 183-0 183-0 183-0 183-0 401-0 401-0 401-0 327-3 327-3 327-3 327-3 286-3 286-3 286-3 286-3 286-3 427-3 286-3 286-3 286-3 503-3 503-3 503-3 503-3 503-3 503-3 503-3 503-3 479-3 479-3 514-3 328-3 328-3 328-3 328-3 328-3 328-3 328-3 328-3 328-3 328-3 328-3 453-0 453-0 332-0 332-0 332-0 332-0 332-0 184-3 184-3 184-3 470-0 470-0 470-0 470-0 470-0 470-0 470-0 353-3 353-3 353-3 520-0 520-0 360-0 360-0 360-0 360-0 360-0 360-0 360-0 368-3 368-3 368-3 368-3 368-3 368-3 368-3 364-0 364-0 461-3 364-0 364-0 461-3 461-3 461-3 461-3 461-3 461-3 461-3 461-3 243-3 243-3 243-3 372-0 372-0 372-0 372-0 372-0 372-0 372-0 372-0 372-0 495-3 495-3 495-3 495-3 462-3 462-3 462-3 473-3 473-3 473-3 473-3 473-3 473-3 473-3 473-3 473-3 473-3 147-0 147-0 147-0 147-0 147-0 566-3 566-3 566-3 566-3 566-3 319-0 319-0 375-0 319-0 319-0 319-0 0-2 0-2 0-2 0-2 0-2 0-2 0-2 0-2 0-2 0-2 0-2 0-2 0-2 0-2 0-2 0-2 0-2 0-2 0-2 0-2 0-2 0-2 0-2 0-2 0-2 0-2 0-2 0-2 0-2 0-2 0-2 0-2 0-2 0-2 0-2 
0-2 0-2 0-2 0-2 0-2 0-2 0-2 0-2 0-2 0-2 0-2 0-2 0-2 0-2 0-2 0-2 0-2 0-2 0-2 0-2 0-2 0-2 0-2 0-2 0-2 0-2 0-2 0-2 0-2 0-2 0-2 0-2 0-2 0-2 0-2 357-0 357-0 357-0 357-0 357-0 357-0 357-0 357-0 357-0 357-0 183-0 183-0 183-0 183-0 183-0 482-0 482-0 401-0 482-0 327-3 327-3 327-3 286-3 286-3 286-3 427-3 427-3 427-3 559-3 286-3 286-3 503-3 503-3 503-3 503-3 503-3 503-3 503-3 503-3 479-3 479-3 479-3 302-0 302-0 328-3 328-3 328-3 328-3 328-3 328-3 328-3 453-0 453-0 453-0 453-0 453-0 453-0 453-0 184-3 184-3 184-3 184-3 470-0 470-0 470-0 470-0 470-0 470-0 470-0 470-0 353-3 353-3 520-0 520-0 520-0 520-0 360-0 360-0 360-0 360-0 360-0 368-3 368-3 368-3 368-3 563-0 563-0 563-0 563-0 563-0 364-0 461-3 461-3 461-3 461-3 461-3 461-3 461-3 461-3 461-3 243-3 243-3 243-3 243-3 243-3 372-0 372-0 372-0 372-0 372-0 372-0 372-0 372-0 495-3 495-3 495-3 495-3 495-3 495-3 462-3 462-3 473-3 473-3 473-3 473-3 473-3 473-3 473-3 421-3 421-3 421-3 147-0 147-0 147-0 147-0 147-0 147-0 566-3 566-3 319-0 319-0 319-0 319-0 319-0 319-0 319-0 319-0 0-2 0-2 0-2 0-2 0-2 0-2 0-2 0-2 0-2 0-2 0-2 0-2 0-2 0-2 0-2 0-2 0-2 0-2 0-2 0-2 0-2 0-2 0-2 0-2 0-2 0-2 0-2 0-2 0-2 0-2 0-2 0-2 0-2 0-2 0-2 
0-2 0-2 0-2 0-2 0-2 0-2 0-2 0-2 0-2 0-2 0-2 0-2 0-2 0-2 0-2 0-2 0-2 0-2 0-2 0-2 0-2 0-2 0-2 0-2 0-2 0-2 0-2 0-2 0-2 0-2 0-2 0-2 0-2 0-2 0-2 357-0 357-0 506-3 506-3 357-0 357-0 357-0 357-0 506-3 183-0 183-0 183-0 183-0 482-0 482-0 482-0 482-0 482-0 482-0 327-3 327-3 327-3 286-3 427-3 427-3 427-3 427-3 559-3 559-3 559-3 559-3 503-3 503-3 503-3 559-3 559-3 559-3 503-3 503-3 479-3 479-3 479-3 302-0 302-0 328-3 328-3 328-3 328-3 328-3 328-3 328-3 453-0 453-0 453-0 453-0 453-0 453-0 453-0 184-3 184-3 184-3 437-3 470-0 470-0 470-0 470-0 470-0 470-0 470-0 353-3 353-3 353-3 353-3 520-0 520-0 520-0 360-0 360-0 360-0 360-0 360-0 360-0 368-3 368-3 368-3 563-0 563-0 563-0 563-0 563-0 413-0 413-0 413-0 413-0 461-3 461-3 461-3 461-3 461-3 461-3 243-3 243-3 243-3 243-3 243-3 243-3 243-3 372-0 372-0 372-0 372-0 372-0 372-0 495-3 495-3 495-3 495-3 495-3 495-3 417-3 462-3 417-3 421-3 421-3 473-3 473-3 473-3 473-3 421-3 421-3 421-3 147-0 147-0 147-0 147-0 147-0 147-0 147-0 147-0 319-0 319-0 319-0 319-0 319-0 319-0 319-0 319-0 0-2 0-2 0-2 0-2 0-2 0-2 0-2 0-2 0-2 0-2 0-2 0-2 0-2 0-2 0-2 0-2 0-2 0-2 0-2 0-2 0-2 0-2 0-2 0-2 0-2 0-2 0-2 0-2 0-2 0-2 0-2 0-2 0-2 0-2 0-2 
0-2 0-2 0-2 0-2 0-2 0-2 0-2 0-2 0-2 0-2 0-2 0-2 0-2 0-2 0-2 0-2 0-2 0-2 0-2 0-2 0-2 0-2 0-2 0-2 0-2 0-2 0-2 0-2 0-2 0-2 0-2 0-2 0-2 0-2 0-2 506-3 506-3 506-3 506-3 506-3 506-3 506-3 357-0 506-3 183-0 183-0 183-0 183-0 183-0 482-0 482-0 482-0 482-0 482-0 482-0 482-0 482-0 427-3 427-3 427-3 427-3 427-3 427-3 427-3 559-3 559-3 559-3 559-3 559-3 559-3 559-3 559-3 503-3 479-3 479-3 302-0 302-0 302-0 302-0 328-3 328-3 328-3 328-3 328-3 328-3 453-0 453-0 453-0 453-0 453-0 453-0 558-0 558-0 437-3 184-3 184-3 437-3 470-0 470-0 470-0 470-0 353-3 353-3 353-3 353-3 353-3 353-3 353-3 520-0 520-0 520-0 520-0 467-3 467-3 467-3 360-0 467-3 563-0 563-0 563-0 563-0 563-0 563-0 563-0 563-0 413-0 413-0 413-0 413-0 461-3 461-3 461-3 461-3 461-3 243-3 243-3 243-3 243-3 570-3 570-3 243-3 372-0 372-0 372-0 372-0 372-0 372-0 372-0 495-3 495-3 495-3 495-3 495-3 417-3 417-3 417-3 417-3 417-3 421-3 421-3 421-3 421-3 473-3 421-3 421-3 421-3 421-3 147-0 147-0 147-0 147-0 147-0 147-0 147-0 147-0 147-0 319-0 319-0 319-0 319-0 319-0 319-0 0-2 0-2 0-2 0-2 0-2 0-2 0-2 0-2 0-2 0-2 0-2 0-2 0-2 0-2 0-2 0-2 0-2 0-2 0-2 0-2 0-2 0-2 0-2 0-2 0-2 0-2 0-2 0-2 0-2 0-2 0-2 0-2 0-2 0-2 0-2 
0-2 0-2 0-2 0-2 0-2 0-2 0-2 0-2 0-2 0-2 0-2 0-2 0-2 0-2 0-2 0-2 0-2 0-2 0-2 0-2 0-2 0-2 0-2 0-2 0-2 0-2 0-2 0-2 0-2 0-2 0-2 0-2 0-2 0-2 0-2 506-3 506-3 506-3 506-3 506-3 506-3 506-3 506-3 506-3 183-0 183-0 183-0 183-0 183-0 183-0 183-0 482-0 482-0 482-0 482-0 482-0 482-0 482-0 427-3 427-3 427-3 427-3 427-3 427-3 427-3 427-3 427-3 559-3 559-3 559-3 559-3 559-3 479-3 479-3 479-3 479-3 302-0 302-0 302-0 302-0 302-0 543-3 453-0 453-0 453-0 453-0 453-0 453-0 453-0 453-0 453-0 558-0 558-0 437-3 437-3 437-3 437-3 437-3 437-3 437-3 353-3 353-3 353-3 353-3 353-3 353-3 353-3 520-0 520-0 520-0 520-0 520-0 467-3 467-3 467-3 467-3 467-3 467-3 563-0 563-0 467-3 563-0 563-0 563-0 563-0 563-0 563-0 413-0 413-0 461-3 461-3 243-3 243-3 243-3 243-3 243-3 243-3 570-3 570-3 570-3 570-3 570-3 570-3 570-3 372-0 372-0 372-0 495-3 495-3 495-3 495-3 495-3 495-3 417-3 417-3 417-3 417-3 417-3 417-3 421-3 421-3 421-3 421-3 421-3 421-3 421-3 421-3 421-3 392-0 392-0 392-0 147-0 147-0 147-0 147-0 147-0 319-0 319-0 223-0 319-0 319-0 319-0 0-2 0-2 0-2 0-2 0-2 0-2 0-2 0-2 0-2 0-2 0-2 0-2 0-2 0-2 0-2 0-2 0-2 0-2 0-2 0-2 0-2 0-2 0-2 0-2 0-2 0-2 0-2 0-2 0-2 0-2 0-2 0-2 0-2 0-2 0-2 
0-2 0-2 0-2 0-2 0-2 0-2 0-2 0-2 0-2 0-2 0-2 0-2 0-2 0-2 0-2 0-2 0-2 0-2 0-2 0-2 0-2 0-2 0-2 0-2 0-2 0-2 0-2 0-2 0-2 0-2 0-2 0-2 0-2 0-2 0-2 506-3 506-3 506-3 506-3 506-3 506-3 506-3 506-3 506-3 183-0 183-0 183-0 183-0 183-0 156-3 156-3 482-0 482-0 482-0 482-0 482-0 482-0 482-0 482-0 482-0 427-3 427-3 427-3 427-3 427-3 427-3 427-3 559-3 559-3 559-3 559-3 559-3 479-3 479-3 479-3 479-3 479-3 302-0 302-0 302-0 302-0 543-3 453-0 453-0 453-0 453-0 453-0 453-0 453-0 543-3 543-3 543-3 558-0 437-3 437-3 437-3 437-3 437-3 437-3 437-3 353-3 353-3 353-3 353-3 353-3 353-3 353-3 520-0 520-0 520-0 520-0 520-0 467-3 467-3 467-3 467-3 467-3 467-3 467-3 467-3 467-3 563-0 563-0 563-0 563-0 413-0 413-0 413-0 413-0 591-3 591-3 591-3 591-3 591-3 591-3 570-3 570-3 570-3 570-3 570-3 444-3 570-3 570-3 570-3 570-3 372-0 372-0 495-3 495-3 495-3 495-3 495-3 417-3 417-3 417-3 417-3 417-3 417-3 460-3 460-3 421-3 421-3 421-3 421-3 421-3 421-3 421-3 367-3 392-0 392-0 392-0 147-0 147-0 147-0 223-0 223-0 223-0 223-0 223-0 319-0 319-0 319-0 0-2 0-2 0-2 0-2 0-2 0-2 0-2 0-2 0-2 0-2 0-2 0-2 0-2 0-2 0-2 0-2 0-2 0-2 0-2 0-2 0-2 0-2 0-2 0-2 0-2 0-2 0-2 0-2 0-2 0-2 0-2 0-2 0-2 0-2 0-2 
0-2 0-2 0-2 0-2 0-2 0-2 0-2 0-2 0-2 0-2 0-2 0-2 0-2 0-2 0-2 0-2 0-2 0-2 0-2 0-2 0-2 0-2 0-2 0-2 0-2 0-2 0-2 0-2 0-2 0-2 0-2 0-2 0-2 0-2 0-2 532-0 532-0 532-0 506-3 506-3 506-3 506-3 506-3 506-3 183-0 183-0 478-0 478-0 156-3 156-3 156-3 156-3 482-0 156-3 482-0 482-0 482-0 482-0 379-0 482-0 379-0 427-3 427-3 427-3 427-3 427-3 427-3 559-3 559-3 559-3 559-3 479-3 479-3 479-3 479-3 480-0 302-0 302-0 302-0 302-0 302-0 543-3 543-3 453-0 543-3 543-3 543-3 543-3 543-3 543-3 543-3 558-0 558-0 437-3 437-3 437-3 437-3 437-3 437-3 437-3 353-3 353-3 353-3 353-3 353-3 353-3 353-3 520-0 520-0 520-0 520-0 423-3 423-3 467-3 467-3 467-3 467-3 467-3 467-3 467-3 467-3 467-3 563-0 563-0 563-0 413-0 413-0 413-0 413-0 591-3 591-3 591-3 591-3 591-3 570-3 570-3 570-3 570-3 570-3 444-3 444-3 570-3 570-3 570-3 570-3 570-3 570-3 343-3 495-3 495-3 523-3 417-3 417-3 417-3 417-3 417-3 417-3 417-3 460-3 460-3 421-3 421-3 421-3 421-3 297-3 421-3 421-3 367-3 392-0 392-0 392-0 392-0 147-0 223-0 223-0 223-0 223-0 223-0 223-0 398-3 319-0 319-0 0-2 0-2 0-2 0-2 0-2 0-2 0-2 0-2 0-2 0-2 0-2 0-2 0-2 0-2 0-2 0-2 0-2 0-2 0-2 0-2 0-2 0-2 0-2 0-2 0-2 0-2 0-2 0-2 0-2 0-2 0-2 0-2 0-2 0-2 0-2 
0-2 0-2 0-2 0-2 0-2 0-2 0-2 0-2 0-2 0-2 0-2 0-2 0-2 0-2 0-2 0-2 0-2 0-2 0-2 0-2 0-2 0-2 0-2 0-2 0-2 0-2 0-2 0-2 0-2 0-2 0-2 0-2 0-2 0-2 0-2 532-0 532-0 532-0 532-0 506-3 506-3 532-0 506-3 506-3 478-0 478-0 478-0 478-0 156-3 156-3 156-3 156-3 156-3 156-3 379-0 482-0 482-0 379-0 379-0 379-0 379-0 427-3 427-3 427-3 415-3 427-3 427-3 559-3 559-3 559-3 559-3 406-3 479-3 479-3 479-3 480-0 302-0 302-0 302-0 302-0 543-3 543-3 543-3 543-3 543-3 543-3 543-3 543-3 543-3 543-3 543-3 558-0 558-0 437-3 437-3 437-3 437-3 437-3 437-3 437-3 437-3 437-3 437-3 437-3 437-3 353-3 358-0 520-0 520-0 520-0 423-3 423-3 423-3 423-3 467-3 423-3 467-3 467-3 467-3 467-3 467-3 467-3 563-0 413-0 413-0 413-0 413-0 413-0 413-0 591-3 591-3 591-3 591-3 591-3 591-3 591-3 570-3 570-3 570-3 444-3 444-3 444-3 444-3 570-3 570-3 343-3 343-3 343-3 343-3 343-3 523-3 523-3 523-3 523-3 417-3 417-3 417-3 460-3 460-3 460-3 460-3 421-3 421-3 297-3 297-3 297-3 367-3 367-3 392-0 392-0 392-0 392-0 392-0 223-0 223-0 223-0 223-0 223-0 223-0 398-3 398-3 398-3 0-2 0-2 0-2 0-2 0-2 0-2 0-2 0-2 0-2 0-2 0-2 0-2 0-2 0-2 0-2 0-2 0-2 0-2 0-2 0-2 0-2 0-2 0-2 0-2 0-2 0-2 0-2 0-2 0-2 0-2 0-2 0-2 0-2 0-2 0-2 
0-2 0-2 0-2 0-2 0-2 0-2 0-2 0-2 0-2 0-2 0-2 0-2 0-2 0-2 0-2 0-2 0-2 0-2 0-2 0-2 0-2 0-2 0-2 0-2 0-2 0-2 0-2 0-2 0-2 0-2 0-2 0-2 0-2 0-2 0-2 532-0 532-0 532-0 532-0 532-0 532-0 532-0 478-0 478-0 478-0 478-0 478-0 156-3 156-3 156-3 156-3 156-3 156-3 156-3 379-0 379-0 482-0 379-0 379-0 379-0 415-3 415-3 415-3 415-3 415-3 427-3 427-3 559-3 406-3 406-3 406-3 406-3 479-3 479-3 479-3 480-0 302-0 302-0 302-0 302-0 302-0 543-3 543-3 543-3 543-3 543-3 543-3 543-3 543-3 543-3 543-3 558-0 558-0 558-0 558-0 410-3 410-3 410-3 410-3 437-3 437-3 437-3 437-3 437-3 358-0 358-0 358-0 358-0 358-0 520-0 520-0 423-3 423-3 423-3 423-3 423-3 423-3 423-3 423-3 423-3 467-3 467-3 563-0 413-0 413-0 413-0 413-0 413-0 591-3 591-3 591-3 591-3 591-3 591-3 591-3 570-3 570-3 444-3 444-3 444-3 444-3 444-3 343-3 343-3 343-3 343-3 343-3 343-3 343-3 523-3 523-3 523-3 523-3 417-3 417-3 417-3 417-3 460-3 460-3 460-3 297-3 297-3 297-3 297-3 297-3 297-3 367-3 367-3 367-3 367-3 367-3 392-0 392-0 223-0 223-0 223-0 223-0 223-0 398-3 398-3 398-3 398-3 0-2 0-2 0-2 0-2 0-2 0-2 0-2 0-2 0-2 0-2 0-2 0-2 0-2 0-2 0-2 0-2 0-2 0-2 0-2 0-2 0-2 0-2 0-2 0-2 0-2 0-2 0-2 0-2 0-2 0-2 0-2 0-2 0-2 0-2 0-2 
0-2 0-2 0-2 0-2 0-2 0-2 0-2 0-2 0-2 0-2 0-2 0-2 0-2 0-2 0-2 0-2 0-2 0-2 0-2 0-2 0-2 0-2 0-2 0-2 0-2 0-2 0-2 0-2 0-2 0-2 0-2 0-2 0-2 0-2 0-2 532-0 532-0 532-0 532-0 532-0 532-0 532-0 532-0 532-0 478-0 478-0 478-0 478-0 156-3 156-3 156-3 156-3 156-3 156-3 379-0 379-0 379-0 379-0 379-0 379-0 415-3 415-3 415-3 415-3 415-3 415-3 415-3 415-3 406-3 406-3 406-3 406-3 479-3 479-3 479-3 480-0 302-0 302-0 302-0 302-0 302-0 543-3 543-3 543-3 543-3 543-3 543-3 314-0 314-0 314-0 558-0 558-0 558-0 558-0 558-0 558-0 410-3 410-3 410-3 410-3 410-3 410-3 410-3 358-0 358-0 358-0 358-0 358-0 358-0 520-0 520-0 423-3 423-3 423-3 423-3 423-3 423-3 491-0 423-3 423-3 467-3 467-3 563-0 413-0 413-0 413-0 413-0 413-0 591-3 591-3 591-3 591-3 591-3 591-3 591-3 570-3 570-3 444-3 444-3 444-3 444-3 444-3 343-3 343-3 343-3 343-3 343-3 343-3 523-3 523-3 523-3 523-3 523-3 523-3 417-3 417-3 417-3 417-3 460-3 460-3 297-3 297-3 297-3 297-3 297-3 367-3 367-3 367-3 392-0 392-0 392-0 392-0 392-0 392-0 223-0 398-3 398-3 398-3 398-3 398-3 398-3 398-3 0-2 0-2 0-2 0-2 0-2 0-2 0-2 0-2 0-2 0-2 0-2 0-2 0-2 0-2 0-2 0-2 0-2 0-2 0-2 0-2 0-2 0-2 0-2 0-2 0-2 0-2 0-2 0-2 0-2 0-2 0-2 0-2 0-2 0-2 0-2 
0-2 0-2 0-2 0-2 0-2 0-2 0-2 0-2 0-2 0-2 0-2 0-2 0-2 0-2 0-2 0-2 0-2 0-2 0-2 0-2 0-2 0-2 0-2 0-2 0-2 0-2 0-2 0-2 0-2 0-2 0-2 0-2 0-2 0-2 0-2 532-0 532-0 532-0 532-0 532-0 532-0 532-0 532-0 532-0 478-0 478-0 478-0 478-0 156-3 156-3 156-3 156-3 156-3 156-3 379-0 379-0 379-0 379-0 379-0 379-0 379-0 415-3 415-3 415-3 415-3 415-3 415-3 406-3 406-3 406-3 406-3 406-3 479-3 479-3 480-0 480-0 480-0 302-0 302-0 480-0 302-0 381-0 381-0 381-0 381-0 314-0 314-0 314-0 314-0 314-0 558-0 558-0 558-0 558-0 558-0 558-0 558-0 410-3 410-3 410-3 410-3 410-3 410-3 358-0 358-0 358-0 358-0 358-0 358-0 520-0 520-0 423-3 423-3 423-3 423-3 423-3 423-3 491-0 491-0 491-0 563-0 563-0 563-0 563-0 413-0 413-0 413-0 536-0 591-3 591-3 591-3 591-3 591-3 591-3 591-3 294-3 570-3 444-3 444-3 444-3 444-3 444-3 343-3 343-3 343-3 343-3 343-3 523-3 523-3 523-3 523-3 523-3 523-3 523-3 523-3 417-3 460-3 460-3 460-3 460-3 297-3 297-3 297-3 297-3 297-3 297-3 367-3 367-3 392-0 392-0 392-0 392-0 392-0 392-0 223-0 223-0 398-3 398-3 398-3 398-3 398-3 398-3 0-2 0-2 0-2 0-2 0-2 0-2 0-2 0-2 0-2 0-2 0-2 0-2 0-2 0-2 0-2 0-2 0-2 0-2 0-2 0-2 0-2 0-2 0-2 0-2 0-2 0-2 0-2 0-2 0-2 0-2 0-2 0-2 0-2 0-2 0-2 
0-2 0-2 0-2 0-2 0-2 0-2 0-2 0-2 0-2 0-2 0-2 0-2 0-2 0-2 0-2 0-2 0-2 0-2 0-2 0-2 0-2 0-2 0-2 0-2 0-2 0-2 0-2 0-2 0-2 0-2 0-2 0-2 0-2 0-2 0-2 532-0 532-0 532-0 532-0 532-0 532-0 478-0 478-0 478-0 478-0 478-0 478-0 156-3 156-3 156-3 156-3 156-3 156-3 156-3 452-3 379-0 379-0 379-0 379-0 379-0 281-3 415-3 415-3 415-3 415-3 415-3 406-3 406-3 406-3 406-3 406-3 406-3 480-0 480-0 480-0 480-0 480-0 480-0 480-0 480-0 381-0 381-0 381-0 381-0 314-0 314-0 314-0 314-0 314-0 314-0 558-0 558-0 558-0 558-0 558-0 558-0 558-0 410-3 410-3 410-3 410-3 410-3 358-0 358-0 358-0 358-0 358-0 358-0 615-0 615-0 615-0 615-0 423-3 423-3 423-3 423-3 423-3 491-0 491-0 491-0 491-0 563-0 563-0 536-0 413-0 413-0 413-0 536-0 536-0 294-3 294-3 294-3 294-3 294-3 294-3 294-3 294-3 444-3 444-3 444-3 444-3 444-3 444-3 343-3 343-3 343-3 343-3 523-3 523-3 523-3 523-3 523-3 523-3 523-3 523-3 523-3 460-3 460-3 460-3 460-3 297-3 297-3 297-3 297-3 297-3 297-3 297-3 367-3 392-0 392-0 392-0 392-0 392-0 392-0 223-0 223-0 398-3 398-3 398-3 398-3 398-3 398-3 0-2 0-2 0-2 0-2 0-2 0-2 0-2 0-2 0-2 0-2 0-2 0-2 0-2 0-2 0-2 0-2 0-2 0-2 0-2 0-2 0-2 0-2 0-2 0-2 0-2 0-2 0-2 0-2 0-2 0-2 0-2 0-2 0-2 0-2 0-2 
0-2 0-2 0-2 0-2 0-2 0-2 0-2 0-2 0-2 0-2 0-2 0-2 0-2 0-2 0-2 0-2 0-2 0-2 0-2 0-2 0-2 0-2 0-2 0-2 0-2 0-2 0-2 0-2 0-2 0-2 0-2 0-2 0-2 0-2 0-2 383-3 383-3 532-0 383-3 383-3 383-3 478-0 478-0 478-0 478-0 478-0 478-0 452-3 452-3 452-3 452-3 452-3 156-3 452-3 452-3 379-0 379-0 379-0 379-0 281-3 281-3 415-3 415-3 406-3 406-3 406-3 406-3 406-3 406-3 406-3 406-3 406-3 406-3 480-0 480-0 480-0 480-0 480-0 480-0 480-0 381-0 381-0 381-0 314-0 314-0 314-0 314-0 314-0 314-0 314-0 314-0 558-0 558-0 558-0 558-0 558-0 410-3 410-3 410-3 410-3 410-3 410-3 358-0 358-0 358-0 358-0 358-0 358-0 615-0 615-0 615-0 615-0 615-0 423-3 423-3 423-3 423-3 491-0 491-0 491-0 491-0 491-0 563-0 536-0 413-0 413-0 536-0 536-0 536-0 294-3 294-3 294-3 294-3 294-3 294-3 294-3 294-3 444-3 444-3 444-3 444-3 444-3 444-3 343-3 343-3 343-3 343-3 523-3 523-3 523-3 523-3 523-3 434-0 434-0 434-0 460-3 460-3 460-3 460-3 460-3 297-3 297-3 297-3 297-3 297-3 367-3 367-3 367-3 367-3 392-0 392-0 392-0 392-0 223-0 223-0 223-0 398-3 398-3 398-3 398-3 398-3 346-0 0-2 0-2 0-2 0-2 0-2 0-2 0-2 0-2 0-2 0-2 0-2 0-2 0-2 0-2 0-2 0-2 0-2 0-2 0-2 0-2 0-2 0-2 0-2 0-2 0-2 0-2 0-2 0-2 0-2 0-2 0-2 0-2 0-2 0-2 0-2 
0-2 0-2 0-2 0-2 0-2 0-2 0-2 0-2 0-2 0-2 0-2 0-2 0-2 0-2 0-2 0-2 0-2 0-2 0-2 0-2 0-2 0-2 0-2 0-2 0-2 0-2 0-2 0-2 0-2 0-2 0-2 0-2 0-2 0-2 0-2 383-3 383-3 383-3 383-3 383-3 383-3 478-0 478-0 478-0 478-0 478-0 478-0 452-3 452-3 452-3 452-3 452-3 452-3 452-3 452-3 379-0 379-0 379-0 281-3 281-3 281-3 281-3 415-3 406-3 415-3 415-3 406-3 406-3 406-3 406-3 406-3 480-0 480-0 480-0 480-0 480-0 381-0 480-0 480-0 381-0 381-0 381-0 381-0 314-0 314-0 314-0 314-0 314-0 314-0 314-0 314-0 314-0 459-3 558-0 558-0 459-3 410-3 410-3 410-3 410-3 410-3 410-3 358-0 358-0 358-0 358-0 358-0 615-0 615-0 615-0 615-0 615-0 615-0 615-0 463-0 463-0 463-0 491-0 491-0 491-0 491-0 491-0 536-0 536-0 536-0 413-0 536-0 536-0 536-0 294-3 144-0 144-0 294-3 294-3 294-3 294-3 294-3 444-3 444-3 444-3 444-3 444-3 343-3 343-3 343-3 343-3 343-3 343-3 564-0 564-0 523-3 523-3 523-3 434-0 434-0 460-3 460-3 460-3 460-3 460-3 297-3 297-3 297-3 297-3 297-3 367-3 367-3 367-3 367-3 571-3 571-3 571-3 571-3 223-0 223-0 223-0 398-3 398-3 398-3 346-0 346-0 346-0 0-2 0-2 0-2 0-2 0-2 0-2 0-2 0-2 0-2 0-2 0-2 0-2 0-2 0-2 0-2 0-2 0-2 0-2 0-2 0-2 0-2 0-2 0-2 0-2 0-2 0-2 0-2 0-2 0-2 0-2 0-2 0-2 0-2 0-2 0-2 
0-2 0-2 0-2 0-2 0-2 0-2 0-2 0-2 0-2 0-2 0-2 0-2 0-2 0-2 0-2 0-2 0-2 0-2 0-2 0-2 0-2 0-2 0-2 0-2 0-2 0-2 0-2 0-2 0-2 0-2 0-2 0-2 0-2 0-2 0-2 383-3 383-3 383-3 383-3 383-3 383-3 383-3 383-3 478-0 478-0 276-3 478-0 452-3 452-3 452-3 452-3 452-3 452-3 452-3 452-3 379-0 379-0 281-3 281-3 281-3 281-3 281-3 415-3 415-3 415-3 415-3 415-3 309-3 309-3 309-3 309-3 480-0 480-0 480-0 480-0 480-0 381-0 381-0 381-0 381-0 381-0 381-0 381-0 381-0 284-0 314-0 314-0 314-0 314-0 314-0 314-0 459-3 459-3 459-3 558-0 459-3 459-3 410-3 410-3 382-3 382-3 382-3 382-3 382-3 358-0 358-0 358-0 615-0 615-0 615-0 615-0 615-0 615-0 615-0 463-0 463-0 463-0 491-0 491-0 491-0 491-0 491-0 536-0 536-0 536-0 536-0 536-0 536-0 536-0 536-0 144-0 144-0 144-0 294-3 294-3 294-3 294-3 294-3 294-3 445-0 445-0 445-0 343-3 343-3 445-0 564-0 564-0 564-0 564-0 564-0 434-0 434-0 434-0 434-0 434-0 434-0 460-3 460-3 460-3 370-0 370-0 297-3 297-3 297-3 297-3 367-3 367-3 367-3 367-3 367-3 571-3 571-3 571-3 223-0 223-0 223-0 398-3 398-3 398-3 346-0 346-0 0-2 0-2 0-2 0-2 0-2 0-2 0-2 0-2 0-2 0-2 0-2 0-2 0-2 0-2 0-2 0-2 0-2 0-2 0-2 0-2 0-2 0-2 0-2 0-2 0-2 0-2 0-2 0-2 0-2 0-2 0-2 0-2 0-2 0-2 0-2 0-2 
0-2 0-2 0-2 0-2 0-2 0-2 0-2 0-2 0-2 0-2 0-2 0-2 0-2 0-2 0-2 0-2 0-2 0-2 0-2 0-2 0-2 0-2 0-2 0-2 0-2 0-2 0-2 0-2 0-2 0-2 0-2 0-2 0-2 0-2 0-2 383-3 383-3 383-3 383-3 383-3 383-3 383-3 383-3 276-3 276-3 276-3 478-0 452-3 452-3 452-3 452-3 452-3 507-3 507-3 507-3 507-3 281-3 281-3 281-3 281-3 281-3 281-3 281-3 415-3 415-3 415-3 309-3 309-3 309-3 309-3 309-3 309-3 480-0 480-0 284-0 480-0 381-0 381-0 381-0 381-0 381-0 381-0 284-0 284-0 284-0 459-3 459-3 459-3 459-3 314-0 314-0 459-3 459-3 459-3 459-3 459-3 459-3 459-3 410-3 382-3 382-3 382-3 382-3 382-3 382-3 382-3 615-0 615-0 615-0 615-0 615-0 615-0 615-0 615-0 463-0 463-0 463-0 491-0 491-0 491-0 491-0 491-0 536-0 536-0 536-0 536-0 536-0 536-0 536-0 144-0 144-0 144-0 144-0 294-3 294-3 294-3 294-3 294-3 294-3 445-0 445-0 445-0 445-0 445-0 445-0 445-0 564-0 564-0 564-0 564-0 564-0 434-0 434-0 434-0 434-0 434-0 460-3 460-3 460-3 370-0 370-0 370-0 370-0 370-0 397-0 367-3 367-3 367-3 367-3 367-3 571-3 571-3 571-3 571-3 571-3 571-3 571-3 571-3 398-3 346-0 346-0 0-2 0-2 0-2 0-2 0-2 0-2 0-2 0-2 0-2 0-2 0-2 0-2 0-2 0-2 0-2 0-2 0-2 0-2 0-2 0-2 0-2 0-2 0-2 0-2 0-2 0-2 0-2 0-2 0-2 0-2 0-2 0-2 0-2 0-2 0-2 0-2 
0-2 0-2 0-2 0-2 0-2 0-2 0-2 0-2 0-2 0-2 0-2 0-2 0-2 0-2 0-2 0-2 0-2 0-2 0-2 0-2 0-2 0-2 0-2 0-2 0-2 0-2 0-2 0-2 0-2 0-2 0-2 0-2 0-2 0-2 0-2 0-2 383-3 383-3 383-3 383-3 383-3 383-3 276-3 276-3 276-3 276-3 478-0 452-3 452-3 452-3 452-3 452-3 507-3 507-3 430-0 430-0 281-3 281-3 281-3 281-3 309-3 281-3 281-3 415-3 415-3 415-3 309-3 309-3 309-3 309-3 309-3 309-3 561-3 561-3 284-0 284-0 381-0 381-0 381-0 381-0 381-0 381-0 284-0 284-0 284-0 459-3 459-3 459-3 459-3 459-3 459-3 459-3 459-3 359-0 359-0 359-0 359-0 359-0 410-3 410-3 382-3 382-3 382-3 382-3 382-3 382-3 615-0 615-0 441-3 615-0 615-0 615-0 441-3 441-3 441-3 463-0 463-0 463-0 491-0 491-0 491-0 491-0 536-0 536-0 536-0 536-0 536-0 536-0 536-0 144-0 144-0 144-0 144-0 294-3 294-3 294-3 294-3 294-3 294-3 445-0 445-0 445-0 445-0 445-0 445-0 445-0 445-0 564-0 564-0 564-0 564-0 434-0 434-0 434-0 434-0 434-0 460-3 460-3 370-0 370-0 370-0 370-0 370-0 370-0 397-0 397-0 367-3 367-3 367-3 367-3 571-3 571-3 571-3 571-3 571-3 571-3 571-3 571-3 346-0 346-0 0-2 0-2 0-2 0-2 0-2 0-2 0-2 0-2 0-2 0-2 0-2 0-2 0-2 0-2 0-2 0-2 0-2 0-2 0-2 0-2 0-2 0-2 0-2 0-2 0-2 0-2 0-2 0-2 0-2 0-2 0-2 0-2 0-2 0-2 0-2 0-2 0-2 
0-2 0-2 0-2 0-2 0-2 0-2 0-2 0-2 0-2 0-2 0-2 0-2 0-2 0-2 0-2 0-2 0-2 0-2 0-2 0-2 0-2 0-2 0-2 0-2 0-2 0-2 0-2 0-2 0-2 0-2 0-2 0-2 0-2 0-2 0-2 0-2 383-3 383-3 383-3 383-3 383-3 383-3 276-3 276-3 276-3 452-3 452-3 452-3 507-3 507-3 507-3 507-3 507-3 507-3 507-3 430-0 281-3 281-3 281-3 281-3 309-3 309-3 309-3 309-3 309-3 309-3 309-3 309-3 309-3 309-3 309-3 309-3 561-3 561-3 561-3 284-0 284-0 284-0 284-0 381-0 381-0 381-0 284-0 284-0 284-0 284-0 407-0 407-0 459-3 459-3 459-3 459-3 459-3 359-0 359-0 359-0 359-0 359-0 359-0 359-0 382-3 382-3 382-3 382-3 382-3 441-3 615-0 441-3 441-3 441-3 615-0 441-3 441-3 441-3 441-3 463-0 463-0 463-0 491-0 491-0 491-0 491-0 491-0 536-0 494-0 494-0 494-0 144-0 144-0 144-0 144-0 144-0 144-0 144-0 294-3 144-0 144-0 144-0 445-0 445-0 445-0 445-0 445-0 445-0 445-0 445-0 445-0 564-0 564-0 564-0 434-0 434-0 434-0 434-0 434-0 434-0 434-0 434-0 370-0 370-0 370-0 370-0 370-0 370-0 370-0 397-0 367-3 367-3 367-3 571-3 571-3 571-3 571-3 571-3 571-3 571-3 571-3 346-0 346-0 346-0 0-2 0-2 0-2 0-2 0-2 0-2 0-2 0-2 0-2 0-2 0-2 0-2 0-2 0-2 0-2 0-2 0-2 0-2 0-2 0-2 0-2 0-2 0-2 0-2 0-2 0-2 0-2 0-2 0-2 0-2 0-2 0-2 0-2 0-2 0-2 0-2 0-2 
0-2 0-2 0-2 0-2 0-2 0-2 0-2 0-2 0-2 0-2 0-2 0-2 0-2 0-2 0-2 0-2 0-2 0-2 0-2 0-2 0-2 0-2 0-2 0-2 0-2 0-2 0-2 0-2 0-2 0-2 0-2 0-2 0-2 0-2 0-2 0-2 383-3 383-3 276-3 276-3 276-3 276-3 276-3 276-3 276-3 452-3 452-3 452-3 452-3 507-3 507-3 507-3 507-3 507-3 507-3 430-0 281-3 281-3 281-3 281-3 309-3 609-0 609-0 609-0 609-0 609-0 609-0 309-3 309-3 309-3 561-3 561-3 561-3 561-3 561-3 284-0 284-0 284-0 284-0 284-0 284-0 284-0 284-0 284-0 407-0 407-0 407-0 459-3 459-3 459-3 459-3 459-3 459-3 359-0 359-0 359-0 359-0 359-0 359-0 359-0 359-0 382-3 382-3 382-3 382-3 441-3 441-3 441-3 441-3 441-3 441-3 441-3 441-3 441-3 441-3 463-0 463-0 463-0 491-0 491-0 494-0 494-0 536-0 536-0 494-0 494-0 494-0 144-0 144-0 144-0 144-0 144-0 144-0 144-0 144-0 144-0 144-0 144-0 144-0 144-0 445-0 445-0 445-0 445-0 445-0 445-0 564-0 564-0 564-0 564-0 434-0 434-0 434-0 434-0 434-0 434-0 434-0 434-0 370-0 370-0 370-0 370-0 397-0 397-0 397-0 397-0 397-0 397-0 571-3 571-3 571-3 571-3 346-0 346-0 571-3 571-3 346-0 346-0 346-0 346-0 0-2 0-2 0-2 0-2 0-2 0-2 0-2 0-2 0-2 0-2 0-2 0-2 0-2 0-2 0-2 0-2 0-2 0-2 0-2 0-2 0-2 0-2 0-2 0-2 0-2 0-2 0-2 0-2 0-2 0-2 0-2 0-2 0-2 0-2 0-2 0-2 0-2 
0-2 0-2 0-2 0-2 0-2 0-2 0-2 0-2 0-2 0-2 0-2 0-2 0-2 0-2 0-2 0-2 0-2 0-2 0-2 0-2 0-2 0-2 0-2 0-2 0-2 0-2 0-2 0-2 0-2 0-2 0-2 0-2 0-2 0-2 0-2 0-2 0-2 0-2 276-3 276-3 276-3 276-3 276-3 276-3 276-3 276-3 276-3 276-3 452-3 507-3 507-3 507-3 507-3 507-3 430-0 430-0 430-0 430-0 281-3 281-3 309-3 609-0 609-0 609-0 609-0 609-0 609-0 609-0 309-3 309-3 561-3 561-3 561-3 561-3 561-3 561-3 284-0 284-0 284-0 284-0 284-0 284-0 284-0 407-0 407-0 407-0 407-0 407-0 407-0 407-0 459-3 403-0 403-0 359-0 359-0 359-0 359-0 359-0 359-0 359-0 359-0 382-3 382-3 382-3 441-3 441-3 441-3 441-3 212-0 441-3 441-3 441-3 441-3 441-3 441-3 463-0 463-0 463-0 463-0 494-0 494-0 494-0 494-0 494-0 494-0 494-0 494-0 494-0 494-0 494-0 494-0 494-0 594-3 594-3 594-3 594-3 144-0 144-0 144-0 445-0 445-0 445-0 483-0 445-0 445-0 483-0 564-0 564-0 564-0 522-0 522-0 522-0 522-0 492-3 434-0 434-0 434-0 434-0 370-0 370-0 370-0 397-0 397-0 397-0 397-0 397-0 397-0 397-0 571-3 571-3 571-3 571-3 346-0 346-0 346-0 346-0 346-0 346-0 346-0 0-2 0-2 0-2 0-2 0-2 0-2 0-2 0-2 0-2 0-2 0-2 0-2 0-2 0-2 0-2 0-2 0-2 0-2 0-2 0-2 0-2 0-2 0-2 0-2 0-2 0-2 0-2 0-2 0-2 0-2 0-2 0-2 0-2 0-2 0-2 0-2 0-2 0-2 
0-2 0-2 0-2 0-2 0-2 0-2 0-2 0-2 0-2 0-2 0-2 0-2 0-2 0-2 0-2 0-2 0-2 0-2 0-2 0-2 0-2 0-2 0-2 0-2 0-2 0-2 0-2 0-2 0-2 0-2 0-2 0-2 0-2 0-2 0-2 0-2 0-2 0-2 0-2 276-3 276-3 276-3 276-3 276-3 276-3 276-3 276-3 276-3 452-3 452-3 507-3 507-3 507-3 507-3 430-0 430-0 430-0 430-0 430-0 281-3 281-3 609-0 609-0 609-0 609-0 609-0 609-0 609-0 384-3 309-3 561-3 561-3 561-3 561-3 561-3 561-3 561-3 561-3 284-0 284-0 284-0 284-0 407-0 407-0 407-0 407-0 407-0 407-0 407-0 407-0 403-0 403-0 403-0 359-0 359-0 359-0 359-0 359-0 359-0 359-0 562-3 382-3 382-3 382-3 441-3 441-3 212-0 212-0 212-0 431-0 441-3 431-0 463-0 441-3 463-0 463-0 438-3 463-0 494-0 494-0 494-0 494-0 494-0 494-0 494-0 494-0 494-0 373-0 373-0 373-0 373-0 594-3 594-3 594-3 594-3 594-3 483-0 483-0 483-0 445-0 483-0 445-0 483-0 483-0 483-0 483-0 564-0 564-0 564-0 564-0 522-0 522-0 522-0 492-3 492-3 434-0 370-0 370-0 370-0 370-0 370-0 397-0 397-0 397-0 397-0 397-0 397-0 316-0 316-0 316-0 316-0 487-3 346-0 346-0 346-0 346-0 346-0 346-0 0-2 0-2 0-2 0-2 0-2 0-2 0-2 0-2 0-2 0-2 0-2 0-2 0-2 0-2 0-2 0-2 0-2 0-2 0-2 0-2 0-2 0-2 0-2 0-2 0-2 0-2 0-2 0-2 0-2 0-2 0-2 0-2 0-2 0-2 0-2 0-2 0-2 0-2 0-2 
0-2 0-2 0-2 0-2 0-2 0-2 0-2 0-2 0-2 0-2 0-2 0-2 0-2 0-2 0-2 0-2 0-2 0-2 0-2 0-2 0-2 0-2 0-2 0-2 0-2 0-2 0-2 0-2 0-2 0-2 0-2 0-2 0-2 0-2 0-2 0-2 0-2 0-2 0-2 510-0 510-0 276-3 276-3 276-3 276-3 276-3 276-3 510-0 507-3 507-3 507-3 507-3 507-3 507-3 430-0 430-0 430-0 430-0 430-0 281-3 281-3 609-0 609-0 609-0 609-0 609-0 609-0 384-3 384-3 309-3 384-3 384-3 561-3 561-3 561-3 561-3 561-3 561-3 284-0 516-3 516-3 284-0 407-0 407-0 407-0 407-0 407-0 407-0 403-0 403-0 403-0 403-0 403-0 359-0 359-0 403-0 562-3 562-3 562-3 562-3 562-3 562-3 382-3 382-3 212-0 212-0 212-0 212-0 431-0 431-0 431-0 431-0 463-0 463-0 463-0 463-0 438-3 438-3 494-0 494-0 494-0 494-0 494-0 494-0 494-0 494-0 494-0 373-0 373-0 373-0 373-0 373-0 594-3 594-3 594-3 594-3 483-0 483-0 483-0 483-0 483-0 483-0 483-0 483-0 564-0 564-0 564-0 522-0 522-0 522-0 522-0 522-0 492-3 492-3 546-3 546-3 546-3 370-0 370-0 370-0 370-0 397-0 397-0 397-0 397-0 316-0 316-0 316-0 316-0 316-0 316-0 487-3 346-0 346-0 346-0 346-0 346-0 346-0 0-2 0-2 0-2 0-2 0-2 0-2 0-2 0-2 0-2 0-2 0-2 0-2 0-2 0-2 0-2 0-2 0-2 0-2 0-2 0-2 0-2 0-2 0-2 0-2 0-2 0-2 0-2 0-2 0-2 0-2 0-2 0-2 0-2 0-2 0-2 0-2 0-2 0-2 0-2 
0-2 0-2 0-2 0-2 0-2 0-2 0-2 0-2 0-2 0-2 0-2 0-2 0-2 0-2 0-2 0-2 0-2 0-2 0-2 0-2 0-2 0-2 0-2 0-2 0-2 0-2 0-2 0-2 0-2 0-2 0-2 0-2 0-2 0-2 0-2 0-2 0-2 0-2 0-2 510-0 510-0 510-0 510-0 510-0 510-0 510-0 510-0 510-0 304-3 507-3 507-3 507-3 507-3 507-3 430-0 430-0 430-0 430-0 430-0 429-3 429-3 429-3 609-0 609-0 609-0 609-0 609-0 384-3 384-3 384-3 384-3 384-3 561-3 516-3 561-3 561-3 561-3 561-3 516-3 516-3 516-3 516-3 407-0 407-0 407-0 407-0 407-0 407-0 403-0 403-0 403-0 403-0 403-0 403-0 403-0 403-0 562-3 562-3 562-3 562-3 562-3 562-3 382-3 382-3 212-0 212-0 212-0 212-0 212-0 431-0 431-0 431-0 463-0 463-0 463-0 463-0 438-3 438-3 408-0 408-0 408-0 408-0 408-0 408-0 373-0 373-0 373-0 373-0 373-0 373-0 373-0 373-0 594-3 594-3 594-3 594-3 594-3 594-3 483-0 483-0 483-0 422-3 422-3 422-3 564-0 564-0 564-0 564-0 522-0 522-0 522-0 522-0 492-3 546-3 546-3 546-3 546-3 546-3 370-0 370-0 546-3 546-3 397-0 397-0 397-0 397-0 397-0 397-0 316-0 487-3 487-3 487-3 487-3 487-3 346-0 487-3 487-3 0-2 0-2 0-2 0-2 0-2 0-2 0-2 0-2 0-2 0-2 0-2 0-2 0-2 0-2 0-2 0-2 0-2 0-2 0-2 0-2 0-2 0-2 0-2 0-2 0-2 0-2 0-2 0-2 0-2 0-2 0-2 0-2 0-2 0-2 0-2 0-2 0-2 0-2 0-2 0-2 
0-2 0-2 0-2 0-2 0-2 0-2 0-2 0-2 0-2 0-2 0-2 0-2 0-2 0-2 0-2 0-2 0-2 0-2 0-2 0-2 0-2 0-2 0-2 0-2 0-2 0-2 0-2 0-2 0-2 0-2 0-2 0-2 0-2 0-2 0-2 0-2 0-2 0-2 0-2 510-0 510-0 510-0 510-0 510-0 510-0 510-0 510-0 510-0 304-3 304-3 304-3 304-3 304-3 304-3 430-0 430-0 430-0 430-0 430-0 429-3 429-3 429-3 609-0 609-0 384-3 384-3 609-0 384-3 384-3 384-3 384-3 384-3 561-3 516-3 561-3 561-3 561-3 516-3 516-3 516-3 516-3 516-3 407-0 407-0 407-0 407-0 407-0 407-0 403-0 403-0 403-0 403-0 403-0 403-0 403-0 403-0 403-0 562-3 562-3 562-3 562-3 562-3 496-0 212-0 212-0 212-0 212-0 212-0 212-0 431-0 431-0 431-0 463-0 438-3 463-0 463-0 438-3 438-3 408-0 408-0 408-0 408-0 408-0 408-0 408-0 373-0 373-0 373-0 373-0 373-0 373-0 373-0 373-0 594-3 594-3 483-0 483-0 483-0 483-0 483-0 483-0 422-3 422-3 422-3 564-0 564-0 522-0 522-0 522-0 522-0 522-0 522-0 492-3 546-3 546-3 546-3 546-3 546-3 546-3 546-3 546-3 546-3 397-0 397-0 397-0 316-0 316-0 316-0 316-0 487-3 487-3 487-3 487-3 487-3 487-3 487-3 487-3 0-2 0-2 0-2 0-2 0-2 0-2 0-2 0-2 0-2 0-2 0-2 0-2 0-2 0-2 0-2 0-2 0-2 0-2 0-2 0-2 0-2 0-2 0-2 0-2 0-2 0-2 0-2 0-2 0-2 0-2 0-2 0-2 0-2 0-2 0-2 0-2 0-2 0-2 0-2 0-2 
0-2 0-2 0-2 0-2 0-2 0-2 0-2 0-2 0-2 0-2 0-2 0-2 0-2 0-2 0-2 0-2 0-2 0-2 0-2 0-2 0-2 0-2 0-2 0-2 0-2 0-2 0-2 0-2 0-2 0-2 0-2 0-2 0-2 0-2 0-2 0-2 0-2 0-2 0-2 510-0 510-0 510-0 510-0 510-0 510-0 510-0 404-0 510-0 304-3 304-3 304-3 304-3 304-3 304-3 304-3 304-3 430-0 430-0 430-0 429-3 429-3 429-3 429-3 609-0 384-3 384-3 384-3 384-3 384-3 384-3 384-3 516-3 516-3 516-3 561-3 561-3 516-3 516-3 516-3 516-3 516-3 516-3 516-3 516-3 407-0 407-0 407-0 403-0 403-0 403-0 403-0 403-0 403-0 488-0 403-0 403-0 562-3 562-3 562-3 562-3 496-0 496-0 496-0 212-0 212-0 212-0 212-0 212-0 212-0 431-0 431-0 438-3 438-3 438-3 463-0 463-0 463-0 438-3 438-3 408-0 408-0 408-0 408-0 408-0 408-0 373-0 373-0 373-0 373-0 373-0 373-0 594-3 594-3 594-3 594-3 594-3 594-3 483-0 483-0 483-0 483-0 422-3 422-3 422-3 422-3 422-3 522-0 522-0 522-0 492-3 492-3 492-3 492-3 546-3 546-3 546-3 546-3 546-3 546-3 546-3 446-0 446-0 446-0 316-0 397-0 316-0 316-0 316-0 316-0 487-3 487-3 487-3 487-3 487-3 487-3 487-3 487-3 0-2 0-2 0-2 0-2 0-2 0-2 0-2 0-2 0-2 0-2 0-2 0-2 0-2 0-2 0-2 0-2 0-2 0-2 0-2 0-2 0-2 0-2 0-2 0-2 0-2 0-2 0-2 0-2 0-2 0-2 0-2 0-2 0-2 0-2 0-2 0-2 0-2 0-2 0-2 0-2 
0-2 0-2 0-2 0-2 0-2 0-2 0-2 0-2 0-2 0-2 0-2 0-2 0-2 0-2 0-2 0-2 0-2 0-2 0-2 0-2 0-2 0-2 0-2 0-2 0-2 0-2 0-2 0-2 0-2 0-2 0-2 0-2 0-2 0-2 0-2 0-2 0-2 0-2 0-2 510-0 510-0 510-0 510-0 510-0 510-0 510-0 404-0 510-0 510-0 304-3 304-3 304-3 304-3 304-3 304-3 304-3 430-0 430-0 430-0 429-3 429-3 429-3 429-3 384-3 384-3 384-3 384-3 384-3 557-0 557-0 557-0 516-3 516-3 516-3 516-3 516-3 516-3 535-0 535-0 535-0 535-0 516-3 516-3 516-3 516-3 515-3 515-3 488-0 488-0 488-0 488-0 488-0 488-0 488-0 403-0 403-0 562-3 562-3 562-3 496-0 496-0 496-0 496-0 496-0 496-0 212-0 212-0 212-0 431-0 431-0 431-0 431-0 438-3 438-3 438-3 438-3 438-3 438-3 438-3 408-0 408-0 408-0 408-0 408-0 408-0 373-0 373-0 373-0 373-0 373-0 373-0 594-3 594-3 594-3 594-3 594-3 594-3 483-0 483-0 483-0 483-0 422-3 422-3 422-3 422-3 422-3 522-0 522-0 522-0 492-3 492-3 492-3 492-3 546-3 546-3 546-3 546-3 546-3 546-3 446-0 446-0 446-0 316-0 316-0 316-0 316-0 316-0 316-0 316-0 472-3 472-3 472-3 487-3 487-3 487-3 0-2 0-2 0-2 0-2 0-2 0-2 0-2 0-2 0-2 0-2 0-2 0-2 0-2 0-2 0-2 0-2 0-2 0-2 0-2 0-2 0-2 0-2 0-2 0-2 0-2 0-2 0-2 0-2 0-2 0-2 0-2 0-2 0-2 0-2 0-2 0-2 0-2 0-2 0-2 0-2 0-2 0-2 
0-2 0-2 0-2 0-2 0-2 0-2 0-2 0-2 0-2 0-2 0-2 0-2 0-2 0-2 0-2 0-2 0-2 0-2 0-2 0-2 0-2 0-2 0-2 0-2 0-2 0-2 0-2 0-2 0-2 0-2 0-2 0-2 0-2 0-2 0-2 0-2 0-2 0-2 0-2 510-0 510-0 404-0 404-0 510-0 404-0 404-0 404-0 404-0 404-0 304-3 304-3 304-3 304-3 505-0 505-0 304-3 430-0 430-0 429-3 429-3 429-3 429-3 429-3 384-3 384-3 557-0 384-3 384-3 384-3 557-0 557-0 557-0 516-3 535-0 535-0 535-0 535-0 535-0 535-0 535-0 535-0 516-3 516-3 515-3 515-3 515-3 515-3 488-0 488-0 488-0 488-0 488-0 488-0 488-0 562-3 562-3 562-3 562-3 562-3 496-0 496-0 496-0 496-0 496-0 496-0 212-0 212-0 431-0 431-0 431-0 431-0 431-0 438-3 438-3 438-3 438-3 438-3 438-3 408-0 408-0 408-0 408-0 408-0 408-0 411-3 411-3 411-3 373-0 588-3 588-3 588-3 588-3 588-3 588-3 594-3 594-3 594-3 594-3 594-3 483-0 483-0 422-3 422-3 422-3 422-3 422-3 522-0 522-0 522-0 492-3 492-3 492-3 492-3 546-3 546-3 546-3 446-0 446-0 446-0 446-0 446-0 446-0 316-0 316-0 316-0 316-0 472-3 316-0 472-3 472-3 487-3 487-3 487-3 487-3 487-3 0-2 0-2 0-2 0-2 0-2 0-2 0-2 0-2 0-2 0-2 0-2 0-2 0-2 0-2 0-2 0-2 0-2 0-2 0-2 0-2 0-2 0-2 0-2 0-2 0-2 0-2 0-2 0-2 0-2 0-2 0-2 0-2 0-2 0-2 0-2 0-2 0-2 0-2 0-2 0-2 0-2 0-2 
0-2 0-2 0-2 0-2 0-2 0-2 0-2 0-2 0-2 0-2 0-2 0-2 0-2 0-2 0-2 0-2 0-2 0-2 0-2 0-2 0-2 0-2 0-2 0-2 0-2 0-2 0-2 0-2 0-2 0-2 0-2 0-2 0-2 0-2 0-2 0-2 0-2 0-2 0-2 0-2 0-2 0-2 404-0 404-0 404-0 404-0 404-0 404-0 404-0 304-3 304-3 304-3 505-0 505-0 505-0 304-3 430-0 430-0 429-3 429-3 429-3 429-3 429-3 429-3 384-3 557-0 557-0 384-3 384-3 557-0 557-0 557-0 535-0 535-0 535-0 535-0 535-0 535-0 535-0 515-3 515-3 515-3 515-3 515-3 515-3 515-3 515-3 515-3 488-0 488-0 488-0 488-0 488-0 488-0 562-3 562-3 562-3 496-0 496-0 496-0 496-0 496-0 212-0 212-0 212-0 212-0 431-0 431-0 431-0 431-0 431-0 431-0 438-3 438-3 438-3 438-3 438-3 438-3 408-0 408-0 408-0 408-0 408-0 411-3 411-3 411-3 411-3 588-3 588-3 588-3 588-3 588-3 588-3 588-3 419-3 419-3 419-3 419-3 419-3 483-0 483-0 422-3 422-3 422-3 422-3 422-3 522-0 522-0 522-0 492-3 492-3 492-3 492-3 546-3 546-3 446-0 446-0 446-0 446-0 446-0 446-0 446-0 446-0 316-0 316-0 316-0 472-3 472-3 472-3 472-3 472-3 472-3 487-3 487-3 487-3 0-2 0-2 0-2 0-2 0-2 0-2 0-2 0-2 0-2 0-2 0-2 0-2 0-2 0-2 0-2 0-2 0-2 0-2 0-2 0-2 0-2 0-2 0-2 0-2 0-2 0-2 0-2 0-2 0-2 0-2 0-2 0-2 0-2 0-2 0-2 0-2 0-2 0-2 0-2 0-2 0-2 0-2 
0-2 0-2 0-2 0-2 0-2 0-2 0-2 0-2 0-2 0-2 0-2 0-2 0-2 0-2 0-2 0-2 0-2 0-2 0-2 0-2 0-2 0-2 0-2 0-2 0-2 0-2 0-2 0-2 0-2 0-2 0-2 0-2 0-2 0-2 0-2 0-2 0-2 0-2 0-2 0-2 0-2 0-2 404-0 404-0 404-0 404-0 404-0 404-0 304-3 304-3 304-3 304-3 505-0 505-0 405-0 304-3 429-3 429-3 429-3 429-3 429-3 429-3 429-3 429-3 557-0 557-0 557-0 557-0 557-0 557-0 534-3 557-0 535-0 535-0 535-0 535-0 535-0 535-0 535-0 515-3 515-3 515-3 515-3 515-3 515-3 515-3 515-3 515-3 488-0 488-0 488-0 488-0 590-0 562-3 562-3 586-3 586-3 496-0 496-0 496-0 496-0 496-0 212-0 212-0 212-0 431-0 431-0 584-0 431-0 431-0 431-0 431-0 438-3 438-3 438-3 438-3 338-0 438-3 438-3 408-0 408-0 408-0 411-3 411-3 411-3 411-3 411-3 588-3 588-3 588-3 588-3 588-3 588-3 588-3 588-3 419-3 419-3 419-3 419-3 416-0 416-0 416-0 422-3 422-3 422-3 422-3 422-3 522-0 522-0 522-0 522-0 492-3 492-3 492-3 446-0 446-0 446-0 425-0 446-0 446-0 446-0 446-0 396-0 396-0 316-0 316-0 472-3 472-3 472-3 472-3 472-3 472-3 487-3 487-3 487-3 0-2 0-2 0-2 0-2 0-2 0-2 0-2 0-2 0-2 0-2 0-2 0-2 0-2 0-2 0-2 0-2 0-2 0-2 0-2 0-2 0-2 0-2 0-2 0-2 0-2 0-2 0-2 0-2 0-2 0-2 0-2 0-2 0-2 0-2 0-2 0-2 0-2 0-2 0-2 0-2 0-2 0-2 
0-2 0-2 0-2 0-2 0-2 0-2 0-2 0-2 0-2 0-2 0-2 0-2 0-2 0-2 0-2 0-2 0-2 0-2 0-2 0-2 0-2 0-2 0-2 0-2 0-2 0-2 0-2 0-2 0-2 0-2 0-2 0-2 0-2 0-2 0-2 0-2 0-2 0-2 0-2 0-2 0-2 0-2 404-0 404-0 404-0 404-0 404-0 404-0 304-3 304-3 304-3 304-3 505-0 505-0 405-0 429-3 429-3 429-3 429-3 429-3 454-0 454-0 454-0 454-0 557-0 557-0 557-0 557-0 557-0 557-0 534-3 557-0 535-0 535-0 535-0 535-0 535-0 535-0 535-0 612-0 515-3 515-3 515-3 515-3 515-3 515-3 515-3 488-0 488-0 488-0 590-0 590-0 590-0 586-3 586-3 586-3 586-3 496-0 496-0 496-0 496-0 496-0 496-0 496-0 212-0 212-0 584-0 584-0 431-0 431-0 584-0 584-0 584-0 338-0 338-0 338-0 338-0 338-0 438-3 541-0 411-3 411-3 411-3 411-3 411-3 411-3 411-3 588-3 588-3 588-3 588-3 588-3 588-3 588-3 588-3 419-3 419-3 419-3 419-3 416-0 416-0 416-0 422-3 422-3 422-3 422-3 422-3 466-3 522-0 522-0 466-3 492-3 492-3 446-0 446-0 446-0 425-0 425-0 446-0 446-0 446-0 446-0 396-0 396-0 396-0 316-0 472-3 396-0 472-3 472-3 472-3 472-3 472-3 472-3 472-3 0-2 0-2 0-2 0-2 0-2 0-2 0-2 0-2 0-2 0-2 0-2 0-2 0-2 0-2 0-2 0-2 0-2 0-2 0-2 0-2 0-2 0-2 0-2 0-2 0-2 0-2 0-2 0-2 0-2 0-2 0-2 0-2 0-2 0-2 0-2 0-2 0-2 0-2 0-2 0-2 0-2 0-2 
0-2 0-2 0-2 0-2 0-2 0-2 0-2 0-2 0-2 0-2 0-2 0-2 0-2 0-2 0-2 0-2 0-2 0-2 0-2 0-2 0-2 0-2 0-2 0-2 0-2 0-2 0-2 0-2 0-2 0-2 0-2 0-2 0-2 0-2 0-2 0-2 0-2 0-2 0-2 0-2 0-2 0-2 404-0 404-0 404-0 404-0 404-0 404-0 304-3 505-0 505-0 505-0 505-0 505-0 405-0 429-3 429-3 454-0 429-3 429-3 454-0 454-0 454-0 557-0 557-0 557-0 557-0 557-0 557-0 557-0 534-3 534-3 535-0 535-0 535-0 535-0 535-0 535-0 612-0 612-0 612-0 515-3 515-3 515-3 515-3 488-0 488-0 488-0 488-0 488-0 590-0 590-0 590-0 590-0 590-0 586-3 586-3 496-0 496-0 496-0 496-0 496-0 565-0 565-0 565-0 212-0 584-0 584-0 584-0 584-0 584-0 338-0 338-0 338-0 338-0 338-0 338-0 338-0 541-0 541-0 541-0 541-0 541-0 411-3 411-3 411-3 411-3 411-3 588-3 588-3 588-3 588-3 588-3 588-3 419-3 419-3 419-3 419-3 419-3 416-0 416-0 416-0 416-0 416-0 422-3 422-3 422-3 466-3 522-0 466-3 466-3 492-3 492-3 446-0 446-0 446-0 425-0 425-0 425-0 425-0 425-0 425-0 425-0 396-0 396-0 396-0 396-0 396-0 472-3 472-3 472-3 472-3 472-3 472-3 472-3 0-2 0-2 0-2 0-2 0-2 0-2 0-2 0-2 0-2 0-2 0-2 0-2 0-2 0-2 0-2 0-2 0-2 0-2 0-2 0-2 0-2 0-2 0-2 0-2 0-2 0-2 0-2 0-2 0-2 0-2 0-2 0-2 0-2 0-2 0-2 0-2 0-2 0-2 0-2 0-2 0-2 0-2 
0-2 0-2 0-2 0-2 0-2 0-2 0-2 0-2 0-2 0-2 0-2 0-2 0-2 0-2 0-2 0-2 0-2 0-2 0-2 0-2 0-2 0-2 0-2 0-2 0-2 0-2 0-2 0-2 0-2 0-2 0-2 0-2 0-2 0-2 0-2 0-2 0-2 0-2 0-2 0-2 0-2 0-2 404-0 404-0 456-0 404-0 404-0 404-0 505-0 505-0 505-0 505-0 505-0 505-0 405-0 405-0 454-0 454-0 454-0 454-0 454-0 454-0 454-0 557-0 557-0 557-0 557-0 557-0 534-3 534-3 534-3 534-3 612-0 612-0 535-0 612-0 612-0 612-0 612-0 612-0 515-3 515-3 515-3 515-3 488-0 488-0 488-0 351-3 351-3 351-3 590-0 590-0 590-0 590-0 590-0 586-3 586-3 586-3 586-3 496-0 496-0 496-0 565-0 565-0 565-0 565-0 584-0 584-0 584-0 584-0 584-0 584-0 338-0 338-0 338-0 338-0 338-0 338-0 541-0 541-0 541-0 541-0 541-0 411-3 411-3 411-3 411-3 411-3 411-3 588-3 588-3 588-3 569-3 569-3 569-3 419-3 419-3 419-3 419-3 416-0 416-0 416-0 416-0 416-0 422-3 422-3 422-3 466-3 466-3 466-3 492-3 492-3 492-3 446-0 446-0 466-3 425-0 425-0 425-0 425-0 425-0 425-0 396-0 396-0 396-0 396-0 396-0 396-0 396-0 396-0 472-3 472-3 472-3 472-3 472-3 0-2 0-2 0-2 0-2 0-2 0-2 0-2 0-2 0-2 0-2 0-2 0-2 0-2 0-2 0-2 0-2 0-2 0-2 0-2 0-2 0-2 0-2 0-2 0-2 0-2 0-2 0-2 0-2 0-2 0-2 0-2 0-2 0-2 0-2 0-2 0-2 0-2 0-2 0-2 0-2 0-2 0-2 
0-2 0-2 0-2 0-2 0-2 0-2 0-2 0-2 0-2 0-2 0-2 0-2 0-2 0-2 0-2 0-2 0-2 0-2 0-2 0-2 0-2 0-2 0-2 0-2 0-2 0-2 0-2 0-2 0-2 0-2 0-2 0-2 0-2 0-2 0-2 0-2 0-2 0-2 0-2 0-2 0-2 0-2 404-0 404-0 456-0 456-0 456-0 456-0 505-0 505-0 505-0 505-0 505-0 505-0 405-0 405-0 454-0 454-0 454-0 454-0 454-0 454-0 454-0 454-0 454-0 385-0 385-0 557-0 534-3 534-3 534-3 534-3 534-3 612-0 612-0 612-0 612-0 612-0 612-0 458-0 515-3 515-3 515-3 351-3 351-3 488-0 488-0 351-3 351-3 590-0 590-0 590-0 590-0 590-0 586-3 586-3 586-3 586-3 586-3 496-0 565-0 565-0 565-0 565-0 584-0 584-0 584-0 584-0 584-0 584-0 584-0 584-0 338-0 338-0 338-0 338-0 541-0 541-0 541-0 541-0 541-0 541-0 541-0 541-0 508-0 411-3 411-3 411-3 411-3 411-3 588-3 588-3 569-3 569-3 419-3 419-3 419-3 419-3 419-3 416-0 416-0 416-0 416-0 416-0 416-0 422-3 422-3 466-3 466-3 466-3 466-3 492-3 492-3 466-3 466-3 466-3 425-0 425-0 425-0 425-0 440-0 440-0 440-0 440-0 440-0 396-0 396-0 396-0 396-0 396-0 472-3 472-3 472-3 472-3 0-2 0-2 0-2 0-2 0-2 0-2 0-2 0-2 0-2 0-2 0-2 0-2 0-2 0-2 0-2 0-2 0-2 0-2 0-2 0-2 0-2 0-2 0-2 0-2 0-2 0-2 0-2 0-2 0-2 0-2 0-2 0-2 0-2 0-2 0-2 0-2 0-2 0-2 0-2 0-2 0-2 0-2 0-2 
0-2 0-2 0-2 0-2 0-2 0-2 0-2 0-2 0-2 0-2 0-2 0-2 0-2 0-2 0-2 0-2 0-2 0-2 0-2 0-2 0-2 0-2 0-2 0-2 0-2 0-2 0-2 0-2 0-2 0-2 0-2 0-2 0-2 0-2 0-2 0-2 0-2 0-2 0-2 0-2 0-2 0-2 404-0 404-0 456-0 456-0 456-0 456-0 505-0 505-0 505-0 505-0 505-0 505-0 405-0 405-0 454-0 454-0 454-0 454-0 454-0 454-0 454-0 454-0 385-0 385-0 385-0 385-0 534-3 534-3 534-3 534-3 612-0 612-0 612-0 612-0 612-0 612-0 612-0 458-0 458-0 515-3 351-3 351-3 351-3 488-0 488-0 351-3 351-3 351-3 590-0 590-0 590-0 590-0 590-0 586-3 586-3 586-3 586-3 586-3 586-3 586-3 565-0 565-0 584-0 584-0 584-0 584-0 584-0 584-0 584-0 338-0 338-0 338-0 338-0 338-0 541-0 541-0 541-0 541-0 541-0 541-0 541-0 508-0 508-0 411-3 411-3 442-0 442-0 442-0 442-0 442-0 569-3 569-3 419-3 419-3 419-3 419-3 419-3 416-0 416-0 416-0 416-0 416-0 416-0 422-3 422-3 466-3 466-3 466-3 466-3 466-3 466-3 466-3 466-3 466-3 425-0 425-0 425-0 425-0 440-0 440-0 440-0 440-0 440-0 396-0 396-0 396-0 396-0 396-0 396-0 396-0 396-0 0-2 0-2 0-2 0-2 0-2 0-2 0-2 0-2 0-2 0-2 0-2 0-2 0-2 0-2 0-2 0-2 0-2 0-2 0-2 0-2 0-2 0-2 0-2 0-2 0-2 0-2 0-2 0-2 0-2 0-2 0-2 0-2 0-2 0-2 0-2 0-2 0-2 0-2 0-2 0-2 0-2 0-2 0-2 0-2 
0-2 0-2 0-2 0-2 0-2 0-2 0-2 0-2 0-2 0-2 0-2 0-2 0-2 0-2 0-2 0-2 0-2 0-2 0-2 0-2 0-2 0-2 0-2 0-2 0-2 0-2 0-2 0-2 0-2 0-2 0-2 0-2 0-2 0-2 0-2 0-2 0-2 0-2 0-2 0-2 0-2 0-2 404-0 456-0 456-0 456-0 456-0 456-0 456-0 505-0 505-0 505-0 505-0 505-0 405-0 405-0 405-0 405-0 454-0 454-0 454-0 454-0 454-0 385-0 385-0 385-0 385-0 534-3 534-3 534-3 534-3 534-3 612-0 612-0 612-0 612-0 612-0 509-3 612-0 458-0 458-0 515-3 351-3 351-3 351-3 351-3 351-3 351-3 351-3 590-0 590-0 590-0 590-0 590-0 590-0 586-3 586-3 586-3 586-3 586-3 586-3 565-0 565-0 565-0 565-0 584-0 486-3 584-0 584-0 584-0 584-0 584-0 584-0 338-0 338-0 338-0 541-0 541-0 541-0 541-0 541-0 541-0 541-0 508-0 508-0 411-3 442-0 442-0 442-0 442-0 442-0 569-3 569-3 569-3 419-3 419-3 419-3 419-3 419-3 416-0 517-0 517-0 517-0 416-0 416-0 416-0 416-0 466-3 466-3 471-0 471-0 471-0 425-0 466-3 466-3 425-0 425-0 425-0 425-0 440-0 440-0 440-0 440-0 440-0 440-0 396-0 396-0 396-0 396-0 396-0 396-0 396-0 0-2 0-2 0-2 0-2 0-2 0-2 0-2 0-2 0-2 0-2 0-2 0-2 0-2 0-2 0-2 0-2 0-2 0-2 0-2 0-2 0-2 0-2 0-2 0-2 0-2 0-2 0-2 0-2 0-2 0-2 0-2 0-2 0-2 0-2 0-2 0-2 0-2 0-2 0-2 0-2 0-2 0-2 0-2 0-2 0-2 
0-2 0-2 0-2 0-2 0-2 0-2 0-2 0-2 0-2 0-2 0-2 0-2 0-2 0-2 0-2 0-2 0-2 0-2 0-2 0-2 0-2 0-2 0-2 0-2 0-2 0-2 0-2 0-2 0-2 0-2 0-2 0-2 0-2 0-2 0-2 0-2 0-2 0-2 0-2 0-2 0-2 0-2 0-2 0-2 456-0 456-0 456-0 456-0 587-3 587-3 505-0 505-0 587-3 405-0 405-0 405-0 405-0 405-0 385-0 385-0 454-0 385-0 385-0 385-0 385-0 385-0 385-0 534-3 534-3 534-3 534-3 612-0 612-0 612-0 612-0 509-3 509-3 509-3 509-3 458-0 458-0 458-0 351-3 351-3 351-3 351-3 351-3 351-3 351-3 590-0 590-0 590-0 590-0 590-0 590-0 586-3 586-3 586-3 586-3 586-3 586-3 565-0 565-0 565-0 565-0 565-0 486-3 486-3 584-0 486-3 338-0 338-0 338-0 338-0 338-0 338-0 512-3 541-0 541-0 541-0 541-0 541-0 508-0 508-0 508-0 508-0 442-0 442-0 442-0 442-0 569-3 569-3 569-3 569-3 569-3 569-3 569-3 517-0 517-0 416-0 517-0 517-0 517-0 416-0 416-0 416-0 466-3 466-3 471-0 471-0 471-0 471-0 425-0 425-0 425-0 425-0 425-0 425-0 440-0 440-0 440-0 440-0 440-0 440-0 440-0 440-0 396-0 395-3 395-3 395-3 395-3 0-2 0-2 0-2 0-2 0-2 0-2 0-2 0-2 0-2 0-2 0-2 0-2 0-2 0-2 0-2 0-2 0-2 0-2 0-2 0-2 0-2 0-2 0-2 0-2 0-2 0-2 0-2 0-2 0-2 0-2 0-2 0-2 0-2 0-2 0-2 0-2 0-2 0-2 0-2 0-2 0-2 0-2 0-2 0-2 0-2 0-2 
0-2 0-2 0-2 0-2 0-2 0-2 0-2 0-2 0-2 0-2 0-2 0-2 0-2 0-2 0-2 0-2 0-2 0-2 0-2 0-2 0-2 0-2 0-2 0-2 0-2 0-2 0-2 0-2 0-2 0-2 0-2 0-2 0-2 0-2 0-2 0-2 0-2 0-2 0-2 0-2 0-2 0-2 0-2 0-2 456-0 456-0 456-0 456-0 587-3 587-3 505-0 587-3 587-3 587-3 405-0 405-0 405-0 405-0 385-0 385-0 385-0 385-0 385-0 385-0 385-0 534-3 534-3 534-3 534-3 534-3 560-3 560-3 560-3 612-0 612-0 509-3 509-3 509-3 509-3 458-0 458-0 458-0 351-3 351-3 351-3 351-3 351-3 351-3 504-0 590-0 590-0 287-3 287-3 287-3 586-3 586-3 586-3 586-3 586-3 586-3 565-0 565-0 565-0 565-0 565-0 486-3 486-3 486-3 486-3 486-3 486-3 338-0 338-0 512-3 512-3 512-3 512-3 512-3 541-0 541-0 512-3 512-3 508-0 508-0 508-0 508-0 442-0 442-0 442-0 442-0 442-0 569-3 569-3 569-3 569-3 569-3 569-3 517-0 517-0 517-0 517-0 517-0 517-0 517-0 593-0 466-3 466-3 466-3 466-3 471-0 471-0 471-0 425-0 425-0 425-0 425-0 440-0 440-0 440-0 440-0 440-0 440-0 440-0 440-0 440-0 395-3 395-3 395-3 395-3 395-3 395-3 0-2 0-2 0-2 0-2 0-2 0-2 0-2 0-2 0-2 0-2 0-2 0-2 0-2 0-2 0-2 0-2 0-2 0-2 0-2 0-2 0-2 0-2 0-2 0-2 0-2 0-2 0-2 0-2 0-2 0-2 0-2 0-2 0-2 0-2 0-2 0-2 0-2 0-2 0-2 0-2 0-2 0-2 0-2 0-2 0-2 0-2 
0-2 0-2 0-2 0-2 0-2 0-2 0-2 0-2 0-2 0-2 0-2 0-2 0-2 0-2 0-2 0-2 0-2 0-2 0-2 0-2 0-2 0-2 0-2 0-2 0-2 0-2 0-2 0-2 0-2 0-2 0-2 0-2 0-2 0-2 0-2 0-2 0-2 0-2 0-2 0-2 0-2 0-2 0-2 0-2 456-0 456-0 456-0 456-0 456-0 587-3 505-0 587-3 587-3 587-3 405-0 405-0 405-0 405-0 385-0 385-0 385-0 385-0 385-0 385-0 385-0 534-3 534-3 534-3 534-3 560-3 560-3 560-3 560-3 560-3 612-0 509-3 509-3 509-3 509-3 458-0 458-0 458-0 351-3 351-3 351-3 504-0 351-3 351-3 504-0 504-0 590-0 287-3 287-3 287-3 586-3 586-3 565-0 565-0 565-0 565-0 565-0 565-0 565-0 565-0 565-0 486-3 486-3 486-3 486-3 486-3 486-3 486-3 338-0 512-3 512-3 512-3 512-3 512-3 512-3 512-3 512-3 508-0 508-0 508-0 508-0 508-0 442-0 442-0 442-0 442-0 442-0 569-3 569-3 569-3 569-3 569-3 569-3 517-0 517-0 517-0 517-0 517-0 517-0 517-0 593-0 593-0 466-3 466-3 593-0 593-0 471-0 471-0 471-0 425-0 425-0 425-0 440-0 440-0 613-0 567-0 440-0 440-0 440-0 440-0 440-0 395-3 395-3 395-3 395-3 395-3 395-3 0-2 0-2 0-2 0-2 0-2 0-2 0-2 0-2 0-2 0-2 0-2 0-2 0-2 0-2 0-2 0-2 0-2 0-2 0-2 0-2 0-2 0-2 0-2 0-2 0-2 0-2 0-2 0-2 0-2 0-2 0-2 0-2 0-2 0-2 0-2 0-2 0-2 0-2 0-2 0-2 0-2 0-2 0-2 0-2 0-2 0-2 
0-2 0-2 0-2 0-2 0-2 0-2 0-2 0-2 0-2 0-2 0-2 0-2 0-2 0-2 0-2 0-2 0-2 0-2 0-2 0-2 0-2 0-2 0-2 0-2 0-2 0-2 0-2 0-2 0-2 0-2 0-2 0-2 0-2 0-2 0-2 0-2 0-2 0-2 0-2 0-2 0-2 0-2 0-2 0-2 456-0 456-0 456-0 456-0 587-3 587-3 587-3 587-3 587-3 587-3 405-0 405-0 405-0 405-0 405-0 385-0 385-0 385-0 457-3 457-3 457-3 457-3 457-3 457-3 457-3 560-3 560-3 560-3 560-3 560-3 560-3 509-3 509-3 509-3 509-3 458-0 458-0 458-0 458-0 458-0 458-0 504-0 504-0 504-0 504-0 504-0 590-0 287-3 287-3 287-3 287-3 287-3 565-0 565-0 565-0 565-0 565-0 486-3 486-3 486-3 486-3 486-3 486-3 486-3 486-3 486-3 486-3 486-3 486-3 486-3 486-3 512-3 512-3 512-3 512-3 512-3 508-0 508-0 508-0 508-0 508-0 508-0 442-0 442-0 442-0 442-0 442-0 569-3 569-3 569-3 569-3 569-3 569-3 517-0 517-0 517-0 517-0 517-0 517-0 517-0 593-0 593-0 593-0 466-3 593-0 593-0 471-0 471-0 613-0 613-0 613-0 613-0 613-0 613-0 613-0 567-0 567-0 440-0 440-0 567-0 567-0 567-0 395-3 395-3 395-3 395-3 395-3 0-2 0-2 0-2 0-2 0-2 0-2 0-2 0-2 0-2 0-2 0-2 0-2 0-2 0-2 0-2 0-2 0-2 0-2 0-2 0-2 0-2 0-2 0-2 0-2 0-2 0-2 0-2 0-2 0-2 0-2 0-2 0-2 0-2 0-2 0-2 0-2 0-2 0-2 0-2 0-2 0-2 0-2 0-2 0-2 0-2 0-2 
0-2 0-2 0-2 0-2 0-2 0-2 0-2 0-2 0-2 0-2 0-2 0-2 0-2 0-2 0-2 0-2 0-2 0-2 0-2 0-2 0-2 0-2 0-2 0-2 0-2 0-2 0-2 0-2 0-2 0-2 0-2 0-2 0-2 0-2 0-2 0-2 0-2 0-2 0-2 0-2 0-2 0-2 0-2 0-2 456-0 456-0 456-0 587-3 587-3 587-3 587-3 587-3 587-3 587-3 405-0 405-0 405-0 405-0 385-0 385-0 385-0 385-0 457-3 457-3 457-3 457-3 457-3 457-3 457-3 560-3 560-3 560-3 560-3 560-3 560-3 560-3 509-3 509-3 509-3 509-3 509-3 509-3 509-3 458-0 458-0 458-0 504-0 504-0 504-0 504-0 504-0 287-3 287-3 287-3 287-3 287-3 287-3 565-0 565-0 315-0 315-0 315-0 315-0 315-0 315-0 486-3 486-3 486-3 486-3 486-3 486-3 589-3 589-3 589-3 589-3 589-3 589-3 512-3 512-3 512-3 508-0 508-0 508-0 508-0 508-0 508-0 508-0 442-0 442-0 442-0 442-0 569-3 569-3 569-3 569-3 569-3 569-3 517-0 517-0 517-0 517-0 593-0 593-0 593-0 593-0 593-0 593-0 593-0 593-0 593-0 471-0 471-0 613-0 613-0 613-0 613-0 613-0 613-0 613-0 567-0 567-0 567-0 567-0 567-0 567-0 395-3 395-3 395-3 395-3 395-3 395-3 0-2 0-2 0-2 0-2 0-2 0-2 0-2 0-2 0-2 0-2 0-2 0-2 0-2 0-2 0-2 0-2 0-2 0-2 0-2 0-2 0-2 0-2 0-2 0-2 0-2 0-2 0-2 0-2 0-2 0-2 0-2 0-2 0-2 0-2 0-2 0-2 0-2 0-2 0-2 0-2 0-2 0-2 0-2 0-2 0-2 0-2 
0-2 0-2 0-2 0-2 0-2 0-2 0-2 0-2 0-2 0-2 0-2 0-2 0-2 0-2 0-2 0-2 0-2 0-2 0-2 0-2 0-2 0-2 0-2 0-2 0-2 0-2 0-2 0-2 0-2 0-2 0-2 0-2 0-2 0-2 0-2 0-2 0-2 0-2 0-2 0-2 0-2 0-2 0-2 0-2 456-0 456-0 456-0 587-3 587-3 587-3 587-3 587-3 587-3 587-3 405-0 485-0 485-0 485-0 531-0 531-0 385-0 385-0 531-0 531-0 457-3 457-3 457-3 457-3 457-3 457-3 457-3 560-3 560-3 560-3 560-3 560-3 509-3 509-3 509-3 509-3 509-3 509-3 509-3 458-0 458-0 504-0 504-0 504-0 504-0 504-0 504-0 504-0 287-3 287-3 287-3 287-3 287-3 315-0 315-0 315-0 315-0 315-0 315-0 556-0 315-0 315-0 486-3 486-3 589-3 589-3 486-3 589-3 589-3 589-3 589-3 589-3 589-3 512-3 512-3 512-3 508-0 508-0 508-0 508-0 508-0 508-0 508-0 442-0 442-0 442-0 442-0 465-0 465-0 465-0 493-0 493-0 493-0 517-0 517-0 517-0 517-0 593-0 593-0 593-0 593-0 593-0 593-0 593-0 593-0 471-0 471-0 613-0 613-0 613-0 613-0 613-0 613-0 613-0 613-0 567-0 567-0 567-0 567-0 567-0 567-0 395-3 395-3 395-3 395-3 395-3 395-3 0-2 0-2 0-2 0-2 0-2 0-2 0-2 0-2 0-2 0-2 0-2 0-2 0-2 0-2 0-2 0-2 0-2 0-2 0-2 0-2 0-2 0-2 0-2 0-2 0-2 0-2 0-2 0-2 0-2 0-2 0-2 0-2 0-2 0-2 0-2 0-2 0-2 0-2 0-2 0-2 0-2 0-2 0-2 0-2 0-2 0-2 
0-2 0-2 0-2 0-2 0-2 0-2 0-2 0-2 0-2 0-2 0-2 0-2 0-2 0-2 0-2 0-2 0-2 0-2 0-2 0-2 0-2 0-2 0-2 0-2 0-2 0-2 0-2 0-2 0-2 0-2 0-2 0-2 0-2 0-2 0-2 0-2 0-2 0-2 0-2 0-2 0-2 0-2 0-2 0-2 456-0 456-0 456-0 587-3 587-3 587-3 587-3 587-3 361-0 361-0 405-0 405-0 485-0 485-0 531-0 531-0 531-0 531-0 531-0 457-3 457-3 457-3 457-3 457-3 457-3 457-3 457-3 457-3 560-3 560-3 560-3 560-3 560-3 585-3 509-3 509-3 509-3 509-3 509-3 458-0 504-0 504-0 504-0 504-0 504-0 504-0 504-0 287-3 287-3 287-3 287-3 287-3 287-3 315-0 315-0 315-0 315-0 315-0 315-0 556-0 556-0 556-0 556-0 556-0 589-3 589-3 589-3 589-3 589-3 589-3 589-3 589-3 512-3 512-3 512-3 512-3 455-0 455-0 455-0 455-0 508-0 508-0 455-0 455-0 442-0 465-0 465-0 465-0 493-0 493-0 493-0 493-0 493-0 493-0 493-0 493-0 517-0 493-0 593-0 493-0 593-0 593-0 593-0 593-0 593-0 471-0 471-0 471-0 471-0 613-0 613-0 613-0 613-0 613-0 613-0 613-0 567-0 567-0 567-0 567-0 567-0 567-0 395-3 395-3 395-3 395-3 0-2 0-2 0-2 0-2 0-2 0-2 0-2 0-2 0-2 0-2 0-2 0-2 0-2 0-2 0-2 0-2 0-2 0-2 0-2 0-2 0-2 0-2 0-2 0-2 0-2 0-2 0-2 0-2 0-2 0-2 0-2 0-2 0-2 0-2 0-2 0-2 0-2 0-2 0-2 0-2 0-2 0-2 0-2 0-2 0-2 0-2 0-2 
0-2 0-2 0-2 0-2 0-2 0-2 0-2 0-2 0-2 0-2 0-2 0-2 0-2 0-2 0-2 0-2 0-2 0-2 0-2 0-2 0-2 0-2 0-2 0-2 0-2 0-2 0-2 0-2 0-2 0-2 0-2 0-2 0-2 0-2 0-2 0-2 0-2 0-2 0-2 0-2 0-2 0-2 0-2 0-2 0-2 0-2 456-0 456-0 456-0 587-3 587-3 361-0 361-0 485-0 485-0 485-0 485-0 485-0 485-0 531-0 531-0 531-0 531-0 457-3 457-3 457-3 457-3 529-0 529-0 457-3 457-3 457-3 560-3 560-3 560-3 560-3 560-3 585-3 585-3 585-3 585-3 509-3 458-0 458-0 464-3 464-3 504-0 504-0 504-0 504-0 504-0 287-3 287-3 287-3 287-3 287-3 287-3 315-0 315-0 315-0 315-0 315-0 315-0 556-0 556-0 556-0 556-0 556-0 556-0 556-0 556-0 511-0 511-0 589-3 589-3 589-3 512-3 512-3 512-3 512-3 455-0 455-0 455-0 455-0 455-0 455-0 455-0 455-0 617-0 617-0 465-0 465-0 465-0 493-0 493-0 493-0 493-0 493-0 420-0 493-0 493-0 493-0 493-0 493-0 493-0 593-0 593-0 593-0 471-0 471-0 471-0 471-0 471-0 390-0 613-0 613-0 613-0 613-0 613-0 613-0 567-0 567-0 567-0 567-0 567-0 547-0 547-0 547-0 395-3 395-3 0-2 0-2 0-2 0-2 0-2 0-2 0-2 0-2 0-2 0-2 0-2 0-2 0-2 0-2 0-2 0-2 0-2 0-2 0-2 0-2 0-2 0-2 0-2 0-2 0-2 0-2 0-2 0-2 0-2 0-2 0-2 0-2 0-2 0-2 0-2 0-2 0-2 0-2 0-2 0-2 0-2 0-2 0-2 0-2 0-2 0-2 0-2 
0-2 0-2 0-2 0-2 0-2 0-2 0-2 0-2 0-2 0-2 0-2 0-2 0-2 0-2 0-2 0-2 0-2 0-2 0-2 0-2 0-2 0-2 0-2 0-2 0-2 0-2 0-2 0-2 0-2 0-2 0-2 0-2 0-2 0-2 0-2 0-2 0-2 0-2 0-2 0-2 0-2 0-2 0-2 0-2 0-2 0-2 361-0 361-0 361-0 361-0 587-3 361-0 361-0 485-0 485-0 485-0 485-0 485-0 531-0 531-0 531-0 531-0 457-3 457-3 457-3 530-0 530-0 529-0 529-0 529-0 529-0 529-0 560-3 560-3 529-0 529-0 529-0 585-3 585-3 585-3 585-3 458-0 458-0 458-0 464-3 464-3 464-3 464-3 464-3 504-0 504-0 287-3 287-3 555-3 287-3 287-3 287-3 592-3 592-3 315-0 315-0 315-0 315-0 315-0 556-0 556-0 556-0 556-0 556-0 556-0 556-0 511-0 511-0 511-0 589-3 589-3 589-3 512-3 512-3 512-3 455-0 455-0 455-0 455-0 455-0 455-0 617-0 617-0 617-0 617-0 465-0 465-0 465-0 465-0 493-0 493-0 493-0 493-0 420-0 420-0 420-0 493-0 493-0 493-0 493-0 593-0 593-0 593-0 471-0 471-0 471-0 471-0 471-0 390-0 613-0 613-0 613-0 390-0 567-0 567-0 567-0 567-0 547-0 547-0 547-0 547-0 547-0 547-0 547-0 547-0 0-2 0-2 0-2 0-2 0-2 0-2 0-2 0-2 0-2 0-2 0-2 0-2 0-2 0-2 0-2 0-2 0-2 0-2 0-2 0-2 0-2 0-2 0-2 0-2 0-2 0-2 0-2 0-2 0-2 0-2 0-2 0-2 0-2 0-2 0-2 0-2 0-2 0-2 0-2 0-2 0-2 0-2 0-2 0-2 0-2 0-2 0-2 
0-2 0-2 0-2 0-2 0-2 0-2 0-2 0-2 0-2 0-2 0-2 0-2 0-2 0-2 0-2 0-2 0-2 0-2 0-2 0-2 0-2 0-2 0-2 0-2 0-2 0-2 0-2 0-2 0-2 0-2 0-2 0-2 0-2 0-2 0-2 0-2 0-2 0-2 0-2 0-2 0-2 0-2 0-2 0-2 0-2 0-2 361-0 361-0 361-0 361-0 361-0 361-0 361-0 361-0 361-0 485-0 485-0 485-0 531-0 531-0 531-0 531-0 531-0 531-0 530-0 530-0 530-0 530-0 529-0 529-0 529-0 529-0 560-3 560-3 529-0 529-0 529-0 529-0 585-3 585-3 585-3 458-0 458-0 458-0 458-0 464-3 464-3 464-3 464-3 464-3 464-3 555-3 555-3 555-3 287-3 287-3 287-3 592-3 592-3 315-0 315-0 315-0 315-0 315-0 556-0 556-0 556-0 556-0 556-0 556-0 556-0 511-0 511-0 511-0 589-3 511-0 589-3 589-3 589-3 589-3 455-0 455-0 455-0 455-0 455-0 455-0 617-0 617-0 617-0 617-0 465-0 465-0 465-0 465-0 420-0 493-0 493-0 420-0 420-0 420-0 544-3 544-3 493-0 544-3 544-3 544-3 518-3 593-0 593-0 471-0 471-0 471-0 471-0 390-0 613-0 390-0 390-0 390-0 567-0 567-0 567-0 567-0 547-0 547-0 547-0 547-0 547-0 547-0 547-0 547-0 0-2 0-2 0-2 0-2 0-2 0-2 0-2 0-2 0-2 0-2 0-2 0-2 0-2 0-2 0-2 0-2 0-2 0-2 0-2 0-2 0-2 0-2 0-2 0-2 0-2 0-2 0-2 0-2 0-2 0-2 0-2 0-2 0-2 0-2 0-2 0-2 0-2 0-2 0-2 0-2 0-2 0-2 0-2 0-2 0-2 0-2 0-2 
0-2 0-2 0-2 0-2 0-2 0-2 0-2 0-2 0-2 0-2 0-2 0-2 0-2 0-2 0-2 0-2 0-2 0-2 0-2 0-2 0-2 0-2 0-2 0-2 0-2 0-2 0-2 0-2 0-2 0-2 0-2 0-2 0-2 0-2 0-2 0-2 0-2 0-2 0-2 0-2 0-2 0-2 0-2 0-2 0-2 0-2 361-0 361-0 361-0 361-0 361-0 361-0 361-0 361-0 485-0 485-0 485-0 485-0 531-0 531-0 531-0 531-0 531-0 531-0 530-0 530-0 530-0 530-0 529-0 529-0 529-0 529-0 529-0 560-3 529-0 529-0 529-0 529-0 585-3 585-3 585-3 585-3 458-0 464-3 464-3 464-3 464-3 464-3 464-3 464-3 464-3 555-3 555-3 555-3 555-3 555-3 592-3 592-3 592-3 592-3 592-3 315-0 315-0 315-0 556-0 556-0 556-0 556-0 556-0 556-0 511-0 511-0 511-0 511-0 511-0 511-0 589-3 589-3 589-3 589-3 455-0 455-0 455-0 455-0 455-0 455-0 617-0 617-0 617-0 617-0 465-0 465-0 465-0 465-0 420-0 420-0 420-0 420-0 420-0 420-0 544-3 544-3 544-3 544-3 544-3 544-3 518-3 518-3 518-3 518-3 390-0 471-0 471-0 390-0 390-0 390-0 390-0 390-0 390-0 547-0 547-0 567-0 547-0 547-0 547-0 468-0 468-0 468-0 468-0 468-0 0-2 0-2 0-2 0-2 0-2 0-2 0-2 0-2 0-2 0-2 0-2 0-2 0-2 0-2 0-2 0-2 0-2 0-2 0-2 0-2 0-2 0-2 0-2 0-2 0-2 0-2 0-2 0-2 0-2 0-2 0-2 0-2 0-2 0-2 0-2 0-2 0-2 0-2 0-2 0-2 0-2 0-2 0-2 0-2 0-2 0-2 0-2 
0-2 0-2 0-2 0-2 0-2 0-2 0-2 0-2 0-2 0-2 0-2 0-2 0-2 0-2 0-2 0-2 0-2 0-2 0-2 0-2 0-2 0-2 0-2 0-2 0-2 0-2 0-2 0-2 0-2 0-2 0-2 0-2 0-2 0-2 0-2 0-2 0-2 0-2 0-2 0-2 0-2 0-2 0-2 0-2 0-2 0-2 0-2 0-2 0-2 361-0 361-0 361-0 361-0 361-0 361-0 485-0 485-0 485-0 531-0 531-0 531-0 531-0 531-0 531-0 530-0 530-0 530-0 530-0 529-0 529-0 386-0 386-0 529-0 529-0 529-0 529-0 529-0 529-0 585-3 585-3 585-3 585-3 585-3 585-3 464-3 464-3 464-3 464-3 464-3 464-3 555-3 555-3 555-3 555-3 555-3 555-3 592-3 592-3 592-3 592-3 592-3 592-3 592-3 542-3 542-3 556-0 556-0 556-0 556-0 556-0 511-0 511-0 511-0 511-0 511-0 511-0 511-0 582-0 582-0 582-0 455-0 582-0 455-0 455-0 455-0 455-0 617-0 617-0 617-0 617-0 465-0 465-0 465-0 465-0 420-0 420-0 420-0 420-0 420-0 420-0 544-3 544-3 544-3 544-3 544-3 518-3 518-3 518-3 518-3 390-0 390-0 390-0 390-0 390-0 435-0 390-0 390-0 390-0 390-0 547-0 547-0 547-0 547-0 547-0 468-0 468-0 468-0 468-0 468-0 468-0 0-2 0-2 0-2 0-2 0-2 0-2 0-2 0-2 0-2 0-2 0-2 0-2 0-2 0-2 0-2 0-2 0-2 0-2 0-2 0-2 0-2 0-2 0-2 0-2 0-2 0-2 0-2 0-2 0-2 0-2 0-2 0-2 0-2 0-2 0-2 0-2 0-2 0-2 0-2 0-2 0-2 0-2 0-2 0-2 0-2 0-2 0-2 
0-2 0-2 0-2 0-2 0-2 0-2 0-2 0-2 0-2 0-2 0-2 0-2 0-2 0-2 0-2 0-2 0-2 0-2 0-2 0-2 0-2 0-2 0-2 0-2 0-2 0-2 0-2 0-2 0-2 0-2 0-2 0-2 0-2 0-2 0-2 0-2 0-2 0-2 0-2 0-2 0-2 0-2 0-2 0-2 0-2 0-2 0-2 0-2 0-2 0-2 0-2 361-0 361-0 361-0 485-0 485-0 485-0 485-0 485-0 530-0 530-0 530-0 530-0 530-0 530-0 530-0 530-0 530-0 386-0 386-0 386-0 386-0 386-0 529-0 529-0 529-0 529-0 529-0 585-3 585-3 585-3 585-3 585-3 585-3 432-3 432-3 464-3 464-3 464-3 464-3 555-3 555-3 555-3 555-3 555-3 555-3 592-3 592-3 592-3 592-3 592-3 592-3 592-3 542-3 542-3 542-3 542-3 542-3 556-0 391-3 511-0 511-0 511-0 511-0 511-0 511-0 511-0 582-0 582-0 582-0 582-0 582-0 455-0 617-0 617-0 617-0 617-0 617-0 617-0 617-0 465-0 465-0 465-0 465-0 420-0 420-0 420-0 420-0 420-0 420-0 544-3 544-3 544-3 544-3 544-3 518-3 518-3 518-3 390-0 390-0 390-0 390-0 390-0 390-0 435-0 390-0 390-0 390-0 390-0 390-0 547-0 547-0 547-0 547-0 468-0 468-0 468-0 468-0 468-0 468-0 0-2 0-2 0-2 0-2 0-2 0-2 0-2 0-2 0-2 0-2 0-2 0-2 0-2 0-2 0-2 0-2 0-2 0-2 0-2 0-2 0-2 0-2 0-2 0-2 0-2 0-2 0-2 0-2 0-2 0-2 0-2 0-2 0-2 0-2 0-2 0-2 0-2 0-2 0-2 0-2 0-2 0-2 0-2 0-2 0-2 0-2 0-2 
0-2 0-2 0-2 0-2 0-2 0-2 0-2 0-2 0-2 0-2 0-2 0-2 0-2 0-2 0-2 0-2 0-2 0-2 0-2 0-2 0-2 0-2 0-2 0-2 0-2 0-2 0-2 0-2 0-2 0-2 0-2 0-2 0-2 0-2 0-2 0-2 0-2 0-2 0-2 0-2 0-2 0-2 0-2 0-2 0-2 0-2 0-2 0-2 0-2 0-2 0-2 0-2 0-2 361-0 361-0 485-0 485-0 485-0 485-0 530-0 530-0 530-0 530-0 530-0 530-0 530-0 386-0 386-0 386-0 386-0 386-0 386-0 386-0 386-0 529-0 529-0 529-0 585-3 585-3 585-3 585-3 585-3 585-3 585-3 432-3 464-3 464-3 464-3 464-3 555-3 555-3 555-3 555-3 555-3 555-3 555-3 592-3 592-3 592-3 592-3 592-3 592-3 592-3 542-3 542-3 542-3 542-3 542-3 391-3 391-3 391-3 511-0 511-0 511-0 511-0 511-0 582-0 582-0 582-0 582-0 582-0 582-0 617-0 617-0 617-0 617-0 617-0 617-0 617-0 465-0 465-0 465-0 484-0 465-0 420-0 420-0 420-0 420-0 420-0 420-0 544-3 544-3 544-3 544-3 544-3 518-3 518-3 518-3 518-3 518-3 390-0 390-0 518-3 435-0 435-0 390-0 390-0 390-0 390-0 390-0 547-0 547-0 547-0 547-0 468-0 468-0 468-0 468-0 468-0 468-0 0-2 0-2 0-2 0-2 0-2 0-2 0-2 0-2 0-2 0-2 0-2 0-2 0-2 0-2 0-2 0-2 0-2 0-2 0-2 0-2 0-2 0-2 0-2 0-2 0-2 0-2 0-2 0-2 0-2 0-2 0-2 0-2 0-2 0-2 0-2 0-2 0-2 0-2 0-2 0-2 0-2 0-2 0-2 0-2 0-2 0-2 0-2 
0-2 0-2 0-2 0-2 0-2 0-2 0-2 0-2 0-2 0-2 0-2 0-2 0-2 0-2 0-2 0-2 0-2 0-2 0-2 0-2 0-2 0-2 0-2 0-2 0-2 0-2 0-2 0-2 0-2 0-2 0-2 0-2 0-2 0-2 0-2 0-2 0-2 0-2 0-2 0-2 0-2 0-2 0-2 0-2 0-2 0-2 0-2 0-2 0-2 0-2 0-2 0-2 0-2 0-2 0-2 0-2 0-2 485-0 485-0 530-0 530-0 530-0 530-0 530-0 530-0 530-0 386-0 386-0 386-0 386-0 386-0 386-0 386-0 386-0 386-0 583-0 583-0 583-0 583-0 583-0 585-3 585-3 585-3 432-3 432-3 432-3 432-3 432-3 432-3 555-3 432-3 432-3 432-3 555-3 555-3 555-3 592-3 592-3 592-3 592-3 592-3 592-3 592-3 542-3 542-3 542-3 542-3 542-3 391-3 391-3 391-3 511-0 511-0 511-0 610-3 582-0 582-0 582-0 582-0 582-0 582-0 582-0 617-0 616-3 617-0 617-0 617-0 617-0 617-0 465-0 465-0 465-0 484-0 484-0 420-0 420-0 484-0 484-0 420-0 420-0 544-3 544-3 544-3 544-3 544-3 518-3 518-3 518-3 518-3 518-3 518-3 518-3 518-3 518-3 435-0 435-0 435-0 435-0 490-0 490-0 490-0 490-0 468-0 468-0 468-0 468-0 468-0 468-0 468-0 0-2 0-2 0-2 0-2 0-2 0-2 0-2 0-2 0-2 0-2 0-2 0-2 0-2 0-2 0-2 0-2 0-2 0-2 0-2 0-2 0-2 0-2 0-2 0-2 0-2 0-2 0-2 0-2 0-2 0-2 0-2 0-2 0-2 0-2 0-2 0-2 0-2 0-2 0-2 0-2 0-2 0-2 0-2 0-2 0-2 0-2 0-2 0-2 
0-2 0-2 0-2 0-2 0-2 0-2 0-2 0-2 0-2 0-2 0-2 0-2 0-2 0-2 0-2 0-2 0-2 0-2 0-2 0-2 0-2 0-2 0-2 0-2 0-2 0-2 0-2 0-2 0-2 0-2 0-2 0-2 0-2 0-2 0-2 0-2 0-2 0-2 0-2 0-2 0-2 0-2 0-2 0-2 0-2 0-2 0-2 0-2 0-2 0-2 0-2 0-2 0-2 0-2 0-2 0-2 0-2 485-0 485-0 530-0 530-0 530-0 530-0 530-0 530-0 530-0 386-0 386-0 386-0 386-0 386-0 386-0 386-0 583-0 583-0 583-0 583-0 583-0 583-0 583-0 585-3 432-3 432-3 432-3 432-3 432-3 432-3 432-3 432-3 555-3 432-3 432-3 555-3 555-3 555-3 555-3 433-3 542-3 542-3 592-3 542-3 542-3 542-3 542-3 542-3 542-3 542-3 391-3 391-3 391-3 391-3 391-3 391-3 610-3 610-3 582-0 582-0 582-0 582-0 582-0 582-0 582-0 616-3 616-3 539-3 617-0 617-0 617-0 617-0 465-0 465-0 465-0 484-0 484-0 484-0 484-0 484-0 484-0 540-3 540-3 544-3 544-3 540-3 540-3 544-3 544-3 518-3 518-3 518-3 518-3 518-3 518-3 518-3 435-0 435-0 435-0 435-0 435-0 490-0 490-0 490-0 490-0 468-0 468-0 468-0 468-0 468-0 468-0 468-0 0-2 0-2 0-2 0-2 0-2 0-2 0-2 0-2 0-2 0-2 0-2 0-2 0-2 0-2 0-2 0-2 0-2 0-2 0-2 0-2 0-2 0-2 0-2 0-2 0-2 0-2 0-2 0-2 0-2 0-2 0-2 0-2 0-2 0-2 0-2 0-2 0-2 0-2 0-2 0-2 0-2 0-2 0-2 0-2 0-2 0-2 0-2 0-2 
0-2 0-2 0-2 0-2 0-2 0-2 0-2 0-2 0-2 0-2 0-2 0-2 0-2 0-2 0-2 0-2 0-2 0-2 0-2 0-2 0-2 0-2 0-2 0-2 0-2 0-2 0-2 0-2 0-2 0-2 0-2 0-2 0-2 0-2 0-2 0-2 0-2 0-2 0-2 0-2 0-2 0-2 0-2 0-2 0-2 0-2 0-2 0-2 0-2 0-2 0-2 0-2 0-2 0-2 0-2 0-2 0-2 0-2 0-2 0-2 0-2 0-2 0-2 0-2 0-2 386-0 386-0 386-0 386-0 386-0 386-0 386-0 386-0 583-0 583-0 583-0 583-0 583-0 583-0 583-0 583-0 432-3 432-3 432-3 432-3 432-3 432-3 432-3 432-3 432-3 432-3 432-3 433-3 555-3 555-3 433-3 433-3 542-3 542-3 542-3 542-3 542-3 542-3 513-3 542-3 542-3 542-3 391-3 391-3 391-3 391-3 391-3 391-3 610-3 610-3 610-3 610-3 582-0 582-0 582-0 582-0 582-0 616-3 539-3 539-3 539-3 539-3 539-3 539-3 539-3 539-3 465-0 484-0 484-0 484-0 484-0 484-0 484-0 540-3 544-3 544-3 544-3 540-3 540-3 540-3 518-3 518-3 518-3 435-0 435-0 435-0 435-0 435-0 435-0 435-0 490-0 490-0 435-0 490-0 490-0 490-0 490-0 468-0 490-0 468-0 468-0 0-2 0-2 0-2 0-2 0-2 0-2 0-2 0-2 0-2 0-2 0-2 0-2 0-2 0-2 0-2 0-2 0-2 0-2 0-2 0-2 0-2 0-2 0-2 0-2 0-2 0-2 0-2 0-2 0-2 0-2 0-2 0-2 0-2 0-2 0-2 0-2 0-2 0-2 0-2 0-2 0-2 0-2 0-2 0-2 0-2 0-2 0-2 0-2 0-2 0-2 0-2 
0-2 0-2 0-2 0-2 0-2 0-2 0-2 0-2 0-2 0-2 0-2 0-2 0-2 0-2 0-2 0-2 0-2 0-2 0-2 0-2 0-2 0-2 0-2 0-2 0-2 0-2 0-2 0-2 0-2 0-2 0-2 0-2 0-2 0-2 0-2 0-2 0-2 0-2 0-2 0-2 0-2 0-2 0-2 0-2 0-2 0-2 0-2 0-2 0-2 0-2 0-2 0-2 0-2 0-2 0-2 0-2 0-2 0-2 0-2 0-2 0-2 0-2 0-2 0-2 0-2 0-2 0-2 0-2 0-2 0-2 0-2 0-2 0-2 583-0 583-0 583-0 583-0 583-0 583-0 583-0 583-0 583-0 533-0 533-0 533-0 432-3 533-0 432-3 432-3 433-3 433-3 433-3 433-3 433-3 433-3 433-3 611-0 611-0 611-0 611-0 513-3 513-3 513-3 513-3 542-3 542-3 542-3 542-3 391-3 391-3 391-3 610-3 610-3 610-3 610-3 610-3 610-3 582-0 582-0 616-3 582-0 582-0 616-3 539-3 539-3 539-3 539-3 539-3 539-3 539-3 539-3 484-0 484-0 484-0 484-0 484-0 484-0 484-0 540-3 544-3 540-3 540-3 540-3 540-3 540-3 498-3 498-3 435-0 435-0 435-0 435-0 435-0 435-0 435-0 435-0 490-0 490-0 435-0 435-0 490-0 490-0 490-0 490-0 490-0 0-2 0-2 0-2 0-2 0-2 0-2 0-2 0-2 0-2 0-2 0-2 0-2 0-2 0-2 0-2 0-2 0-2 0-2 0-2 0-2 0-2 0-2 0-2 0-2 0-2 0-2 0-2 0-2 0-2 0-2 0-2 0-2 0-2 0-2 0-2 0-2 0-2 0-2 0-2 0-2 0-2 0-2 0-2 0-2 0-2 0-2 0-2 0-2 0-2 0-2 0-2 0-2 0-2 
0-2 0-2 0-2 0-2 0-2 0-2 0-2 0-2 0-2 0-2 0-2 0-2 0-2 0-2 0-2 0-2 0-2 0-2 0-2 0-2 0-2 0-2 0-2 0-2 0-2 0-2 0-2 0-2 0-2 0-2 0-2 0-2 0-2 0-2 0-2 0-2 0-2 0-2 0-2 0-2 0-2 0-2 0-2 0-2 0-2 0-2 0-2 0-2 0-2 0-2 0-2 0-2 0-2 0-2 0-2 0-2 0-2 0-2 0-2 0-2 0-2 0-2 0-2 0-2 0-2 0-2 0-2 0-2 0-2 0-2 0-2 0-2 0-2 583-0 583-0 583-0 583-0 583-0 533-0 533-0 533-0 533-0 533-0 533-0 533-0 533-0 533-0 533-0 432-3 433-3 433-3 433-3 433-3 433-3 433-3 433-3 611-0 611-0 611-0 611-0 513-3 513-3 513-3 513-3 513-3 513-3 391-3 391-3 391-3 391-3 391-3 610-3 610-3 610-3 610-3 610-3 582-0 582-0 616-3 616-3 616-3 582-0 616-3 539-3 539-3 539-3 539-3 539-3 539-3 539-3 539-3 484-0 484-0 484-0 484-0 484-0 484-0 484-0 540-3 540-3 540-3 540-3 540-3 498-3 540-3 498-3 498-3 435-0 435-0 435-0 435-0 519-0 519-0 519-0 519-0 490-0 490-0 490-0 490-0 490-0 490-0 490-0 490-0 490-0 0-2 0-2 0-2 0-2 0-2 0-2 0-2 0-2 0-2 0-2 0-2 0-2 0-2 0-2 0-2 0-2 0-2 0-2 0-2 0-2 0-2 0-2 0-2 0-2 0-2 0-2 0-2 0-2 0-2 0-2 0-2 0-2 0-2 0-2 0-2 0-2 0-2 0-2 0-2 0-2 0-2 0-2 0-2 0-2 0-2 0-2 0-2 0-2 0-2 0-2 0-2 0-2 0-2 
0-2 0-2 0-2 0-2 0-2 0-2 0-2 0-2 0-2 0-2 0-2 0-2 0-2 0-2 0-2 0-2 0-2 0-2 0-2 0-2 0-2 0-2 0-2 0-2 0-2 0-2 0-2 0-2 0-2 0-2 0-2 0-2 0-2 0-2 0-2 0-2 0-2 0-2 0-2 0-2 0-2 0-2 0-2 0-2 0-2 0-2 0-2 0-2 0-2 0-2 0-2 0-2 0-2 0-2 0-2 0-2 0-2 0-2 0-2 0-2 0-2 0-2 0-2 0-2 0-2 0-2 0-2 0-2 0-2 0-2 0-2 0-2 0-2 0-2 583-0 583-0 583-0 533-0 533-0 533-0 533-0 533-0 533-0 533-0 533-0 533-0 533-0 533-0 433-3 433-3 433-3 433-3 433-3 433-3 611-0 433-3 611-0 611-0 611-0 611-0 611-0 513-3 513-3 513-3 513-3 513-3 391-3 391-3 391-3 391-3 391-3 610-3 610-3 610-3 610-3 610-3 616-3 616-3 616-3 616-3 616-3 616-3 616-3 539-3 539-3 539-3 539-3 539-3 539-3 539-3 484-0 484-0 484-0 484-0 540-3 540-3 540-3 540-3 540-3 540-3 540-3 540-3 540-3 498-3 498-3 498-3 498-3 498-3 435-0 435-0 519-0 519-0 519-0 519-0 519-0 490-0 490-0 490-0 490-0 490-0 490-0 490-0 490-0 490-0 0-2 0-2 0-2 0-2 0-2 0-2 0-2 0-2 0-2 0-2 0-2 0-2 0-2 0-2 0-2 0-2 0-2 0-2 0-2 0-2 0-2 0-2 0-2 0-2 0-2 0-2 0-2 0-2 0-2 0-2 0-2 0-2 0-2 0-2 0-2 0-2 0-2 0-2 0-2 0-2 0-2 0-2 0-2 0-2 0-2 0-2 0-2 0-2 0-2 0-2 0-2 0-2 0-2 
0-2 0-2 0-2 0-2 0-2 0-2 0-2 0-2 0-2 0-2 0-2 0-2 0-2 0-2 0-2 0-2 0-2 0-2 0-2 0-2 0-2 0-2 0-2 0-2 0-2 0-2 0-2 0-2 0-2 0-2 0-2 0-2 0-2 0-2 0-2 0-2 0-2 0-2 0-2 0-2 0-2 0-2 0-2 0-2 0-2 0-2 0-2 0-2 0-2 0-2 0-2 0-2 0-2 0-2 0-2 0-2 0-2 0-2 0-2 0-2 0-2 0-2 0-2 0-2 0-2 0-2 0-2 0-2 0-2 0-2 0-2 0-2 0-2 0-2 0-2 0-2 583-0 533-0 533-0 533-0 533-0 533-0 533-0 533-0 533-0 533-0 533-0 533-0 533-0 533-0 433-3 433-3 433-3 433-3 611-0 611-0 611-0 611-0 611-0 611-0 611-0 513-3 513-3 513-3 513-3 513-3 391-3 391-3 391-3 391-3 391-3 610-3 610-3 610-3 610-3 610-3 616-3 616-3 616-3 616-3 616-3 616-3 537-3 537-3 539-3 539-3 539-3 539-3 539-3 614-3 614-3 484-0 484-0 484-0 521-0 540-3 540-3 540-3 540-3 540-3 540-3 540-3 540-3 540-3 498-3 498-3 498-3 519-0 519-0 435-0 519-0 519-0 519-0 519-0 519-0 519-0 519-0 519-0 519-0 519-0 490-0 490-0 0-2 0-2 0-2 0-2 0-2 0-2 0-2 0-2 0-2 0-2 0-2 0-2 0-2 0-2 0-2 0-2 0-2 0-2 0-2 0-2 0-2 0-2 0-2 0-2 0-2 0-2 0-2 0-2 0-2 0-2 0-2 0-2 0-2 0-2 0-2 0-2 0-2 0-2 0-2 0-2 0-2 0-2 0-2 0-2 0-2 0-2 0-2 0-2 0-2 0-2 0-2 0-2 0-2 0-2 0-2 
0-2 0-2 0-2 0-2 0-2 0-2 0-2 0-2 0-2 0-2 0-2 0-2 0-2 0-2 0-2 0-2 0-2 0-2 0-2 0-2 0-2 0-2 0-2 0-2 0-2 0-2 0-2 0-2 0-2 0-2 0-2 0-2 0-2 0-2 0-2 0-2 0-2 0-2 0-2 0-2 0-2 0-2 0-2 0-2 0-2 0-2 0-2 0-2 0-2 0-2 0-2 0-2 0-2 0-2 0-2 0-2 0-2 0-2 0-2 0-2 0-2 0-2 0-2 0-2 0-2 0-2 0-2 0-2 0-2 0-2 0-2 0-2 0-2 0-2 0-2 0-2 0-2 0-2 533-0 0-2 0-2 0-2 0-2 0-2 0-2 0-2 0-2 0-2 0-2 0-2 433-3 433-3 433-3 433-3 611-0 611-0 611-0 611-0 611-0 611-0 611-0 513-3 513-3 513-3 513-3 513-3 513-3 513-3 513-3 513-3 610-3 610-3 610-3 610-3 610-3 616-3 616-3 616-3 537-3 616-3 616-3 537-3 537-3 537-3 537-3 537-3 539-3 539-3 614-3 614-3 521-0 521-0 521-0 521-0 521-0 540-3 521-0 540-3 540-3 521-0 498-3 498-3 498-3 498-3 498-3 498-3 498-3 498-3 519-0 519-0 519-0 519-0 519-0 519-0 519-0 519-0 519-0 519-0 0-2 0-2 0-2 0-2 0-2 0-2 0-2 0-2 0-2 0-2 0-2 0-2 0-2 0-2 0-2 0-2 0-2 0-2 0-2 0-2 0-2 0-2 0-2 0-2 0-2 0-2 0-2 0-2 0-2 0-2 0-2 0-2 0-2 0-2 0-2 0-2 0-2 0-2 0-2 0-2 0-2 0-2 0-2 0-2 0-2 0-2 0-2 0-2 0-2 0-2 0-2 0-2 0-2 0-2 0-2 0-2 0-2 0-2 0-2 
0-2 0-2 0-2 0-2 0-2 0-2 0-2 0-2 0-2 0-2 0-2 0-2 0-2 0-2 0-2 0-2 0-2 0-2 0-2 0-2 0-2 0-2 0-2 0-2 0-2 0-2 0-2 0-2 0-2 0-2 0-2 0-2 0-2 0-2 0-2 0-2 0-2 0-2 0-2 0-2 0-2 0-2 0-2 0-2 0-2 0-2 0-2 0-2 0-2 0-2 0-2 0-2 0-2 0-2 0-2 0-2 0-2 0-2 0-2 0-2 0-2 0-2 0-2 0-2 0-2 0-2 0-2 0-2 0-2 0-2 0-2 0-2 0-2 0-2 0-2 0-2 0-2 0-2 0-2 0-2 0-2 0-2 0-2 0-2 0-2 0-2 0-2 0-2 0-2 0-2 0-2 433-3 433-3 433-3 611-0 611-0 611-0 611-0 611-0 611-0 611-0 513-3 513-3 513-3 513-3 513-3 513-3 387-3 387-3 387-3 610-3 610-3 610-3 387-3 387-3 616-3 616-3 616-3 537-3 537-3 537-3 537-3 537-3 537-3 537-3 537-3 537-3 614-3 614-3 614-3 521-0 521-0 521-0 521-0 521-0 521-0 521-0 540-3 521-0 521-0 498-3 498-3 498-3 498-3 498-3 498-3 498-3 498-3 519-0 519-0 519-0 519-0 0-2 0-2 0-2 0-2 0-2 0-2 0-2 0-2 0-2 0-2 0-2 0-2 0-2 0-2 0-2 0-2 0-2 0-2 0-2 0-2 0-2 0-2 0-2 0-2 0-2 0-2 0-2 0-2 0-2 0-2 0-2 0-2 0-2 0-2 0-2 0-2 0-2 0-2 0-2 0-2 0-2 0-2 0-2 0-2 0-2 0-2 0-2 0-2 0-2 0-2 0-2 0-2 0-2 0-2 0-2 0-2 0-2 0-2 0-2 0-2 0-2 0-2 0-2 0-2 0-2 
0-2 0-2 0-2 0-2 0-2 0-2 0-2 0-2 0-2 0-2 0-2 0-2 0-2 0-2 0-2 0-2 0-2 0-2 0-2 0-2 0-2 0-2 0-2 0-2 0-2 0-2 0-2 0-2 0-2 0-2 0-2 0-2 0-2 0-2 0-2 0-2 0-2 0-2 0-2 0-2 0-2 0-2 0-2 0-2 0-2 0-2 0-2 0-2 0-2 0-2 0-2 0-2 0-2 0-2 0-2 0-2 0-2 0-2 0-2 0-2 0-2 0-2 0-2 0-2 0-2 0-2 0-2 0-2 0-2 0-2 0-2 0-2 0-2 0-2 0-2 0-2 0-2 0-2 0-2 0-2 0-2 0-2 0-2 0-2 0-2 0-2 0-2 0-2 0-2 0-2 0-2 0-2 0-2 0-2 0-2 0-2 611-0 611-0 611-0 611-0 611-0 513-3 513-3 513-3 387-3 387-3 387-3 387-3 387-3 387-3 387-3 387-3 387-3 387-3 387-3 616-3 616-3 616-3 537-3 537-3 537-3 537-3 537-3 537-3 537-3 537-3 614-3 614-3 614-3 614-3 614-3 521-0 521-0 521-0 521-0 521-0 521-0 521-0 521-0 521-0 498-3 498-3 498-3 498-3 498-3 498-3 498-3 498-3 519-0 519-0 519-0 519-0 0-2 0-2 0-2 0-2 0-2 0-2 0-2 0-2 0-2 0-2 0-2 0-2 0-2 0-2 0-2 0-2 0-2 0-2 0-2 0-2 0-2 0-2 0-2 0-2 0-2 0-2 0-2 0-2 0-2 0-2 0-2 0-2 0-2 0-2 0-2 0-2 0-2 0-2 0-2 0-2 0-2 0-2 0-2 0-2 0-2 0-2 0-2 0-2 0-2 0-2 0-2 0-2 0-2 0-2 0-2 0-2 0-2 0-2 0-2 0-2 0-2 0-2 0-2 0-2 0-2 
0-2 0-2 0-2 0-2 0-2 0-2 0-2 0-2 0-2 0-2 0-2 0-2 0-2 0-2 0-2 0-2 0-2 0-2 0-2 0-2 0-2 0-2 0-2 0-2 0-2 0-2 0-2 0-2 0-2 0-2 0-2 0-2 0-2 0-2 0-2 0-2 0-2 0-2 0-2 0-2 0-2 0-2 0-2 0-2 0-2 0-2 0-2 0-2 0-2 0-2 0-2 0-2 0-2 0-2 0-2 0-2 0-2 0-2 0-2 0-2 0-2 0-2 0-2 0-2 0-2 0-2 0-2 0-2 0-2 0-2 0-2 0-2 0-2 0-2 0-2 0-2 0-2 0-2 0-2 0-2 0-2 0-2 0-2 0-2 0-2 0-2 0-2 0-2 0-2 0-2 0-2 0-2 0-2 0-2 0-2 0-2 0-2 0-2 0-2 0-2 0-2 0-2 0-2 0-2 387-3 387-3 387-3 387-3 387-3 387-3 387-3 387-3 387-3 387-3 387-3 616-3 616-3 616-3 616-3 537-3 537-3 537-3 537-3 537-3 537-3 614-3 614-3 614-3 614-3 614-3 614-3 614-3 614-3 521-0 521-0 521-0 521-0 521-0 521-0 521-0 498-3 498-3 498-3 498-3 0-2 0-2 0-2 0-2 0-2 0-2 0-2 0-2 0-2 0-2 0-2 0-2 0-2 0-2 0-2 0-2 0-2 0-2 0-2 0-2 0-2 0-2 0-2 0-2 0-2 0-2 0-2 0-2 0-2 0-2 0-2 0-2 0-2 0-2 0-2 0-2 0-2 0-2 0-2 0-2 0-2 0-2 0-2 0-2 0-2 0-2 0-2 0-2 0-2 0-2 0-2 0-2 0-2 0-2 0-2 0-2 0-2 0-2 0-2 0-2 0-2 0-2 0-2 0-2 0-2 0-2 0-2 0-2 0-2 0-2 0-2 0-2 0-2 
0-2 0-2 0-2 0-2 0-2 0-2 0-2 0-2 0-2 0-2 0-2 0-2 0-2 0-2 0-2 0-2 0-2 0-2 0-2 0-2 0-2 0-2 0-2 0-2 0-2 0-2 0-2 0-2 0-2 0-2 0-2 0-2 0-2 0-2 0-2 0-2 0-2 0-2 0-2 0-2 0-2 0-2 0-2 0-2 0-2 0-2 0-2 0-2 0-2 0-2 0-2 0-2 0-2 0-2 0-2 0-2 0-2 0-2 0-2 0-2 0-2 0-2 0-2 0-2 0-2 0-2 0-2 0-2 0-2 0-2 0-2 0-2 0-2 0-2 0-2 0-2 0-2 0-2 0-2 0-2 0-2 0-2 0-2 0-2 0-2 0-2 0-2 0-2 0-2 0-2 0-2 0-2 0-2 0-2 0-2 0-2 0-2 0-2 0-2 0-2 0-2 0-2 0-2 0-2 387-3 387-3 387-3 387-3 387-3 387-3 387-3 387-3 387-3 387-3 387-3 387-3 616-3 616-3 537-3 537-3 537-3 537-3 537-3 537-3 537-3 614-3 614-3 614-3 614-3 614-3 614-3 614-3 614-3 521-0 521-0 521-0 521-0 521-0 0-2 0-2 0-2 0-2 0-2 0-2 0-2 0-2 0-2 0-2 0-2 0-2 0-2 0-2 0-2 0-2 0-2 0-2 0-2 0-2 0-2 0-2 0-2 0-2 0-2 0-2 0-2 0-2 0-2 0-2 0-2 0-2 0-2 0-2 0-2 0-2 0-2 0-2 0-2 0-2 0-2 0-2 0-2 0-2 0-2 0-2 0-2 0-2 0-2 0-2 0-2 0-2 0-2 0-2 0-2 0-2 0-2 0-2 0-2 0-2 0-2 0-2 0-2 0-2 0-2 0-2 0-2 0-2 0-2 0-2 0-2 0-2 0-2 0-2 0-2 0-2 0-2 0-2 0-2 
0-2 0-2 0-2 0-2 0-2 0-2 0-2 0-2 0-2 0-2 0-2 0-2 0-2 0-2 0-2 0-2 0-2 0-2 0-2 0-2 0-2 0-2 0-2 0-2 0-2 0-2 0-2 0-2 0-2 0-2 0-2 0-2 0-2 0-2 0-2 0-2 0-2 0-2 0-2 0-2 0-2 0-2 0-2 0-2 0-2 0-2 0-2 0-2 0-2 0-2 0-2 0-2 0-2 0-2 0-2 0-2 0-2 0-2 0-2 0-2 0-2 0-2 0-2 0-2 0-2 0-2 0-2 0-2 0-2 0-2 0-2 0-2 0-2 0-2 0-2 0-2 0-2 0-2 0-2 0-2 0-2 0-2 0-2 0-2 0-2 0-2 0-2 0-2 0-2 0-2 0-2 0-2 0-2 0-2 0-2 0-2 0-2 0-2 0-2 0-2 0-2 0-2 0-2 0-2 0-2 0-2 0-2 0-2 0-2 0-2 0-2 0-2 0-2 0-2 0-2 0-2 0-2 0-2 0-2 0-2 0-2 537-3 537-3 537-3 537-3 614-3 614-3 614-3 614-3 614-3 614-3 614-3 0-2 0-2 0-2 0-2 0-2 0-2 0-2 0-2 0-2 0-2 0-2 0-2 0-2 0-2 0-2 0-2 0-2 0-2 0-2 0-2 0-2 0-2 0-2 0-2 0-2 0-2 0-2 0-2 0-2 0-2 0-2 0-2 0-2 0-2 0-2 0-2 0-2 0-2 0-2 0-2 0-2 0-2 0-2 0-2 0-2 0-2 0-2 0-2 0-2 0-2 0-2 0-2 0-2 0-2 0-2 0-2 0-2 0-2 0-2 0-2 0-2 0-2 0-2 0-2 0-2 0-2 0-2 0-2 0-2 0-2 0-2 0-2 0-2 0-2 0-2 0-2 0-2 0-2 0-2 0-2 0-2 0-2 0-2 0-2 0-2 
0-2 0-2 0-2 0-2 0-2 0-2 0-2 0-2 0-2 0-2 0-2 0-2 0-2 0-2 0-2 0-2 0-2 0-2 0-2 0-2 0-2 0-2 0-2 0-2 0-2 0-2 0-2 0-2 0-2 0-2 0-2 0-2 0-2 0-2 0-2 0-2 0-2 0-2 0-2 0-2 0-2 0-2 0-2 0-2 0-2 0-2 0-2 0-2 0-2 0-2 0-2 0-2 0-2 0-2 0-2 0-2 0-2 0-2 0-2 0-2 0-2 0-2 0-2 0-2 0-2 0-2 0-2 0-2 0-2 0-2 0-2 0-2 0-2 0-2 0-2 0-2 0-2 0-2 0-2 0-2 0-2 0-2 0-2 0-2 0-2 0-2 0-2 0-2 0-2 0-2 0-2 0-2 0-2 0-2 0-2 0-2 0-2 0-2 0-2 0-2 0-2 0-2 0-2 0-2 0-2 0-2 0-2 0-2 0-2 0-2 0-2 0-2 0-2 0-2 0-2 0-2 0-2 0-2 0-2 0-2 0-2 0-2 0-2 0-2 0-2 0-2 0-2 0-2 0-2 0-2 0-2 0-2 0-2 0-2 0-2 0-2 0-2 0-2 0-2 0-2 0-2 0-2 0-2 0-2 0-2 0-2 0-2 0-2 0-2 0-2 0-2 0-2 0-2 0-2 0-2 0-2 0-2 0-2 0-2 0-2 0-2 0-2 0-2 0-2 0-2 0-2 0-2 0-2 0-2 0-2 0-2 0-2 0-2 0-2 0-2 0-2 0-2 0-2 0-2 0-2 0-2 0-2 0-2 0-2 0-2 0-2 0-2 0-2 0-2 0-2 0-2 0-2 0-2 0-2 0-2 0-2 0-2 0-2 0-2 0-2 0-2 0-2 0-2 0-2 0-2 0-2 0-2 0-2 0-2 0-2 0-2 0-2 0-2 0-2 0-2 0-2 0-2 
0-2 0-2 0-2 0-2 0-2 0-2 0-2 0-2 0-2 0-2 0-2 0-2 0-2 0-2 0-2 0-2 0-2 0-2 0-2 0-2 0-2 0-2 0-2 0-2 0-2 0-2 0-2 0-2 0-2 0-2 0-2 0-2 0-2 0-2 0-2 0-2 0-2 0-2 0-2 0-2 0-2 0-2 0-2 0-2 0-2 0-2 0-2 0-2 0-2 0-2 0-2 0-2 0-2 0-2 0-2 0-2 0-2 0-2 0-2 0-2 0-2 0-2 0-2 0-2 0-2 0-2 0-2 0-2 0-2 0-2 0-2 0-2 0-2 0-2 0-2 0-2 0-2 0-2 0-2 0-2 0-2 0-2 0-2 0-2 0-2 0-2 0-2 0-2 0-2 0-2 0-2 0-2 0-2 0-2 0-2 0-2 0-2 0-2 0-2 0-2 0-2 0-2 0-2 0-2 0-2 0-2 0-2 0-2 0-2 0-2 0-2 0-2 0-2 0-2 0-2 0-2 0-2 0-2 0-2 0-2 0-2 0-2 0-2 0-2 0-2 0-2 0-2 0-2 0-2 0-2 0-2 0-2 0-2 0-2 0-2 0-2 0-2 0-2 0-2 0-2 0-2 0-2 0-2 0-2 0-2 0-2 0-2 0-2 0-2 0-2 0-2 0-2 0-2 0-2 0-2 0-2 0-2 0-2 0-2 0-2 0-2 0-2 0-2 0-2 0-2 0-2 0-2 0-2 0-2 0-2 0-2 0-2 0-2 0-2 0-2 0-2 0-2 0-2 0-2 0-2 0-2 0-2 0-2 0-2 0-2 0-2 0-2 0-2 0-2 0-2 0-2 0-2 0-2 0-2 0-2 0-2 0-2 0-2 0-2 0-2 0-2 0-2 0-2 0-2 0-2 0-2 0-2 0-2 0-2 0-2 0-2 0-2 0-2 0-2 0-2 0-2 0-2 
0-2 0-2 0-2 0-2 0-2 0-2 0-2 0-2 0-2 0-2 0-2 0-2 0-2 0-2 0-2 0-2 0-2 0-2 0-2 0-2 0-2 0-2 0-2 0-2 0-2 0-2 0-2 0-2 0-2 0-2 0-2 0-2 0-2 0-2 0-2 0-2 0-2 0-2 0-2 0-2 0-2 0-2 0-2 0-2 0-2 0-2 0-2 0-2 0-2 0-2 0-2 0-2 0-2 0-2 0-2 0-2 0-2 0-2 0-2 0-2 0-2 0-2 0-2 0-2 0-2 0-2 0-2 0-2 0-2 0-2 0-2 0-2 0-2 0-2 0-2 0-2 0-2 0-2 0-2 0-2 0-2 0-2 0-2 0-2 0-2 0-2 0-2 0-2 0-2 0-2 0-2 0-2 0-2 0-2 0-2 0-2 0-2 0-2 0-2 0-2 0-2 0-2 0-2 0-2 0-2 0-2 0-2 0-2 0-2 0-2 0-2 0-2 0-2 0-2 0-2 0-2 0-2 0-2 0-2 0-2 0-2 0-2 0-2 0-2 0-2 0-2 0-2 0-2 0-2 0-2 0-2 0-2 0-2 0-2 0-2 0-2 0-2 0-2 0-2 0-2 0-2 0-2 0-2 0-2 0-2 0-2 0-2 0-2 0-2 0-2 0-2 0-2 0-2 0-2 0-2 0-2 0-2 0-2 0-2 0-2 0-2 0-2 0-2 0-2 0-2 0-2 0-2 0-2 0-2 0-2 0-2 0-2 0-2 0-2 0-2 0-2 0-2 0-2 0-2 0-2 0-2 0-2 0-2 0-2 0-2 0-2 0-2 0-2 0-2 0-2 0-2 0-2 0-2 0-2 0-2 0-2 0-2 0-2 0-2 0-2 0-2 0-2 0-2 0-2 0-2 0-2 0-2 0-2 0-2 0-2 0-2 0-2 0-2 0-2 0-2 0-2 0-2 
0-2 0-2 0-2 0-2 0-2 0-2 0-2 0-2 0-2 0-2 0-2 0-2 0-2 0-2 0-2 0-2 0-2 0-2 0-2 0-2 0-2 0-2 0-2 0-2 0-2 0-2 0-2 0-2 0-2 0-2 0-2 0-2 0-2 0-2 0-2 0-2 0-2 0-2 0-2 0-2 0-2 0-2 0-2 0-2 0-2 0-2 0-2 0-2 0-2 0-2 0-2 0-2 0-2 0-2 0-2 0-2 0-2 0-2 0-2 0-2 0-2 0-2 0-2 0-2 0-2 0-2 0-2 0-2 0-2 0-2 0-2 0-2 0-2 0-2 0-2 0-2 0-2 0-2 0-2 0-2 0-2 0-2 0-2 0-2 0-2 0-2 0-2 0-2 0-2 0-2 0-2 0-2 0-2 0-2 0-2 0-2 0-2 0-2 0-2 0-2 0-2 0-2 0-2 0-2 0-2 0-2 0-2 0-2 0-2 0-2 0-2 0-2 0-2 0-2 0-2 0-2 0-2 0-2 0-2 0-2 0-2 0-2 0-2 0-2 0-2 0-2 0-2 0-2 0-2 0-2 0-2 0-2 0-2 0-2 0-2 0-2 0-2 0-2 0-2 0-2 0-2 0-2 0-2 0-2 0-2 0-2 0-2 0-2 0-2 0-2 0-2 0-2 0-2 0-2 0-2 0-2 0-2 0-2 0-2 0-2 0-2 0-2 0-2 0-2 0-2 0-2 0-2 0-2 0-2 0-2 0-2 0-2 0-2 0-2 0-2 0-2 0-2 0-2 0-2 0-2 0-2 0-2 0-2 0-2 0-2 0-2 0-2 0-2 0-2 0-2 0-2 0-2 0-2 0-2 0-2 0-2 0-2 0-2 0-2 0-2 0-2 0-2 0-2 0-2 0-2 0-2 0-2 0-2 0-2 0-2 0-2 0-2 0-2 0-2 0-2 0-2 0-2 
0-2 0-2 0-2 0-2 0-2 0-2 0-2 0-2 0-2 0-2 0-2 0-2 0-2 0-2 0-2 0-2 0-2 0-2 0-2 0-2 0-2 0-2 0-2 0-2 0-2 0-2 0-2 0-2 0-2 0-2 0-2 0-2 0-2 0-2 0-2 0-2 0-2 0-2 0-2 0-2 0-2 0-2 0-2 0-2 0-2 0-2 0-2 0-2 0-2 0-2 0-2 0-2 0-2 0-2 0-2 0-2 0-2 0-2 0-2 0-2 0-2 0-2 0-2 0-2 0-2 0-2 0-2 0-2 0-2 0-2 0-2 0-2 0-2 0-2 0-2 0-2 0-2 0-2 0-2 0-2 0-2 0-2 0-2 0-2 0-2 0-2 0-2 0-2 0-2 0-2 0-2 0-2 0-2 0-2 0-2 0-2 0-2 0-2 0-2 0-2 0-2 0-2 0-2 0-2 0-2 0-2 0-2 0-2 0-2 0-2 0-2 0-2 0-2 0-2 0-2 0-2 0-2 0-2 0-2 0-2 0-2 0-2 0-2 0-2 0-2 0-2 0-2 0-2 0-2 0-2 0-2 0-2 0-2 0-2 0-2 0-2 0-2 0-2 0-2 0-2 0-2 0-2 0-2 0-2 0-2 0-2 0-2 0-2 0-2 0-2 0-2 0-2 0-2 0-2 0-2 0-2 0-2 0-2 0-2 0-2 0-2 0-2 0-2 0-2 0-2 0-2 0-2 0-2 0-2 0-2 0-2 0-2 0-2 0-2 0-2 0-2 0-2 0-2 0-2 0-2 0-2 0-2 0-2 0-2 0-2 0-2 0-2 0-2 0-2 0-2 0-2 0-2 0-2 0-2 0-2 0-2 0-2 0-2 0-2 0-2 0-2 0-2 0-2 0-2 0-2 0-2 0-2 0-2 0-2 0-2 0-2 0-2 0-2 0-2 0-2 0-2 0-2 
0-2 0-2 0-2 0-2 0-2 0-2 0-2 0-2 0-2 0-2 0-2 0-2 0-2 0-2 0-2 0-2 0-2 0-2 0-2 0-2 0-2 0-2 0-2 0-2 0-2 0-2 0-2 0-2 0-2 0-2 0-2 0-2 0-2 0-2 0-2 0-2 0-2 0-2 0-2 0-2 0-2 0-2 0-2 0-2 0-2 0-2 0-2 0-2 0-2 0-2 0-2 0-2 0-2 0-2 0-2 0-2 0-2 0-2 0-2 0-2 0-2 0-2 0-2 0-2 0-2 0-2 0-2 0-2 0-2 0-2 0-2 0-2 0-2 0-2 0-2 0-2 0-2 0-2 0-2 0-2 0-2 0-2 0-2 0-2 0-2 0-2 0-2 0-2 0-2 0-2 0-2 0-2 0-2 0-2 0-2 0-2 0-2 0-2 0-2 0-2 0-2 0-2 0-2 0-2 0-2 0-2 0-2 0-2 0-2 0-2 0-2 0-2 0-2 0-2 0-2 0-2 0-2 0-2 0-2 0-2 0-2 0-2 0-2 0-2 0-2 0-2 0-2 0-2 0-2 0-2 0-2 0-2 0-2 0-2 0-2 0-2 0-2 0-2 0-2 0-2 0-2 0-2 0-2 0-2 0-2 0-2 0-2 0-2 0-2 0-2 0-2 0-2 0-2 0-2 0-2 0-2 0-2 0-2 0-2 0-2 0-2 0-2 0-2 0-2 0-2 0-2 0-2 0-2 0-2 0-2 0-2 0-2 0-2 0-2 0-2 0-2 0-2 0-2 0-2 0-2 0-2 0-2 0-2 0-2 0-2 0-2 0-2 0-2 0-2 0-2 0-2 0-2 0-2 0-2 0-2 0-2 0-2 0-2 0-2 0-2 0-2 0-2 0-2 0-2 0-2 0-2 0-2 0-2 0-2 0-2 0-2 0-2 0-2 0-2 0-2 0-2 0-2 
0-2 0-2 0-2 0-2 0-2 0-2 0-2 0-2 0-2 0-2 0-2 0-2 0-2 0-2 0-2 0-2 0-2 0-2 0-2 0-2 0-2 0-2 0-2 0-2 0-2 0-2 0-2 0-2 0-2 0-2 0-2 0-2 0-2 0-2 0-2 0-2 0-2 0-2 0-2 0-2 0-2 0-2 0-2 0-2 0-2 0-2 0-2 0-2 0-2 0-2 0-2 0-2 0-2 0-2 0-2 0-2 0-2 0-2 0-2 0-2 0-2 0-2 0-2 0-2 0-2 0-2 0-2 0-2 0-2 0-2 0-2 0-2 0-2 0-2 0-2 0-2 0-2 0-2 0-2 0-2 0-2 0-2 0-2 0-2 0-2 0-2 0-2 0-2 0-2 0-2 0-2 0-2 0-2 0-2 0-2 0-2 0-2 0-2 0-2 0-2 0-2 0-2 0-2 0-2 0-2 0-2 0-2 0-2 0-2 0-2 0-2 0-2 0-2 0-2 0-2 0-2 0-2 0-2 0-2 0-2 0-2 0-2 0-2 0-2 0-2 0-2 0-2 0-2 0-2 0-2 0-2 0-2 0-2 0-2 0-2 0-2 0-2 0-2 0-2 0-2 0-2 0-2 0-2 0-2 0-2 0-2 0-2 0-2 0-2 0-2 0-2 0-2 0-2 0-2 0-2 0-2 0-2 0-2 0-2 0-2 0-2 0-2 0-2 0-2 0-2 0-2 0-2 0-2 0-2 0-2 0-2 0-2 0-2 0-2 0-2 0-2 0-2 0-2 0-2 0-2 0-2 0-2 0-2 0-2 0-2 0-2 0-2 0-2 0-2 0-2 0-2 0-2 0-2 0-2 0-2 0-2 0-2 0-2 0-2 0-2 0-2 0-2 0-2 0-2 0-2 0-2 0-2 0-2 0-2 0-2 0-2 0-2 0-2 0-2 0-2 0-2 0-2 
0-2 0-2 0-2 0-2 0-2 0-2 0-2 0-2 0-2 0-2 0-2 0-2 0-2 0-2 0-2 0-2 0-2 0-2 0-2 0-2 0-2 0-2 0-2 0-2 0-2 0-2 0-2 0-2 0-2 0-2 0-2 0-2 0-2 0-2 0-2 0-2 0-2 0-2 0-2 0-2 0-2 0-2 0-2 0-2 0-2 0-2 0-2 0-2 0-2 0-2 0-2 0-2 0-2 0-2 0-2 0-2 0-2 0-2 0-2 0-2 0-2 0-2 0-2 0-2 0-2 0-2 0-2 0-2 0-2 0-2 0-2 0-2 0-2 0-2 0-2 0-2 0-2 0-2 0-2 0-2 0-2 0-2 0-2 0-2 0-2 0-2 0-2 0-2 0-2 0-2 0-2 0-2 0-2 0-2 0-2 0-2 0-2 0-2 0-2 0-2 0-2 0-2 0-2 0-2 0-2 0-2 0-2 0-2 0-2 0-2 0-2 0-2 0-2 0-2 0-2 0-2 0-2 0-2 0-2 0-2 0-2 0-2 0-2 0-2 0-2 0-2 0-2 0-2 0-2 0-2 0-2 0-2 0-2 0-2 0-2 0-2 0-2 0-2 0-2 0-2 0-2 0-2 0-2 0-2 0-2 0-2 0-2 0-2 0-2 0-2 0-2 0-2 0-2 0-2 0-2 0-2 0-2 0-2 0-2 0-2 0-2 0-2 0-2 0-2 0-2 0-2 0-2 0-2 0-2 0-2 0-2 0-2 0-2 0-2 0-2 0-2 0-2 0-2 0-2 0-2 0-2 0-2 0-2 0-2 0-2 0-2 0-2 0-2 0-2 0-2 0-2 0-2 0-2 0-2 0-2 0-2 0-2 0-2 0-2 0-2 0-2 0-2 0-2 0-2 0-2 0-2 0-2 0-2 0-2 0-2 0-2 0-2 0-2 0-2 0-2 0-2 0-2 
0-2 0-2 0-2 0-2 0-2 0-2 0-2 0-2 0-2 0-2 0-2 0-2 0-2 0-2 0-2 0-2 0-2 0-2 0-2 0-2 0-2 0-2 0-2 0-2 0-2 0-2 0-2 0-2 0-2 0-2 0-2 0-2 0-2 0-2 0-2 0-2 0-2 0-2 0-2 0-2 0-2 0-2 0-2 0-2 0-2 0-2 0-2 0-2 0-2 0-2 0-2 0-2 0-2 0-2 0-2 0-2 0-2 0-2 0-2 0-2 0-2 0-2 0-2 0-2 0-2 0-2 0-2 0-2 0-2 0-2 0-2 0-2 0-2 0-2 0-2 0-2 0-2 0-2 0-2 0-2 0-2 0-2 0-2 0-2 0-2 0-2 0-2 0-2 0-2 0-2 0-2 0-2 0-2 0-2 0-2 0-2 0-2 0-2 0-2 0-2 0-2 0-2 0-2 0-2 0-2 0-2 0-2 0-2 0-2 0-2 0-2 0-2 0-2 0-2 0-2 0-2 0-2 0-2 0-2 0-2 0-2 0-2 0-2 0-2 0-2 0-2 0-2 0-2 0-2 0-2 0-2 0-2 0-2 0-2 0-2 0-2 0-2 0-2 0-2 0-2 0-2 0-2 0-2 0-2 0-2 0-2 0-2 0-2 0-2 0-2 0-2 0-2 0-2 0-2 0-2 0-2 0-2 0-2 0-2 0-2 0-2 0-2 0-2 0-2 0-2 0-2 0-2 0-2 0-2 0-2 0-2 0-2 0-2 0-2 0-2 0-2 0-2 0-2 0-2 0-2 0-2 0-2 0-2 0-2 0-2 0-2 0-2 0-2 0-2 0-2 0-2 0-2 0-2 0-2 0-2 0-2 0-2 0-2 0-2 0-2 0-2 0-2 0-2 0-2 0-2 0-2 0-2 0-2 0-2 0-2 0-2 0-2 0-2 0-2 0-2 0-2 0-2 
0-2 0-2 0-2 0-2 0-2 0-2 0-2 0-2 0-2 0-2 0-2 0-2 0-2 0-2 0-2 0-2 0-2 0-2 0-2 0-2 0-2 0-2 0-2 0-2 0-2 0-2 0-2 0-2 0-2 0-2 0-2 0-2 0-2 0-2 0-2 0-2 0-2 0-2 0-2 0-2 0-2 0-2 0-2 0-2 0-2 0-2 0-2 0-2 0-2 0-2 0-2 0-2 0-2 0-2 0-2 0-2 0-2 0-2 0-2 0-2 0-2 0-2 0-2 0-2 0-2 0-2 0-2 0-2 0-2 0-2 0-2 0-2 0-2 0-2 0-2 0-2 0-2 0-2 0-2 0-2 0-2 0-2 0-2 0-2 0-2 0-2 0-2 0-2 0-2 0-2 0-2 0-2 0-2 0-2 0-2 0-2 0-2 0-2 0-2 0-2 0-2 0-2 0-2 0-2 0-2 0-2 0-2 0-2 0-2 0-2 0-2 0-2 0-2 0-2 0-2 0-2 0-2 0-2 0-2 0-2 0-2 0-2 0-2 0-2 0-2 0-2 0-2 0-2 0-2 0-2 0-2 0-2 0-2 0-2 0-2 0-2 0-2 0-2 0-2 0-2 0-2 0-2 0-2 0-2 0-2 0-2 0-2 0-2 0-2 0-2 0-2 0-2 0-2 0-2 0-2 0-2 0-2 0-2 0-2 0-2 0-2 0-2 0-2 0-2 0-2 0-2 0-2 0-2 0-2 0-2 0-2 0-2 0-2 0-2 0-2 0-2 0-2 0-2 0-2 0-2 0-2 0-2 0-2 0-2 0-2 0-2 0-2 0-2 0-2 0-2 0-2 0-2 0-2 0-2 0-2 0-2 0-2 0-2 0-2 0-2 0-2 0-2 0-2 0-2 0-2 0-2 0-2 0-2 0-2 0-2 0-2 0-2 0-2 0-2 0-2 0-2 0-2 
0-2 0-2 0-2 0-2 0-2 0-2 0-2 0-2 0-2 0-2 0-2 0-2 0-2 0-2 0-2 0-2 0-2 0-2 0-2 0-2 0-2 0-2 0-2 0-2 0-2 0-2 0-2 0-2 0-2 0-2 0-2 0-2 0-2 0-2 0-2 0-2 0-2 0-2 0-2 0-2 0-2 0-2 0-2 0-2 0-2 0-2 0-2 0-2 0-2 0-2 0-2 0-2 0-2 0-2 0-2 0-2 0-2 0-2 0-2 0-2 0-2 0-2 0-2 0-2 0-2 0-2 0-2 0-2 0-2 0-2 0-2 0-2 0-2 0-2 0-2 0-2 0-2 0-2 0-2 0-2 0-2 0-2 0-2 0-2 0-2 0-2 0-2 0-2 0-2 0-2 0-2 0-2 0-2 0-2 0-2 0-2 0-2 0-2 0-2 0-2 0-2 0-2 0-2 0-2 0-2 0-2 0-2 0-2 0-2 0-2 0-2 0-2 0-2 0-2 0-2 0-2 0-2 0-2 0-2 0-2 0-2 0-2 0-2 0-2 0-2 0-2 0-2 0-2 0-2 0-2 0-2 0-2 0-2 0-2 0-2 0-2 0-2 0-2 0-2 0-2 0-2 0-2 0-2 0-2 0-2 0-2 0-2 0-2 0-2 0-2 0-2 0-2 0-2 0-2 0-2 0-2 0-2 0-2 0-2 0-2 0-2 0-2 0-2 0-2 0-2 0-2 0-2 0-2 0-2 0-2 0-2 0-2 0-2 0-2 0-2 0-2 0-2 0-2 0-2 0-2 0-2 0-2 0-2 0-2 0-2 0-2 0-2 0-2 0-2 0-2 0-2 0-2 0-2 0-2 0-2 0-2 0-2 0-2 0-2 0-2 0-2 0-2 0-2 0-2 0-2 0-2 0-2 0-2 0-2 0-2 0-2 0-2 0-2 0-2 0-2 0-2 0-2 
0-2 0-2 0-2 0-2 0-2 0-2 0-2 0-2 0-2 0-2 0-2 0-2 0-2 0-2 0-2 0-2 0-2 0-2 0-2 0-2 0-2 0-2 0-2 0-2 0-2 0-2 0-2 0-2 0-2 0-2 0-2 0-2 0-2 0-2 0-2 0-2 0-2 0-2 0-2 0-2 0-2 0-2 0-2 0-2 0-2 0-2 0-2 0-2 0-2 0-2 0-2 0-2 0-2 0-2 0-2 0-2 0-2 0-2 0-2 0-2 0-2 0-2 0-2 0-2 0-2 0-2 0-2 0-2 0-2 0-2 0-2 0-2 0-2 0-2 0-2 0-2 0-2 0-2 0-2 0-2 0-2 0-2 0-2 0-2 0-2 0-2 0-2 0-2 0-2 0-2 0-2 0-2 0-2 0-2 0-2 0-2 0-2 0-2 0-2 0-2 0-2 0-2 0-2 0-2 0-2 0-2 0-2 0-2 0-2 0-2 0-2 0-2 0-2 0-2 0-2 0-2 0-2 0-2 0-2 0-2 0-2 0-2 0-2 0-2 0-2 0-2 0-2 0-2 0-2 0-2 0-2 0-2 0-2 0-2 0-2 0-2 0-2 0-2 0-2 0-2 0-2 0-2 0-2 0-2 0-2 0-2 0-2 0-2 0-2 0-2 0-2 0-2 0-2 0-2 0-2 0-2 0-2 0-2 0-2 0-2 0-2 0-2 0-2 0-2 0-2 0-2 0-2 0-2 0-2 0-2 0-2 0-2 0-2 0-2 0-2 0-2 0-2 0-2 0-2 0-2 0-2 0-2 0-2 0-2 0-2 0-2 0-2 0-2 0-2 0-2 0-2 0-2 0-2 0-2 0-2 0-2 0-2 0-2 0-2 0-2 0-2 0-2 0-2 0-2 0-2 0-2 0-2 0-2 0-2 0-2 0-2 0-2 0-2 0-2 0-2 0-2 0-2 
0-2 0-2 0-2 0-2 0-2 0-2 0-2 0-2 0-2 0-2 0-2 0-2 0-2 0-2 0-2 0-2 0-2 0-2 0-2 0-2 0-2 0-2 0-2 0-2 0-2 0-2 0-2 0-2 0-2 0-2 0-2 0-2 0-2 0-2 0-2 0-2 0-2 0-2 0-2 0-2 0-2 0-2 0-2 0-2 0-2 0-2 0-2 0-2 0-2 0-2 0-2 0-2 0-2 0-2 0-2 0-2 0-2 0-2 0-2 0-2 0-2 0-2 0-2 0-2 0-2 0-2 0-2 0-2 0-2 0-2 0-2 0-2 0-2 0-2 0-2 0-2 0-2 0-2 0-2 0-2 0-2 0-2 0-2 0-2 0-2 0-2 0-2 0-2 0-2 0-2 0-2 0-2 0-2 0-2 0-2 0-2 0-2 0-2 0-2 0-2 0-2 0-2 0-2 0-2 0-2 0-2 0-2 0-2 0-2 0-2 0-2 0-2 0-2 0-2 0-2 0-2 0-2 0-2 0-2 0-2 0-2 0-2 0-2 0-2 0-2 0-2 0-2 0-2 0-2 0-2 0-2 0-2 0-2 0-2 0-2 0-2 0-2 0-2 0-2 0-2 0-2 0-2 0-2 0-2 0-2 0-2 0-2 0-2 0-2 0-2 0-2 0-2 0-2 0-2 0-2 0-2 0-2 0-2 0-2 0-2 0-2 0-2 0-2 0-2 0-2 0-2 0-2 0-2 0-2 0-2 0-2 0-2 0-2 0-2 0-2 0-2 0-2 0-2 0-2 0-2 0-2 0-2 0-2 0-2 0-2 0-2 0-2 0-2 0-2 0-2 0-2 0-2 0-2 0-2 0-2 0-2 0-2 0-2 0-2 0-2 0-2 0-2 0-2 0-2 0-2 0-2 0-2 0-2 0-2 0-2 0-2 0-2 0-2 0-2 0-2 0-2 0-2 
0-2 0-2 0-2 0-2 0-2 0-2 0-2 0-2 0-2 0-2 0-2 0-2 0-2 0-2 0-2 0-2 0-2 0-2 0-2 0-2 0-2 0-2 0-2 0-2 0-2 0-2 0-2 0-2 0-2 0-2 0-2 0-2 0-2 0-2 0-2 0-2 0-2 0-2 0-2 0-2 0-2 0-2 0-2 0-2 0-2 0-2 0-2 0-2 0-2 0-2 0-2 0-2 0-2 0-2 0-2 0-2 0-2 0-2 0-2 0-2 0-2 0-2 0-2 0-2 0-2 0-2 0-2 0-2 0-2 0-2 0-2 0-2 0-2 0-2 0-2 0-2 0-2 0-2 0-2 0-2 0-2 0-2 0-2 0-2 0-2 0-2 0-2 0-2 0-2 0-2 0-2 0-2 0-2 0-2 0-2 0-2 0-2 0-2 0-2 0-2 0-2 0-2 0-2 0-2 0-2 0-2 0-2 0-2 0-2 0-2 0-2 0-2 0-2 0-2 0-2 0-2 0-2 0-2 0-2 0-2 0-2 0-2 0-2 0-2 0-2 0-2 0-2 0-2 0-2 0-2 0-2 0-2 0-2 0-2 0-2 0-2 0-2 0-2 0-2 0-2 0-2 0-2 0-2 0-2 0-2 0-2 0-2 0-2 0-2 0-2 0-2 0-2 0-2 0-2 0-2 0-2 0-2 0-2 0-2 0-2 0-2 0-2 0-2 0-2 0-2 0-2 0-2 0-2 0-2 0-2 0-2 0-2 0-2 0-2 0-2 0-2 0-2 0-2 0-2 0-2 0-2 0-2 0-2 0-2 0-2 0-2 0-2 0-2 0-2 0-2 0-2 0-2 0-2 0-2 0-2 0-2 0-2 0-2 0-2 0-2 0-2 0-2 0-2 0-2 0-2 0-2 0-2 0-2 0-2 0-2 0-2 0-2 0-2 0-2 0-2 0-2 0-2 
0-2 0-2 0-2 0-2 0-2 0-2 0-2 0-2 0-2 0-2 0-2 0-2 0-2 0-2 0-2 0-2 0-2 0-2 0-2 0-2 0-2 0-2 0-2 0-2 0-2 0-2 0-2 0-2 0-2 0-2 0-2 0-2 0-2 0-2 0-2 0-2 0-2 0-2 0-2 0-2 0-2 0-2 0-2 0-2 0-2 0-2 0-2 0-2 0-2 0-2 0-2 0-2 0-2 0-2 0-2 0-2 0-2 0-2 0-2 0-2 0-2 0-2 0-2 0-2 0-2 0-2 0-2 0-2 0-2 0-2 0-2 0-2 0-2 0-2 0-2 0-2 0-2 0-2 0-2 0-2 0-2 0-2 0-2 0-2 0-2 0-2 0-2 0-2 0-2 0-2 0-2 0-2 0-2 0-2 0-2 0-2 0-2 0-2 0-2 0-2 0-2 0-2 0-2 0-2 0-2 0-2 0-2 0-2 0-2 0-2 0-2 0-2 0-2 0-2 0-2 0-2 0-2 0-2 0-2 0-2 0-2 0-2 0-2 0-2 0-2 0-2 0-2 0-2 0-2 0-2 0-2 0-2 0-2 0-2 0-2 0-2 0-2 0-2 0-2 0-2 0-2 0-2 0-2 0-2 0-2 0-2 0-2 0-2 0-2 0-2 0-2 0-2 0-2 0-2 0-2 0-2 0-2 0-2 0-2 0-2 0-2 0-2 0-2 0-2 0-2 0-2 0-2 0-2 0-2 0-2 0-2 0-2 0-2 0-2 0-2 0-2 0-2 0-2 0-2 0-2 0-2 0-2 0-2 0-2 0-2 0-2 0-2 0-2 0-2 0-2 0-2 0-2 0-2 0-2 0-2 0-2 0-2 0-2 0-2 0-2 0-2 0-2 0-2 0-2 0-2 0-2 0-2 0-2 0-2 0-2 0-2 0-2 0-2 0-2 0-2 0-2 0-2 
0-2 0-2 0-2 0-2 0-2 0-2 0-2 0-2 0-2 0-2 0-2 0-2 0-2 0-2 0-2 0-2 0-2 0-2 0-2 0-2 0-2 0-2 0-2 0-2 0-2 0-2 0-2 0-2 0-2 0-2 0-2 0-2 0-2 0-2 0-2 0-2 0-2 0-2 0-2 0-2 0-2 0-2 0-2 0-2 0-2 0-2 0-2 0-2 0-2 0-2 0-2 0-2 0-2 0-2 0-2 0-2 0-2 0-2 0-2 0-2 0-2 0-2 0-2 0-2 0-2 0-2 0-2 0-2 0-2 0-2 0-2 0-2 0-2 0-2 0-2 0-2 0-2 0-2 0-2 0-2 0-2 0-2 0-2 0-2 0-2 0-2 0-2 0-2 0-2 0-2 0-2 0-2 0-2 0-2 0-2 0-2 0-2 0-2 0-2 0-2 0-2 0-2 0-2 0-2 0-2 0-2 0-2 0-2 0-2 0-2 0-2 0-2 0-2 0-2 0-2 0-2 0-2 0-2 0-2 0-2 0-2 0-2 0-2 0-2 0-2 0-2 0-2 0-2 0-2 0-2 0-2 0-2 0-2 0-2 0-2 0-2 0-2 0-2 0-2 0-2 0-2 0-2 0-2 0-2 0-2 0-2 0-2 0-2 0-2 0-2 0-2 0-2 0-2 0-2 0-2 0-2 0-2 0-2 0-2 0-2 0-2 0-2 0-2 0-2 0-2 0-2 0-2 0-2 0-2 0-2 0-2 0-2 0-2 0-2 0-2 0-2 0-2 0-2 0-2 0-2 0-2 0-2 0-2 0-2 0-2 0-2 0-2 0-2 0-2 0-2 0-2 0-2 0-2 0-2 0-2 0-2 0-2 0-2 0-2 0-2 0-2 0-2 0-2 0-2 0-2 0-2 0-2 0-2 0-2 0-2 0-2 0-2 0-2 0-2 0-2 0-2 0-2 
0-2 0-2 0-2 0-2 0-2 0-2 0-2 0-2 0-2 0-2 0-2 0-2 0-2 0-2 0-2 0-2 0-2 0-2 0-2 0-2 0-2 0-2 0-2 0-2 0-2 0-2 0-2 0-2 0-2 0-2 0-2 0-2 0-2 0-2 0-2 0-2 0-2 0-2 0-2 0-2 0-2 0-2 0-2 0-2 0-2 0-2 0-2 0-2 0-2 0-2 0-2 0-2 0-2 0-2 0-2 0-2 0-2 0-2 0-2 0-2 0-2 0-2 0-2 0-2 0-2 0-2 0-2 0-2 0-2 0-2 0-2 0-2 0-2 0-2 0-2 0-2 0-2 0-2 0-2 0-2 0-2 0-2 0-2 0-2 0-2 0-2 0-2 0-2 0-2 0-2 0-2 0-2 0-2 0-2 0-2 0-2 0-2 0-2 0-2 0-2 0-2 0-2 0-2 0-2 0-2 0-2 0-2 0-2 0-2 0-2 0-2 0-2 0-2 0-2 0-2 0-2 0-2 0-2 0-2 0-2 0-2 0-2 0-2 0-2 0-2 0-2 0-2 0-2 0-2 0-2 0-2 0-2 0-2 0-2 0-2 0-2 0-2 0-2 0-2 0-2 0-2 0-2 0-2 0-2 0-2 0-2 0-2 0-2 0-2 0-2 0-2 0-2 0-2 0-2 0-2 0-2 0-2 0-2 0-2 0-2 0-2 0-2 0-2 0-2 0-2 0-2 0-2 0-2 0-2 0-2 0-2 0-2 0-2 0-2 0-2 0-2 0-2 0-2 0-2 0-2 0-2 0-2 0-2 0-2 0-2 0-2 0-2 0-2 0-2 0-2 0-2 0-2 0-2 0-2 0-2 0-2 0-2 0-2 0-2 0-2 0-2 0-2 0-2 0-2 0-2 0-2 0-2 0-2 0-2 0-2 0-2 0-2 0-2 0-2 0-2 0-2 0-2 
0-2 0-2 0-2 0-2 0-2 0-2 0-2 0-2 0-2 0-2 0-2 0-2 0-2 0-2 0-2 0-2 0-2 0-2 0-2 0-2 0-2 0-2 0-2 0-2 0-2 0-2 0-2 0-2 0-2 0-2 0-2 0-2 0-2 0-2 0-2 0-2 0-2 0-2 0-2 0-2 0-2 0-2 0-2 0-2 0-2 0-2 0-2 0-2 0-2 0-2 0-2 0-2 0-2 0-2 0-2 0-2 0-2 0-2 0-2 0-2 0-2 0-2 0-2 0-2 0-2 0-2 0-2 0-2 0-2 0-2 0-2 0-2 0-2 0-2 0-2 0-2 0-2 0-2 0-2 0-2 0-2 0-2 0-2 0-2 0-2 0-2 0-2 0-2 0-2 0-2 0-2 0-2 0-2 0-2 0-2 0-2 0-2 0-2 0-2 0-2 0-2 0-2 0-2 0-2 0-2 0-2 0-2 0-2 0-2 0-2 0-2 0-2 0-2 0-2 0-2 0-2 0-2 0-2 0-2 0-2 0-2 0-2 0-2 0-2 0-2 0-2 0-2 0-2 0-2 0-2 0-2 0-2 0-2 0-2 0-2 0-2 0-2 0-2 0-2 0-2 0-2 0-2 0-2 0-2 0-2 0-2 0-2 0-2 0-2 0-2 0-2 0-2 0-2 0-2 0-2 0-2 0-2 0-2 0-2 0-2 0-2 0-2 0-2 0-2 0-2 0-2 0-2 0-2 0-2 0-2 0-2 0-2 0-2 0-2 0-2 0-2 0-2 0-2 0-2 0-2 0-2 0-2 0-2 0-2 0-2 0-2 0-2 0-2 0-2 0-2 0-2 0-2 0-2 0-2 0-2 0-2 0-2 0-2 0-2 0-2 0-2 0-2 0-2 0-2 0-2 0-2 0-2 0-2 0-2 0-2 0-2 0-2 0-2 0-2 0-2 0-2 0-2 
0-2 0-2 0-2 0-2 0-2 0-2 0-2 0-2 0-2 0-2 0-2 0-2 0-2 0-2 0-2 0-2 0-2 0-2 0-2 0-2 0-2 0-2 0-2 0-2 0-2 0-2 0-2 0-2 0-2 0-2 0-2 0-2 0-2 0-2 0-2 0-2 0-2 0-2 0-2 0-2 0-2 0-2 0-2 0-2 0-2 0-2 0-2 0-2 0-2 0-2 0-2 0-2 0-2 0-2 0-2 0-2 0-2 0-2 0-2 0-2 0-2 0-2 0-2 0-2 0-2 0-2 0-2 0-2 0-2 0-2 0-2 0-2 0-2 0-2 0-2 0-2 0-2 0-2 0-2 0-2 0-2 0-2 0-2 0-2 0-2 0-2 0-2 0-2 0-2 0-2 0-2 0-2 0-2 0-2 0-2 0-2 0-2 0-2 0-2 0-2 0-2 0-2 0-2 0-2 0-2 0-2 0-2 0-2 0-2 0-2 0-2 0-2 0-2 0-2 0-2 0-2 0-2 0-2 0-2 0-2 0-2 0-2 0-2 0-2 0-2 0-2 0-2 0-2 0-2 0-2 0-2 0-2 0-2 0-2 0-2 0-2 0-2 0-2 0-2 0-2 0-2 0-2 0-2 0-2 0-2 0-2 0-2 0-2 0-2 0-2 0-2 0-2 0-2 0-2 0-2 0-2 0-2 0-2 0-2 0-2 0-2 0-2 0-2 0-2 0-2 0-2 0-2 0-2 0-2 0-2 0-2 0-2 0-2 0-2 0-2 0-2 0-2 0-2 0-2 0-2 0-2 0-2 0-2 0-2 0-2 0-2 0-2 0-2 0-2 0-2 0-2 0-2 0-2 0-2 0-2 0-2 0-2 0-2 0-2 0-2 0-2 0-2 0-2 0-2 0-2 0-2 0-2 0-2 0-2 0-2 0-2 0-2 0-2 0-2 0-2 0-2 0-2 
0-2 0-2 0-2 0-2 0-2 0-2 0-2 0-2 0-2 0-2 0-2 0-2 0-2 0-2 0-2 0-2 0-2 0-2 0-2 0-2 0-2 0-2 0-2 0-2 0-2 0-2 0-2 0-2 0-2 0-2 0-2 0-2 0-2 0-2 0-2 0-2 0-2 0-2 0-2 0-2 0-2 0-2 0-2 0-2 0-2 0-2 0-2 0-2 0-2 0-2 0-2 0-2 0-2 0-2 0-2 0-2 0-2 0-2 0-2 0-2 0-2 0-2 0-2 0-2 0-2 0-2 0-2 0-2 0-2 0-2 0-2 0-2 0-2 0-2 0-2 0-2 0-2 0-2 0-2 0-2 0-2 0-2 0-2 0-2 0-2 0-2 0-2 0-2 0-2 0-2 0-2 0-2 0-2 0-2 0-2 0-2 0-2 0-2 0-2 0-2 0-2 0-2 0-2 0-2 0-2 0-2 0-2 0-2 0-2 0-2 0-2 0-2 0-2 0-2 0-2 0-2 0-2 0-2 0-2 0-2 0-2 0-2 0-2 0-2 0-2 0-2 0-2 0-2 0-2 0-2 0-2 0-2 0-2 0-2 0-2 0-2 0-2 0-2 0-2 0-2 0-2 0-2 0-2 0-2 0-2 0-2 0-2 0-2 0-2 0-2 0-2 0-2 0-2 0-2 0-2 0-2 0-2 0-2 0-2 0-2 0-2 0-2 0-2 0-2 0-2 0-2 0-2 0-2 0-2 0-2 0-2 0-2 0-2 0-2 0-2 0-2 0-2 0-2 0-2 0-2 0-2 0-2 0-2 0-2 0-2 0-2 0-2 0-2 0-2 0-2 0-2 0-2 0-2 0-2 0-2 0-2 0-2 0-2 0-2 0-2 0-2 0-2 0-2 0-2 0-2 0-2 0-2 0-2 0-2 0-2 0-2 0-2 0-2 0-2 0-2 0-2 0-2 
0-2 0-2 0-2 0-2 0-2 0-2 0-2 0-2 0-2 0-2 0-2 0-2 0-2 0-2 0-2 0-2 0-2 0-2 0-2 0-2 0-2 0-2 0-2 0-2 0-2 0-2 0-2 0-2 0-2 0-2 0-2 0-2 0-2 0-2 0-2 0-2 0-2 0-2 0-2 0-2 0-2 0-2 0-2 0-2 0-2 0-2 0-2 0-2 0-2 0-2 0-2 0-2 0-2 0-2 0-2 0-2 0-2 0-2 0-2 0-2 0-2 0-2 0-2 0-2 0-2 0-2 0-2 0-2 0-2 0-2 0-2 0-2 0-2 0-2 0-2 0-2 0-2 0-2 0-2 0-2 0-2 0-2 0-2 0-2 0-2 0-2 0-2 0-2 0-2 0-2 0-2 0-2 0-2 0-2 0-2 0-2 0-2 0-2 0-2 0-2 0-2 0-2 0-2 0-2 0-2 0-2 0-2 0-2 0-2 0-2 0-2 0-2 0-2 0-2 0-2 0-2 0-2 0-2 0-2 0-2 0-2 0-2 0-2 0-2 0-2 0-2 0-2 0-2 0-2 0-2 0-2 0-2 0-2 0-2 0-2 0-2 0-2 0-2 0-2 0-2 0-2 0-2 0-2 0-2 0-2 0-2 0-2 0-2 0-2 0-2 0-2 0-2 0-2 0-2 0-2 0-2 0-2 0-2 0-2 0-2 0-2 0-2 0-2 0-2 0-2 0-2 0-2 0-2 0-2 0-2 0-2 0-2 0-2 0-2 0-2 0-2 0-2 0-2 0-2 0-2 0-2 0-2 0-2 0-2 0-2 0-2 0-2 0-2 0-2 0-2 0-2 0-2 0-2 0-2 0-2 0-2 0-2 0-2 0-2 0-2 0-2 0-2 0-2 0-2 0-2 0-2 0-2 0-2 0-2 0-2 0-2 0-2 0-2 0-2 0-2 0-2 0-2 
0-2 0-2 0-2 0-2 0-2 0-2 0-2 0-2 0-2 0-2 0-2 0-2 0-2 0-2 0-2 0-2 0-2 0-2 0-2 0-2 0-2 0-2 0-2 0-2 0-2 0-2 0-2 0-2 0-2 0-2 0-2 0-2 0-2 0-2 0-2 0-2 0-2 0-2 0-2 0-2 0-2 0-2 0-2 0-2 0-2 0-2 0-2 0-2 0-2 0-2 0-2 0-2 0-2 0-2 0-2 0-2 0-2 0-2 0-2 0-2 0-2 0-2 0-2 0-2 0-2 0-2 0-2 0-2 0-2 0-2 0-2 0-2 0-2 0-2 0-2 0-2 0-2 0-2 0-2 0-2 0-2 0-2 0-2 0-2 0-2 0-2 0-2 0-2 0-2 0-2 0-2 0-2 0-2 0-2 0-2 0-2 0-2 0-2 0-2 0-2 0-2 0-2 0-2 0-2 0-2 0-2 0-2 0-2 0-2 0-2 0-2 0-2 0-2 0-2 0-2 0-2 0-2 0-2 0-2 0-2 0-2 0-2 0-2 0-2 0-2 0-2 0-2 0-2 0-2 0-2 0-2 0-2 0-2 0-2 0-2 0-2 0-2 0-2 0-2 0-2 0-2 0-2 0-2 0-2 0-2 0-2 0-2 0-2 0-2 0-2 0-2 0-2 0-2 0-2 0-2 0-2 0-2 0-2 0-2 0-2 0-2 0-2 0-2 0-2 0-2 0-2 0-2 0-2 0-2 0-2 0-2 0-2 0-2 0-2 0-2 0-2 0-2 0-2 0-2 0-2 0-2 0-2 0-2 0-2 0-2 0-2 0-2 0-2 0-2 0-2 0-2 0-2 0-2 0-2 0-2 0-2 0-2 0-2 0-2 0-2 0-2 0-2 0-2 0-2 0-2 0-2 0-2 0-2 0-2 0-2 0-2 0-2 0-2 0-2 0-2 0-2 0-2 
0-2 0-2 0-2 0-2 0-2 0-2 0-2 0-2 0-2 0-2 0-2 0-2 0-2 0-2 0-2 0-2 0-2 0-2 0-2 0-2 0-2 0-2 0-2 0-2 0-2 0-2 0-2 0-2 0-2 0-2 0-2 0-2 0-2 0-2 0-2 0-2 0-2 0-2 0-2 0-2 0-2 0-2 0-2 0-2 0-2 0-2 0-2 0-2 0-2 0-2 0-2 0-2 0-2 0-2 0-2 0-2 0-2 0-2 0-2 0-2 0-2 0-2 0-2 0-2 0-2 0-2 0-2 0-2 0-2 0-2 0-2 0-2 0-2 0-2 0-2 0-2 0-2 0-2 0-2 0-2 0-2 0-2 0-2 0-2 0-2 0-2 0-2 0-2 0-2 0-2 0-2 0-2 0-2 0-2 0-2 0-2 0-2 0-2 0-2 0-2 0-2 0-2 0-2 0-2 0-2 0-2 0-2 0-2 0-2 0-2 0-2 0-2 0-2 0-2 0-2 0-2 0-2 0-2 0-2 0-2 0-2 0-2 0-2 0-2 0-2 0-2 0-2 0-2 0-2 0-2 0-2 0-2 0-2 0-2 0-2 0-2 0-2 0-2 0-2 0-2 0-2 0-2 0-2 0-2 0-2 0-2 0-2 0-2 0-2 0-2 0-2 0-2 0-2 0-2 0-2 0-2 0-2 0-2 0-2 0-2 0-2 0-2 0-2 0-2 0-2 0-2 0-2 0-2 0-2 0-2 0-2 0-2 0-2 0-2 0-2 0-2 0-2 0-2 0-2 0-2 0-2 0-2 0-2 0-2 0-2 0-2 0-2 0-2 0-2 0-2 0-2 0-2 0-2 0-2 0-2 0-2 0-2 0-2 0-2 0-2 0-2 0-2 0-2 0-2 0-2 0-2 0-2 0-2 0-2 0-2 0-2 0-2 0-2 0-2 0-2 0-2 0-2 
0-2 0-2 0-2 0-2 0-2 0-2 0-2 0-2 0-2 0-2 0-2 0-2 0-2 0-2 0-2 0-2 0-2 0-2 0-2 0-2 0-2 0-2 0-2 0-2 0-2 0-2 0-2 0-2 0-2 0-2 0-2 0-2 0-2 0-2 0-2 0-2 0-2 0-2 0-2 0-2 0-2 0-2 0-2 0-2 0-2 0-2 0-2 0-2 0-2 0-2 0-2 0-2 0-2 0-2 0-2 0-2 0-2 0-2 0-2 0-2 0-2 0-2 0-2 0-2 0-2 0-2 0-2 0-2 0-2 0-2 0-2 0-2 0-2 0-2 0-2 0-2 0-2 0-2 0-2 0-2 0-2 0-2 0-2 0-2 0-2 0-2 0-2 0-2 0-2 0-2 0-2 0-2 0-2 0-2 0-2 0-2 0-2 0-2 0-2 0-2 0-2 0-2 0-2 0-2 0-2 0-2 0-2 0-2 0-2 0-2 0-2 0-2 0-2 0-2 0-2 0-2 0-2 0-2 0-2 0-2 0-2 0-2 0-2 0-2 0-2 0-2 0-2 0-2 0-2 0-2 0-2 0-2 0-2 0-2 0-2 0-2 0-2 0-2 0-2 0-2 0-2 0-2 0-2 0-2 0-2 0-2 0-2 0-2 0-2 0-2 0-2 0-2 0-2 0-2 0-2 0-2 0-2 0-2 0-2 0-2 0-2 0-2 0-2 0-2 0-2 0-2 0-2 0-2 0-2 0-2 0-2 0-2 0-2 0-2 0-2 0-2 0-2 0-2 0-2 0-2 0-2 0-2 0-2 0-2 0-2 0-2 0-2 0-2 0-2 0-2 0-2 0-2 0-2 0-2 0-2 0-2 0-2 0-2 0-2 0-2 0-2 0-2 0-2 0-2 0-2 0-2 0-2 0-2 0-2 0-2 0-2 0-2 0-2 0-2 0-2 0-2 0-2 
0-2 0-2 0-2 0-2 0-2 0-2 0-2 0-2 0-2 0-2 0-2 0-2 0-2 0-2 0-2 0-2 0-2 0-2 0-2 0-2 0-2 0-2 0-2 0-2 0-2 0-2 0-2 0-2 0-2 0-2 0-2 0-2 0-2 0-2 0-2 0-2 0-2 0-2 0-2 0-2 0-2 0-2 0-2 0-2 0-2 0-2 0-2 0-2 0-2 0-2 0-2 0-2 0-2 0-2 0-2 0-2 0-2 0-2 0-2 0-2 0-2 0-2 0-2 0-2 0-2 0-2 0-2 0-2 0-2 0-2 0-2 0-2 0-2 0-2 0-2 0-2 0-2 0-2 0-2 0-2 0-2 0-2 0-2 0-2 0-2 0-2 0-2 0-2 0-2 0-2 0-2 0-2 0-2 0-2 0-2 0-2 0-2 0-2 0-2 0-2 0-2 0-2 0-2 0-2 0-2 0-2 0-2 0-2 0-2 0-2 0-2 0-2 0-2 0-2 0-2 0-2 0-2 0-2 0-2 0-2 0-2 0-2 0-2 0-2 0-2 0-2 0-2 0-2 0-2 0-2 0-2 0-2 0-2 0-2 0-2 0-2 0-2 0-2 0-2 0-2 0-2 0-2 0-2 0-2 0-2 0-2 0-2 0-2 0-2 0-2 0-2 0-2 0-2 0-2 0-2 0-2 0-2 0-2 0-2 0-2 0-2 0-2 0-2 0-2 0-2 0-2 0-2 0-2 0-2 0-2 0-2 0-2 0-2 0-2 0-2 0-2 0-2 0-2 0-2 0-2 0-2 0-2 0-2 0-2 0-2 0-2 0-2 0-2 0-2 0-2 0-2 0-2 0-2 0-2 0-2 0-2 0-2 0-2 0-2 0-2 0-2 0-2 0-2 0-2 0-2 0-2 0-2 0-2 0-2 0-2 0-2 0-2 0-2 0-2 0-2 0-2 0-2 
0-2 0-2 0-2 0-2 0-2 0-2 0-2 0-2 0-2 0-2 0-2 0-2 0-2 0-2 0-2 0-2 0-2 0-2 0-2 0-2 0-2 0-2 0-2 0-2 0-2 0-2 0-2 0-2 0-2 0-2 0-2 0-2 0-2 0-2 0-2 0-2 0-2 0-2 0-2 0-2 0-2 0-2 0-2 0-2 0-2 0-2 0-2 0-2 0-2 0-2 0-2 0-2 0-2 0-2 0-2 0-2 0-2 0-2 0-2 0-2 0-2 0-2 0-2 0-2 0-2 0-2 0-2 0-2 0-2 0-2 0-2 0-2 0-2 0-2 0-2 0-2 0-2 0-2 0-2 0-2 0-2 0-2 0-2 0-2 0-2 0-2 0-2 0-2 0-2 0-2 0-2 0-2 0-2 0-2 0-2 0-2 0-2 0-2 0-2 0-2 0-2 0-2 0-2 0-2 0-2 0-2 0-2 0-2 0-2 0-2 0-2 0-2 0-2 0-2 0-2 0-2 0-2 0-2 0-2 0-2 0-2 0-2 0-2 0-2 0-2 0-2 0-2 0-2 0-2 0-2 0-2 0-2 0-2 0-2 0-2 0-2 0-2 0-2 0-2 0-2 0-2 0-2 0-2 0-2 0-2 0-2 0-2 0-2 0-2 0-2 0-2 0-2 0-2 0-2 0-2 0-2 0-2 0-2 0-2 0-2 0-2 0-2 0-2 0-2 0-2 0-2 0-2 0-2 0-2 0-2 0-2 0-2 0-2 0-2 0-2 0-2 0-2 0-2 0-2 0-2 0-2 0-2 0-2 0-2 0-2 0-2 0-2 0-2 0-2 0-2 0-2 0-2 0-2 0-2 0-2 0-2 0-2 0-2 0-2 0-2 0-2 0-2 0-2 0-2 0-2 0-2 0-2 0-2 0-2 0-2 0-2 0-2 0-2 0-2 0-2 0-2 0-2 
0-2 0-2 0-2 0-2 0-2 0-2 0-2 0-2 0-2 0-2 0-2 0-2 0-2 0-2 0-2 0-2 0-2 0-2 0-2 0-2 0-2 0-2 0-2 0-2 0-2 0-2 0-2 0-2 0-2 0-2 0-2 0-2 0-2 0-2 0-2 0-2 0-2 0-2 0-2 0-2 0-2 0-2 0-2 0-2 0-2 0-2 0-2 0-2 0-2 0-2 0-2 0-2 0-2 0-2 0-2 0-2 0-2 0-2 0-2 0-2 0-2 0-2 0-2 0-2 0-2 0-2 0-2 0-2 0-2 0-2 0-2 0-2 0-2 0-2 0-2 0-2 0-2 0-2 0-2 0-2 0-2 0-2 0-2 0-2 0-2 0-2 0-2 0-2 0-2 0-2 0-2 0-2 0-2 0-2 0-2 0-2 0-2 0-2 0-2 0-2 0-2 0-2 0-2 0-2 0-2 0-2 0-2 0-2 0-2 0-2 0-2 0-2 0-2 0-2 0-2 0-2 0-2 0-2 0-2 0-2 0-2 0-2 0-2 0-2 0-2 0-2 0-2 0-2 0-2 0-2 0-2 0-2 0-2 0-2 0-2 0-2 0-2 0-2 0-2 0-2 0-2 0-2 0-2 0-2 0-2 0-2 0-2 0-2 0-2 0-2 0-2 0-2 0-2 0-2 0-2 0-2 0-2 0-2 0-2 0-2 0-2 0-2 0-2 0-2 0-2 0-2 0-2 0-2 0-2 0-2 0-2 0-2 0-2 0-2 0-2 0-2 0-2 0-2 0-2 0-2 0-2 0-2 0-2 0-2 0-2 0-2 0-2 0-2 0-2 0-2 0-2 0-2 0-2 0-2 0-2 0-2 0-2 0-2 0-2 0-2 0-2 0-2 0-2 0-2 0-2 0-2 0-2 0-2 0-2 0-2 0-2 0-2 0-2 0-2 0-2 0-2 0-2 
0-2 0-2 0-2 0-2 0-2 0-2 0-2 0-2 0-2 0-2 0-2 0-2 0-2 0-2 0-2 0-2 0-2 0-2 0-2 0-2 0-2 0-2 0-2 0-2 0-2 0-2 0-2 0-2 0-2 0-2 0-2 0-2 0-2 0-2 0-2 0-2 0-2 0-2 0-2 0-2 0-2 0-2 0-2 0-2 0-2 0-2 0-2 0-2 0-2 0-2 0-2 0-2 0-2 0-2 0-2 0-2 0-2 0-2 0-2 0-2 0-2 0-2 0-2 0-2 0-2 0-2 0-2 0-2 0-2 0-2 0-2 0-2 0-2 0-2 0-2 0-2 0-2 0-2 0-2 0-2 0-2 0-2 0-2 0-2 0-2 0-2 0-2 0-2 0-2 0-2 0-2 0-2 0-2 0-2 0-2 0-2 0-2 0-2 0-2 0-2 0-2 0-2 0-2 0-2 0-2 0-2 0-2 0-2 0-2 0-2 0-2 0-2 0-2 0-2 0-2 0-2 0-2 0-2 0-2 0-2 0-2 0-2 0-2 0-2 0-2 0-2 0-2 0-2 0-2 0-2 0-2 0-2 0-2 0-2 0-2 0-2 0-2 0-2 0-2 0-2 0-2 0-2 0-2 0-2 0-2 0-2 0-2 0-2 0-2 0-2 0-2 0-2 0-2 0-2 0-2 0-2 0-2 0-2 0-2 0-2 0-2 0-2 0-2 0-2 0-2 0-2 0-2 0-2 0-2 0-2 0-2 0-2 0-2 0-2 0-2 0-2 0-2 0-2 0-2 0-2 0-2 0-2 0-2 0-2 0-2 0-2 0-2 0-2 0-2 0-2 0-2 0-2 0-2 0-2 0-2 0-2 0-2 0-2 0-2 0-2 0-2 0-2 0-2 0-2 0-2 0-2 0-2 0-2 0-2 0-2 0-2 0-2 0-2 0-2 0-2 0-2 0-2 
0-2 0-2 0-2 0-2 0-2 0-2 0-2 0-2 0-2 0-2 0-2 0-2 0-2 0-2 0-2 0-2 0-2 0-2 0-2 0-2 0-2 0-2 0-2 0-2 0-2 0-2 0-2 0-2 0-2 0-2 0-2 0-2 0-2 0-2 0-2 0-2 0-2 0-2 0-2 0-2 0-2 0-2 0-2 0-2 0-2 0-2 0-2 0-2 0-2 0-2 0-2 0-2 0-2 0-2 0-2 0-2 0-2 0-2 0-2 0-2 0-2 0-2 0-2 0-2 0-2 0-2 0-2 0-2 0-2 0-2 0-2 0-2 0-2 0-2 0-2 0-2 0-2 0-2 0-2 0-2 0-2 0-2 0-2 0-2 0-2 0-2 0-2 0-2 0-2 0-2 0-2 0-2 0-2 0-2 0-2 0-2 0-2 0-2 0-2 0-2 0-2 0-2 0-2 0-2 0-2 0-2 0-2 0-2 0-2 0-2 0-2 0-2 0-2 0-2 0-2 0-2 0-2 0-2 0-2 0-2 0-2 0-2 0-2 0-2 0-2 0-2 0-2 0-2 0-2 0-2 0-2 0-2 0-2 0-2 0-2 0-2 0-2 0-2 0-2 0-2 0-2 0-2 0-2 0-2 0-2 0-2 0-2 0-2 0-2 0-2 0-2 0-2 0-2 0-2 0-2 0-2 0-2 0-2 0-2 0-2 0-2 0-2 0-2 0-2 0-2 0-2 0-2 0-2 0-2 0-2 0-2 0-2 0-2 0-2 0-2 0-2 0-2 0-2 0-2 0-2 0-2 0-2 0-2 0-2 0-2 0-2 0-2 0-2 0-2 0-2 0-2 0-2 0-2 0-2 0-2 0-2 0-2 0-2 0-2 0-2 0-2 0-2 0-2 0-2 0-2 0-2 0-2 0-2 0-2 0-2 0-2 0-2 0-2 0-2 0-2 0-2 0-2 
0-2 0-2 0-2 0-2 0-2 0-2 0-2 0-2 0-2 0-2 0-2 0-2 0-2 0-2 0-2 0-2 0-2 0-2 0-2 0-2 0-2 0-2 0-2 0-2 0-2 0-2 0-2 0-2 0-2 0-2 0-2 0-2 0-2 0-2 0-2 0-2 0-2 0-2 0-2 0-2 0-2 0-2 0-2 0-2 0-2 0-2 0-2 0-2 0-2 0-2 0-2 0-2 0-2 0-2 0-2 0-2 0-2 0-2 0-2 0-2 0-2 0-2 0-2 0-2 0-2 0-2 0-2 0-2 0-2 0-2 0-2 0-2 0-2 0-2 0-2 0-2 0-2 0-2 0-2 0-2 0-2 0-2 0-2 0-2 0-2 0-2 0-2 0-2 0-2 0-2 0-2 0-2 0-2 0-2 0-2 0-2 0-2 0-2 0-2 0-2 0-2 0-2 0-2 0-2 0-2 0-2 0-2 0-2 0-2 0-2 0-2 0-2 0-2 0-2 0-2 0-2 0-2 0-2 0-2 0-2 0-2 0-2 0-2 0-2 0-2 0-2 0-2 0-2 0-2 0-2 0-2 0-2 0-2 0-2 0-2 0-2 0-2 0-2 0-2 0-2 0-2 0-2 0-2 0-2 0-2 0-2 0-2 0-2 0-2 0-2 0-2 0-2 0-2 0-2 0-2 0-2 0-2 0-2 0-2 0-2 0-2 0-2 0-2 0-2 0-2 0-2 0-2 0-2 0-2 0-2 0-2 0-2 0-2 0-2 0-2 0-2 0-2 0-2 0-2 0-2 0-2 0-2 0-2 0-2 0-2 0-2 0-2 0-2 0-2 0-2 0-2 0-2 0-2 0-2 0-2 0-2 0-2 0-2 0-2 0-2 0-2 0-2 0-2 0-2 0-2 0-2 0-2 0-2 0-2 0-2 0-2 0-2 0-2 0-2 0-2 0-2 0-2 
0-2 0-2 0-2 0-2 0-2 0-2 0-2 0-2 0-2 0-2 0-2 0-2 0-2 0-2 0-2 0-2 0-2 0-2 0-2 0-2 0-2 0-2 0-2 0-2 0-2 0-2 0-2 0-2 0-2 0-2 0-2 0-2 0-2 0-2 0-2 0-2 0-2 0-2 0-2 0-2 0-2 0-2 0-2 0-2 0-2 0-2 0-2 0-2 0-2 0-2 0-2 0-2 0-2 0-2 0-2 0-2 0-2 0-2 0-2 0-2 0-2 0-2 0-2 0-2 0-2 0-2 0-2 0-2 0-2 0-2 0-2 0-2 0-2 0-2 0-2 0-2 0-2 0-2 0-2 0-2 0-2 0-2 0-2 0-2 0-2 0-2 0-2 0-2 0-2 0-2 0-2 0-2 0-2 0-2 0-2 0-2 0-2 0-2 0-2 0-2 0-2 0-2 0-2 0-2 0-2 0-2 0-2 0-2 0-2 0-2 0-2 0-2 0-2 0-2 0-2 0-2 0-2 0-2 0-2 0-2 0-2 0-2 0-2 0-2 0-2 0-2 0-2 0-2 0-2 0-2 0-2 0-2 0-2 0-2 0-2 0-2 0-2 0-2 0-2 0-2 0-2 0-2 0-2 0-2 0-2 0-2 0-2 0-2 0-2 0-2 0-2 0-2 0-2 0-2 0-2 0-2 0-2 0-2 0-2 0-2 0-2 0-2 0-2 0-2 0-2 0-2 0-2 0-2 0-2 0-2 0-2 0-2 0-2 0-2 0-2 0-2 0-2 0-2 0-2 0-2 0-2 0-2 0-2 0-2 0-2 0-2 0-2 0-2 0-2 0-2 0-2 0-2 0-2 0-2 0-2 0-2 0-2 0-2 0-2 0-2 0-2 0-2 0-2 0-2 0-2 0-2 0-2 0-2 0-2 0-2 0-2 0-2 0-2 0-2 0-2 0-2 0-2 
