# Supplementary material for: Sorting at embryonic boundaries requires high heterotypic interfacial tension
Source: Nat Commun. 2017 Jul 31;8:157. doi: 10.1038/s41467-017-00146-x (PMC5537356; doi:10.1038/s41467-017-00146-x)
Supplement: Supplementary file 2 — Supplementary Software 1 [file 41467_2017_146_MOESM2_ESM.zip › PottsModel/ExecutablePottsModel/mtx/RandomJ.txt]

0-2 0-2 0-2 0-2 0-2 0-2 0-2 0-2 0-2 0-2 0-2 0-2 0-2 0-2 0-2 0-2 0-2 0-2 0-2 0-2 0-2 0-2 0-2 0-2 0-2 0-2 0-2 0-2 0-2 0-2 0-2 0-2 0-2 0-2 0-2 0-2 0-2 0-2 0-2 0-2 0-2 0-2 0-2 0-2 0-2 0-2 0-2 0-2 0-2 0-2 0-2 0-2 0-2 0-2 0-2 0-2 0-2 0-2 0-2 0-2 0-2 0-2 0-2 0-2 0-2 0-2 0-2 0-2 0-2 0-2 0-2 0-2 0-2 0-2 0-2 0-2 0-2 0-2 0-2 0-2 0-2 0-2 0-2 0-2 0-2 0-2 0-2 0-2 0-2 0-2 0-2 0-2 0-2 0-2 0-2 0-2 0-2 0-2 0-2 0-2 0-2 0-2 0-2 0-2 0-2 0-2 0-2 0-2 0-2 0-2 0-2 0-2 0-2 0-2 0-2 0-2 0-2 0-2 0-2 0-2 0-2 0-2 0-2 0-2 0-2 0-2 0-2 0-2 0-2 0-2 0-2 0-2 0-2 0-2 0-2 0-2 0-2 0-2 0-2 0-2 0-2 0-2 0-2 0-2 0-2 0-2 0-2 0-2 0-2 0-2 0-2 0-2 0-2 0-2 0-2 0-2 0-2 0-2 0-2 0-2 0-2 0-2 0-2 0-2 0-2 0-2 0-2 0-2 0-2 0-2 0-2 0-2 0-2 0-2 0-2 0-2 0-2 0-2 0-2 0-2 0-2 0-2 0-2 0-2 0-2 0-2 0-2 0-2 0-2 0-2 0-2 0-2 0-2 0-2 0-2 0-2 0-2 0-2 0-2 0-2 0-2 0-2 0-2 0-2 0-2 0-2 0-2 0-2 0-2 0-2 0-2 0-2 0-2 0-2 0-2 0-2 0-2 
0-2 0-2 0-2 0-2 0-2 0-2 0-2 0-2 0-2 0-2 0-2 0-2 0-2 0-2 0-2 0-2 0-2 0-2 0-2 0-2 0-2 0-2 0-2 0-2 0-2 0-2 0-2 0-2 0-2 0-2 0-2 0-2 0-2 0-2 0-2 0-2 0-2 0-2 0-2 0-2 0-2 0-2 0-2 0-2 0-2 0-2 0-2 0-2 0-2 0-2 0-2 0-2 0-2 0-2 0-2 0-2 0-2 0-2 0-2 0-2 0-2 0-2 0-2 0-2 0-2 0-2 0-2 0-2 0-2 0-2 0-2 0-2 0-2 0-2 0-2 0-2 0-2 0-2 0-2 0-2 0-2 0-2 0-2 0-2 0-2 0-2 0-2 0-2 0-2 0-2 0-2 0-2 0-2 0-2 0-2 0-2 0-2 0-2 0-2 0-2 0-2 0-2 0-2 0-2 0-2 0-2 0-2 0-2 0-2 0-2 0-2 0-2 0-2 0-2 0-2 0-2 0-2 0-2 0-2 0-2 0-2 0-2 0-2 0-2 0-2 0-2 0-2 0-2 0-2 0-2 0-2 0-2 0-2 0-2 0-2 0-2 0-2 0-2 0-2 0-2 0-2 0-2 0-2 0-2 0-2 0-2 0-2 0-2 0-2 0-2 0-2 0-2 0-2 0-2 0-2 0-2 0-2 0-2 0-2 0-2 0-2 0-2 0-2 0-2 0-2 0-2 0-2 0-2 0-2 0-2 0-2 0-2 0-2 0-2 0-2 0-2 0-2 0-2 0-2 0-2 0-2 0-2 0-2 0-2 0-2 0-2 0-2 0-2 0-2 0-2 0-2 0-2 0-2 0-2 0-2 0-2 0-2 0-2 0-2 0-2 0-2 0-2 0-2 0-2 0-2 0-2 0-2 0-2 0-2 0-2 0-2 0-2 0-2 0-2 0-2 0-2 0-2 
0-2 0-2 0-2 0-2 0-2 0-2 0-2 0-2 0-2 0-2 0-2 0-2 0-2 0-2 0-2 0-2 0-2 0-2 0-2 0-2 0-2 0-2 0-2 0-2 0-2 0-2 0-2 0-2 0-2 0-2 0-2 0-2 0-2 0-2 0-2 0-2 0-2 0-2 0-2 0-2 0-2 0-2 0-2 0-2 0-2 0-2 0-2 0-2 0-2 0-2 0-2 0-2 0-2 0-2 0-2 0-2 0-2 0-2 0-2 0-2 0-2 0-2 0-2 0-2 0-2 0-2 0-2 0-2 0-2 0-2 0-2 0-2 0-2 0-2 0-2 0-2 0-2 0-2 0-2 0-2 0-2 0-2 0-2 0-2 0-2 0-2 0-2 0-2 0-2 0-2 0-2 0-2 0-2 0-2 0-2 0-2 0-2 0-2 0-2 0-2 0-2 0-2 0-2 0-2 0-2 0-2 0-2 0-2 0-2 0-2 0-2 0-2 0-2 0-2 0-2 0-2 0-2 0-2 0-2 0-2 0-2 0-2 0-2 0-2 0-2 0-2 0-2 0-2 0-2 0-2 0-2 0-2 0-2 0-2 0-2 0-2 0-2 0-2 0-2 0-2 0-2 0-2 0-2 0-2 0-2 0-2 0-2 0-2 0-2 0-2 0-2 0-2 0-2 0-2 0-2 0-2 0-2 0-2 0-2 0-2 0-2 0-2 0-2 0-2 0-2 0-2 0-2 0-2 0-2 0-2 0-2 0-2 0-2 0-2 0-2 0-2 0-2 0-2 0-2 0-2 0-2 0-2 0-2 0-2 0-2 0-2 0-2 0-2 0-2 0-2 0-2 0-2 0-2 0-2 0-2 0-2 0-2 0-2 0-2 0-2 0-2 0-2 0-2 0-2 0-2 0-2 0-2 0-2 0-2 0-2 0-2 0-2 0-2 0-2 0-2 0-2 0-2 
0-2 0-2 0-2 0-2 0-2 0-2 0-2 0-2 0-2 0-2 0-2 0-2 0-2 0-2 0-2 0-2 0-2 0-2 0-2 0-2 0-2 0-2 0-2 0-2 0-2 0-2 0-2 0-2 0-2 0-2 0-2 0-2 0-2 0-2 0-2 0-2 0-2 0-2 0-2 0-2 0-2 0-2 0-2 0-2 0-2 0-2 0-2 0-2 0-2 0-2 0-2 0-2 0-2 0-2 0-2 0-2 0-2 0-2 0-2 0-2 0-2 0-2 0-2 0-2 0-2 0-2 0-2 0-2 0-2 0-2 0-2 0-2 0-2 0-2 0-2 0-2 0-2 0-2 0-2 0-2 0-2 0-2 0-2 0-2 0-2 0-2 0-2 0-2 0-2 0-2 0-2 0-2 0-2 0-2 0-2 0-2 0-2 0-2 0-2 0-2 0-2 0-2 0-2 0-2 0-2 0-2 0-2 0-2 0-2 0-2 0-2 0-2 0-2 0-2 0-2 0-2 0-2 0-2 0-2 0-2 0-2 0-2 0-2 0-2 0-2 0-2 0-2 0-2 0-2 0-2 0-2 0-2 0-2 0-2 0-2 0-2 0-2 0-2 0-2 0-2 0-2 0-2 0-2 0-2 0-2 0-2 0-2 0-2 0-2 0-2 0-2 0-2 0-2 0-2 0-2 0-2 0-2 0-2 0-2 0-2 0-2 0-2 0-2 0-2 0-2 0-2 0-2 0-2 0-2 0-2 0-2 0-2 0-2 0-2 0-2 0-2 0-2 0-2 0-2 0-2 0-2 0-2 0-2 0-2 0-2 0-2 0-2 0-2 0-2 0-2 0-2 0-2 0-2 0-2 0-2 0-2 0-2 0-2 0-2 0-2 0-2 0-2 0-2 0-2 0-2 0-2 0-2 0-2 0-2 0-2 0-2 0-2 0-2 0-2 0-2 0-2 0-2 
0-2 0-2 0-2 0-2 0-2 0-2 0-2 0-2 0-2 0-2 0-2 0-2 0-2 0-2 0-2 0-2 0-2 0-2 0-2 0-2 0-2 0-2 0-2 0-2 0-2 0-2 0-2 0-2 0-2 0-2 0-2 0-2 0-2 0-2 0-2 0-2 0-2 0-2 0-2 0-2 0-2 0-2 0-2 0-2 0-2 0-2 0-2 0-2 0-2 0-2 0-2 0-2 0-2 0-2 0-2 0-2 0-2 0-2 0-2 0-2 0-2 0-2 0-2 0-2 0-2 0-2 0-2 0-2 0-2 0-2 0-2 0-2 0-2 0-2 0-2 0-2 0-2 0-2 0-2 0-2 0-2 0-2 0-2 0-2 0-2 0-2 0-2 0-2 0-2 0-2 0-2 0-2 0-2 0-2 0-2 0-2 0-2 0-2 0-2 0-2 0-2 0-2 0-2 0-2 0-2 0-2 0-2 0-2 0-2 0-2 0-2 0-2 0-2 0-2 0-2 0-2 0-2 0-2 0-2 0-2 0-2 0-2 0-2 0-2 0-2 0-2 0-2 0-2 0-2 0-2 0-2 0-2 0-2 0-2 0-2 0-2 0-2 0-2 0-2 0-2 0-2 0-2 0-2 0-2 0-2 0-2 0-2 0-2 0-2 0-2 0-2 0-2 0-2 0-2 0-2 0-2 0-2 0-2 0-2 0-2 0-2 0-2 0-2 0-2 0-2 0-2 0-2 0-2 0-2 0-2 0-2 0-2 0-2 0-2 0-2 0-2 0-2 0-2 0-2 0-2 0-2 0-2 0-2 0-2 0-2 0-2 0-2 0-2 0-2 0-2 0-2 0-2 0-2 0-2 0-2 0-2 0-2 0-2 0-2 0-2 0-2 0-2 0-2 0-2 0-2 0-2 0-2 0-2 0-2 0-2 0-2 0-2 0-2 0-2 0-2 0-2 0-2 
0-2 0-2 0-2 0-2 0-2 0-2 0-2 0-2 0-2 0-2 0-2 0-2 0-2 0-2 0-2 0-2 0-2 0-2 0-2 0-2 0-2 0-2 0-2 0-2 0-2 0-2 0-2 0-2 0-2 0-2 0-2 0-2 0-2 0-2 0-2 0-2 0-2 0-2 0-2 0-2 0-2 0-2 0-2 0-2 0-2 0-2 0-2 0-2 0-2 0-2 0-2 0-2 0-2 0-2 0-2 0-2 0-2 0-2 0-2 0-2 0-2 0-2 0-2 0-2 0-2 0-2 0-2 0-2 0-2 0-2 0-2 0-2 0-2 0-2 0-2 0-2 0-2 0-2 0-2 0-2 0-2 0-2 0-2 0-2 0-2 0-2 0-2 0-2 0-2 0-2 0-2 0-2 0-2 0-2 0-2 0-2 0-2 0-2 0-2 0-2 0-2 0-2 0-2 0-2 0-2 0-2 0-2 0-2 0-2 0-2 0-2 0-2 0-2 0-2 0-2 0-2 0-2 0-2 0-2 0-2 0-2 0-2 0-2 0-2 0-2 0-2 0-2 0-2 0-2 0-2 0-2 0-2 0-2 0-2 0-2 0-2 0-2 0-2 0-2 0-2 0-2 0-2 0-2 0-2 0-2 0-2 0-2 0-2 0-2 0-2 0-2 0-2 0-2 0-2 0-2 0-2 0-2 0-2 0-2 0-2 0-2 0-2 0-2 0-2 0-2 0-2 0-2 0-2 0-2 0-2 0-2 0-2 0-2 0-2 0-2 0-2 0-2 0-2 0-2 0-2 0-2 0-2 0-2 0-2 0-2 0-2 0-2 0-2 0-2 0-2 0-2 0-2 0-2 0-2 0-2 0-2 0-2 0-2 0-2 0-2 0-2 0-2 0-2 0-2 0-2 0-2 0-2 0-2 0-2 0-2 0-2 0-2 0-2 0-2 0-2 0-2 0-2 
0-2 0-2 0-2 0-2 0-2 0-2 0-2 0-2 0-2 0-2 0-2 0-2 0-2 0-2 0-2 0-2 0-2 0-2 0-2 0-2 0-2 0-2 0-2 0-2 0-2 0-2 0-2 0-2 0-2 0-2 0-2 0-2 0-2 0-2 0-2 0-2 0-2 0-2 0-2 0-2 0-2 0-2 0-2 0-2 0-2 0-2 0-2 0-2 0-2 0-2 0-2 0-2 0-2 0-2 0-2 0-2 0-2 0-2 0-2 0-2 0-2 0-2 0-2 0-2 0-2 0-2 0-2 0-2 0-2 0-2 0-2 0-2 0-2 0-2 0-2 0-2 0-2 0-2 0-2 0-2 0-2 0-2 0-2 0-2 0-2 0-2 0-2 0-2 0-2 0-2 0-2 0-2 0-2 0-2 0-2 0-2 0-2 0-2 0-2 0-2 0-2 0-2 0-2 0-2 0-2 0-2 0-2 0-2 0-2 0-2 0-2 0-2 0-2 0-2 0-2 0-2 0-2 0-2 0-2 0-2 0-2 0-2 0-2 0-2 0-2 0-2 0-2 0-2 0-2 0-2 0-2 0-2 0-2 0-2 0-2 0-2 0-2 0-2 0-2 0-2 0-2 0-2 0-2 0-2 0-2 0-2 0-2 0-2 0-2 0-2 0-2 0-2 0-2 0-2 0-2 0-2 0-2 0-2 0-2 0-2 0-2 0-2 0-2 0-2 0-2 0-2 0-2 0-2 0-2 0-2 0-2 0-2 0-2 0-2 0-2 0-2 0-2 0-2 0-2 0-2 0-2 0-2 0-2 0-2 0-2 0-2 0-2 0-2 0-2 0-2 0-2 0-2 0-2 0-2 0-2 0-2 0-2 0-2 0-2 0-2 0-2 0-2 0-2 0-2 0-2 0-2 0-2 0-2 0-2 0-2 0-2 0-2 0-2 0-2 0-2 0-2 0-2 
0-2 0-2 0-2 0-2 0-2 0-2 0-2 0-2 0-2 0-2 0-2 0-2 0-2 0-2 0-2 0-2 0-2 0-2 0-2 0-2 0-2 0-2 0-2 0-2 0-2 0-2 0-2 0-2 0-2 0-2 0-2 0-2 0-2 0-2 0-2 0-2 0-2 0-2 0-2 0-2 0-2 0-2 0-2 0-2 0-2 0-2 0-2 0-2 0-2 0-2 0-2 0-2 0-2 0-2 0-2 0-2 0-2 0-2 0-2 0-2 0-2 0-2 0-2 0-2 0-2 0-2 0-2 0-2 0-2 0-2 0-2 0-2 0-2 0-2 0-2 0-2 0-2 0-2 0-2 0-2 0-2 0-2 0-2 0-2 0-2 0-2 0-2 0-2 0-2 0-2 0-2 0-2 0-2 0-2 0-2 0-2 0-2 0-2 0-2 0-2 0-2 0-2 0-2 0-2 0-2 0-2 0-2 0-2 0-2 0-2 0-2 0-2 0-2 0-2 0-2 0-2 0-2 0-2 0-2 0-2 0-2 0-2 0-2 0-2 0-2 0-2 0-2 0-2 0-2 0-2 0-2 0-2 0-2 0-2 0-2 0-2 0-2 0-2 0-2 0-2 0-2 0-2 0-2 0-2 0-2 0-2 0-2 0-2 0-2 0-2 0-2 0-2 0-2 0-2 0-2 0-2 0-2 0-2 0-2 0-2 0-2 0-2 0-2 0-2 0-2 0-2 0-2 0-2 0-2 0-2 0-2 0-2 0-2 0-2 0-2 0-2 0-2 0-2 0-2 0-2 0-2 0-2 0-2 0-2 0-2 0-2 0-2 0-2 0-2 0-2 0-2 0-2 0-2 0-2 0-2 0-2 0-2 0-2 0-2 0-2 0-2 0-2 0-2 0-2 0-2 0-2 0-2 0-2 0-2 0-2 0-2 0-2 0-2 0-2 0-2 0-2 0-2 
0-2 0-2 0-2 0-2 0-2 0-2 0-2 0-2 0-2 0-2 0-2 0-2 0-2 0-2 0-2 0-2 0-2 0-2 0-2 0-2 0-2 0-2 0-2 0-2 0-2 0-2 0-2 0-2 0-2 0-2 0-2 0-2 0-2 0-2 0-2 0-2 0-2 0-2 0-2 0-2 0-2 0-2 0-2 0-2 0-2 0-2 0-2 0-2 0-2 0-2 0-2 0-2 0-2 0-2 0-2 0-2 0-2 0-2 0-2 0-2 0-2 0-2 0-2 0-2 0-2 0-2 0-2 0-2 0-2 0-2 0-2 0-2 0-2 0-2 0-2 0-2 0-2 0-2 0-2 0-2 0-2 0-2 0-2 0-2 0-2 0-2 0-2 0-2 0-2 0-2 0-2 0-2 0-2 0-2 0-2 0-2 0-2 0-2 0-2 0-2 0-2 0-2 0-2 0-2 0-2 0-2 0-2 0-2 0-2 0-2 0-2 0-2 0-2 0-2 0-2 0-2 0-2 0-2 0-2 0-2 0-2 0-2 0-2 0-2 0-2 0-2 0-2 0-2 0-2 0-2 0-2 0-2 0-2 0-2 0-2 0-2 0-2 0-2 0-2 0-2 0-2 0-2 0-2 0-2 0-2 0-2 0-2 0-2 0-2 0-2 0-2 0-2 0-2 0-2 0-2 0-2 0-2 0-2 0-2 0-2 0-2 0-2 0-2 0-2 0-2 0-2 0-2 0-2 0-2 0-2 0-2 0-2 0-2 0-2 0-2 0-2 0-2 0-2 0-2 0-2 0-2 0-2 0-2 0-2 0-2 0-2 0-2 0-2 0-2 0-2 0-2 0-2 0-2 0-2 0-2 0-2 0-2 0-2 0-2 0-2 0-2 0-2 0-2 0-2 0-2 0-2 0-2 0-2 0-2 0-2 0-2 0-2 0-2 0-2 0-2 0-2 0-2 
0-2 0-2 0-2 0-2 0-2 0-2 0-2 0-2 0-2 0-2 0-2 0-2 0-2 0-2 0-2 0-2 0-2 0-2 0-2 0-2 0-2 0-2 0-2 0-2 0-2 0-2 0-2 0-2 0-2 0-2 0-2 0-2 0-2 0-2 0-2 0-2 0-2 0-2 0-2 0-2 0-2 0-2 0-2 0-2 0-2 0-2 0-2 0-2 0-2 0-2 0-2 0-2 0-2 0-2 0-2 0-2 0-2 0-2 0-2 0-2 0-2 0-2 0-2 0-2 0-2 0-2 0-2 0-2 0-2 0-2 0-2 0-2 0-2 0-2 0-2 0-2 0-2 0-2 0-2 0-2 0-2 0-2 0-2 0-2 0-2 0-2 0-2 0-2 0-2 0-2 0-2 0-2 0-2 0-2 0-2 0-2 0-2 0-2 0-2 0-2 0-2 0-2 0-2 0-2 0-2 0-2 0-2 0-2 0-2 0-2 0-2 0-2 0-2 0-2 0-2 0-2 0-2 0-2 0-2 0-2 0-2 0-2 0-2 0-2 0-2 0-2 0-2 0-2 0-2 0-2 0-2 0-2 0-2 0-2 0-2 0-2 0-2 0-2 0-2 0-2 0-2 0-2 0-2 0-2 0-2 0-2 0-2 0-2 0-2 0-2 0-2 0-2 0-2 0-2 0-2 0-2 0-2 0-2 0-2 0-2 0-2 0-2 0-2 0-2 0-2 0-2 0-2 0-2 0-2 0-2 0-2 0-2 0-2 0-2 0-2 0-2 0-2 0-2 0-2 0-2 0-2 0-2 0-2 0-2 0-2 0-2 0-2 0-2 0-2 0-2 0-2 0-2 0-2 0-2 0-2 0-2 0-2 0-2 0-2 0-2 0-2 0-2 0-2 0-2 0-2 0-2 0-2 0-2 0-2 0-2 0-2 0-2 0-2 0-2 0-2 0-2 0-2 
0-2 0-2 0-2 0-2 0-2 0-2 0-2 0-2 0-2 0-2 0-2 0-2 0-2 0-2 0-2 0-2 0-2 0-2 0-2 0-2 0-2 0-2 0-2 0-2 0-2 0-2 0-2 0-2 0-2 0-2 0-2 0-2 0-2 0-2 0-2 0-2 0-2 0-2 0-2 0-2 0-2 0-2 0-2 0-2 0-2 0-2 0-2 0-2 0-2 0-2 0-2 0-2 0-2 0-2 0-2 0-2 0-2 0-2 0-2 0-2 0-2 0-2 0-2 0-2 0-2 0-2 0-2 0-2 0-2 0-2 0-2 0-2 0-2 0-2 0-2 0-2 0-2 0-2 0-2 0-2 0-2 0-2 0-2 0-2 0-2 0-2 0-2 0-2 0-2 0-2 0-2 0-2 0-2 0-2 0-2 0-2 0-2 0-2 0-2 0-2 0-2 0-2 0-2 0-2 0-2 0-2 0-2 0-2 0-2 0-2 0-2 0-2 0-2 0-2 0-2 0-2 0-2 0-2 0-2 0-2 0-2 0-2 0-2 0-2 0-2 0-2 0-2 0-2 0-2 0-2 0-2 0-2 0-2 0-2 0-2 0-2 0-2 0-2 0-2 0-2 0-2 0-2 0-2 0-2 0-2 0-2 0-2 0-2 0-2 0-2 0-2 0-2 0-2 0-2 0-2 0-2 0-2 0-2 0-2 0-2 0-2 0-2 0-2 0-2 0-2 0-2 0-2 0-2 0-2 0-2 0-2 0-2 0-2 0-2 0-2 0-2 0-2 0-2 0-2 0-2 0-2 0-2 0-2 0-2 0-2 0-2 0-2 0-2 0-2 0-2 0-2 0-2 0-2 0-2 0-2 0-2 0-2 0-2 0-2 0-2 0-2 0-2 0-2 0-2 0-2 0-2 0-2 0-2 0-2 0-2 0-2 0-2 0-2 0-2 0-2 0-2 0-2 
0-2 0-2 0-2 0-2 0-2 0-2 0-2 0-2 0-2 0-2 0-2 0-2 0-2 0-2 0-2 0-2 0-2 0-2 0-2 0-2 0-2 0-2 0-2 0-2 0-2 0-2 0-2 0-2 0-2 0-2 0-2 0-2 0-2 0-2 0-2 0-2 0-2 0-2 0-2 0-2 0-2 0-2 0-2 0-2 0-2 0-2 0-2 0-2 0-2 0-2 0-2 0-2 0-2 0-2 0-2 0-2 0-2 0-2 0-2 0-2 0-2 0-2 0-2 0-2 0-2 0-2 0-2 0-2 0-2 0-2 0-2 0-2 0-2 0-2 0-2 0-2 0-2 0-2 0-2 0-2 0-2 0-2 0-2 0-2 0-2 0-2 0-2 0-2 0-2 0-2 0-2 0-2 0-2 0-2 0-2 0-2 0-2 0-2 0-2 0-2 0-2 0-2 0-2 0-2 0-2 0-2 0-2 0-2 0-2 0-2 0-2 0-2 0-2 0-2 0-2 0-2 0-2 0-2 0-2 0-2 0-2 0-2 0-2 0-2 0-2 0-2 0-2 0-2 0-2 0-2 0-2 0-2 0-2 0-2 0-2 0-2 0-2 0-2 0-2 0-2 0-2 0-2 0-2 0-2 0-2 0-2 0-2 0-2 0-2 0-2 0-2 0-2 0-2 0-2 0-2 0-2 0-2 0-2 0-2 0-2 0-2 0-2 0-2 0-2 0-2 0-2 0-2 0-2 0-2 0-2 0-2 0-2 0-2 0-2 0-2 0-2 0-2 0-2 0-2 0-2 0-2 0-2 0-2 0-2 0-2 0-2 0-2 0-2 0-2 0-2 0-2 0-2 0-2 0-2 0-2 0-2 0-2 0-2 0-2 0-2 0-2 0-2 0-2 0-2 0-2 0-2 0-2 0-2 0-2 0-2 0-2 0-2 0-2 0-2 0-2 0-2 0-2 
0-2 0-2 0-2 0-2 0-2 0-2 0-2 0-2 0-2 0-2 0-2 0-2 0-2 0-2 0-2 0-2 0-2 0-2 0-2 0-2 0-2 0-2 0-2 0-2 0-2 0-2 0-2 0-2 0-2 0-2 0-2 0-2 0-2 0-2 0-2 0-2 0-2 0-2 0-2 0-2 0-2 0-2 0-2 0-2 0-2 0-2 0-2 0-2 0-2 0-2 0-2 0-2 0-2 0-2 0-2 0-2 0-2 0-2 0-2 0-2 0-2 0-2 0-2 0-2 0-2 0-2 0-2 0-2 0-2 0-2 0-2 0-2 0-2 0-2 0-2 0-2 0-2 0-2 0-2 0-2 0-2 0-2 0-2 0-2 0-2 0-2 0-2 0-2 0-2 0-2 0-2 0-2 0-2 0-2 0-2 0-2 0-2 0-2 0-2 0-2 0-2 0-2 0-2 0-2 0-2 0-2 0-2 0-2 0-2 0-2 0-2 0-2 0-2 0-2 0-2 0-2 0-2 0-2 0-2 0-2 0-2 0-2 0-2 0-2 0-2 0-2 0-2 0-2 0-2 0-2 0-2 0-2 0-2 0-2 0-2 0-2 0-2 0-2 0-2 0-2 0-2 0-2 0-2 0-2 0-2 0-2 0-2 0-2 0-2 0-2 0-2 0-2 0-2 0-2 0-2 0-2 0-2 0-2 0-2 0-2 0-2 0-2 0-2 0-2 0-2 0-2 0-2 0-2 0-2 0-2 0-2 0-2 0-2 0-2 0-2 0-2 0-2 0-2 0-2 0-2 0-2 0-2 0-2 0-2 0-2 0-2 0-2 0-2 0-2 0-2 0-2 0-2 0-2 0-2 0-2 0-2 0-2 0-2 0-2 0-2 0-2 0-2 0-2 0-2 0-2 0-2 0-2 0-2 0-2 0-2 0-2 0-2 0-2 0-2 0-2 0-2 0-2 
0-2 0-2 0-2 0-2 0-2 0-2 0-2 0-2 0-2 0-2 0-2 0-2 0-2 0-2 0-2 0-2 0-2 0-2 0-2 0-2 0-2 0-2 0-2 0-2 0-2 0-2 0-2 0-2 0-2 0-2 0-2 0-2 0-2 0-2 0-2 0-2 0-2 0-2 0-2 0-2 0-2 0-2 0-2 0-2 0-2 0-2 0-2 0-2 0-2 0-2 0-2 0-2 0-2 0-2 0-2 0-2 0-2 0-2 0-2 0-2 0-2 0-2 0-2 0-2 0-2 0-2 0-2 0-2 0-2 0-2 0-2 0-2 0-2 0-2 0-2 0-2 0-2 0-2 0-2 0-2 0-2 0-2 0-2 0-2 0-2 0-2 0-2 0-2 0-2 0-2 0-2 0-2 0-2 0-2 0-2 0-2 0-2 0-2 0-2 0-2 0-2 0-2 0-2 0-2 0-2 0-2 0-2 0-2 0-2 0-2 0-2 0-2 0-2 0-2 0-2 0-2 0-2 0-2 0-2 0-2 0-2 0-2 0-2 0-2 0-2 0-2 0-2 0-2 0-2 0-2 0-2 0-2 0-2 0-2 0-2 0-2 0-2 0-2 0-2 0-2 0-2 0-2 0-2 0-2 0-2 0-2 0-2 0-2 0-2 0-2 0-2 0-2 0-2 0-2 0-2 0-2 0-2 0-2 0-2 0-2 0-2 0-2 0-2 0-2 0-2 0-2 0-2 0-2 0-2 0-2 0-2 0-2 0-2 0-2 0-2 0-2 0-2 0-2 0-2 0-2 0-2 0-2 0-2 0-2 0-2 0-2 0-2 0-2 0-2 0-2 0-2 0-2 0-2 0-2 0-2 0-2 0-2 0-2 0-2 0-2 0-2 0-2 0-2 0-2 0-2 0-2 0-2 0-2 0-2 0-2 0-2 0-2 0-2 0-2 0-2 0-2 0-2 
0-2 0-2 0-2 0-2 0-2 0-2 0-2 0-2 0-2 0-2 0-2 0-2 0-2 0-2 0-2 0-2 0-2 0-2 0-2 0-2 0-2 0-2 0-2 0-2 0-2 0-2 0-2 0-2 0-2 0-2 0-2 0-2 0-2 0-2 0-2 0-2 0-2 0-2 0-2 0-2 0-2 0-2 0-2 0-2 0-2 0-2 0-2 0-2 0-2 0-2 0-2 0-2 0-2 0-2 0-2 0-2 0-2 0-2 0-2 0-2 0-2 0-2 0-2 0-2 0-2 0-2 0-2 0-2 0-2 0-2 0-2 0-2 0-2 0-2 0-2 0-2 0-2 0-2 0-2 0-2 0-2 0-2 0-2 0-2 0-2 0-2 0-2 0-2 0-2 0-2 0-2 0-2 0-2 0-2 0-2 0-2 0-2 0-2 0-2 0-2 0-2 0-2 0-2 0-2 0-2 0-2 0-2 0-2 0-2 0-2 0-2 0-2 0-2 0-2 0-2 0-2 0-2 0-2 0-2 0-2 0-2 0-2 0-2 0-2 0-2 0-2 0-2 0-2 0-2 0-2 0-2 0-2 0-2 0-2 0-2 0-2 0-2 0-2 0-2 0-2 0-2 0-2 0-2 0-2 0-2 0-2 0-2 0-2 0-2 0-2 0-2 0-2 0-2 0-2 0-2 0-2 0-2 0-2 0-2 0-2 0-2 0-2 0-2 0-2 0-2 0-2 0-2 0-2 0-2 0-2 0-2 0-2 0-2 0-2 0-2 0-2 0-2 0-2 0-2 0-2 0-2 0-2 0-2 0-2 0-2 0-2 0-2 0-2 0-2 0-2 0-2 0-2 0-2 0-2 0-2 0-2 0-2 0-2 0-2 0-2 0-2 0-2 0-2 0-2 0-2 0-2 0-2 0-2 0-2 0-2 0-2 0-2 0-2 0-2 0-2 0-2 0-2 
0-2 0-2 0-2 0-2 0-2 0-2 0-2 0-2 0-2 0-2 0-2 0-2 0-2 0-2 0-2 0-2 0-2 0-2 0-2 0-2 0-2 0-2 0-2 0-2 0-2 0-2 0-2 0-2 0-2 0-2 0-2 0-2 0-2 0-2 0-2 0-2 0-2 0-2 0-2 0-2 0-2 0-2 0-2 0-2 0-2 0-2 0-2 0-2 0-2 0-2 0-2 0-2 0-2 0-2 0-2 0-2 0-2 0-2 0-2 0-2 0-2 0-2 0-2 0-2 0-2 0-2 0-2 0-2 0-2 0-2 0-2 0-2 0-2 0-2 0-2 0-2 0-2 0-2 0-2 0-2 0-2 0-2 0-2 0-2 0-2 0-2 0-2 0-2 0-2 0-2 0-2 0-2 0-2 0-2 0-2 0-2 0-2 0-2 0-2 0-2 0-2 0-2 0-2 0-2 0-2 0-2 0-2 0-2 0-2 0-2 0-2 0-2 0-2 0-2 0-2 0-2 0-2 0-2 0-2 0-2 0-2 0-2 0-2 0-2 0-2 0-2 0-2 0-2 0-2 0-2 0-2 0-2 0-2 0-2 0-2 0-2 0-2 0-2 0-2 0-2 0-2 0-2 0-2 0-2 0-2 0-2 0-2 0-2 0-2 0-2 0-2 0-2 0-2 0-2 0-2 0-2 0-2 0-2 0-2 0-2 0-2 0-2 0-2 0-2 0-2 0-2 0-2 0-2 0-2 0-2 0-2 0-2 0-2 0-2 0-2 0-2 0-2 0-2 0-2 0-2 0-2 0-2 0-2 0-2 0-2 0-2 0-2 0-2 0-2 0-2 0-2 0-2 0-2 0-2 0-2 0-2 0-2 0-2 0-2 0-2 0-2 0-2 0-2 0-2 0-2 0-2 0-2 0-2 0-2 0-2 0-2 0-2 0-2 0-2 0-2 0-2 0-2 
0-2 0-2 0-2 0-2 0-2 0-2 0-2 0-2 0-2 0-2 0-2 0-2 0-2 0-2 0-2 0-2 0-2 0-2 0-2 0-2 0-2 0-2 0-2 0-2 0-2 0-2 0-2 0-2 0-2 0-2 0-2 0-2 0-2 0-2 0-2 0-2 0-2 0-2 0-2 0-2 0-2 0-2 0-2 0-2 0-2 0-2 0-2 0-2 0-2 0-2 0-2 0-2 0-2 0-2 0-2 0-2 0-2 0-2 0-2 0-2 0-2 0-2 0-2 0-2 0-2 0-2 0-2 0-2 0-2 0-2 0-2 0-2 0-2 0-2 0-2 0-2 0-2 0-2 0-2 0-2 0-2 0-2 0-2 0-2 0-2 0-2 0-2 0-2 0-2 0-2 0-2 0-2 0-2 0-2 0-2 0-2 0-2 0-2 0-2 0-2 0-2 0-2 0-2 0-2 0-2 0-2 0-2 0-2 0-2 0-2 0-2 0-2 0-2 0-2 0-2 0-2 0-2 0-2 0-2 0-2 0-2 0-2 0-2 0-2 0-2 0-2 0-2 0-2 0-2 0-2 0-2 0-2 0-2 0-2 0-2 0-2 0-2 0-2 0-2 0-2 0-2 0-2 0-2 0-2 0-2 0-2 0-2 0-2 0-2 0-2 0-2 0-2 0-2 0-2 0-2 0-2 0-2 0-2 0-2 0-2 0-2 0-2 0-2 0-2 0-2 0-2 0-2 0-2 0-2 0-2 0-2 0-2 0-2 0-2 0-2 0-2 0-2 0-2 0-2 0-2 0-2 0-2 0-2 0-2 0-2 0-2 0-2 0-2 0-2 0-2 0-2 0-2 0-2 0-2 0-2 0-2 0-2 0-2 0-2 0-2 0-2 0-2 0-2 0-2 0-2 0-2 0-2 0-2 0-2 0-2 0-2 0-2 0-2 0-2 0-2 0-2 0-2 
0-2 0-2 0-2 0-2 0-2 0-2 0-2 0-2 0-2 0-2 0-2 0-2 0-2 0-2 0-2 0-2 0-2 0-2 0-2 0-2 0-2 0-2 0-2 0-2 0-2 0-2 0-2 0-2 0-2 0-2 0-2 0-2 0-2 0-2 0-2 0-2 0-2 0-2 0-2 0-2 0-2 0-2 0-2 0-2 0-2 0-2 0-2 0-2 0-2 0-2 0-2 0-2 0-2 0-2 0-2 0-2 0-2 0-2 0-2 0-2 0-2 0-2 0-2 0-2 0-2 0-2 0-2 0-2 0-2 0-2 0-2 0-2 0-2 0-2 0-2 0-2 0-2 0-2 0-2 0-2 0-2 0-2 0-2 0-2 0-2 0-2 0-2 0-2 0-2 0-2 0-2 0-2 0-2 0-2 0-2 0-2 0-2 0-2 0-2 0-2 0-2 0-2 0-2 0-2 0-2 0-2 0-2 0-2 0-2 0-2 0-2 0-2 0-2 0-2 0-2 0-2 0-2 0-2 0-2 0-2 0-2 0-2 0-2 0-2 0-2 0-2 0-2 0-2 0-2 0-2 0-2 0-2 0-2 0-2 0-2 0-2 0-2 0-2 0-2 0-2 0-2 0-2 0-2 0-2 0-2 0-2 0-2 0-2 0-2 0-2 0-2 0-2 0-2 0-2 0-2 0-2 0-2 0-2 0-2 0-2 0-2 0-2 0-2 0-2 0-2 0-2 0-2 0-2 0-2 0-2 0-2 0-2 0-2 0-2 0-2 0-2 0-2 0-2 0-2 0-2 0-2 0-2 0-2 0-2 0-2 0-2 0-2 0-2 0-2 0-2 0-2 0-2 0-2 0-2 0-2 0-2 0-2 0-2 0-2 0-2 0-2 0-2 0-2 0-2 0-2 0-2 0-2 0-2 0-2 0-2 0-2 0-2 0-2 0-2 0-2 0-2 0-2 
0-2 0-2 0-2 0-2 0-2 0-2 0-2 0-2 0-2 0-2 0-2 0-2 0-2 0-2 0-2 0-2 0-2 0-2 0-2 0-2 0-2 0-2 0-2 0-2 0-2 0-2 0-2 0-2 0-2 0-2 0-2 0-2 0-2 0-2 0-2 0-2 0-2 0-2 0-2 0-2 0-2 0-2 0-2 0-2 0-2 0-2 0-2 0-2 0-2 0-2 0-2 0-2 0-2 0-2 0-2 0-2 0-2 0-2 0-2 0-2 0-2 0-2 0-2 0-2 0-2 0-2 0-2 0-2 0-2 0-2 0-2 0-2 0-2 0-2 0-2 0-2 0-2 0-2 0-2 0-2 0-2 0-2 0-2 0-2 0-2 0-2 0-2 0-2 0-2 0-2 0-2 0-2 0-2 0-2 0-2 0-2 0-2 0-2 0-2 0-2 0-2 0-2 0-2 0-2 0-2 0-2 0-2 0-2 0-2 0-2 0-2 0-2 0-2 0-2 0-2 0-2 0-2 0-2 0-2 0-2 0-2 0-2 0-2 0-2 0-2 0-2 0-2 0-2 0-2 0-2 0-2 0-2 0-2 0-2 0-2 0-2 0-2 0-2 0-2 0-2 0-2 0-2 0-2 0-2 0-2 0-2 0-2 0-2 0-2 0-2 0-2 0-2 0-2 0-2 0-2 0-2 0-2 0-2 0-2 0-2 0-2 0-2 0-2 0-2 0-2 0-2 0-2 0-2 0-2 0-2 0-2 0-2 0-2 0-2 0-2 0-2 0-2 0-2 0-2 0-2 0-2 0-2 0-2 0-2 0-2 0-2 0-2 0-2 0-2 0-2 0-2 0-2 0-2 0-2 0-2 0-2 0-2 0-2 0-2 0-2 0-2 0-2 0-2 0-2 0-2 0-2 0-2 0-2 0-2 0-2 0-2 0-2 0-2 0-2 0-2 0-2 0-2 
0-2 0-2 0-2 0-2 0-2 0-2 0-2 0-2 0-2 0-2 0-2 0-2 0-2 0-2 0-2 0-2 0-2 0-2 0-2 0-2 0-2 0-2 0-2 0-2 0-2 0-2 0-2 0-2 0-2 0-2 0-2 0-2 0-2 0-2 0-2 0-2 0-2 0-2 0-2 0-2 0-2 0-2 0-2 0-2 0-2 0-2 0-2 0-2 0-2 0-2 0-2 0-2 0-2 0-2 0-2 0-2 0-2 0-2 0-2 0-2 0-2 0-2 0-2 0-2 0-2 0-2 0-2 0-2 0-2 0-2 0-2 0-2 0-2 0-2 0-2 0-2 0-2 0-2 0-2 0-2 0-2 0-2 0-2 0-2 0-2 0-2 0-2 0-2 0-2 0-2 0-2 0-2 0-2 0-2 0-2 0-2 0-2 0-2 0-2 0-2 0-2 0-2 0-2 0-2 0-2 0-2 0-2 0-2 0-2 0-2 0-2 0-2 0-2 0-2 0-2 0-2 0-2 0-2 0-2 0-2 0-2 0-2 0-2 0-2 0-2 0-2 0-2 0-2 0-2 0-2 0-2 0-2 0-2 0-2 0-2 0-2 0-2 0-2 0-2 0-2 0-2 0-2 0-2 0-2 0-2 0-2 0-2 0-2 0-2 0-2 0-2 0-2 0-2 0-2 0-2 0-2 0-2 0-2 0-2 0-2 0-2 0-2 0-2 0-2 0-2 0-2 0-2 0-2 0-2 0-2 0-2 0-2 0-2 0-2 0-2 0-2 0-2 0-2 0-2 0-2 0-2 0-2 0-2 0-2 0-2 0-2 0-2 0-2 0-2 0-2 0-2 0-2 0-2 0-2 0-2 0-2 0-2 0-2 0-2 0-2 0-2 0-2 0-2 0-2 0-2 0-2 0-2 0-2 0-2 0-2 0-2 0-2 0-2 0-2 0-2 0-2 0-2 
0-2 0-2 0-2 0-2 0-2 0-2 0-2 0-2 0-2 0-2 0-2 0-2 0-2 0-2 0-2 0-2 0-2 0-2 0-2 0-2 0-2 0-2 0-2 0-2 0-2 0-2 0-2 0-2 0-2 0-2 0-2 0-2 0-2 0-2 0-2 0-2 0-2 0-2 0-2 0-2 0-2 0-2 0-2 0-2 0-2 0-2 0-2 0-2 0-2 0-2 0-2 0-2 0-2 0-2 0-2 0-2 0-2 0-2 0-2 0-2 0-2 0-2 0-2 0-2 0-2 0-2 0-2 0-2 0-2 0-2 0-2 0-2 0-2 0-2 0-2 0-2 0-2 0-2 0-2 0-2 0-2 0-2 0-2 0-2 0-2 0-2 0-2 0-2 0-2 0-2 0-2 0-2 0-2 0-2 0-2 0-2 0-2 0-2 0-2 0-2 0-2 0-2 0-2 0-2 0-2 0-2 0-2 0-2 0-2 0-2 0-2 0-2 0-2 0-2 0-2 0-2 0-2 0-2 0-2 0-2 0-2 0-2 0-2 0-2 0-2 0-2 0-2 0-2 0-2 0-2 0-2 0-2 0-2 0-2 0-2 0-2 0-2 0-2 0-2 0-2 0-2 0-2 0-2 0-2 0-2 0-2 0-2 0-2 0-2 0-2 0-2 0-2 0-2 0-2 0-2 0-2 0-2 0-2 0-2 0-2 0-2 0-2 0-2 0-2 0-2 0-2 0-2 0-2 0-2 0-2 0-2 0-2 0-2 0-2 0-2 0-2 0-2 0-2 0-2 0-2 0-2 0-2 0-2 0-2 0-2 0-2 0-2 0-2 0-2 0-2 0-2 0-2 0-2 0-2 0-2 0-2 0-2 0-2 0-2 0-2 0-2 0-2 0-2 0-2 0-2 0-2 0-2 0-2 0-2 0-2 0-2 0-2 0-2 0-2 0-2 0-2 0-2 
0-2 0-2 0-2 0-2 0-2 0-2 0-2 0-2 0-2 0-2 0-2 0-2 0-2 0-2 0-2 0-2 0-2 0-2 0-2 0-2 0-2 0-2 0-2 0-2 0-2 0-2 0-2 0-2 0-2 0-2 0-2 0-2 0-2 0-2 0-2 0-2 0-2 0-2 0-2 0-2 0-2 0-2 0-2 0-2 0-2 0-2 0-2 0-2 0-2 0-2 0-2 0-2 0-2 0-2 0-2 0-2 0-2 0-2 0-2 0-2 0-2 0-2 0-2 0-2 0-2 0-2 0-2 0-2 0-2 0-2 0-2 0-2 0-2 0-2 0-2 0-2 0-2 0-2 0-2 0-2 0-2 0-2 0-2 0-2 0-2 0-2 0-2 0-2 0-2 0-2 0-2 0-2 0-2 0-2 0-2 0-2 0-2 0-2 0-2 0-2 0-2 0-2 0-2 0-2 0-2 0-2 0-2 0-2 0-2 0-2 0-2 0-2 0-2 0-2 0-2 0-2 0-2 0-2 0-2 0-2 0-2 0-2 0-2 0-2 0-2 0-2 0-2 0-2 0-2 0-2 0-2 0-2 0-2 0-2 0-2 0-2 0-2 0-2 0-2 0-2 0-2 0-2 0-2 0-2 0-2 0-2 0-2 0-2 0-2 0-2 0-2 0-2 0-2 0-2 0-2 0-2 0-2 0-2 0-2 0-2 0-2 0-2 0-2 0-2 0-2 0-2 0-2 0-2 0-2 0-2 0-2 0-2 0-2 0-2 0-2 0-2 0-2 0-2 0-2 0-2 0-2 0-2 0-2 0-2 0-2 0-2 0-2 0-2 0-2 0-2 0-2 0-2 0-2 0-2 0-2 0-2 0-2 0-2 0-2 0-2 0-2 0-2 0-2 0-2 0-2 0-2 0-2 0-2 0-2 0-2 0-2 0-2 0-2 0-2 0-2 0-2 0-2 
0-2 0-2 0-2 0-2 0-2 0-2 0-2 0-2 0-2 0-2 0-2 0-2 0-2 0-2 0-2 0-2 0-2 0-2 0-2 0-2 0-2 0-2 0-2 0-2 0-2 0-2 0-2 0-2 0-2 0-2 0-2 0-2 0-2 0-2 0-2 0-2 0-2 0-2 0-2 0-2 0-2 0-2 0-2 0-2 0-2 0-2 0-2 0-2 0-2 0-2 0-2 0-2 0-2 0-2 0-2 0-2 0-2 0-2 0-2 0-2 0-2 0-2 0-2 0-2 0-2 0-2 0-2 0-2 0-2 0-2 0-2 0-2 0-2 0-2 0-2 0-2 0-2 0-2 0-2 0-2 0-2 0-2 0-2 0-2 0-2 0-2 0-2 0-2 0-2 0-2 0-2 0-2 0-2 0-2 0-2 0-2 0-2 0-2 0-2 0-2 0-2 0-2 0-2 0-2 0-2 0-2 0-2 0-2 0-2 0-2 0-2 0-2 0-2 0-2 0-2 0-2 0-2 0-2 0-2 0-2 0-2 0-2 0-2 0-2 0-2 0-2 0-2 0-2 0-2 0-2 0-2 0-2 0-2 0-2 0-2 0-2 0-2 0-2 0-2 0-2 0-2 0-2 0-2 0-2 0-2 0-2 0-2 0-2 0-2 0-2 0-2 0-2 0-2 0-2 0-2 0-2 0-2 0-2 0-2 0-2 0-2 0-2 0-2 0-2 0-2 0-2 0-2 0-2 0-2 0-2 0-2 0-2 0-2 0-2 0-2 0-2 0-2 0-2 0-2 0-2 0-2 0-2 0-2 0-2 0-2 0-2 0-2 0-2 0-2 0-2 0-2 0-2 0-2 0-2 0-2 0-2 0-2 0-2 0-2 0-2 0-2 0-2 0-2 0-2 0-2 0-2 0-2 0-2 0-2 0-2 0-2 0-2 0-2 0-2 0-2 0-2 0-2 
0-2 0-2 0-2 0-2 0-2 0-2 0-2 0-2 0-2 0-2 0-2 0-2 0-2 0-2 0-2 0-2 0-2 0-2 0-2 0-2 0-2 0-2 0-2 0-2 0-2 0-2 0-2 0-2 0-2 0-2 0-2 0-2 0-2 0-2 0-2 0-2 0-2 0-2 0-2 0-2 0-2 0-2 0-2 0-2 0-2 0-2 0-2 0-2 0-2 0-2 0-2 0-2 0-2 0-2 0-2 0-2 0-2 0-2 0-2 0-2 0-2 0-2 0-2 0-2 0-2 0-2 0-2 0-2 0-2 0-2 0-2 0-2 0-2 0-2 0-2 0-2 0-2 0-2 0-2 0-2 0-2 0-2 0-2 0-2 0-2 0-2 0-2 0-2 0-2 0-2 0-2 0-2 0-2 0-2 0-2 0-2 0-2 0-2 0-2 0-2 0-2 0-2 0-2 0-2 0-2 0-2 0-2 0-2 0-2 0-2 0-2 0-2 0-2 0-2 0-2 0-2 0-2 0-2 0-2 0-2 0-2 0-2 0-2 0-2 0-2 0-2 0-2 0-2 0-2 0-2 0-2 0-2 0-2 0-2 0-2 0-2 0-2 0-2 0-2 0-2 0-2 0-2 0-2 0-2 0-2 0-2 0-2 0-2 0-2 0-2 0-2 0-2 0-2 0-2 0-2 0-2 0-2 0-2 0-2 0-2 0-2 0-2 0-2 0-2 0-2 0-2 0-2 0-2 0-2 0-2 0-2 0-2 0-2 0-2 0-2 0-2 0-2 0-2 0-2 0-2 0-2 0-2 0-2 0-2 0-2 0-2 0-2 0-2 0-2 0-2 0-2 0-2 0-2 0-2 0-2 0-2 0-2 0-2 0-2 0-2 0-2 0-2 0-2 0-2 0-2 0-2 0-2 0-2 0-2 0-2 0-2 0-2 0-2 0-2 0-2 0-2 0-2 
0-2 0-2 0-2 0-2 0-2 0-2 0-2 0-2 0-2 0-2 0-2 0-2 0-2 0-2 0-2 0-2 0-2 0-2 0-2 0-2 0-2 0-2 0-2 0-2 0-2 0-2 0-2 0-2 0-2 0-2 0-2 0-2 0-2 0-2 0-2 0-2 0-2 0-2 0-2 0-2 0-2 0-2 0-2 0-2 0-2 0-2 0-2 0-2 0-2 0-2 0-2 0-2 0-2 0-2 0-2 0-2 0-2 0-2 0-2 0-2 0-2 0-2 0-2 0-2 0-2 0-2 0-2 0-2 0-2 0-2 0-2 0-2 0-2 0-2 0-2 0-2 0-2 0-2 0-2 0-2 0-2 0-2 0-2 0-2 0-2 0-2 0-2 0-2 0-2 0-2 0-2 0-2 0-2 0-2 0-2 0-2 0-2 0-2 0-2 0-2 0-2 0-2 0-2 0-2 0-2 0-2 0-2 0-2 0-2 0-2 0-2 0-2 0-2 0-2 0-2 0-2 0-2 0-2 0-2 0-2 0-2 0-2 0-2 0-2 0-2 0-2 0-2 0-2 0-2 0-2 0-2 0-2 0-2 0-2 0-2 0-2 0-2 0-2 0-2 0-2 0-2 0-2 0-2 0-2 0-2 0-2 0-2 0-2 0-2 0-2 0-2 0-2 0-2 0-2 0-2 0-2 0-2 0-2 0-2 0-2 0-2 0-2 0-2 0-2 0-2 0-2 0-2 0-2 0-2 0-2 0-2 0-2 0-2 0-2 0-2 0-2 0-2 0-2 0-2 0-2 0-2 0-2 0-2 0-2 0-2 0-2 0-2 0-2 0-2 0-2 0-2 0-2 0-2 0-2 0-2 0-2 0-2 0-2 0-2 0-2 0-2 0-2 0-2 0-2 0-2 0-2 0-2 0-2 0-2 0-2 0-2 0-2 0-2 0-2 0-2 0-2 0-2 
0-2 0-2 0-2 0-2 0-2 0-2 0-2 0-2 0-2 0-2 0-2 0-2 0-2 0-2 0-2 0-2 0-2 0-2 0-2 0-2 0-2 0-2 0-2 0-2 0-2 0-2 0-2 0-2 0-2 0-2 0-2 0-2 0-2 0-2 0-2 0-2 0-2 0-2 0-2 0-2 0-2 0-2 0-2 0-2 0-2 0-2 0-2 0-2 0-2 0-2 0-2 0-2 0-2 0-2 0-2 0-2 0-2 0-2 0-2 0-2 0-2 0-2 0-2 0-2 0-2 0-2 0-2 0-2 0-2 0-2 0-2 0-2 0-2 0-2 0-2 0-2 0-2 0-2 0-2 0-2 0-2 0-2 0-2 0-2 0-2 0-2 0-2 0-2 0-2 0-2 0-2 0-2 0-2 0-2 0-2 0-2 0-2 0-2 0-2 0-2 0-2 0-2 0-2 0-2 0-2 0-2 0-2 0-2 0-2 0-2 0-2 0-2 0-2 0-2 0-2 0-2 0-2 0-2 0-2 0-2 0-2 0-2 0-2 0-2 0-2 0-2 0-2 0-2 0-2 0-2 0-2 0-2 0-2 0-2 0-2 0-2 0-2 0-2 0-2 0-2 0-2 0-2 0-2 0-2 0-2 0-2 0-2 0-2 0-2 0-2 0-2 0-2 0-2 0-2 0-2 0-2 0-2 0-2 0-2 0-2 0-2 0-2 0-2 0-2 0-2 0-2 0-2 0-2 0-2 0-2 0-2 0-2 0-2 0-2 0-2 0-2 0-2 0-2 0-2 0-2 0-2 0-2 0-2 0-2 0-2 0-2 0-2 0-2 0-2 0-2 0-2 0-2 0-2 0-2 0-2 0-2 0-2 0-2 0-2 0-2 0-2 0-2 0-2 0-2 0-2 0-2 0-2 0-2 0-2 0-2 0-2 0-2 0-2 0-2 0-2 0-2 0-2 
0-2 0-2 0-2 0-2 0-2 0-2 0-2 0-2 0-2 0-2 0-2 0-2 0-2 0-2 0-2 0-2 0-2 0-2 0-2 0-2 0-2 0-2 0-2 0-2 0-2 0-2 0-2 0-2 0-2 0-2 0-2 0-2 0-2 0-2 0-2 0-2 0-2 0-2 0-2 0-2 0-2 0-2 0-2 0-2 0-2 0-2 0-2 0-2 0-2 0-2 0-2 0-2 0-2 0-2 0-2 0-2 0-2 0-2 0-2 0-2 0-2 0-2 0-2 0-2 0-2 0-2 0-2 0-2 0-2 0-2 0-2 0-2 0-2 0-2 0-2 0-2 0-2 0-2 0-2 0-2 0-2 0-2 0-2 0-2 0-2 0-2 0-2 0-2 0-2 0-2 0-2 0-2 0-2 0-2 0-2 0-2 0-2 0-2 0-2 0-2 0-2 0-2 0-2 0-2 0-2 0-2 0-2 0-2 0-2 0-2 0-2 0-2 0-2 0-2 0-2 0-2 0-2 0-2 0-2 0-2 0-2 0-2 0-2 0-2 0-2 0-2 0-2 0-2 0-2 0-2 0-2 0-2 0-2 0-2 0-2 0-2 0-2 0-2 0-2 0-2 0-2 0-2 0-2 0-2 0-2 0-2 0-2 0-2 0-2 0-2 0-2 0-2 0-2 0-2 0-2 0-2 0-2 0-2 0-2 0-2 0-2 0-2 0-2 0-2 0-2 0-2 0-2 0-2 0-2 0-2 0-2 0-2 0-2 0-2 0-2 0-2 0-2 0-2 0-2 0-2 0-2 0-2 0-2 0-2 0-2 0-2 0-2 0-2 0-2 0-2 0-2 0-2 0-2 0-2 0-2 0-2 0-2 0-2 0-2 0-2 0-2 0-2 0-2 0-2 0-2 0-2 0-2 0-2 0-2 0-2 0-2 0-2 0-2 0-2 0-2 0-2 0-2 
0-2 0-2 0-2 0-2 0-2 0-2 0-2 0-2 0-2 0-2 0-2 0-2 0-2 0-2 0-2 0-2 0-2 0-2 0-2 0-2 0-2 0-2 0-2 0-2 0-2 0-2 0-2 0-2 0-2 0-2 0-2 0-2 0-2 0-2 0-2 0-2 0-2 0-2 0-2 0-2 0-2 0-2 0-2 0-2 0-2 0-2 0-2 0-2 0-2 0-2 0-2 0-2 0-2 0-2 0-2 0-2 0-2 0-2 0-2 0-2 0-2 0-2 0-2 0-2 0-2 0-2 0-2 0-2 0-2 0-2 0-2 0-2 0-2 0-2 0-2 0-2 0-2 0-2 0-2 0-2 0-2 0-2 0-2 0-2 0-2 0-2 0-2 0-2 0-2 0-2 0-2 0-2 0-2 0-2 0-2 0-2 0-2 0-2 0-2 0-2 0-2 0-2 0-2 0-2 0-2 0-2 0-2 0-2 0-2 0-2 0-2 0-2 0-2 0-2 0-2 0-2 0-2 0-2 0-2 0-2 0-2 0-2 0-2 0-2 0-2 0-2 0-2 0-2 0-2 0-2 0-2 0-2 0-2 0-2 0-2 0-2 0-2 0-2 0-2 0-2 0-2 0-2 0-2 0-2 0-2 0-2 0-2 0-2 0-2 0-2 0-2 0-2 0-2 0-2 0-2 0-2 0-2 0-2 0-2 0-2 0-2 0-2 0-2 0-2 0-2 0-2 0-2 0-2 0-2 0-2 0-2 0-2 0-2 0-2 0-2 0-2 0-2 0-2 0-2 0-2 0-2 0-2 0-2 0-2 0-2 0-2 0-2 0-2 0-2 0-2 0-2 0-2 0-2 0-2 0-2 0-2 0-2 0-2 0-2 0-2 0-2 0-2 0-2 0-2 0-2 0-2 0-2 0-2 0-2 0-2 0-2 0-2 0-2 0-2 0-2 0-2 0-2 
0-2 0-2 0-2 0-2 0-2 0-2 0-2 0-2 0-2 0-2 0-2 0-2 0-2 0-2 0-2 0-2 0-2 0-2 0-2 0-2 0-2 0-2 0-2 0-2 0-2 0-2 0-2 0-2 0-2 0-2 0-2 0-2 0-2 0-2 0-2 0-2 0-2 0-2 0-2 0-2 0-2 0-2 0-2 0-2 0-2 0-2 0-2 0-2 0-2 0-2 0-2 0-2 0-2 0-2 0-2 0-2 0-2 0-2 0-2 0-2 0-2 0-2 0-2 0-2 0-2 0-2 0-2 0-2 0-2 0-2 0-2 0-2 0-2 0-2 0-2 0-2 0-2 0-2 0-2 0-2 0-2 0-2 0-2 0-2 0-2 0-2 0-2 0-2 0-2 0-2 0-2 0-2 0-2 0-2 0-2 0-2 0-2 0-2 0-2 0-2 0-2 0-2 0-2 0-2 0-2 0-2 0-2 0-2 0-2 0-2 0-2 0-2 0-2 0-2 0-2 0-2 0-2 0-2 0-2 0-2 0-2 0-2 0-2 0-2 0-2 0-2 0-2 0-2 0-2 0-2 0-2 0-2 0-2 0-2 0-2 0-2 0-2 0-2 0-2 0-2 0-2 0-2 0-2 0-2 0-2 0-2 0-2 0-2 0-2 0-2 0-2 0-2 0-2 0-2 0-2 0-2 0-2 0-2 0-2 0-2 0-2 0-2 0-2 0-2 0-2 0-2 0-2 0-2 0-2 0-2 0-2 0-2 0-2 0-2 0-2 0-2 0-2 0-2 0-2 0-2 0-2 0-2 0-2 0-2 0-2 0-2 0-2 0-2 0-2 0-2 0-2 0-2 0-2 0-2 0-2 0-2 0-2 0-2 0-2 0-2 0-2 0-2 0-2 0-2 0-2 0-2 0-2 0-2 0-2 0-2 0-2 0-2 0-2 0-2 0-2 0-2 0-2 
0-2 0-2 0-2 0-2 0-2 0-2 0-2 0-2 0-2 0-2 0-2 0-2 0-2 0-2 0-2 0-2 0-2 0-2 0-2 0-2 0-2 0-2 0-2 0-2 0-2 0-2 0-2 0-2 0-2 0-2 0-2 0-2 0-2 0-2 0-2 0-2 0-2 0-2 0-2 0-2 0-2 0-2 0-2 0-2 0-2 0-2 0-2 0-2 0-2 0-2 0-2 0-2 0-2 0-2 0-2 0-2 0-2 0-2 0-2 0-2 0-2 0-2 0-2 0-2 0-2 0-2 0-2 0-2 0-2 0-2 0-2 0-2 0-2 0-2 0-2 0-2 0-2 0-2 0-2 0-2 0-2 0-2 0-2 0-2 0-2 0-2 0-2 0-2 0-2 0-2 0-2 0-2 0-2 0-2 0-2 0-2 0-2 0-2 0-2 0-2 0-2 0-2 0-2 0-2 0-2 0-2 0-2 0-2 0-2 0-2 0-2 0-2 0-2 0-2 0-2 0-2 0-2 0-2 0-2 0-2 0-2 0-2 0-2 0-2 0-2 0-2 0-2 0-2 0-2 0-2 0-2 0-2 0-2 0-2 0-2 0-2 0-2 0-2 0-2 0-2 0-2 0-2 0-2 0-2 0-2 0-2 0-2 0-2 0-2 0-2 0-2 0-2 0-2 0-2 0-2 0-2 0-2 0-2 0-2 0-2 0-2 0-2 0-2 0-2 0-2 0-2 0-2 0-2 0-2 0-2 0-2 0-2 0-2 0-2 0-2 0-2 0-2 0-2 0-2 0-2 0-2 0-2 0-2 0-2 0-2 0-2 0-2 0-2 0-2 0-2 0-2 0-2 0-2 0-2 0-2 0-2 0-2 0-2 0-2 0-2 0-2 0-2 0-2 0-2 0-2 0-2 0-2 0-2 0-2 0-2 0-2 0-2 0-2 0-2 0-2 0-2 0-2 
0-2 0-2 0-2 0-2 0-2 0-2 0-2 0-2 0-2 0-2 0-2 0-2 0-2 0-2 0-2 0-2 0-2 0-2 0-2 0-2 0-2 0-2 0-2 0-2 0-2 0-2 0-2 0-2 0-2 0-2 0-2 0-2 0-2 0-2 0-2 0-2 0-2 0-2 0-2 0-2 0-2 0-2 0-2 0-2 0-2 0-2 0-2 0-2 0-2 0-2 0-2 0-2 0-2 0-2 0-2 0-2 0-2 0-2 0-2 0-2 0-2 0-2 0-2 0-2 0-2 0-2 0-2 0-2 0-2 0-2 0-2 0-2 0-2 0-2 0-2 0-2 0-2 0-2 0-2 0-2 0-2 0-2 0-2 0-2 0-2 0-2 0-2 0-2 0-2 0-2 0-2 0-2 0-2 0-2 0-2 0-2 0-2 0-2 0-2 0-2 0-2 0-2 0-2 0-2 0-2 0-2 0-2 0-2 0-2 0-2 0-2 0-2 0-2 0-2 0-2 0-2 0-2 0-2 0-2 0-2 0-2 0-2 0-2 0-2 0-2 0-2 0-2 0-2 0-2 0-2 0-2 0-2 0-2 0-2 0-2 0-2 0-2 0-2 0-2 0-2 0-2 0-2 0-2 0-2 0-2 0-2 0-2 0-2 0-2 0-2 0-2 0-2 0-2 0-2 0-2 0-2 0-2 0-2 0-2 0-2 0-2 0-2 0-2 0-2 0-2 0-2 0-2 0-2 0-2 0-2 0-2 0-2 0-2 0-2 0-2 0-2 0-2 0-2 0-2 0-2 0-2 0-2 0-2 0-2 0-2 0-2 0-2 0-2 0-2 0-2 0-2 0-2 0-2 0-2 0-2 0-2 0-2 0-2 0-2 0-2 0-2 0-2 0-2 0-2 0-2 0-2 0-2 0-2 0-2 0-2 0-2 0-2 0-2 0-2 0-2 0-2 0-2 
0-2 0-2 0-2 0-2 0-2 0-2 0-2 0-2 0-2 0-2 0-2 0-2 0-2 0-2 0-2 0-2 0-2 0-2 0-2 0-2 0-2 0-2 0-2 0-2 0-2 0-2 0-2 0-2 0-2 0-2 0-2 0-2 0-2 0-2 0-2 0-2 0-2 0-2 0-2 0-2 0-2 0-2 0-2 0-2 0-2 0-2 0-2 0-2 0-2 0-2 0-2 0-2 0-2 0-2 0-2 0-2 0-2 0-2 0-2 0-2 0-2 0-2 0-2 0-2 0-2 0-2 0-2 0-2 0-2 0-2 0-2 0-2 0-2 0-2 0-2 0-2 0-2 0-2 0-2 0-2 0-2 0-2 0-2 0-2 0-2 0-2 0-2 0-2 0-2 0-2 0-2 0-2 0-2 0-2 0-2 0-2 0-2 0-2 0-2 0-2 0-2 0-2 0-2 0-2 0-2 0-2 0-2 0-2 0-2 0-2 0-2 0-2 0-2 0-2 0-2 0-2 0-2 0-2 0-2 0-2 0-2 0-2 0-2 0-2 0-2 134-0 134-0 134-0 134-0 134-0 134-0 90-0 90-0 90-0 0-2 0-2 0-2 0-2 0-2 0-2 0-2 0-2 0-2 0-2 0-2 0-2 0-2 0-2 0-2 0-2 0-2 0-2 0-2 0-2 0-2 0-2 0-2 0-2 0-2 0-2 0-2 0-2 0-2 0-2 0-2 0-2 0-2 0-2 0-2 0-2 0-2 0-2 0-2 0-2 0-2 0-2 0-2 0-2 0-2 0-2 0-2 0-2 0-2 0-2 0-2 0-2 0-2 0-2 0-2 0-2 0-2 0-2 0-2 0-2 0-2 0-2 0-2 0-2 0-2 0-2 0-2 0-2 0-2 0-2 0-2 0-2 0-2 0-2 0-2 0-2 0-2 0-2 0-2 0-2 0-2 0-2 0-2 
0-2 0-2 0-2 0-2 0-2 0-2 0-2 0-2 0-2 0-2 0-2 0-2 0-2 0-2 0-2 0-2 0-2 0-2 0-2 0-2 0-2 0-2 0-2 0-2 0-2 0-2 0-2 0-2 0-2 0-2 0-2 0-2 0-2 0-2 0-2 0-2 0-2 0-2 0-2 0-2 0-2 0-2 0-2 0-2 0-2 0-2 0-2 0-2 0-2 0-2 0-2 0-2 0-2 0-2 0-2 0-2 0-2 0-2 0-2 0-2 0-2 0-2 0-2 0-2 0-2 0-2 0-2 0-2 0-2 0-2 0-2 0-2 0-2 0-2 0-2 0-2 0-2 0-2 0-2 0-2 0-2 0-2 0-2 0-2 0-2 0-2 0-2 0-2 0-2 0-2 0-2 0-2 0-2 0-2 0-2 0-2 0-2 0-2 0-2 0-2 0-2 0-2 0-2 0-2 0-2 0-2 0-2 0-2 0-2 136-3 136-3 136-3 136-3 136-3 136-3 136-3 136-3 136-3 134-0 134-0 134-0 134-0 134-0 134-0 134-0 134-0 134-0 134-0 134-0 134-0 134-0 90-0 90-0 90-0 11-3 11-3 11-3 0-2 0-2 0-2 0-2 0-2 0-2 0-2 0-2 0-2 0-2 0-2 0-2 0-2 0-2 0-2 0-2 0-2 0-2 0-2 0-2 0-2 0-2 0-2 0-2 0-2 0-2 0-2 0-2 0-2 0-2 0-2 0-2 0-2 0-2 0-2 0-2 0-2 0-2 0-2 0-2 0-2 0-2 0-2 0-2 0-2 0-2 0-2 0-2 0-2 0-2 0-2 0-2 0-2 0-2 0-2 0-2 0-2 0-2 0-2 0-2 0-2 0-2 0-2 0-2 0-2 0-2 0-2 0-2 0-2 0-2 0-2 0-2 0-2 0-2 0-2 0-2 0-2 0-2 0-2 0-2 
0-2 0-2 0-2 0-2 0-2 0-2 0-2 0-2 0-2 0-2 0-2 0-2 0-2 0-2 0-2 0-2 0-2 0-2 0-2 0-2 0-2 0-2 0-2 0-2 0-2 0-2 0-2 0-2 0-2 0-2 0-2 0-2 0-2 0-2 0-2 0-2 0-2 0-2 0-2 0-2 0-2 0-2 0-2 0-2 0-2 0-2 0-2 0-2 0-2 0-2 0-2 0-2 0-2 0-2 0-2 0-2 0-2 0-2 0-2 0-2 0-2 0-2 0-2 0-2 0-2 0-2 0-2 0-2 0-2 0-2 0-2 0-2 0-2 0-2 0-2 0-2 0-2 0-2 0-2 0-2 0-2 0-2 0-2 0-2 0-2 0-2 0-2 162-0 162-0 162-0 162-0 162-0 162-0 128-3 128-3 128-3 128-3 128-3 128-3 128-3 128-3 179-3 37-0 37-0 37-0 37-0 37-0 37-0 136-3 136-3 136-3 136-3 136-3 136-3 136-3 136-3 136-3 136-3 136-3 134-0 134-0 134-0 134-0 134-0 38-3 38-3 90-0 90-0 90-0 90-0 90-0 90-0 90-0 90-0 90-0 11-3 11-3 11-3 11-3 11-3 11-3 11-3 11-3 11-3 12-3 12-3 12-3 0-2 0-2 0-2 0-2 0-2 0-2 0-2 0-2 0-2 0-2 0-2 0-2 0-2 0-2 0-2 0-2 0-2 0-2 0-2 0-2 0-2 0-2 0-2 0-2 0-2 0-2 0-2 0-2 0-2 0-2 0-2 0-2 0-2 0-2 0-2 0-2 0-2 0-2 0-2 0-2 0-2 0-2 0-2 0-2 0-2 0-2 0-2 0-2 0-2 0-2 0-2 0-2 0-2 0-2 0-2 0-2 0-2 0-2 0-2 0-2 0-2 0-2 0-2 0-2 0-2 0-2 0-2 0-2 0-2 0-2 
0-2 0-2 0-2 0-2 0-2 0-2 0-2 0-2 0-2 0-2 0-2 0-2 0-2 0-2 0-2 0-2 0-2 0-2 0-2 0-2 0-2 0-2 0-2 0-2 0-2 0-2 0-2 0-2 0-2 0-2 0-2 0-2 0-2 0-2 0-2 0-2 0-2 0-2 0-2 0-2 0-2 0-2 0-2 0-2 0-2 0-2 0-2 0-2 0-2 0-2 0-2 0-2 0-2 0-2 0-2 0-2 0-2 0-2 0-2 0-2 0-2 0-2 0-2 0-2 0-2 0-2 0-2 0-2 0-2 0-2 0-2 0-2 0-2 0-2 0-2 0-2 88-3 88-3 88-3 88-3 88-3 88-3 88-3 88-3 88-3 162-0 162-0 162-0 162-0 162-0 162-0 162-0 162-0 128-3 128-3 128-3 128-3 128-3 128-3 128-3 128-3 179-3 179-3 37-0 37-0 37-0 37-0 37-0 136-3 136-3 136-3 136-3 136-3 136-3 136-3 136-3 136-3 136-3 134-0 134-0 134-0 134-0 134-0 134-0 134-0 38-3 38-3 90-0 90-0 90-0 90-0 90-0 90-0 90-0 90-0 89-0 11-3 11-3 11-3 11-3 11-3 11-3 12-3 12-3 12-3 12-3 12-3 0-2 0-2 0-2 0-2 0-2 0-2 0-2 0-2 0-2 0-2 0-2 0-2 0-2 0-2 0-2 0-2 0-2 0-2 0-2 0-2 0-2 0-2 0-2 0-2 0-2 0-2 0-2 0-2 0-2 0-2 0-2 0-2 0-2 0-2 0-2 0-2 0-2 0-2 0-2 0-2 0-2 0-2 0-2 0-2 0-2 0-2 0-2 0-2 0-2 0-2 0-2 0-2 0-2 0-2 0-2 0-2 0-2 0-2 0-2 0-2 0-2 0-2 0-2 0-2 0-2 0-2 0-2 0-2 0-2 0-2 
0-2 0-2 0-2 0-2 0-2 0-2 0-2 0-2 0-2 0-2 0-2 0-2 0-2 0-2 0-2 0-2 0-2 0-2 0-2 0-2 0-2 0-2 0-2 0-2 0-2 0-2 0-2 0-2 0-2 0-2 0-2 0-2 0-2 0-2 0-2 0-2 0-2 0-2 0-2 0-2 0-2 0-2 0-2 0-2 0-2 0-2 0-2 0-2 0-2 0-2 0-2 0-2 0-2 0-2 0-2 0-2 0-2 0-2 0-2 0-2 0-2 0-2 0-2 0-2 0-2 0-2 0-2 0-2 0-2 0-2 0-2 0-2 0-2 0-2 0-2 0-2 88-3 88-3 88-3 88-3 88-3 88-3 88-3 88-3 88-3 162-0 162-0 162-0 162-0 162-0 162-0 162-0 162-0 128-3 128-3 128-3 128-3 128-3 113-3 179-3 128-3 179-3 37-0 37-0 37-0 37-0 37-0 37-0 37-0 37-0 136-3 136-3 136-3 136-3 136-3 136-3 14-3 14-3 134-0 134-0 15-3 134-0 134-0 134-0 134-0 38-3 38-3 90-0 90-0 90-0 90-0 90-0 90-0 89-0 89-0 89-0 89-0 11-3 11-3 11-3 11-3 11-3 11-3 12-3 12-3 12-3 12-3 0-2 0-2 0-2 0-2 0-2 0-2 0-2 0-2 0-2 0-2 0-2 0-2 0-2 0-2 0-2 0-2 0-2 0-2 0-2 0-2 0-2 0-2 0-2 0-2 0-2 0-2 0-2 0-2 0-2 0-2 0-2 0-2 0-2 0-2 0-2 0-2 0-2 0-2 0-2 0-2 0-2 0-2 0-2 0-2 0-2 0-2 0-2 0-2 0-2 0-2 0-2 0-2 0-2 0-2 0-2 0-2 0-2 0-2 0-2 0-2 0-2 0-2 0-2 0-2 0-2 0-2 0-2 0-2 0-2 0-2 
0-2 0-2 0-2 0-2 0-2 0-2 0-2 0-2 0-2 0-2 0-2 0-2 0-2 0-2 0-2 0-2 0-2 0-2 0-2 0-2 0-2 0-2 0-2 0-2 0-2 0-2 0-2 0-2 0-2 0-2 0-2 0-2 0-2 0-2 0-2 0-2 0-2 0-2 0-2 0-2 0-2 0-2 0-2 0-2 0-2 0-2 0-2 0-2 0-2 0-2 0-2 0-2 0-2 0-2 0-2 0-2 0-2 0-2 0-2 0-2 0-2 0-2 0-2 0-2 0-2 0-2 0-2 0-2 0-2 0-2 0-2 0-2 0-2 0-2 0-2 133-0 88-3 88-3 88-3 88-3 88-3 88-3 88-3 88-3 88-3 162-0 162-0 162-0 162-0 162-0 162-0 162-0 128-3 128-3 128-3 128-3 113-3 113-3 113-3 179-3 179-3 179-3 37-0 37-0 37-0 37-0 37-0 37-0 37-0 37-0 37-0 37-0 37-0 136-3 136-3 14-3 14-3 14-3 134-0 14-3 15-3 15-3 134-0 38-3 38-3 38-3 38-3 90-0 90-0 90-0 90-0 90-0 90-0 89-0 89-0 89-0 89-0 89-0 89-0 11-3 11-3 11-3 11-3 12-3 12-3 12-3 12-3 12-3 12-3 12-3 12-3 167-0 167-0 0-2 0-2 0-2 0-2 0-2 0-2 0-2 0-2 0-2 0-2 0-2 0-2 0-2 0-2 0-2 0-2 0-2 0-2 0-2 0-2 0-2 0-2 0-2 0-2 0-2 0-2 0-2 0-2 0-2 0-2 0-2 0-2 0-2 0-2 0-2 0-2 0-2 0-2 0-2 0-2 0-2 0-2 0-2 0-2 0-2 0-2 0-2 0-2 0-2 0-2 0-2 0-2 0-2 0-2 0-2 0-2 0-2 0-2 0-2 0-2 0-2 0-2 0-2 0-2 
0-2 0-2 0-2 0-2 0-2 0-2 0-2 0-2 0-2 0-2 0-2 0-2 0-2 0-2 0-2 0-2 0-2 0-2 0-2 0-2 0-2 0-2 0-2 0-2 0-2 0-2 0-2 0-2 0-2 0-2 0-2 0-2 0-2 0-2 0-2 0-2 0-2 0-2 0-2 0-2 0-2 0-2 0-2 0-2 0-2 0-2 0-2 0-2 0-2 0-2 0-2 0-2 0-2 0-2 0-2 0-2 0-2 0-2 0-2 0-2 0-2 0-2 0-2 0-2 0-2 0-2 0-2 0-2 0-2 0-2 0-2 0-2 0-2 0-2 133-0 133-0 133-0 88-3 133-0 88-3 88-3 69-0 69-0 88-3 88-3 162-0 162-0 162-0 162-0 162-0 162-0 128-3 128-3 128-3 128-3 128-3 128-3 113-3 113-3 179-3 179-3 179-3 37-0 37-0 37-0 37-0 37-0 37-0 37-0 37-0 207-3 207-3 207-3 207-3 14-3 14-3 14-3 14-3 14-3 14-3 14-3 15-3 15-3 15-3 38-3 38-3 38-3 90-0 38-3 90-0 90-0 90-0 90-0 89-0 89-0 89-0 89-0 89-0 89-0 89-0 11-3 11-3 11-3 12-3 12-3 12-3 12-3 12-3 12-3 12-3 12-3 167-0 167-0 167-0 167-0 167-0 167-0 0-2 0-2 0-2 0-2 0-2 0-2 0-2 0-2 0-2 0-2 0-2 0-2 0-2 0-2 0-2 0-2 0-2 0-2 0-2 0-2 0-2 0-2 0-2 0-2 0-2 0-2 0-2 0-2 0-2 0-2 0-2 0-2 0-2 0-2 0-2 0-2 0-2 0-2 0-2 0-2 0-2 0-2 0-2 0-2 0-2 0-2 0-2 0-2 0-2 0-2 0-2 0-2 0-2 0-2 0-2 0-2 0-2 0-2 0-2 0-2 
0-2 0-2 0-2 0-2 0-2 0-2 0-2 0-2 0-2 0-2 0-2 0-2 0-2 0-2 0-2 0-2 0-2 0-2 0-2 0-2 0-2 0-2 0-2 0-2 0-2 0-2 0-2 0-2 0-2 0-2 0-2 0-2 0-2 0-2 0-2 0-2 0-2 0-2 0-2 0-2 0-2 0-2 0-2 0-2 0-2 0-2 0-2 0-2 0-2 0-2 0-2 0-2 0-2 0-2 0-2 0-2 0-2 0-2 0-2 0-2 0-2 0-2 0-2 0-2 0-2 0-2 0-2 0-2 0-2 0-2 0-2 0-2 0-2 114-3 133-0 133-0 133-0 133-0 133-0 88-3 88-3 69-0 69-0 88-3 88-3 88-3 69-0 162-0 162-0 162-0 42-3 128-3 128-3 128-3 128-3 128-3 128-3 128-3 113-3 179-3 179-3 179-3 179-3 179-3 37-0 37-0 70-3 70-3 70-3 207-3 207-3 207-3 207-3 207-3 14-3 14-3 14-3 14-3 14-3 14-3 15-3 15-3 15-3 15-3 38-3 38-3 38-3 38-3 38-3 38-3 38-3 89-0 89-0 89-0 89-0 89-0 89-0 89-0 89-0 11-3 11-3 11-3 11-3 12-3 12-3 12-3 12-3 12-3 12-3 12-3 12-3 167-0 167-0 167-0 167-0 167-0 167-0 0-2 0-2 0-2 0-2 0-2 0-2 0-2 0-2 0-2 0-2 0-2 0-2 0-2 0-2 0-2 0-2 0-2 0-2 0-2 0-2 0-2 0-2 0-2 0-2 0-2 0-2 0-2 0-2 0-2 0-2 0-2 0-2 0-2 0-2 0-2 0-2 0-2 0-2 0-2 0-2 0-2 0-2 0-2 0-2 0-2 0-2 0-2 0-2 0-2 0-2 0-2 0-2 0-2 0-2 0-2 0-2 0-2 0-2 0-2 0-2 
0-2 0-2 0-2 0-2 0-2 0-2 0-2 0-2 0-2 0-2 0-2 0-2 0-2 0-2 0-2 0-2 0-2 0-2 0-2 0-2 0-2 0-2 0-2 0-2 0-2 0-2 0-2 0-2 0-2 0-2 0-2 0-2 0-2 0-2 0-2 0-2 0-2 0-2 0-2 0-2 0-2 0-2 0-2 0-2 0-2 0-2 0-2 0-2 0-2 0-2 0-2 0-2 0-2 0-2 0-2 0-2 0-2 0-2 0-2 0-2 0-2 0-2 0-2 108-0 108-0 108-0 108-0 108-0 108-0 108-0 108-0 108-0 114-3 114-3 114-3 133-0 133-0 133-0 88-3 88-3 133-0 69-0 69-0 69-0 69-0 69-0 69-0 69-0 69-0 69-0 42-3 113-3 113-3 113-3 113-3 113-3 113-3 113-3 113-3 113-3 179-3 179-3 179-3 179-3 179-3 179-3 70-3 70-3 70-3 70-3 207-3 207-3 207-3 207-3 207-3 14-3 14-3 14-3 14-3 14-3 15-3 15-3 15-3 15-3 38-3 38-3 38-3 38-3 38-3 38-3 89-0 89-0 89-0 89-0 89-0 89-0 89-0 89-0 89-0 11-3 11-3 11-3 12-3 12-3 12-3 12-3 12-3 12-3 198-0 12-3 12-3 167-0 167-0 167-0 167-0 167-0 167-0 0-2 0-2 0-2 0-2 0-2 0-2 0-2 0-2 0-2 0-2 0-2 0-2 0-2 0-2 0-2 0-2 0-2 0-2 0-2 0-2 0-2 0-2 0-2 0-2 0-2 0-2 0-2 0-2 0-2 0-2 0-2 0-2 0-2 0-2 0-2 0-2 0-2 0-2 0-2 0-2 0-2 0-2 0-2 0-2 0-2 0-2 0-2 0-2 0-2 0-2 0-2 0-2 0-2 0-2 0-2 0-2 0-2 0-2 0-2 0-2 
0-2 0-2 0-2 0-2 0-2 0-2 0-2 0-2 0-2 0-2 0-2 0-2 0-2 0-2 0-2 0-2 0-2 0-2 0-2 0-2 0-2 0-2 0-2 0-2 0-2 0-2 0-2 0-2 0-2 0-2 0-2 0-2 0-2 0-2 0-2 0-2 0-2 0-2 0-2 0-2 0-2 0-2 0-2 0-2 0-2 0-2 0-2 0-2 0-2 0-2 0-2 0-2 0-2 0-2 0-2 0-2 0-2 0-2 0-2 0-2 0-2 0-2 108-0 108-0 108-0 108-0 108-0 108-0 108-0 108-0 108-0 114-3 114-3 114-3 114-3 114-3 133-0 133-0 133-0 133-0 133-0 69-0 69-0 69-0 69-0 69-0 69-0 132-0 132-0 132-0 42-3 113-3 113-3 113-3 113-3 113-3 113-3 113-3 113-3 113-3 179-3 179-3 179-3 179-3 179-3 179-3 70-3 70-3 70-3 70-3 207-3 207-3 207-3 207-3 14-3 14-3 14-3 14-3 14-3 14-3 14-3 15-3 15-3 15-3 38-3 38-3 38-3 38-3 38-3 38-3 38-3 96-3 89-0 89-0 89-0 89-0 89-0 89-0 97-3 97-3 11-3 97-3 97-3 97-3 97-3 97-3 97-3 198-0 198-0 86-0 86-0 86-0 167-0 167-0 167-0 167-0 167-0 167-0 0-2 0-2 0-2 0-2 0-2 0-2 0-2 0-2 0-2 0-2 0-2 0-2 0-2 0-2 0-2 0-2 0-2 0-2 0-2 0-2 0-2 0-2 0-2 0-2 0-2 0-2 0-2 0-2 0-2 0-2 0-2 0-2 0-2 0-2 0-2 0-2 0-2 0-2 0-2 0-2 0-2 0-2 0-2 0-2 0-2 0-2 0-2 0-2 0-2 0-2 0-2 0-2 0-2 0-2 0-2 0-2 0-2 0-2 0-2 
0-2 0-2 0-2 0-2 0-2 0-2 0-2 0-2 0-2 0-2 0-2 0-2 0-2 0-2 0-2 0-2 0-2 0-2 0-2 0-2 0-2 0-2 0-2 0-2 0-2 0-2 0-2 0-2 0-2 0-2 0-2 0-2 0-2 0-2 0-2 0-2 0-2 0-2 0-2 0-2 0-2 0-2 0-2 0-2 0-2 0-2 0-2 0-2 0-2 0-2 0-2 0-2 0-2 0-2 0-2 0-2 0-2 0-2 0-2 0-2 0-2 0-2 108-0 108-0 108-0 108-0 108-0 108-0 108-0 108-0 114-3 114-3 114-3 114-3 114-3 114-3 16-0 16-0 133-0 133-0 133-0 133-0 133-0 69-0 69-0 69-0 69-0 132-0 132-0 132-0 42-3 42-3 113-3 113-3 113-3 113-3 113-3 113-3 113-3 113-3 113-3 179-3 179-3 179-3 179-3 179-3 179-3 70-3 70-3 70-3 207-3 207-3 207-3 211-3 211-3 14-3 211-3 14-3 14-3 14-3 14-3 15-3 15-3 15-3 38-3 96-3 38-3 38-3 96-3 38-3 96-3 96-3 96-3 96-3 96-3 96-3 97-3 97-3 97-3 97-3 97-3 97-3 92-0 92-0 97-3 97-3 198-0 198-0 198-0 86-0 86-0 86-0 167-0 167-0 167-0 167-0 167-0 167-0 167-0 17-0 0-2 0-2 0-2 0-2 0-2 0-2 0-2 0-2 0-2 0-2 0-2 0-2 0-2 0-2 0-2 0-2 0-2 0-2 0-2 0-2 0-2 0-2 0-2 0-2 0-2 0-2 0-2 0-2 0-2 0-2 0-2 0-2 0-2 0-2 0-2 0-2 0-2 0-2 0-2 0-2 0-2 0-2 0-2 0-2 0-2 0-2 0-2 0-2 0-2 0-2 0-2 0-2 0-2 0-2 0-2 0-2 0-2 
0-2 0-2 0-2 0-2 0-2 0-2 0-2 0-2 0-2 0-2 0-2 0-2 0-2 0-2 0-2 0-2 0-2 0-2 0-2 0-2 0-2 0-2 0-2 0-2 0-2 0-2 0-2 0-2 0-2 0-2 0-2 0-2 0-2 0-2 0-2 0-2 0-2 0-2 0-2 0-2 0-2 0-2 0-2 0-2 0-2 0-2 0-2 0-2 0-2 0-2 0-2 0-2 0-2 0-2 0-2 0-2 0-2 0-2 0-2 0-2 0-2 0-2 226-0 108-0 108-0 108-0 108-0 62-0 108-0 114-3 114-3 114-3 114-3 114-3 114-3 16-0 16-0 16-0 133-0 133-0 133-0 133-0 69-0 69-0 69-0 69-0 69-0 132-0 132-0 132-0 132-0 42-3 113-3 113-3 113-3 10-3 10-3 10-3 10-3 137-0 179-3 179-3 179-3 179-3 179-3 179-3 70-3 70-3 70-3 207-3 207-3 207-3 207-3 211-3 211-3 211-3 211-3 166-0 14-3 15-3 15-3 15-3 15-3 15-3 15-3 96-3 96-3 96-3 96-3 96-3 96-3 96-3 224-0 96-3 96-3 96-3 59-3 97-3 97-3 97-3 97-3 97-3 92-0 92-0 97-3 198-0 198-0 198-0 86-0 86-0 86-0 86-0 167-0 167-0 167-0 167-0 17-0 17-0 17-0 17-0 0-2 0-2 0-2 0-2 0-2 0-2 0-2 0-2 0-2 0-2 0-2 0-2 0-2 0-2 0-2 0-2 0-2 0-2 0-2 0-2 0-2 0-2 0-2 0-2 0-2 0-2 0-2 0-2 0-2 0-2 0-2 0-2 0-2 0-2 0-2 0-2 0-2 0-2 0-2 0-2 0-2 0-2 0-2 0-2 0-2 0-2 0-2 0-2 0-2 0-2 0-2 0-2 0-2 0-2 0-2 0-2 0-2 
0-2 0-2 0-2 0-2 0-2 0-2 0-2 0-2 0-2 0-2 0-2 0-2 0-2 0-2 0-2 0-2 0-2 0-2 0-2 0-2 0-2 0-2 0-2 0-2 0-2 0-2 0-2 0-2 0-2 0-2 0-2 0-2 0-2 0-2 0-2 0-2 0-2 0-2 0-2 0-2 0-2 0-2 0-2 0-2 0-2 0-2 0-2 0-2 0-2 0-2 0-2 0-2 0-2 0-2 0-2 0-2 0-2 0-2 0-2 0-2 0-2 0-2 226-0 226-0 108-0 62-0 62-0 62-0 114-3 114-3 114-3 114-3 114-3 114-3 114-3 16-0 16-0 16-0 16-0 133-0 133-0 133-0 133-0 69-0 69-0 69-0 69-0 132-0 132-0 132-0 132-0 42-3 113-3 113-3 113-3 10-3 10-3 10-3 10-3 137-0 137-0 137-0 137-0 137-0 137-0 137-0 70-3 70-3 70-3 70-3 207-3 207-3 207-3 211-3 211-3 211-3 166-0 166-0 166-0 166-0 166-0 15-3 15-3 15-3 15-3 96-3 96-3 96-3 96-3 96-3 96-3 96-3 224-0 96-3 96-3 96-3 59-3 97-3 97-3 97-3 97-3 97-3 92-0 92-0 198-0 198-0 198-0 198-0 86-0 86-0 86-0 86-0 167-0 17-0 17-0 17-0 17-0 17-0 17-0 17-0 17-0 17-0 17-0 0-2 0-2 0-2 0-2 0-2 0-2 0-2 0-2 0-2 0-2 0-2 0-2 0-2 0-2 0-2 0-2 0-2 0-2 0-2 0-2 0-2 0-2 0-2 0-2 0-2 0-2 0-2 0-2 0-2 0-2 0-2 0-2 0-2 0-2 0-2 0-2 0-2 0-2 0-2 0-2 0-2 0-2 0-2 0-2 0-2 0-2 0-2 0-2 0-2 0-2 0-2 0-2 0-2 0-2 
0-2 0-2 0-2 0-2 0-2 0-2 0-2 0-2 0-2 0-2 0-2 0-2 0-2 0-2 0-2 0-2 0-2 0-2 0-2 0-2 0-2 0-2 0-2 0-2 0-2 0-2 0-2 0-2 0-2 0-2 0-2 0-2 0-2 0-2 0-2 0-2 0-2 0-2 0-2 0-2 0-2 0-2 0-2 0-2 0-2 0-2 0-2 0-2 0-2 0-2 0-2 0-2 0-2 0-2 0-2 0-2 0-2 0-2 0-2 0-2 226-0 226-0 226-0 108-0 108-0 62-0 62-0 62-0 62-0 62-0 114-3 114-3 114-3 114-3 114-3 16-0 16-0 16-0 16-0 133-0 133-0 16-0 16-0 69-0 132-0 69-0 69-0 132-0 132-0 132-0 132-0 42-3 42-3 42-3 42-3 10-3 10-3 10-3 10-3 10-3 137-0 137-0 137-0 137-0 137-0 70-3 70-3 70-3 70-3 70-3 207-3 207-3 207-3 211-3 211-3 211-3 211-3 166-0 166-0 166-0 166-0 15-3 15-3 15-3 15-3 96-3 96-3 96-3 96-3 96-3 96-3 96-3 224-0 224-0 224-0 224-0 59-3 97-3 97-3 97-3 97-3 97-3 92-0 92-0 92-0 198-0 198-0 198-0 198-0 86-0 86-0 86-0 167-0 17-0 17-0 17-0 17-0 17-0 17-0 17-0 17-0 246-3 246-3 246-3 0-2 0-2 0-2 0-2 0-2 0-2 0-2 0-2 0-2 0-2 0-2 0-2 0-2 0-2 0-2 0-2 0-2 0-2 0-2 0-2 0-2 0-2 0-2 0-2 0-2 0-2 0-2 0-2 0-2 0-2 0-2 0-2 0-2 0-2 0-2 0-2 0-2 0-2 0-2 0-2 0-2 0-2 0-2 0-2 0-2 0-2 0-2 0-2 0-2 0-2 0-2 0-2 0-2 
0-2 0-2 0-2 0-2 0-2 0-2 0-2 0-2 0-2 0-2 0-2 0-2 0-2 0-2 0-2 0-2 0-2 0-2 0-2 0-2 0-2 0-2 0-2 0-2 0-2 0-2 0-2 0-2 0-2 0-2 0-2 0-2 0-2 0-2 0-2 0-2 0-2 0-2 0-2 0-2 0-2 0-2 0-2 0-2 0-2 0-2 0-2 0-2 0-2 0-2 0-2 0-2 0-2 0-2 0-2 0-2 0-2 0-2 57-0 57-0 226-0 226-0 226-0 108-0 108-0 62-0 62-0 62-0 62-0 62-0 62-0 114-3 114-3 114-3 114-3 16-0 16-0 16-0 133-0 133-0 133-0 16-0 16-0 132-0 132-0 132-0 132-0 132-0 132-0 132-0 132-0 42-3 42-3 42-3 42-3 10-3 10-3 10-3 10-3 10-3 137-0 137-0 137-0 137-0 70-3 70-3 70-3 70-3 70-3 70-3 207-3 207-3 207-3 207-3 211-3 211-3 211-3 166-0 166-0 166-0 166-0 166-0 166-0 15-3 15-3 96-3 96-3 96-3 96-3 96-3 224-0 224-0 224-0 224-0 224-0 224-0 59-3 59-3 59-3 97-3 97-3 97-3 97-3 92-0 92-0 198-0 198-0 198-0 86-0 86-0 86-0 86-0 86-0 86-0 17-0 86-0 17-0 17-0 17-0 17-0 17-0 246-3 246-3 246-3 246-3 246-3 246-3 220-0 220-0 220-0 220-0 220-0 0-2 0-2 0-2 0-2 0-2 0-2 0-2 0-2 0-2 0-2 0-2 0-2 0-2 0-2 0-2 0-2 0-2 0-2 0-2 0-2 0-2 0-2 0-2 0-2 0-2 0-2 0-2 0-2 0-2 0-2 0-2 0-2 0-2 0-2 0-2 0-2 0-2 0-2 0-2 0-2 0-2 0-2 0-2 0-2 0-2 
0-2 0-2 0-2 0-2 0-2 0-2 0-2 0-2 0-2 0-2 0-2 0-2 0-2 0-2 0-2 0-2 0-2 0-2 0-2 0-2 0-2 0-2 0-2 0-2 0-2 0-2 0-2 0-2 0-2 0-2 0-2 0-2 0-2 0-2 0-2 0-2 0-2 0-2 0-2 0-2 0-2 0-2 0-2 0-2 0-2 0-2 0-2 0-2 0-2 0-2 0-2 0-2 0-2 0-2 0-2 57-0 57-0 57-0 57-0 57-0 226-0 226-0 226-0 226-0 226-0 226-0 62-0 62-0 62-0 62-0 62-0 131-3 131-3 131-3 131-3 16-0 16-0 16-0 16-0 133-0 16-0 16-0 16-0 132-0 132-0 132-0 132-0 42-3 42-3 42-3 42-3 42-3 42-3 42-3 42-3 10-3 10-3 10-3 10-3 10-3 137-0 137-0 137-0 137-0 70-3 70-3 70-3 70-3 207-3 207-3 207-3 207-3 211-3 211-3 211-3 188-3 166-0 166-0 166-0 166-0 166-0 166-0 166-0 166-0 393-3 393-3 393-3 393-3 393-3 393-3 393-3 224-0 224-0 224-0 224-0 59-3 59-3 59-3 59-3 59-3 59-3 59-3 92-0 92-0 92-0 198-0 198-0 198-0 86-0 86-0 86-0 86-0 86-0 86-0 86-0 86-0 17-0 17-0 17-0 17-0 17-0 246-3 246-3 246-3 246-3 246-3 220-0 220-0 220-0 220-0 220-0 220-0 0-2 0-2 0-2 0-2 0-2 0-2 0-2 0-2 0-2 0-2 0-2 0-2 0-2 0-2 0-2 0-2 0-2 0-2 0-2 0-2 0-2 0-2 0-2 0-2 0-2 0-2 0-2 0-2 0-2 0-2 0-2 0-2 0-2 0-2 0-2 0-2 0-2 0-2 0-2 0-2 0-2 0-2 0-2 0-2 0-2 
0-2 0-2 0-2 0-2 0-2 0-2 0-2 0-2 0-2 0-2 0-2 0-2 0-2 0-2 0-2 0-2 0-2 0-2 0-2 0-2 0-2 0-2 0-2 0-2 0-2 0-2 0-2 0-2 0-2 0-2 0-2 0-2 0-2 0-2 0-2 0-2 0-2 0-2 0-2 0-2 0-2 0-2 0-2 0-2 0-2 0-2 0-2 0-2 0-2 0-2 0-2 0-2 0-2 57-0 57-0 57-0 57-0 57-0 57-0 57-0 226-0 226-0 226-0 226-0 226-0 226-0 62-0 62-0 62-0 62-0 62-0 131-3 131-3 131-3 131-3 16-0 16-0 16-0 16-0 16-0 16-0 16-0 16-0 132-0 132-0 132-0 132-0 132-0 132-0 42-3 42-3 42-3 42-3 42-3 10-3 10-3 10-3 10-3 10-3 137-0 137-0 137-0 137-0 137-0 13-0 70-3 13-0 70-3 207-3 207-3 211-3 211-3 211-3 211-3 211-3 188-3 188-3 166-0 166-0 166-0 166-0 166-0 166-0 166-0 166-0 393-3 393-3 393-3 393-3 393-3 393-3 224-0 224-0 224-0 224-0 59-3 59-3 59-3 59-3 59-3 59-3 92-0 92-0 92-0 92-0 198-0 198-0 198-0 198-0 86-0 86-0 86-0 86-0 86-0 174-0 174-0 17-0 17-0 17-0 17-0 17-0 174-0 174-0 174-0 246-3 246-3 220-0 220-0 220-0 220-0 220-0 220-0 0-2 0-2 0-2 0-2 0-2 0-2 0-2 0-2 0-2 0-2 0-2 0-2 0-2 0-2 0-2 0-2 0-2 0-2 0-2 0-2 0-2 0-2 0-2 0-2 0-2 0-2 0-2 0-2 0-2 0-2 0-2 0-2 0-2 0-2 0-2 0-2 0-2 0-2 0-2 0-2 0-2 0-2 0-2 0-2 0-2 
0-2 0-2 0-2 0-2 0-2 0-2 0-2 0-2 0-2 0-2 0-2 0-2 0-2 0-2 0-2 0-2 0-2 0-2 0-2 0-2 0-2 0-2 0-2 0-2 0-2 0-2 0-2 0-2 0-2 0-2 0-2 0-2 0-2 0-2 0-2 0-2 0-2 0-2 0-2 0-2 0-2 0-2 0-2 0-2 0-2 0-2 0-2 0-2 0-2 0-2 0-2 82-3 82-3 57-0 57-0 57-0 57-0 57-0 57-0 57-0 57-0 226-0 226-0 226-0 226-0 62-0 62-0 62-0 62-0 131-3 131-3 131-3 131-3 131-3 109-3 16-0 16-0 16-0 16-0 135-0 135-0 135-0 16-0 16-0 209-0 209-0 209-0 132-0 132-0 132-0 42-3 42-3 42-3 42-3 10-3 10-3 10-3 10-3 10-3 137-0 137-0 137-0 137-0 137-0 13-0 13-0 13-0 13-0 210-0 210-0 210-0 211-3 211-3 211-3 211-3 188-3 188-3 166-0 166-0 166-0 166-0 166-0 166-0 166-0 166-0 393-3 393-3 393-3 393-3 393-3 393-3 224-0 224-0 224-0 224-0 59-3 59-3 59-3 59-3 59-3 59-3 92-0 92-0 92-0 92-0 198-0 198-0 198-0 198-0 86-0 174-0 174-0 174-0 174-0 174-0 174-0 174-0 17-0 17-0 17-0 174-0 174-0 174-0 246-3 246-3 246-3 220-0 220-0 220-0 220-0 220-0 220-0 0-2 0-2 0-2 0-2 0-2 0-2 0-2 0-2 0-2 0-2 0-2 0-2 0-2 0-2 0-2 0-2 0-2 0-2 0-2 0-2 0-2 0-2 0-2 0-2 0-2 0-2 0-2 0-2 0-2 0-2 0-2 0-2 0-2 0-2 0-2 0-2 0-2 0-2 0-2 0-2 0-2 0-2 0-2 0-2 0-2 
0-2 0-2 0-2 0-2 0-2 0-2 0-2 0-2 0-2 0-2 0-2 0-2 0-2 0-2 0-2 0-2 0-2 0-2 0-2 0-2 0-2 0-2 0-2 0-2 0-2 0-2 0-2 0-2 0-2 0-2 0-2 0-2 0-2 0-2 0-2 0-2 0-2 0-2 0-2 0-2 0-2 0-2 0-2 0-2 0-2 0-2 0-2 0-2 0-2 34-0 34-0 82-3 82-3 57-0 57-0 57-0 57-0 57-0 57-0 57-0 57-0 57-0 226-0 226-0 226-0 62-0 131-3 131-3 131-3 131-3 131-3 131-3 131-3 131-3 109-3 109-3 135-0 135-0 135-0 135-0 135-0 135-0 135-0 16-0 209-0 209-0 209-0 209-0 209-0 209-0 42-3 42-3 42-3 42-3 203-0 10-3 10-3 137-0 137-0 137-0 137-0 137-0 205-3 137-0 13-0 13-0 13-0 13-0 210-0 210-0 210-0 211-3 211-3 211-3 211-3 188-3 188-3 188-3 188-3 188-3 166-0 166-0 165-0 166-0 393-3 393-3 393-3 393-3 393-3 393-3 141-3 224-0 224-0 224-0 224-0 224-0 224-0 59-3 59-3 59-3 59-3 92-0 92-0 92-0 92-0 198-0 198-0 198-0 198-0 198-0 198-0 174-0 174-0 174-0 174-0 174-0 174-0 174-0 174-0 174-0 174-0 174-0 246-3 246-3 246-3 246-3 246-3 220-0 220-0 220-0 220-0 220-0 220-0 0-2 0-2 0-2 0-2 0-2 0-2 0-2 0-2 0-2 0-2 0-2 0-2 0-2 0-2 0-2 0-2 0-2 0-2 0-2 0-2 0-2 0-2 0-2 0-2 0-2 0-2 0-2 0-2 0-2 0-2 0-2 0-2 0-2 0-2 0-2 0-2 0-2 0-2 0-2 0-2 0-2 0-2 0-2 0-2 
0-2 0-2 0-2 0-2 0-2 0-2 0-2 0-2 0-2 0-2 0-2 0-2 0-2 0-2 0-2 0-2 0-2 0-2 0-2 0-2 0-2 0-2 0-2 0-2 0-2 0-2 0-2 0-2 0-2 0-2 0-2 0-2 0-2 0-2 0-2 0-2 0-2 0-2 0-2 0-2 0-2 0-2 0-2 0-2 0-2 0-2 0-2 0-2 0-2 34-0 34-0 82-3 82-3 82-3 57-0 57-0 57-0 57-0 57-0 57-0 57-0 57-0 226-0 226-0 62-0 62-0 62-0 131-3 131-3 131-3 131-3 131-3 131-3 131-3 109-3 109-3 135-0 135-0 135-0 135-0 135-0 135-0 135-0 209-0 209-0 209-0 209-0 209-0 209-0 209-0 209-0 203-0 203-0 203-0 203-0 10-3 10-3 137-0 137-0 137-0 137-0 205-3 205-3 205-3 205-3 13-0 13-0 210-0 210-0 210-0 210-0 211-3 188-3 188-3 188-3 188-3 188-3 188-3 165-0 165-0 165-0 165-0 165-0 165-0 393-3 393-3 393-3 393-3 393-3 393-3 141-3 141-3 141-3 224-0 224-0 224-0 224-0 59-3 59-3 59-3 92-0 92-0 92-0 92-0 92-0 140-3 140-3 140-3 140-3 198-0 140-3 140-3 123-3 123-3 123-3 123-3 174-0 174-0 174-0 246-3 246-3 246-3 246-3 246-3 246-3 220-0 220-0 220-0 220-0 220-0 225-3 225-3 225-3 225-3 225-3 0-2 0-2 0-2 0-2 0-2 0-2 0-2 0-2 0-2 0-2 0-2 0-2 0-2 0-2 0-2 0-2 0-2 0-2 0-2 0-2 0-2 0-2 0-2 0-2 0-2 0-2 0-2 0-2 0-2 0-2 0-2 0-2 0-2 0-2 0-2 0-2 0-2 0-2 0-2 0-2 0-2 0-2 
0-2 0-2 0-2 0-2 0-2 0-2 0-2 0-2 0-2 0-2 0-2 0-2 0-2 0-2 0-2 0-2 0-2 0-2 0-2 0-2 0-2 0-2 0-2 0-2 0-2 0-2 0-2 0-2 0-2 0-2 0-2 0-2 0-2 0-2 0-2 0-2 0-2 0-2 0-2 0-2 0-2 0-2 0-2 0-2 0-2 0-2 0-2 0-2 34-0 34-0 34-0 82-3 82-3 82-3 82-3 82-3 57-0 57-0 82-3 82-3 82-3 226-0 226-0 226-0 62-0 62-0 62-0 131-3 131-3 131-3 131-3 131-3 109-3 131-3 109-3 109-3 135-0 135-0 135-0 135-0 135-0 135-0 135-0 209-0 209-0 209-0 209-0 209-0 209-0 209-0 209-0 203-0 203-0 203-0 203-0 203-0 203-0 203-0 203-0 137-0 205-3 205-3 205-3 205-3 13-0 13-0 13-0 210-0 210-0 210-0 210-0 211-3 188-3 188-3 188-3 188-3 188-3 188-3 165-0 165-0 165-0 165-0 165-0 165-0 141-3 141-3 393-3 393-3 393-3 393-3 393-3 141-3 224-0 224-0 224-0 224-0 59-3 59-3 59-3 59-3 92-0 92-0 92-0 92-0 140-3 140-3 140-3 140-3 140-3 140-3 140-3 123-3 123-3 123-3 123-3 123-3 123-3 174-0 174-0 246-3 246-3 246-3 246-3 246-3 246-3 220-0 220-0 220-0 220-0 220-0 225-3 225-3 225-3 225-3 225-3 0-2 0-2 0-2 0-2 0-2 0-2 0-2 0-2 0-2 0-2 0-2 0-2 0-2 0-2 0-2 0-2 0-2 0-2 0-2 0-2 0-2 0-2 0-2 0-2 0-2 0-2 0-2 0-2 0-2 0-2 0-2 0-2 0-2 0-2 0-2 0-2 0-2 0-2 0-2 0-2 0-2 0-2 
0-2 0-2 0-2 0-2 0-2 0-2 0-2 0-2 0-2 0-2 0-2 0-2 0-2 0-2 0-2 0-2 0-2 0-2 0-2 0-2 0-2 0-2 0-2 0-2 0-2 0-2 0-2 0-2 0-2 0-2 0-2 0-2 0-2 0-2 0-2 0-2 0-2 0-2 0-2 0-2 0-2 0-2 0-2 0-2 0-2 0-2 34-0 34-0 34-0 34-0 34-0 82-3 82-3 82-3 82-3 82-3 82-3 82-3 82-3 82-3 82-3 226-0 226-0 226-0 62-0 62-0 62-0 131-3 131-3 109-3 109-3 109-3 109-3 109-3 109-3 109-3 135-0 135-0 32-3 32-3 32-3 135-0 135-0 135-0 84-3 84-3 209-0 209-0 209-0 209-0 209-0 84-3 203-0 203-0 203-0 203-0 203-0 203-0 203-0 137-0 205-3 205-3 205-3 205-3 13-0 13-0 210-0 210-0 210-0 210-0 210-0 211-3 211-3 188-3 188-3 188-3 188-3 188-3 165-0 165-0 165-0 165-0 165-0 165-0 165-0 141-3 141-3 141-3 393-3 393-3 393-3 141-3 141-3 224-0 224-0 59-3 59-3 59-3 59-3 59-3 92-0 92-0 92-0 92-0 140-3 140-3 140-3 140-3 140-3 140-3 140-3 123-3 123-3 123-3 123-3 123-3 123-3 174-0 174-0 174-0 246-3 246-3 246-3 246-3 295-3 295-3 295-3 295-3 225-3 225-3 225-3 225-3 225-3 225-3 225-3 0-2 0-2 0-2 0-2 0-2 0-2 0-2 0-2 0-2 0-2 0-2 0-2 0-2 0-2 0-2 0-2 0-2 0-2 0-2 0-2 0-2 0-2 0-2 0-2 0-2 0-2 0-2 0-2 0-2 0-2 0-2 0-2 0-2 0-2 0-2 0-2 0-2 0-2 0-2 0-2 0-2 0-2 
0-2 0-2 0-2 0-2 0-2 0-2 0-2 0-2 0-2 0-2 0-2 0-2 0-2 0-2 0-2 0-2 0-2 0-2 0-2 0-2 0-2 0-2 0-2 0-2 0-2 0-2 0-2 0-2 0-2 0-2 0-2 0-2 0-2 0-2 0-2 0-2 0-2 0-2 0-2 0-2 0-2 0-2 0-2 0-2 0-2 0-2 34-0 34-0 55-0 34-0 34-0 82-3 82-3 82-3 82-3 82-3 82-3 82-3 82-3 228-3 226-0 226-0 226-0 226-0 226-0 131-3 131-3 131-3 109-3 109-3 109-3 109-3 109-3 109-3 109-3 109-3 135-0 135-0 32-3 32-3 32-3 32-3 135-0 135-0 84-3 84-3 209-0 209-0 209-0 209-0 209-0 84-3 203-0 203-0 203-0 203-0 203-0 203-0 203-0 205-3 205-3 205-3 205-3 205-3 13-0 13-0 13-0 210-0 210-0 210-0 210-0 210-0 188-3 188-3 188-3 188-3 188-3 161-0 161-0 165-0 165-0 165-0 165-0 165-0 165-0 141-3 141-3 141-3 393-3 393-3 141-3 141-3 141-3 141-3 141-3 141-3 122-0 59-3 94-3 94-3 92-0 140-3 140-3 140-3 140-3 140-3 140-3 140-3 123-3 123-3 140-3 123-3 123-3 123-3 123-3 123-3 123-3 174-0 320-3 320-3 295-3 295-3 295-3 295-3 295-3 295-3 295-3 295-3 225-3 300-0 300-0 225-3 225-3 225-3 225-3 225-3 0-2 0-2 0-2 0-2 0-2 0-2 0-2 0-2 0-2 0-2 0-2 0-2 0-2 0-2 0-2 0-2 0-2 0-2 0-2 0-2 0-2 0-2 0-2 0-2 0-2 0-2 0-2 0-2 0-2 0-2 0-2 0-2 0-2 0-2 0-2 0-2 0-2 0-2 0-2 0-2 0-2 
0-2 0-2 0-2 0-2 0-2 0-2 0-2 0-2 0-2 0-2 0-2 0-2 0-2 0-2 0-2 0-2 0-2 0-2 0-2 0-2 0-2 0-2 0-2 0-2 0-2 0-2 0-2 0-2 0-2 0-2 0-2 0-2 0-2 0-2 0-2 0-2 0-2 0-2 0-2 0-2 0-2 0-2 0-2 0-2 0-2 0-2 34-0 34-0 55-0 55-0 34-0 82-3 82-3 82-3 82-3 82-3 228-3 228-3 228-3 228-3 226-0 228-3 228-3 226-0 226-0 131-3 131-3 131-3 109-3 109-3 109-3 109-3 32-3 32-3 32-3 32-3 135-0 32-3 32-3 32-3 32-3 44-0 135-0 135-0 84-3 84-3 84-3 84-3 84-3 84-3 84-3 84-3 203-0 203-0 203-0 203-0 203-0 203-0 93-0 93-0 205-3 205-3 205-3 205-3 205-3 13-0 13-0 210-0 210-0 210-0 210-0 210-0 188-3 188-3 188-3 188-3 188-3 161-0 161-0 165-0 165-0 165-0 165-0 165-0 165-0 141-3 141-3 141-3 141-3 141-3 141-3 141-3 141-3 141-3 122-0 122-0 122-0 122-0 122-0 94-3 140-3 140-3 140-3 140-3 140-3 140-3 140-3 123-3 123-3 123-3 123-3 123-3 320-3 123-3 123-3 123-3 123-3 320-3 320-3 320-3 295-3 295-3 295-3 295-3 295-3 295-3 295-3 295-3 300-0 300-0 300-0 300-0 300-0 225-3 225-3 225-3 0-2 0-2 0-2 0-2 0-2 0-2 0-2 0-2 0-2 0-2 0-2 0-2 0-2 0-2 0-2 0-2 0-2 0-2 0-2 0-2 0-2 0-2 0-2 0-2 0-2 0-2 0-2 0-2 0-2 0-2 0-2 0-2 0-2 0-2 0-2 0-2 0-2 0-2 0-2 0-2 0-2 
0-2 0-2 0-2 0-2 0-2 0-2 0-2 0-2 0-2 0-2 0-2 0-2 0-2 0-2 0-2 0-2 0-2 0-2 0-2 0-2 0-2 0-2 0-2 0-2 0-2 0-2 0-2 0-2 0-2 0-2 0-2 0-2 0-2 0-2 0-2 0-2 0-2 0-2 0-2 0-2 0-2 0-2 0-2 0-2 34-0 34-0 34-0 34-0 55-0 55-0 55-0 55-0 55-0 82-3 107-0 82-3 228-3 107-0 228-3 228-3 228-3 228-3 228-3 228-3 228-3 228-3 228-3 228-3 109-3 109-3 109-3 109-3 32-3 32-3 32-3 32-3 32-3 32-3 32-3 32-3 32-3 44-0 44-0 84-3 84-3 84-3 84-3 84-3 84-3 84-3 84-3 84-3 84-3 84-3 203-0 203-0 93-0 93-0 93-0 93-0 205-3 205-3 205-3 205-3 205-3 13-0 13-0 210-0 266-3 210-0 210-0 210-0 210-0 161-0 161-0 188-3 161-0 161-0 161-0 161-0 165-0 165-0 165-0 165-0 165-0 165-0 248-3 141-3 141-3 141-3 141-3 141-3 141-3 122-0 122-0 122-0 122-0 122-0 122-0 94-3 94-3 94-3 94-3 94-3 94-3 140-3 140-3 67-0 123-3 123-3 123-3 66-3 320-3 320-3 320-3 320-3 320-3 320-3 320-3 320-3 295-3 295-3 320-3 295-3 295-3 295-3 295-3 295-3 295-3 295-3 300-0 300-0 300-0 225-3 225-3 39-3 39-3 0-2 0-2 0-2 0-2 0-2 0-2 0-2 0-2 0-2 0-2 0-2 0-2 0-2 0-2 0-2 0-2 0-2 0-2 0-2 0-2 0-2 0-2 0-2 0-2 0-2 0-2 0-2 0-2 0-2 0-2 0-2 0-2 0-2 0-2 0-2 0-2 0-2 0-2 0-2 0-2 
0-2 0-2 0-2 0-2 0-2 0-2 0-2 0-2 0-2 0-2 0-2 0-2 0-2 0-2 0-2 0-2 0-2 0-2 0-2 0-2 0-2 0-2 0-2 0-2 0-2 0-2 0-2 0-2 0-2 0-2 0-2 0-2 0-2 0-2 0-2 0-2 0-2 0-2 0-2 0-2 0-2 0-2 0-2 0-2 34-0 34-0 34-0 34-0 55-0 55-0 55-0 55-0 107-0 107-0 107-0 82-3 228-3 107-0 107-0 107-0 228-3 228-3 228-3 228-3 228-3 228-3 228-3 278-0 109-3 109-3 109-3 32-3 32-3 32-3 208-0 208-0 32-3 32-3 32-3 32-3 32-3 44-0 44-0 44-0 84-3 84-3 84-3 84-3 84-3 84-3 84-3 84-3 84-3 84-3 203-0 203-0 93-0 93-0 93-0 93-0 205-3 205-3 205-3 205-3 205-3 13-0 13-0 13-0 266-3 266-3 210-0 210-0 210-0 161-0 161-0 161-0 161-0 161-0 161-0 161-0 165-0 165-0 248-3 165-0 248-3 165-0 248-3 248-3 141-3 141-3 81-3 81-3 81-3 122-0 122-0 122-0 122-0 122-0 122-0 122-0 94-3 94-3 94-3 94-3 94-3 140-3 67-0 67-0 67-0 123-3 123-3 66-3 66-3 66-3 66-3 66-3 66-3 320-3 66-3 320-3 320-3 320-3 320-3 320-3 295-3 295-3 295-3 295-3 295-3 300-0 300-0 300-0 300-0 225-3 225-3 39-3 39-3 39-3 39-3 0-2 0-2 0-2 0-2 0-2 0-2 0-2 0-2 0-2 0-2 0-2 0-2 0-2 0-2 0-2 0-2 0-2 0-2 0-2 0-2 0-2 0-2 0-2 0-2 0-2 0-2 0-2 0-2 0-2 0-2 0-2 0-2 0-2 0-2 0-2 0-2 0-2 0-2 
0-2 0-2 0-2 0-2 0-2 0-2 0-2 0-2 0-2 0-2 0-2 0-2 0-2 0-2 0-2 0-2 0-2 0-2 0-2 0-2 0-2 0-2 0-2 0-2 0-2 0-2 0-2 0-2 0-2 0-2 0-2 0-2 0-2 0-2 0-2 0-2 0-2 0-2 0-2 0-2 0-2 0-2 326-0 34-0 34-0 34-0 34-0 34-0 55-0 55-0 55-0 55-0 107-0 232-0 107-0 107-0 107-0 107-0 107-0 107-0 228-3 228-3 228-3 228-3 228-3 278-0 278-0 278-0 109-3 109-3 109-3 208-0 32-3 208-0 208-0 208-0 208-0 177-0 32-3 44-0 44-0 44-0 44-0 44-0 84-3 84-3 481-0 481-0 481-0 481-0 84-3 84-3 84-3 84-3 93-0 93-0 93-0 93-0 93-0 93-0 205-3 205-3 205-3 205-3 13-0 13-0 13-0 13-0 266-3 161-0 161-0 161-0 161-0 161-0 161-0 161-0 161-0 161-0 161-0 161-0 248-3 248-3 248-3 248-3 248-3 248-3 248-3 248-3 248-3 248-3 81-3 81-3 81-3 122-0 122-0 122-0 122-0 122-0 122-0 94-3 94-3 94-3 94-3 94-3 94-3 67-0 67-0 67-0 67-0 66-3 66-3 66-3 66-3 66-3 66-3 66-3 66-3 66-3 66-3 320-3 320-3 320-3 320-3 320-3 295-3 295-3 295-3 295-3 300-0 300-0 300-0 225-3 225-3 225-3 225-3 39-3 39-3 39-3 39-3 39-3 0-2 0-2 0-2 0-2 0-2 0-2 0-2 0-2 0-2 0-2 0-2 0-2 0-2 0-2 0-2 0-2 0-2 0-2 0-2 0-2 0-2 0-2 0-2 0-2 0-2 0-2 0-2 0-2 0-2 0-2 0-2 0-2 0-2 0-2 0-2 0-2 0-2 
0-2 0-2 0-2 0-2 0-2 0-2 0-2 0-2 0-2 0-2 0-2 0-2 0-2 0-2 0-2 0-2 0-2 0-2 0-2 0-2 0-2 0-2 0-2 0-2 0-2 0-2 0-2 0-2 0-2 0-2 0-2 0-2 0-2 0-2 0-2 0-2 0-2 0-2 0-2 0-2 0-2 0-2 326-0 34-0 34-0 34-0 34-0 34-0 55-0 55-0 55-0 55-0 232-0 232-0 107-0 107-0 107-0 107-0 107-0 107-0 228-3 228-3 228-3 228-3 278-0 278-0 278-0 208-0 208-0 208-0 109-3 208-0 208-0 208-0 177-0 177-0 177-0 177-0 177-0 177-0 44-0 44-0 44-0 44-0 44-0 481-0 481-0 481-0 481-0 481-0 84-3 227-3 227-3 227-3 227-3 227-3 93-0 93-0 93-0 93-0 205-3 205-3 205-3 13-0 13-0 266-3 266-3 266-3 266-3 266-3 266-3 161-0 161-0 161-0 161-0 161-0 311-3 311-3 311-3 311-3 248-3 248-3 248-3 248-3 248-3 248-3 248-3 248-3 248-3 248-3 81-3 81-3 81-3 122-0 122-0 122-0 122-0 122-0 122-0 94-3 94-3 94-3 94-3 94-3 94-3 94-3 67-0 67-0 67-0 67-0 66-3 66-3 66-3 66-3 66-3 66-3 66-3 171-3 171-3 320-3 320-3 320-3 320-3 320-3 298-3 298-3 298-3 298-3 300-0 300-0 225-3 225-3 225-3 225-3 225-3 39-3 39-3 39-3 39-3 39-3 0-2 0-2 0-2 0-2 0-2 0-2 0-2 0-2 0-2 0-2 0-2 0-2 0-2 0-2 0-2 0-2 0-2 0-2 0-2 0-2 0-2 0-2 0-2 0-2 0-2 0-2 0-2 0-2 0-2 0-2 0-2 0-2 0-2 0-2 0-2 0-2 0-2 
0-2 0-2 0-2 0-2 0-2 0-2 0-2 0-2 0-2 0-2 0-2 0-2 0-2 0-2 0-2 0-2 0-2 0-2 0-2 0-2 0-2 0-2 0-2 0-2 0-2 0-2 0-2 0-2 0-2 0-2 0-2 0-2 0-2 0-2 0-2 0-2 0-2 0-2 0-2 0-2 0-2 0-2 326-0 326-0 34-0 326-0 34-0 55-0 55-0 55-0 55-0 55-0 232-0 107-0 107-0 107-0 107-0 107-0 107-0 107-0 228-3 228-3 228-3 228-3 278-0 278-0 278-0 278-0 278-0 208-0 208-0 208-0 208-0 208-0 177-0 177-0 177-0 177-0 177-0 177-0 44-0 44-0 44-0 44-0 481-0 481-0 481-0 481-0 481-0 481-0 227-3 227-3 227-3 227-3 227-3 227-3 227-3 93-0 93-0 93-0 93-0 93-0 93-0 13-0 13-0 71-3 71-3 266-3 266-3 266-3 266-3 161-0 161-0 161-0 161-0 311-3 311-3 311-3 311-3 248-3 248-3 248-3 248-3 248-3 248-3 248-3 248-3 248-3 81-3 81-3 81-3 81-3 81-3 81-3 122-0 122-0 122-0 122-0 94-3 94-3 94-3 94-3 94-3 94-3 94-3 94-3 94-3 67-0 67-0 67-0 67-0 66-3 66-3 66-3 66-3 66-3 66-3 171-3 171-3 320-3 320-3 320-3 320-3 320-3 298-3 298-3 298-3 298-3 298-3 300-0 300-0 300-0 225-3 39-3 39-3 39-3 39-3 39-3 39-3 39-3 0-2 0-2 0-2 0-2 0-2 0-2 0-2 0-2 0-2 0-2 0-2 0-2 0-2 0-2 0-2 0-2 0-2 0-2 0-2 0-2 0-2 0-2 0-2 0-2 0-2 0-2 0-2 0-2 0-2 0-2 0-2 0-2 0-2 0-2 0-2 0-2 0-2 
0-2 0-2 0-2 0-2 0-2 0-2 0-2 0-2 0-2 0-2 0-2 0-2 0-2 0-2 0-2 0-2 0-2 0-2 0-2 0-2 0-2 0-2 0-2 0-2 0-2 0-2 0-2 0-2 0-2 0-2 0-2 0-2 0-2 0-2 0-2 0-2 0-2 0-2 0-2 0-2 0-2 0-2 326-0 326-0 326-0 326-0 55-0 55-0 55-0 55-0 55-0 232-0 232-0 232-0 107-0 107-0 107-0 107-0 107-0 228-3 228-3 228-3 329-3 329-3 278-0 278-0 278-0 278-0 278-0 278-0 208-0 208-0 208-0 208-0 177-0 177-0 177-0 177-0 177-0 177-0 44-0 44-0 44-0 44-0 481-0 481-0 481-0 481-0 481-0 481-0 481-0 227-3 227-3 227-3 227-3 227-3 227-3 93-0 93-0 93-0 93-0 93-0 93-0 13-0 13-0 71-3 71-3 266-3 266-3 266-3 266-3 266-3 161-0 161-0 161-0 311-3 311-3 335-3 335-3 248-3 335-3 335-3 335-3 335-3 335-3 335-3 248-3 248-3 81-3 81-3 81-3 81-3 81-3 81-3 81-3 122-0 122-0 122-0 94-3 94-3 94-3 139-3 139-3 139-3 139-3 94-3 94-3 67-0 67-0 67-0 67-0 66-3 66-3 66-3 66-3 171-3 171-3 171-3 171-3 171-3 171-3 171-3 171-3 320-3 298-3 298-3 298-3 298-3 298-3 300-0 300-0 300-0 300-0 39-3 39-3 39-3 39-3 39-3 39-3 39-3 39-3 0-2 0-2 0-2 0-2 0-2 0-2 0-2 0-2 0-2 0-2 0-2 0-2 0-2 0-2 0-2 0-2 0-2 0-2 0-2 0-2 0-2 0-2 0-2 0-2 0-2 0-2 0-2 0-2 0-2 0-2 0-2 0-2 0-2 0-2 0-2 0-2 
0-2 0-2 0-2 0-2 0-2 0-2 0-2 0-2 0-2 0-2 0-2 0-2 0-2 0-2 0-2 0-2 0-2 0-2 0-2 0-2 0-2 0-2 0-2 0-2 0-2 0-2 0-2 0-2 0-2 0-2 0-2 0-2 0-2 0-2 0-2 0-2 0-2 0-2 0-2 0-2 326-0 326-0 326-0 326-0 326-0 326-0 55-0 55-0 55-0 55-0 55-0 55-0 55-0 232-0 107-0 355-3 107-0 107-0 107-0 228-3 228-3 355-3 355-3 329-3 278-0 278-0 278-0 278-0 278-0 278-0 208-0 208-0 208-0 208-0 208-0 177-0 177-0 177-0 177-0 35-3 35-3 35-3 44-0 44-0 481-0 481-0 481-0 481-0 481-0 481-0 481-0 481-0 227-3 227-3 261-0 261-0 227-3 93-0 93-0 93-0 93-0 93-0 93-0 71-3 13-0 71-3 71-3 266-3 266-3 266-3 266-3 266-3 266-3 266-3 311-3 311-3 311-3 335-3 335-3 335-3 335-3 335-3 335-3 335-3 335-3 335-3 248-3 81-3 81-3 81-3 81-3 81-3 81-3 81-3 81-3 196-0 196-0 196-0 196-0 94-3 94-3 139-3 139-3 139-3 139-3 139-3 139-3 67-0 67-0 67-0 67-0 66-3 66-3 66-3 66-3 171-3 171-3 171-3 171-3 171-3 171-3 171-3 171-3 320-3 298-3 298-3 298-3 298-3 298-3 300-0 300-0 300-0 300-0 300-0 39-3 39-3 39-3 39-3 39-3 250-0 250-0 250-0 0-2 0-2 0-2 0-2 0-2 0-2 0-2 0-2 0-2 0-2 0-2 0-2 0-2 0-2 0-2 0-2 0-2 0-2 0-2 0-2 0-2 0-2 0-2 0-2 0-2 0-2 0-2 0-2 0-2 0-2 0-2 0-2 0-2 0-2 0-2 
0-2 0-2 0-2 0-2 0-2 0-2 0-2 0-2 0-2 0-2 0-2 0-2 0-2 0-2 0-2 0-2 0-2 0-2 0-2 0-2 0-2 0-2 0-2 0-2 0-2 0-2 0-2 0-2 0-2 0-2 0-2 0-2 0-2 0-2 0-2 0-2 0-2 0-2 0-2 0-2 326-0 326-0 326-0 326-0 326-0 326-0 55-0 279-3 279-3 279-3 279-3 55-0 232-0 232-0 355-3 355-3 107-0 107-0 355-3 355-3 355-3 355-3 355-3 329-3 329-3 329-3 329-3 278-0 278-0 278-0 208-0 208-0 208-0 190-3 190-3 177-0 177-0 177-0 177-0 35-3 35-3 35-3 44-0 44-0 481-0 481-0 481-0 85-3 481-0 481-0 481-0 227-3 227-3 227-3 261-0 261-0 261-0 261-0 93-0 93-0 93-0 261-0 261-0 71-3 71-3 71-3 71-3 266-3 266-3 266-3 266-3 266-3 266-3 311-3 311-3 311-3 240-3 335-3 335-3 335-3 335-3 335-3 335-3 335-3 335-3 335-3 248-3 81-3 81-3 81-3 81-3 81-3 81-3 81-3 196-0 196-0 196-0 196-0 196-0 94-3 291-3 139-3 139-3 139-3 139-3 67-0 67-0 67-0 67-0 67-0 67-0 66-3 66-3 171-3 171-3 171-3 171-3 171-3 171-3 171-3 110-3 110-3 110-3 110-3 298-3 298-3 298-3 298-3 298-3 298-3 300-0 300-0 300-0 300-0 250-0 39-3 39-3 250-0 250-0 250-0 250-0 250-0 0-2 0-2 0-2 0-2 0-2 0-2 0-2 0-2 0-2 0-2 0-2 0-2 0-2 0-2 0-2 0-2 0-2 0-2 0-2 0-2 0-2 0-2 0-2 0-2 0-2 0-2 0-2 0-2 0-2 0-2 0-2 0-2 0-2 0-2 0-2 
0-2 0-2 0-2 0-2 0-2 0-2 0-2 0-2 0-2 0-2 0-2 0-2 0-2 0-2 0-2 0-2 0-2 0-2 0-2 0-2 0-2 0-2 0-2 0-2 0-2 0-2 0-2 0-2 0-2 0-2 0-2 0-2 0-2 0-2 0-2 0-2 0-2 0-2 0-2 326-0 326-0 326-0 326-0 326-0 326-0 326-0 326-0 326-0 279-3 279-3 279-3 279-3 232-0 232-0 232-0 355-3 355-3 355-3 355-3 355-3 355-3 329-3 329-3 329-3 329-3 278-0 278-0 278-0 278-0 278-0 208-0 208-0 208-0 190-3 190-3 177-0 177-0 177-0 177-0 35-3 35-3 35-3 44-0 44-0 44-0 481-0 481-0 85-3 85-3 481-0 481-0 227-3 227-3 227-3 261-0 261-0 261-0 261-0 261-0 261-0 261-0 261-0 261-0 71-3 159-3 71-3 71-3 266-3 266-3 266-3 266-3 311-3 311-3 311-3 311-3 311-3 240-3 335-3 240-3 335-3 335-3 335-3 335-3 335-3 335-3 335-3 335-3 81-3 81-3 81-3 119-3 119-3 81-3 119-3 196-0 196-0 196-0 196-0 196-0 196-0 291-3 139-3 139-3 139-3 139-3 67-0 67-0 67-0 67-0 67-0 67-0 66-3 66-3 66-3 171-3 171-3 171-3 171-3 171-3 110-3 110-3 110-3 110-3 110-3 110-3 298-3 298-3 298-3 298-3 298-3 300-0 300-0 300-0 300-0 250-0 39-3 250-0 250-0 250-0 250-0 250-0 250-0 0-2 0-2 0-2 0-2 0-2 0-2 0-2 0-2 0-2 0-2 0-2 0-2 0-2 0-2 0-2 0-2 0-2 0-2 0-2 0-2 0-2 0-2 0-2 0-2 0-2 0-2 0-2 0-2 0-2 0-2 0-2 0-2 0-2 0-2 0-2 
0-2 0-2 0-2 0-2 0-2 0-2 0-2 0-2 0-2 0-2 0-2 0-2 0-2 0-2 0-2 0-2 0-2 0-2 0-2 0-2 0-2 0-2 0-2 0-2 0-2 0-2 0-2 0-2 0-2 0-2 0-2 0-2 0-2 0-2 0-2 0-2 0-2 0-2 0-2 129-0 129-0 326-0 326-0 326-0 326-0 326-0 326-0 326-0 279-3 279-3 279-3 232-0 232-0 232-0 232-0 355-3 355-3 355-3 355-3 355-3 355-3 329-3 329-3 329-3 329-3 278-0 278-0 278-0 278-0 278-0 208-0 208-0 190-3 190-3 190-3 190-3 177-0 177-0 177-0 35-3 35-3 44-0 44-0 44-0 44-0 44-0 44-0 44-0 85-3 85-3 85-3 227-3 227-3 227-3 261-0 261-0 261-0 261-0 261-0 261-0 261-0 261-0 261-0 71-3 159-3 159-3 159-3 266-3 159-3 159-3 266-3 266-3 311-3 311-3 311-3 311-3 240-3 240-3 240-3 240-3 240-3 145-3 335-3 145-3 145-3 145-3 145-3 119-3 119-3 119-3 119-3 119-3 119-3 119-3 196-0 196-0 196-0 196-0 196-0 196-0 291-3 291-3 139-3 120-0 139-3 139-3 139-3 139-3 67-0 67-0 272-0 272-0 66-3 171-3 171-3 344-3 171-3 171-3 110-3 110-3 110-3 110-3 110-3 110-3 298-3 298-3 298-3 298-3 298-3 289-3 289-3 289-3 274-3 274-3 250-0 250-0 250-0 250-0 250-0 250-0 250-0 250-0 250-0 0-2 0-2 0-2 0-2 0-2 0-2 0-2 0-2 0-2 0-2 0-2 0-2 0-2 0-2 0-2 0-2 0-2 0-2 0-2 0-2 0-2 0-2 0-2 0-2 0-2 0-2 0-2 0-2 0-2 0-2 0-2 0-2 0-2 0-2 
0-2 0-2 0-2 0-2 0-2 0-2 0-2 0-2 0-2 0-2 0-2 0-2 0-2 0-2 0-2 0-2 0-2 0-2 0-2 0-2 0-2 0-2 0-2 0-2 0-2 0-2 0-2 0-2 0-2 0-2 0-2 0-2 0-2 0-2 0-2 0-2 0-2 0-2 0-2 129-0 129-0 129-0 129-0 326-0 326-0 326-0 279-3 279-3 279-3 232-0 232-0 232-0 232-0 232-0 232-0 232-0 355-3 355-3 329-3 329-3 329-3 329-3 329-3 329-3 329-3 329-3 104-0 104-0 104-0 208-0 208-0 190-3 190-3 190-3 190-3 190-3 177-0 35-3 35-3 35-3 35-3 44-0 35-3 35-3 44-0 85-3 85-3 85-3 85-3 85-3 85-3 85-3 227-3 227-3 227-3 227-3 261-0 261-0 261-0 261-0 261-0 261-0 71-3 71-3 159-3 159-3 159-3 159-3 159-3 159-3 159-3 159-3 311-3 311-3 311-3 311-3 240-3 240-3 240-3 240-3 240-3 145-3 145-3 145-3 145-3 145-3 145-3 119-3 119-3 119-3 119-3 119-3 119-3 196-0 196-0 196-0 196-0 196-0 196-0 196-0 291-3 291-3 291-3 120-0 139-3 139-3 139-3 139-3 67-0 272-0 272-0 272-0 272-0 171-3 344-3 344-3 171-3 171-3 110-3 110-3 110-3 110-3 110-3 110-3 298-3 298-3 298-3 298-3 289-3 289-3 289-3 289-3 274-3 274-3 274-3 274-3 274-3 250-0 250-0 250-0 250-0 250-0 250-0 0-2 0-2 0-2 0-2 0-2 0-2 0-2 0-2 0-2 0-2 0-2 0-2 0-2 0-2 0-2 0-2 0-2 0-2 0-2 0-2 0-2 0-2 0-2 0-2 0-2 0-2 0-2 0-2 0-2 0-2 0-2 0-2 0-2 0-2 
0-2 0-2 0-2 0-2 0-2 0-2 0-2 0-2 0-2 0-2 0-2 0-2 0-2 0-2 0-2 0-2 0-2 0-2 0-2 0-2 0-2 0-2 0-2 0-2 0-2 0-2 0-2 0-2 0-2 0-2 0-2 0-2 0-2 0-2 0-2 0-2 0-2 0-2 0-2 129-0 129-0 129-0 129-0 326-0 279-3 279-3 279-3 279-3 279-3 232-0 232-0 232-0 232-0 232-0 355-3 355-3 355-3 355-3 153-3 329-3 329-3 329-3 329-3 329-3 329-3 329-3 104-0 104-0 79-0 208-0 190-3 190-3 190-3 190-3 190-3 177-0 177-0 177-0 35-3 35-3 35-3 44-0 35-3 35-3 35-3 35-3 85-3 85-3 85-3 85-3 85-3 85-3 85-3 227-3 227-3 56-0 56-0 261-0 261-0 261-0 261-0 71-3 71-3 71-3 159-3 159-3 159-3 159-3 159-3 159-3 159-3 159-3 159-3 311-3 311-3 311-3 240-3 240-3 240-3 240-3 145-3 145-3 145-3 145-3 145-3 119-3 119-3 119-3 119-3 119-3 119-3 119-3 119-3 119-3 119-3 196-0 196-0 196-0 196-0 196-0 291-3 291-3 291-3 120-0 120-0 120-0 139-3 139-3 139-3 272-0 272-0 272-0 344-3 344-3 344-3 344-3 344-3 344-3 344-3 110-3 110-3 110-3 110-3 60-3 60-3 289-3 289-3 289-3 289-3 289-3 289-3 289-3 274-3 274-3 274-3 274-3 274-3 274-3 274-3 250-0 250-0 250-0 250-0 250-0 0-2 0-2 0-2 0-2 0-2 0-2 0-2 0-2 0-2 0-2 0-2 0-2 0-2 0-2 0-2 0-2 0-2 0-2 0-2 0-2 0-2 0-2 0-2 0-2 0-2 0-2 0-2 0-2 0-2 0-2 0-2 0-2 0-2 
0-2 0-2 0-2 0-2 0-2 0-2 0-2 0-2 0-2 0-2 0-2 0-2 0-2 0-2 0-2 0-2 0-2 0-2 0-2 0-2 0-2 0-2 0-2 0-2 0-2 0-2 0-2 0-2 0-2 0-2 0-2 0-2 0-2 0-2 0-2 0-2 0-2 0-2 0-2 129-0 129-0 129-0 129-0 129-0 279-3 279-3 279-3 279-3 279-3 232-0 232-0 232-0 232-0 232-0 355-3 355-3 355-3 355-3 153-3 329-3 329-3 329-3 329-3 329-3 329-3 329-3 104-0 79-0 79-0 208-0 190-3 190-3 190-3 190-3 190-3 190-3 190-3 190-3 35-3 35-3 35-3 35-3 35-3 35-3 35-3 35-3 85-3 85-3 85-3 85-3 85-3 85-3 227-3 227-3 227-3 61-0 56-0 261-0 261-0 261-0 261-0 71-3 71-3 71-3 71-3 159-3 159-3 159-3 159-3 159-3 159-3 159-3 311-3 311-3 311-3 311-3 240-3 240-3 240-3 240-3 145-3 145-3 145-3 145-3 119-3 119-3 119-3 119-3 119-3 119-3 119-3 119-3 41-0 41-0 196-0 196-0 196-0 196-0 196-0 291-3 291-3 291-3 291-3 120-0 120-0 120-0 139-3 139-3 139-3 272-0 272-0 272-0 272-0 344-3 344-3 344-3 344-3 344-3 344-3 110-3 110-3 110-3 110-3 60-3 60-3 289-3 289-3 289-3 289-3 289-3 289-3 289-3 289-3 274-3 274-3 274-3 274-3 274-3 274-3 274-3 250-0 250-0 250-0 250-0 0-2 0-2 0-2 0-2 0-2 0-2 0-2 0-2 0-2 0-2 0-2 0-2 0-2 0-2 0-2 0-2 0-2 0-2 0-2 0-2 0-2 0-2 0-2 0-2 0-2 0-2 0-2 0-2 0-2 0-2 0-2 0-2 0-2 
0-2 0-2 0-2 0-2 0-2 0-2 0-2 0-2 0-2 0-2 0-2 0-2 0-2 0-2 0-2 0-2 0-2 0-2 0-2 0-2 0-2 0-2 0-2 0-2 0-2 0-2 0-2 0-2 0-2 0-2 0-2 0-2 0-2 0-2 0-2 0-2 0-2 0-2 0-2 129-0 129-0 129-0 129-0 129-0 279-3 279-3 279-3 279-3 279-3 279-3 232-0 232-0 232-0 232-0 355-3 355-3 355-3 153-3 153-3 153-3 153-3 329-3 329-3 329-3 329-3 329-3 104-0 79-0 79-0 79-0 79-0 190-3 190-3 190-3 190-3 190-3 190-3 190-3 190-3 190-3 35-3 35-3 35-3 35-3 35-3 257-0 257-0 257-0 85-3 85-3 85-3 85-3 61-0 61-0 61-0 61-0 56-0 56-0 56-0 56-0 71-3 71-3 71-3 71-3 71-3 159-3 159-3 159-3 159-3 159-3 239-3 159-3 159-3 240-3 311-3 311-3 311-3 240-3 240-3 145-3 145-3 145-3 145-3 145-3 119-3 119-3 187-0 119-3 41-0 41-0 41-0 41-0 41-0 41-0 196-0 196-0 291-3 291-3 196-0 291-3 291-3 120-0 120-0 120-0 120-0 120-0 139-3 139-3 139-3 272-0 272-0 272-0 344-3 344-3 344-3 344-3 110-3 110-3 110-3 110-3 110-3 110-3 110-3 60-3 60-3 289-3 289-3 289-3 289-3 289-3 289-3 289-3 274-3 274-3 274-3 274-3 274-3 274-3 274-3 274-3 274-3 250-0 250-0 250-0 0-2 0-2 0-2 0-2 0-2 0-2 0-2 0-2 0-2 0-2 0-2 0-2 0-2 0-2 0-2 0-2 0-2 0-2 0-2 0-2 0-2 0-2 0-2 0-2 0-2 0-2 0-2 0-2 0-2 0-2 0-2 0-2 0-2 
0-2 0-2 0-2 0-2 0-2 0-2 0-2 0-2 0-2 0-2 0-2 0-2 0-2 0-2 0-2 0-2 0-2 0-2 0-2 0-2 0-2 0-2 0-2 0-2 0-2 0-2 0-2 0-2 0-2 0-2 0-2 0-2 0-2 0-2 0-2 0-2 0-2 0-2 0-2 129-0 129-0 129-0 129-0 279-3 279-3 279-3 279-3 279-3 279-3 153-3 153-3 232-0 232-0 232-0 355-3 355-3 153-3 153-3 153-3 153-3 153-3 104-0 104-0 104-0 104-0 104-0 104-0 104-0 79-0 79-0 79-0 79-0 190-3 190-3 190-3 190-3 83-0 83-0 190-3 33-0 257-0 257-0 35-3 35-3 35-3 257-0 257-0 85-3 85-3 85-3 85-3 61-0 61-0 61-0 56-0 56-0 56-0 56-0 56-0 56-0 71-3 71-3 71-3 71-3 71-3 239-3 239-3 159-3 239-3 239-3 239-3 159-3 159-3 240-3 240-3 240-3 240-3 240-3 240-3 145-3 145-3 145-3 145-3 187-0 187-0 187-0 187-0 187-0 187-0 41-0 41-0 41-0 41-0 41-0 291-3 291-3 291-3 291-3 291-3 291-3 291-3 291-3 120-0 120-0 120-0 120-0 120-0 139-3 139-3 272-0 272-0 272-0 344-3 344-3 344-3 344-3 344-3 344-3 110-3 110-3 110-3 110-3 110-3 60-3 60-3 289-3 289-3 289-3 289-3 289-3 289-3 289-3 274-3 143-3 143-3 274-3 274-3 274-3 274-3 274-3 172-0 172-0 172-0 172-0 172-0 0-2 0-2 0-2 0-2 0-2 0-2 0-2 0-2 0-2 0-2 0-2 0-2 0-2 0-2 0-2 0-2 0-2 0-2 0-2 0-2 0-2 0-2 0-2 0-2 0-2 0-2 0-2 0-2 0-2 0-2 0-2 0-2 
0-2 0-2 0-2 0-2 0-2 0-2 0-2 0-2 0-2 0-2 0-2 0-2 0-2 0-2 0-2 0-2 0-2 0-2 0-2 0-2 0-2 0-2 0-2 0-2 0-2 0-2 0-2 0-2 0-2 0-2 0-2 0-2 0-2 0-2 0-2 0-2 0-2 0-2 0-2 129-0 129-0 129-0 129-0 129-0 180-3 180-3 180-3 279-3 153-3 153-3 153-3 153-3 153-3 153-3 153-3 355-3 153-3 153-3 153-3 153-3 104-0 104-0 104-0 104-0 104-0 104-0 104-0 104-0 79-0 79-0 79-0 79-0 79-0 79-0 79-0 79-0 79-0 83-0 83-0 33-0 33-0 257-0 35-3 257-0 257-0 257-0 257-0 257-0 85-3 85-3 61-0 61-0 61-0 61-0 56-0 56-0 56-0 56-0 56-0 56-0 71-3 71-3 71-3 71-3 71-3 239-3 239-3 239-3 239-3 239-3 239-3 239-3 239-3 239-3 240-3 240-3 240-3 64-0 64-0 145-3 145-3 145-3 145-3 187-0 187-0 187-0 187-0 187-0 41-0 41-0 65-3 65-3 41-0 41-0 291-3 291-3 291-3 291-3 291-3 291-3 291-3 291-3 120-0 120-0 120-0 120-0 120-0 120-0 120-0 272-0 272-0 272-0 272-0 272-0 344-3 344-3 344-3 344-3 344-3 60-3 60-3 60-3 110-3 60-3 60-3 289-3 289-3 289-3 143-3 143-3 143-3 143-3 143-3 143-3 143-3 143-3 143-3 143-3 274-3 274-3 172-0 172-0 172-0 172-0 172-0 0-2 0-2 0-2 0-2 0-2 0-2 0-2 0-2 0-2 0-2 0-2 0-2 0-2 0-2 0-2 0-2 0-2 0-2 0-2 0-2 0-2 0-2 0-2 0-2 0-2 0-2 0-2 0-2 0-2 0-2 0-2 0-2 
0-2 0-2 0-2 0-2 0-2 0-2 0-2 0-2 0-2 0-2 0-2 0-2 0-2 0-2 0-2 0-2 0-2 0-2 0-2 0-2 0-2 0-2 0-2 0-2 0-2 0-2 0-2 0-2 0-2 0-2 0-2 0-2 0-2 0-2 0-2 0-2 0-2 0-2 0-2 129-0 129-0 129-0 129-0 129-0 180-3 180-3 180-3 180-3 180-3 180-3 180-3 153-3 153-3 153-3 153-3 355-3 153-3 153-3 277-0 277-0 104-0 104-0 104-0 104-0 104-0 104-0 104-0 104-0 79-0 79-0 79-0 79-0 79-0 79-0 79-0 79-0 79-0 83-0 83-0 83-0 33-0 257-0 257-0 257-0 257-0 257-0 257-0 257-0 111-0 85-3 85-3 85-3 61-0 61-0 56-0 56-0 56-0 56-0 56-0 56-0 56-0 56-0 236-3 239-3 239-3 239-3 239-3 239-3 239-3 239-3 239-3 239-3 239-3 239-3 240-3 240-3 240-3 64-0 64-0 145-3 64-0 145-3 145-3 187-0 187-0 187-0 187-0 187-0 41-0 41-0 65-3 65-3 65-3 41-0 65-3 65-3 291-3 291-3 291-3 68-3 68-3 68-3 68-3 120-0 120-0 120-0 120-0 193-0 193-0 193-0 272-0 272-0 272-0 272-0 272-0 272-0 344-3 344-3 344-3 60-3 60-3 60-3 60-3 60-3 60-3 60-3 60-3 60-3 143-3 60-3 143-3 143-3 143-3 143-3 143-3 143-3 143-3 143-3 274-3 274-3 172-0 172-0 172-0 172-0 172-0 0-2 0-2 0-2 0-2 0-2 0-2 0-2 0-2 0-2 0-2 0-2 0-2 0-2 0-2 0-2 0-2 0-2 0-2 0-2 0-2 0-2 0-2 0-2 0-2 0-2 0-2 0-2 0-2 0-2 0-2 0-2 0-2 
0-2 0-2 0-2 0-2 0-2 0-2 0-2 0-2 0-2 0-2 0-2 0-2 0-2 0-2 0-2 0-2 0-2 0-2 0-2 0-2 0-2 0-2 0-2 0-2 0-2 0-2 0-2 0-2 0-2 0-2 0-2 0-2 0-2 0-2 0-2 0-2 0-2 206-3 206-3 206-3 206-3 129-0 129-0 129-0 180-3 180-3 180-3 180-3 180-3 180-3 180-3 153-3 153-3 153-3 153-3 153-3 153-3 153-3 277-0 277-0 104-0 104-0 104-0 104-0 104-0 380-0 380-0 380-0 380-0 380-0 79-0 79-0 79-0 79-0 79-0 79-0 83-0 83-0 83-0 83-0 33-0 257-0 257-0 257-0 257-0 257-0 257-0 257-0 111-0 111-0 61-0 61-0 61-0 61-0 61-0 56-0 236-3 236-3 236-3 236-3 56-0 56-0 236-3 236-3 236-3 239-3 239-3 236-3 239-3 239-3 63-0 63-0 239-3 239-3 64-0 64-0 240-3 64-0 64-0 64-0 64-0 215-0 145-3 187-0 187-0 187-0 187-0 187-0 41-0 41-0 41-0 65-3 65-3 65-3 65-3 65-3 65-3 291-3 68-3 68-3 68-3 68-3 120-0 120-0 120-0 120-0 120-0 193-0 193-0 193-0 193-0 272-0 272-0 272-0 272-0 272-0 272-0 344-3 344-3 344-3 60-3 60-3 60-3 60-3 60-3 60-3 60-3 60-3 60-3 60-3 173-0 173-0 173-0 173-0 143-3 143-3 143-3 143-3 143-3 143-3 172-0 172-0 172-0 172-0 172-0 0-2 0-2 0-2 0-2 0-2 0-2 0-2 0-2 0-2 0-2 0-2 0-2 0-2 0-2 0-2 0-2 0-2 0-2 0-2 0-2 0-2 0-2 0-2 0-2 0-2 0-2 0-2 0-2 0-2 0-2 0-2 0-2 
0-2 0-2 0-2 0-2 0-2 0-2 0-2 0-2 0-2 0-2 0-2 0-2 0-2 0-2 0-2 0-2 0-2 0-2 0-2 0-2 0-2 0-2 0-2 0-2 0-2 0-2 0-2 0-2 0-2 0-2 0-2 0-2 0-2 0-2 0-2 0-2 0-2 206-3 206-3 206-3 206-3 129-0 129-0 129-0 180-3 180-3 180-3 180-3 180-3 180-3 180-3 112-3 112-3 112-3 153-3 153-3 153-3 277-0 277-0 277-0 104-0 277-0 277-0 104-0 104-0 380-0 380-0 380-0 380-0 380-0 79-0 79-0 79-0 380-0 79-0 79-0 83-0 83-0 83-0 33-0 33-0 257-0 257-0 306-0 306-0 257-0 257-0 257-0 111-0 111-0 61-0 61-0 61-0 61-0 61-0 56-0 236-3 236-3 236-3 236-3 236-3 236-3 236-3 236-3 236-3 236-3 236-3 236-3 239-3 63-0 63-0 63-0 239-3 239-3 64-0 64-0 64-0 64-0 64-0 64-0 64-0 215-0 145-3 145-3 187-0 187-0 187-0 187-0 41-0 41-0 41-0 65-3 65-3 65-3 65-3 65-3 65-3 65-3 68-3 68-3 68-3 68-3 120-0 120-0 120-0 193-0 193-0 193-0 193-0 193-0 341-0 341-0 341-0 341-0 272-0 341-0 272-0 344-3 344-3 60-3 60-3 60-3 275-3 275-3 275-3 275-3 275-3 60-3 60-3 60-3 173-0 173-0 173-0 173-0 143-3 143-3 143-3 143-3 143-3 143-3 172-0 172-0 172-0 172-0 172-0 172-0 0-2 0-2 0-2 0-2 0-2 0-2 0-2 0-2 0-2 0-2 0-2 0-2 0-2 0-2 0-2 0-2 0-2 0-2 0-2 0-2 0-2 0-2 0-2 0-2 0-2 0-2 0-2 0-2 0-2 0-2 0-2 
0-2 0-2 0-2 0-2 0-2 0-2 0-2 0-2 0-2 0-2 0-2 0-2 0-2 0-2 0-2 0-2 0-2 0-2 0-2 0-2 0-2 0-2 0-2 0-2 0-2 0-2 0-2 0-2 0-2 0-2 0-2 0-2 0-2 0-2 0-2 0-2 0-2 206-3 206-3 206-3 206-3 206-3 206-3 206-3 206-3 235-0 180-3 180-3 180-3 180-3 180-3 112-3 112-3 112-3 256-0 277-0 277-0 277-0 277-0 277-0 277-0 277-0 277-0 104-0 380-0 380-0 380-0 380-0 380-0 380-0 380-0 380-0 380-0 380-0 83-0 83-0 83-0 33-0 33-0 33-0 33-0 257-0 257-0 257-0 306-0 306-0 257-0 257-0 111-0 111-0 61-0 61-0 61-0 61-0 56-0 56-0 236-3 236-3 236-3 236-3 236-3 236-3 236-3 236-3 236-3 236-3 63-0 236-3 63-0 63-0 63-0 63-0 239-3 64-0 64-0 64-0 64-0 64-0 64-0 64-0 215-0 215-0 215-0 145-3 187-0 187-0 187-0 187-0 41-0 41-0 41-0 65-3 65-3 65-3 65-3 65-3 65-3 68-3 68-3 68-3 68-3 68-3 68-3 193-0 193-0 193-0 193-0 193-0 193-0 193-0 341-0 341-0 341-0 341-0 341-0 341-0 341-0 341-0 344-3 60-3 275-3 275-3 275-3 275-3 275-3 275-3 275-3 60-3 173-0 173-0 173-0 173-0 173-0 173-0 143-3 143-3 143-3 143-3 143-3 143-3 172-0 172-0 172-0 172-0 172-0 172-0 0-2 0-2 0-2 0-2 0-2 0-2 0-2 0-2 0-2 0-2 0-2 0-2 0-2 0-2 0-2 0-2 0-2 0-2 0-2 0-2 0-2 0-2 0-2 0-2 0-2 0-2 0-2 0-2 0-2 0-2 0-2 
0-2 0-2 0-2 0-2 0-2 0-2 0-2 0-2 0-2 0-2 0-2 0-2 0-2 0-2 0-2 0-2 0-2 0-2 0-2 0-2 0-2 0-2 0-2 0-2 0-2 0-2 0-2 0-2 0-2 0-2 0-2 0-2 0-2 0-2 0-2 0-2 0-2 206-3 206-3 206-3 206-3 206-3 206-3 206-3 206-3 235-0 235-0 235-0 180-3 180-3 180-3 112-3 254-0 112-3 256-0 256-0 256-0 256-0 277-0 277-0 277-0 277-0 277-0 380-0 380-0 280-3 380-0 380-0 380-0 380-0 380-0 380-0 380-0 380-0 83-0 83-0 83-0 33-0 33-0 33-0 33-0 257-0 257-0 257-0 306-0 160-0 111-0 111-0 111-0 61-0 61-0 61-0 111-0 61-0 61-0 56-0 236-3 236-3 138-3 236-3 288-3 288-3 236-3 63-0 63-0 63-0 63-0 236-3 63-0 63-0 63-0 63-0 63-0 64-0 64-0 64-0 64-0 64-0 64-0 64-0 215-0 215-0 215-0 187-0 187-0 187-0 187-0 187-0 41-0 41-0 41-0 186-3 65-3 65-3 65-3 65-3 65-3 68-3 68-3 68-3 68-3 68-3 68-3 193-0 193-0 193-0 193-0 341-0 341-0 341-0 341-0 341-0 269-0 341-0 341-0 341-0 341-0 341-0 275-3 275-3 275-3 275-3 275-3 275-3 275-3 275-3 275-3 60-3 173-0 173-0 173-0 173-0 173-0 173-0 143-3 173-0 173-0 173-0 173-0 173-0 172-0 172-0 172-0 172-0 172-0 172-0 0-2 0-2 0-2 0-2 0-2 0-2 0-2 0-2 0-2 0-2 0-2 0-2 0-2 0-2 0-2 0-2 0-2 0-2 0-2 0-2 0-2 0-2 0-2 0-2 0-2 0-2 0-2 0-2 0-2 0-2 0-2 
0-2 0-2 0-2 0-2 0-2 0-2 0-2 0-2 0-2 0-2 0-2 0-2 0-2 0-2 0-2 0-2 0-2 0-2 0-2 0-2 0-2 0-2 0-2 0-2 0-2 0-2 0-2 0-2 0-2 0-2 0-2 0-2 0-2 0-2 0-2 0-2 0-2 206-3 206-3 206-3 206-3 206-3 206-3 235-0 235-0 235-0 235-0 235-0 180-3 180-3 180-3 112-3 254-0 256-0 256-0 256-0 256-0 256-0 256-0 277-0 277-0 277-0 277-0 280-3 280-3 280-3 280-3 280-3 380-0 380-0 380-0 380-0 380-0 83-0 83-0 83-0 83-0 33-0 33-0 33-0 33-0 33-0 306-0 306-0 306-0 160-0 111-0 111-0 111-0 111-0 111-0 111-0 111-0 61-0 61-0 138-3 236-3 138-3 138-3 138-3 288-3 288-3 63-0 63-0 63-0 63-0 63-0 63-0 63-0 63-0 63-0 63-0 63-0 371-0 371-0 371-0 64-0 64-0 64-0 64-0 215-0 215-0 215-0 187-0 186-3 187-0 187-0 187-0 41-0 41-0 41-0 186-3 186-3 186-3 65-3 65-3 65-3 68-3 68-3 68-3 68-3 68-3 68-3 193-0 193-0 193-0 193-0 193-0 341-0 341-0 341-0 269-0 269-0 341-0 341-0 341-0 341-0 269-0 275-3 275-3 275-3 275-3 275-3 275-3 275-3 275-3 275-3 60-3 275-3 173-0 173-0 173-0 173-0 173-0 173-0 173-0 173-0 249-3 249-3 173-0 249-3 249-3 249-3 249-3 172-0 249-3 0-2 0-2 0-2 0-2 0-2 0-2 0-2 0-2 0-2 0-2 0-2 0-2 0-2 0-2 0-2 0-2 0-2 0-2 0-2 0-2 0-2 0-2 0-2 0-2 0-2 0-2 0-2 0-2 0-2 0-2 0-2 
0-2 0-2 0-2 0-2 0-2 0-2 0-2 0-2 0-2 0-2 0-2 0-2 0-2 0-2 0-2 0-2 0-2 0-2 0-2 0-2 0-2 0-2 0-2 0-2 0-2 0-2 0-2 0-2 0-2 0-2 0-2 0-2 0-2 0-2 0-2 0-2 0-2 206-3 206-3 206-3 206-3 80-0 235-0 235-0 235-0 235-0 235-0 235-0 180-3 180-3 112-3 112-3 254-0 256-0 256-0 256-0 256-0 256-0 256-0 256-0 277-0 277-0 280-3 280-3 280-3 280-3 280-3 280-3 280-3 380-0 380-0 380-0 380-0 83-0 83-0 33-0 83-0 33-0 306-0 306-0 306-0 306-0 306-0 306-0 306-0 160-0 160-0 111-0 160-0 160-0 111-0 111-0 111-0 61-0 138-3 138-3 138-3 138-3 138-3 288-3 288-3 288-3 63-0 63-0 288-3 63-0 63-0 63-0 63-0 63-0 63-0 371-0 371-0 371-0 371-0 371-0 371-0 64-0 215-0 215-0 215-0 215-0 215-0 215-0 186-3 186-3 187-0 187-0 41-0 186-3 186-3 186-3 186-3 186-3 65-3 65-3 65-3 68-3 68-3 68-3 268-3 268-3 268-3 191-0 191-0 193-0 193-0 193-0 341-0 341-0 341-0 269-0 269-0 269-0 269-0 269-0 269-0 269-0 275-3 275-3 275-3 195-3 195-3 195-3 195-3 195-3 275-3 275-3 275-3 219-0 173-0 173-0 173-0 219-0 219-0 369-3 369-3 369-3 249-3 249-3 249-3 249-3 249-3 249-3 249-3 249-3 0-2 0-2 0-2 0-2 0-2 0-2 0-2 0-2 0-2 0-2 0-2 0-2 0-2 0-2 0-2 0-2 0-2 0-2 0-2 0-2 0-2 0-2 0-2 0-2 0-2 0-2 0-2 0-2 0-2 0-2 0-2 
0-2 0-2 0-2 0-2 0-2 0-2 0-2 0-2 0-2 0-2 0-2 0-2 0-2 0-2 0-2 0-2 0-2 0-2 0-2 0-2 0-2 0-2 0-2 0-2 0-2 0-2 0-2 0-2 0-2 0-2 0-2 0-2 0-2 0-2 0-2 0-2 80-0 206-3 80-0 80-0 80-0 80-0 235-0 235-0 235-0 235-0 235-0 235-0 180-3 112-3 112-3 112-3 254-0 256-0 256-0 256-0 256-0 256-0 256-0 256-0 256-0 277-0 277-0 277-0 280-3 280-3 280-3 280-3 280-3 83-0 83-0 380-0 83-0 83-0 33-0 33-0 33-0 33-0 306-0 306-0 306-0 306-0 306-0 306-0 160-0 160-0 160-0 111-0 160-0 160-0 111-0 111-0 111-0 111-0 138-3 138-3 138-3 138-3 288-3 288-3 288-3 288-3 288-3 63-0 288-3 63-0 288-3 242-0 242-0 242-0 242-0 371-0 371-0 371-0 371-0 371-0 215-0 215-0 215-0 215-0 215-0 215-0 215-0 215-0 186-3 186-3 186-3 186-3 186-3 186-3 345-0 186-3 186-3 186-3 186-3 65-3 65-3 68-3 68-3 268-3 268-3 268-3 268-3 191-0 191-0 191-0 193-0 193-0 341-0 341-0 269-0 269-0 269-0 269-0 269-0 269-0 269-0 269-0 95-0 275-3 275-3 275-3 195-3 195-3 195-3 195-3 219-0 219-0 219-0 219-0 219-0 219-0 219-0 219-0 369-3 369-3 369-3 369-3 249-3 249-3 249-3 249-3 249-3 249-3 249-3 249-3 0-2 0-2 0-2 0-2 0-2 0-2 0-2 0-2 0-2 0-2 0-2 0-2 0-2 0-2 0-2 0-2 0-2 0-2 0-2 0-2 0-2 0-2 0-2 0-2 0-2 0-2 0-2 0-2 0-2 0-2 0-2 
0-2 0-2 0-2 0-2 0-2 0-2 0-2 0-2 0-2 0-2 0-2 0-2 0-2 0-2 0-2 0-2 0-2 0-2 0-2 0-2 0-2 0-2 0-2 0-2 0-2 0-2 0-2 0-2 0-2 0-2 0-2 0-2 0-2 0-2 0-2 0-2 80-0 80-0 80-0 80-0 235-0 235-0 235-0 235-0 235-0 235-0 235-0 235-0 180-3 112-3 112-3 254-0 254-0 256-0 256-0 256-0 256-0 256-0 256-0 256-0 256-0 277-0 277-0 342-0 280-3 280-3 280-3 280-3 280-3 83-0 83-0 83-0 83-0 33-0 33-0 33-0 306-0 306-0 306-0 306-0 306-0 306-0 160-0 160-0 160-0 160-0 160-0 111-0 160-0 245-3 111-0 111-0 111-0 111-0 138-3 138-3 138-3 138-3 288-3 288-3 288-3 288-3 288-3 288-3 288-3 288-3 288-3 242-0 242-0 242-0 242-0 371-0 371-0 371-0 371-0 371-0 215-0 215-0 215-0 215-0 215-0 215-0 215-0 215-0 186-3 186-3 186-3 186-3 186-3 186-3 345-0 186-3 186-3 186-3 186-3 65-3 268-3 268-3 68-3 268-3 268-3 191-0 191-0 191-0 191-0 191-0 193-0 341-0 341-0 192-0 192-0 269-0 269-0 269-0 269-0 269-0 269-0 269-0 95-0 95-0 195-3 195-3 195-3 195-3 195-3 195-3 195-3 219-0 219-0 219-0 219-0 219-0 219-0 219-0 369-3 369-3 369-3 369-3 369-3 249-3 249-3 249-3 249-3 249-3 249-3 249-3 0-2 0-2 0-2 0-2 0-2 0-2 0-2 0-2 0-2 0-2 0-2 0-2 0-2 0-2 0-2 0-2 0-2 0-2 0-2 0-2 0-2 0-2 0-2 0-2 0-2 0-2 0-2 0-2 0-2 0-2 0-2 
0-2 0-2 0-2 0-2 0-2 0-2 0-2 0-2 0-2 0-2 0-2 0-2 0-2 0-2 0-2 0-2 0-2 0-2 0-2 0-2 0-2 0-2 0-2 0-2 0-2 0-2 0-2 0-2 0-2 0-2 0-2 0-2 0-2 0-2 0-2 0-2 80-0 80-0 80-0 80-0 235-0 235-0 235-0 112-3 112-3 112-3 112-3 235-0 180-3 112-3 112-3 254-0 254-0 254-0 254-0 254-0 256-0 256-0 256-0 254-0 256-0 277-0 342-0 342-0 342-0 280-3 280-3 280-3 280-3 280-3 280-3 83-0 83-0 33-0 33-0 33-0 33-0 306-0 306-0 306-0 306-0 306-0 160-0 160-0 160-0 160-0 160-0 160-0 160-0 245-3 111-0 111-0 111-0 111-0 138-3 138-3 138-3 138-3 138-3 288-3 288-3 288-3 242-0 242-0 242-0 242-0 242-0 242-0 242-0 242-0 242-0 371-0 371-0 371-0 371-0 371-0 215-0 215-0 40-0 538-3 538-3 215-0 215-0 538-3 186-3 186-3 538-3 538-3 186-3 186-3 345-0 345-0 345-0 345-0 345-0 268-3 268-3 268-3 68-3 268-3 268-3 191-0 191-0 191-0 191-0 191-0 341-0 341-0 341-0 192-0 192-0 192-0 269-0 269-0 269-0 269-0 269-0 95-0 95-0 95-0 195-3 195-3 195-3 195-3 195-3 195-3 219-0 219-0 219-0 219-0 219-0 219-0 219-0 219-0 369-3 369-3 369-3 369-3 369-3 369-3 369-3 369-3 249-3 249-3 249-3 249-3 249-3 0-2 0-2 0-2 0-2 0-2 0-2 0-2 0-2 0-2 0-2 0-2 0-2 0-2 0-2 0-2 0-2 0-2 0-2 0-2 0-2 0-2 0-2 0-2 0-2 0-2 0-2 0-2 0-2 0-2 0-2 
0-2 0-2 0-2 0-2 0-2 0-2 0-2 0-2 0-2 0-2 0-2 0-2 0-2 0-2 0-2 0-2 0-2 0-2 0-2 0-2 0-2 0-2 0-2 0-2 0-2 0-2 0-2 0-2 0-2 0-2 0-2 0-2 0-2 0-2 0-2 0-2 80-0 80-0 80-0 80-0 235-0 235-0 235-0 112-3 112-3 112-3 112-3 112-3 112-3 112-3 112-3 254-0 254-0 254-0 254-0 254-0 254-0 254-0 254-0 254-0 256-0 342-0 342-0 342-0 342-0 280-3 280-3 280-3 280-3 280-3 83-0 83-0 83-0 185-0 185-0 155-0 33-0 155-0 155-0 306-0 306-0 306-0 160-0 160-0 160-0 160-0 160-0 245-3 245-3 245-3 245-3 111-0 111-0 111-0 138-3 138-3 138-3 138-3 138-3 288-3 288-3 288-3 242-0 242-0 242-0 242-0 242-0 242-0 242-0 242-0 242-0 371-0 371-0 371-0 371-0 371-0 215-0 40-0 40-0 40-0 538-3 538-3 538-3 538-3 538-3 538-3 538-3 538-3 538-3 142-0 345-0 345-0 345-0 345-0 345-0 268-3 268-3 268-3 68-3 68-3 268-3 268-3 191-0 191-0 191-0 191-0 191-0 191-0 192-0 192-0 192-0 192-0 192-0 269-0 269-0 269-0 269-0 95-0 95-0 95-0 95-0 195-3 195-3 195-3 195-3 219-0 219-0 219-0 219-0 219-0 219-0 219-0 219-0 219-0 369-3 369-3 369-3 369-3 369-3 369-3 369-3 271-0 271-0 271-0 249-3 249-3 249-3 0-2 0-2 0-2 0-2 0-2 0-2 0-2 0-2 0-2 0-2 0-2 0-2 0-2 0-2 0-2 0-2 0-2 0-2 0-2 0-2 0-2 0-2 0-2 0-2 0-2 0-2 0-2 0-2 0-2 0-2 
0-2 0-2 0-2 0-2 0-2 0-2 0-2 0-2 0-2 0-2 0-2 0-2 0-2 0-2 0-2 0-2 0-2 0-2 0-2 0-2 0-2 0-2 0-2 0-2 0-2 0-2 0-2 0-2 0-2 0-2 0-2 0-2 0-2 0-2 0-2 0-2 80-0 80-0 80-0 80-0 80-0 235-0 235-0 235-0 112-3 112-3 252-3 252-3 112-3 112-3 112-3 112-3 112-3 254-0 254-0 254-0 254-0 254-0 254-0 254-0 254-0 342-0 342-0 342-0 342-0 280-3 280-3 280-3 280-3 280-3 280-3 280-3 185-0 185-0 185-0 155-0 33-0 33-0 155-0 155-0 306-0 306-0 160-0 160-0 160-0 160-0 160-0 245-3 245-3 111-0 111-0 111-0 138-3 138-3 138-3 138-3 138-3 138-3 138-3 288-3 288-3 288-3 242-0 242-0 242-0 242-0 242-0 242-0 242-0 242-0 242-0 103-0 103-0 371-0 371-0 371-0 40-0 40-0 40-0 538-3 538-3 538-3 538-3 538-3 538-3 538-3 538-3 538-3 142-0 142-0 345-0 345-0 345-0 345-0 345-0 345-0 268-3 268-3 268-3 268-3 268-3 268-3 191-0 191-0 191-0 191-0 191-0 191-0 192-0 192-0 192-0 192-0 192-0 269-0 192-0 269-0 192-0 192-0 95-0 95-0 95-0 195-3 195-3 195-3 195-3 219-0 219-0 219-0 219-0 146-0 219-0 219-0 146-0 369-3 369-3 369-3 369-3 369-3 369-3 369-3 369-3 271-0 271-0 271-0 271-0 249-3 249-3 0-2 0-2 0-2 0-2 0-2 0-2 0-2 0-2 0-2 0-2 0-2 0-2 0-2 0-2 0-2 0-2 0-2 0-2 0-2 0-2 0-2 0-2 0-2 0-2 0-2 0-2 0-2 0-2 0-2 0-2 
0-2 0-2 0-2 0-2 0-2 0-2 0-2 0-2 0-2 0-2 0-2 0-2 0-2 0-2 0-2 0-2 0-2 0-2 0-2 0-2 0-2 0-2 0-2 0-2 0-2 0-2 0-2 0-2 0-2 0-2 0-2 0-2 0-2 0-2 0-2 80-0 80-0 80-0 80-0 252-3 80-0 235-0 235-0 252-3 252-3 252-3 252-3 252-3 252-3 178-3 178-3 154-3 154-3 154-3 254-0 254-0 254-0 254-0 342-0 342-0 342-0 342-0 342-0 342-0 342-0 280-3 185-0 185-0 185-0 185-0 280-3 185-0 185-0 185-0 185-0 155-0 155-0 155-0 155-0 155-0 306-0 306-0 160-0 160-0 160-0 245-3 245-3 245-3 245-3 245-3 245-3 138-3 138-3 9-3 9-3 138-3 138-3 138-3 288-3 288-3 288-3 288-3 242-0 152-0 152-0 242-0 242-0 242-0 242-0 103-0 103-0 103-0 103-0 371-0 371-0 371-0 40-0 40-0 538-3 538-3 538-3 538-3 538-3 538-3 538-3 538-3 538-3 142-0 142-0 345-0 345-0 345-0 345-0 345-0 345-0 345-0 268-3 268-3 268-3 268-3 268-3 268-3 191-0 191-0 191-0 191-0 191-0 191-0 192-0 192-0 192-0 192-0 192-0 192-0 192-0 192-0 192-0 95-0 95-0 95-0 95-0 195-3 195-3 195-3 195-3 146-0 146-0 219-0 219-0 146-0 146-0 146-0 146-0 146-0 369-3 299-0 299-0 299-0 369-3 369-3 369-3 271-0 271-0 271-0 271-0 271-0 271-0 0-2 0-2 0-2 0-2 0-2 0-2 0-2 0-2 0-2 0-2 0-2 0-2 0-2 0-2 0-2 0-2 0-2 0-2 0-2 0-2 0-2 0-2 0-2 0-2 0-2 0-2 0-2 0-2 0-2 0-2 
0-2 0-2 0-2 0-2 0-2 0-2 0-2 0-2 0-2 0-2 0-2 0-2 0-2 0-2 0-2 0-2 0-2 0-2 0-2 0-2 0-2 0-2 0-2 0-2 0-2 0-2 0-2 0-2 0-2 0-2 0-2 0-2 0-2 0-2 0-2 80-0 80-0 80-0 80-0 252-3 252-3 252-3 235-0 252-3 178-3 178-3 178-3 178-3 178-3 178-3 178-3 154-3 154-3 154-3 154-3 154-3 254-0 254-0 342-0 342-0 342-0 342-0 342-0 342-0 342-0 185-0 185-0 185-0 185-0 185-0 185-0 185-0 185-0 185-0 185-0 155-0 155-0 155-0 155-0 155-0 306-0 306-0 263-0 263-0 160-0 160-0 245-3 245-3 245-3 245-3 245-3 138-3 9-3 9-3 9-3 9-3 9-3 9-3 288-3 288-3 288-3 288-3 152-0 152-0 152-0 242-0 106-0 106-0 106-0 103-0 103-0 103-0 103-0 103-0 103-0 371-0 371-0 40-0 538-3 538-3 538-3 538-3 538-3 142-0 142-0 142-0 142-0 142-0 142-0 345-0 345-0 345-0 345-0 345-0 345-0 268-3 268-3 268-3 268-3 118-3 118-3 118-3 191-0 118-3 191-0 118-3 189-0 192-0 192-0 192-0 192-0 170-0 192-0 192-0 192-0 192-0 95-0 95-0 95-0 95-0 195-3 195-3 195-3 195-3 195-3 146-0 146-0 146-0 146-0 146-0 146-0 146-0 146-0 146-0 299-0 299-0 299-0 299-0 299-0 299-0 369-3 271-0 271-0 271-0 271-0 271-0 271-0 0-2 0-2 0-2 0-2 0-2 0-2 0-2 0-2 0-2 0-2 0-2 0-2 0-2 0-2 0-2 0-2 0-2 0-2 0-2 0-2 0-2 0-2 0-2 0-2 0-2 0-2 0-2 0-2 0-2 0-2 
0-2 0-2 0-2 0-2 0-2 0-2 0-2 0-2 0-2 0-2 0-2 0-2 0-2 0-2 0-2 0-2 0-2 0-2 0-2 0-2 0-2 0-2 0-2 0-2 0-2 0-2 0-2 0-2 0-2 0-2 0-2 0-2 0-2 0-2 0-2 80-0 80-0 80-0 80-0 252-3 252-3 252-3 252-3 252-3 178-3 178-3 178-3 178-3 178-3 178-3 154-3 154-3 154-3 154-3 154-3 154-3 254-0 254-0 254-0 342-0 342-0 342-0 342-0 342-0 342-0 185-0 105-3 105-3 105-3 105-3 185-0 185-0 185-0 185-0 185-0 155-0 155-0 155-0 155-0 155-0 155-0 155-0 263-0 263-0 263-0 263-0 245-3 245-3 245-3 245-3 245-3 9-3 9-3 9-3 9-3 9-3 9-3 152-0 152-0 288-3 152-0 152-0 152-0 152-0 152-0 152-0 106-0 106-0 106-0 103-0 103-0 103-0 103-0 103-0 103-0 103-0 371-0 40-0 40-0 40-0 40-0 538-3 142-0 142-0 142-0 142-0 142-0 142-0 142-0 345-0 345-0 345-0 362-3 345-0 241-0 241-0 241-0 241-0 268-3 118-3 118-3 118-3 118-3 118-3 118-3 118-3 189-0 189-0 192-0 192-0 192-0 170-0 95-0 95-0 95-0 95-0 95-0 95-0 95-0 95-0 195-3 43-3 195-3 146-0 146-0 146-0 146-0 146-0 146-0 146-0 146-0 146-0 325-3 299-0 299-0 299-0 299-0 299-0 299-0 299-0 299-0 271-0 271-0 271-0 271-0 271-0 271-0 0-2 0-2 0-2 0-2 0-2 0-2 0-2 0-2 0-2 0-2 0-2 0-2 0-2 0-2 0-2 0-2 0-2 0-2 0-2 0-2 0-2 0-2 0-2 0-2 0-2 0-2 0-2 0-2 0-2 0-2 
0-2 0-2 0-2 0-2 0-2 0-2 0-2 0-2 0-2 0-2 0-2 0-2 0-2 0-2 0-2 0-2 0-2 0-2 0-2 0-2 0-2 0-2 0-2 0-2 0-2 0-2 0-2 0-2 0-2 0-2 0-2 0-2 0-2 0-2 0-2 80-0 80-0 252-3 252-3 252-3 252-3 252-3 252-3 252-3 178-3 178-3 178-3 178-3 178-3 178-3 178-3 154-3 154-3 154-3 154-3 154-3 154-3 154-3 254-0 342-0 342-0 342-0 105-3 105-3 105-3 105-3 105-3 312-3 105-3 105-3 185-0 185-0 185-0 185-0 185-0 185-0 155-0 155-0 155-0 155-0 155-0 155-0 263-0 263-0 263-0 263-0 245-3 245-3 245-3 245-3 245-3 9-3 9-3 9-3 9-3 9-3 9-3 152-0 152-0 152-0 152-0 152-0 152-0 152-0 152-0 106-0 106-0 106-0 106-0 106-0 106-0 103-0 103-0 103-0 103-0 103-0 103-0 40-0 40-0 40-0 40-0 142-0 142-0 142-0 142-0 142-0 362-3 142-0 142-0 362-3 362-3 362-3 362-3 241-0 241-0 241-0 241-0 118-3 118-3 118-3 118-3 118-3 118-3 118-3 118-3 118-3 189-0 189-0 189-0 189-0 170-0 170-0 170-0 170-0 170-0 170-0 374-3 95-0 95-0 374-3 195-3 43-3 43-3 146-0 146-0 146-0 146-0 146-0 146-0 146-0 146-0 146-0 325-3 325-3 325-3 299-0 299-0 299-0 299-0 299-0 299-0 299-0 271-0 271-0 271-0 271-0 271-0 0-2 0-2 0-2 0-2 0-2 0-2 0-2 0-2 0-2 0-2 0-2 0-2 0-2 0-2 0-2 0-2 0-2 0-2 0-2 0-2 0-2 0-2 0-2 0-2 0-2 0-2 0-2 0-2 0-2 0-2 
0-2 0-2 0-2 0-2 0-2 0-2 0-2 0-2 0-2 0-2 0-2 0-2 0-2 0-2 0-2 0-2 0-2 0-2 0-2 0-2 0-2 0-2 0-2 0-2 0-2 0-2 0-2 0-2 0-2 0-2 0-2 0-2 0-2 0-2 0-2 237-0 237-0 252-3 252-3 252-3 252-3 252-3 252-3 252-3 252-3 178-3 378-3 378-3 378-3 378-3 178-3 378-3 378-3 378-3 154-3 87-0 154-3 154-3 154-3 154-3 154-3 105-3 105-3 105-3 105-3 105-3 312-3 312-3 105-3 105-3 185-0 185-0 185-0 185-0 155-0 155-0 155-0 155-0 155-0 155-0 155-0 263-0 263-0 263-0 263-0 263-0 263-0 245-3 245-3 245-3 245-3 245-3 9-3 9-3 9-3 9-3 9-3 9-3 152-0 247-3 152-0 152-0 152-0 152-0 152-0 106-0 106-0 106-0 106-0 106-0 103-0 103-0 103-0 103-0 103-0 40-0 103-0 40-0 40-0 40-0 40-0 142-0 142-0 142-0 142-0 142-0 362-3 142-0 142-0 362-3 362-3 362-3 362-3 241-0 241-0 241-0 118-3 118-3 118-3 118-3 118-3 118-3 118-3 118-3 118-3 189-0 189-0 189-0 189-0 189-0 170-0 170-0 170-0 170-0 170-0 374-3 374-3 95-0 95-0 374-3 43-3 43-3 43-3 43-3 43-3 146-0 146-0 43-3 43-3 146-0 146-0 325-3 325-3 325-3 325-3 299-0 299-0 299-0 299-0 299-0 299-0 199-3 199-3 199-3 271-0 271-0 271-0 0-2 0-2 0-2 0-2 0-2 0-2 0-2 0-2 0-2 0-2 0-2 0-2 0-2 0-2 0-2 0-2 0-2 0-2 0-2 0-2 0-2 0-2 0-2 0-2 0-2 0-2 0-2 0-2 0-2 0-2 
0-2 0-2 0-2 0-2 0-2 0-2 0-2 0-2 0-2 0-2 0-2 0-2 0-2 0-2 0-2 0-2 0-2 0-2 0-2 0-2 0-2 0-2 0-2 0-2 0-2 0-2 0-2 0-2 0-2 0-2 0-2 0-2 0-2 0-2 237-0 237-0 237-0 237-0 237-0 252-3 252-3 252-3 252-3 252-3 252-3 178-3 378-3 378-3 378-3 378-3 378-3 378-3 378-3 378-3 87-0 87-0 154-3 154-3 154-3 154-3 154-3 105-3 105-3 105-3 105-3 312-3 312-3 312-3 312-3 312-3 185-0 185-0 185-0 185-0 185-0 310-0 155-0 155-0 155-0 155-0 155-0 263-0 263-0 263-0 263-0 263-0 263-0 245-3 245-3 245-3 245-3 245-3 9-3 9-3 9-3 9-3 9-3 247-3 247-3 247-3 152-0 152-0 152-0 152-0 152-0 106-0 106-0 106-0 106-0 106-0 106-0 103-0 103-0 103-0 103-0 40-0 40-0 40-0 40-0 40-0 40-0 40-0 40-0 142-0 142-0 142-0 362-3 362-3 362-3 362-3 362-3 362-3 362-3 241-0 241-0 241-0 241-0 241-0 118-3 118-3 118-3 118-3 118-3 118-3 189-0 189-0 189-0 189-0 170-0 170-0 170-0 170-0 170-0 170-0 170-0 374-3 374-3 374-3 374-3 374-3 43-3 43-3 43-3 43-3 43-3 43-3 43-3 43-3 43-3 43-3 43-3 325-3 325-3 325-3 325-3 299-0 299-0 299-0 299-0 299-0 199-3 199-3 199-3 199-3 271-0 271-0 271-0 0-2 0-2 0-2 0-2 0-2 0-2 0-2 0-2 0-2 0-2 0-2 0-2 0-2 0-2 0-2 0-2 0-2 0-2 0-2 0-2 0-2 0-2 0-2 0-2 0-2 0-2 0-2 0-2 0-2 0-2 
0-2 0-2 0-2 0-2 0-2 0-2 0-2 0-2 0-2 0-2 0-2 0-2 0-2 0-2 0-2 0-2 0-2 0-2 0-2 0-2 0-2 0-2 0-2 0-2 0-2 0-2 0-2 0-2 0-2 0-2 0-2 0-2 0-2 0-2 237-0 237-0 237-0 237-0 237-0 301-3 301-3 301-3 301-3 178-3 178-3 178-3 178-3 378-3 378-3 378-3 378-3 378-3 378-3 87-0 87-0 87-0 87-0 154-3 154-3 154-3 105-3 105-3 105-3 105-3 312-3 312-3 312-3 312-3 312-3 312-3 312-3 312-3 310-0 310-0 310-0 310-0 310-0 310-0 310-0 310-0 263-0 263-0 263-0 263-0 263-0 263-0 255-3 255-3 255-3 255-3 245-3 9-3 9-3 9-3 9-3 9-3 9-3 247-3 247-3 247-3 247-3 247-3 247-3 152-0 152-0 106-0 234-3 234-3 106-0 106-0 106-0 103-0 103-0 103-0 40-0 40-0 40-0 40-0 40-0 339-3 121-0 121-0 121-0 142-0 142-0 142-0 362-3 362-3 362-3 362-3 362-3 362-3 241-0 241-0 241-0 241-0 241-0 241-0 118-3 118-3 118-3 293-3 293-3 293-3 189-0 189-0 189-0 189-0 170-0 170-0 170-0 170-0 170-0 170-0 170-0 374-3 374-3 374-3 374-3 374-3 374-3 374-3 43-3 43-3 43-3 43-3 43-3 43-3 222-0 222-0 43-3 325-3 325-3 325-3 325-3 299-0 299-0 443-0 299-0 299-0 299-0 199-3 199-3 199-3 199-3 199-3 271-0 0-2 0-2 0-2 0-2 0-2 0-2 0-2 0-2 0-2 0-2 0-2 0-2 0-2 0-2 0-2 0-2 0-2 0-2 0-2 0-2 0-2 0-2 0-2 0-2 0-2 0-2 0-2 0-2 0-2 0-2 
0-2 0-2 0-2 0-2 0-2 0-2 0-2 0-2 0-2 0-2 0-2 0-2 0-2 0-2 0-2 0-2 0-2 0-2 0-2 0-2 0-2 0-2 0-2 0-2 0-2 0-2 0-2 0-2 0-2 0-2 0-2 0-2 0-2 0-2 237-0 237-0 237-0 237-0 237-0 301-3 301-3 301-3 301-3 178-3 178-3 178-3 178-3 178-3 378-3 378-3 378-3 378-3 378-3 87-0 87-0 87-0 87-0 154-3 105-3 105-3 105-3 105-3 105-3 105-3 312-3 312-3 312-3 312-3 312-3 312-3 312-3 312-3 310-0 310-0 310-0 310-0 310-0 310-0 310-0 310-0 263-0 263-0 263-0 263-0 263-0 263-0 255-3 255-3 255-3 255-3 255-3 436-0 363-0 9-3 9-3 363-0 363-0 363-0 247-3 247-3 247-3 247-3 247-3 152-0 152-0 234-3 234-3 234-3 234-3 106-0 106-0 106-0 106-0 106-0 106-0 40-0 40-0 339-3 339-3 339-3 121-0 121-0 121-0 121-0 121-0 142-0 362-3 362-3 362-3 362-3 362-3 362-3 241-0 241-0 241-0 241-0 241-0 241-0 293-3 293-3 293-3 293-3 293-3 293-3 189-0 189-0 189-0 189-0 170-0 170-0 170-0 350-0 170-0 170-0 170-0 374-3 374-3 374-3 374-3 374-3 374-3 374-3 374-3 374-3 43-3 43-3 222-0 222-0 222-0 222-0 222-0 325-3 325-3 325-3 325-3 443-0 443-0 443-0 443-0 199-3 199-3 199-3 199-3 199-3 199-3 199-3 199-3 0-2 0-2 0-2 0-2 0-2 0-2 0-2 0-2 0-2 0-2 0-2 0-2 0-2 0-2 0-2 0-2 0-2 0-2 0-2 0-2 0-2 0-2 0-2 0-2 0-2 0-2 0-2 0-2 0-2 0-2 
0-2 0-2 0-2 0-2 0-2 0-2 0-2 0-2 0-2 0-2 0-2 0-2 0-2 0-2 0-2 0-2 0-2 0-2 0-2 0-2 0-2 0-2 0-2 0-2 0-2 0-2 0-2 0-2 0-2 0-2 0-2 0-2 0-2 0-2 237-0 237-0 237-0 237-0 237-0 301-3 301-3 301-3 301-3 301-3 301-3 301-3 178-3 178-3 378-3 378-3 378-3 378-3 378-3 87-0 87-0 87-0 87-0 87-0 87-0 105-3 105-3 105-3 105-3 312-3 312-3 312-3 312-3 312-3 312-3 312-3 312-3 157-3 157-3 157-3 310-0 310-0 310-0 310-0 310-0 255-3 255-3 255-3 255-3 263-0 263-0 255-3 255-3 255-3 255-3 255-3 255-3 436-0 363-0 363-0 363-0 363-0 363-0 363-0 247-3 247-3 247-3 247-3 247-3 152-0 234-3 234-3 234-3 234-3 234-3 234-3 234-3 106-0 106-0 106-0 339-3 40-0 40-0 339-3 339-3 339-3 339-3 121-0 121-0 121-0 121-0 121-0 121-0 362-3 362-3 362-3 362-3 362-3 241-0 241-0 241-0 241-0 293-3 293-3 293-3 293-3 293-3 293-3 293-3 189-0 189-0 350-0 350-0 350-0 350-0 170-0 350-0 350-0 170-0 170-0 170-0 374-3 374-3 374-3 374-3 374-3 374-3 374-3 374-3 43-3 43-3 222-0 222-0 163-0 163-0 222-0 222-0 325-3 325-3 325-3 325-3 443-0 443-0 443-0 443-0 443-0 443-0 199-3 199-3 199-3 199-3 199-3 199-3 0-2 0-2 0-2 0-2 0-2 0-2 0-2 0-2 0-2 0-2 0-2 0-2 0-2 0-2 0-2 0-2 0-2 0-2 0-2 0-2 0-2 0-2 0-2 0-2 0-2 0-2 0-2 0-2 0-2 0-2 
0-2 0-2 0-2 0-2 0-2 0-2 0-2 0-2 0-2 0-2 0-2 0-2 0-2 0-2 0-2 0-2 0-2 0-2 0-2 0-2 0-2 0-2 0-2 0-2 0-2 0-2 0-2 0-2 0-2 0-2 0-2 0-2 0-2 0-2 237-0 237-0 237-0 237-0 237-0 301-3 301-3 301-3 301-3 301-3 301-3 301-3 178-3 178-3 378-3 378-3 378-3 378-3 378-3 233-3 87-0 87-0 87-0 87-0 202-0 202-0 202-0 202-0 105-3 105-3 312-3 312-3 312-3 312-3 312-3 312-3 312-3 157-3 157-3 157-3 310-0 310-0 310-0 310-0 310-0 255-3 255-3 255-3 255-3 255-3 255-3 255-3 255-3 436-0 436-0 436-0 436-0 436-0 363-0 363-0 363-0 363-0 363-0 363-0 247-3 247-3 247-3 247-3 247-3 234-3 234-3 234-3 234-3 234-3 234-3 234-3 234-3 234-3 339-3 339-3 339-3 339-3 339-3 339-3 339-3 339-3 339-3 121-0 121-0 121-0 121-0 121-0 121-0 121-0 362-3 362-3 362-3 362-3 362-3 241-0 241-0 241-0 293-3 293-3 293-3 293-3 293-3 293-3 293-3 189-0 189-0 189-0 350-0 350-0 350-0 350-0 350-0 350-0 170-0 170-0 91-0 374-3 374-3 197-0 197-0 197-0 197-0 374-3 374-3 43-3 43-3 222-0 222-0 222-0 163-0 222-0 325-3 325-3 325-3 325-3 325-3 443-0 443-0 443-0 443-0 443-0 443-0 199-3 199-3 199-3 199-3 199-3 218-0 0-2 0-2 0-2 0-2 0-2 0-2 0-2 0-2 0-2 0-2 0-2 0-2 0-2 0-2 0-2 0-2 0-2 0-2 0-2 0-2 0-2 0-2 0-2 0-2 0-2 0-2 0-2 0-2 0-2 0-2 
0-2 0-2 0-2 0-2 0-2 0-2 0-2 0-2 0-2 0-2 0-2 0-2 0-2 0-2 0-2 0-2 0-2 0-2 0-2 0-2 0-2 0-2 0-2 0-2 0-2 0-2 0-2 0-2 0-2 0-2 0-2 0-2 0-2 0-2 237-0 237-0 237-0 237-0 237-0 301-3 301-3 301-3 301-3 301-3 301-3 301-3 178-3 178-3 428-0 233-3 378-3 233-3 233-3 233-3 87-0 87-0 202-0 202-0 202-0 202-0 202-0 202-0 105-3 105-3 105-3 331-0 312-3 312-3 157-3 157-3 157-3 157-3 157-3 157-3 310-0 310-0 310-0 310-0 310-0 310-0 310-0 238-3 255-3 255-3 255-3 255-3 255-3 436-0 436-0 436-0 436-0 436-0 363-0 363-0 363-0 363-0 363-0 363-0 363-0 363-0 247-3 247-3 247-3 247-3 234-3 234-3 234-3 234-3 234-3 234-3 234-3 234-3 339-3 339-3 339-3 292-0 339-3 339-3 339-3 339-3 339-3 121-0 262-3 121-0 121-0 121-0 121-0 121-0 362-3 362-3 362-3 362-3 241-0 241-0 414-0 414-0 293-3 293-3 293-3 293-3 293-3 293-3 293-3 189-0 189-0 189-0 350-0 350-0 350-0 350-0 350-0 350-0 91-0 91-0 91-0 91-0 197-0 197-0 197-0 197-0 197-0 374-3 374-3 43-3 43-3 222-0 222-0 222-0 163-0 163-0 163-0 325-3 325-3 325-3 325-3 443-0 443-0 443-0 443-0 443-0 443-0 199-3 199-3 199-3 218-0 218-0 218-0 0-2 0-2 0-2 0-2 0-2 0-2 0-2 0-2 0-2 0-2 0-2 0-2 0-2 0-2 0-2 0-2 0-2 0-2 0-2 0-2 0-2 0-2 0-2 0-2 0-2 0-2 0-2 0-2 0-2 0-2 
0-2 0-2 0-2 0-2 0-2 0-2 0-2 0-2 0-2 0-2 0-2 0-2 0-2 0-2 0-2 0-2 0-2 0-2 0-2 0-2 0-2 0-2 0-2 0-2 0-2 0-2 0-2 0-2 0-2 0-2 0-2 0-2 0-2 0-2 237-0 237-0 237-0 237-0 237-0 301-3 301-3 301-3 301-3 301-3 301-3 301-3 428-0 428-0 428-0 233-3 233-3 233-3 233-3 233-3 233-3 87-0 202-0 202-0 202-0 202-0 202-0 202-0 202-0 202-0 331-0 331-0 331-0 331-0 331-0 157-3 157-3 157-3 157-3 157-3 412-0 412-0 412-0 310-0 310-0 310-0 238-3 238-3 238-3 255-3 255-3 255-3 255-3 436-0 436-0 436-0 436-0 436-0 363-0 363-0 363-0 363-0 363-0 363-0 363-0 363-0 247-3 247-3 247-3 247-3 247-3 234-3 234-3 234-3 234-3 234-3 234-3 339-3 339-3 339-3 292-0 292-0 339-3 339-3 339-3 339-3 262-3 262-3 262-3 262-3 262-3 121-0 121-0 121-0 121-0 121-0 121-0 414-0 414-0 414-0 414-0 414-0 293-3 293-3 293-3 293-3 293-3 293-3 293-3 293-3 189-0 189-0 350-0 350-0 350-0 350-0 350-0 350-0 91-0 91-0 91-0 91-0 197-0 197-0 197-0 197-0 197-0 197-0 43-3 43-3 222-0 222-0 222-0 163-0 163-0 163-0 163-0 325-3 325-3 325-3 325-3 443-0 443-0 443-0 443-0 443-0 443-0 199-3 218-0 218-0 218-0 218-0 218-0 218-0 0-2 0-2 0-2 0-2 0-2 0-2 0-2 0-2 0-2 0-2 0-2 0-2 0-2 0-2 0-2 0-2 0-2 0-2 0-2 0-2 0-2 0-2 0-2 0-2 0-2 0-2 0-2 0-2 0-2 
0-2 0-2 0-2 0-2 0-2 0-2 0-2 0-2 0-2 0-2 0-2 0-2 0-2 0-2 0-2 0-2 0-2 0-2 0-2 0-2 0-2 0-2 0-2 0-2 0-2 0-2 0-2 0-2 0-2 0-2 0-2 0-2 0-2 0-2 237-0 377-3 237-0 237-0 301-3 301-3 229-0 229-0 229-0 229-0 428-0 428-0 428-0 428-0 233-3 233-3 233-3 233-3 233-3 233-3 233-3 87-0 87-0 202-0 202-0 202-0 202-0 202-0 202-0 202-0 331-0 331-0 331-0 331-0 331-0 157-3 157-3 157-3 157-3 157-3 412-0 412-0 412-0 310-0 238-3 238-3 238-3 238-3 238-3 238-3 238-3 255-3 255-3 436-0 436-0 436-0 436-0 436-0 436-0 363-0 436-0 436-0 363-0 363-0 363-0 182-0 182-0 247-3 247-3 247-3 247-3 321-0 234-3 234-3 234-3 321-0 339-3 339-3 321-0 321-0 292-0 292-0 339-3 339-3 339-3 262-3 262-3 262-3 262-3 262-3 262-3 121-0 121-0 121-0 121-0 121-0 267-0 267-0 267-0 414-0 414-0 414-0 414-0 414-0 414-0 213-0 213-0 213-0 189-0 189-0 189-0 189-0 189-0 350-0 350-0 350-0 350-0 350-0 91-0 91-0 197-0 197-0 197-0 197-0 197-0 197-0 197-0 197-0 43-3 43-3 222-0 222-0 222-0 163-0 163-0 163-0 163-0 325-3 325-3 325-3 443-0 443-0 443-0 443-0 443-0 443-0 218-0 218-0 218-0 218-0 218-0 218-0 218-0 218-0 0-2 0-2 0-2 0-2 0-2 0-2 0-2 0-2 0-2 0-2 0-2 0-2 0-2 0-2 0-2 0-2 0-2 0-2 0-2 0-2 0-2 0-2 0-2 0-2 0-2 0-2 0-2 0-2 0-2 
0-2 0-2 0-2 0-2 0-2 0-2 0-2 0-2 0-2 0-2 0-2 0-2 0-2 0-2 0-2 0-2 0-2 0-2 0-2 0-2 0-2 0-2 0-2 0-2 0-2 0-2 0-2 0-2 0-2 0-2 0-2 0-2 0-2 0-2 237-0 377-3 237-0 229-0 229-0 229-0 229-0 229-0 229-0 229-0 428-0 428-0 428-0 428-0 428-0 233-3 233-3 233-3 233-3 87-0 87-0 87-0 87-0 202-0 202-0 202-0 202-0 202-0 331-0 202-0 331-0 331-0 331-0 331-0 331-0 331-0 157-3 157-3 157-3 157-3 412-0 412-0 412-0 412-0 238-3 238-3 238-3 238-3 238-3 238-3 238-3 255-3 238-3 436-0 436-0 436-0 436-0 436-0 436-0 436-0 436-0 436-0 363-0 363-0 182-0 182-0 182-0 247-3 247-3 247-3 321-0 321-0 321-0 321-0 321-0 321-0 321-0 321-0 321-0 321-0 292-0 292-0 292-0 262-3 262-3 262-3 262-3 262-3 262-3 262-3 121-0 121-0 121-0 121-0 121-0 121-0 267-0 267-0 414-0 414-0 414-0 414-0 414-0 414-0 414-0 213-0 213-0 213-0 213-0 213-0 213-0 213-0 213-0 350-0 350-0 350-0 350-0 350-0 350-0 91-0 197-0 197-0 197-0 197-0 197-0 197-0 197-0 222-0 222-0 222-0 222-0 448-0 448-0 163-0 163-0 163-0 163-0 163-0 163-0 163-0 443-0 443-0 443-0 443-0 399-0 218-0 218-0 218-0 218-0 218-0 218-0 218-0 218-0 218-0 0-2 0-2 0-2 0-2 0-2 0-2 0-2 0-2 0-2 0-2 0-2 0-2 0-2 0-2 0-2 0-2 0-2 0-2 0-2 0-2 0-2 0-2 0-2 0-2 0-2 0-2 0-2 0-2 0-2 
0-2 0-2 0-2 0-2 0-2 0-2 0-2 0-2 0-2 0-2 0-2 0-2 0-2 0-2 0-2 0-2 0-2 0-2 0-2 0-2 0-2 0-2 0-2 0-2 0-2 0-2 0-2 0-2 0-2 0-2 0-2 0-2 0-2 0-2 377-3 377-3 237-0 229-0 229-0 229-0 229-0 229-0 229-0 229-0 428-0 428-0 428-0 428-0 428-0 233-3 233-3 233-3 233-3 233-3 87-0 87-0 87-0 202-0 202-0 202-0 202-0 331-0 331-0 331-0 331-0 331-0 331-0 331-0 157-3 157-3 157-3 157-3 157-3 412-0 412-0 412-0 412-0 412-0 412-0 238-3 238-3 238-3 238-3 238-3 238-3 238-3 238-3 436-0 436-0 365-3 365-3 365-3 365-3 365-3 365-3 365-3 365-3 363-0 182-0 182-0 182-0 182-0 182-0 247-3 321-0 321-0 321-0 321-0 321-0 321-0 321-0 321-0 321-0 321-0 292-0 292-0 292-0 262-3 262-3 262-3 262-3 262-3 262-3 262-3 262-3 267-0 267-0 267-0 267-0 267-0 267-0 267-0 313-3 414-0 414-0 414-0 414-0 414-0 414-0 213-0 213-0 213-0 213-0 213-0 213-0 213-0 213-0 213-0 350-0 350-0 350-0 91-0 91-0 91-0 197-0 197-0 91-0 197-0 91-0 197-0 197-0 222-0 222-0 448-0 448-0 448-0 448-0 163-0 163-0 163-0 163-0 163-0 163-0 163-0 163-0 399-0 399-0 399-0 399-0 218-0 218-0 218-0 218-0 218-0 218-0 273-0 218-0 218-0 0-2 0-2 0-2 0-2 0-2 0-2 0-2 0-2 0-2 0-2 0-2 0-2 0-2 0-2 0-2 0-2 0-2 0-2 0-2 0-2 0-2 0-2 0-2 0-2 0-2 0-2 0-2 0-2 0-2 
0-2 0-2 0-2 0-2 0-2 0-2 0-2 0-2 0-2 0-2 0-2 0-2 0-2 0-2 0-2 0-2 0-2 0-2 0-2 0-2 0-2 0-2 0-2 0-2 0-2 0-2 0-2 0-2 0-2 0-2 0-2 0-2 0-2 0-2 377-3 377-3 377-3 377-3 229-0 229-0 229-0 229-0 229-0 229-0 428-0 428-0 428-0 428-0 428-0 233-3 233-3 233-3 233-3 233-3 376-0 87-0 87-0 202-0 202-0 202-0 331-0 331-0 331-0 331-0 331-0 331-0 331-0 157-3 157-3 157-3 157-3 157-3 157-3 412-0 412-0 412-0 412-0 412-0 412-0 238-3 238-3 238-3 238-3 238-3 238-3 238-3 436-0 436-0 365-3 365-3 365-3 365-3 365-3 365-3 365-3 365-3 365-3 365-3 182-0 182-0 182-0 182-0 182-0 321-0 321-0 321-0 321-0 321-0 321-0 321-0 321-0 321-0 321-0 321-0 292-0 292-0 292-0 262-3 262-3 262-3 262-3 262-3 262-3 262-3 262-3 169-3 267-0 267-0 267-0 267-0 267-0 313-3 313-3 313-3 414-0 414-0 414-0 414-0 213-0 213-0 213-0 213-0 213-0 213-0 213-0 213-0 213-0 213-0 350-0 424-0 424-0 91-0 91-0 91-0 91-0 91-0 91-0 91-0 91-0 197-0 197-0 197-0 222-0 222-0 448-0 448-0 448-0 448-0 163-0 163-0 163-0 448-0 163-0 163-0 163-0 163-0 399-0 399-0 399-0 218-0 218-0 399-0 273-0 273-0 273-0 273-0 218-0 218-0 273-0 0-2 0-2 0-2 0-2 0-2 0-2 0-2 0-2 0-2 0-2 0-2 0-2 0-2 0-2 0-2 0-2 0-2 0-2 0-2 0-2 0-2 0-2 0-2 0-2 0-2 0-2 0-2 0-2 
0-2 0-2 0-2 0-2 0-2 0-2 0-2 0-2 0-2 0-2 0-2 0-2 0-2 0-2 0-2 0-2 0-2 0-2 0-2 0-2 0-2 0-2 0-2 0-2 0-2 0-2 0-2 0-2 0-2 0-2 0-2 0-2 0-2 0-2 377-3 377-3 377-3 377-3 229-0 229-0 229-0 229-0 229-0 229-0 428-0 428-0 428-0 181-3 428-0 428-0 428-0 233-3 233-3 376-0 376-0 87-0 87-0 202-0 202-0 202-0 330-3 331-0 331-0 331-0 330-3 231-0 231-0 231-0 231-0 231-0 157-3 157-3 412-0 412-0 412-0 412-0 412-0 412-0 158-0 238-3 238-3 238-3 238-3 238-3 238-3 238-3 436-0 436-0 365-3 365-3 365-3 365-3 365-3 365-3 365-3 365-3 182-0 182-0 182-0 182-0 182-0 182-0 182-0 258-0 258-0 258-0 168-0 168-0 168-0 321-0 321-0 321-0 321-0 321-0 292-0 292-0 292-0 292-0 292-0 262-3 262-3 262-3 262-3 262-3 262-3 169-3 267-0 267-0 267-0 313-3 313-3 313-3 313-3 313-3 313-3 414-0 414-0 414-0 414-0 313-3 213-0 213-0 213-0 213-0 213-0 349-0 213-0 213-0 424-0 424-0 424-0 424-0 91-0 91-0 91-0 91-0 91-0 91-0 265-3 265-3 222-0 222-0 222-0 222-0 448-0 448-0 448-0 448-0 448-0 448-0 448-0 448-0 448-0 163-0 163-0 163-0 399-0 399-0 399-0 399-0 399-0 399-0 273-0 273-0 273-0 273-0 218-0 218-0 273-0 0-2 0-2 0-2 0-2 0-2 0-2 0-2 0-2 0-2 0-2 0-2 0-2 0-2 0-2 0-2 0-2 0-2 0-2 0-2 0-2 0-2 0-2 0-2 0-2 0-2 0-2 0-2 0-2 
0-2 0-2 0-2 0-2 0-2 0-2 0-2 0-2 0-2 0-2 0-2 0-2 0-2 0-2 0-2 0-2 0-2 0-2 0-2 0-2 0-2 0-2 0-2 0-2 0-2 0-2 0-2 0-2 0-2 0-2 0-2 0-2 0-2 0-2 0-2 377-3 377-3 377-3 229-0 229-0 229-0 229-0 229-0 428-0 428-0 428-0 181-3 181-3 428-0 428-0 428-0 233-3 233-3 376-0 376-0 376-0 330-3 330-3 330-3 330-3 330-3 331-0 331-0 330-3 330-3 231-0 231-0 231-0 231-0 231-0 231-0 157-3 412-0 412-0 412-0 412-0 412-0 158-0 158-0 158-0 158-0 158-0 158-0 158-0 158-0 264-0 264-0 264-0 264-0 365-3 365-3 365-3 365-3 365-3 365-3 365-3 182-0 182-0 296-3 182-0 182-0 182-0 182-0 258-0 258-0 258-0 168-0 168-0 168-0 168-0 168-0 168-0 168-0 321-0 292-0 292-0 292-0 292-0 292-0 292-0 169-3 169-3 169-3 169-3 169-3 169-3 267-0 267-0 313-3 313-3 313-3 313-3 313-3 313-3 313-3 414-0 414-0 313-3 313-3 313-3 313-3 349-0 349-0 349-0 349-0 349-0 349-0 349-0 424-0 424-0 424-0 424-0 91-0 91-0 91-0 91-0 91-0 91-0 265-3 265-3 265-3 265-3 222-0 222-0 222-0 448-0 448-0 448-0 448-0 448-0 448-0 448-0 448-0 448-0 448-0 399-0 399-0 399-0 399-0 399-0 399-0 399-0 273-0 273-0 273-0 273-0 273-0 273-0 273-0 0-2 0-2 0-2 0-2 0-2 0-2 0-2 0-2 0-2 0-2 0-2 0-2 0-2 0-2 0-2 0-2 0-2 0-2 0-2 0-2 0-2 0-2 0-2 0-2 0-2 0-2 0-2 0-2 
0-2 0-2 0-2 0-2 0-2 0-2 0-2 0-2 0-2 0-2 0-2 0-2 0-2 0-2 0-2 0-2 0-2 0-2 0-2 0-2 0-2 0-2 0-2 0-2 0-2 0-2 0-2 0-2 0-2 0-2 0-2 0-2 0-2 0-2 0-2 377-3 377-3 377-3 229-0 229-0 229-0 229-0 229-0 229-0 428-0 181-3 181-3 181-3 181-3 428-0 181-3 233-3 233-3 376-0 376-0 376-0 376-0 376-0 330-3 330-3 330-3 331-0 331-0 330-3 231-0 231-0 231-0 231-0 231-0 231-0 231-0 231-0 231-0 412-0 412-0 412-0 412-0 158-0 158-0 158-0 158-0 158-0 158-0 158-0 158-0 158-0 264-0 264-0 264-0 264-0 365-3 365-3 264-0 264-0 365-3 365-3 182-0 182-0 296-3 182-0 182-0 182-0 258-0 258-0 258-0 168-0 168-0 168-0 168-0 168-0 168-0 168-0 168-0 270-0 292-0 292-0 292-0 292-0 292-0 292-0 292-0 169-3 169-3 169-3 169-3 169-3 169-3 267-0 267-0 267-0 267-0 267-0 313-3 313-3 313-3 414-0 414-0 313-3 313-3 313-3 313-3 349-0 349-0 349-0 349-0 349-0 349-0 349-0 424-0 424-0 424-0 424-0 322-3 322-3 322-3 322-3 91-0 91-0 265-3 265-3 265-3 265-3 265-3 222-0 222-0 448-0 448-0 340-3 340-3 448-0 448-0 448-0 448-0 448-0 448-0 399-0 399-0 399-0 399-0 399-0 399-0 399-0 148-3 148-3 273-0 273-0 273-0 273-0 273-0 0-2 0-2 0-2 0-2 0-2 0-2 0-2 0-2 0-2 0-2 0-2 0-2 0-2 0-2 0-2 0-2 0-2 0-2 0-2 0-2 0-2 0-2 0-2 0-2 0-2 0-2 0-2 0-2 
0-2 0-2 0-2 0-2 0-2 0-2 0-2 0-2 0-2 0-2 0-2 0-2 0-2 0-2 0-2 0-2 0-2 0-2 0-2 0-2 0-2 0-2 0-2 0-2 0-2 0-2 0-2 0-2 0-2 0-2 0-2 0-2 0-2 0-2 0-2 377-3 377-3 377-3 229-0 303-0 303-0 303-0 428-0 428-0 428-0 181-3 181-3 181-3 181-3 181-3 181-3 181-3 233-3 376-0 376-0 376-0 376-0 376-0 330-3 330-3 330-3 330-3 330-3 330-3 231-0 231-0 231-0 231-0 231-0 231-0 231-0 231-0 231-0 412-0 412-0 412-0 412-0 389-3 158-0 158-0 158-0 216-0 216-0 216-0 216-0 264-0 264-0 264-0 264-0 264-0 264-0 264-0 264-0 264-0 264-0 264-0 182-0 296-3 296-3 182-0 258-0 258-0 258-0 258-0 258-0 168-0 168-0 168-0 168-0 168-0 168-0 168-0 270-0 270-0 292-0 292-0 292-0 292-0 58-0 58-0 58-0 58-0 169-3 169-3 169-3 169-3 169-3 267-0 267-0 267-0 267-0 267-0 313-3 313-3 313-3 313-3 313-3 313-3 313-3 349-0 349-0 349-0 349-0 349-0 349-0 349-0 349-0 424-0 424-0 424-0 424-0 424-0 322-3 322-3 322-3 322-3 366-0 366-0 366-0 265-3 265-3 265-3 265-3 222-0 222-0 448-0 448-0 340-3 340-3 340-3 340-3 340-3 340-3 474-0 474-0 474-0 474-0 474-0 399-0 399-0 399-0 399-0 399-0 148-3 273-0 273-0 273-0 273-0 273-0 0-2 0-2 0-2 0-2 0-2 0-2 0-2 0-2 0-2 0-2 0-2 0-2 0-2 0-2 0-2 0-2 0-2 0-2 0-2 0-2 0-2 0-2 0-2 0-2 0-2 0-2 0-2 0-2 
0-2 0-2 0-2 0-2 0-2 0-2 0-2 0-2 0-2 0-2 0-2 0-2 0-2 0-2 0-2 0-2 0-2 0-2 0-2 0-2 0-2 0-2 0-2 0-2 0-2 0-2 0-2 0-2 0-2 0-2 0-2 0-2 0-2 0-2 377-3 377-3 377-3 377-3 303-0 303-0 303-0 303-0 303-0 303-0 303-0 181-3 181-3 181-3 181-3 181-3 181-3 376-0 376-0 376-0 376-0 376-0 354-3 354-3 330-3 330-3 330-3 330-3 330-3 330-3 330-3 231-0 231-0 231-0 231-0 231-0 231-0 231-0 231-0 389-3 389-3 389-3 389-3 389-3 158-0 158-0 158-0 216-0 216-0 216-0 216-0 216-0 264-0 264-0 264-0 264-0 264-0 264-0 264-0 264-0 264-0 264-0 182-0 296-3 296-3 296-3 258-0 258-0 258-0 258-0 258-0 168-0 168-0 168-0 168-0 168-0 168-0 270-0 270-0 270-0 270-0 292-0 292-0 292-0 58-0 58-0 270-0 58-0 169-3 169-3 169-3 169-3 169-3 267-0 267-0 267-0 267-0 267-0 318-3 318-3 313-3 313-3 313-3 313-3 313-3 349-0 349-0 349-0 349-0 349-0 349-0 349-0 349-0 424-0 424-0 424-0 424-0 424-0 322-3 322-3 322-3 322-3 366-0 366-0 366-0 366-0 366-0 265-3 265-3 265-3 265-3 265-3 340-3 340-3 340-3 340-3 340-3 340-3 474-0 474-0 474-0 474-0 474-0 474-0 399-0 399-0 399-0 399-0 399-0 148-3 148-3 273-0 273-0 273-0 273-0 0-2 0-2 0-2 0-2 0-2 0-2 0-2 0-2 0-2 0-2 0-2 0-2 0-2 0-2 0-2 0-2 0-2 0-2 0-2 0-2 0-2 0-2 0-2 0-2 0-2 0-2 0-2 0-2 
0-2 0-2 0-2 0-2 0-2 0-2 0-2 0-2 0-2 0-2 0-2 0-2 0-2 0-2 0-2 0-2 0-2 0-2 0-2 0-2 0-2 0-2 0-2 0-2 0-2 0-2 0-2 0-2 0-2 0-2 0-2 0-2 0-2 0-2 377-3 377-3 377-3 377-3 303-0 303-0 303-0 303-0 303-0 303-0 303-0 181-3 181-3 181-3 181-3 181-3 376-0 376-0 376-0 376-0 376-0 376-0 354-3 354-3 330-3 330-3 330-3 330-3 330-3 330-3 330-3 201-3 201-3 201-3 201-3 201-3 201-3 389-3 389-3 389-3 389-3 389-3 389-3 389-3 158-0 158-0 158-0 216-0 216-0 216-0 216-0 469-0 469-0 469-0 264-0 264-0 264-0 264-0 336-3 336-3 336-3 336-3 182-0 296-3 296-3 296-3 258-0 258-0 258-0 258-0 258-0 258-0 168-0 168-0 168-0 305-3 270-0 270-0 270-0 270-0 270-0 270-0 270-0 270-0 270-0 270-0 270-0 58-0 169-3 169-3 169-3 169-3 169-3 169-3 267-0 267-0 267-0 267-0 318-3 318-3 318-3 318-3 318-3 318-3 349-0 349-0 244-0 349-0 244-0 244-0 244-0 244-0 424-0 424-0 424-0 424-0 322-3 322-3 322-3 322-3 322-3 322-3 366-0 366-0 366-0 366-0 366-0 366-0 265-3 265-3 265-3 265-3 265-3 340-3 340-3 340-3 340-3 340-3 474-0 474-0 474-0 474-0 394-0 394-0 394-0 394-0 394-0 399-0 399-0 148-3 148-3 273-0 273-0 273-0 273-0 0-2 0-2 0-2 0-2 0-2 0-2 0-2 0-2 0-2 0-2 0-2 0-2 0-2 0-2 0-2 0-2 0-2 0-2 0-2 0-2 0-2 0-2 0-2 0-2 0-2 0-2 0-2 0-2 
0-2 0-2 0-2 0-2 0-2 0-2 0-2 0-2 0-2 0-2 0-2 0-2 0-2 0-2 0-2 0-2 0-2 0-2 0-2 0-2 0-2 0-2 0-2 0-2 0-2 0-2 0-2 0-2 0-2 0-2 0-2 0-2 0-2 0-2 377-3 377-3 377-3 377-3 282-3 303-0 303-0 303-0 303-0 303-0 303-0 303-0 181-3 181-3 181-3 181-3 181-3 376-0 376-0 376-0 376-0 376-0 354-3 354-3 354-3 330-3 354-3 354-3 330-3 330-3 201-3 201-3 201-3 201-3 201-3 201-3 201-3 201-3 389-3 389-3 389-3 389-3 389-3 158-0 158-0 158-0 158-0 158-0 216-0 216-0 469-0 469-0 469-0 469-0 264-0 264-0 264-0 264-0 336-3 336-3 336-3 336-3 336-3 336-3 296-3 296-3 296-3 296-3 296-3 258-0 258-0 258-0 258-0 168-0 168-0 305-3 270-0 270-0 270-0 270-0 270-0 270-0 270-0 270-0 270-0 270-0 58-0 58-0 169-3 169-3 169-3 169-3 169-3 489-3 489-3 489-3 489-3 489-3 318-3 318-3 318-3 318-3 318-3 318-3 349-0 349-0 244-0 244-0 244-0 244-0 244-0 424-0 424-0 424-0 424-0 424-0 322-3 322-3 322-3 322-3 322-3 322-3 322-3 366-0 366-0 366-0 366-0 366-0 265-3 265-3 265-3 265-3 340-3 340-3 340-3 340-3 340-3 474-0 474-0 474-0 474-0 474-0 394-0 394-0 394-0 394-0 394-0 394-0 399-0 148-3 148-3 273-0 273-0 273-0 273-0 0-2 0-2 0-2 0-2 0-2 0-2 0-2 0-2 0-2 0-2 0-2 0-2 0-2 0-2 0-2 0-2 0-2 0-2 0-2 0-2 0-2 0-2 0-2 0-2 0-2 0-2 0-2 0-2 
0-2 0-2 0-2 0-2 0-2 0-2 0-2 0-2 0-2 0-2 0-2 0-2 0-2 0-2 0-2 0-2 0-2 0-2 0-2 0-2 0-2 0-2 0-2 0-2 0-2 0-2 0-2 0-2 0-2 0-2 0-2 0-2 0-2 0-2 377-3 377-3 377-3 282-3 282-3 303-0 303-0 303-0 303-0 303-0 303-0 303-0 204-3 181-3 181-3 181-3 181-3 181-3 376-0 376-0 376-0 376-0 376-0 354-3 354-3 330-3 354-3 354-3 330-3 201-3 201-3 201-3 201-3 201-3 201-3 201-3 201-3 201-3 389-3 389-3 389-3 389-3 389-3 389-3 389-3 158-0 158-0 158-0 216-0 469-0 469-0 469-0 469-0 469-0 264-0 264-0 336-3 336-3 336-3 336-3 336-3 336-3 336-3 336-3 296-3 296-3 296-3 296-3 296-3 258-0 258-0 258-0 258-0 305-3 305-3 305-3 270-0 270-0 270-0 270-0 270-0 270-0 270-0 270-0 270-0 58-0 58-0 58-0 58-0 58-0 58-0 58-0 58-0 489-3 489-3 489-3 489-3 489-3 318-3 318-3 318-3 318-3 318-3 318-3 318-3 318-3 244-0 244-0 244-0 244-0 117-0 116-0 424-0 424-0 424-0 424-0 322-3 322-3 322-3 322-3 322-3 348-3 348-3 348-3 366-0 366-0 366-0 366-0 265-3 265-3 265-3 265-3 194-3 340-3 340-3 340-3 340-3 474-0 474-0 474-0 474-0 474-0 394-0 394-0 394-0 394-0 394-0 394-0 394-0 148-3 148-3 148-3 148-3 148-3 148-3 0-2 0-2 0-2 0-2 0-2 0-2 0-2 0-2 0-2 0-2 0-2 0-2 0-2 0-2 0-2 0-2 0-2 0-2 0-2 0-2 0-2 0-2 0-2 0-2 0-2 0-2 0-2 0-2 
0-2 0-2 0-2 0-2 0-2 0-2 0-2 0-2 0-2 0-2 0-2 0-2 0-2 0-2 0-2 0-2 0-2 0-2 0-2 0-2 0-2 0-2 0-2 0-2 0-2 0-2 0-2 0-2 0-2 0-2 0-2 0-2 0-2 0-2 377-3 377-3 377-3 282-3 282-3 282-3 282-3 204-3 303-0 303-0 303-0 303-0 204-3 181-3 204-3 204-3 204-3 181-3 181-3 230-3 376-0 354-3 354-3 354-3 354-3 330-3 354-3 354-3 330-3 201-3 201-3 201-3 201-3 201-3 201-3 201-3 201-3 259-3 389-3 389-3 389-3 389-3 389-3 389-3 389-3 158-0 158-0 158-0 216-0 469-0 469-0 469-0 469-0 469-0 264-0 469-0 469-0 336-3 336-3 336-3 336-3 336-3 336-3 336-3 336-3 296-3 296-3 296-3 296-3 296-3 258-0 258-0 258-0 164-0 164-0 305-3 305-3 305-3 270-0 270-0 36-0 270-0 58-0 58-0 58-0 58-0 58-0 58-0 58-0 489-3 489-3 489-3 489-3 489-3 489-3 489-3 318-3 318-3 318-3 334-3 318-3 318-3 318-3 318-3 244-0 244-0 244-0 244-0 244-0 117-0 117-0 116-0 116-0 116-0 116-0 424-0 424-0 322-3 322-3 322-3 348-3 348-3 348-3 348-3 366-0 366-0 366-0 366-0 366-0 265-3 194-3 194-3 194-3 340-3 340-3 340-3 340-3 474-0 474-0 474-0 474-0 474-0 394-0 394-0 394-0 394-0 394-0 394-0 394-0 221-3 221-3 148-3 148-3 148-3 148-3 0-2 0-2 0-2 0-2 0-2 0-2 0-2 0-2 0-2 0-2 0-2 0-2 0-2 0-2 0-2 0-2 0-2 0-2 0-2 0-2 0-2 0-2 0-2 0-2 0-2 0-2 0-2 0-2 
0-2 0-2 0-2 0-2 0-2 0-2 0-2 0-2 0-2 0-2 0-2 0-2 0-2 0-2 0-2 0-2 0-2 0-2 0-2 0-2 0-2 0-2 0-2 0-2 0-2 0-2 0-2 0-2 0-2 0-2 0-2 0-2 0-2 0-2 282-3 282-3 282-3 282-3 282-3 282-3 282-3 204-3 204-3 303-0 303-0 204-3 204-3 204-3 204-3 204-3 204-3 204-3 204-3 230-3 230-3 230-3 230-3 354-3 354-3 354-3 354-3 354-3 354-3 354-3 201-3 201-3 201-3 259-3 259-3 201-3 201-3 259-3 259-3 389-3 389-3 389-3 389-3 389-3 389-3 216-0 216-0 216-0 216-0 469-0 469-0 469-0 469-0 469-0 469-0 469-0 469-0 469-0 336-3 469-0 336-3 336-3 336-3 336-3 409-0 409-0 296-3 296-3 296-3 296-3 258-0 258-0 258-0 164-0 164-0 164-0 305-3 305-3 36-0 36-0 36-0 36-0 58-0 58-0 58-0 58-0 58-0 58-0 58-0 489-3 489-3 489-3 489-3 489-3 489-3 489-3 318-3 318-3 334-3 334-3 334-3 318-3 244-0 244-0 244-0 244-0 244-0 244-0 244-0 117-0 116-0 116-0 116-0 116-0 116-0 116-0 424-0 322-3 322-3 322-3 348-3 348-3 348-3 348-3 348-3 366-0 366-0 366-0 366-0 194-3 194-3 194-3 194-3 340-3 194-3 340-3 340-3 474-0 474-0 474-0 474-0 474-0 394-0 394-0 394-0 394-0 394-0 394-0 221-3 221-3 148-3 148-3 148-3 148-3 148-3 0-2 0-2 0-2 0-2 0-2 0-2 0-2 0-2 0-2 0-2 0-2 0-2 0-2 0-2 0-2 0-2 0-2 0-2 0-2 0-2 0-2 0-2 0-2 0-2 0-2 0-2 0-2 0-2 
0-2 0-2 0-2 0-2 0-2 0-2 0-2 0-2 0-2 0-2 0-2 0-2 0-2 0-2 0-2 0-2 0-2 0-2 0-2 0-2 0-2 0-2 0-2 0-2 0-2 0-2 0-2 0-2 0-2 0-2 0-2 0-2 0-2 0-2 282-3 282-3 282-3 282-3 282-3 282-3 282-3 204-3 204-3 204-3 204-3 204-3 204-3 204-3 204-3 204-3 230-3 230-3 230-3 230-3 230-3 230-3 285-3 285-3 285-3 354-3 354-3 354-3 354-3 354-3 201-3 201-3 201-3 259-3 259-3 201-3 259-3 259-3 259-3 389-3 389-3 389-3 216-0 216-0 216-0 216-0 216-0 216-0 216-0 469-0 469-0 469-0 469-0 469-0 469-0 469-0 469-0 469-0 469-0 469-0 336-3 336-3 336-3 336-3 409-0 409-0 308-0 296-3 296-3 296-3 296-3 258-0 164-0 164-0 164-0 164-0 305-3 305-3 36-0 36-0 36-0 36-0 36-0 36-0 36-0 58-0 58-0 58-0 58-0 489-3 489-3 489-3 489-3 489-3 489-3 418-3 318-3 318-3 334-3 334-3 334-3 334-3 244-0 244-0 244-0 244-0 244-0 244-0 244-0 117-0 116-0 116-0 116-0 116-0 116-0 116-0 116-0 322-3 322-3 348-3 348-3 348-3 348-3 348-3 348-3 366-0 366-0 366-0 366-0 194-3 194-3 194-3 194-3 340-3 194-3 194-3 194-3 474-0 474-0 449-3 474-0 394-0 394-0 394-0 394-0 394-0 394-0 394-0 221-3 221-3 148-3 148-3 148-3 0-2 0-2 0-2 0-2 0-2 0-2 0-2 0-2 0-2 0-2 0-2 0-2 0-2 0-2 0-2 0-2 0-2 0-2 0-2 0-2 0-2 0-2 0-2 0-2 0-2 0-2 0-2 0-2 0-2 0-2 
0-2 0-2 0-2 0-2 0-2 0-2 0-2 0-2 0-2 0-2 0-2 0-2 0-2 0-2 0-2 0-2 0-2 0-2 0-2 0-2 0-2 0-2 0-2 0-2 0-2 0-2 0-2 0-2 0-2 0-2 0-2 0-2 0-2 0-2 282-3 282-3 282-3 282-3 282-3 282-3 352-3 352-3 352-3 204-3 204-3 204-3 204-3 204-3 204-3 230-3 230-3 230-3 230-3 230-3 230-3 230-3 285-3 285-3 285-3 285-3 285-3 354-3 354-3 354-3 259-3 259-3 259-3 259-3 259-3 259-3 259-3 259-3 259-3 260-3 260-3 260-3 216-0 216-0 216-0 216-0 216-0 216-0 388-0 388-0 388-0 388-0 388-0 388-0 388-0 439-3 439-3 469-0 409-0 409-0 409-0 336-3 409-0 409-0 409-0 409-0 308-0 296-3 296-3 296-3 296-3 258-0 164-0 164-0 164-0 164-0 305-3 36-0 36-0 36-0 36-0 36-0 36-0 36-0 36-0 36-0 58-0 58-0 58-0 489-3 489-3 489-3 489-3 489-3 489-3 418-3 418-3 418-3 334-3 334-3 334-3 334-3 334-3 334-3 244-0 244-0 244-0 244-0 244-0 117-0 116-0 116-0 116-0 116-0 116-0 116-0 116-0 322-3 348-3 348-3 348-3 348-3 348-3 348-3 348-3 366-0 348-3 348-3 347-0 194-3 194-3 194-3 194-3 194-3 194-3 194-3 194-3 474-0 474-0 449-3 474-0 474-0 474-0 394-0 394-0 394-0 221-3 221-3 221-3 148-3 148-3 148-3 148-3 0-2 0-2 0-2 0-2 0-2 0-2 0-2 0-2 0-2 0-2 0-2 0-2 0-2 0-2 0-2 0-2 0-2 0-2 0-2 0-2 0-2 0-2 0-2 0-2 0-2 0-2 0-2 0-2 0-2 0-2 
0-2 0-2 0-2 0-2 0-2 0-2 0-2 0-2 0-2 0-2 0-2 0-2 0-2 0-2 0-2 0-2 0-2 0-2 0-2 0-2 0-2 0-2 0-2 0-2 0-2 0-2 0-2 0-2 0-2 0-2 0-2 0-2 0-2 0-2 282-3 282-3 282-3 282-3 282-3 282-3 352-3 352-3 352-3 204-3 204-3 204-3 204-3 204-3 204-3 230-3 230-3 230-3 230-3 230-3 230-3 285-3 285-3 285-3 285-3 285-3 354-3 354-3 354-3 354-3 259-3 259-3 259-3 259-3 259-3 259-3 259-3 259-3 259-3 259-3 260-3 260-3 216-0 216-0 216-0 216-0 216-0 216-0 388-0 388-0 388-0 388-0 388-0 388-0 388-0 439-3 439-3 409-0 409-0 409-0 409-0 409-0 409-0 409-0 409-0 409-0 308-0 308-0 296-3 296-3 296-3 164-0 164-0 164-0 164-0 164-0 305-3 305-3 36-0 36-0 36-0 36-0 36-0 36-0 36-0 36-0 337-0 337-0 337-0 337-0 489-3 418-3 418-3 418-3 418-3 418-3 418-3 418-3 418-3 334-3 334-3 334-3 334-3 334-3 334-3 244-0 244-0 244-0 244-0 117-0 116-0 116-0 116-0 116-0 116-0 116-0 116-0 322-3 348-3 214-3 348-3 348-3 348-3 348-3 348-3 348-3 348-3 347-0 347-0 347-0 194-3 194-3 194-3 194-3 194-3 194-3 194-3 474-0 474-0 449-3 449-3 449-3 449-3 449-3 394-0 221-3 221-3 221-3 221-3 148-3 148-3 148-3 148-3 0-2 0-2 0-2 0-2 0-2 0-2 0-2 0-2 0-2 0-2 0-2 0-2 0-2 0-2 0-2 0-2 0-2 0-2 0-2 0-2 0-2 0-2 0-2 0-2 0-2 0-2 0-2 0-2 0-2 0-2 
0-2 0-2 0-2 0-2 0-2 0-2 0-2 0-2 0-2 0-2 0-2 0-2 0-2 0-2 0-2 0-2 0-2 0-2 0-2 0-2 0-2 0-2 0-2 0-2 0-2 0-2 0-2 0-2 0-2 0-2 0-2 0-2 0-2 0-2 282-3 282-3 282-3 352-3 352-3 352-3 352-3 352-3 352-3 356-0 204-3 204-3 356-0 356-0 204-3 230-3 230-3 230-3 230-3 230-3 230-3 285-3 285-3 285-3 285-3 285-3 354-3 354-3 354-3 253-0 253-0 259-3 259-3 259-3 130-0 130-0 259-3 259-3 259-3 259-3 260-3 260-3 260-3 260-3 260-3 260-3 260-3 388-0 388-0 388-0 388-0 388-0 388-0 388-0 388-0 439-3 439-3 439-3 409-0 409-0 409-0 409-0 409-0 409-0 308-0 308-0 308-0 308-0 308-0 308-0 296-3 296-3 164-0 164-0 164-0 164-0 305-3 305-3 36-0 36-0 36-0 36-0 36-0 36-0 36-0 36-0 36-0 337-0 337-0 337-0 337-0 418-3 418-3 418-3 418-3 418-3 418-3 418-3 334-3 334-3 334-3 334-3 334-3 334-3 334-3 117-0 117-0 117-0 117-0 117-0 117-0 117-0 116-0 116-0 116-0 116-0 116-0 214-3 214-3 214-3 214-3 348-3 348-3 348-3 347-0 347-0 348-3 347-0 347-0 347-0 194-3 194-3 194-3 194-3 194-3 194-3 449-3 449-3 449-3 449-3 449-3 449-3 221-3 221-3 221-3 221-3 221-3 221-3 221-3 221-3 221-3 221-3 148-3 0-2 0-2 0-2 0-2 0-2 0-2 0-2 0-2 0-2 0-2 0-2 0-2 0-2 0-2 0-2 0-2 0-2 0-2 0-2 0-2 0-2 0-2 0-2 0-2 0-2 0-2 0-2 0-2 0-2 0-2 
0-2 0-2 0-2 0-2 0-2 0-2 0-2 0-2 0-2 0-2 0-2 0-2 0-2 0-2 0-2 0-2 0-2 0-2 0-2 0-2 0-2 0-2 0-2 0-2 0-2 0-2 0-2 0-2 0-2 0-2 0-2 0-2 0-2 0-2 282-3 282-3 352-3 352-3 352-3 352-3 352-3 356-0 356-0 356-0 356-0 356-0 356-0 356-0 356-0 230-3 230-3 230-3 230-3 230-3 230-3 285-3 285-3 285-3 285-3 285-3 285-3 285-3 253-0 253-0 253-0 253-0 259-3 130-0 130-0 130-0 130-0 130-0 130-0 333-3 333-3 260-3 260-3 260-3 260-3 260-3 260-3 260-3 388-0 388-0 388-0 388-0 388-0 439-3 439-3 439-3 439-3 439-3 439-3 409-0 409-0 409-0 409-0 308-0 308-0 308-0 308-0 308-0 308-0 308-0 164-0 164-0 164-0 164-0 164-0 305-3 305-3 305-3 36-0 36-0 36-0 36-0 36-0 337-0 337-0 337-0 337-0 337-0 337-0 337-0 337-0 418-3 418-3 418-3 418-3 418-3 418-3 418-3 418-3 334-3 334-3 334-3 334-3 334-3 334-3 117-0 117-0 117-0 117-0 117-0 117-0 117-0 116-0 116-0 116-0 214-3 214-3 214-3 214-3 214-3 214-3 214-3 214-3 214-3 214-3 347-0 347-0 347-0 347-0 347-0 194-3 194-3 323-3 323-3 323-3 323-3 449-3 449-3 449-3 449-3 449-3 449-3 449-3 400-3 221-3 400-3 221-3 221-3 221-3 221-3 221-3 221-3 0-2 0-2 0-2 0-2 0-2 0-2 0-2 0-2 0-2 0-2 0-2 0-2 0-2 0-2 0-2 0-2 0-2 0-2 0-2 0-2 0-2 0-2 0-2 0-2 0-2 0-2 0-2 0-2 0-2 0-2 0-2 
0-2 0-2 0-2 0-2 0-2 0-2 0-2 0-2 0-2 0-2 0-2 0-2 0-2 0-2 0-2 0-2 0-2 0-2 0-2 0-2 0-2 0-2 0-2 0-2 0-2 0-2 0-2 0-2 0-2 0-2 0-2 0-2 0-2 0-2 282-3 282-3 352-3 352-3 352-3 352-3 352-3 352-3 356-0 356-0 356-0 356-0 356-0 356-0 401-3 401-3 401-3 230-3 230-3 230-3 230-3 285-3 285-3 285-3 285-3 285-3 285-3 253-0 253-0 253-0 253-0 253-0 253-0 130-0 130-0 130-0 130-0 130-0 333-3 333-3 333-3 333-3 333-3 260-3 260-3 260-3 260-3 388-0 388-0 388-0 388-0 439-3 439-3 439-3 439-3 439-3 439-3 409-0 409-0 409-0 409-0 409-0 409-0 409-0 308-0 308-0 308-0 308-0 308-0 308-0 164-0 164-0 164-0 164-0 164-0 305-3 305-3 305-3 305-3 305-3 305-3 305-3 36-0 337-0 337-0 337-0 337-0 337-0 337-0 337-0 337-0 418-3 418-3 418-3 418-3 418-3 418-3 497-0 497-0 497-0 334-3 334-3 334-3 334-3 117-0 117-0 117-0 117-0 117-0 117-0 117-0 545-3 545-3 545-3 545-3 214-3 214-3 214-3 214-3 214-3 214-3 214-3 214-3 214-3 214-3 347-0 347-0 347-0 347-0 347-0 347-0 323-3 323-3 323-3 323-3 323-3 449-3 449-3 449-3 449-3 449-3 449-3 449-3 400-3 400-3 400-3 400-3 400-3 221-3 221-3 221-3 221-3 0-2 0-2 0-2 0-2 0-2 0-2 0-2 0-2 0-2 0-2 0-2 0-2 0-2 0-2 0-2 0-2 0-2 0-2 0-2 0-2 0-2 0-2 0-2 0-2 0-2 0-2 0-2 0-2 0-2 0-2 0-2 
0-2 0-2 0-2 0-2 0-2 0-2 0-2 0-2 0-2 0-2 0-2 0-2 0-2 0-2 0-2 0-2 0-2 0-2 0-2 0-2 0-2 0-2 0-2 0-2 0-2 0-2 0-2 0-2 0-2 0-2 0-2 0-2 0-2 0-2 251-0 251-0 251-0 352-3 352-3 352-3 352-3 352-3 352-3 356-0 356-0 356-0 356-0 356-0 401-3 401-3 401-3 401-3 401-3 401-3 285-3 285-3 285-3 285-3 285-3 285-3 253-0 253-0 253-0 253-0 253-0 253-0 253-0 130-0 130-0 130-0 130-0 333-3 333-3 333-3 333-3 333-3 260-3 260-3 260-3 260-3 260-3 388-0 388-0 388-0 388-0 217-0 439-3 439-3 439-3 439-3 439-3 439-3 283-0 409-0 409-0 409-0 409-0 283-0 308-0 308-0 308-0 308-0 308-0 308-0 164-0 164-0 164-0 305-3 305-3 305-3 447-3 568-3 568-3 305-3 305-3 305-3 337-0 337-0 337-0 337-0 337-0 337-0 368-3 368-3 337-0 418-3 418-3 418-3 418-3 418-3 418-3 497-0 497-0 497-0 497-0 334-3 334-3 334-3 117-0 117-0 117-0 117-0 117-0 117-0 545-3 545-3 545-3 545-3 545-3 545-3 214-3 214-3 214-3 214-3 214-3 214-3 214-3 214-3 347-0 347-0 347-0 347-0 347-0 347-0 323-3 323-3 323-3 323-3 323-3 323-3 323-3 323-3 323-3 449-3 449-3 449-3 449-3 449-3 400-3 400-3 400-3 400-3 400-3 221-3 221-3 221-3 0-2 0-2 0-2 0-2 0-2 0-2 0-2 0-2 0-2 0-2 0-2 0-2 0-2 0-2 0-2 0-2 0-2 0-2 0-2 0-2 0-2 0-2 0-2 0-2 0-2 0-2 0-2 0-2 0-2 0-2 0-2 
0-2 0-2 0-2 0-2 0-2 0-2 0-2 0-2 0-2 0-2 0-2 0-2 0-2 0-2 0-2 0-2 0-2 0-2 0-2 0-2 0-2 0-2 0-2 0-2 0-2 0-2 0-2 0-2 0-2 0-2 0-2 0-2 0-2 0-2 251-0 251-0 251-0 251-0 352-3 352-3 352-3 352-3 352-3 352-3 352-3 352-3 356-0 356-0 356-0 356-0 356-0 401-3 401-3 401-3 285-3 285-3 285-3 285-3 285-3 402-3 402-3 402-3 253-0 253-0 253-0 253-0 253-0 130-0 130-0 130-0 130-0 130-0 130-0 333-3 333-3 333-3 260-3 260-3 260-3 260-3 260-3 217-0 217-0 217-0 217-0 217-0 439-3 439-3 439-3 439-3 439-3 439-3 283-0 283-0 283-0 283-0 283-0 283-0 283-0 283-0 308-0 308-0 308-0 308-0 164-0 164-0 164-0 164-0 447-3 447-3 447-3 568-3 568-3 305-3 305-3 337-0 337-0 337-0 337-0 337-0 337-0 368-3 368-3 368-3 337-0 115-0 115-0 115-0 497-0 497-0 497-0 497-0 497-0 497-0 497-0 497-0 497-0 497-0 497-0 497-0 117-0 117-0 117-0 545-3 545-3 545-3 545-3 545-3 545-3 545-3 214-3 214-3 214-3 214-3 324-3 324-3 324-3 324-3 347-0 347-0 347-0 347-0 347-0 323-3 323-3 323-3 323-3 323-3 323-3 323-3 317-3 317-3 323-3 449-3 449-3 449-3 400-3 400-3 400-3 400-3 400-3 400-3 400-3 221-3 221-3 221-3 0-2 0-2 0-2 0-2 0-2 0-2 0-2 0-2 0-2 0-2 0-2 0-2 0-2 0-2 0-2 0-2 0-2 0-2 0-2 0-2 0-2 0-2 0-2 0-2 0-2 0-2 0-2 0-2 0-2 0-2 0-2 
0-2 0-2 0-2 0-2 0-2 0-2 0-2 0-2 0-2 0-2 0-2 0-2 0-2 0-2 0-2 0-2 0-2 0-2 0-2 0-2 0-2 0-2 0-2 0-2 0-2 0-2 0-2 0-2 0-2 0-2 0-2 0-2 0-2 0-2 251-0 251-0 251-0 251-0 251-0 352-3 352-3 352-3 352-3 352-3 356-0 356-0 356-0 356-0 356-0 356-0 401-3 401-3 401-3 402-3 402-3 402-3 402-3 402-3 402-3 402-3 402-3 402-3 402-3 253-0 253-0 253-0 253-0 253-0 130-0 130-0 130-0 130-0 130-0 333-3 333-3 333-3 260-3 260-3 260-3 260-3 514-0 514-0 217-0 217-0 217-0 217-0 217-0 439-3 439-3 439-3 439-3 439-3 283-0 283-0 283-0 283-0 283-0 283-0 283-0 308-0 308-0 308-0 308-0 184-3 184-3 184-3 164-0 447-3 447-3 447-3 447-3 568-3 568-3 305-3 305-3 337-0 337-0 337-0 337-0 337-0 368-3 368-3 368-3 364-3 364-3 364-3 115-0 115-0 115-0 115-0 497-0 497-0 497-0 497-0 497-0 497-0 497-0 497-0 290-3 290-3 117-0 117-0 290-3 290-3 545-3 545-3 545-3 545-3 545-3 545-3 545-3 214-3 214-3 324-3 324-3 324-3 324-3 324-3 324-3 324-3 347-0 347-0 323-3 323-3 323-3 323-3 323-3 323-3 323-3 323-3 317-3 317-3 317-3 449-3 449-3 449-3 400-3 400-3 400-3 400-3 400-3 400-3 400-3 400-3 400-3 0-2 0-2 0-2 0-2 0-2 0-2 0-2 0-2 0-2 0-2 0-2 0-2 0-2 0-2 0-2 0-2 0-2 0-2 0-2 0-2 0-2 0-2 0-2 0-2 0-2 0-2 0-2 0-2 0-2 0-2 0-2 0-2 
0-2 0-2 0-2 0-2 0-2 0-2 0-2 0-2 0-2 0-2 0-2 0-2 0-2 0-2 0-2 0-2 0-2 0-2 0-2 0-2 0-2 0-2 0-2 0-2 0-2 0-2 0-2 0-2 0-2 0-2 0-2 0-2 0-2 0-2 251-0 251-0 251-0 251-0 251-0 352-3 352-3 307-3 307-3 307-3 307-3 307-3 356-0 356-0 356-0 356-0 401-3 401-3 401-3 402-3 402-3 402-3 327-3 327-3 327-3 402-3 402-3 402-3 402-3 402-3 402-3 253-0 253-0 253-0 130-0 130-0 130-0 130-0 130-0 333-3 333-3 333-3 333-3 333-3 260-3 260-3 514-0 514-0 217-0 217-0 217-0 217-0 217-0 217-0 439-3 439-3 283-0 283-0 283-0 283-0 283-0 283-0 283-0 283-0 283-0 283-0 283-0 308-0 308-0 184-3 184-3 447-3 447-3 447-3 447-3 447-3 447-3 568-3 568-3 305-3 305-3 568-3 568-3 337-0 337-0 368-3 368-3 368-3 368-3 364-3 364-3 364-3 364-3 115-0 115-0 115-0 115-0 497-0 497-0 115-0 461-0 461-0 497-0 497-0 290-3 290-3 290-3 117-0 290-3 290-3 290-3 290-3 545-3 545-3 545-3 545-3 462-3 462-3 462-3 462-3 324-3 324-3 324-3 324-3 324-3 324-3 324-3 347-0 347-0 347-0 317-3 323-3 323-3 323-3 323-3 317-3 317-3 566-0 566-0 566-0 449-3 449-3 400-3 400-3 400-3 400-3 400-3 400-3 400-3 400-3 400-3 0-2 0-2 0-2 0-2 0-2 0-2 0-2 0-2 0-2 0-2 0-2 0-2 0-2 0-2 0-2 0-2 0-2 0-2 0-2 0-2 0-2 0-2 0-2 0-2 0-2 0-2 0-2 0-2 0-2 0-2 0-2 0-2 
0-2 0-2 0-2 0-2 0-2 0-2 0-2 0-2 0-2 0-2 0-2 0-2 0-2 0-2 0-2 0-2 0-2 0-2 0-2 0-2 0-2 0-2 0-2 0-2 0-2 0-2 0-2 0-2 0-2 0-2 0-2 0-2 0-2 0-2 251-0 251-0 251-0 251-0 251-0 251-0 251-0 307-3 307-3 307-3 307-3 307-3 356-0 307-3 356-0 401-3 401-3 401-3 401-3 402-3 402-3 327-3 327-3 327-3 327-3 286-0 286-0 402-3 402-3 402-3 402-3 503-0 253-0 253-0 130-0 130-0 333-3 333-3 333-3 333-3 514-0 333-3 333-3 514-0 260-3 260-3 514-0 514-0 514-0 217-0 217-0 217-0 217-0 217-0 217-0 283-0 283-0 283-0 283-0 283-0 283-0 283-0 283-0 283-0 184-3 184-3 184-3 184-3 184-3 184-3 447-3 447-3 447-3 447-3 447-3 447-3 447-3 568-3 568-3 568-3 568-3 568-3 568-3 568-3 568-3 568-3 368-3 368-3 368-3 364-3 364-3 364-3 364-3 115-0 115-0 115-0 115-0 115-0 115-0 115-0 461-0 497-0 497-0 497-0 290-3 290-3 290-3 290-3 290-3 290-3 290-3 290-3 290-3 545-3 545-3 545-3 462-3 462-3 462-3 462-3 324-3 462-3 324-3 324-3 324-3 324-3 324-3 347-0 347-0 347-0 317-3 317-3 317-3 317-3 317-3 317-3 317-3 566-0 566-0 566-0 566-0 375-0 375-0 375-0 375-0 375-0 375-0 375-0 375-0 375-0 375-0 0-2 0-2 0-2 0-2 0-2 0-2 0-2 0-2 0-2 0-2 0-2 0-2 0-2 0-2 0-2 0-2 0-2 0-2 0-2 0-2 0-2 0-2 0-2 0-2 0-2 0-2 0-2 0-2 0-2 0-2 0-2 0-2 
0-2 0-2 0-2 0-2 0-2 0-2 0-2 0-2 0-2 0-2 0-2 0-2 0-2 0-2 0-2 0-2 0-2 0-2 0-2 0-2 0-2 0-2 0-2 0-2 0-2 0-2 0-2 0-2 0-2 0-2 0-2 0-2 0-2 0-2 251-0 251-0 251-0 251-0 251-0 307-3 307-3 307-3 307-3 307-3 307-3 307-3 307-3 307-3 307-3 401-3 401-3 401-3 401-3 327-3 327-3 327-3 327-3 327-3 327-3 286-0 286-0 402-3 402-3 402-3 402-3 503-0 503-0 253-0 130-0 130-0 333-3 333-3 333-3 333-3 514-0 514-0 514-0 514-0 260-3 260-3 514-0 514-0 514-0 217-0 217-0 217-0 217-0 217-0 217-0 332-3 332-3 332-3 332-3 332-3 332-3 332-3 332-3 332-3 184-3 184-3 184-3 184-3 184-3 184-3 447-3 447-3 447-3 447-3 447-3 447-3 447-3 447-3 360-0 360-0 568-3 568-3 568-3 568-3 568-3 568-3 368-3 368-3 368-3 364-3 364-3 364-3 364-3 115-0 115-0 115-0 115-0 115-0 115-0 115-0 461-0 497-0 243-0 497-0 290-3 290-3 290-3 290-3 290-3 290-3 290-3 290-3 545-3 545-3 545-3 545-3 462-3 462-3 462-3 462-3 462-3 462-3 324-3 324-3 324-3 324-3 324-3 324-3 473-3 473-3 317-3 317-3 317-3 317-3 317-3 317-3 317-3 566-0 566-0 566-0 566-0 566-0 566-0 375-0 375-0 375-0 375-0 375-0 375-0 375-0 375-0 0-2 0-2 0-2 0-2 0-2 0-2 0-2 0-2 0-2 0-2 0-2 0-2 0-2 0-2 0-2 0-2 0-2 0-2 0-2 0-2 0-2 0-2 0-2 0-2 0-2 0-2 0-2 0-2 0-2 0-2 0-2 0-2 
0-2 0-2 0-2 0-2 0-2 0-2 0-2 0-2 0-2 0-2 0-2 0-2 0-2 0-2 0-2 0-2 0-2 0-2 0-2 0-2 0-2 0-2 0-2 0-2 0-2 0-2 0-2 0-2 0-2 0-2 0-2 0-2 0-2 0-2 0-2 251-0 251-0 251-0 251-0 307-3 307-3 307-3 307-3 307-3 307-3 307-3 307-3 307-3 307-3 401-3 401-3 401-3 401-3 327-3 327-3 327-3 327-3 327-3 286-0 286-0 286-0 402-3 402-3 402-3 402-3 402-3 503-0 503-0 503-0 130-0 130-0 503-0 333-3 333-3 479-0 514-0 514-0 514-0 514-0 514-0 514-0 514-0 514-0 514-0 514-0 217-0 217-0 217-0 217-0 332-3 332-3 332-3 332-3 332-3 332-3 332-3 332-3 332-3 332-3 184-3 184-3 470-0 447-3 447-3 447-3 447-3 447-3 447-3 447-3 447-3 360-0 360-0 360-0 360-0 360-0 360-0 568-3 568-3 568-3 568-3 368-3 368-3 368-3 364-3 364-3 364-3 364-3 364-3 115-0 115-0 115-0 115-0 115-0 115-0 461-0 497-0 243-0 497-0 243-0 243-0 290-3 290-3 290-3 290-3 290-3 290-3 545-3 545-3 545-3 545-3 462-3 462-3 462-3 462-3 462-3 462-3 324-3 324-3 324-3 324-3 324-3 324-3 473-3 473-3 317-3 317-3 317-3 317-3 317-3 317-3 317-3 566-0 566-0 566-0 566-0 566-0 375-0 375-0 375-0 375-0 375-0 375-0 375-0 0-2 0-2 0-2 0-2 0-2 0-2 0-2 0-2 0-2 0-2 0-2 0-2 0-2 0-2 0-2 0-2 0-2 0-2 0-2 0-2 0-2 0-2 0-2 0-2 0-2 0-2 0-2 0-2 0-2 0-2 0-2 0-2 0-2 0-2 
0-2 0-2 0-2 0-2 0-2 0-2 0-2 0-2 0-2 0-2 0-2 0-2 0-2 0-2 0-2 0-2 0-2 0-2 0-2 0-2 0-2 0-2 0-2 0-2 0-2 0-2 0-2 0-2 0-2 0-2 0-2 0-2 0-2 0-2 0-2 251-0 357-3 251-0 251-0 307-3 307-3 307-3 307-3 357-3 307-3 307-3 307-3 307-3 183-0 401-3 401-3 401-3 327-3 327-3 327-3 327-3 327-3 286-0 286-0 286-0 286-0 286-0 286-0 286-0 286-0 503-0 503-0 503-0 503-0 503-0 503-0 503-0 333-3 479-0 479-0 514-0 514-0 514-0 514-0 514-0 514-0 514-0 514-0 514-0 514-0 217-0 217-0 217-0 217-0 332-3 332-3 332-3 332-3 332-3 332-3 332-3 184-3 184-3 184-3 184-3 470-0 470-0 470-0 470-0 470-0 353-3 447-3 447-3 447-3 447-3 360-0 360-0 360-0 360-0 360-0 568-3 568-3 568-3 568-3 568-3 368-3 368-3 368-3 364-3 364-3 364-3 364-3 364-3 115-0 115-0 115-0 115-0 115-0 461-0 461-0 461-0 243-0 243-0 243-0 243-0 290-3 290-3 290-3 290-3 290-3 290-3 545-3 462-3 462-3 462-3 462-3 462-3 462-3 462-3 462-3 462-3 462-3 473-3 324-3 473-3 324-3 324-3 473-3 473-3 317-3 317-3 317-3 317-3 317-3 566-0 566-0 566-0 566-0 566-0 566-0 566-0 375-0 375-0 375-0 375-0 375-0 375-0 375-0 0-2 0-2 0-2 0-2 0-2 0-2 0-2 0-2 0-2 0-2 0-2 0-2 0-2 0-2 0-2 0-2 0-2 0-2 0-2 0-2 0-2 0-2 0-2 0-2 0-2 0-2 0-2 0-2 0-2 0-2 0-2 0-2 0-2 0-2 
0-2 0-2 0-2 0-2 0-2 0-2 0-2 0-2 0-2 0-2 0-2 0-2 0-2 0-2 0-2 0-2 0-2 0-2 0-2 0-2 0-2 0-2 0-2 0-2 0-2 0-2 0-2 0-2 0-2 0-2 0-2 0-2 0-2 0-2 0-2 357-3 357-3 357-3 357-3 357-3 357-3 357-3 357-3 357-3 357-3 183-0 183-0 183-0 183-0 183-0 401-3 401-3 401-3 327-3 327-3 327-3 327-3 286-0 286-0 286-0 286-0 286-0 286-0 286-0 286-0 286-0 503-0 503-0 503-0 503-0 503-0 503-0 333-3 503-0 479-0 514-0 514-0 514-0 328-0 328-0 514-0 328-0 328-0 328-0 217-0 217-0 217-0 453-3 453-3 332-3 332-3 332-3 332-3 332-3 332-3 184-3 184-3 184-3 470-0 470-0 470-0 470-0 470-0 470-0 470-0 353-3 447-3 447-3 360-0 360-0 360-0 360-0 360-0 360-0 568-3 568-3 568-3 568-3 568-3 568-3 368-3 368-3 368-3 364-3 364-3 364-3 461-0 364-3 364-3 364-3 364-3 461-0 115-0 115-0 461-0 461-0 461-0 243-0 243-0 243-0 243-0 372-3 372-3 372-3 372-3 372-3 372-3 372-3 372-3 462-3 462-3 462-3 495-0 495-0 462-3 462-3 473-3 473-3 473-3 473-3 473-3 324-3 473-3 473-3 473-3 317-3 317-3 147-0 317-3 566-0 566-0 566-0 566-0 566-0 566-0 566-0 319-3 375-0 375-0 375-0 375-0 375-0 0-2 0-2 0-2 0-2 0-2 0-2 0-2 0-2 0-2 0-2 0-2 0-2 0-2 0-2 0-2 0-2 0-2 0-2 0-2 0-2 0-2 0-2 0-2 0-2 0-2 0-2 0-2 0-2 0-2 0-2 0-2 0-2 0-2 0-2 0-2 
0-2 0-2 0-2 0-2 0-2 0-2 0-2 0-2 0-2 0-2 0-2 0-2 0-2 0-2 0-2 0-2 0-2 0-2 0-2 0-2 0-2 0-2 0-2 0-2 0-2 0-2 0-2 0-2 0-2 0-2 0-2 0-2 0-2 0-2 0-2 357-3 357-3 357-3 357-3 357-3 357-3 357-3 357-3 357-3 357-3 183-0 183-0 183-0 183-0 183-0 401-3 401-3 401-3 327-3 327-3 327-3 327-3 286-0 286-0 286-0 286-0 286-0 427-3 286-0 286-0 286-0 503-0 503-0 503-0 503-0 503-0 503-0 503-0 503-0 479-0 479-0 514-0 328-0 328-0 328-0 328-0 328-0 328-0 328-0 328-0 328-0 328-0 328-0 453-3 453-3 332-3 332-3 332-3 332-3 332-3 184-3 184-3 184-3 470-0 470-0 470-0 470-0 470-0 470-0 470-0 353-3 353-3 353-3 520-3 520-3 360-0 360-0 360-0 360-0 360-0 360-0 360-0 368-3 368-3 368-3 368-3 368-3 368-3 368-3 364-3 364-3 461-0 364-3 364-3 461-0 461-0 461-0 461-0 461-0 461-0 461-0 461-0 243-0 243-0 243-0 372-3 372-3 372-3 372-3 372-3 372-3 372-3 372-3 372-3 495-0 495-0 495-0 495-0 462-3 462-3 462-3 473-3 473-3 473-3 473-3 473-3 473-3 473-3 473-3 473-3 473-3 147-0 147-0 147-0 147-0 147-0 566-0 566-0 566-0 566-0 566-0 319-3 319-3 375-0 319-3 319-3 319-3 0-2 0-2 0-2 0-2 0-2 0-2 0-2 0-2 0-2 0-2 0-2 0-2 0-2 0-2 0-2 0-2 0-2 0-2 0-2 0-2 0-2 0-2 0-2 0-2 0-2 0-2 0-2 0-2 0-2 0-2 0-2 0-2 0-2 0-2 0-2 
0-2 0-2 0-2 0-2 0-2 0-2 0-2 0-2 0-2 0-2 0-2 0-2 0-2 0-2 0-2 0-2 0-2 0-2 0-2 0-2 0-2 0-2 0-2 0-2 0-2 0-2 0-2 0-2 0-2 0-2 0-2 0-2 0-2 0-2 0-2 357-3 357-3 357-3 357-3 357-3 357-3 357-3 357-3 357-3 357-3 183-0 183-0 183-0 183-0 183-0 482-0 482-0 401-3 482-0 327-3 327-3 327-3 286-0 286-0 286-0 427-3 427-3 427-3 559-0 286-0 286-0 503-0 503-0 503-0 503-0 503-0 503-0 503-0 503-0 479-0 479-0 479-0 302-0 302-0 328-0 328-0 328-0 328-0 328-0 328-0 328-0 453-3 453-3 453-3 453-3 453-3 453-3 453-3 184-3 184-3 184-3 184-3 470-0 470-0 470-0 470-0 470-0 470-0 470-0 470-0 353-3 353-3 520-3 520-3 520-3 520-3 360-0 360-0 360-0 360-0 360-0 368-3 368-3 368-3 368-3 563-3 563-3 563-3 563-3 563-3 364-3 461-0 461-0 461-0 461-0 461-0 461-0 461-0 461-0 461-0 243-0 243-0 243-0 243-0 243-0 372-3 372-3 372-3 372-3 372-3 372-3 372-3 372-3 495-0 495-0 495-0 495-0 495-0 495-0 462-3 462-3 473-3 473-3 473-3 473-3 473-3 473-3 473-3 421-0 421-0 421-0 147-0 147-0 147-0 147-0 147-0 147-0 566-0 566-0 319-3 319-3 319-3 319-3 319-3 319-3 319-3 319-3 0-2 0-2 0-2 0-2 0-2 0-2 0-2 0-2 0-2 0-2 0-2 0-2 0-2 0-2 0-2 0-2 0-2 0-2 0-2 0-2 0-2 0-2 0-2 0-2 0-2 0-2 0-2 0-2 0-2 0-2 0-2 0-2 0-2 0-2 0-2 
0-2 0-2 0-2 0-2 0-2 0-2 0-2 0-2 0-2 0-2 0-2 0-2 0-2 0-2 0-2 0-2 0-2 0-2 0-2 0-2 0-2 0-2 0-2 0-2 0-2 0-2 0-2 0-2 0-2 0-2 0-2 0-2 0-2 0-2 0-2 357-3 357-3 506-3 506-3 357-3 357-3 357-3 357-3 506-3 183-0 183-0 183-0 183-0 482-0 482-0 482-0 482-0 482-0 482-0 327-3 327-3 327-3 286-0 427-3 427-3 427-3 427-3 559-0 559-0 559-0 559-0 503-0 503-0 503-0 559-0 559-0 559-0 503-0 503-0 479-0 479-0 479-0 302-0 302-0 328-0 328-0 328-0 328-0 328-0 328-0 328-0 453-3 453-3 453-3 453-3 453-3 453-3 453-3 184-3 184-3 184-3 437-0 470-0 470-0 470-0 470-0 470-0 470-0 470-0 353-3 353-3 353-3 353-3 520-3 520-3 520-3 360-0 360-0 360-0 360-0 360-0 360-0 368-3 368-3 368-3 563-3 563-3 563-3 563-3 563-3 413-3 413-3 413-3 413-3 461-0 461-0 461-0 461-0 461-0 461-0 243-0 243-0 243-0 243-0 243-0 243-0 243-0 372-3 372-3 372-3 372-3 372-3 372-3 495-0 495-0 495-0 495-0 495-0 495-0 417-0 462-3 417-0 421-0 421-0 473-3 473-3 473-3 473-3 421-0 421-0 421-0 147-0 147-0 147-0 147-0 147-0 147-0 147-0 147-0 319-3 319-3 319-3 319-3 319-3 319-3 319-3 319-3 0-2 0-2 0-2 0-2 0-2 0-2 0-2 0-2 0-2 0-2 0-2 0-2 0-2 0-2 0-2 0-2 0-2 0-2 0-2 0-2 0-2 0-2 0-2 0-2 0-2 0-2 0-2 0-2 0-2 0-2 0-2 0-2 0-2 0-2 0-2 
0-2 0-2 0-2 0-2 0-2 0-2 0-2 0-2 0-2 0-2 0-2 0-2 0-2 0-2 0-2 0-2 0-2 0-2 0-2 0-2 0-2 0-2 0-2 0-2 0-2 0-2 0-2 0-2 0-2 0-2 0-2 0-2 0-2 0-2 0-2 506-3 506-3 506-3 506-3 506-3 506-3 506-3 357-3 506-3 183-0 183-0 183-0 183-0 183-0 482-0 482-0 482-0 482-0 482-0 482-0 482-0 482-0 427-3 427-3 427-3 427-3 427-3 427-3 427-3 559-0 559-0 559-0 559-0 559-0 559-0 559-0 559-0 503-0 479-0 479-0 302-0 302-0 302-0 302-0 328-0 328-0 328-0 328-0 328-0 328-0 453-3 453-3 453-3 453-3 453-3 453-3 558-3 558-3 437-0 184-3 184-3 437-0 470-0 470-0 470-0 470-0 353-3 353-3 353-3 353-3 353-3 353-3 353-3 520-3 520-3 520-3 520-3 467-0 467-0 467-0 360-0 467-0 563-3 563-3 563-3 563-3 563-3 563-3 563-3 563-3 413-3 413-3 413-3 413-3 461-0 461-0 461-0 461-0 461-0 243-0 243-0 243-0 243-0 570-3 570-3 243-0 372-3 372-3 372-3 372-3 372-3 372-3 372-3 495-0 495-0 495-0 495-0 495-0 417-0 417-0 417-0 417-0 417-0 421-0 421-0 421-0 421-0 473-3 421-0 421-0 421-0 421-0 147-0 147-0 147-0 147-0 147-0 147-0 147-0 147-0 147-0 319-3 319-3 319-3 319-3 319-3 319-3 0-2 0-2 0-2 0-2 0-2 0-2 0-2 0-2 0-2 0-2 0-2 0-2 0-2 0-2 0-2 0-2 0-2 0-2 0-2 0-2 0-2 0-2 0-2 0-2 0-2 0-2 0-2 0-2 0-2 0-2 0-2 0-2 0-2 0-2 0-2 
0-2 0-2 0-2 0-2 0-2 0-2 0-2 0-2 0-2 0-2 0-2 0-2 0-2 0-2 0-2 0-2 0-2 0-2 0-2 0-2 0-2 0-2 0-2 0-2 0-2 0-2 0-2 0-2 0-2 0-2 0-2 0-2 0-2 0-2 0-2 506-3 506-3 506-3 506-3 506-3 506-3 506-3 506-3 506-3 183-0 183-0 183-0 183-0 183-0 183-0 183-0 482-0 482-0 482-0 482-0 482-0 482-0 482-0 427-3 427-3 427-3 427-3 427-3 427-3 427-3 427-3 427-3 559-0 559-0 559-0 559-0 559-0 479-0 479-0 479-0 479-0 302-0 302-0 302-0 302-0 302-0 543-0 453-3 453-3 453-3 453-3 453-3 453-3 453-3 453-3 453-3 558-3 558-3 437-0 437-0 437-0 437-0 437-0 437-0 437-0 353-3 353-3 353-3 353-3 353-3 353-3 353-3 520-3 520-3 520-3 520-3 520-3 467-0 467-0 467-0 467-0 467-0 467-0 563-3 563-3 467-0 563-3 563-3 563-3 563-3 563-3 563-3 413-3 413-3 461-0 461-0 243-0 243-0 243-0 243-0 243-0 243-0 570-3 570-3 570-3 570-3 570-3 570-3 570-3 372-3 372-3 372-3 495-0 495-0 495-0 495-0 495-0 495-0 417-0 417-0 417-0 417-0 417-0 417-0 421-0 421-0 421-0 421-0 421-0 421-0 421-0 421-0 421-0 392-0 392-0 392-0 147-0 147-0 147-0 147-0 147-0 319-3 319-3 223-0 319-3 319-3 319-3 0-2 0-2 0-2 0-2 0-2 0-2 0-2 0-2 0-2 0-2 0-2 0-2 0-2 0-2 0-2 0-2 0-2 0-2 0-2 0-2 0-2 0-2 0-2 0-2 0-2 0-2 0-2 0-2 0-2 0-2 0-2 0-2 0-2 0-2 0-2 
0-2 0-2 0-2 0-2 0-2 0-2 0-2 0-2 0-2 0-2 0-2 0-2 0-2 0-2 0-2 0-2 0-2 0-2 0-2 0-2 0-2 0-2 0-2 0-2 0-2 0-2 0-2 0-2 0-2 0-2 0-2 0-2 0-2 0-2 0-2 506-3 506-3 506-3 506-3 506-3 506-3 506-3 506-3 506-3 183-0 183-0 183-0 183-0 183-0 156-0 156-0 482-0 482-0 482-0 482-0 482-0 482-0 482-0 482-0 482-0 427-3 427-3 427-3 427-3 427-3 427-3 427-3 559-0 559-0 559-0 559-0 559-0 479-0 479-0 479-0 479-0 479-0 302-0 302-0 302-0 302-0 543-0 453-3 453-3 453-3 453-3 453-3 453-3 453-3 543-0 543-0 543-0 558-3 437-0 437-0 437-0 437-0 437-0 437-0 437-0 353-3 353-3 353-3 353-3 353-3 353-3 353-3 520-3 520-3 520-3 520-3 520-3 467-0 467-0 467-0 467-0 467-0 467-0 467-0 467-0 467-0 563-3 563-3 563-3 563-3 413-3 413-3 413-3 413-3 591-3 591-3 591-3 591-3 591-3 591-3 570-3 570-3 570-3 570-3 570-3 444-3 570-3 570-3 570-3 570-3 372-3 372-3 495-0 495-0 495-0 495-0 495-0 417-0 417-0 417-0 417-0 417-0 417-0 460-3 460-3 421-0 421-0 421-0 421-0 421-0 421-0 421-0 367-3 392-0 392-0 392-0 147-0 147-0 147-0 223-0 223-0 223-0 223-0 223-0 319-3 319-3 319-3 0-2 0-2 0-2 0-2 0-2 0-2 0-2 0-2 0-2 0-2 0-2 0-2 0-2 0-2 0-2 0-2 0-2 0-2 0-2 0-2 0-2 0-2 0-2 0-2 0-2 0-2 0-2 0-2 0-2 0-2 0-2 0-2 0-2 0-2 0-2 
0-2 0-2 0-2 0-2 0-2 0-2 0-2 0-2 0-2 0-2 0-2 0-2 0-2 0-2 0-2 0-2 0-2 0-2 0-2 0-2 0-2 0-2 0-2 0-2 0-2 0-2 0-2 0-2 0-2 0-2 0-2 0-2 0-2 0-2 0-2 532-0 532-0 532-0 506-3 506-3 506-3 506-3 506-3 506-3 183-0 183-0 478-3 478-3 156-0 156-0 156-0 156-0 482-0 156-0 482-0 482-0 482-0 482-0 379-3 482-0 379-3 427-3 427-3 427-3 427-3 427-3 427-3 559-0 559-0 559-0 559-0 479-0 479-0 479-0 479-0 480-3 302-0 302-0 302-0 302-0 302-0 543-0 543-0 453-3 543-0 543-0 543-0 543-0 543-0 543-0 543-0 558-3 558-3 437-0 437-0 437-0 437-0 437-0 437-0 437-0 353-3 353-3 353-3 353-3 353-3 353-3 353-3 520-3 520-3 520-3 520-3 423-0 423-0 467-0 467-0 467-0 467-0 467-0 467-0 467-0 467-0 467-0 563-3 563-3 563-3 413-3 413-3 413-3 413-3 591-3 591-3 591-3 591-3 591-3 570-3 570-3 570-3 570-3 570-3 444-3 444-3 570-3 570-3 570-3 570-3 570-3 570-3 343-0 495-0 495-0 523-0 417-0 417-0 417-0 417-0 417-0 417-0 417-0 460-3 460-3 421-0 421-0 421-0 421-0 297-0 421-0 421-0 367-3 392-0 392-0 392-0 392-0 147-0 223-0 223-0 223-0 223-0 223-0 223-0 398-0 319-3 319-3 0-2 0-2 0-2 0-2 0-2 0-2 0-2 0-2 0-2 0-2 0-2 0-2 0-2 0-2 0-2 0-2 0-2 0-2 0-2 0-2 0-2 0-2 0-2 0-2 0-2 0-2 0-2 0-2 0-2 0-2 0-2 0-2 0-2 0-2 0-2 
0-2 0-2 0-2 0-2 0-2 0-2 0-2 0-2 0-2 0-2 0-2 0-2 0-2 0-2 0-2 0-2 0-2 0-2 0-2 0-2 0-2 0-2 0-2 0-2 0-2 0-2 0-2 0-2 0-2 0-2 0-2 0-2 0-2 0-2 0-2 532-0 532-0 532-0 532-0 506-3 506-3 532-0 506-3 506-3 478-3 478-3 478-3 478-3 156-0 156-0 156-0 156-0 156-0 156-0 379-3 482-0 482-0 379-3 379-3 379-3 379-3 427-3 427-3 427-3 415-3 427-3 427-3 559-0 559-0 559-0 559-0 406-0 479-0 479-0 479-0 480-3 302-0 302-0 302-0 302-0 543-0 543-0 543-0 543-0 543-0 543-0 543-0 543-0 543-0 543-0 543-0 558-3 558-3 437-0 437-0 437-0 437-0 437-0 437-0 437-0 437-0 437-0 437-0 437-0 437-0 353-3 358-0 520-3 520-3 520-3 423-0 423-0 423-0 423-0 467-0 423-0 467-0 467-0 467-0 467-0 467-0 467-0 563-3 413-3 413-3 413-3 413-3 413-3 413-3 591-3 591-3 591-3 591-3 591-3 591-3 591-3 570-3 570-3 570-3 444-3 444-3 444-3 444-3 570-3 570-3 343-0 343-0 343-0 343-0 343-0 523-0 523-0 523-0 523-0 417-0 417-0 417-0 460-3 460-3 460-3 460-3 421-0 421-0 297-0 297-0 297-0 367-3 367-3 392-0 392-0 392-0 392-0 392-0 223-0 223-0 223-0 223-0 223-0 223-0 398-0 398-0 398-0 0-2 0-2 0-2 0-2 0-2 0-2 0-2 0-2 0-2 0-2 0-2 0-2 0-2 0-2 0-2 0-2 0-2 0-2 0-2 0-2 0-2 0-2 0-2 0-2 0-2 0-2 0-2 0-2 0-2 0-2 0-2 0-2 0-2 0-2 0-2 
0-2 0-2 0-2 0-2 0-2 0-2 0-2 0-2 0-2 0-2 0-2 0-2 0-2 0-2 0-2 0-2 0-2 0-2 0-2 0-2 0-2 0-2 0-2 0-2 0-2 0-2 0-2 0-2 0-2 0-2 0-2 0-2 0-2 0-2 0-2 532-0 532-0 532-0 532-0 532-0 532-0 532-0 478-3 478-3 478-3 478-3 478-3 156-0 156-0 156-0 156-0 156-0 156-0 156-0 379-3 379-3 482-0 379-3 379-3 379-3 415-3 415-3 415-3 415-3 415-3 427-3 427-3 559-0 406-0 406-0 406-0 406-0 479-0 479-0 479-0 480-3 302-0 302-0 302-0 302-0 302-0 543-0 543-0 543-0 543-0 543-0 543-0 543-0 543-0 543-0 543-0 558-3 558-3 558-3 558-3 410-0 410-0 410-0 410-0 437-0 437-0 437-0 437-0 437-0 358-0 358-0 358-0 358-0 358-0 520-3 520-3 423-0 423-0 423-0 423-0 423-0 423-0 423-0 423-0 423-0 467-0 467-0 563-3 413-3 413-3 413-3 413-3 413-3 591-3 591-3 591-3 591-3 591-3 591-3 591-3 570-3 570-3 444-3 444-3 444-3 444-3 444-3 343-0 343-0 343-0 343-0 343-0 343-0 343-0 523-0 523-0 523-0 523-0 417-0 417-0 417-0 417-0 460-3 460-3 460-3 297-0 297-0 297-0 297-0 297-0 297-0 367-3 367-3 367-3 367-3 367-3 392-0 392-0 223-0 223-0 223-0 223-0 223-0 398-0 398-0 398-0 398-0 0-2 0-2 0-2 0-2 0-2 0-2 0-2 0-2 0-2 0-2 0-2 0-2 0-2 0-2 0-2 0-2 0-2 0-2 0-2 0-2 0-2 0-2 0-2 0-2 0-2 0-2 0-2 0-2 0-2 0-2 0-2 0-2 0-2 0-2 0-2 
0-2 0-2 0-2 0-2 0-2 0-2 0-2 0-2 0-2 0-2 0-2 0-2 0-2 0-2 0-2 0-2 0-2 0-2 0-2 0-2 0-2 0-2 0-2 0-2 0-2 0-2 0-2 0-2 0-2 0-2 0-2 0-2 0-2 0-2 0-2 532-0 532-0 532-0 532-0 532-0 532-0 532-0 532-0 532-0 478-3 478-3 478-3 478-3 156-0 156-0 156-0 156-0 156-0 156-0 379-3 379-3 379-3 379-3 379-3 379-3 415-3 415-3 415-3 415-3 415-3 415-3 415-3 415-3 406-0 406-0 406-0 406-0 479-0 479-0 479-0 480-3 302-0 302-0 302-0 302-0 302-0 543-0 543-0 543-0 543-0 543-0 543-0 314-0 314-0 314-0 558-3 558-3 558-3 558-3 558-3 558-3 410-0 410-0 410-0 410-0 410-0 410-0 410-0 358-0 358-0 358-0 358-0 358-0 358-0 520-3 520-3 423-0 423-0 423-0 423-0 423-0 423-0 491-0 423-0 423-0 467-0 467-0 563-3 413-3 413-3 413-3 413-3 413-3 591-3 591-3 591-3 591-3 591-3 591-3 591-3 570-3 570-3 444-3 444-3 444-3 444-3 444-3 343-0 343-0 343-0 343-0 343-0 343-0 523-0 523-0 523-0 523-0 523-0 523-0 417-0 417-0 417-0 417-0 460-3 460-3 297-0 297-0 297-0 297-0 297-0 367-3 367-3 367-3 392-0 392-0 392-0 392-0 392-0 392-0 223-0 398-0 398-0 398-0 398-0 398-0 398-0 398-0 0-2 0-2 0-2 0-2 0-2 0-2 0-2 0-2 0-2 0-2 0-2 0-2 0-2 0-2 0-2 0-2 0-2 0-2 0-2 0-2 0-2 0-2 0-2 0-2 0-2 0-2 0-2 0-2 0-2 0-2 0-2 0-2 0-2 0-2 0-2 
0-2 0-2 0-2 0-2 0-2 0-2 0-2 0-2 0-2 0-2 0-2 0-2 0-2 0-2 0-2 0-2 0-2 0-2 0-2 0-2 0-2 0-2 0-2 0-2 0-2 0-2 0-2 0-2 0-2 0-2 0-2 0-2 0-2 0-2 0-2 532-0 532-0 532-0 532-0 532-0 532-0 532-0 532-0 532-0 478-3 478-3 478-3 478-3 156-0 156-0 156-0 156-0 156-0 156-0 379-3 379-3 379-3 379-3 379-3 379-3 379-3 415-3 415-3 415-3 415-3 415-3 415-3 406-0 406-0 406-0 406-0 406-0 479-0 479-0 480-3 480-3 480-3 302-0 302-0 480-3 302-0 381-0 381-0 381-0 381-0 314-0 314-0 314-0 314-0 314-0 558-3 558-3 558-3 558-3 558-3 558-3 558-3 410-0 410-0 410-0 410-0 410-0 410-0 358-0 358-0 358-0 358-0 358-0 358-0 520-3 520-3 423-0 423-0 423-0 423-0 423-0 423-0 491-0 491-0 491-0 563-3 563-3 563-3 563-3 413-3 413-3 413-3 536-0 591-3 591-3 591-3 591-3 591-3 591-3 591-3 294-0 570-3 444-3 444-3 444-3 444-3 444-3 343-0 343-0 343-0 343-0 343-0 523-0 523-0 523-0 523-0 523-0 523-0 523-0 523-0 417-0 460-3 460-3 460-3 460-3 297-0 297-0 297-0 297-0 297-0 297-0 367-3 367-3 392-0 392-0 392-0 392-0 392-0 392-0 223-0 223-0 398-0 398-0 398-0 398-0 398-0 398-0 0-2 0-2 0-2 0-2 0-2 0-2 0-2 0-2 0-2 0-2 0-2 0-2 0-2 0-2 0-2 0-2 0-2 0-2 0-2 0-2 0-2 0-2 0-2 0-2 0-2 0-2 0-2 0-2 0-2 0-2 0-2 0-2 0-2 0-2 0-2 
0-2 0-2 0-2 0-2 0-2 0-2 0-2 0-2 0-2 0-2 0-2 0-2 0-2 0-2 0-2 0-2 0-2 0-2 0-2 0-2 0-2 0-2 0-2 0-2 0-2 0-2 0-2 0-2 0-2 0-2 0-2 0-2 0-2 0-2 0-2 532-0 532-0 532-0 532-0 532-0 532-0 478-3 478-3 478-3 478-3 478-3 478-3 156-0 156-0 156-0 156-0 156-0 156-0 156-0 452-3 379-3 379-3 379-3 379-3 379-3 281-0 415-3 415-3 415-3 415-3 415-3 406-0 406-0 406-0 406-0 406-0 406-0 480-3 480-3 480-3 480-3 480-3 480-3 480-3 480-3 381-0 381-0 381-0 381-0 314-0 314-0 314-0 314-0 314-0 314-0 558-3 558-3 558-3 558-3 558-3 558-3 558-3 410-0 410-0 410-0 410-0 410-0 358-0 358-0 358-0 358-0 358-0 358-0 615-0 615-0 615-0 615-0 423-0 423-0 423-0 423-0 423-0 491-0 491-0 491-0 491-0 563-3 563-3 536-0 413-3 413-3 413-3 536-0 536-0 294-0 294-0 294-0 294-0 294-0 294-0 294-0 294-0 444-3 444-3 444-3 444-3 444-3 444-3 343-0 343-0 343-0 343-0 523-0 523-0 523-0 523-0 523-0 523-0 523-0 523-0 523-0 460-3 460-3 460-3 460-3 297-0 297-0 297-0 297-0 297-0 297-0 297-0 367-3 392-0 392-0 392-0 392-0 392-0 392-0 223-0 223-0 398-0 398-0 398-0 398-0 398-0 398-0 0-2 0-2 0-2 0-2 0-2 0-2 0-2 0-2 0-2 0-2 0-2 0-2 0-2 0-2 0-2 0-2 0-2 0-2 0-2 0-2 0-2 0-2 0-2 0-2 0-2 0-2 0-2 0-2 0-2 0-2 0-2 0-2 0-2 0-2 0-2 
0-2 0-2 0-2 0-2 0-2 0-2 0-2 0-2 0-2 0-2 0-2 0-2 0-2 0-2 0-2 0-2 0-2 0-2 0-2 0-2 0-2 0-2 0-2 0-2 0-2 0-2 0-2 0-2 0-2 0-2 0-2 0-2 0-2 0-2 0-2 383-3 383-3 532-0 383-3 383-3 383-3 478-3 478-3 478-3 478-3 478-3 478-3 452-3 452-3 452-3 452-3 452-3 156-0 452-3 452-3 379-3 379-3 379-3 379-3 281-0 281-0 415-3 415-3 406-0 406-0 406-0 406-0 406-0 406-0 406-0 406-0 406-0 406-0 480-3 480-3 480-3 480-3 480-3 480-3 480-3 381-0 381-0 381-0 314-0 314-0 314-0 314-0 314-0 314-0 314-0 314-0 558-3 558-3 558-3 558-3 558-3 410-0 410-0 410-0 410-0 410-0 410-0 358-0 358-0 358-0 358-0 358-0 358-0 615-0 615-0 615-0 615-0 615-0 423-0 423-0 423-0 423-0 491-0 491-0 491-0 491-0 491-0 563-3 536-0 413-3 413-3 536-0 536-0 536-0 294-0 294-0 294-0 294-0 294-0 294-0 294-0 294-0 444-3 444-3 444-3 444-3 444-3 444-3 343-0 343-0 343-0 343-0 523-0 523-0 523-0 523-0 523-0 434-0 434-0 434-0 460-3 460-3 460-3 460-3 460-3 297-0 297-0 297-0 297-0 297-0 367-3 367-3 367-3 367-3 392-0 392-0 392-0 392-0 223-0 223-0 223-0 398-0 398-0 398-0 398-0 398-0 346-0 0-2 0-2 0-2 0-2 0-2 0-2 0-2 0-2 0-2 0-2 0-2 0-2 0-2 0-2 0-2 0-2 0-2 0-2 0-2 0-2 0-2 0-2 0-2 0-2 0-2 0-2 0-2 0-2 0-2 0-2 0-2 0-2 0-2 0-2 0-2 
0-2 0-2 0-2 0-2 0-2 0-2 0-2 0-2 0-2 0-2 0-2 0-2 0-2 0-2 0-2 0-2 0-2 0-2 0-2 0-2 0-2 0-2 0-2 0-2 0-2 0-2 0-2 0-2 0-2 0-2 0-2 0-2 0-2 0-2 0-2 383-3 383-3 383-3 383-3 383-3 383-3 478-3 478-3 478-3 478-3 478-3 478-3 452-3 452-3 452-3 452-3 452-3 452-3 452-3 452-3 379-3 379-3 379-3 281-0 281-0 281-0 281-0 415-3 406-0 415-3 415-3 406-0 406-0 406-0 406-0 406-0 480-3 480-3 480-3 480-3 480-3 381-0 480-3 480-3 381-0 381-0 381-0 381-0 314-0 314-0 314-0 314-0 314-0 314-0 314-0 314-0 314-0 459-3 558-3 558-3 459-3 410-0 410-0 410-0 410-0 410-0 410-0 358-0 358-0 358-0 358-0 358-0 615-0 615-0 615-0 615-0 615-0 615-0 615-0 463-0 463-0 463-0 491-0 491-0 491-0 491-0 491-0 536-0 536-0 536-0 413-3 536-0 536-0 536-0 294-0 144-0 144-0 294-0 294-0 294-0 294-0 294-0 444-3 444-3 444-3 444-3 444-3 343-0 343-0 343-0 343-0 343-0 343-0 564-0 564-0 523-0 523-0 523-0 434-0 434-0 460-3 460-3 460-3 460-3 460-3 297-0 297-0 297-0 297-0 297-0 367-3 367-3 367-3 367-3 571-0 571-0 571-0 571-0 223-0 223-0 223-0 398-0 398-0 398-0 346-0 346-0 346-0 0-2 0-2 0-2 0-2 0-2 0-2 0-2 0-2 0-2 0-2 0-2 0-2 0-2 0-2 0-2 0-2 0-2 0-2 0-2 0-2 0-2 0-2 0-2 0-2 0-2 0-2 0-2 0-2 0-2 0-2 0-2 0-2 0-2 0-2 0-2 
0-2 0-2 0-2 0-2 0-2 0-2 0-2 0-2 0-2 0-2 0-2 0-2 0-2 0-2 0-2 0-2 0-2 0-2 0-2 0-2 0-2 0-2 0-2 0-2 0-2 0-2 0-2 0-2 0-2 0-2 0-2 0-2 0-2 0-2 0-2 383-3 383-3 383-3 383-3 383-3 383-3 383-3 383-3 478-3 478-3 276-3 478-3 452-3 452-3 452-3 452-3 452-3 452-3 452-3 452-3 379-3 379-3 281-0 281-0 281-0 281-0 281-0 415-3 415-3 415-3 415-3 415-3 309-3 309-3 309-3 309-3 480-3 480-3 480-3 480-3 480-3 381-0 381-0 381-0 381-0 381-0 381-0 381-0 381-0 284-3 314-0 314-0 314-0 314-0 314-0 314-0 459-3 459-3 459-3 558-3 459-3 459-3 410-0 410-0 382-0 382-0 382-0 382-0 382-0 358-0 358-0 358-0 615-0 615-0 615-0 615-0 615-0 615-0 615-0 463-0 463-0 463-0 491-0 491-0 491-0 491-0 491-0 536-0 536-0 536-0 536-0 536-0 536-0 536-0 536-0 144-0 144-0 144-0 294-0 294-0 294-0 294-0 294-0 294-0 445-3 445-3 445-3 343-0 343-0 445-3 564-0 564-0 564-0 564-0 564-0 434-0 434-0 434-0 434-0 434-0 434-0 460-3 460-3 460-3 370-3 370-3 297-0 297-0 297-0 297-0 367-3 367-3 367-3 367-3 367-3 571-0 571-0 571-0 223-0 223-0 223-0 398-0 398-0 398-0 346-0 346-0 0-2 0-2 0-2 0-2 0-2 0-2 0-2 0-2 0-2 0-2 0-2 0-2 0-2 0-2 0-2 0-2 0-2 0-2 0-2 0-2 0-2 0-2 0-2 0-2 0-2 0-2 0-2 0-2 0-2 0-2 0-2 0-2 0-2 0-2 0-2 0-2 
0-2 0-2 0-2 0-2 0-2 0-2 0-2 0-2 0-2 0-2 0-2 0-2 0-2 0-2 0-2 0-2 0-2 0-2 0-2 0-2 0-2 0-2 0-2 0-2 0-2 0-2 0-2 0-2 0-2 0-2 0-2 0-2 0-2 0-2 0-2 383-3 383-3 383-3 383-3 383-3 383-3 383-3 383-3 276-3 276-3 276-3 478-3 452-3 452-3 452-3 452-3 452-3 507-3 507-3 507-3 507-3 281-0 281-0 281-0 281-0 281-0 281-0 281-0 415-3 415-3 415-3 309-3 309-3 309-3 309-3 309-3 309-3 480-3 480-3 284-3 480-3 381-0 381-0 381-0 381-0 381-0 381-0 284-3 284-3 284-3 459-3 459-3 459-3 459-3 314-0 314-0 459-3 459-3 459-3 459-3 459-3 459-3 459-3 410-0 382-0 382-0 382-0 382-0 382-0 382-0 382-0 615-0 615-0 615-0 615-0 615-0 615-0 615-0 615-0 463-0 463-0 463-0 491-0 491-0 491-0 491-0 491-0 536-0 536-0 536-0 536-0 536-0 536-0 536-0 144-0 144-0 144-0 144-0 294-0 294-0 294-0 294-0 294-0 294-0 445-3 445-3 445-3 445-3 445-3 445-3 445-3 564-0 564-0 564-0 564-0 564-0 434-0 434-0 434-0 434-0 434-0 460-3 460-3 460-3 370-3 370-3 370-3 370-3 370-3 397-3 367-3 367-3 367-3 367-3 367-3 571-0 571-0 571-0 571-0 571-0 571-0 571-0 571-0 398-0 346-0 346-0 0-2 0-2 0-2 0-2 0-2 0-2 0-2 0-2 0-2 0-2 0-2 0-2 0-2 0-2 0-2 0-2 0-2 0-2 0-2 0-2 0-2 0-2 0-2 0-2 0-2 0-2 0-2 0-2 0-2 0-2 0-2 0-2 0-2 0-2 0-2 0-2 
0-2 0-2 0-2 0-2 0-2 0-2 0-2 0-2 0-2 0-2 0-2 0-2 0-2 0-2 0-2 0-2 0-2 0-2 0-2 0-2 0-2 0-2 0-2 0-2 0-2 0-2 0-2 0-2 0-2 0-2 0-2 0-2 0-2 0-2 0-2 0-2 383-3 383-3 383-3 383-3 383-3 383-3 276-3 276-3 276-3 276-3 478-3 452-3 452-3 452-3 452-3 452-3 507-3 507-3 430-0 430-0 281-0 281-0 281-0 281-0 309-3 281-0 281-0 415-3 415-3 415-3 309-3 309-3 309-3 309-3 309-3 309-3 561-0 561-0 284-3 284-3 381-0 381-0 381-0 381-0 381-0 381-0 284-3 284-3 284-3 459-3 459-3 459-3 459-3 459-3 459-3 459-3 459-3 359-0 359-0 359-0 359-0 359-0 410-0 410-0 382-0 382-0 382-0 382-0 382-0 382-0 615-0 615-0 441-0 615-0 615-0 615-0 441-0 441-0 441-0 463-0 463-0 463-0 491-0 491-0 491-0 491-0 536-0 536-0 536-0 536-0 536-0 536-0 536-0 144-0 144-0 144-0 144-0 294-0 294-0 294-0 294-0 294-0 294-0 445-3 445-3 445-3 445-3 445-3 445-3 445-3 445-3 564-0 564-0 564-0 564-0 434-0 434-0 434-0 434-0 434-0 460-3 460-3 370-3 370-3 370-3 370-3 370-3 370-3 397-3 397-3 367-3 367-3 367-3 367-3 571-0 571-0 571-0 571-0 571-0 571-0 571-0 571-0 346-0 346-0 0-2 0-2 0-2 0-2 0-2 0-2 0-2 0-2 0-2 0-2 0-2 0-2 0-2 0-2 0-2 0-2 0-2 0-2 0-2 0-2 0-2 0-2 0-2 0-2 0-2 0-2 0-2 0-2 0-2 0-2 0-2 0-2 0-2 0-2 0-2 0-2 0-2 
0-2 0-2 0-2 0-2 0-2 0-2 0-2 0-2 0-2 0-2 0-2 0-2 0-2 0-2 0-2 0-2 0-2 0-2 0-2 0-2 0-2 0-2 0-2 0-2 0-2 0-2 0-2 0-2 0-2 0-2 0-2 0-2 0-2 0-2 0-2 0-2 383-3 383-3 383-3 383-3 383-3 383-3 276-3 276-3 276-3 452-3 452-3 452-3 507-3 507-3 507-3 507-3 507-3 507-3 507-3 430-0 281-0 281-0 281-0 281-0 309-3 309-3 309-3 309-3 309-3 309-3 309-3 309-3 309-3 309-3 309-3 309-3 561-0 561-0 561-0 284-3 284-3 284-3 284-3 381-0 381-0 381-0 284-3 284-3 284-3 284-3 407-0 407-0 459-3 459-3 459-3 459-3 459-3 359-0 359-0 359-0 359-0 359-0 359-0 359-0 382-0 382-0 382-0 382-0 382-0 441-0 615-0 441-0 441-0 441-0 615-0 441-0 441-0 441-0 441-0 463-0 463-0 463-0 491-0 491-0 491-0 491-0 491-0 536-0 494-0 494-0 494-0 144-0 144-0 144-0 144-0 144-0 144-0 144-0 294-0 144-0 144-0 144-0 445-3 445-3 445-3 445-3 445-3 445-3 445-3 445-3 445-3 564-0 564-0 564-0 434-0 434-0 434-0 434-0 434-0 434-0 434-0 434-0 370-3 370-3 370-3 370-3 370-3 370-3 370-3 397-3 367-3 367-3 367-3 571-0 571-0 571-0 571-0 571-0 571-0 571-0 571-0 346-0 346-0 346-0 0-2 0-2 0-2 0-2 0-2 0-2 0-2 0-2 0-2 0-2 0-2 0-2 0-2 0-2 0-2 0-2 0-2 0-2 0-2 0-2 0-2 0-2 0-2 0-2 0-2 0-2 0-2 0-2 0-2 0-2 0-2 0-2 0-2 0-2 0-2 0-2 0-2 
0-2 0-2 0-2 0-2 0-2 0-2 0-2 0-2 0-2 0-2 0-2 0-2 0-2 0-2 0-2 0-2 0-2 0-2 0-2 0-2 0-2 0-2 0-2 0-2 0-2 0-2 0-2 0-2 0-2 0-2 0-2 0-2 0-2 0-2 0-2 0-2 383-3 383-3 276-3 276-3 276-3 276-3 276-3 276-3 276-3 452-3 452-3 452-3 452-3 507-3 507-3 507-3 507-3 507-3 507-3 430-0 281-0 281-0 281-0 281-0 309-3 609-0 609-0 609-0 609-0 609-0 609-0 309-3 309-3 309-3 561-0 561-0 561-0 561-0 561-0 284-3 284-3 284-3 284-3 284-3 284-3 284-3 284-3 284-3 407-0 407-0 407-0 459-3 459-3 459-3 459-3 459-3 459-3 359-0 359-0 359-0 359-0 359-0 359-0 359-0 359-0 382-0 382-0 382-0 382-0 441-0 441-0 441-0 441-0 441-0 441-0 441-0 441-0 441-0 441-0 463-0 463-0 463-0 491-0 491-0 494-0 494-0 536-0 536-0 494-0 494-0 494-0 144-0 144-0 144-0 144-0 144-0 144-0 144-0 144-0 144-0 144-0 144-0 144-0 144-0 445-3 445-3 445-3 445-3 445-3 445-3 564-0 564-0 564-0 564-0 434-0 434-0 434-0 434-0 434-0 434-0 434-0 434-0 370-3 370-3 370-3 370-3 397-3 397-3 397-3 397-3 397-3 397-3 571-0 571-0 571-0 571-0 346-0 346-0 571-0 571-0 346-0 346-0 346-0 346-0 0-2 0-2 0-2 0-2 0-2 0-2 0-2 0-2 0-2 0-2 0-2 0-2 0-2 0-2 0-2 0-2 0-2 0-2 0-2 0-2 0-2 0-2 0-2 0-2 0-2 0-2 0-2 0-2 0-2 0-2 0-2 0-2 0-2 0-2 0-2 0-2 0-2 
0-2 0-2 0-2 0-2 0-2 0-2 0-2 0-2 0-2 0-2 0-2 0-2 0-2 0-2 0-2 0-2 0-2 0-2 0-2 0-2 0-2 0-2 0-2 0-2 0-2 0-2 0-2 0-2 0-2 0-2 0-2 0-2 0-2 0-2 0-2 0-2 0-2 0-2 276-3 276-3 276-3 276-3 276-3 276-3 276-3 276-3 276-3 276-3 452-3 507-3 507-3 507-3 507-3 507-3 430-0 430-0 430-0 430-0 281-0 281-0 309-3 609-0 609-0 609-0 609-0 609-0 609-0 609-0 309-3 309-3 561-0 561-0 561-0 561-0 561-0 561-0 284-3 284-3 284-3 284-3 284-3 284-3 284-3 407-0 407-0 407-0 407-0 407-0 407-0 407-0 459-3 403-0 403-0 359-0 359-0 359-0 359-0 359-0 359-0 359-0 359-0 382-0 382-0 382-0 441-0 441-0 441-0 441-0 212-3 441-0 441-0 441-0 441-0 441-0 441-0 463-0 463-0 463-0 463-0 494-0 494-0 494-0 494-0 494-0 494-0 494-0 494-0 494-0 494-0 494-0 494-0 494-0 594-0 594-0 594-0 594-0 144-0 144-0 144-0 445-3 445-3 445-3 483-3 445-3 445-3 483-3 564-0 564-0 564-0 522-3 522-3 522-3 522-3 492-3 434-0 434-0 434-0 434-0 370-3 370-3 370-3 397-3 397-3 397-3 397-3 397-3 397-3 397-3 571-0 571-0 571-0 571-0 346-0 346-0 346-0 346-0 346-0 346-0 346-0 0-2 0-2 0-2 0-2 0-2 0-2 0-2 0-2 0-2 0-2 0-2 0-2 0-2 0-2 0-2 0-2 0-2 0-2 0-2 0-2 0-2 0-2 0-2 0-2 0-2 0-2 0-2 0-2 0-2 0-2 0-2 0-2 0-2 0-2 0-2 0-2 0-2 0-2 
0-2 0-2 0-2 0-2 0-2 0-2 0-2 0-2 0-2 0-2 0-2 0-2 0-2 0-2 0-2 0-2 0-2 0-2 0-2 0-2 0-2 0-2 0-2 0-2 0-2 0-2 0-2 0-2 0-2 0-2 0-2 0-2 0-2 0-2 0-2 0-2 0-2 0-2 0-2 276-3 276-3 276-3 276-3 276-3 276-3 276-3 276-3 276-3 452-3 452-3 507-3 507-3 507-3 507-3 430-0 430-0 430-0 430-0 430-0 281-0 281-0 609-0 609-0 609-0 609-0 609-0 609-0 609-0 384-3 309-3 561-0 561-0 561-0 561-0 561-0 561-0 561-0 561-0 284-3 284-3 284-3 284-3 407-0 407-0 407-0 407-0 407-0 407-0 407-0 407-0 403-0 403-0 403-0 359-0 359-0 359-0 359-0 359-0 359-0 359-0 562-0 382-0 382-0 382-0 441-0 441-0 212-3 212-3 212-3 431-3 441-0 431-3 463-0 441-0 463-0 463-0 438-3 463-0 494-0 494-0 494-0 494-0 494-0 494-0 494-0 494-0 494-0 373-0 373-0 373-0 373-0 594-0 594-0 594-0 594-0 594-0 483-3 483-3 483-3 445-3 483-3 445-3 483-3 483-3 483-3 483-3 564-0 564-0 564-0 564-0 522-3 522-3 522-3 492-3 492-3 434-0 370-3 370-3 370-3 370-3 370-3 397-3 397-3 397-3 397-3 397-3 397-3 316-3 316-3 316-3 316-3 487-0 346-0 346-0 346-0 346-0 346-0 346-0 0-2 0-2 0-2 0-2 0-2 0-2 0-2 0-2 0-2 0-2 0-2 0-2 0-2 0-2 0-2 0-2 0-2 0-2 0-2 0-2 0-2 0-2 0-2 0-2 0-2 0-2 0-2 0-2 0-2 0-2 0-2 0-2 0-2 0-2 0-2 0-2 0-2 0-2 0-2 
0-2 0-2 0-2 0-2 0-2 0-2 0-2 0-2 0-2 0-2 0-2 0-2 0-2 0-2 0-2 0-2 0-2 0-2 0-2 0-2 0-2 0-2 0-2 0-2 0-2 0-2 0-2 0-2 0-2 0-2 0-2 0-2 0-2 0-2 0-2 0-2 0-2 0-2 0-2 510-3 510-3 276-3 276-3 276-3 276-3 276-3 276-3 510-3 507-3 507-3 507-3 507-3 507-3 507-3 430-0 430-0 430-0 430-0 430-0 281-0 281-0 609-0 609-0 609-0 609-0 609-0 609-0 384-3 384-3 309-3 384-3 384-3 561-0 561-0 561-0 561-0 561-0 561-0 284-3 516-0 516-0 284-3 407-0 407-0 407-0 407-0 407-0 407-0 403-0 403-0 403-0 403-0 403-0 359-0 359-0 403-0 562-0 562-0 562-0 562-0 562-0 562-0 382-0 382-0 212-3 212-3 212-3 212-3 431-3 431-3 431-3 431-3 463-0 463-0 463-0 463-0 438-3 438-3 494-0 494-0 494-0 494-0 494-0 494-0 494-0 494-0 494-0 373-0 373-0 373-0 373-0 373-0 594-0 594-0 594-0 594-0 483-3 483-3 483-3 483-3 483-3 483-3 483-3 483-3 564-0 564-0 564-0 522-3 522-3 522-3 522-3 522-3 492-3 492-3 546-0 546-0 546-0 370-3 370-3 370-3 370-3 397-3 397-3 397-3 397-3 316-3 316-3 316-3 316-3 316-3 316-3 487-0 346-0 346-0 346-0 346-0 346-0 346-0 0-2 0-2 0-2 0-2 0-2 0-2 0-2 0-2 0-2 0-2 0-2 0-2 0-2 0-2 0-2 0-2 0-2 0-2 0-2 0-2 0-2 0-2 0-2 0-2 0-2 0-2 0-2 0-2 0-2 0-2 0-2 0-2 0-2 0-2 0-2 0-2 0-2 0-2 0-2 
0-2 0-2 0-2 0-2 0-2 0-2 0-2 0-2 0-2 0-2 0-2 0-2 0-2 0-2 0-2 0-2 0-2 0-2 0-2 0-2 0-2 0-2 0-2 0-2 0-2 0-2 0-2 0-2 0-2 0-2 0-2 0-2 0-2 0-2 0-2 0-2 0-2 0-2 0-2 510-3 510-3 510-3 510-3 510-3 510-3 510-3 510-3 510-3 304-0 507-3 507-3 507-3 507-3 507-3 430-0 430-0 430-0 430-0 430-0 429-0 429-0 429-0 609-0 609-0 609-0 609-0 609-0 384-3 384-3 384-3 384-3 384-3 561-0 516-0 561-0 561-0 561-0 561-0 516-0 516-0 516-0 516-0 407-0 407-0 407-0 407-0 407-0 407-0 403-0 403-0 403-0 403-0 403-0 403-0 403-0 403-0 562-0 562-0 562-0 562-0 562-0 562-0 382-0 382-0 212-3 212-3 212-3 212-3 212-3 431-3 431-3 431-3 463-0 463-0 463-0 463-0 438-3 438-3 408-0 408-0 408-0 408-0 408-0 408-0 373-0 373-0 373-0 373-0 373-0 373-0 373-0 373-0 594-0 594-0 594-0 594-0 594-0 594-0 483-3 483-3 483-3 422-3 422-3 422-3 564-0 564-0 564-0 564-0 522-3 522-3 522-3 522-3 492-3 546-0 546-0 546-0 546-0 546-0 370-3 370-3 546-0 546-0 397-3 397-3 397-3 397-3 397-3 397-3 316-3 487-0 487-0 487-0 487-0 487-0 346-0 487-0 487-0 0-2 0-2 0-2 0-2 0-2 0-2 0-2 0-2 0-2 0-2 0-2 0-2 0-2 0-2 0-2 0-2 0-2 0-2 0-2 0-2 0-2 0-2 0-2 0-2 0-2 0-2 0-2 0-2 0-2 0-2 0-2 0-2 0-2 0-2 0-2 0-2 0-2 0-2 0-2 0-2 
0-2 0-2 0-2 0-2 0-2 0-2 0-2 0-2 0-2 0-2 0-2 0-2 0-2 0-2 0-2 0-2 0-2 0-2 0-2 0-2 0-2 0-2 0-2 0-2 0-2 0-2 0-2 0-2 0-2 0-2 0-2 0-2 0-2 0-2 0-2 0-2 0-2 0-2 0-2 510-3 510-3 510-3 510-3 510-3 510-3 510-3 510-3 510-3 304-0 304-0 304-0 304-0 304-0 304-0 430-0 430-0 430-0 430-0 430-0 429-0 429-0 429-0 609-0 609-0 384-3 384-3 609-0 384-3 384-3 384-3 384-3 384-3 561-0 516-0 561-0 561-0 561-0 516-0 516-0 516-0 516-0 516-0 407-0 407-0 407-0 407-0 407-0 407-0 403-0 403-0 403-0 403-0 403-0 403-0 403-0 403-0 403-0 562-0 562-0 562-0 562-0 562-0 496-0 212-3 212-3 212-3 212-3 212-3 212-3 431-3 431-3 431-3 463-0 438-3 463-0 463-0 438-3 438-3 408-0 408-0 408-0 408-0 408-0 408-0 408-0 373-0 373-0 373-0 373-0 373-0 373-0 373-0 373-0 594-0 594-0 483-3 483-3 483-3 483-3 483-3 483-3 422-3 422-3 422-3 564-0 564-0 522-3 522-3 522-3 522-3 522-3 522-3 492-3 546-0 546-0 546-0 546-0 546-0 546-0 546-0 546-0 546-0 397-3 397-3 397-3 316-3 316-3 316-3 316-3 487-0 487-0 487-0 487-0 487-0 487-0 487-0 487-0 0-2 0-2 0-2 0-2 0-2 0-2 0-2 0-2 0-2 0-2 0-2 0-2 0-2 0-2 0-2 0-2 0-2 0-2 0-2 0-2 0-2 0-2 0-2 0-2 0-2 0-2 0-2 0-2 0-2 0-2 0-2 0-2 0-2 0-2 0-2 0-2 0-2 0-2 0-2 0-2 
0-2 0-2 0-2 0-2 0-2 0-2 0-2 0-2 0-2 0-2 0-2 0-2 0-2 0-2 0-2 0-2 0-2 0-2 0-2 0-2 0-2 0-2 0-2 0-2 0-2 0-2 0-2 0-2 0-2 0-2 0-2 0-2 0-2 0-2 0-2 0-2 0-2 0-2 0-2 510-3 510-3 510-3 510-3 510-3 510-3 510-3 404-0 510-3 304-0 304-0 304-0 304-0 304-0 304-0 304-0 304-0 430-0 430-0 430-0 429-0 429-0 429-0 429-0 609-0 384-3 384-3 384-3 384-3 384-3 384-3 384-3 516-0 516-0 516-0 561-0 561-0 516-0 516-0 516-0 516-0 516-0 516-0 516-0 516-0 407-0 407-0 407-0 403-0 403-0 403-0 403-0 403-0 403-0 488-3 403-0 403-0 562-0 562-0 562-0 562-0 496-0 496-0 496-0 212-3 212-3 212-3 212-3 212-3 212-3 431-3 431-3 438-3 438-3 438-3 463-0 463-0 463-0 438-3 438-3 408-0 408-0 408-0 408-0 408-0 408-0 373-0 373-0 373-0 373-0 373-0 373-0 594-0 594-0 594-0 594-0 594-0 594-0 483-3 483-3 483-3 483-3 422-3 422-3 422-3 422-3 422-3 522-3 522-3 522-3 492-3 492-3 492-3 492-3 546-0 546-0 546-0 546-0 546-0 546-0 546-0 446-3 446-3 446-3 316-3 397-3 316-3 316-3 316-3 316-3 487-0 487-0 487-0 487-0 487-0 487-0 487-0 487-0 0-2 0-2 0-2 0-2 0-2 0-2 0-2 0-2 0-2 0-2 0-2 0-2 0-2 0-2 0-2 0-2 0-2 0-2 0-2 0-2 0-2 0-2 0-2 0-2 0-2 0-2 0-2 0-2 0-2 0-2 0-2 0-2 0-2 0-2 0-2 0-2 0-2 0-2 0-2 0-2 
0-2 0-2 0-2 0-2 0-2 0-2 0-2 0-2 0-2 0-2 0-2 0-2 0-2 0-2 0-2 0-2 0-2 0-2 0-2 0-2 0-2 0-2 0-2 0-2 0-2 0-2 0-2 0-2 0-2 0-2 0-2 0-2 0-2 0-2 0-2 0-2 0-2 0-2 0-2 510-3 510-3 510-3 510-3 510-3 510-3 510-3 404-0 510-3 510-3 304-0 304-0 304-0 304-0 304-0 304-0 304-0 430-0 430-0 430-0 429-0 429-0 429-0 429-0 384-3 384-3 384-3 384-3 384-3 557-3 557-3 557-3 516-0 516-0 516-0 516-0 516-0 516-0 535-3 535-3 535-3 535-3 516-0 516-0 516-0 516-0 515-3 515-3 488-3 488-3 488-3 488-3 488-3 488-3 488-3 403-0 403-0 562-0 562-0 562-0 496-0 496-0 496-0 496-0 496-0 496-0 212-3 212-3 212-3 431-3 431-3 431-3 431-3 438-3 438-3 438-3 438-3 438-3 438-3 438-3 408-0 408-0 408-0 408-0 408-0 408-0 373-0 373-0 373-0 373-0 373-0 373-0 594-0 594-0 594-0 594-0 594-0 594-0 483-3 483-3 483-3 483-3 422-3 422-3 422-3 422-3 422-3 522-3 522-3 522-3 492-3 492-3 492-3 492-3 546-0 546-0 546-0 546-0 546-0 546-0 446-3 446-3 446-3 316-3 316-3 316-3 316-3 316-3 316-3 316-3 472-3 472-3 472-3 487-0 487-0 487-0 0-2 0-2 0-2 0-2 0-2 0-2 0-2 0-2 0-2 0-2 0-2 0-2 0-2 0-2 0-2 0-2 0-2 0-2 0-2 0-2 0-2 0-2 0-2 0-2 0-2 0-2 0-2 0-2 0-2 0-2 0-2 0-2 0-2 0-2 0-2 0-2 0-2 0-2 0-2 0-2 0-2 0-2 
0-2 0-2 0-2 0-2 0-2 0-2 0-2 0-2 0-2 0-2 0-2 0-2 0-2 0-2 0-2 0-2 0-2 0-2 0-2 0-2 0-2 0-2 0-2 0-2 0-2 0-2 0-2 0-2 0-2 0-2 0-2 0-2 0-2 0-2 0-2 0-2 0-2 0-2 0-2 510-3 510-3 404-0 404-0 510-3 404-0 404-0 404-0 404-0 404-0 304-0 304-0 304-0 304-0 505-3 505-3 304-0 430-0 430-0 429-0 429-0 429-0 429-0 429-0 384-3 384-3 557-3 384-3 384-3 384-3 557-3 557-3 557-3 516-0 535-3 535-3 535-3 535-3 535-3 535-3 535-3 535-3 516-0 516-0 515-3 515-3 515-3 515-3 488-3 488-3 488-3 488-3 488-3 488-3 488-3 562-0 562-0 562-0 562-0 562-0 496-0 496-0 496-0 496-0 496-0 496-0 212-3 212-3 431-3 431-3 431-3 431-3 431-3 438-3 438-3 438-3 438-3 438-3 438-3 408-0 408-0 408-0 408-0 408-0 408-0 411-0 411-0 411-0 373-0 588-0 588-0 588-0 588-0 588-0 588-0 594-0 594-0 594-0 594-0 594-0 483-3 483-3 422-3 422-3 422-3 422-3 422-3 522-3 522-3 522-3 492-3 492-3 492-3 492-3 546-0 546-0 546-0 446-3 446-3 446-3 446-3 446-3 446-3 316-3 316-3 316-3 316-3 472-3 316-3 472-3 472-3 487-0 487-0 487-0 487-0 487-0 0-2 0-2 0-2 0-2 0-2 0-2 0-2 0-2 0-2 0-2 0-2 0-2 0-2 0-2 0-2 0-2 0-2 0-2 0-2 0-2 0-2 0-2 0-2 0-2 0-2 0-2 0-2 0-2 0-2 0-2 0-2 0-2 0-2 0-2 0-2 0-2 0-2 0-2 0-2 0-2 0-2 0-2 
0-2 0-2 0-2 0-2 0-2 0-2 0-2 0-2 0-2 0-2 0-2 0-2 0-2 0-2 0-2 0-2 0-2 0-2 0-2 0-2 0-2 0-2 0-2 0-2 0-2 0-2 0-2 0-2 0-2 0-2 0-2 0-2 0-2 0-2 0-2 0-2 0-2 0-2 0-2 0-2 0-2 0-2 404-0 404-0 404-0 404-0 404-0 404-0 404-0 304-0 304-0 304-0 505-3 505-3 505-3 304-0 430-0 430-0 429-0 429-0 429-0 429-0 429-0 429-0 384-3 557-3 557-3 384-3 384-3 557-3 557-3 557-3 535-3 535-3 535-3 535-3 535-3 535-3 535-3 515-3 515-3 515-3 515-3 515-3 515-3 515-3 515-3 515-3 488-3 488-3 488-3 488-3 488-3 488-3 562-0 562-0 562-0 496-0 496-0 496-0 496-0 496-0 212-3 212-3 212-3 212-3 431-3 431-3 431-3 431-3 431-3 431-3 438-3 438-3 438-3 438-3 438-3 438-3 408-0 408-0 408-0 408-0 408-0 411-0 411-0 411-0 411-0 588-0 588-0 588-0 588-0 588-0 588-0 588-0 419-0 419-0 419-0 419-0 419-0 483-3 483-3 422-3 422-3 422-3 422-3 422-3 522-3 522-3 522-3 492-3 492-3 492-3 492-3 546-0 546-0 446-3 446-3 446-3 446-3 446-3 446-3 446-3 446-3 316-3 316-3 316-3 472-3 472-3 472-3 472-3 472-3 472-3 487-0 487-0 487-0 0-2 0-2 0-2 0-2 0-2 0-2 0-2 0-2 0-2 0-2 0-2 0-2 0-2 0-2 0-2 0-2 0-2 0-2 0-2 0-2 0-2 0-2 0-2 0-2 0-2 0-2 0-2 0-2 0-2 0-2 0-2 0-2 0-2 0-2 0-2 0-2 0-2 0-2 0-2 0-2 0-2 0-2 
0-2 0-2 0-2 0-2 0-2 0-2 0-2 0-2 0-2 0-2 0-2 0-2 0-2 0-2 0-2 0-2 0-2 0-2 0-2 0-2 0-2 0-2 0-2 0-2 0-2 0-2 0-2 0-2 0-2 0-2 0-2 0-2 0-2 0-2 0-2 0-2 0-2 0-2 0-2 0-2 0-2 0-2 404-0 404-0 404-0 404-0 404-0 404-0 304-0 304-0 304-0 304-0 505-3 505-3 405-0 304-0 429-0 429-0 429-0 429-0 429-0 429-0 429-0 429-0 557-3 557-3 557-3 557-3 557-3 557-3 534-0 557-3 535-3 535-3 535-3 535-3 535-3 535-3 535-3 515-3 515-3 515-3 515-3 515-3 515-3 515-3 515-3 515-3 488-3 488-3 488-3 488-3 590-0 562-0 562-0 586-3 586-3 496-0 496-0 496-0 496-0 496-0 212-3 212-3 212-3 431-3 431-3 584-3 431-3 431-3 431-3 431-3 438-3 438-3 438-3 438-3 338-0 438-3 438-3 408-0 408-0 408-0 411-0 411-0 411-0 411-0 411-0 588-0 588-0 588-0 588-0 588-0 588-0 588-0 588-0 419-0 419-0 419-0 419-0 416-0 416-0 416-0 422-3 422-3 422-3 422-3 422-3 522-3 522-3 522-3 522-3 492-3 492-3 492-3 446-3 446-3 446-3 425-0 446-3 446-3 446-3 446-3 396-3 396-3 316-3 316-3 472-3 472-3 472-3 472-3 472-3 472-3 487-0 487-0 487-0 0-2 0-2 0-2 0-2 0-2 0-2 0-2 0-2 0-2 0-2 0-2 0-2 0-2 0-2 0-2 0-2 0-2 0-2 0-2 0-2 0-2 0-2 0-2 0-2 0-2 0-2 0-2 0-2 0-2 0-2 0-2 0-2 0-2 0-2 0-2 0-2 0-2 0-2 0-2 0-2 0-2 0-2 
0-2 0-2 0-2 0-2 0-2 0-2 0-2 0-2 0-2 0-2 0-2 0-2 0-2 0-2 0-2 0-2 0-2 0-2 0-2 0-2 0-2 0-2 0-2 0-2 0-2 0-2 0-2 0-2 0-2 0-2 0-2 0-2 0-2 0-2 0-2 0-2 0-2 0-2 0-2 0-2 0-2 0-2 404-0 404-0 404-0 404-0 404-0 404-0 304-0 304-0 304-0 304-0 505-3 505-3 405-0 429-0 429-0 429-0 429-0 429-0 454-3 454-3 454-3 454-3 557-3 557-3 557-3 557-3 557-3 557-3 534-0 557-3 535-3 535-3 535-3 535-3 535-3 535-3 535-3 612-3 515-3 515-3 515-3 515-3 515-3 515-3 515-3 488-3 488-3 488-3 590-0 590-0 590-0 586-3 586-3 586-3 586-3 496-0 496-0 496-0 496-0 496-0 496-0 496-0 212-3 212-3 584-3 584-3 431-3 431-3 584-3 584-3 584-3 338-0 338-0 338-0 338-0 338-0 438-3 541-0 411-0 411-0 411-0 411-0 411-0 411-0 411-0 588-0 588-0 588-0 588-0 588-0 588-0 588-0 588-0 419-0 419-0 419-0 419-0 416-0 416-0 416-0 422-3 422-3 422-3 422-3 422-3 466-3 522-3 522-3 466-3 492-3 492-3 446-3 446-3 446-3 425-0 425-0 446-3 446-3 446-3 446-3 396-3 396-3 396-3 316-3 472-3 396-3 472-3 472-3 472-3 472-3 472-3 472-3 472-3 0-2 0-2 0-2 0-2 0-2 0-2 0-2 0-2 0-2 0-2 0-2 0-2 0-2 0-2 0-2 0-2 0-2 0-2 0-2 0-2 0-2 0-2 0-2 0-2 0-2 0-2 0-2 0-2 0-2 0-2 0-2 0-2 0-2 0-2 0-2 0-2 0-2 0-2 0-2 0-2 0-2 0-2 
0-2 0-2 0-2 0-2 0-2 0-2 0-2 0-2 0-2 0-2 0-2 0-2 0-2 0-2 0-2 0-2 0-2 0-2 0-2 0-2 0-2 0-2 0-2 0-2 0-2 0-2 0-2 0-2 0-2 0-2 0-2 0-2 0-2 0-2 0-2 0-2 0-2 0-2 0-2 0-2 0-2 0-2 404-0 404-0 404-0 404-0 404-0 404-0 304-0 505-3 505-3 505-3 505-3 505-3 405-0 429-0 429-0 454-3 429-0 429-0 454-3 454-3 454-3 557-3 557-3 557-3 557-3 557-3 557-3 557-3 534-0 534-0 535-3 535-3 535-3 535-3 535-3 535-3 612-3 612-3 612-3 515-3 515-3 515-3 515-3 488-3 488-3 488-3 488-3 488-3 590-0 590-0 590-0 590-0 590-0 586-3 586-3 496-0 496-0 496-0 496-0 496-0 565-3 565-3 565-3 212-3 584-3 584-3 584-3 584-3 584-3 338-0 338-0 338-0 338-0 338-0 338-0 338-0 541-0 541-0 541-0 541-0 541-0 411-0 411-0 411-0 411-0 411-0 588-0 588-0 588-0 588-0 588-0 588-0 419-0 419-0 419-0 419-0 419-0 416-0 416-0 416-0 416-0 416-0 422-3 422-3 422-3 466-3 522-3 466-3 466-3 492-3 492-3 446-3 446-3 446-3 425-0 425-0 425-0 425-0 425-0 425-0 425-0 396-3 396-3 396-3 396-3 396-3 472-3 472-3 472-3 472-3 472-3 472-3 472-3 0-2 0-2 0-2 0-2 0-2 0-2 0-2 0-2 0-2 0-2 0-2 0-2 0-2 0-2 0-2 0-2 0-2 0-2 0-2 0-2 0-2 0-2 0-2 0-2 0-2 0-2 0-2 0-2 0-2 0-2 0-2 0-2 0-2 0-2 0-2 0-2 0-2 0-2 0-2 0-2 0-2 0-2 
0-2 0-2 0-2 0-2 0-2 0-2 0-2 0-2 0-2 0-2 0-2 0-2 0-2 0-2 0-2 0-2 0-2 0-2 0-2 0-2 0-2 0-2 0-2 0-2 0-2 0-2 0-2 0-2 0-2 0-2 0-2 0-2 0-2 0-2 0-2 0-2 0-2 0-2 0-2 0-2 0-2 0-2 404-0 404-0 456-0 404-0 404-0 404-0 505-3 505-3 505-3 505-3 505-3 505-3 405-0 405-0 454-3 454-3 454-3 454-3 454-3 454-3 454-3 557-3 557-3 557-3 557-3 557-3 534-0 534-0 534-0 534-0 612-3 612-3 535-3 612-3 612-3 612-3 612-3 612-3 515-3 515-3 515-3 515-3 488-3 488-3 488-3 351-0 351-0 351-0 590-0 590-0 590-0 590-0 590-0 586-3 586-3 586-3 586-3 496-0 496-0 496-0 565-3 565-3 565-3 565-3 584-3 584-3 584-3 584-3 584-3 584-3 338-0 338-0 338-0 338-0 338-0 338-0 541-0 541-0 541-0 541-0 541-0 411-0 411-0 411-0 411-0 411-0 411-0 588-0 588-0 588-0 569-0 569-0 569-0 419-0 419-0 419-0 419-0 416-0 416-0 416-0 416-0 416-0 422-3 422-3 422-3 466-3 466-3 466-3 492-3 492-3 492-3 446-3 446-3 466-3 425-0 425-0 425-0 425-0 425-0 425-0 396-3 396-3 396-3 396-3 396-3 396-3 396-3 396-3 472-3 472-3 472-3 472-3 472-3 0-2 0-2 0-2 0-2 0-2 0-2 0-2 0-2 0-2 0-2 0-2 0-2 0-2 0-2 0-2 0-2 0-2 0-2 0-2 0-2 0-2 0-2 0-2 0-2 0-2 0-2 0-2 0-2 0-2 0-2 0-2 0-2 0-2 0-2 0-2 0-2 0-2 0-2 0-2 0-2 0-2 0-2 
0-2 0-2 0-2 0-2 0-2 0-2 0-2 0-2 0-2 0-2 0-2 0-2 0-2 0-2 0-2 0-2 0-2 0-2 0-2 0-2 0-2 0-2 0-2 0-2 0-2 0-2 0-2 0-2 0-2 0-2 0-2 0-2 0-2 0-2 0-2 0-2 0-2 0-2 0-2 0-2 0-2 0-2 404-0 404-0 456-0 456-0 456-0 456-0 505-3 505-3 505-3 505-3 505-3 505-3 405-0 405-0 454-3 454-3 454-3 454-3 454-3 454-3 454-3 454-3 454-3 385-3 385-3 557-3 534-0 534-0 534-0 534-0 534-0 612-3 612-3 612-3 612-3 612-3 612-3 458-0 515-3 515-3 515-3 351-0 351-0 488-3 488-3 351-0 351-0 590-0 590-0 590-0 590-0 590-0 586-3 586-3 586-3 586-3 586-3 496-0 565-3 565-3 565-3 565-3 584-3 584-3 584-3 584-3 584-3 584-3 584-3 584-3 338-0 338-0 338-0 338-0 541-0 541-0 541-0 541-0 541-0 541-0 541-0 541-0 508-3 411-0 411-0 411-0 411-0 411-0 588-0 588-0 569-0 569-0 419-0 419-0 419-0 419-0 419-0 416-0 416-0 416-0 416-0 416-0 416-0 422-3 422-3 466-3 466-3 466-3 466-3 492-3 492-3 466-3 466-3 466-3 425-0 425-0 425-0 425-0 440-0 440-0 440-0 440-0 440-0 396-3 396-3 396-3 396-3 396-3 472-3 472-3 472-3 472-3 0-2 0-2 0-2 0-2 0-2 0-2 0-2 0-2 0-2 0-2 0-2 0-2 0-2 0-2 0-2 0-2 0-2 0-2 0-2 0-2 0-2 0-2 0-2 0-2 0-2 0-2 0-2 0-2 0-2 0-2 0-2 0-2 0-2 0-2 0-2 0-2 0-2 0-2 0-2 0-2 0-2 0-2 0-2 
0-2 0-2 0-2 0-2 0-2 0-2 0-2 0-2 0-2 0-2 0-2 0-2 0-2 0-2 0-2 0-2 0-2 0-2 0-2 0-2 0-2 0-2 0-2 0-2 0-2 0-2 0-2 0-2 0-2 0-2 0-2 0-2 0-2 0-2 0-2 0-2 0-2 0-2 0-2 0-2 0-2 0-2 404-0 404-0 456-0 456-0 456-0 456-0 505-3 505-3 505-3 505-3 505-3 505-3 405-0 405-0 454-3 454-3 454-3 454-3 454-3 454-3 454-3 454-3 385-3 385-3 385-3 385-3 534-0 534-0 534-0 534-0 612-3 612-3 612-3 612-3 612-3 612-3 612-3 458-0 458-0 515-3 351-0 351-0 351-0 488-3 488-3 351-0 351-0 351-0 590-0 590-0 590-0 590-0 590-0 586-3 586-3 586-3 586-3 586-3 586-3 586-3 565-3 565-3 584-3 584-3 584-3 584-3 584-3 584-3 584-3 338-0 338-0 338-0 338-0 338-0 541-0 541-0 541-0 541-0 541-0 541-0 541-0 508-3 508-3 411-0 411-0 442-3 442-3 442-3 442-3 442-3 569-0 569-0 419-0 419-0 419-0 419-0 419-0 416-0 416-0 416-0 416-0 416-0 416-0 422-3 422-3 466-3 466-3 466-3 466-3 466-3 466-3 466-3 466-3 466-3 425-0 425-0 425-0 425-0 440-0 440-0 440-0 440-0 440-0 396-3 396-3 396-3 396-3 396-3 396-3 396-3 396-3 0-2 0-2 0-2 0-2 0-2 0-2 0-2 0-2 0-2 0-2 0-2 0-2 0-2 0-2 0-2 0-2 0-2 0-2 0-2 0-2 0-2 0-2 0-2 0-2 0-2 0-2 0-2 0-2 0-2 0-2 0-2 0-2 0-2 0-2 0-2 0-2 0-2 0-2 0-2 0-2 0-2 0-2 0-2 0-2 
0-2 0-2 0-2 0-2 0-2 0-2 0-2 0-2 0-2 0-2 0-2 0-2 0-2 0-2 0-2 0-2 0-2 0-2 0-2 0-2 0-2 0-2 0-2 0-2 0-2 0-2 0-2 0-2 0-2 0-2 0-2 0-2 0-2 0-2 0-2 0-2 0-2 0-2 0-2 0-2 0-2 0-2 404-0 456-0 456-0 456-0 456-0 456-0 456-0 505-3 505-3 505-3 505-3 505-3 405-0 405-0 405-0 405-0 454-3 454-3 454-3 454-3 454-3 385-3 385-3 385-3 385-3 534-0 534-0 534-0 534-0 534-0 612-3 612-3 612-3 612-3 612-3 509-0 612-3 458-0 458-0 515-3 351-0 351-0 351-0 351-0 351-0 351-0 351-0 590-0 590-0 590-0 590-0 590-0 590-0 586-3 586-3 586-3 586-3 586-3 586-3 565-3 565-3 565-3 565-3 584-3 486-0 584-3 584-3 584-3 584-3 584-3 584-3 338-0 338-0 338-0 541-0 541-0 541-0 541-0 541-0 541-0 541-0 508-3 508-3 411-0 442-3 442-3 442-3 442-3 442-3 569-0 569-0 569-0 419-0 419-0 419-0 419-0 419-0 416-0 517-0 517-0 517-0 416-0 416-0 416-0 416-0 466-3 466-3 471-0 471-0 471-0 425-0 466-3 466-3 425-0 425-0 425-0 425-0 440-0 440-0 440-0 440-0 440-0 440-0 396-3 396-3 396-3 396-3 396-3 396-3 396-3 0-2 0-2 0-2 0-2 0-2 0-2 0-2 0-2 0-2 0-2 0-2 0-2 0-2 0-2 0-2 0-2 0-2 0-2 0-2 0-2 0-2 0-2 0-2 0-2 0-2 0-2 0-2 0-2 0-2 0-2 0-2 0-2 0-2 0-2 0-2 0-2 0-2 0-2 0-2 0-2 0-2 0-2 0-2 0-2 0-2 
0-2 0-2 0-2 0-2 0-2 0-2 0-2 0-2 0-2 0-2 0-2 0-2 0-2 0-2 0-2 0-2 0-2 0-2 0-2 0-2 0-2 0-2 0-2 0-2 0-2 0-2 0-2 0-2 0-2 0-2 0-2 0-2 0-2 0-2 0-2 0-2 0-2 0-2 0-2 0-2 0-2 0-2 0-2 0-2 456-0 456-0 456-0 456-0 587-3 587-3 505-3 505-3 587-3 405-0 405-0 405-0 405-0 405-0 385-3 385-3 454-3 385-3 385-3 385-3 385-3 385-3 385-3 534-0 534-0 534-0 534-0 612-3 612-3 612-3 612-3 509-0 509-0 509-0 509-0 458-0 458-0 458-0 351-0 351-0 351-0 351-0 351-0 351-0 351-0 590-0 590-0 590-0 590-0 590-0 590-0 586-3 586-3 586-3 586-3 586-3 586-3 565-3 565-3 565-3 565-3 565-3 486-0 486-0 584-3 486-0 338-0 338-0 338-0 338-0 338-0 338-0 512-0 541-0 541-0 541-0 541-0 541-0 508-3 508-3 508-3 508-3 442-3 442-3 442-3 442-3 569-0 569-0 569-0 569-0 569-0 569-0 569-0 517-0 517-0 416-0 517-0 517-0 517-0 416-0 416-0 416-0 466-3 466-3 471-0 471-0 471-0 471-0 425-0 425-0 425-0 425-0 425-0 425-0 440-0 440-0 440-0 440-0 440-0 440-0 440-0 440-0 396-3 395-0 395-0 395-0 395-0 0-2 0-2 0-2 0-2 0-2 0-2 0-2 0-2 0-2 0-2 0-2 0-2 0-2 0-2 0-2 0-2 0-2 0-2 0-2 0-2 0-2 0-2 0-2 0-2 0-2 0-2 0-2 0-2 0-2 0-2 0-2 0-2 0-2 0-2 0-2 0-2 0-2 0-2 0-2 0-2 0-2 0-2 0-2 0-2 0-2 0-2 
0-2 0-2 0-2 0-2 0-2 0-2 0-2 0-2 0-2 0-2 0-2 0-2 0-2 0-2 0-2 0-2 0-2 0-2 0-2 0-2 0-2 0-2 0-2 0-2 0-2 0-2 0-2 0-2 0-2 0-2 0-2 0-2 0-2 0-2 0-2 0-2 0-2 0-2 0-2 0-2 0-2 0-2 0-2 0-2 456-0 456-0 456-0 456-0 587-3 587-3 505-3 587-3 587-3 587-3 405-0 405-0 405-0 405-0 385-3 385-3 385-3 385-3 385-3 385-3 385-3 534-0 534-0 534-0 534-0 534-0 560-0 560-0 560-0 612-3 612-3 509-0 509-0 509-0 509-0 458-0 458-0 458-0 351-0 351-0 351-0 351-0 351-0 351-0 504-3 590-0 590-0 287-0 287-0 287-0 586-3 586-3 586-3 586-3 586-3 586-3 565-3 565-3 565-3 565-3 565-3 486-0 486-0 486-0 486-0 486-0 486-0 338-0 338-0 512-0 512-0 512-0 512-0 512-0 541-0 541-0 512-0 512-0 508-3 508-3 508-3 508-3 442-3 442-3 442-3 442-3 442-3 569-0 569-0 569-0 569-0 569-0 569-0 517-0 517-0 517-0 517-0 517-0 517-0 517-0 593-0 466-3 466-3 466-3 466-3 471-0 471-0 471-0 425-0 425-0 425-0 425-0 440-0 440-0 440-0 440-0 440-0 440-0 440-0 440-0 440-0 395-0 395-0 395-0 395-0 395-0 395-0 0-2 0-2 0-2 0-2 0-2 0-2 0-2 0-2 0-2 0-2 0-2 0-2 0-2 0-2 0-2 0-2 0-2 0-2 0-2 0-2 0-2 0-2 0-2 0-2 0-2 0-2 0-2 0-2 0-2 0-2 0-2 0-2 0-2 0-2 0-2 0-2 0-2 0-2 0-2 0-2 0-2 0-2 0-2 0-2 0-2 0-2 
0-2 0-2 0-2 0-2 0-2 0-2 0-2 0-2 0-2 0-2 0-2 0-2 0-2 0-2 0-2 0-2 0-2 0-2 0-2 0-2 0-2 0-2 0-2 0-2 0-2 0-2 0-2 0-2 0-2 0-2 0-2 0-2 0-2 0-2 0-2 0-2 0-2 0-2 0-2 0-2 0-2 0-2 0-2 0-2 456-0 456-0 456-0 456-0 456-0 587-3 505-3 587-3 587-3 587-3 405-0 405-0 405-0 405-0 385-3 385-3 385-3 385-3 385-3 385-3 385-3 534-0 534-0 534-0 534-0 560-0 560-0 560-0 560-0 560-0 612-3 509-0 509-0 509-0 509-0 458-0 458-0 458-0 351-0 351-0 351-0 504-3 351-0 351-0 504-3 504-3 590-0 287-0 287-0 287-0 586-3 586-3 565-3 565-3 565-3 565-3 565-3 565-3 565-3 565-3 565-3 486-0 486-0 486-0 486-0 486-0 486-0 486-0 338-0 512-0 512-0 512-0 512-0 512-0 512-0 512-0 512-0 508-3 508-3 508-3 508-3 508-3 442-3 442-3 442-3 442-3 442-3 569-0 569-0 569-0 569-0 569-0 569-0 517-0 517-0 517-0 517-0 517-0 517-0 517-0 593-0 593-0 466-3 466-3 593-0 593-0 471-0 471-0 471-0 425-0 425-0 425-0 440-0 440-0 613-3 567-3 440-0 440-0 440-0 440-0 440-0 395-0 395-0 395-0 395-0 395-0 395-0 0-2 0-2 0-2 0-2 0-2 0-2 0-2 0-2 0-2 0-2 0-2 0-2 0-2 0-2 0-2 0-2 0-2 0-2 0-2 0-2 0-2 0-2 0-2 0-2 0-2 0-2 0-2 0-2 0-2 0-2 0-2 0-2 0-2 0-2 0-2 0-2 0-2 0-2 0-2 0-2 0-2 0-2 0-2 0-2 0-2 0-2 
0-2 0-2 0-2 0-2 0-2 0-2 0-2 0-2 0-2 0-2 0-2 0-2 0-2 0-2 0-2 0-2 0-2 0-2 0-2 0-2 0-2 0-2 0-2 0-2 0-2 0-2 0-2 0-2 0-2 0-2 0-2 0-2 0-2 0-2 0-2 0-2 0-2 0-2 0-2 0-2 0-2 0-2 0-2 0-2 456-0 456-0 456-0 456-0 587-3 587-3 587-3 587-3 587-3 587-3 405-0 405-0 405-0 405-0 405-0 385-3 385-3 385-3 457-0 457-0 457-0 457-0 457-0 457-0 457-0 560-0 560-0 560-0 560-0 560-0 560-0 509-0 509-0 509-0 509-0 458-0 458-0 458-0 458-0 458-0 458-0 504-3 504-3 504-3 504-3 504-3 590-0 287-0 287-0 287-0 287-0 287-0 565-3 565-3 565-3 565-3 565-3 486-0 486-0 486-0 486-0 486-0 486-0 486-0 486-0 486-0 486-0 486-0 486-0 486-0 486-0 512-0 512-0 512-0 512-0 512-0 508-3 508-3 508-3 508-3 508-3 508-3 442-3 442-3 442-3 442-3 442-3 569-0 569-0 569-0 569-0 569-0 569-0 517-0 517-0 517-0 517-0 517-0 517-0 517-0 593-0 593-0 593-0 466-3 593-0 593-0 471-0 471-0 613-3 613-3 613-3 613-3 613-3 613-3 613-3 567-3 567-3 440-0 440-0 567-3 567-3 567-3 395-0 395-0 395-0 395-0 395-0 0-2 0-2 0-2 0-2 0-2 0-2 0-2 0-2 0-2 0-2 0-2 0-2 0-2 0-2 0-2 0-2 0-2 0-2 0-2 0-2 0-2 0-2 0-2 0-2 0-2 0-2 0-2 0-2 0-2 0-2 0-2 0-2 0-2 0-2 0-2 0-2 0-2 0-2 0-2 0-2 0-2 0-2 0-2 0-2 0-2 0-2 
0-2 0-2 0-2 0-2 0-2 0-2 0-2 0-2 0-2 0-2 0-2 0-2 0-2 0-2 0-2 0-2 0-2 0-2 0-2 0-2 0-2 0-2 0-2 0-2 0-2 0-2 0-2 0-2 0-2 0-2 0-2 0-2 0-2 0-2 0-2 0-2 0-2 0-2 0-2 0-2 0-2 0-2 0-2 0-2 456-0 456-0 456-0 587-3 587-3 587-3 587-3 587-3 587-3 587-3 405-0 405-0 405-0 405-0 385-3 385-3 385-3 385-3 457-0 457-0 457-0 457-0 457-0 457-0 457-0 560-0 560-0 560-0 560-0 560-0 560-0 560-0 509-0 509-0 509-0 509-0 509-0 509-0 509-0 458-0 458-0 458-0 504-3 504-3 504-3 504-3 504-3 287-0 287-0 287-0 287-0 287-0 287-0 565-3 565-3 315-3 315-3 315-3 315-3 315-3 315-3 486-0 486-0 486-0 486-0 486-0 486-0 589-3 589-3 589-3 589-3 589-3 589-3 512-0 512-0 512-0 508-3 508-3 508-3 508-3 508-3 508-3 508-3 442-3 442-3 442-3 442-3 569-0 569-0 569-0 569-0 569-0 569-0 517-0 517-0 517-0 517-0 593-0 593-0 593-0 593-0 593-0 593-0 593-0 593-0 593-0 471-0 471-0 613-3 613-3 613-3 613-3 613-3 613-3 613-3 567-3 567-3 567-3 567-3 567-3 567-3 395-0 395-0 395-0 395-0 395-0 395-0 0-2 0-2 0-2 0-2 0-2 0-2 0-2 0-2 0-2 0-2 0-2 0-2 0-2 0-2 0-2 0-2 0-2 0-2 0-2 0-2 0-2 0-2 0-2 0-2 0-2 0-2 0-2 0-2 0-2 0-2 0-2 0-2 0-2 0-2 0-2 0-2 0-2 0-2 0-2 0-2 0-2 0-2 0-2 0-2 0-2 0-2 
0-2 0-2 0-2 0-2 0-2 0-2 0-2 0-2 0-2 0-2 0-2 0-2 0-2 0-2 0-2 0-2 0-2 0-2 0-2 0-2 0-2 0-2 0-2 0-2 0-2 0-2 0-2 0-2 0-2 0-2 0-2 0-2 0-2 0-2 0-2 0-2 0-2 0-2 0-2 0-2 0-2 0-2 0-2 0-2 456-0 456-0 456-0 587-3 587-3 587-3 587-3 587-3 587-3 587-3 405-0 485-3 485-3 485-3 531-3 531-3 385-3 385-3 531-3 531-3 457-0 457-0 457-0 457-0 457-0 457-0 457-0 560-0 560-0 560-0 560-0 560-0 509-0 509-0 509-0 509-0 509-0 509-0 509-0 458-0 458-0 504-3 504-3 504-3 504-3 504-3 504-3 504-3 287-0 287-0 287-0 287-0 287-0 315-3 315-3 315-3 315-3 315-3 315-3 556-3 315-3 315-3 486-0 486-0 589-3 589-3 486-0 589-3 589-3 589-3 589-3 589-3 589-3 512-0 512-0 512-0 508-3 508-3 508-3 508-3 508-3 508-3 508-3 442-3 442-3 442-3 442-3 465-3 465-3 465-3 493-3 493-3 493-3 517-0 517-0 517-0 517-0 593-0 593-0 593-0 593-0 593-0 593-0 593-0 593-0 471-0 471-0 613-3 613-3 613-3 613-3 613-3 613-3 613-3 613-3 567-3 567-3 567-3 567-3 567-3 567-3 395-0 395-0 395-0 395-0 395-0 395-0 0-2 0-2 0-2 0-2 0-2 0-2 0-2 0-2 0-2 0-2 0-2 0-2 0-2 0-2 0-2 0-2 0-2 0-2 0-2 0-2 0-2 0-2 0-2 0-2 0-2 0-2 0-2 0-2 0-2 0-2 0-2 0-2 0-2 0-2 0-2 0-2 0-2 0-2 0-2 0-2 0-2 0-2 0-2 0-2 0-2 0-2 
0-2 0-2 0-2 0-2 0-2 0-2 0-2 0-2 0-2 0-2 0-2 0-2 0-2 0-2 0-2 0-2 0-2 0-2 0-2 0-2 0-2 0-2 0-2 0-2 0-2 0-2 0-2 0-2 0-2 0-2 0-2 0-2 0-2 0-2 0-2 0-2 0-2 0-2 0-2 0-2 0-2 0-2 0-2 0-2 456-0 456-0 456-0 587-3 587-3 587-3 587-3 587-3 361-3 361-3 405-0 405-0 485-3 485-3 531-3 531-3 531-3 531-3 531-3 457-0 457-0 457-0 457-0 457-0 457-0 457-0 457-0 457-0 560-0 560-0 560-0 560-0 560-0 585-3 509-0 509-0 509-0 509-0 509-0 458-0 504-3 504-3 504-3 504-3 504-3 504-3 504-3 287-0 287-0 287-0 287-0 287-0 287-0 315-3 315-3 315-3 315-3 315-3 315-3 556-3 556-3 556-3 556-3 556-3 589-3 589-3 589-3 589-3 589-3 589-3 589-3 589-3 512-0 512-0 512-0 512-0 455-3 455-3 455-3 455-3 508-3 508-3 455-3 455-3 442-3 465-3 465-3 465-3 493-3 493-3 493-3 493-3 493-3 493-3 493-3 493-3 517-0 493-3 593-0 493-3 593-0 593-0 593-0 593-0 593-0 471-0 471-0 471-0 471-0 613-3 613-3 613-3 613-3 613-3 613-3 613-3 567-3 567-3 567-3 567-3 567-3 567-3 395-0 395-0 395-0 395-0 0-2 0-2 0-2 0-2 0-2 0-2 0-2 0-2 0-2 0-2 0-2 0-2 0-2 0-2 0-2 0-2 0-2 0-2 0-2 0-2 0-2 0-2 0-2 0-2 0-2 0-2 0-2 0-2 0-2 0-2 0-2 0-2 0-2 0-2 0-2 0-2 0-2 0-2 0-2 0-2 0-2 0-2 0-2 0-2 0-2 0-2 0-2 
0-2 0-2 0-2 0-2 0-2 0-2 0-2 0-2 0-2 0-2 0-2 0-2 0-2 0-2 0-2 0-2 0-2 0-2 0-2 0-2 0-2 0-2 0-2 0-2 0-2 0-2 0-2 0-2 0-2 0-2 0-2 0-2 0-2 0-2 0-2 0-2 0-2 0-2 0-2 0-2 0-2 0-2 0-2 0-2 0-2 0-2 456-0 456-0 456-0 587-3 587-3 361-3 361-3 485-3 485-3 485-3 485-3 485-3 485-3 531-3 531-3 531-3 531-3 457-0 457-0 457-0 457-0 529-3 529-3 457-0 457-0 457-0 560-0 560-0 560-0 560-0 560-0 585-3 585-3 585-3 585-3 509-0 458-0 458-0 464-0 464-0 504-3 504-3 504-3 504-3 504-3 287-0 287-0 287-0 287-0 287-0 287-0 315-3 315-3 315-3 315-3 315-3 315-3 556-3 556-3 556-3 556-3 556-3 556-3 556-3 556-3 511-3 511-3 589-3 589-3 589-3 512-0 512-0 512-0 512-0 455-3 455-3 455-3 455-3 455-3 455-3 455-3 455-3 617-0 617-0 465-3 465-3 465-3 493-3 493-3 493-3 493-3 493-3 420-0 493-3 493-3 493-3 493-3 493-3 493-3 593-0 593-0 593-0 471-0 471-0 471-0 471-0 471-0 390-3 613-3 613-3 613-3 613-3 613-3 613-3 567-3 567-3 567-3 567-3 567-3 547-0 547-0 547-0 395-0 395-0 0-2 0-2 0-2 0-2 0-2 0-2 0-2 0-2 0-2 0-2 0-2 0-2 0-2 0-2 0-2 0-2 0-2 0-2 0-2 0-2 0-2 0-2 0-2 0-2 0-2 0-2 0-2 0-2 0-2 0-2 0-2 0-2 0-2 0-2 0-2 0-2 0-2 0-2 0-2 0-2 0-2 0-2 0-2 0-2 0-2 0-2 0-2 
0-2 0-2 0-2 0-2 0-2 0-2 0-2 0-2 0-2 0-2 0-2 0-2 0-2 0-2 0-2 0-2 0-2 0-2 0-2 0-2 0-2 0-2 0-2 0-2 0-2 0-2 0-2 0-2 0-2 0-2 0-2 0-2 0-2 0-2 0-2 0-2 0-2 0-2 0-2 0-2 0-2 0-2 0-2 0-2 0-2 0-2 361-3 361-3 361-3 361-3 587-3 361-3 361-3 485-3 485-3 485-3 485-3 485-3 531-3 531-3 531-3 531-3 457-0 457-0 457-0 530-0 530-0 529-3 529-3 529-3 529-3 529-3 560-0 560-0 529-3 529-3 529-3 585-3 585-3 585-3 585-3 458-0 458-0 458-0 464-0 464-0 464-0 464-0 464-0 504-3 504-3 287-0 287-0 555-3 287-0 287-0 287-0 592-3 592-3 315-3 315-3 315-3 315-3 315-3 556-3 556-3 556-3 556-3 556-3 556-3 556-3 511-3 511-3 511-3 589-3 589-3 589-3 512-0 512-0 512-0 455-3 455-3 455-3 455-3 455-3 455-3 617-0 617-0 617-0 617-0 465-3 465-3 465-3 465-3 493-3 493-3 493-3 493-3 420-0 420-0 420-0 493-3 493-3 493-3 493-3 593-0 593-0 593-0 471-0 471-0 471-0 471-0 471-0 390-3 613-3 613-3 613-3 390-3 567-3 567-3 567-3 567-3 547-0 547-0 547-0 547-0 547-0 547-0 547-0 547-0 0-2 0-2 0-2 0-2 0-2 0-2 0-2 0-2 0-2 0-2 0-2 0-2 0-2 0-2 0-2 0-2 0-2 0-2 0-2 0-2 0-2 0-2 0-2 0-2 0-2 0-2 0-2 0-2 0-2 0-2 0-2 0-2 0-2 0-2 0-2 0-2 0-2 0-2 0-2 0-2 0-2 0-2 0-2 0-2 0-2 0-2 0-2 
0-2 0-2 0-2 0-2 0-2 0-2 0-2 0-2 0-2 0-2 0-2 0-2 0-2 0-2 0-2 0-2 0-2 0-2 0-2 0-2 0-2 0-2 0-2 0-2 0-2 0-2 0-2 0-2 0-2 0-2 0-2 0-2 0-2 0-2 0-2 0-2 0-2 0-2 0-2 0-2 0-2 0-2 0-2 0-2 0-2 0-2 361-3 361-3 361-3 361-3 361-3 361-3 361-3 361-3 361-3 485-3 485-3 485-3 531-3 531-3 531-3 531-3 531-3 531-3 530-0 530-0 530-0 530-0 529-3 529-3 529-3 529-3 560-0 560-0 529-3 529-3 529-3 529-3 585-3 585-3 585-3 458-0 458-0 458-0 458-0 464-0 464-0 464-0 464-0 464-0 464-0 555-3 555-3 555-3 287-0 287-0 287-0 592-3 592-3 315-3 315-3 315-3 315-3 315-3 556-3 556-3 556-3 556-3 556-3 556-3 556-3 511-3 511-3 511-3 589-3 511-3 589-3 589-3 589-3 589-3 455-3 455-3 455-3 455-3 455-3 455-3 617-0 617-0 617-0 617-0 465-3 465-3 465-3 465-3 420-0 493-3 493-3 420-0 420-0 420-0 544-0 544-0 493-3 544-0 544-0 544-0 518-3 593-0 593-0 471-0 471-0 471-0 471-0 390-3 613-3 390-3 390-3 390-3 567-3 567-3 567-3 567-3 547-0 547-0 547-0 547-0 547-0 547-0 547-0 547-0 0-2 0-2 0-2 0-2 0-2 0-2 0-2 0-2 0-2 0-2 0-2 0-2 0-2 0-2 0-2 0-2 0-2 0-2 0-2 0-2 0-2 0-2 0-2 0-2 0-2 0-2 0-2 0-2 0-2 0-2 0-2 0-2 0-2 0-2 0-2 0-2 0-2 0-2 0-2 0-2 0-2 0-2 0-2 0-2 0-2 0-2 0-2 
0-2 0-2 0-2 0-2 0-2 0-2 0-2 0-2 0-2 0-2 0-2 0-2 0-2 0-2 0-2 0-2 0-2 0-2 0-2 0-2 0-2 0-2 0-2 0-2 0-2 0-2 0-2 0-2 0-2 0-2 0-2 0-2 0-2 0-2 0-2 0-2 0-2 0-2 0-2 0-2 0-2 0-2 0-2 0-2 0-2 0-2 361-3 361-3 361-3 361-3 361-3 361-3 361-3 361-3 485-3 485-3 485-3 485-3 531-3 531-3 531-3 531-3 531-3 531-3 530-0 530-0 530-0 530-0 529-3 529-3 529-3 529-3 529-3 560-0 529-3 529-3 529-3 529-3 585-3 585-3 585-3 585-3 458-0 464-0 464-0 464-0 464-0 464-0 464-0 464-0 464-0 555-3 555-3 555-3 555-3 555-3 592-3 592-3 592-3 592-3 592-3 315-3 315-3 315-3 556-3 556-3 556-3 556-3 556-3 556-3 511-3 511-3 511-3 511-3 511-3 511-3 589-3 589-3 589-3 589-3 455-3 455-3 455-3 455-3 455-3 455-3 617-0 617-0 617-0 617-0 465-3 465-3 465-3 465-3 420-0 420-0 420-0 420-0 420-0 420-0 544-0 544-0 544-0 544-0 544-0 544-0 518-3 518-3 518-3 518-3 390-3 471-0 471-0 390-3 390-3 390-3 390-3 390-3 390-3 547-0 547-0 567-3 547-0 547-0 547-0 468-3 468-3 468-3 468-3 468-3 0-2 0-2 0-2 0-2 0-2 0-2 0-2 0-2 0-2 0-2 0-2 0-2 0-2 0-2 0-2 0-2 0-2 0-2 0-2 0-2 0-2 0-2 0-2 0-2 0-2 0-2 0-2 0-2 0-2 0-2 0-2 0-2 0-2 0-2 0-2 0-2 0-2 0-2 0-2 0-2 0-2 0-2 0-2 0-2 0-2 0-2 0-2 
0-2 0-2 0-2 0-2 0-2 0-2 0-2 0-2 0-2 0-2 0-2 0-2 0-2 0-2 0-2 0-2 0-2 0-2 0-2 0-2 0-2 0-2 0-2 0-2 0-2 0-2 0-2 0-2 0-2 0-2 0-2 0-2 0-2 0-2 0-2 0-2 0-2 0-2 0-2 0-2 0-2 0-2 0-2 0-2 0-2 0-2 0-2 0-2 0-2 361-3 361-3 361-3 361-3 361-3 361-3 485-3 485-3 485-3 531-3 531-3 531-3 531-3 531-3 531-3 530-0 530-0 530-0 530-0 529-3 529-3 386-3 386-3 529-3 529-3 529-3 529-3 529-3 529-3 585-3 585-3 585-3 585-3 585-3 585-3 464-0 464-0 464-0 464-0 464-0 464-0 555-3 555-3 555-3 555-3 555-3 555-3 592-3 592-3 592-3 592-3 592-3 592-3 592-3 542-3 542-3 556-3 556-3 556-3 556-3 556-3 511-3 511-3 511-3 511-3 511-3 511-3 511-3 582-3 582-3 582-3 455-3 582-3 455-3 455-3 455-3 455-3 617-0 617-0 617-0 617-0 465-3 465-3 465-3 465-3 420-0 420-0 420-0 420-0 420-0 420-0 544-0 544-0 544-0 544-0 544-0 518-3 518-3 518-3 518-3 390-3 390-3 390-3 390-3 390-3 435-3 390-3 390-3 390-3 390-3 547-0 547-0 547-0 547-0 547-0 468-3 468-3 468-3 468-3 468-3 468-3 0-2 0-2 0-2 0-2 0-2 0-2 0-2 0-2 0-2 0-2 0-2 0-2 0-2 0-2 0-2 0-2 0-2 0-2 0-2 0-2 0-2 0-2 0-2 0-2 0-2 0-2 0-2 0-2 0-2 0-2 0-2 0-2 0-2 0-2 0-2 0-2 0-2 0-2 0-2 0-2 0-2 0-2 0-2 0-2 0-2 0-2 0-2 
0-2 0-2 0-2 0-2 0-2 0-2 0-2 0-2 0-2 0-2 0-2 0-2 0-2 0-2 0-2 0-2 0-2 0-2 0-2 0-2 0-2 0-2 0-2 0-2 0-2 0-2 0-2 0-2 0-2 0-2 0-2 0-2 0-2 0-2 0-2 0-2 0-2 0-2 0-2 0-2 0-2 0-2 0-2 0-2 0-2 0-2 0-2 0-2 0-2 0-2 0-2 361-3 361-3 361-3 485-3 485-3 485-3 485-3 485-3 530-0 530-0 530-0 530-0 530-0 530-0 530-0 530-0 530-0 386-3 386-3 386-3 386-3 386-3 529-3 529-3 529-3 529-3 529-3 585-3 585-3 585-3 585-3 585-3 585-3 432-0 432-0 464-0 464-0 464-0 464-0 555-3 555-3 555-3 555-3 555-3 555-3 592-3 592-3 592-3 592-3 592-3 592-3 592-3 542-3 542-3 542-3 542-3 542-3 556-3 391-3 511-3 511-3 511-3 511-3 511-3 511-3 511-3 582-3 582-3 582-3 582-3 582-3 455-3 617-0 617-0 617-0 617-0 617-0 617-0 617-0 465-3 465-3 465-3 465-3 420-0 420-0 420-0 420-0 420-0 420-0 544-0 544-0 544-0 544-0 544-0 518-3 518-3 518-3 390-3 390-3 390-3 390-3 390-3 390-3 435-3 390-3 390-3 390-3 390-3 390-3 547-0 547-0 547-0 547-0 468-3 468-3 468-3 468-3 468-3 468-3 0-2 0-2 0-2 0-2 0-2 0-2 0-2 0-2 0-2 0-2 0-2 0-2 0-2 0-2 0-2 0-2 0-2 0-2 0-2 0-2 0-2 0-2 0-2 0-2 0-2 0-2 0-2 0-2 0-2 0-2 0-2 0-2 0-2 0-2 0-2 0-2 0-2 0-2 0-2 0-2 0-2 0-2 0-2 0-2 0-2 0-2 0-2 
0-2 0-2 0-2 0-2 0-2 0-2 0-2 0-2 0-2 0-2 0-2 0-2 0-2 0-2 0-2 0-2 0-2 0-2 0-2 0-2 0-2 0-2 0-2 0-2 0-2 0-2 0-2 0-2 0-2 0-2 0-2 0-2 0-2 0-2 0-2 0-2 0-2 0-2 0-2 0-2 0-2 0-2 0-2 0-2 0-2 0-2 0-2 0-2 0-2 0-2 0-2 0-2 0-2 361-3 361-3 485-3 485-3 485-3 485-3 530-0 530-0 530-0 530-0 530-0 530-0 530-0 386-3 386-3 386-3 386-3 386-3 386-3 386-3 386-3 529-3 529-3 529-3 585-3 585-3 585-3 585-3 585-3 585-3 585-3 432-0 464-0 464-0 464-0 464-0 555-3 555-3 555-3 555-3 555-3 555-3 555-3 592-3 592-3 592-3 592-3 592-3 592-3 592-3 542-3 542-3 542-3 542-3 542-3 391-3 391-3 391-3 511-3 511-3 511-3 511-3 511-3 582-3 582-3 582-3 582-3 582-3 582-3 617-0 617-0 617-0 617-0 617-0 617-0 617-0 465-3 465-3 465-3 484-3 465-3 420-0 420-0 420-0 420-0 420-0 420-0 544-0 544-0 544-0 544-0 544-0 518-3 518-3 518-3 518-3 518-3 390-3 390-3 518-3 435-3 435-3 390-3 390-3 390-3 390-3 390-3 547-0 547-0 547-0 547-0 468-3 468-3 468-3 468-3 468-3 468-3 0-2 0-2 0-2 0-2 0-2 0-2 0-2 0-2 0-2 0-2 0-2 0-2 0-2 0-2 0-2 0-2 0-2 0-2 0-2 0-2 0-2 0-2 0-2 0-2 0-2 0-2 0-2 0-2 0-2 0-2 0-2 0-2 0-2 0-2 0-2 0-2 0-2 0-2 0-2 0-2 0-2 0-2 0-2 0-2 0-2 0-2 0-2 
0-2 0-2 0-2 0-2 0-2 0-2 0-2 0-2 0-2 0-2 0-2 0-2 0-2 0-2 0-2 0-2 0-2 0-2 0-2 0-2 0-2 0-2 0-2 0-2 0-2 0-2 0-2 0-2 0-2 0-2 0-2 0-2 0-2 0-2 0-2 0-2 0-2 0-2 0-2 0-2 0-2 0-2 0-2 0-2 0-2 0-2 0-2 0-2 0-2 0-2 0-2 0-2 0-2 0-2 0-2 0-2 0-2 485-3 485-3 530-0 530-0 530-0 530-0 530-0 530-0 530-0 386-3 386-3 386-3 386-3 386-3 386-3 386-3 386-3 386-3 583-3 583-3 583-3 583-3 583-3 585-3 585-3 585-3 432-0 432-0 432-0 432-0 432-0 432-0 555-3 432-0 432-0 432-0 555-3 555-3 555-3 592-3 592-3 592-3 592-3 592-3 592-3 592-3 542-3 542-3 542-3 542-3 542-3 391-3 391-3 391-3 511-3 511-3 511-3 610-3 582-3 582-3 582-3 582-3 582-3 582-3 582-3 617-0 616-0 617-0 617-0 617-0 617-0 617-0 465-3 465-3 465-3 484-3 484-3 420-0 420-0 484-3 484-3 420-0 420-0 544-0 544-0 544-0 544-0 544-0 518-3 518-3 518-3 518-3 518-3 518-3 518-3 518-3 518-3 435-3 435-3 435-3 435-3 490-3 490-3 490-3 490-3 468-3 468-3 468-3 468-3 468-3 468-3 468-3 0-2 0-2 0-2 0-2 0-2 0-2 0-2 0-2 0-2 0-2 0-2 0-2 0-2 0-2 0-2 0-2 0-2 0-2 0-2 0-2 0-2 0-2 0-2 0-2 0-2 0-2 0-2 0-2 0-2 0-2 0-2 0-2 0-2 0-2 0-2 0-2 0-2 0-2 0-2 0-2 0-2 0-2 0-2 0-2 0-2 0-2 0-2 0-2 
0-2 0-2 0-2 0-2 0-2 0-2 0-2 0-2 0-2 0-2 0-2 0-2 0-2 0-2 0-2 0-2 0-2 0-2 0-2 0-2 0-2 0-2 0-2 0-2 0-2 0-2 0-2 0-2 0-2 0-2 0-2 0-2 0-2 0-2 0-2 0-2 0-2 0-2 0-2 0-2 0-2 0-2 0-2 0-2 0-2 0-2 0-2 0-2 0-2 0-2 0-2 0-2 0-2 0-2 0-2 0-2 0-2 485-3 485-3 530-0 530-0 530-0 530-0 530-0 530-0 530-0 386-3 386-3 386-3 386-3 386-3 386-3 386-3 583-3 583-3 583-3 583-3 583-3 583-3 583-3 585-3 432-0 432-0 432-0 432-0 432-0 432-0 432-0 432-0 555-3 432-0 432-0 555-3 555-3 555-3 555-3 433-3 542-3 542-3 592-3 542-3 542-3 542-3 542-3 542-3 542-3 542-3 391-3 391-3 391-3 391-3 391-3 391-3 610-3 610-3 582-3 582-3 582-3 582-3 582-3 582-3 582-3 616-0 616-0 539-3 617-0 617-0 617-0 617-0 465-3 465-3 465-3 484-3 484-3 484-3 484-3 484-3 484-3 540-0 540-0 544-0 544-0 540-0 540-0 544-0 544-0 518-3 518-3 518-3 518-3 518-3 518-3 518-3 435-3 435-3 435-3 435-3 435-3 490-3 490-3 490-3 490-3 468-3 468-3 468-3 468-3 468-3 468-3 468-3 0-2 0-2 0-2 0-2 0-2 0-2 0-2 0-2 0-2 0-2 0-2 0-2 0-2 0-2 0-2 0-2 0-2 0-2 0-2 0-2 0-2 0-2 0-2 0-2 0-2 0-2 0-2 0-2 0-2 0-2 0-2 0-2 0-2 0-2 0-2 0-2 0-2 0-2 0-2 0-2 0-2 0-2 0-2 0-2 0-2 0-2 0-2 0-2 
0-2 0-2 0-2 0-2 0-2 0-2 0-2 0-2 0-2 0-2 0-2 0-2 0-2 0-2 0-2 0-2 0-2 0-2 0-2 0-2 0-2 0-2 0-2 0-2 0-2 0-2 0-2 0-2 0-2 0-2 0-2 0-2 0-2 0-2 0-2 0-2 0-2 0-2 0-2 0-2 0-2 0-2 0-2 0-2 0-2 0-2 0-2 0-2 0-2 0-2 0-2 0-2 0-2 0-2 0-2 0-2 0-2 0-2 0-2 0-2 0-2 0-2 0-2 0-2 0-2 386-3 386-3 386-3 386-3 386-3 386-3 386-3 386-3 583-3 583-3 583-3 583-3 583-3 583-3 583-3 583-3 432-0 432-0 432-0 432-0 432-0 432-0 432-0 432-0 432-0 432-0 432-0 433-3 555-3 555-3 433-3 433-3 542-3 542-3 542-3 542-3 542-3 542-3 513-3 542-3 542-3 542-3 391-3 391-3 391-3 391-3 391-3 391-3 610-3 610-3 610-3 610-3 582-3 582-3 582-3 582-3 582-3 616-0 539-3 539-3 539-3 539-3 539-3 539-3 539-3 539-3 465-3 484-3 484-3 484-3 484-3 484-3 484-3 540-0 544-0 544-0 544-0 540-0 540-0 540-0 518-3 518-3 518-3 435-3 435-3 435-3 435-3 435-3 435-3 435-3 490-3 490-3 435-3 490-3 490-3 490-3 490-3 468-3 490-3 468-3 468-3 0-2 0-2 0-2 0-2 0-2 0-2 0-2 0-2 0-2 0-2 0-2 0-2 0-2 0-2 0-2 0-2 0-2 0-2 0-2 0-2 0-2 0-2 0-2 0-2 0-2 0-2 0-2 0-2 0-2 0-2 0-2 0-2 0-2 0-2 0-2 0-2 0-2 0-2 0-2 0-2 0-2 0-2 0-2 0-2 0-2 0-2 0-2 0-2 0-2 0-2 0-2 
0-2 0-2 0-2 0-2 0-2 0-2 0-2 0-2 0-2 0-2 0-2 0-2 0-2 0-2 0-2 0-2 0-2 0-2 0-2 0-2 0-2 0-2 0-2 0-2 0-2 0-2 0-2 0-2 0-2 0-2 0-2 0-2 0-2 0-2 0-2 0-2 0-2 0-2 0-2 0-2 0-2 0-2 0-2 0-2 0-2 0-2 0-2 0-2 0-2 0-2 0-2 0-2 0-2 0-2 0-2 0-2 0-2 0-2 0-2 0-2 0-2 0-2 0-2 0-2 0-2 0-2 0-2 0-2 0-2 0-2 0-2 0-2 0-2 583-3 583-3 583-3 583-3 583-3 583-3 583-3 583-3 583-3 533-3 533-3 533-3 432-0 533-3 432-0 432-0 433-3 433-3 433-3 433-3 433-3 433-3 433-3 611-0 611-0 611-0 611-0 513-3 513-3 513-3 513-3 542-3 542-3 542-3 542-3 391-3 391-3 391-3 610-3 610-3 610-3 610-3 610-3 610-3 582-3 582-3 616-0 582-3 582-3 616-0 539-3 539-3 539-3 539-3 539-3 539-3 539-3 539-3 484-3 484-3 484-3 484-3 484-3 484-3 484-3 540-0 544-0 540-0 540-0 540-0 540-0 540-0 498-0 498-0 435-3 435-3 435-3 435-3 435-3 435-3 435-3 435-3 490-3 490-3 435-3 435-3 490-3 490-3 490-3 490-3 490-3 0-2 0-2 0-2 0-2 0-2 0-2 0-2 0-2 0-2 0-2 0-2 0-2 0-2 0-2 0-2 0-2 0-2 0-2 0-2 0-2 0-2 0-2 0-2 0-2 0-2 0-2 0-2 0-2 0-2 0-2 0-2 0-2 0-2 0-2 0-2 0-2 0-2 0-2 0-2 0-2 0-2 0-2 0-2 0-2 0-2 0-2 0-2 0-2 0-2 0-2 0-2 0-2 0-2 
0-2 0-2 0-2 0-2 0-2 0-2 0-2 0-2 0-2 0-2 0-2 0-2 0-2 0-2 0-2 0-2 0-2 0-2 0-2 0-2 0-2 0-2 0-2 0-2 0-2 0-2 0-2 0-2 0-2 0-2 0-2 0-2 0-2 0-2 0-2 0-2 0-2 0-2 0-2 0-2 0-2 0-2 0-2 0-2 0-2 0-2 0-2 0-2 0-2 0-2 0-2 0-2 0-2 0-2 0-2 0-2 0-2 0-2 0-2 0-2 0-2 0-2 0-2 0-2 0-2 0-2 0-2 0-2 0-2 0-2 0-2 0-2 0-2 583-3 583-3 583-3 583-3 583-3 533-3 533-3 533-3 533-3 533-3 533-3 533-3 533-3 533-3 533-3 432-0 433-3 433-3 433-3 433-3 433-3 433-3 433-3 611-0 611-0 611-0 611-0 513-3 513-3 513-3 513-3 513-3 513-3 391-3 391-3 391-3 391-3 391-3 610-3 610-3 610-3 610-3 610-3 582-3 582-3 616-0 616-0 616-0 582-3 616-0 539-3 539-3 539-3 539-3 539-3 539-3 539-3 539-3 484-3 484-3 484-3 484-3 484-3 484-3 484-3 540-0 540-0 540-0 540-0 540-0 498-0 540-0 498-0 498-0 435-3 435-3 435-3 435-3 519-3 519-3 519-3 519-3 490-3 490-3 490-3 490-3 490-3 490-3 490-3 490-3 490-3 0-2 0-2 0-2 0-2 0-2 0-2 0-2 0-2 0-2 0-2 0-2 0-2 0-2 0-2 0-2 0-2 0-2 0-2 0-2 0-2 0-2 0-2 0-2 0-2 0-2 0-2 0-2 0-2 0-2 0-2 0-2 0-2 0-2 0-2 0-2 0-2 0-2 0-2 0-2 0-2 0-2 0-2 0-2 0-2 0-2 0-2 0-2 0-2 0-2 0-2 0-2 0-2 0-2 
0-2 0-2 0-2 0-2 0-2 0-2 0-2 0-2 0-2 0-2 0-2 0-2 0-2 0-2 0-2 0-2 0-2 0-2 0-2 0-2 0-2 0-2 0-2 0-2 0-2 0-2 0-2 0-2 0-2 0-2 0-2 0-2 0-2 0-2 0-2 0-2 0-2 0-2 0-2 0-2 0-2 0-2 0-2 0-2 0-2 0-2 0-2 0-2 0-2 0-2 0-2 0-2 0-2 0-2 0-2 0-2 0-2 0-2 0-2 0-2 0-2 0-2 0-2 0-2 0-2 0-2 0-2 0-2 0-2 0-2 0-2 0-2 0-2 0-2 583-3 583-3 583-3 533-3 533-3 533-3 533-3 533-3 533-3 533-3 533-3 533-3 533-3 533-3 433-3 433-3 433-3 433-3 433-3 433-3 611-0 433-3 611-0 611-0 611-0 611-0 611-0 513-3 513-3 513-3 513-3 513-3 391-3 391-3 391-3 391-3 391-3 610-3 610-3 610-3 610-3 610-3 616-0 616-0 616-0 616-0 616-0 616-0 616-0 539-3 539-3 539-3 539-3 539-3 539-3 539-3 484-3 484-3 484-3 484-3 540-0 540-0 540-0 540-0 540-0 540-0 540-0 540-0 540-0 498-0 498-0 498-0 498-0 498-0 435-3 435-3 519-3 519-3 519-3 519-3 519-3 490-3 490-3 490-3 490-3 490-3 490-3 490-3 490-3 490-3 0-2 0-2 0-2 0-2 0-2 0-2 0-2 0-2 0-2 0-2 0-2 0-2 0-2 0-2 0-2 0-2 0-2 0-2 0-2 0-2 0-2 0-2 0-2 0-2 0-2 0-2 0-2 0-2 0-2 0-2 0-2 0-2 0-2 0-2 0-2 0-2 0-2 0-2 0-2 0-2 0-2 0-2 0-2 0-2 0-2 0-2 0-2 0-2 0-2 0-2 0-2 0-2 0-2 
0-2 0-2 0-2 0-2 0-2 0-2 0-2 0-2 0-2 0-2 0-2 0-2 0-2 0-2 0-2 0-2 0-2 0-2 0-2 0-2 0-2 0-2 0-2 0-2 0-2 0-2 0-2 0-2 0-2 0-2 0-2 0-2 0-2 0-2 0-2 0-2 0-2 0-2 0-2 0-2 0-2 0-2 0-2 0-2 0-2 0-2 0-2 0-2 0-2 0-2 0-2 0-2 0-2 0-2 0-2 0-2 0-2 0-2 0-2 0-2 0-2 0-2 0-2 0-2 0-2 0-2 0-2 0-2 0-2 0-2 0-2 0-2 0-2 0-2 0-2 0-2 583-3 533-3 533-3 533-3 533-3 533-3 533-3 533-3 533-3 533-3 533-3 533-3 533-3 533-3 433-3 433-3 433-3 433-3 611-0 611-0 611-0 611-0 611-0 611-0 611-0 513-3 513-3 513-3 513-3 513-3 391-3 391-3 391-3 391-3 391-3 610-3 610-3 610-3 610-3 610-3 616-0 616-0 616-0 616-0 616-0 616-0 537-3 537-3 539-3 539-3 539-3 539-3 539-3 614-0 614-0 484-3 484-3 484-3 521-0 540-0 540-0 540-0 540-0 540-0 540-0 540-0 540-0 540-0 498-0 498-0 498-0 519-3 519-3 435-3 519-3 519-3 519-3 519-3 519-3 519-3 519-3 519-3 519-3 519-3 490-3 490-3 0-2 0-2 0-2 0-2 0-2 0-2 0-2 0-2 0-2 0-2 0-2 0-2 0-2 0-2 0-2 0-2 0-2 0-2 0-2 0-2 0-2 0-2 0-2 0-2 0-2 0-2 0-2 0-2 0-2 0-2 0-2 0-2 0-2 0-2 0-2 0-2 0-2 0-2 0-2 0-2 0-2 0-2 0-2 0-2 0-2 0-2 0-2 0-2 0-2 0-2 0-2 0-2 0-2 0-2 0-2 
0-2 0-2 0-2 0-2 0-2 0-2 0-2 0-2 0-2 0-2 0-2 0-2 0-2 0-2 0-2 0-2 0-2 0-2 0-2 0-2 0-2 0-2 0-2 0-2 0-2 0-2 0-2 0-2 0-2 0-2 0-2 0-2 0-2 0-2 0-2 0-2 0-2 0-2 0-2 0-2 0-2 0-2 0-2 0-2 0-2 0-2 0-2 0-2 0-2 0-2 0-2 0-2 0-2 0-2 0-2 0-2 0-2 0-2 0-2 0-2 0-2 0-2 0-2 0-2 0-2 0-2 0-2 0-2 0-2 0-2 0-2 0-2 0-2 0-2 0-2 0-2 0-2 0-2 533-3 0-2 0-2 0-2 0-2 0-2 0-2 0-2 0-2 0-2 0-2 0-2 433-3 433-3 433-3 433-3 611-0 611-0 611-0 611-0 611-0 611-0 611-0 513-3 513-3 513-3 513-3 513-3 513-3 513-3 513-3 513-3 610-3 610-3 610-3 610-3 610-3 616-0 616-0 616-0 537-3 616-0 616-0 537-3 537-3 537-3 537-3 537-3 539-3 539-3 614-0 614-0 521-0 521-0 521-0 521-0 521-0 540-0 521-0 540-0 540-0 521-0 498-0 498-0 498-0 498-0 498-0 498-0 498-0 498-0 519-3 519-3 519-3 519-3 519-3 519-3 519-3 519-3 519-3 519-3 0-2 0-2 0-2 0-2 0-2 0-2 0-2 0-2 0-2 0-2 0-2 0-2 0-2 0-2 0-2 0-2 0-2 0-2 0-2 0-2 0-2 0-2 0-2 0-2 0-2 0-2 0-2 0-2 0-2 0-2 0-2 0-2 0-2 0-2 0-2 0-2 0-2 0-2 0-2 0-2 0-2 0-2 0-2 0-2 0-2 0-2 0-2 0-2 0-2 0-2 0-2 0-2 0-2 0-2 0-2 0-2 0-2 0-2 0-2 
0-2 0-2 0-2 0-2 0-2 0-2 0-2 0-2 0-2 0-2 0-2 0-2 0-2 0-2 0-2 0-2 0-2 0-2 0-2 0-2 0-2 0-2 0-2 0-2 0-2 0-2 0-2 0-2 0-2 0-2 0-2 0-2 0-2 0-2 0-2 0-2 0-2 0-2 0-2 0-2 0-2 0-2 0-2 0-2 0-2 0-2 0-2 0-2 0-2 0-2 0-2 0-2 0-2 0-2 0-2 0-2 0-2 0-2 0-2 0-2 0-2 0-2 0-2 0-2 0-2 0-2 0-2 0-2 0-2 0-2 0-2 0-2 0-2 0-2 0-2 0-2 0-2 0-2 0-2 0-2 0-2 0-2 0-2 0-2 0-2 0-2 0-2 0-2 0-2 0-2 0-2 433-3 433-3 433-3 611-0 611-0 611-0 611-0 611-0 611-0 611-0 513-3 513-3 513-3 513-3 513-3 513-3 387-0 387-0 387-0 610-3 610-3 610-3 387-0 387-0 616-0 616-0 616-0 537-3 537-3 537-3 537-3 537-3 537-3 537-3 537-3 537-3 614-0 614-0 614-0 521-0 521-0 521-0 521-0 521-0 521-0 521-0 540-0 521-0 521-0 498-0 498-0 498-0 498-0 498-0 498-0 498-0 498-0 519-3 519-3 519-3 519-3 0-2 0-2 0-2 0-2 0-2 0-2 0-2 0-2 0-2 0-2 0-2 0-2 0-2 0-2 0-2 0-2 0-2 0-2 0-2 0-2 0-2 0-2 0-2 0-2 0-2 0-2 0-2 0-2 0-2 0-2 0-2 0-2 0-2 0-2 0-2 0-2 0-2 0-2 0-2 0-2 0-2 0-2 0-2 0-2 0-2 0-2 0-2 0-2 0-2 0-2 0-2 0-2 0-2 0-2 0-2 0-2 0-2 0-2 0-2 0-2 0-2 0-2 0-2 0-2 0-2 
0-2 0-2 0-2 0-2 0-2 0-2 0-2 0-2 0-2 0-2 0-2 0-2 0-2 0-2 0-2 0-2 0-2 0-2 0-2 0-2 0-2 0-2 0-2 0-2 0-2 0-2 0-2 0-2 0-2 0-2 0-2 0-2 0-2 0-2 0-2 0-2 0-2 0-2 0-2 0-2 0-2 0-2 0-2 0-2 0-2 0-2 0-2 0-2 0-2 0-2 0-2 0-2 0-2 0-2 0-2 0-2 0-2 0-2 0-2 0-2 0-2 0-2 0-2 0-2 0-2 0-2 0-2 0-2 0-2 0-2 0-2 0-2 0-2 0-2 0-2 0-2 0-2 0-2 0-2 0-2 0-2 0-2 0-2 0-2 0-2 0-2 0-2 0-2 0-2 0-2 0-2 0-2 0-2 0-2 0-2 0-2 611-0 611-0 611-0 611-0 611-0 513-3 513-3 513-3 387-0 387-0 387-0 387-0 387-0 387-0 387-0 387-0 387-0 387-0 387-0 616-0 616-0 616-0 537-3 537-3 537-3 537-3 537-3 537-3 537-3 537-3 614-0 614-0 614-0 614-0 614-0 521-0 521-0 521-0 521-0 521-0 521-0 521-0 521-0 521-0 498-0 498-0 498-0 498-0 498-0 498-0 498-0 498-0 519-3 519-3 519-3 519-3 0-2 0-2 0-2 0-2 0-2 0-2 0-2 0-2 0-2 0-2 0-2 0-2 0-2 0-2 0-2 0-2 0-2 0-2 0-2 0-2 0-2 0-2 0-2 0-2 0-2 0-2 0-2 0-2 0-2 0-2 0-2 0-2 0-2 0-2 0-2 0-2 0-2 0-2 0-2 0-2 0-2 0-2 0-2 0-2 0-2 0-2 0-2 0-2 0-2 0-2 0-2 0-2 0-2 0-2 0-2 0-2 0-2 0-2 0-2 0-2 0-2 0-2 0-2 0-2 0-2 
0-2 0-2 0-2 0-2 0-2 0-2 0-2 0-2 0-2 0-2 0-2 0-2 0-2 0-2 0-2 0-2 0-2 0-2 0-2 0-2 0-2 0-2 0-2 0-2 0-2 0-2 0-2 0-2 0-2 0-2 0-2 0-2 0-2 0-2 0-2 0-2 0-2 0-2 0-2 0-2 0-2 0-2 0-2 0-2 0-2 0-2 0-2 0-2 0-2 0-2 0-2 0-2 0-2 0-2 0-2 0-2 0-2 0-2 0-2 0-2 0-2 0-2 0-2 0-2 0-2 0-2 0-2 0-2 0-2 0-2 0-2 0-2 0-2 0-2 0-2 0-2 0-2 0-2 0-2 0-2 0-2 0-2 0-2 0-2 0-2 0-2 0-2 0-2 0-2 0-2 0-2 0-2 0-2 0-2 0-2 0-2 0-2 0-2 0-2 0-2 0-2 0-2 0-2 0-2 387-0 387-0 387-0 387-0 387-0 387-0 387-0 387-0 387-0 387-0 387-0 616-0 616-0 616-0 616-0 537-3 537-3 537-3 537-3 537-3 537-3 614-0 614-0 614-0 614-0 614-0 614-0 614-0 614-0 521-0 521-0 521-0 521-0 521-0 521-0 521-0 498-0 498-0 498-0 498-0 0-2 0-2 0-2 0-2 0-2 0-2 0-2 0-2 0-2 0-2 0-2 0-2 0-2 0-2 0-2 0-2 0-2 0-2 0-2 0-2 0-2 0-2 0-2 0-2 0-2 0-2 0-2 0-2 0-2 0-2 0-2 0-2 0-2 0-2 0-2 0-2 0-2 0-2 0-2 0-2 0-2 0-2 0-2 0-2 0-2 0-2 0-2 0-2 0-2 0-2 0-2 0-2 0-2 0-2 0-2 0-2 0-2 0-2 0-2 0-2 0-2 0-2 0-2 0-2 0-2 0-2 0-2 0-2 0-2 0-2 0-2 0-2 0-2 
0-2 0-2 0-2 0-2 0-2 0-2 0-2 0-2 0-2 0-2 0-2 0-2 0-2 0-2 0-2 0-2 0-2 0-2 0-2 0-2 0-2 0-2 0-2 0-2 0-2 0-2 0-2 0-2 0-2 0-2 0-2 0-2 0-2 0-2 0-2 0-2 0-2 0-2 0-2 0-2 0-2 0-2 0-2 0-2 0-2 0-2 0-2 0-2 0-2 0-2 0-2 0-2 0-2 0-2 0-2 0-2 0-2 0-2 0-2 0-2 0-2 0-2 0-2 0-2 0-2 0-2 0-2 0-2 0-2 0-2 0-2 0-2 0-2 0-2 0-2 0-2 0-2 0-2 0-2 0-2 0-2 0-2 0-2 0-2 0-2 0-2 0-2 0-2 0-2 0-2 0-2 0-2 0-2 0-2 0-2 0-2 0-2 0-2 0-2 0-2 0-2 0-2 0-2 0-2 387-0 387-0 387-0 387-0 387-0 387-0 387-0 387-0 387-0 387-0 387-0 387-0 616-0 616-0 537-3 537-3 537-3 537-3 537-3 537-3 537-3 614-0 614-0 614-0 614-0 614-0 614-0 614-0 614-0 521-0 521-0 521-0 521-0 521-0 0-2 0-2 0-2 0-2 0-2 0-2 0-2 0-2 0-2 0-2 0-2 0-2 0-2 0-2 0-2 0-2 0-2 0-2 0-2 0-2 0-2 0-2 0-2 0-2 0-2 0-2 0-2 0-2 0-2 0-2 0-2 0-2 0-2 0-2 0-2 0-2 0-2 0-2 0-2 0-2 0-2 0-2 0-2 0-2 0-2 0-2 0-2 0-2 0-2 0-2 0-2 0-2 0-2 0-2 0-2 0-2 0-2 0-2 0-2 0-2 0-2 0-2 0-2 0-2 0-2 0-2 0-2 0-2 0-2 0-2 0-2 0-2 0-2 0-2 0-2 0-2 0-2 0-2 0-2 
0-2 0-2 0-2 0-2 0-2 0-2 0-2 0-2 0-2 0-2 0-2 0-2 0-2 0-2 0-2 0-2 0-2 0-2 0-2 0-2 0-2 0-2 0-2 0-2 0-2 0-2 0-2 0-2 0-2 0-2 0-2 0-2 0-2 0-2 0-2 0-2 0-2 0-2 0-2 0-2 0-2 0-2 0-2 0-2 0-2 0-2 0-2 0-2 0-2 0-2 0-2 0-2 0-2 0-2 0-2 0-2 0-2 0-2 0-2 0-2 0-2 0-2 0-2 0-2 0-2 0-2 0-2 0-2 0-2 0-2 0-2 0-2 0-2 0-2 0-2 0-2 0-2 0-2 0-2 0-2 0-2 0-2 0-2 0-2 0-2 0-2 0-2 0-2 0-2 0-2 0-2 0-2 0-2 0-2 0-2 0-2 0-2 0-2 0-2 0-2 0-2 0-2 0-2 0-2 0-2 0-2 0-2 0-2 0-2 0-2 0-2 0-2 0-2 0-2 0-2 0-2 0-2 0-2 0-2 0-2 0-2 537-3 537-3 537-3 537-3 614-0 614-0 614-0 614-0 614-0 614-0 614-0 0-2 0-2 0-2 0-2 0-2 0-2 0-2 0-2 0-2 0-2 0-2 0-2 0-2 0-2 0-2 0-2 0-2 0-2 0-2 0-2 0-2 0-2 0-2 0-2 0-2 0-2 0-2 0-2 0-2 0-2 0-2 0-2 0-2 0-2 0-2 0-2 0-2 0-2 0-2 0-2 0-2 0-2 0-2 0-2 0-2 0-2 0-2 0-2 0-2 0-2 0-2 0-2 0-2 0-2 0-2 0-2 0-2 0-2 0-2 0-2 0-2 0-2 0-2 0-2 0-2 0-2 0-2 0-2 0-2 0-2 0-2 0-2 0-2 0-2 0-2 0-2 0-2 0-2 0-2 0-2 0-2 0-2 0-2 0-2 0-2 
0-2 0-2 0-2 0-2 0-2 0-2 0-2 0-2 0-2 0-2 0-2 0-2 0-2 0-2 0-2 0-2 0-2 0-2 0-2 0-2 0-2 0-2 0-2 0-2 0-2 0-2 0-2 0-2 0-2 0-2 0-2 0-2 0-2 0-2 0-2 0-2 0-2 0-2 0-2 0-2 0-2 0-2 0-2 0-2 0-2 0-2 0-2 0-2 0-2 0-2 0-2 0-2 0-2 0-2 0-2 0-2 0-2 0-2 0-2 0-2 0-2 0-2 0-2 0-2 0-2 0-2 0-2 0-2 0-2 0-2 0-2 0-2 0-2 0-2 0-2 0-2 0-2 0-2 0-2 0-2 0-2 0-2 0-2 0-2 0-2 0-2 0-2 0-2 0-2 0-2 0-2 0-2 0-2 0-2 0-2 0-2 0-2 0-2 0-2 0-2 0-2 0-2 0-2 0-2 0-2 0-2 0-2 0-2 0-2 0-2 0-2 0-2 0-2 0-2 0-2 0-2 0-2 0-2 0-2 0-2 0-2 0-2 0-2 0-2 0-2 0-2 0-2 0-2 0-2 0-2 0-2 0-2 0-2 0-2 0-2 0-2 0-2 0-2 0-2 0-2 0-2 0-2 0-2 0-2 0-2 0-2 0-2 0-2 0-2 0-2 0-2 0-2 0-2 0-2 0-2 0-2 0-2 0-2 0-2 0-2 0-2 0-2 0-2 0-2 0-2 0-2 0-2 0-2 0-2 0-2 0-2 0-2 0-2 0-2 0-2 0-2 0-2 0-2 0-2 0-2 0-2 0-2 0-2 0-2 0-2 0-2 0-2 0-2 0-2 0-2 0-2 0-2 0-2 0-2 0-2 0-2 0-2 0-2 0-2 0-2 0-2 0-2 0-2 0-2 0-2 0-2 0-2 0-2 0-2 0-2 0-2 0-2 0-2 0-2 0-2 0-2 0-2 
0-2 0-2 0-2 0-2 0-2 0-2 0-2 0-2 0-2 0-2 0-2 0-2 0-2 0-2 0-2 0-2 0-2 0-2 0-2 0-2 0-2 0-2 0-2 0-2 0-2 0-2 0-2 0-2 0-2 0-2 0-2 0-2 0-2 0-2 0-2 0-2 0-2 0-2 0-2 0-2 0-2 0-2 0-2 0-2 0-2 0-2 0-2 0-2 0-2 0-2 0-2 0-2 0-2 0-2 0-2 0-2 0-2 0-2 0-2 0-2 0-2 0-2 0-2 0-2 0-2 0-2 0-2 0-2 0-2 0-2 0-2 0-2 0-2 0-2 0-2 0-2 0-2 0-2 0-2 0-2 0-2 0-2 0-2 0-2 0-2 0-2 0-2 0-2 0-2 0-2 0-2 0-2 0-2 0-2 0-2 0-2 0-2 0-2 0-2 0-2 0-2 0-2 0-2 0-2 0-2 0-2 0-2 0-2 0-2 0-2 0-2 0-2 0-2 0-2 0-2 0-2 0-2 0-2 0-2 0-2 0-2 0-2 0-2 0-2 0-2 0-2 0-2 0-2 0-2 0-2 0-2 0-2 0-2 0-2 0-2 0-2 0-2 0-2 0-2 0-2 0-2 0-2 0-2 0-2 0-2 0-2 0-2 0-2 0-2 0-2 0-2 0-2 0-2 0-2 0-2 0-2 0-2 0-2 0-2 0-2 0-2 0-2 0-2 0-2 0-2 0-2 0-2 0-2 0-2 0-2 0-2 0-2 0-2 0-2 0-2 0-2 0-2 0-2 0-2 0-2 0-2 0-2 0-2 0-2 0-2 0-2 0-2 0-2 0-2 0-2 0-2 0-2 0-2 0-2 0-2 0-2 0-2 0-2 0-2 0-2 0-2 0-2 0-2 0-2 0-2 0-2 0-2 0-2 0-2 0-2 0-2 0-2 0-2 0-2 0-2 0-2 0-2 
0-2 0-2 0-2 0-2 0-2 0-2 0-2 0-2 0-2 0-2 0-2 0-2 0-2 0-2 0-2 0-2 0-2 0-2 0-2 0-2 0-2 0-2 0-2 0-2 0-2 0-2 0-2 0-2 0-2 0-2 0-2 0-2 0-2 0-2 0-2 0-2 0-2 0-2 0-2 0-2 0-2 0-2 0-2 0-2 0-2 0-2 0-2 0-2 0-2 0-2 0-2 0-2 0-2 0-2 0-2 0-2 0-2 0-2 0-2 0-2 0-2 0-2 0-2 0-2 0-2 0-2 0-2 0-2 0-2 0-2 0-2 0-2 0-2 0-2 0-2 0-2 0-2 0-2 0-2 0-2 0-2 0-2 0-2 0-2 0-2 0-2 0-2 0-2 0-2 0-2 0-2 0-2 0-2 0-2 0-2 0-2 0-2 0-2 0-2 0-2 0-2 0-2 0-2 0-2 0-2 0-2 0-2 0-2 0-2 0-2 0-2 0-2 0-2 0-2 0-2 0-2 0-2 0-2 0-2 0-2 0-2 0-2 0-2 0-2 0-2 0-2 0-2 0-2 0-2 0-2 0-2 0-2 0-2 0-2 0-2 0-2 0-2 0-2 0-2 0-2 0-2 0-2 0-2 0-2 0-2 0-2 0-2 0-2 0-2 0-2 0-2 0-2 0-2 0-2 0-2 0-2 0-2 0-2 0-2 0-2 0-2 0-2 0-2 0-2 0-2 0-2 0-2 0-2 0-2 0-2 0-2 0-2 0-2 0-2 0-2 0-2 0-2 0-2 0-2 0-2 0-2 0-2 0-2 0-2 0-2 0-2 0-2 0-2 0-2 0-2 0-2 0-2 0-2 0-2 0-2 0-2 0-2 0-2 0-2 0-2 0-2 0-2 0-2 0-2 0-2 0-2 0-2 0-2 0-2 0-2 0-2 0-2 0-2 0-2 0-2 0-2 0-2 
0-2 0-2 0-2 0-2 0-2 0-2 0-2 0-2 0-2 0-2 0-2 0-2 0-2 0-2 0-2 0-2 0-2 0-2 0-2 0-2 0-2 0-2 0-2 0-2 0-2 0-2 0-2 0-2 0-2 0-2 0-2 0-2 0-2 0-2 0-2 0-2 0-2 0-2 0-2 0-2 0-2 0-2 0-2 0-2 0-2 0-2 0-2 0-2 0-2 0-2 0-2 0-2 0-2 0-2 0-2 0-2 0-2 0-2 0-2 0-2 0-2 0-2 0-2 0-2 0-2 0-2 0-2 0-2 0-2 0-2 0-2 0-2 0-2 0-2 0-2 0-2 0-2 0-2 0-2 0-2 0-2 0-2 0-2 0-2 0-2 0-2 0-2 0-2 0-2 0-2 0-2 0-2 0-2 0-2 0-2 0-2 0-2 0-2 0-2 0-2 0-2 0-2 0-2 0-2 0-2 0-2 0-2 0-2 0-2 0-2 0-2 0-2 0-2 0-2 0-2 0-2 0-2 0-2 0-2 0-2 0-2 0-2 0-2 0-2 0-2 0-2 0-2 0-2 0-2 0-2 0-2 0-2 0-2 0-2 0-2 0-2 0-2 0-2 0-2 0-2 0-2 0-2 0-2 0-2 0-2 0-2 0-2 0-2 0-2 0-2 0-2 0-2 0-2 0-2 0-2 0-2 0-2 0-2 0-2 0-2 0-2 0-2 0-2 0-2 0-2 0-2 0-2 0-2 0-2 0-2 0-2 0-2 0-2 0-2 0-2 0-2 0-2 0-2 0-2 0-2 0-2 0-2 0-2 0-2 0-2 0-2 0-2 0-2 0-2 0-2 0-2 0-2 0-2 0-2 0-2 0-2 0-2 0-2 0-2 0-2 0-2 0-2 0-2 0-2 0-2 0-2 0-2 0-2 0-2 0-2 0-2 0-2 0-2 0-2 0-2 0-2 0-2 
0-2 0-2 0-2 0-2 0-2 0-2 0-2 0-2 0-2 0-2 0-2 0-2 0-2 0-2 0-2 0-2 0-2 0-2 0-2 0-2 0-2 0-2 0-2 0-2 0-2 0-2 0-2 0-2 0-2 0-2 0-2 0-2 0-2 0-2 0-2 0-2 0-2 0-2 0-2 0-2 0-2 0-2 0-2 0-2 0-2 0-2 0-2 0-2 0-2 0-2 0-2 0-2 0-2 0-2 0-2 0-2 0-2 0-2 0-2 0-2 0-2 0-2 0-2 0-2 0-2 0-2 0-2 0-2 0-2 0-2 0-2 0-2 0-2 0-2 0-2 0-2 0-2 0-2 0-2 0-2 0-2 0-2 0-2 0-2 0-2 0-2 0-2 0-2 0-2 0-2 0-2 0-2 0-2 0-2 0-2 0-2 0-2 0-2 0-2 0-2 0-2 0-2 0-2 0-2 0-2 0-2 0-2 0-2 0-2 0-2 0-2 0-2 0-2 0-2 0-2 0-2 0-2 0-2 0-2 0-2 0-2 0-2 0-2 0-2 0-2 0-2 0-2 0-2 0-2 0-2 0-2 0-2 0-2 0-2 0-2 0-2 0-2 0-2 0-2 0-2 0-2 0-2 0-2 0-2 0-2 0-2 0-2 0-2 0-2 0-2 0-2 0-2 0-2 0-2 0-2 0-2 0-2 0-2 0-2 0-2 0-2 0-2 0-2 0-2 0-2 0-2 0-2 0-2 0-2 0-2 0-2 0-2 0-2 0-2 0-2 0-2 0-2 0-2 0-2 0-2 0-2 0-2 0-2 0-2 0-2 0-2 0-2 0-2 0-2 0-2 0-2 0-2 0-2 0-2 0-2 0-2 0-2 0-2 0-2 0-2 0-2 0-2 0-2 0-2 0-2 0-2 0-2 0-2 0-2 0-2 0-2 0-2 0-2 0-2 0-2 0-2 0-2 
0-2 0-2 0-2 0-2 0-2 0-2 0-2 0-2 0-2 0-2 0-2 0-2 0-2 0-2 0-2 0-2 0-2 0-2 0-2 0-2 0-2 0-2 0-2 0-2 0-2 0-2 0-2 0-2 0-2 0-2 0-2 0-2 0-2 0-2 0-2 0-2 0-2 0-2 0-2 0-2 0-2 0-2 0-2 0-2 0-2 0-2 0-2 0-2 0-2 0-2 0-2 0-2 0-2 0-2 0-2 0-2 0-2 0-2 0-2 0-2 0-2 0-2 0-2 0-2 0-2 0-2 0-2 0-2 0-2 0-2 0-2 0-2 0-2 0-2 0-2 0-2 0-2 0-2 0-2 0-2 0-2 0-2 0-2 0-2 0-2 0-2 0-2 0-2 0-2 0-2 0-2 0-2 0-2 0-2 0-2 0-2 0-2 0-2 0-2 0-2 0-2 0-2 0-2 0-2 0-2 0-2 0-2 0-2 0-2 0-2 0-2 0-2 0-2 0-2 0-2 0-2 0-2 0-2 0-2 0-2 0-2 0-2 0-2 0-2 0-2 0-2 0-2 0-2 0-2 0-2 0-2 0-2 0-2 0-2 0-2 0-2 0-2 0-2 0-2 0-2 0-2 0-2 0-2 0-2 0-2 0-2 0-2 0-2 0-2 0-2 0-2 0-2 0-2 0-2 0-2 0-2 0-2 0-2 0-2 0-2 0-2 0-2 0-2 0-2 0-2 0-2 0-2 0-2 0-2 0-2 0-2 0-2 0-2 0-2 0-2 0-2 0-2 0-2 0-2 0-2 0-2 0-2 0-2 0-2 0-2 0-2 0-2 0-2 0-2 0-2 0-2 0-2 0-2 0-2 0-2 0-2 0-2 0-2 0-2 0-2 0-2 0-2 0-2 0-2 0-2 0-2 0-2 0-2 0-2 0-2 0-2 0-2 0-2 0-2 0-2 0-2 0-2 
0-2 0-2 0-2 0-2 0-2 0-2 0-2 0-2 0-2 0-2 0-2 0-2 0-2 0-2 0-2 0-2 0-2 0-2 0-2 0-2 0-2 0-2 0-2 0-2 0-2 0-2 0-2 0-2 0-2 0-2 0-2 0-2 0-2 0-2 0-2 0-2 0-2 0-2 0-2 0-2 0-2 0-2 0-2 0-2 0-2 0-2 0-2 0-2 0-2 0-2 0-2 0-2 0-2 0-2 0-2 0-2 0-2 0-2 0-2 0-2 0-2 0-2 0-2 0-2 0-2 0-2 0-2 0-2 0-2 0-2 0-2 0-2 0-2 0-2 0-2 0-2 0-2 0-2 0-2 0-2 0-2 0-2 0-2 0-2 0-2 0-2 0-2 0-2 0-2 0-2 0-2 0-2 0-2 0-2 0-2 0-2 0-2 0-2 0-2 0-2 0-2 0-2 0-2 0-2 0-2 0-2 0-2 0-2 0-2 0-2 0-2 0-2 0-2 0-2 0-2 0-2 0-2 0-2 0-2 0-2 0-2 0-2 0-2 0-2 0-2 0-2 0-2 0-2 0-2 0-2 0-2 0-2 0-2 0-2 0-2 0-2 0-2 0-2 0-2 0-2 0-2 0-2 0-2 0-2 0-2 0-2 0-2 0-2 0-2 0-2 0-2 0-2 0-2 0-2 0-2 0-2 0-2 0-2 0-2 0-2 0-2 0-2 0-2 0-2 0-2 0-2 0-2 0-2 0-2 0-2 0-2 0-2 0-2 0-2 0-2 0-2 0-2 0-2 0-2 0-2 0-2 0-2 0-2 0-2 0-2 0-2 0-2 0-2 0-2 0-2 0-2 0-2 0-2 0-2 0-2 0-2 0-2 0-2 0-2 0-2 0-2 0-2 0-2 0-2 0-2 0-2 0-2 0-2 0-2 0-2 0-2 0-2 0-2 0-2 0-2 0-2 0-2 
0-2 0-2 0-2 0-2 0-2 0-2 0-2 0-2 0-2 0-2 0-2 0-2 0-2 0-2 0-2 0-2 0-2 0-2 0-2 0-2 0-2 0-2 0-2 0-2 0-2 0-2 0-2 0-2 0-2 0-2 0-2 0-2 0-2 0-2 0-2 0-2 0-2 0-2 0-2 0-2 0-2 0-2 0-2 0-2 0-2 0-2 0-2 0-2 0-2 0-2 0-2 0-2 0-2 0-2 0-2 0-2 0-2 0-2 0-2 0-2 0-2 0-2 0-2 0-2 0-2 0-2 0-2 0-2 0-2 0-2 0-2 0-2 0-2 0-2 0-2 0-2 0-2 0-2 0-2 0-2 0-2 0-2 0-2 0-2 0-2 0-2 0-2 0-2 0-2 0-2 0-2 0-2 0-2 0-2 0-2 0-2 0-2 0-2 0-2 0-2 0-2 0-2 0-2 0-2 0-2 0-2 0-2 0-2 0-2 0-2 0-2 0-2 0-2 0-2 0-2 0-2 0-2 0-2 0-2 0-2 0-2 0-2 0-2 0-2 0-2 0-2 0-2 0-2 0-2 0-2 0-2 0-2 0-2 0-2 0-2 0-2 0-2 0-2 0-2 0-2 0-2 0-2 0-2 0-2 0-2 0-2 0-2 0-2 0-2 0-2 0-2 0-2 0-2 0-2 0-2 0-2 0-2 0-2 0-2 0-2 0-2 0-2 0-2 0-2 0-2 0-2 0-2 0-2 0-2 0-2 0-2 0-2 0-2 0-2 0-2 0-2 0-2 0-2 0-2 0-2 0-2 0-2 0-2 0-2 0-2 0-2 0-2 0-2 0-2 0-2 0-2 0-2 0-2 0-2 0-2 0-2 0-2 0-2 0-2 0-2 0-2 0-2 0-2 0-2 0-2 0-2 0-2 0-2 0-2 0-2 0-2 0-2 0-2 0-2 0-2 0-2 0-2 
0-2 0-2 0-2 0-2 0-2 0-2 0-2 0-2 0-2 0-2 0-2 0-2 0-2 0-2 0-2 0-2 0-2 0-2 0-2 0-2 0-2 0-2 0-2 0-2 0-2 0-2 0-2 0-2 0-2 0-2 0-2 0-2 0-2 0-2 0-2 0-2 0-2 0-2 0-2 0-2 0-2 0-2 0-2 0-2 0-2 0-2 0-2 0-2 0-2 0-2 0-2 0-2 0-2 0-2 0-2 0-2 0-2 0-2 0-2 0-2 0-2 0-2 0-2 0-2 0-2 0-2 0-2 0-2 0-2 0-2 0-2 0-2 0-2 0-2 0-2 0-2 0-2 0-2 0-2 0-2 0-2 0-2 0-2 0-2 0-2 0-2 0-2 0-2 0-2 0-2 0-2 0-2 0-2 0-2 0-2 0-2 0-2 0-2 0-2 0-2 0-2 0-2 0-2 0-2 0-2 0-2 0-2 0-2 0-2 0-2 0-2 0-2 0-2 0-2 0-2 0-2 0-2 0-2 0-2 0-2 0-2 0-2 0-2 0-2 0-2 0-2 0-2 0-2 0-2 0-2 0-2 0-2 0-2 0-2 0-2 0-2 0-2 0-2 0-2 0-2 0-2 0-2 0-2 0-2 0-2 0-2 0-2 0-2 0-2 0-2 0-2 0-2 0-2 0-2 0-2 0-2 0-2 0-2 0-2 0-2 0-2 0-2 0-2 0-2 0-2 0-2 0-2 0-2 0-2 0-2 0-2 0-2 0-2 0-2 0-2 0-2 0-2 0-2 0-2 0-2 0-2 0-2 0-2 0-2 0-2 0-2 0-2 0-2 0-2 0-2 0-2 0-2 0-2 0-2 0-2 0-2 0-2 0-2 0-2 0-2 0-2 0-2 0-2 0-2 0-2 0-2 0-2 0-2 0-2 0-2 0-2 0-2 0-2 0-2 0-2 0-2 0-2 
0-2 0-2 0-2 0-2 0-2 0-2 0-2 0-2 0-2 0-2 0-2 0-2 0-2 0-2 0-2 0-2 0-2 0-2 0-2 0-2 0-2 0-2 0-2 0-2 0-2 0-2 0-2 0-2 0-2 0-2 0-2 0-2 0-2 0-2 0-2 0-2 0-2 0-2 0-2 0-2 0-2 0-2 0-2 0-2 0-2 0-2 0-2 0-2 0-2 0-2 0-2 0-2 0-2 0-2 0-2 0-2 0-2 0-2 0-2 0-2 0-2 0-2 0-2 0-2 0-2 0-2 0-2 0-2 0-2 0-2 0-2 0-2 0-2 0-2 0-2 0-2 0-2 0-2 0-2 0-2 0-2 0-2 0-2 0-2 0-2 0-2 0-2 0-2 0-2 0-2 0-2 0-2 0-2 0-2 0-2 0-2 0-2 0-2 0-2 0-2 0-2 0-2 0-2 0-2 0-2 0-2 0-2 0-2 0-2 0-2 0-2 0-2 0-2 0-2 0-2 0-2 0-2 0-2 0-2 0-2 0-2 0-2 0-2 0-2 0-2 0-2 0-2 0-2 0-2 0-2 0-2 0-2 0-2 0-2 0-2 0-2 0-2 0-2 0-2 0-2 0-2 0-2 0-2 0-2 0-2 0-2 0-2 0-2 0-2 0-2 0-2 0-2 0-2 0-2 0-2 0-2 0-2 0-2 0-2 0-2 0-2 0-2 0-2 0-2 0-2 0-2 0-2 0-2 0-2 0-2 0-2 0-2 0-2 0-2 0-2 0-2 0-2 0-2 0-2 0-2 0-2 0-2 0-2 0-2 0-2 0-2 0-2 0-2 0-2 0-2 0-2 0-2 0-2 0-2 0-2 0-2 0-2 0-2 0-2 0-2 0-2 0-2 0-2 0-2 0-2 0-2 0-2 0-2 0-2 0-2 0-2 0-2 0-2 0-2 0-2 0-2 0-2 
0-2 0-2 0-2 0-2 0-2 0-2 0-2 0-2 0-2 0-2 0-2 0-2 0-2 0-2 0-2 0-2 0-2 0-2 0-2 0-2 0-2 0-2 0-2 0-2 0-2 0-2 0-2 0-2 0-2 0-2 0-2 0-2 0-2 0-2 0-2 0-2 0-2 0-2 0-2 0-2 0-2 0-2 0-2 0-2 0-2 0-2 0-2 0-2 0-2 0-2 0-2 0-2 0-2 0-2 0-2 0-2 0-2 0-2 0-2 0-2 0-2 0-2 0-2 0-2 0-2 0-2 0-2 0-2 0-2 0-2 0-2 0-2 0-2 0-2 0-2 0-2 0-2 0-2 0-2 0-2 0-2 0-2 0-2 0-2 0-2 0-2 0-2 0-2 0-2 0-2 0-2 0-2 0-2 0-2 0-2 0-2 0-2 0-2 0-2 0-2 0-2 0-2 0-2 0-2 0-2 0-2 0-2 0-2 0-2 0-2 0-2 0-2 0-2 0-2 0-2 0-2 0-2 0-2 0-2 0-2 0-2 0-2 0-2 0-2 0-2 0-2 0-2 0-2 0-2 0-2 0-2 0-2 0-2 0-2 0-2 0-2 0-2 0-2 0-2 0-2 0-2 0-2 0-2 0-2 0-2 0-2 0-2 0-2 0-2 0-2 0-2 0-2 0-2 0-2 0-2 0-2 0-2 0-2 0-2 0-2 0-2 0-2 0-2 0-2 0-2 0-2 0-2 0-2 0-2 0-2 0-2 0-2 0-2 0-2 0-2 0-2 0-2 0-2 0-2 0-2 0-2 0-2 0-2 0-2 0-2 0-2 0-2 0-2 0-2 0-2 0-2 0-2 0-2 0-2 0-2 0-2 0-2 0-2 0-2 0-2 0-2 0-2 0-2 0-2 0-2 0-2 0-2 0-2 0-2 0-2 0-2 0-2 0-2 0-2 0-2 0-2 0-2 
0-2 0-2 0-2 0-2 0-2 0-2 0-2 0-2 0-2 0-2 0-2 0-2 0-2 0-2 0-2 0-2 0-2 0-2 0-2 0-2 0-2 0-2 0-2 0-2 0-2 0-2 0-2 0-2 0-2 0-2 0-2 0-2 0-2 0-2 0-2 0-2 0-2 0-2 0-2 0-2 0-2 0-2 0-2 0-2 0-2 0-2 0-2 0-2 0-2 0-2 0-2 0-2 0-2 0-2 0-2 0-2 0-2 0-2 0-2 0-2 0-2 0-2 0-2 0-2 0-2 0-2 0-2 0-2 0-2 0-2 0-2 0-2 0-2 0-2 0-2 0-2 0-2 0-2 0-2 0-2 0-2 0-2 0-2 0-2 0-2 0-2 0-2 0-2 0-2 0-2 0-2 0-2 0-2 0-2 0-2 0-2 0-2 0-2 0-2 0-2 0-2 0-2 0-2 0-2 0-2 0-2 0-2 0-2 0-2 0-2 0-2 0-2 0-2 0-2 0-2 0-2 0-2 0-2 0-2 0-2 0-2 0-2 0-2 0-2 0-2 0-2 0-2 0-2 0-2 0-2 0-2 0-2 0-2 0-2 0-2 0-2 0-2 0-2 0-2 0-2 0-2 0-2 0-2 0-2 0-2 0-2 0-2 0-2 0-2 0-2 0-2 0-2 0-2 0-2 0-2 0-2 0-2 0-2 0-2 0-2 0-2 0-2 0-2 0-2 0-2 0-2 0-2 0-2 0-2 0-2 0-2 0-2 0-2 0-2 0-2 0-2 0-2 0-2 0-2 0-2 0-2 0-2 0-2 0-2 0-2 0-2 0-2 0-2 0-2 0-2 0-2 0-2 0-2 0-2 0-2 0-2 0-2 0-2 0-2 0-2 0-2 0-2 0-2 0-2 0-2 0-2 0-2 0-2 0-2 0-2 0-2 0-2 0-2 0-2 0-2 0-2 0-2 
0-2 0-2 0-2 0-2 0-2 0-2 0-2 0-2 0-2 0-2 0-2 0-2 0-2 0-2 0-2 0-2 0-2 0-2 0-2 0-2 0-2 0-2 0-2 0-2 0-2 0-2 0-2 0-2 0-2 0-2 0-2 0-2 0-2 0-2 0-2 0-2 0-2 0-2 0-2 0-2 0-2 0-2 0-2 0-2 0-2 0-2 0-2 0-2 0-2 0-2 0-2 0-2 0-2 0-2 0-2 0-2 0-2 0-2 0-2 0-2 0-2 0-2 0-2 0-2 0-2 0-2 0-2 0-2 0-2 0-2 0-2 0-2 0-2 0-2 0-2 0-2 0-2 0-2 0-2 0-2 0-2 0-2 0-2 0-2 0-2 0-2 0-2 0-2 0-2 0-2 0-2 0-2 0-2 0-2 0-2 0-2 0-2 0-2 0-2 0-2 0-2 0-2 0-2 0-2 0-2 0-2 0-2 0-2 0-2 0-2 0-2 0-2 0-2 0-2 0-2 0-2 0-2 0-2 0-2 0-2 0-2 0-2 0-2 0-2 0-2 0-2 0-2 0-2 0-2 0-2 0-2 0-2 0-2 0-2 0-2 0-2 0-2 0-2 0-2 0-2 0-2 0-2 0-2 0-2 0-2 0-2 0-2 0-2 0-2 0-2 0-2 0-2 0-2 0-2 0-2 0-2 0-2 0-2 0-2 0-2 0-2 0-2 0-2 0-2 0-2 0-2 0-2 0-2 0-2 0-2 0-2 0-2 0-2 0-2 0-2 0-2 0-2 0-2 0-2 0-2 0-2 0-2 0-2 0-2 0-2 0-2 0-2 0-2 0-2 0-2 0-2 0-2 0-2 0-2 0-2 0-2 0-2 0-2 0-2 0-2 0-2 0-2 0-2 0-2 0-2 0-2 0-2 0-2 0-2 0-2 0-2 0-2 0-2 0-2 0-2 0-2 0-2 
0-2 0-2 0-2 0-2 0-2 0-2 0-2 0-2 0-2 0-2 0-2 0-2 0-2 0-2 0-2 0-2 0-2 0-2 0-2 0-2 0-2 0-2 0-2 0-2 0-2 0-2 0-2 0-2 0-2 0-2 0-2 0-2 0-2 0-2 0-2 0-2 0-2 0-2 0-2 0-2 0-2 0-2 0-2 0-2 0-2 0-2 0-2 0-2 0-2 0-2 0-2 0-2 0-2 0-2 0-2 0-2 0-2 0-2 0-2 0-2 0-2 0-2 0-2 0-2 0-2 0-2 0-2 0-2 0-2 0-2 0-2 0-2 0-2 0-2 0-2 0-2 0-2 0-2 0-2 0-2 0-2 0-2 0-2 0-2 0-2 0-2 0-2 0-2 0-2 0-2 0-2 0-2 0-2 0-2 0-2 0-2 0-2 0-2 0-2 0-2 0-2 0-2 0-2 0-2 0-2 0-2 0-2 0-2 0-2 0-2 0-2 0-2 0-2 0-2 0-2 0-2 0-2 0-2 0-2 0-2 0-2 0-2 0-2 0-2 0-2 0-2 0-2 0-2 0-2 0-2 0-2 0-2 0-2 0-2 0-2 0-2 0-2 0-2 0-2 0-2 0-2 0-2 0-2 0-2 0-2 0-2 0-2 0-2 0-2 0-2 0-2 0-2 0-2 0-2 0-2 0-2 0-2 0-2 0-2 0-2 0-2 0-2 0-2 0-2 0-2 0-2 0-2 0-2 0-2 0-2 0-2 0-2 0-2 0-2 0-2 0-2 0-2 0-2 0-2 0-2 0-2 0-2 0-2 0-2 0-2 0-2 0-2 0-2 0-2 0-2 0-2 0-2 0-2 0-2 0-2 0-2 0-2 0-2 0-2 0-2 0-2 0-2 0-2 0-2 0-2 0-2 0-2 0-2 0-2 0-2 0-2 0-2 0-2 0-2 0-2 0-2 0-2 
0-2 0-2 0-2 0-2 0-2 0-2 0-2 0-2 0-2 0-2 0-2 0-2 0-2 0-2 0-2 0-2 0-2 0-2 0-2 0-2 0-2 0-2 0-2 0-2 0-2 0-2 0-2 0-2 0-2 0-2 0-2 0-2 0-2 0-2 0-2 0-2 0-2 0-2 0-2 0-2 0-2 0-2 0-2 0-2 0-2 0-2 0-2 0-2 0-2 0-2 0-2 0-2 0-2 0-2 0-2 0-2 0-2 0-2 0-2 0-2 0-2 0-2 0-2 0-2 0-2 0-2 0-2 0-2 0-2 0-2 0-2 0-2 0-2 0-2 0-2 0-2 0-2 0-2 0-2 0-2 0-2 0-2 0-2 0-2 0-2 0-2 0-2 0-2 0-2 0-2 0-2 0-2 0-2 0-2 0-2 0-2 0-2 0-2 0-2 0-2 0-2 0-2 0-2 0-2 0-2 0-2 0-2 0-2 0-2 0-2 0-2 0-2 0-2 0-2 0-2 0-2 0-2 0-2 0-2 0-2 0-2 0-2 0-2 0-2 0-2 0-2 0-2 0-2 0-2 0-2 0-2 0-2 0-2 0-2 0-2 0-2 0-2 0-2 0-2 0-2 0-2 0-2 0-2 0-2 0-2 0-2 0-2 0-2 0-2 0-2 0-2 0-2 0-2 0-2 0-2 0-2 0-2 0-2 0-2 0-2 0-2 0-2 0-2 0-2 0-2 0-2 0-2 0-2 0-2 0-2 0-2 0-2 0-2 0-2 0-2 0-2 0-2 0-2 0-2 0-2 0-2 0-2 0-2 0-2 0-2 0-2 0-2 0-2 0-2 0-2 0-2 0-2 0-2 0-2 0-2 0-2 0-2 0-2 0-2 0-2 0-2 0-2 0-2 0-2 0-2 0-2 0-2 0-2 0-2 0-2 0-2 0-2 0-2 0-2 0-2 0-2 0-2 
0-2 0-2 0-2 0-2 0-2 0-2 0-2 0-2 0-2 0-2 0-2 0-2 0-2 0-2 0-2 0-2 0-2 0-2 0-2 0-2 0-2 0-2 0-2 0-2 0-2 0-2 0-2 0-2 0-2 0-2 0-2 0-2 0-2 0-2 0-2 0-2 0-2 0-2 0-2 0-2 0-2 0-2 0-2 0-2 0-2 0-2 0-2 0-2 0-2 0-2 0-2 0-2 0-2 0-2 0-2 0-2 0-2 0-2 0-2 0-2 0-2 0-2 0-2 0-2 0-2 0-2 0-2 0-2 0-2 0-2 0-2 0-2 0-2 0-2 0-2 0-2 0-2 0-2 0-2 0-2 0-2 0-2 0-2 0-2 0-2 0-2 0-2 0-2 0-2 0-2 0-2 0-2 0-2 0-2 0-2 0-2 0-2 0-2 0-2 0-2 0-2 0-2 0-2 0-2 0-2 0-2 0-2 0-2 0-2 0-2 0-2 0-2 0-2 0-2 0-2 0-2 0-2 0-2 0-2 0-2 0-2 0-2 0-2 0-2 0-2 0-2 0-2 0-2 0-2 0-2 0-2 0-2 0-2 0-2 0-2 0-2 0-2 0-2 0-2 0-2 0-2 0-2 0-2 0-2 0-2 0-2 0-2 0-2 0-2 0-2 0-2 0-2 0-2 0-2 0-2 0-2 0-2 0-2 0-2 0-2 0-2 0-2 0-2 0-2 0-2 0-2 0-2 0-2 0-2 0-2 0-2 0-2 0-2 0-2 0-2 0-2 0-2 0-2 0-2 0-2 0-2 0-2 0-2 0-2 0-2 0-2 0-2 0-2 0-2 0-2 0-2 0-2 0-2 0-2 0-2 0-2 0-2 0-2 0-2 0-2 0-2 0-2 0-2 0-2 0-2 0-2 0-2 0-2 0-2 0-2 0-2 0-2 0-2 0-2 0-2 0-2 0-2 
0-2 0-2 0-2 0-2 0-2 0-2 0-2 0-2 0-2 0-2 0-2 0-2 0-2 0-2 0-2 0-2 0-2 0-2 0-2 0-2 0-2 0-2 0-2 0-2 0-2 0-2 0-2 0-2 0-2 0-2 0-2 0-2 0-2 0-2 0-2 0-2 0-2 0-2 0-2 0-2 0-2 0-2 0-2 0-2 0-2 0-2 0-2 0-2 0-2 0-2 0-2 0-2 0-2 0-2 0-2 0-2 0-2 0-2 0-2 0-2 0-2 0-2 0-2 0-2 0-2 0-2 0-2 0-2 0-2 0-2 0-2 0-2 0-2 0-2 0-2 0-2 0-2 0-2 0-2 0-2 0-2 0-2 0-2 0-2 0-2 0-2 0-2 0-2 0-2 0-2 0-2 0-2 0-2 0-2 0-2 0-2 0-2 0-2 0-2 0-2 0-2 0-2 0-2 0-2 0-2 0-2 0-2 0-2 0-2 0-2 0-2 0-2 0-2 0-2 0-2 0-2 0-2 0-2 0-2 0-2 0-2 0-2 0-2 0-2 0-2 0-2 0-2 0-2 0-2 0-2 0-2 0-2 0-2 0-2 0-2 0-2 0-2 0-2 0-2 0-2 0-2 0-2 0-2 0-2 0-2 0-2 0-2 0-2 0-2 0-2 0-2 0-2 0-2 0-2 0-2 0-2 0-2 0-2 0-2 0-2 0-2 0-2 0-2 0-2 0-2 0-2 0-2 0-2 0-2 0-2 0-2 0-2 0-2 0-2 0-2 0-2 0-2 0-2 0-2 0-2 0-2 0-2 0-2 0-2 0-2 0-2 0-2 0-2 0-2 0-2 0-2 0-2 0-2 0-2 0-2 0-2 0-2 0-2 0-2 0-2 0-2 0-2 0-2 0-2 0-2 0-2 0-2 0-2 0-2 0-2 0-2 0-2 0-2 0-2 0-2 0-2 0-2 
0-2 0-2 0-2 0-2 0-2 0-2 0-2 0-2 0-2 0-2 0-2 0-2 0-2 0-2 0-2 0-2 0-2 0-2 0-2 0-2 0-2 0-2 0-2 0-2 0-2 0-2 0-2 0-2 0-2 0-2 0-2 0-2 0-2 0-2 0-2 0-2 0-2 0-2 0-2 0-2 0-2 0-2 0-2 0-2 0-2 0-2 0-2 0-2 0-2 0-2 0-2 0-2 0-2 0-2 0-2 0-2 0-2 0-2 0-2 0-2 0-2 0-2 0-2 0-2 0-2 0-2 0-2 0-2 0-2 0-2 0-2 0-2 0-2 0-2 0-2 0-2 0-2 0-2 0-2 0-2 0-2 0-2 0-2 0-2 0-2 0-2 0-2 0-2 0-2 0-2 0-2 0-2 0-2 0-2 0-2 0-2 0-2 0-2 0-2 0-2 0-2 0-2 0-2 0-2 0-2 0-2 0-2 0-2 0-2 0-2 0-2 0-2 0-2 0-2 0-2 0-2 0-2 0-2 0-2 0-2 0-2 0-2 0-2 0-2 0-2 0-2 0-2 0-2 0-2 0-2 0-2 0-2 0-2 0-2 0-2 0-2 0-2 0-2 0-2 0-2 0-2 0-2 0-2 0-2 0-2 0-2 0-2 0-2 0-2 0-2 0-2 0-2 0-2 0-2 0-2 0-2 0-2 0-2 0-2 0-2 0-2 0-2 0-2 0-2 0-2 0-2 0-2 0-2 0-2 0-2 0-2 0-2 0-2 0-2 0-2 0-2 0-2 0-2 0-2 0-2 0-2 0-2 0-2 0-2 0-2 0-2 0-2 0-2 0-2 0-2 0-2 0-2 0-2 0-2 0-2 0-2 0-2 0-2 0-2 0-2 0-2 0-2 0-2 0-2 0-2 0-2 0-2 0-2 0-2 0-2 0-2 0-2 0-2 0-2 0-2 0-2 0-2 
0-2 0-2 0-2 0-2 0-2 0-2 0-2 0-2 0-2 0-2 0-2 0-2 0-2 0-2 0-2 0-2 0-2 0-2 0-2 0-2 0-2 0-2 0-2 0-2 0-2 0-2 0-2 0-2 0-2 0-2 0-2 0-2 0-2 0-2 0-2 0-2 0-2 0-2 0-2 0-2 0-2 0-2 0-2 0-2 0-2 0-2 0-2 0-2 0-2 0-2 0-2 0-2 0-2 0-2 0-2 0-2 0-2 0-2 0-2 0-2 0-2 0-2 0-2 0-2 0-2 0-2 0-2 0-2 0-2 0-2 0-2 0-2 0-2 0-2 0-2 0-2 0-2 0-2 0-2 0-2 0-2 0-2 0-2 0-2 0-2 0-2 0-2 0-2 0-2 0-2 0-2 0-2 0-2 0-2 0-2 0-2 0-2 0-2 0-2 0-2 0-2 0-2 0-2 0-2 0-2 0-2 0-2 0-2 0-2 0-2 0-2 0-2 0-2 0-2 0-2 0-2 0-2 0-2 0-2 0-2 0-2 0-2 0-2 0-2 0-2 0-2 0-2 0-2 0-2 0-2 0-2 0-2 0-2 0-2 0-2 0-2 0-2 0-2 0-2 0-2 0-2 0-2 0-2 0-2 0-2 0-2 0-2 0-2 0-2 0-2 0-2 0-2 0-2 0-2 0-2 0-2 0-2 0-2 0-2 0-2 0-2 0-2 0-2 0-2 0-2 0-2 0-2 0-2 0-2 0-2 0-2 0-2 0-2 0-2 0-2 0-2 0-2 0-2 0-2 0-2 0-2 0-2 0-2 0-2 0-2 0-2 0-2 0-2 0-2 0-2 0-2 0-2 0-2 0-2 0-2 0-2 0-2 0-2 0-2 0-2 0-2 0-2 0-2 0-2 0-2 0-2 0-2 0-2 0-2 0-2 0-2 0-2 0-2 0-2 0-2 0-2 0-2 
0-2 0-2 0-2 0-2 0-2 0-2 0-2 0-2 0-2 0-2 0-2 0-2 0-2 0-2 0-2 0-2 0-2 0-2 0-2 0-2 0-2 0-2 0-2 0-2 0-2 0-2 0-2 0-2 0-2 0-2 0-2 0-2 0-2 0-2 0-2 0-2 0-2 0-2 0-2 0-2 0-2 0-2 0-2 0-2 0-2 0-2 0-2 0-2 0-2 0-2 0-2 0-2 0-2 0-2 0-2 0-2 0-2 0-2 0-2 0-2 0-2 0-2 0-2 0-2 0-2 0-2 0-2 0-2 0-2 0-2 0-2 0-2 0-2 0-2 0-2 0-2 0-2 0-2 0-2 0-2 0-2 0-2 0-2 0-2 0-2 0-2 0-2 0-2 0-2 0-2 0-2 0-2 0-2 0-2 0-2 0-2 0-2 0-2 0-2 0-2 0-2 0-2 0-2 0-2 0-2 0-2 0-2 0-2 0-2 0-2 0-2 0-2 0-2 0-2 0-2 0-2 0-2 0-2 0-2 0-2 0-2 0-2 0-2 0-2 0-2 0-2 0-2 0-2 0-2 0-2 0-2 0-2 0-2 0-2 0-2 0-2 0-2 0-2 0-2 0-2 0-2 0-2 0-2 0-2 0-2 0-2 0-2 0-2 0-2 0-2 0-2 0-2 0-2 0-2 0-2 0-2 0-2 0-2 0-2 0-2 0-2 0-2 0-2 0-2 0-2 0-2 0-2 0-2 0-2 0-2 0-2 0-2 0-2 0-2 0-2 0-2 0-2 0-2 0-2 0-2 0-2 0-2 0-2 0-2 0-2 0-2 0-2 0-2 0-2 0-2 0-2 0-2 0-2 0-2 0-2 0-2 0-2 0-2 0-2 0-2 0-2 0-2 0-2 0-2 0-2 0-2 0-2 0-2 0-2 0-2 0-2 0-2 0-2 0-2 0-2 0-2 0-2 
0-2 0-2 0-2 0-2 0-2 0-2 0-2 0-2 0-2 0-2 0-2 0-2 0-2 0-2 0-2 0-2 0-2 0-2 0-2 0-2 0-2 0-2 0-2 0-2 0-2 0-2 0-2 0-2 0-2 0-2 0-2 0-2 0-2 0-2 0-2 0-2 0-2 0-2 0-2 0-2 0-2 0-2 0-2 0-2 0-2 0-2 0-2 0-2 0-2 0-2 0-2 0-2 0-2 0-2 0-2 0-2 0-2 0-2 0-2 0-2 0-2 0-2 0-2 0-2 0-2 0-2 0-2 0-2 0-2 0-2 0-2 0-2 0-2 0-2 0-2 0-2 0-2 0-2 0-2 0-2 0-2 0-2 0-2 0-2 0-2 0-2 0-2 0-2 0-2 0-2 0-2 0-2 0-2 0-2 0-2 0-2 0-2 0-2 0-2 0-2 0-2 0-2 0-2 0-2 0-2 0-2 0-2 0-2 0-2 0-2 0-2 0-2 0-2 0-2 0-2 0-2 0-2 0-2 0-2 0-2 0-2 0-2 0-2 0-2 0-2 0-2 0-2 0-2 0-2 0-2 0-2 0-2 0-2 0-2 0-2 0-2 0-2 0-2 0-2 0-2 0-2 0-2 0-2 0-2 0-2 0-2 0-2 0-2 0-2 0-2 0-2 0-2 0-2 0-2 0-2 0-2 0-2 0-2 0-2 0-2 0-2 0-2 0-2 0-2 0-2 0-2 0-2 0-2 0-2 0-2 0-2 0-2 0-2 0-2 0-2 0-2 0-2 0-2 0-2 0-2 0-2 0-2 0-2 0-2 0-2 0-2 0-2 0-2 0-2 0-2 0-2 0-2 0-2 0-2 0-2 0-2 0-2 0-2 0-2 0-2 0-2 0-2 0-2 0-2 0-2 0-2 0-2 0-2 0-2 0-2 0-2 0-2 0-2 0-2 0-2 0-2 0-2 
0-2 0-2 0-2 0-2 0-2 0-2 0-2 0-2 0-2 0-2 0-2 0-2 0-2 0-2 0-2 0-2 0-2 0-2 0-2 0-2 0-2 0-2 0-2 0-2 0-2 0-2 0-2 0-2 0-2 0-2 0-2 0-2 0-2 0-2 0-2 0-2 0-2 0-2 0-2 0-2 0-2 0-2 0-2 0-2 0-2 0-2 0-2 0-2 0-2 0-2 0-2 0-2 0-2 0-2 0-2 0-2 0-2 0-2 0-2 0-2 0-2 0-2 0-2 0-2 0-2 0-2 0-2 0-2 0-2 0-2 0-2 0-2 0-2 0-2 0-2 0-2 0-2 0-2 0-2 0-2 0-2 0-2 0-2 0-2 0-2 0-2 0-2 0-2 0-2 0-2 0-2 0-2 0-2 0-2 0-2 0-2 0-2 0-2 0-2 0-2 0-2 0-2 0-2 0-2 0-2 0-2 0-2 0-2 0-2 0-2 0-2 0-2 0-2 0-2 0-2 0-2 0-2 0-2 0-2 0-2 0-2 0-2 0-2 0-2 0-2 0-2 0-2 0-2 0-2 0-2 0-2 0-2 0-2 0-2 0-2 0-2 0-2 0-2 0-2 0-2 0-2 0-2 0-2 0-2 0-2 0-2 0-2 0-2 0-2 0-2 0-2 0-2 0-2 0-2 0-2 0-2 0-2 0-2 0-2 0-2 0-2 0-2 0-2 0-2 0-2 0-2 0-2 0-2 0-2 0-2 0-2 0-2 0-2 0-2 0-2 0-2 0-2 0-2 0-2 0-2 0-2 0-2 0-2 0-2 0-2 0-2 0-2 0-2 0-2 0-2 0-2 0-2 0-2 0-2 0-2 0-2 0-2 0-2 0-2 0-2 0-2 0-2 0-2 0-2 0-2 0-2 0-2 0-2 0-2 0-2 0-2 0-2 0-2 0-2 0-2 0-2 0-2 
0-2 0-2 0-2 0-2 0-2 0-2 0-2 0-2 0-2 0-2 0-2 0-2 0-2 0-2 0-2 0-2 0-2 0-2 0-2 0-2 0-2 0-2 0-2 0-2 0-2 0-2 0-2 0-2 0-2 0-2 0-2 0-2 0-2 0-2 0-2 0-2 0-2 0-2 0-2 0-2 0-2 0-2 0-2 0-2 0-2 0-2 0-2 0-2 0-2 0-2 0-2 0-2 0-2 0-2 0-2 0-2 0-2 0-2 0-2 0-2 0-2 0-2 0-2 0-2 0-2 0-2 0-2 0-2 0-2 0-2 0-2 0-2 0-2 0-2 0-2 0-2 0-2 0-2 0-2 0-2 0-2 0-2 0-2 0-2 0-2 0-2 0-2 0-2 0-2 0-2 0-2 0-2 0-2 0-2 0-2 0-2 0-2 0-2 0-2 0-2 0-2 0-2 0-2 0-2 0-2 0-2 0-2 0-2 0-2 0-2 0-2 0-2 0-2 0-2 0-2 0-2 0-2 0-2 0-2 0-2 0-2 0-2 0-2 0-2 0-2 0-2 0-2 0-2 0-2 0-2 0-2 0-2 0-2 0-2 0-2 0-2 0-2 0-2 0-2 0-2 0-2 0-2 0-2 0-2 0-2 0-2 0-2 0-2 0-2 0-2 0-2 0-2 0-2 0-2 0-2 0-2 0-2 0-2 0-2 0-2 0-2 0-2 0-2 0-2 0-2 0-2 0-2 0-2 0-2 0-2 0-2 0-2 0-2 0-2 0-2 0-2 0-2 0-2 0-2 0-2 0-2 0-2 0-2 0-2 0-2 0-2 0-2 0-2 0-2 0-2 0-2 0-2 0-2 0-2 0-2 0-2 0-2 0-2 0-2 0-2 0-2 0-2 0-2 0-2 0-2 0-2 0-2 0-2 0-2 0-2 0-2 0-2 0-2 0-2 0-2 0-2 0-2 
0-2 0-2 0-2 0-2 0-2 0-2 0-2 0-2 0-2 0-2 0-2 0-2 0-2 0-2 0-2 0-2 0-2 0-2 0-2 0-2 0-2 0-2 0-2 0-2 0-2 0-2 0-2 0-2 0-2 0-2 0-2 0-2 0-2 0-2 0-2 0-2 0-2 0-2 0-2 0-2 0-2 0-2 0-2 0-2 0-2 0-2 0-2 0-2 0-2 0-2 0-2 0-2 0-2 0-2 0-2 0-2 0-2 0-2 0-2 0-2 0-2 0-2 0-2 0-2 0-2 0-2 0-2 0-2 0-2 0-2 0-2 0-2 0-2 0-2 0-2 0-2 0-2 0-2 0-2 0-2 0-2 0-2 0-2 0-2 0-2 0-2 0-2 0-2 0-2 0-2 0-2 0-2 0-2 0-2 0-2 0-2 0-2 0-2 0-2 0-2 0-2 0-2 0-2 0-2 0-2 0-2 0-2 0-2 0-2 0-2 0-2 0-2 0-2 0-2 0-2 0-2 0-2 0-2 0-2 0-2 0-2 0-2 0-2 0-2 0-2 0-2 0-2 0-2 0-2 0-2 0-2 0-2 0-2 0-2 0-2 0-2 0-2 0-2 0-2 0-2 0-2 0-2 0-2 0-2 0-2 0-2 0-2 0-2 0-2 0-2 0-2 0-2 0-2 0-2 0-2 0-2 0-2 0-2 0-2 0-2 0-2 0-2 0-2 0-2 0-2 0-2 0-2 0-2 0-2 0-2 0-2 0-2 0-2 0-2 0-2 0-2 0-2 0-2 0-2 0-2 0-2 0-2 0-2 0-2 0-2 0-2 0-2 0-2 0-2 0-2 0-2 0-2 0-2 0-2 0-2 0-2 0-2 0-2 0-2 0-2 0-2 0-2 0-2 0-2 0-2 0-2 0-2 0-2 0-2 0-2 0-2 0-2 0-2 0-2 0-2 0-2 0-2 
0-2 0-2 0-2 0-2 0-2 0-2 0-2 0-2 0-2 0-2 0-2 0-2 0-2 0-2 0-2 0-2 0-2 0-2 0-2 0-2 0-2 0-2 0-2 0-2 0-2 0-2 0-2 0-2 0-2 0-2 0-2 0-2 0-2 0-2 0-2 0-2 0-2 0-2 0-2 0-2 0-2 0-2 0-2 0-2 0-2 0-2 0-2 0-2 0-2 0-2 0-2 0-2 0-2 0-2 0-2 0-2 0-2 0-2 0-2 0-2 0-2 0-2 0-2 0-2 0-2 0-2 0-2 0-2 0-2 0-2 0-2 0-2 0-2 0-2 0-2 0-2 0-2 0-2 0-2 0-2 0-2 0-2 0-2 0-2 0-2 0-2 0-2 0-2 0-2 0-2 0-2 0-2 0-2 0-2 0-2 0-2 0-2 0-2 0-2 0-2 0-2 0-2 0-2 0-2 0-2 0-2 0-2 0-2 0-2 0-2 0-2 0-2 0-2 0-2 0-2 0-2 0-2 0-2 0-2 0-2 0-2 0-2 0-2 0-2 0-2 0-2 0-2 0-2 0-2 0-2 0-2 0-2 0-2 0-2 0-2 0-2 0-2 0-2 0-2 0-2 0-2 0-2 0-2 0-2 0-2 0-2 0-2 0-2 0-2 0-2 0-2 0-2 0-2 0-2 0-2 0-2 0-2 0-2 0-2 0-2 0-2 0-2 0-2 0-2 0-2 0-2 0-2 0-2 0-2 0-2 0-2 0-2 0-2 0-2 0-2 0-2 0-2 0-2 0-2 0-2 0-2 0-2 0-2 0-2 0-2 0-2 0-2 0-2 0-2 0-2 0-2 0-2 0-2 0-2 0-2 0-2 0-2 0-2 0-2 0-2 0-2 0-2 0-2 0-2 0-2 0-2 0-2 0-2 0-2 0-2 0-2 0-2 0-2 0-2 0-2 0-2 0-2 
0-2 0-2 0-2 0-2 0-2 0-2 0-2 0-2 0-2 0-2 0-2 0-2 0-2 0-2 0-2 0-2 0-2 0-2 0-2 0-2 0-2 0-2 0-2 0-2 0-2 0-2 0-2 0-2 0-2 0-2 0-2 0-2 0-2 0-2 0-2 0-2 0-2 0-2 0-2 0-2 0-2 0-2 0-2 0-2 0-2 0-2 0-2 0-2 0-2 0-2 0-2 0-2 0-2 0-2 0-2 0-2 0-2 0-2 0-2 0-2 0-2 0-2 0-2 0-2 0-2 0-2 0-2 0-2 0-2 0-2 0-2 0-2 0-2 0-2 0-2 0-2 0-2 0-2 0-2 0-2 0-2 0-2 0-2 0-2 0-2 0-2 0-2 0-2 0-2 0-2 0-2 0-2 0-2 0-2 0-2 0-2 0-2 0-2 0-2 0-2 0-2 0-2 0-2 0-2 0-2 0-2 0-2 0-2 0-2 0-2 0-2 0-2 0-2 0-2 0-2 0-2 0-2 0-2 0-2 0-2 0-2 0-2 0-2 0-2 0-2 0-2 0-2 0-2 0-2 0-2 0-2 0-2 0-2 0-2 0-2 0-2 0-2 0-2 0-2 0-2 0-2 0-2 0-2 0-2 0-2 0-2 0-2 0-2 0-2 0-2 0-2 0-2 0-2 0-2 0-2 0-2 0-2 0-2 0-2 0-2 0-2 0-2 0-2 0-2 0-2 0-2 0-2 0-2 0-2 0-2 0-2 0-2 0-2 0-2 0-2 0-2 0-2 0-2 0-2 0-2 0-2 0-2 0-2 0-2 0-2 0-2 0-2 0-2 0-2 0-2 0-2 0-2 0-2 0-2 0-2 0-2 0-2 0-2 0-2 0-2 0-2 0-2 0-2 0-2 0-2 0-2 0-2 0-2 0-2 0-2 0-2 0-2 0-2 0-2 0-2 0-2 0-2 
0-2 0-2 0-2 0-2 0-2 0-2 0-2 0-2 0-2 0-2 0-2 0-2 0-2 0-2 0-2 0-2 0-2 0-2 0-2 0-2 0-2 0-2 0-2 0-2 0-2 0-2 0-2 0-2 0-2 0-2 0-2 0-2 0-2 0-2 0-2 0-2 0-2 0-2 0-2 0-2 0-2 0-2 0-2 0-2 0-2 0-2 0-2 0-2 0-2 0-2 0-2 0-2 0-2 0-2 0-2 0-2 0-2 0-2 0-2 0-2 0-2 0-2 0-2 0-2 0-2 0-2 0-2 0-2 0-2 0-2 0-2 0-2 0-2 0-2 0-2 0-2 0-2 0-2 0-2 0-2 0-2 0-2 0-2 0-2 0-2 0-2 0-2 0-2 0-2 0-2 0-2 0-2 0-2 0-2 0-2 0-2 0-2 0-2 0-2 0-2 0-2 0-2 0-2 0-2 0-2 0-2 0-2 0-2 0-2 0-2 0-2 0-2 0-2 0-2 0-2 0-2 0-2 0-2 0-2 0-2 0-2 0-2 0-2 0-2 0-2 0-2 0-2 0-2 0-2 0-2 0-2 0-2 0-2 0-2 0-2 0-2 0-2 0-2 0-2 0-2 0-2 0-2 0-2 0-2 0-2 0-2 0-2 0-2 0-2 0-2 0-2 0-2 0-2 0-2 0-2 0-2 0-2 0-2 0-2 0-2 0-2 0-2 0-2 0-2 0-2 0-2 0-2 0-2 0-2 0-2 0-2 0-2 0-2 0-2 0-2 0-2 0-2 0-2 0-2 0-2 0-2 0-2 0-2 0-2 0-2 0-2 0-2 0-2 0-2 0-2 0-2 0-2 0-2 0-2 0-2 0-2 0-2 0-2 0-2 0-2 0-2 0-2 0-2 0-2 0-2 0-2 0-2 0-2 0-2 0-2 0-2 0-2 0-2 0-2 0-2 0-2 0-2 
0-2 0-2 0-2 0-2 0-2 0-2 0-2 0-2 0-2 0-2 0-2 0-2 0-2 0-2 0-2 0-2 0-2 0-2 0-2 0-2 0-2 0-2 0-2 0-2 0-2 0-2 0-2 0-2 0-2 0-2 0-2 0-2 0-2 0-2 0-2 0-2 0-2 0-2 0-2 0-2 0-2 0-2 0-2 0-2 0-2 0-2 0-2 0-2 0-2 0-2 0-2 0-2 0-2 0-2 0-2 0-2 0-2 0-2 0-2 0-2 0-2 0-2 0-2 0-2 0-2 0-2 0-2 0-2 0-2 0-2 0-2 0-2 0-2 0-2 0-2 0-2 0-2 0-2 0-2 0-2 0-2 0-2 0-2 0-2 0-2 0-2 0-2 0-2 0-2 0-2 0-2 0-2 0-2 0-2 0-2 0-2 0-2 0-2 0-2 0-2 0-2 0-2 0-2 0-2 0-2 0-2 0-2 0-2 0-2 0-2 0-2 0-2 0-2 0-2 0-2 0-2 0-2 0-2 0-2 0-2 0-2 0-2 0-2 0-2 0-2 0-2 0-2 0-2 0-2 0-2 0-2 0-2 0-2 0-2 0-2 0-2 0-2 0-2 0-2 0-2 0-2 0-2 0-2 0-2 0-2 0-2 0-2 0-2 0-2 0-2 0-2 0-2 0-2 0-2 0-2 0-2 0-2 0-2 0-2 0-2 0-2 0-2 0-2 0-2 0-2 0-2 0-2 0-2 0-2 0-2 0-2 0-2 0-2 0-2 0-2 0-2 0-2 0-2 0-2 0-2 0-2 0-2 0-2 0-2 0-2 0-2 0-2 0-2 0-2 0-2 0-2 0-2 0-2 0-2 0-2 0-2 0-2 0-2 0-2 0-2 0-2 0-2 0-2 0-2 0-2 0-2 0-2 0-2 0-2 0-2 0-2 0-2 0-2 0-2 0-2 0-2 0-2 
0-2 0-2 0-2 0-2 0-2 0-2 0-2 0-2 0-2 0-2 0-2 0-2 0-2 0-2 0-2 0-2 0-2 0-2 0-2 0-2 0-2 0-2 0-2 0-2 0-2 0-2 0-2 0-2 0-2 0-2 0-2 0-2 0-2 0-2 0-2 0-2 0-2 0-2 0-2 0-2 0-2 0-2 0-2 0-2 0-2 0-2 0-2 0-2 0-2 0-2 0-2 0-2 0-2 0-2 0-2 0-2 0-2 0-2 0-2 0-2 0-2 0-2 0-2 0-2 0-2 0-2 0-2 0-2 0-2 0-2 0-2 0-2 0-2 0-2 0-2 0-2 0-2 0-2 0-2 0-2 0-2 0-2 0-2 0-2 0-2 0-2 0-2 0-2 0-2 0-2 0-2 0-2 0-2 0-2 0-2 0-2 0-2 0-2 0-2 0-2 0-2 0-2 0-2 0-2 0-2 0-2 0-2 0-2 0-2 0-2 0-2 0-2 0-2 0-2 0-2 0-2 0-2 0-2 0-2 0-2 0-2 0-2 0-2 0-2 0-2 0-2 0-2 0-2 0-2 0-2 0-2 0-2 0-2 0-2 0-2 0-2 0-2 0-2 0-2 0-2 0-2 0-2 0-2 0-2 0-2 0-2 0-2 0-2 0-2 0-2 0-2 0-2 0-2 0-2 0-2 0-2 0-2 0-2 0-2 0-2 0-2 0-2 0-2 0-2 0-2 0-2 0-2 0-2 0-2 0-2 0-2 0-2 0-2 0-2 0-2 0-2 0-2 0-2 0-2 0-2 0-2 0-2 0-2 0-2 0-2 0-2 0-2 0-2 0-2 0-2 0-2 0-2 0-2 0-2 0-2 0-2 0-2 0-2 0-2 0-2 0-2 0-2 0-2 0-2 0-2 0-2 0-2 0-2 0-2 0-2 0-2 0-2 0-2 0-2 0-2 0-2 0-2 
0-2 0-2 0-2 0-2 0-2 0-2 0-2 0-2 0-2 0-2 0-2 0-2 0-2 0-2 0-2 0-2 0-2 0-2 0-2 0-2 0-2 0-2 0-2 0-2 0-2 0-2 0-2 0-2 0-2 0-2 0-2 0-2 0-2 0-2 0-2 0-2 0-2 0-2 0-2 0-2 0-2 0-2 0-2 0-2 0-2 0-2 0-2 0-2 0-2 0-2 0-2 0-2 0-2 0-2 0-2 0-2 0-2 0-2 0-2 0-2 0-2 0-2 0-2 0-2 0-2 0-2 0-2 0-2 0-2 0-2 0-2 0-2 0-2 0-2 0-2 0-2 0-2 0-2 0-2 0-2 0-2 0-2 0-2 0-2 0-2 0-2 0-2 0-2 0-2 0-2 0-2 0-2 0-2 0-2 0-2 0-2 0-2 0-2 0-2 0-2 0-2 0-2 0-2 0-2 0-2 0-2 0-2 0-2 0-2 0-2 0-2 0-2 0-2 0-2 0-2 0-2 0-2 0-2 0-2 0-2 0-2 0-2 0-2 0-2 0-2 0-2 0-2 0-2 0-2 0-2 0-2 0-2 0-2 0-2 0-2 0-2 0-2 0-2 0-2 0-2 0-2 0-2 0-2 0-2 0-2 0-2 0-2 0-2 0-2 0-2 0-2 0-2 0-2 0-2 0-2 0-2 0-2 0-2 0-2 0-2 0-2 0-2 0-2 0-2 0-2 0-2 0-2 0-2 0-2 0-2 0-2 0-2 0-2 0-2 0-2 0-2 0-2 0-2 0-2 0-2 0-2 0-2 0-2 0-2 0-2 0-2 0-2 0-2 0-2 0-2 0-2 0-2 0-2 0-2 0-2 0-2 0-2 0-2 0-2 0-2 0-2 0-2 0-2 0-2 0-2 0-2 0-2 0-2 0-2 0-2 0-2 0-2 0-2 0-2 0-2 0-2 0-2 
0-2 0-2 0-2 0-2 0-2 0-2 0-2 0-2 0-2 0-2 0-2 0-2 0-2 0-2 0-2 0-2 0-2 0-2 0-2 0-2 0-2 0-2 0-2 0-2 0-2 0-2 0-2 0-2 0-2 0-2 0-2 0-2 0-2 0-2 0-2 0-2 0-2 0-2 0-2 0-2 0-2 0-2 0-2 0-2 0-2 0-2 0-2 0-2 0-2 0-2 0-2 0-2 0-2 0-2 0-2 0-2 0-2 0-2 0-2 0-2 0-2 0-2 0-2 0-2 0-2 0-2 0-2 0-2 0-2 0-2 0-2 0-2 0-2 0-2 0-2 0-2 0-2 0-2 0-2 0-2 0-2 0-2 0-2 0-2 0-2 0-2 0-2 0-2 0-2 0-2 0-2 0-2 0-2 0-2 0-2 0-2 0-2 0-2 0-2 0-2 0-2 0-2 0-2 0-2 0-2 0-2 0-2 0-2 0-2 0-2 0-2 0-2 0-2 0-2 0-2 0-2 0-2 0-2 0-2 0-2 0-2 0-2 0-2 0-2 0-2 0-2 0-2 0-2 0-2 0-2 0-2 0-2 0-2 0-2 0-2 0-2 0-2 0-2 0-2 0-2 0-2 0-2 0-2 0-2 0-2 0-2 0-2 0-2 0-2 0-2 0-2 0-2 0-2 0-2 0-2 0-2 0-2 0-2 0-2 0-2 0-2 0-2 0-2 0-2 0-2 0-2 0-2 0-2 0-2 0-2 0-2 0-2 0-2 0-2 0-2 0-2 0-2 0-2 0-2 0-2 0-2 0-2 0-2 0-2 0-2 0-2 0-2 0-2 0-2 0-2 0-2 0-2 0-2 0-2 0-2 0-2 0-2 0-2 0-2 0-2 0-2 0-2 0-2 0-2 0-2 0-2 0-2 0-2 0-2 0-2 0-2 0-2 0-2 0-2 0-2 0-2 0-2 
