# Supplementary material for: Sorting at embryonic boundaries requires high heterotypic interfacial tension
Source: Nat Commun. 2017 Jul 31;8:157. doi: 10.1038/s41467-017-00146-x (PMC5537356; doi:10.1038/s41467-017-00146-x)
Supplement: Supplementary file 2 — Supplementary Software 1 [file 41467_2017_146_MOESM2_ESM.zip › PottsModel/ExecutablePottsModel/mtx/RandomK.txt]

0-2 0-2 0-2 0-2 0-2 0-2 0-2 0-2 0-2 0-2 0-2 0-2 0-2 0-2 0-2 0-2 0-2 0-2 0-2 0-2 0-2 0-2 0-2 0-2 0-2 0-2 0-2 0-2 0-2 0-2 0-2 0-2 0-2 0-2 0-2 0-2 0-2 0-2 0-2 0-2 0-2 0-2 0-2 0-2 0-2 0-2 0-2 0-2 0-2 0-2 0-2 0-2 0-2 0-2 0-2 0-2 0-2 0-2 0-2 0-2 0-2 0-2 0-2 0-2 0-2 0-2 0-2 0-2 0-2 0-2 0-2 0-2 0-2 0-2 0-2 0-2 0-2 0-2 0-2 0-2 0-2 0-2 0-2 0-2 0-2 0-2 0-2 0-2 0-2 0-2 0-2 0-2 0-2 0-2 0-2 0-2 0-2 0-2 0-2 0-2 0-2 0-2 0-2 0-2 0-2 0-2 0-2 0-2 0-2 0-2 0-2 0-2 0-2 0-2 0-2 0-2 0-2 0-2 0-2 0-2 0-2 0-2 0-2 0-2 0-2 0-2 0-2 0-2 0-2 0-2 0-2 0-2 0-2 0-2 0-2 0-2 0-2 0-2 0-2 0-2 0-2 0-2 0-2 0-2 0-2 0-2 0-2 0-2 0-2 0-2 0-2 0-2 0-2 0-2 0-2 0-2 0-2 0-2 0-2 0-2 0-2 0-2 0-2 0-2 0-2 0-2 0-2 0-2 0-2 0-2 0-2 0-2 0-2 0-2 0-2 0-2 0-2 0-2 0-2 0-2 0-2 0-2 0-2 0-2 0-2 0-2 0-2 0-2 0-2 0-2 0-2 0-2 0-2 0-2 0-2 0-2 0-2 0-2 0-2 0-2 0-2 0-2 0-2 0-2 0-2 0-2 0-2 0-2 0-2 0-2 0-2 0-2 0-2 0-2 0-2 0-2 0-2 
0-2 0-2 0-2 0-2 0-2 0-2 0-2 0-2 0-2 0-2 0-2 0-2 0-2 0-2 0-2 0-2 0-2 0-2 0-2 0-2 0-2 0-2 0-2 0-2 0-2 0-2 0-2 0-2 0-2 0-2 0-2 0-2 0-2 0-2 0-2 0-2 0-2 0-2 0-2 0-2 0-2 0-2 0-2 0-2 0-2 0-2 0-2 0-2 0-2 0-2 0-2 0-2 0-2 0-2 0-2 0-2 0-2 0-2 0-2 0-2 0-2 0-2 0-2 0-2 0-2 0-2 0-2 0-2 0-2 0-2 0-2 0-2 0-2 0-2 0-2 0-2 0-2 0-2 0-2 0-2 0-2 0-2 0-2 0-2 0-2 0-2 0-2 0-2 0-2 0-2 0-2 0-2 0-2 0-2 0-2 0-2 0-2 0-2 0-2 0-2 0-2 0-2 0-2 0-2 0-2 0-2 0-2 0-2 0-2 0-2 0-2 0-2 0-2 0-2 0-2 0-2 0-2 0-2 0-2 0-2 0-2 0-2 0-2 0-2 0-2 0-2 0-2 0-2 0-2 0-2 0-2 0-2 0-2 0-2 0-2 0-2 0-2 0-2 0-2 0-2 0-2 0-2 0-2 0-2 0-2 0-2 0-2 0-2 0-2 0-2 0-2 0-2 0-2 0-2 0-2 0-2 0-2 0-2 0-2 0-2 0-2 0-2 0-2 0-2 0-2 0-2 0-2 0-2 0-2 0-2 0-2 0-2 0-2 0-2 0-2 0-2 0-2 0-2 0-2 0-2 0-2 0-2 0-2 0-2 0-2 0-2 0-2 0-2 0-2 0-2 0-2 0-2 0-2 0-2 0-2 0-2 0-2 0-2 0-2 0-2 0-2 0-2 0-2 0-2 0-2 0-2 0-2 0-2 0-2 0-2 0-2 0-2 0-2 0-2 0-2 0-2 0-2 
0-2 0-2 0-2 0-2 0-2 0-2 0-2 0-2 0-2 0-2 0-2 0-2 0-2 0-2 0-2 0-2 0-2 0-2 0-2 0-2 0-2 0-2 0-2 0-2 0-2 0-2 0-2 0-2 0-2 0-2 0-2 0-2 0-2 0-2 0-2 0-2 0-2 0-2 0-2 0-2 0-2 0-2 0-2 0-2 0-2 0-2 0-2 0-2 0-2 0-2 0-2 0-2 0-2 0-2 0-2 0-2 0-2 0-2 0-2 0-2 0-2 0-2 0-2 0-2 0-2 0-2 0-2 0-2 0-2 0-2 0-2 0-2 0-2 0-2 0-2 0-2 0-2 0-2 0-2 0-2 0-2 0-2 0-2 0-2 0-2 0-2 0-2 0-2 0-2 0-2 0-2 0-2 0-2 0-2 0-2 0-2 0-2 0-2 0-2 0-2 0-2 0-2 0-2 0-2 0-2 0-2 0-2 0-2 0-2 0-2 0-2 0-2 0-2 0-2 0-2 0-2 0-2 0-2 0-2 0-2 0-2 0-2 0-2 0-2 0-2 0-2 0-2 0-2 0-2 0-2 0-2 0-2 0-2 0-2 0-2 0-2 0-2 0-2 0-2 0-2 0-2 0-2 0-2 0-2 0-2 0-2 0-2 0-2 0-2 0-2 0-2 0-2 0-2 0-2 0-2 0-2 0-2 0-2 0-2 0-2 0-2 0-2 0-2 0-2 0-2 0-2 0-2 0-2 0-2 0-2 0-2 0-2 0-2 0-2 0-2 0-2 0-2 0-2 0-2 0-2 0-2 0-2 0-2 0-2 0-2 0-2 0-2 0-2 0-2 0-2 0-2 0-2 0-2 0-2 0-2 0-2 0-2 0-2 0-2 0-2 0-2 0-2 0-2 0-2 0-2 0-2 0-2 0-2 0-2 0-2 0-2 0-2 0-2 0-2 0-2 0-2 0-2 
0-2 0-2 0-2 0-2 0-2 0-2 0-2 0-2 0-2 0-2 0-2 0-2 0-2 0-2 0-2 0-2 0-2 0-2 0-2 0-2 0-2 0-2 0-2 0-2 0-2 0-2 0-2 0-2 0-2 0-2 0-2 0-2 0-2 0-2 0-2 0-2 0-2 0-2 0-2 0-2 0-2 0-2 0-2 0-2 0-2 0-2 0-2 0-2 0-2 0-2 0-2 0-2 0-2 0-2 0-2 0-2 0-2 0-2 0-2 0-2 0-2 0-2 0-2 0-2 0-2 0-2 0-2 0-2 0-2 0-2 0-2 0-2 0-2 0-2 0-2 0-2 0-2 0-2 0-2 0-2 0-2 0-2 0-2 0-2 0-2 0-2 0-2 0-2 0-2 0-2 0-2 0-2 0-2 0-2 0-2 0-2 0-2 0-2 0-2 0-2 0-2 0-2 0-2 0-2 0-2 0-2 0-2 0-2 0-2 0-2 0-2 0-2 0-2 0-2 0-2 0-2 0-2 0-2 0-2 0-2 0-2 0-2 0-2 0-2 0-2 0-2 0-2 0-2 0-2 0-2 0-2 0-2 0-2 0-2 0-2 0-2 0-2 0-2 0-2 0-2 0-2 0-2 0-2 0-2 0-2 0-2 0-2 0-2 0-2 0-2 0-2 0-2 0-2 0-2 0-2 0-2 0-2 0-2 0-2 0-2 0-2 0-2 0-2 0-2 0-2 0-2 0-2 0-2 0-2 0-2 0-2 0-2 0-2 0-2 0-2 0-2 0-2 0-2 0-2 0-2 0-2 0-2 0-2 0-2 0-2 0-2 0-2 0-2 0-2 0-2 0-2 0-2 0-2 0-2 0-2 0-2 0-2 0-2 0-2 0-2 0-2 0-2 0-2 0-2 0-2 0-2 0-2 0-2 0-2 0-2 0-2 0-2 0-2 0-2 0-2 0-2 0-2 
0-2 0-2 0-2 0-2 0-2 0-2 0-2 0-2 0-2 0-2 0-2 0-2 0-2 0-2 0-2 0-2 0-2 0-2 0-2 0-2 0-2 0-2 0-2 0-2 0-2 0-2 0-2 0-2 0-2 0-2 0-2 0-2 0-2 0-2 0-2 0-2 0-2 0-2 0-2 0-2 0-2 0-2 0-2 0-2 0-2 0-2 0-2 0-2 0-2 0-2 0-2 0-2 0-2 0-2 0-2 0-2 0-2 0-2 0-2 0-2 0-2 0-2 0-2 0-2 0-2 0-2 0-2 0-2 0-2 0-2 0-2 0-2 0-2 0-2 0-2 0-2 0-2 0-2 0-2 0-2 0-2 0-2 0-2 0-2 0-2 0-2 0-2 0-2 0-2 0-2 0-2 0-2 0-2 0-2 0-2 0-2 0-2 0-2 0-2 0-2 0-2 0-2 0-2 0-2 0-2 0-2 0-2 0-2 0-2 0-2 0-2 0-2 0-2 0-2 0-2 0-2 0-2 0-2 0-2 0-2 0-2 0-2 0-2 0-2 0-2 0-2 0-2 0-2 0-2 0-2 0-2 0-2 0-2 0-2 0-2 0-2 0-2 0-2 0-2 0-2 0-2 0-2 0-2 0-2 0-2 0-2 0-2 0-2 0-2 0-2 0-2 0-2 0-2 0-2 0-2 0-2 0-2 0-2 0-2 0-2 0-2 0-2 0-2 0-2 0-2 0-2 0-2 0-2 0-2 0-2 0-2 0-2 0-2 0-2 0-2 0-2 0-2 0-2 0-2 0-2 0-2 0-2 0-2 0-2 0-2 0-2 0-2 0-2 0-2 0-2 0-2 0-2 0-2 0-2 0-2 0-2 0-2 0-2 0-2 0-2 0-2 0-2 0-2 0-2 0-2 0-2 0-2 0-2 0-2 0-2 0-2 0-2 0-2 0-2 0-2 0-2 0-2 
0-2 0-2 0-2 0-2 0-2 0-2 0-2 0-2 0-2 0-2 0-2 0-2 0-2 0-2 0-2 0-2 0-2 0-2 0-2 0-2 0-2 0-2 0-2 0-2 0-2 0-2 0-2 0-2 0-2 0-2 0-2 0-2 0-2 0-2 0-2 0-2 0-2 0-2 0-2 0-2 0-2 0-2 0-2 0-2 0-2 0-2 0-2 0-2 0-2 0-2 0-2 0-2 0-2 0-2 0-2 0-2 0-2 0-2 0-2 0-2 0-2 0-2 0-2 0-2 0-2 0-2 0-2 0-2 0-2 0-2 0-2 0-2 0-2 0-2 0-2 0-2 0-2 0-2 0-2 0-2 0-2 0-2 0-2 0-2 0-2 0-2 0-2 0-2 0-2 0-2 0-2 0-2 0-2 0-2 0-2 0-2 0-2 0-2 0-2 0-2 0-2 0-2 0-2 0-2 0-2 0-2 0-2 0-2 0-2 0-2 0-2 0-2 0-2 0-2 0-2 0-2 0-2 0-2 0-2 0-2 0-2 0-2 0-2 0-2 0-2 0-2 0-2 0-2 0-2 0-2 0-2 0-2 0-2 0-2 0-2 0-2 0-2 0-2 0-2 0-2 0-2 0-2 0-2 0-2 0-2 0-2 0-2 0-2 0-2 0-2 0-2 0-2 0-2 0-2 0-2 0-2 0-2 0-2 0-2 0-2 0-2 0-2 0-2 0-2 0-2 0-2 0-2 0-2 0-2 0-2 0-2 0-2 0-2 0-2 0-2 0-2 0-2 0-2 0-2 0-2 0-2 0-2 0-2 0-2 0-2 0-2 0-2 0-2 0-2 0-2 0-2 0-2 0-2 0-2 0-2 0-2 0-2 0-2 0-2 0-2 0-2 0-2 0-2 0-2 0-2 0-2 0-2 0-2 0-2 0-2 0-2 0-2 0-2 0-2 0-2 0-2 0-2 
0-2 0-2 0-2 0-2 0-2 0-2 0-2 0-2 0-2 0-2 0-2 0-2 0-2 0-2 0-2 0-2 0-2 0-2 0-2 0-2 0-2 0-2 0-2 0-2 0-2 0-2 0-2 0-2 0-2 0-2 0-2 0-2 0-2 0-2 0-2 0-2 0-2 0-2 0-2 0-2 0-2 0-2 0-2 0-2 0-2 0-2 0-2 0-2 0-2 0-2 0-2 0-2 0-2 0-2 0-2 0-2 0-2 0-2 0-2 0-2 0-2 0-2 0-2 0-2 0-2 0-2 0-2 0-2 0-2 0-2 0-2 0-2 0-2 0-2 0-2 0-2 0-2 0-2 0-2 0-2 0-2 0-2 0-2 0-2 0-2 0-2 0-2 0-2 0-2 0-2 0-2 0-2 0-2 0-2 0-2 0-2 0-2 0-2 0-2 0-2 0-2 0-2 0-2 0-2 0-2 0-2 0-2 0-2 0-2 0-2 0-2 0-2 0-2 0-2 0-2 0-2 0-2 0-2 0-2 0-2 0-2 0-2 0-2 0-2 0-2 0-2 0-2 0-2 0-2 0-2 0-2 0-2 0-2 0-2 0-2 0-2 0-2 0-2 0-2 0-2 0-2 0-2 0-2 0-2 0-2 0-2 0-2 0-2 0-2 0-2 0-2 0-2 0-2 0-2 0-2 0-2 0-2 0-2 0-2 0-2 0-2 0-2 0-2 0-2 0-2 0-2 0-2 0-2 0-2 0-2 0-2 0-2 0-2 0-2 0-2 0-2 0-2 0-2 0-2 0-2 0-2 0-2 0-2 0-2 0-2 0-2 0-2 0-2 0-2 0-2 0-2 0-2 0-2 0-2 0-2 0-2 0-2 0-2 0-2 0-2 0-2 0-2 0-2 0-2 0-2 0-2 0-2 0-2 0-2 0-2 0-2 0-2 0-2 0-2 0-2 0-2 0-2 
0-2 0-2 0-2 0-2 0-2 0-2 0-2 0-2 0-2 0-2 0-2 0-2 0-2 0-2 0-2 0-2 0-2 0-2 0-2 0-2 0-2 0-2 0-2 0-2 0-2 0-2 0-2 0-2 0-2 0-2 0-2 0-2 0-2 0-2 0-2 0-2 0-2 0-2 0-2 0-2 0-2 0-2 0-2 0-2 0-2 0-2 0-2 0-2 0-2 0-2 0-2 0-2 0-2 0-2 0-2 0-2 0-2 0-2 0-2 0-2 0-2 0-2 0-2 0-2 0-2 0-2 0-2 0-2 0-2 0-2 0-2 0-2 0-2 0-2 0-2 0-2 0-2 0-2 0-2 0-2 0-2 0-2 0-2 0-2 0-2 0-2 0-2 0-2 0-2 0-2 0-2 0-2 0-2 0-2 0-2 0-2 0-2 0-2 0-2 0-2 0-2 0-2 0-2 0-2 0-2 0-2 0-2 0-2 0-2 0-2 0-2 0-2 0-2 0-2 0-2 0-2 0-2 0-2 0-2 0-2 0-2 0-2 0-2 0-2 0-2 0-2 0-2 0-2 0-2 0-2 0-2 0-2 0-2 0-2 0-2 0-2 0-2 0-2 0-2 0-2 0-2 0-2 0-2 0-2 0-2 0-2 0-2 0-2 0-2 0-2 0-2 0-2 0-2 0-2 0-2 0-2 0-2 0-2 0-2 0-2 0-2 0-2 0-2 0-2 0-2 0-2 0-2 0-2 0-2 0-2 0-2 0-2 0-2 0-2 0-2 0-2 0-2 0-2 0-2 0-2 0-2 0-2 0-2 0-2 0-2 0-2 0-2 0-2 0-2 0-2 0-2 0-2 0-2 0-2 0-2 0-2 0-2 0-2 0-2 0-2 0-2 0-2 0-2 0-2 0-2 0-2 0-2 0-2 0-2 0-2 0-2 0-2 0-2 0-2 0-2 0-2 0-2 
0-2 0-2 0-2 0-2 0-2 0-2 0-2 0-2 0-2 0-2 0-2 0-2 0-2 0-2 0-2 0-2 0-2 0-2 0-2 0-2 0-2 0-2 0-2 0-2 0-2 0-2 0-2 0-2 0-2 0-2 0-2 0-2 0-2 0-2 0-2 0-2 0-2 0-2 0-2 0-2 0-2 0-2 0-2 0-2 0-2 0-2 0-2 0-2 0-2 0-2 0-2 0-2 0-2 0-2 0-2 0-2 0-2 0-2 0-2 0-2 0-2 0-2 0-2 0-2 0-2 0-2 0-2 0-2 0-2 0-2 0-2 0-2 0-2 0-2 0-2 0-2 0-2 0-2 0-2 0-2 0-2 0-2 0-2 0-2 0-2 0-2 0-2 0-2 0-2 0-2 0-2 0-2 0-2 0-2 0-2 0-2 0-2 0-2 0-2 0-2 0-2 0-2 0-2 0-2 0-2 0-2 0-2 0-2 0-2 0-2 0-2 0-2 0-2 0-2 0-2 0-2 0-2 0-2 0-2 0-2 0-2 0-2 0-2 0-2 0-2 0-2 0-2 0-2 0-2 0-2 0-2 0-2 0-2 0-2 0-2 0-2 0-2 0-2 0-2 0-2 0-2 0-2 0-2 0-2 0-2 0-2 0-2 0-2 0-2 0-2 0-2 0-2 0-2 0-2 0-2 0-2 0-2 0-2 0-2 0-2 0-2 0-2 0-2 0-2 0-2 0-2 0-2 0-2 0-2 0-2 0-2 0-2 0-2 0-2 0-2 0-2 0-2 0-2 0-2 0-2 0-2 0-2 0-2 0-2 0-2 0-2 0-2 0-2 0-2 0-2 0-2 0-2 0-2 0-2 0-2 0-2 0-2 0-2 0-2 0-2 0-2 0-2 0-2 0-2 0-2 0-2 0-2 0-2 0-2 0-2 0-2 0-2 0-2 0-2 0-2 0-2 0-2 
0-2 0-2 0-2 0-2 0-2 0-2 0-2 0-2 0-2 0-2 0-2 0-2 0-2 0-2 0-2 0-2 0-2 0-2 0-2 0-2 0-2 0-2 0-2 0-2 0-2 0-2 0-2 0-2 0-2 0-2 0-2 0-2 0-2 0-2 0-2 0-2 0-2 0-2 0-2 0-2 0-2 0-2 0-2 0-2 0-2 0-2 0-2 0-2 0-2 0-2 0-2 0-2 0-2 0-2 0-2 0-2 0-2 0-2 0-2 0-2 0-2 0-2 0-2 0-2 0-2 0-2 0-2 0-2 0-2 0-2 0-2 0-2 0-2 0-2 0-2 0-2 0-2 0-2 0-2 0-2 0-2 0-2 0-2 0-2 0-2 0-2 0-2 0-2 0-2 0-2 0-2 0-2 0-2 0-2 0-2 0-2 0-2 0-2 0-2 0-2 0-2 0-2 0-2 0-2 0-2 0-2 0-2 0-2 0-2 0-2 0-2 0-2 0-2 0-2 0-2 0-2 0-2 0-2 0-2 0-2 0-2 0-2 0-2 0-2 0-2 0-2 0-2 0-2 0-2 0-2 0-2 0-2 0-2 0-2 0-2 0-2 0-2 0-2 0-2 0-2 0-2 0-2 0-2 0-2 0-2 0-2 0-2 0-2 0-2 0-2 0-2 0-2 0-2 0-2 0-2 0-2 0-2 0-2 0-2 0-2 0-2 0-2 0-2 0-2 0-2 0-2 0-2 0-2 0-2 0-2 0-2 0-2 0-2 0-2 0-2 0-2 0-2 0-2 0-2 0-2 0-2 0-2 0-2 0-2 0-2 0-2 0-2 0-2 0-2 0-2 0-2 0-2 0-2 0-2 0-2 0-2 0-2 0-2 0-2 0-2 0-2 0-2 0-2 0-2 0-2 0-2 0-2 0-2 0-2 0-2 0-2 0-2 0-2 0-2 0-2 0-2 0-2 
0-2 0-2 0-2 0-2 0-2 0-2 0-2 0-2 0-2 0-2 0-2 0-2 0-2 0-2 0-2 0-2 0-2 0-2 0-2 0-2 0-2 0-2 0-2 0-2 0-2 0-2 0-2 0-2 0-2 0-2 0-2 0-2 0-2 0-2 0-2 0-2 0-2 0-2 0-2 0-2 0-2 0-2 0-2 0-2 0-2 0-2 0-2 0-2 0-2 0-2 0-2 0-2 0-2 0-2 0-2 0-2 0-2 0-2 0-2 0-2 0-2 0-2 0-2 0-2 0-2 0-2 0-2 0-2 0-2 0-2 0-2 0-2 0-2 0-2 0-2 0-2 0-2 0-2 0-2 0-2 0-2 0-2 0-2 0-2 0-2 0-2 0-2 0-2 0-2 0-2 0-2 0-2 0-2 0-2 0-2 0-2 0-2 0-2 0-2 0-2 0-2 0-2 0-2 0-2 0-2 0-2 0-2 0-2 0-2 0-2 0-2 0-2 0-2 0-2 0-2 0-2 0-2 0-2 0-2 0-2 0-2 0-2 0-2 0-2 0-2 0-2 0-2 0-2 0-2 0-2 0-2 0-2 0-2 0-2 0-2 0-2 0-2 0-2 0-2 0-2 0-2 0-2 0-2 0-2 0-2 0-2 0-2 0-2 0-2 0-2 0-2 0-2 0-2 0-2 0-2 0-2 0-2 0-2 0-2 0-2 0-2 0-2 0-2 0-2 0-2 0-2 0-2 0-2 0-2 0-2 0-2 0-2 0-2 0-2 0-2 0-2 0-2 0-2 0-2 0-2 0-2 0-2 0-2 0-2 0-2 0-2 0-2 0-2 0-2 0-2 0-2 0-2 0-2 0-2 0-2 0-2 0-2 0-2 0-2 0-2 0-2 0-2 0-2 0-2 0-2 0-2 0-2 0-2 0-2 0-2 0-2 0-2 0-2 0-2 0-2 0-2 0-2 
0-2 0-2 0-2 0-2 0-2 0-2 0-2 0-2 0-2 0-2 0-2 0-2 0-2 0-2 0-2 0-2 0-2 0-2 0-2 0-2 0-2 0-2 0-2 0-2 0-2 0-2 0-2 0-2 0-2 0-2 0-2 0-2 0-2 0-2 0-2 0-2 0-2 0-2 0-2 0-2 0-2 0-2 0-2 0-2 0-2 0-2 0-2 0-2 0-2 0-2 0-2 0-2 0-2 0-2 0-2 0-2 0-2 0-2 0-2 0-2 0-2 0-2 0-2 0-2 0-2 0-2 0-2 0-2 0-2 0-2 0-2 0-2 0-2 0-2 0-2 0-2 0-2 0-2 0-2 0-2 0-2 0-2 0-2 0-2 0-2 0-2 0-2 0-2 0-2 0-2 0-2 0-2 0-2 0-2 0-2 0-2 0-2 0-2 0-2 0-2 0-2 0-2 0-2 0-2 0-2 0-2 0-2 0-2 0-2 0-2 0-2 0-2 0-2 0-2 0-2 0-2 0-2 0-2 0-2 0-2 0-2 0-2 0-2 0-2 0-2 0-2 0-2 0-2 0-2 0-2 0-2 0-2 0-2 0-2 0-2 0-2 0-2 0-2 0-2 0-2 0-2 0-2 0-2 0-2 0-2 0-2 0-2 0-2 0-2 0-2 0-2 0-2 0-2 0-2 0-2 0-2 0-2 0-2 0-2 0-2 0-2 0-2 0-2 0-2 0-2 0-2 0-2 0-2 0-2 0-2 0-2 0-2 0-2 0-2 0-2 0-2 0-2 0-2 0-2 0-2 0-2 0-2 0-2 0-2 0-2 0-2 0-2 0-2 0-2 0-2 0-2 0-2 0-2 0-2 0-2 0-2 0-2 0-2 0-2 0-2 0-2 0-2 0-2 0-2 0-2 0-2 0-2 0-2 0-2 0-2 0-2 0-2 0-2 0-2 0-2 0-2 0-2 
0-2 0-2 0-2 0-2 0-2 0-2 0-2 0-2 0-2 0-2 0-2 0-2 0-2 0-2 0-2 0-2 0-2 0-2 0-2 0-2 0-2 0-2 0-2 0-2 0-2 0-2 0-2 0-2 0-2 0-2 0-2 0-2 0-2 0-2 0-2 0-2 0-2 0-2 0-2 0-2 0-2 0-2 0-2 0-2 0-2 0-2 0-2 0-2 0-2 0-2 0-2 0-2 0-2 0-2 0-2 0-2 0-2 0-2 0-2 0-2 0-2 0-2 0-2 0-2 0-2 0-2 0-2 0-2 0-2 0-2 0-2 0-2 0-2 0-2 0-2 0-2 0-2 0-2 0-2 0-2 0-2 0-2 0-2 0-2 0-2 0-2 0-2 0-2 0-2 0-2 0-2 0-2 0-2 0-2 0-2 0-2 0-2 0-2 0-2 0-2 0-2 0-2 0-2 0-2 0-2 0-2 0-2 0-2 0-2 0-2 0-2 0-2 0-2 0-2 0-2 0-2 0-2 0-2 0-2 0-2 0-2 0-2 0-2 0-2 0-2 0-2 0-2 0-2 0-2 0-2 0-2 0-2 0-2 0-2 0-2 0-2 0-2 0-2 0-2 0-2 0-2 0-2 0-2 0-2 0-2 0-2 0-2 0-2 0-2 0-2 0-2 0-2 0-2 0-2 0-2 0-2 0-2 0-2 0-2 0-2 0-2 0-2 0-2 0-2 0-2 0-2 0-2 0-2 0-2 0-2 0-2 0-2 0-2 0-2 0-2 0-2 0-2 0-2 0-2 0-2 0-2 0-2 0-2 0-2 0-2 0-2 0-2 0-2 0-2 0-2 0-2 0-2 0-2 0-2 0-2 0-2 0-2 0-2 0-2 0-2 0-2 0-2 0-2 0-2 0-2 0-2 0-2 0-2 0-2 0-2 0-2 0-2 0-2 0-2 0-2 0-2 0-2 
0-2 0-2 0-2 0-2 0-2 0-2 0-2 0-2 0-2 0-2 0-2 0-2 0-2 0-2 0-2 0-2 0-2 0-2 0-2 0-2 0-2 0-2 0-2 0-2 0-2 0-2 0-2 0-2 0-2 0-2 0-2 0-2 0-2 0-2 0-2 0-2 0-2 0-2 0-2 0-2 0-2 0-2 0-2 0-2 0-2 0-2 0-2 0-2 0-2 0-2 0-2 0-2 0-2 0-2 0-2 0-2 0-2 0-2 0-2 0-2 0-2 0-2 0-2 0-2 0-2 0-2 0-2 0-2 0-2 0-2 0-2 0-2 0-2 0-2 0-2 0-2 0-2 0-2 0-2 0-2 0-2 0-2 0-2 0-2 0-2 0-2 0-2 0-2 0-2 0-2 0-2 0-2 0-2 0-2 0-2 0-2 0-2 0-2 0-2 0-2 0-2 0-2 0-2 0-2 0-2 0-2 0-2 0-2 0-2 0-2 0-2 0-2 0-2 0-2 0-2 0-2 0-2 0-2 0-2 0-2 0-2 0-2 0-2 0-2 0-2 0-2 0-2 0-2 0-2 0-2 0-2 0-2 0-2 0-2 0-2 0-2 0-2 0-2 0-2 0-2 0-2 0-2 0-2 0-2 0-2 0-2 0-2 0-2 0-2 0-2 0-2 0-2 0-2 0-2 0-2 0-2 0-2 0-2 0-2 0-2 0-2 0-2 0-2 0-2 0-2 0-2 0-2 0-2 0-2 0-2 0-2 0-2 0-2 0-2 0-2 0-2 0-2 0-2 0-2 0-2 0-2 0-2 0-2 0-2 0-2 0-2 0-2 0-2 0-2 0-2 0-2 0-2 0-2 0-2 0-2 0-2 0-2 0-2 0-2 0-2 0-2 0-2 0-2 0-2 0-2 0-2 0-2 0-2 0-2 0-2 0-2 0-2 0-2 0-2 0-2 0-2 0-2 
0-2 0-2 0-2 0-2 0-2 0-2 0-2 0-2 0-2 0-2 0-2 0-2 0-2 0-2 0-2 0-2 0-2 0-2 0-2 0-2 0-2 0-2 0-2 0-2 0-2 0-2 0-2 0-2 0-2 0-2 0-2 0-2 0-2 0-2 0-2 0-2 0-2 0-2 0-2 0-2 0-2 0-2 0-2 0-2 0-2 0-2 0-2 0-2 0-2 0-2 0-2 0-2 0-2 0-2 0-2 0-2 0-2 0-2 0-2 0-2 0-2 0-2 0-2 0-2 0-2 0-2 0-2 0-2 0-2 0-2 0-2 0-2 0-2 0-2 0-2 0-2 0-2 0-2 0-2 0-2 0-2 0-2 0-2 0-2 0-2 0-2 0-2 0-2 0-2 0-2 0-2 0-2 0-2 0-2 0-2 0-2 0-2 0-2 0-2 0-2 0-2 0-2 0-2 0-2 0-2 0-2 0-2 0-2 0-2 0-2 0-2 0-2 0-2 0-2 0-2 0-2 0-2 0-2 0-2 0-2 0-2 0-2 0-2 0-2 0-2 0-2 0-2 0-2 0-2 0-2 0-2 0-2 0-2 0-2 0-2 0-2 0-2 0-2 0-2 0-2 0-2 0-2 0-2 0-2 0-2 0-2 0-2 0-2 0-2 0-2 0-2 0-2 0-2 0-2 0-2 0-2 0-2 0-2 0-2 0-2 0-2 0-2 0-2 0-2 0-2 0-2 0-2 0-2 0-2 0-2 0-2 0-2 0-2 0-2 0-2 0-2 0-2 0-2 0-2 0-2 0-2 0-2 0-2 0-2 0-2 0-2 0-2 0-2 0-2 0-2 0-2 0-2 0-2 0-2 0-2 0-2 0-2 0-2 0-2 0-2 0-2 0-2 0-2 0-2 0-2 0-2 0-2 0-2 0-2 0-2 0-2 0-2 0-2 0-2 0-2 0-2 0-2 
0-2 0-2 0-2 0-2 0-2 0-2 0-2 0-2 0-2 0-2 0-2 0-2 0-2 0-2 0-2 0-2 0-2 0-2 0-2 0-2 0-2 0-2 0-2 0-2 0-2 0-2 0-2 0-2 0-2 0-2 0-2 0-2 0-2 0-2 0-2 0-2 0-2 0-2 0-2 0-2 0-2 0-2 0-2 0-2 0-2 0-2 0-2 0-2 0-2 0-2 0-2 0-2 0-2 0-2 0-2 0-2 0-2 0-2 0-2 0-2 0-2 0-2 0-2 0-2 0-2 0-2 0-2 0-2 0-2 0-2 0-2 0-2 0-2 0-2 0-2 0-2 0-2 0-2 0-2 0-2 0-2 0-2 0-2 0-2 0-2 0-2 0-2 0-2 0-2 0-2 0-2 0-2 0-2 0-2 0-2 0-2 0-2 0-2 0-2 0-2 0-2 0-2 0-2 0-2 0-2 0-2 0-2 0-2 0-2 0-2 0-2 0-2 0-2 0-2 0-2 0-2 0-2 0-2 0-2 0-2 0-2 0-2 0-2 0-2 0-2 0-2 0-2 0-2 0-2 0-2 0-2 0-2 0-2 0-2 0-2 0-2 0-2 0-2 0-2 0-2 0-2 0-2 0-2 0-2 0-2 0-2 0-2 0-2 0-2 0-2 0-2 0-2 0-2 0-2 0-2 0-2 0-2 0-2 0-2 0-2 0-2 0-2 0-2 0-2 0-2 0-2 0-2 0-2 0-2 0-2 0-2 0-2 0-2 0-2 0-2 0-2 0-2 0-2 0-2 0-2 0-2 0-2 0-2 0-2 0-2 0-2 0-2 0-2 0-2 0-2 0-2 0-2 0-2 0-2 0-2 0-2 0-2 0-2 0-2 0-2 0-2 0-2 0-2 0-2 0-2 0-2 0-2 0-2 0-2 0-2 0-2 0-2 0-2 0-2 0-2 0-2 0-2 
0-2 0-2 0-2 0-2 0-2 0-2 0-2 0-2 0-2 0-2 0-2 0-2 0-2 0-2 0-2 0-2 0-2 0-2 0-2 0-2 0-2 0-2 0-2 0-2 0-2 0-2 0-2 0-2 0-2 0-2 0-2 0-2 0-2 0-2 0-2 0-2 0-2 0-2 0-2 0-2 0-2 0-2 0-2 0-2 0-2 0-2 0-2 0-2 0-2 0-2 0-2 0-2 0-2 0-2 0-2 0-2 0-2 0-2 0-2 0-2 0-2 0-2 0-2 0-2 0-2 0-2 0-2 0-2 0-2 0-2 0-2 0-2 0-2 0-2 0-2 0-2 0-2 0-2 0-2 0-2 0-2 0-2 0-2 0-2 0-2 0-2 0-2 0-2 0-2 0-2 0-2 0-2 0-2 0-2 0-2 0-2 0-2 0-2 0-2 0-2 0-2 0-2 0-2 0-2 0-2 0-2 0-2 0-2 0-2 0-2 0-2 0-2 0-2 0-2 0-2 0-2 0-2 0-2 0-2 0-2 0-2 0-2 0-2 0-2 0-2 0-2 0-2 0-2 0-2 0-2 0-2 0-2 0-2 0-2 0-2 0-2 0-2 0-2 0-2 0-2 0-2 0-2 0-2 0-2 0-2 0-2 0-2 0-2 0-2 0-2 0-2 0-2 0-2 0-2 0-2 0-2 0-2 0-2 0-2 0-2 0-2 0-2 0-2 0-2 0-2 0-2 0-2 0-2 0-2 0-2 0-2 0-2 0-2 0-2 0-2 0-2 0-2 0-2 0-2 0-2 0-2 0-2 0-2 0-2 0-2 0-2 0-2 0-2 0-2 0-2 0-2 0-2 0-2 0-2 0-2 0-2 0-2 0-2 0-2 0-2 0-2 0-2 0-2 0-2 0-2 0-2 0-2 0-2 0-2 0-2 0-2 0-2 0-2 0-2 0-2 0-2 0-2 
0-2 0-2 0-2 0-2 0-2 0-2 0-2 0-2 0-2 0-2 0-2 0-2 0-2 0-2 0-2 0-2 0-2 0-2 0-2 0-2 0-2 0-2 0-2 0-2 0-2 0-2 0-2 0-2 0-2 0-2 0-2 0-2 0-2 0-2 0-2 0-2 0-2 0-2 0-2 0-2 0-2 0-2 0-2 0-2 0-2 0-2 0-2 0-2 0-2 0-2 0-2 0-2 0-2 0-2 0-2 0-2 0-2 0-2 0-2 0-2 0-2 0-2 0-2 0-2 0-2 0-2 0-2 0-2 0-2 0-2 0-2 0-2 0-2 0-2 0-2 0-2 0-2 0-2 0-2 0-2 0-2 0-2 0-2 0-2 0-2 0-2 0-2 0-2 0-2 0-2 0-2 0-2 0-2 0-2 0-2 0-2 0-2 0-2 0-2 0-2 0-2 0-2 0-2 0-2 0-2 0-2 0-2 0-2 0-2 0-2 0-2 0-2 0-2 0-2 0-2 0-2 0-2 0-2 0-2 0-2 0-2 0-2 0-2 0-2 0-2 0-2 0-2 0-2 0-2 0-2 0-2 0-2 0-2 0-2 0-2 0-2 0-2 0-2 0-2 0-2 0-2 0-2 0-2 0-2 0-2 0-2 0-2 0-2 0-2 0-2 0-2 0-2 0-2 0-2 0-2 0-2 0-2 0-2 0-2 0-2 0-2 0-2 0-2 0-2 0-2 0-2 0-2 0-2 0-2 0-2 0-2 0-2 0-2 0-2 0-2 0-2 0-2 0-2 0-2 0-2 0-2 0-2 0-2 0-2 0-2 0-2 0-2 0-2 0-2 0-2 0-2 0-2 0-2 0-2 0-2 0-2 0-2 0-2 0-2 0-2 0-2 0-2 0-2 0-2 0-2 0-2 0-2 0-2 0-2 0-2 0-2 0-2 0-2 0-2 0-2 0-2 0-2 
0-2 0-2 0-2 0-2 0-2 0-2 0-2 0-2 0-2 0-2 0-2 0-2 0-2 0-2 0-2 0-2 0-2 0-2 0-2 0-2 0-2 0-2 0-2 0-2 0-2 0-2 0-2 0-2 0-2 0-2 0-2 0-2 0-2 0-2 0-2 0-2 0-2 0-2 0-2 0-2 0-2 0-2 0-2 0-2 0-2 0-2 0-2 0-2 0-2 0-2 0-2 0-2 0-2 0-2 0-2 0-2 0-2 0-2 0-2 0-2 0-2 0-2 0-2 0-2 0-2 0-2 0-2 0-2 0-2 0-2 0-2 0-2 0-2 0-2 0-2 0-2 0-2 0-2 0-2 0-2 0-2 0-2 0-2 0-2 0-2 0-2 0-2 0-2 0-2 0-2 0-2 0-2 0-2 0-2 0-2 0-2 0-2 0-2 0-2 0-2 0-2 0-2 0-2 0-2 0-2 0-2 0-2 0-2 0-2 0-2 0-2 0-2 0-2 0-2 0-2 0-2 0-2 0-2 0-2 0-2 0-2 0-2 0-2 0-2 0-2 0-2 0-2 0-2 0-2 0-2 0-2 0-2 0-2 0-2 0-2 0-2 0-2 0-2 0-2 0-2 0-2 0-2 0-2 0-2 0-2 0-2 0-2 0-2 0-2 0-2 0-2 0-2 0-2 0-2 0-2 0-2 0-2 0-2 0-2 0-2 0-2 0-2 0-2 0-2 0-2 0-2 0-2 0-2 0-2 0-2 0-2 0-2 0-2 0-2 0-2 0-2 0-2 0-2 0-2 0-2 0-2 0-2 0-2 0-2 0-2 0-2 0-2 0-2 0-2 0-2 0-2 0-2 0-2 0-2 0-2 0-2 0-2 0-2 0-2 0-2 0-2 0-2 0-2 0-2 0-2 0-2 0-2 0-2 0-2 0-2 0-2 0-2 0-2 0-2 0-2 0-2 0-2 
0-2 0-2 0-2 0-2 0-2 0-2 0-2 0-2 0-2 0-2 0-2 0-2 0-2 0-2 0-2 0-2 0-2 0-2 0-2 0-2 0-2 0-2 0-2 0-2 0-2 0-2 0-2 0-2 0-2 0-2 0-2 0-2 0-2 0-2 0-2 0-2 0-2 0-2 0-2 0-2 0-2 0-2 0-2 0-2 0-2 0-2 0-2 0-2 0-2 0-2 0-2 0-2 0-2 0-2 0-2 0-2 0-2 0-2 0-2 0-2 0-2 0-2 0-2 0-2 0-2 0-2 0-2 0-2 0-2 0-2 0-2 0-2 0-2 0-2 0-2 0-2 0-2 0-2 0-2 0-2 0-2 0-2 0-2 0-2 0-2 0-2 0-2 0-2 0-2 0-2 0-2 0-2 0-2 0-2 0-2 0-2 0-2 0-2 0-2 0-2 0-2 0-2 0-2 0-2 0-2 0-2 0-2 0-2 0-2 0-2 0-2 0-2 0-2 0-2 0-2 0-2 0-2 0-2 0-2 0-2 0-2 0-2 0-2 0-2 0-2 0-2 0-2 0-2 0-2 0-2 0-2 0-2 0-2 0-2 0-2 0-2 0-2 0-2 0-2 0-2 0-2 0-2 0-2 0-2 0-2 0-2 0-2 0-2 0-2 0-2 0-2 0-2 0-2 0-2 0-2 0-2 0-2 0-2 0-2 0-2 0-2 0-2 0-2 0-2 0-2 0-2 0-2 0-2 0-2 0-2 0-2 0-2 0-2 0-2 0-2 0-2 0-2 0-2 0-2 0-2 0-2 0-2 0-2 0-2 0-2 0-2 0-2 0-2 0-2 0-2 0-2 0-2 0-2 0-2 0-2 0-2 0-2 0-2 0-2 0-2 0-2 0-2 0-2 0-2 0-2 0-2 0-2 0-2 0-2 0-2 0-2 0-2 0-2 0-2 0-2 0-2 0-2 
0-2 0-2 0-2 0-2 0-2 0-2 0-2 0-2 0-2 0-2 0-2 0-2 0-2 0-2 0-2 0-2 0-2 0-2 0-2 0-2 0-2 0-2 0-2 0-2 0-2 0-2 0-2 0-2 0-2 0-2 0-2 0-2 0-2 0-2 0-2 0-2 0-2 0-2 0-2 0-2 0-2 0-2 0-2 0-2 0-2 0-2 0-2 0-2 0-2 0-2 0-2 0-2 0-2 0-2 0-2 0-2 0-2 0-2 0-2 0-2 0-2 0-2 0-2 0-2 0-2 0-2 0-2 0-2 0-2 0-2 0-2 0-2 0-2 0-2 0-2 0-2 0-2 0-2 0-2 0-2 0-2 0-2 0-2 0-2 0-2 0-2 0-2 0-2 0-2 0-2 0-2 0-2 0-2 0-2 0-2 0-2 0-2 0-2 0-2 0-2 0-2 0-2 0-2 0-2 0-2 0-2 0-2 0-2 0-2 0-2 0-2 0-2 0-2 0-2 0-2 0-2 0-2 0-2 0-2 0-2 0-2 0-2 0-2 0-2 0-2 0-2 0-2 0-2 0-2 0-2 0-2 0-2 0-2 0-2 0-2 0-2 0-2 0-2 0-2 0-2 0-2 0-2 0-2 0-2 0-2 0-2 0-2 0-2 0-2 0-2 0-2 0-2 0-2 0-2 0-2 0-2 0-2 0-2 0-2 0-2 0-2 0-2 0-2 0-2 0-2 0-2 0-2 0-2 0-2 0-2 0-2 0-2 0-2 0-2 0-2 0-2 0-2 0-2 0-2 0-2 0-2 0-2 0-2 0-2 0-2 0-2 0-2 0-2 0-2 0-2 0-2 0-2 0-2 0-2 0-2 0-2 0-2 0-2 0-2 0-2 0-2 0-2 0-2 0-2 0-2 0-2 0-2 0-2 0-2 0-2 0-2 0-2 0-2 0-2 0-2 0-2 0-2 
0-2 0-2 0-2 0-2 0-2 0-2 0-2 0-2 0-2 0-2 0-2 0-2 0-2 0-2 0-2 0-2 0-2 0-2 0-2 0-2 0-2 0-2 0-2 0-2 0-2 0-2 0-2 0-2 0-2 0-2 0-2 0-2 0-2 0-2 0-2 0-2 0-2 0-2 0-2 0-2 0-2 0-2 0-2 0-2 0-2 0-2 0-2 0-2 0-2 0-2 0-2 0-2 0-2 0-2 0-2 0-2 0-2 0-2 0-2 0-2 0-2 0-2 0-2 0-2 0-2 0-2 0-2 0-2 0-2 0-2 0-2 0-2 0-2 0-2 0-2 0-2 0-2 0-2 0-2 0-2 0-2 0-2 0-2 0-2 0-2 0-2 0-2 0-2 0-2 0-2 0-2 0-2 0-2 0-2 0-2 0-2 0-2 0-2 0-2 0-2 0-2 0-2 0-2 0-2 0-2 0-2 0-2 0-2 0-2 0-2 0-2 0-2 0-2 0-2 0-2 0-2 0-2 0-2 0-2 0-2 0-2 0-2 0-2 0-2 0-2 0-2 0-2 0-2 0-2 0-2 0-2 0-2 0-2 0-2 0-2 0-2 0-2 0-2 0-2 0-2 0-2 0-2 0-2 0-2 0-2 0-2 0-2 0-2 0-2 0-2 0-2 0-2 0-2 0-2 0-2 0-2 0-2 0-2 0-2 0-2 0-2 0-2 0-2 0-2 0-2 0-2 0-2 0-2 0-2 0-2 0-2 0-2 0-2 0-2 0-2 0-2 0-2 0-2 0-2 0-2 0-2 0-2 0-2 0-2 0-2 0-2 0-2 0-2 0-2 0-2 0-2 0-2 0-2 0-2 0-2 0-2 0-2 0-2 0-2 0-2 0-2 0-2 0-2 0-2 0-2 0-2 0-2 0-2 0-2 0-2 0-2 0-2 0-2 0-2 0-2 0-2 0-2 
0-2 0-2 0-2 0-2 0-2 0-2 0-2 0-2 0-2 0-2 0-2 0-2 0-2 0-2 0-2 0-2 0-2 0-2 0-2 0-2 0-2 0-2 0-2 0-2 0-2 0-2 0-2 0-2 0-2 0-2 0-2 0-2 0-2 0-2 0-2 0-2 0-2 0-2 0-2 0-2 0-2 0-2 0-2 0-2 0-2 0-2 0-2 0-2 0-2 0-2 0-2 0-2 0-2 0-2 0-2 0-2 0-2 0-2 0-2 0-2 0-2 0-2 0-2 0-2 0-2 0-2 0-2 0-2 0-2 0-2 0-2 0-2 0-2 0-2 0-2 0-2 0-2 0-2 0-2 0-2 0-2 0-2 0-2 0-2 0-2 0-2 0-2 0-2 0-2 0-2 0-2 0-2 0-2 0-2 0-2 0-2 0-2 0-2 0-2 0-2 0-2 0-2 0-2 0-2 0-2 0-2 0-2 0-2 0-2 0-2 0-2 0-2 0-2 0-2 0-2 0-2 0-2 0-2 0-2 0-2 0-2 0-2 0-2 0-2 0-2 0-2 0-2 0-2 0-2 0-2 0-2 0-2 0-2 0-2 0-2 0-2 0-2 0-2 0-2 0-2 0-2 0-2 0-2 0-2 0-2 0-2 0-2 0-2 0-2 0-2 0-2 0-2 0-2 0-2 0-2 0-2 0-2 0-2 0-2 0-2 0-2 0-2 0-2 0-2 0-2 0-2 0-2 0-2 0-2 0-2 0-2 0-2 0-2 0-2 0-2 0-2 0-2 0-2 0-2 0-2 0-2 0-2 0-2 0-2 0-2 0-2 0-2 0-2 0-2 0-2 0-2 0-2 0-2 0-2 0-2 0-2 0-2 0-2 0-2 0-2 0-2 0-2 0-2 0-2 0-2 0-2 0-2 0-2 0-2 0-2 0-2 0-2 0-2 0-2 0-2 0-2 0-2 
0-2 0-2 0-2 0-2 0-2 0-2 0-2 0-2 0-2 0-2 0-2 0-2 0-2 0-2 0-2 0-2 0-2 0-2 0-2 0-2 0-2 0-2 0-2 0-2 0-2 0-2 0-2 0-2 0-2 0-2 0-2 0-2 0-2 0-2 0-2 0-2 0-2 0-2 0-2 0-2 0-2 0-2 0-2 0-2 0-2 0-2 0-2 0-2 0-2 0-2 0-2 0-2 0-2 0-2 0-2 0-2 0-2 0-2 0-2 0-2 0-2 0-2 0-2 0-2 0-2 0-2 0-2 0-2 0-2 0-2 0-2 0-2 0-2 0-2 0-2 0-2 0-2 0-2 0-2 0-2 0-2 0-2 0-2 0-2 0-2 0-2 0-2 0-2 0-2 0-2 0-2 0-2 0-2 0-2 0-2 0-2 0-2 0-2 0-2 0-2 0-2 0-2 0-2 0-2 0-2 0-2 0-2 0-2 0-2 0-2 0-2 0-2 0-2 0-2 0-2 0-2 0-2 0-2 0-2 0-2 0-2 0-2 0-2 0-2 0-2 0-2 0-2 0-2 0-2 0-2 0-2 0-2 0-2 0-2 0-2 0-2 0-2 0-2 0-2 0-2 0-2 0-2 0-2 0-2 0-2 0-2 0-2 0-2 0-2 0-2 0-2 0-2 0-2 0-2 0-2 0-2 0-2 0-2 0-2 0-2 0-2 0-2 0-2 0-2 0-2 0-2 0-2 0-2 0-2 0-2 0-2 0-2 0-2 0-2 0-2 0-2 0-2 0-2 0-2 0-2 0-2 0-2 0-2 0-2 0-2 0-2 0-2 0-2 0-2 0-2 0-2 0-2 0-2 0-2 0-2 0-2 0-2 0-2 0-2 0-2 0-2 0-2 0-2 0-2 0-2 0-2 0-2 0-2 0-2 0-2 0-2 0-2 0-2 0-2 0-2 0-2 0-2 
0-2 0-2 0-2 0-2 0-2 0-2 0-2 0-2 0-2 0-2 0-2 0-2 0-2 0-2 0-2 0-2 0-2 0-2 0-2 0-2 0-2 0-2 0-2 0-2 0-2 0-2 0-2 0-2 0-2 0-2 0-2 0-2 0-2 0-2 0-2 0-2 0-2 0-2 0-2 0-2 0-2 0-2 0-2 0-2 0-2 0-2 0-2 0-2 0-2 0-2 0-2 0-2 0-2 0-2 0-2 0-2 0-2 0-2 0-2 0-2 0-2 0-2 0-2 0-2 0-2 0-2 0-2 0-2 0-2 0-2 0-2 0-2 0-2 0-2 0-2 0-2 0-2 0-2 0-2 0-2 0-2 0-2 0-2 0-2 0-2 0-2 0-2 0-2 0-2 0-2 0-2 0-2 0-2 0-2 0-2 0-2 0-2 0-2 0-2 0-2 0-2 0-2 0-2 0-2 0-2 0-2 0-2 0-2 0-2 0-2 0-2 0-2 0-2 0-2 0-2 0-2 0-2 0-2 0-2 0-2 0-2 0-2 0-2 0-2 0-2 0-2 0-2 0-2 0-2 0-2 0-2 0-2 0-2 0-2 0-2 0-2 0-2 0-2 0-2 0-2 0-2 0-2 0-2 0-2 0-2 0-2 0-2 0-2 0-2 0-2 0-2 0-2 0-2 0-2 0-2 0-2 0-2 0-2 0-2 0-2 0-2 0-2 0-2 0-2 0-2 0-2 0-2 0-2 0-2 0-2 0-2 0-2 0-2 0-2 0-2 0-2 0-2 0-2 0-2 0-2 0-2 0-2 0-2 0-2 0-2 0-2 0-2 0-2 0-2 0-2 0-2 0-2 0-2 0-2 0-2 0-2 0-2 0-2 0-2 0-2 0-2 0-2 0-2 0-2 0-2 0-2 0-2 0-2 0-2 0-2 0-2 0-2 0-2 0-2 0-2 0-2 0-2 
0-2 0-2 0-2 0-2 0-2 0-2 0-2 0-2 0-2 0-2 0-2 0-2 0-2 0-2 0-2 0-2 0-2 0-2 0-2 0-2 0-2 0-2 0-2 0-2 0-2 0-2 0-2 0-2 0-2 0-2 0-2 0-2 0-2 0-2 0-2 0-2 0-2 0-2 0-2 0-2 0-2 0-2 0-2 0-2 0-2 0-2 0-2 0-2 0-2 0-2 0-2 0-2 0-2 0-2 0-2 0-2 0-2 0-2 0-2 0-2 0-2 0-2 0-2 0-2 0-2 0-2 0-2 0-2 0-2 0-2 0-2 0-2 0-2 0-2 0-2 0-2 0-2 0-2 0-2 0-2 0-2 0-2 0-2 0-2 0-2 0-2 0-2 0-2 0-2 0-2 0-2 0-2 0-2 0-2 0-2 0-2 0-2 0-2 0-2 0-2 0-2 0-2 0-2 0-2 0-2 0-2 0-2 0-2 0-2 0-2 0-2 0-2 0-2 0-2 0-2 0-2 0-2 0-2 0-2 0-2 0-2 0-2 0-2 0-2 0-2 0-2 0-2 0-2 0-2 0-2 0-2 0-2 0-2 0-2 0-2 0-2 0-2 0-2 0-2 0-2 0-2 0-2 0-2 0-2 0-2 0-2 0-2 0-2 0-2 0-2 0-2 0-2 0-2 0-2 0-2 0-2 0-2 0-2 0-2 0-2 0-2 0-2 0-2 0-2 0-2 0-2 0-2 0-2 0-2 0-2 0-2 0-2 0-2 0-2 0-2 0-2 0-2 0-2 0-2 0-2 0-2 0-2 0-2 0-2 0-2 0-2 0-2 0-2 0-2 0-2 0-2 0-2 0-2 0-2 0-2 0-2 0-2 0-2 0-2 0-2 0-2 0-2 0-2 0-2 0-2 0-2 0-2 0-2 0-2 0-2 0-2 0-2 0-2 0-2 0-2 0-2 0-2 
0-2 0-2 0-2 0-2 0-2 0-2 0-2 0-2 0-2 0-2 0-2 0-2 0-2 0-2 0-2 0-2 0-2 0-2 0-2 0-2 0-2 0-2 0-2 0-2 0-2 0-2 0-2 0-2 0-2 0-2 0-2 0-2 0-2 0-2 0-2 0-2 0-2 0-2 0-2 0-2 0-2 0-2 0-2 0-2 0-2 0-2 0-2 0-2 0-2 0-2 0-2 0-2 0-2 0-2 0-2 0-2 0-2 0-2 0-2 0-2 0-2 0-2 0-2 0-2 0-2 0-2 0-2 0-2 0-2 0-2 0-2 0-2 0-2 0-2 0-2 0-2 0-2 0-2 0-2 0-2 0-2 0-2 0-2 0-2 0-2 0-2 0-2 0-2 0-2 0-2 0-2 0-2 0-2 0-2 0-2 0-2 0-2 0-2 0-2 0-2 0-2 0-2 0-2 0-2 0-2 0-2 0-2 0-2 0-2 0-2 0-2 0-2 0-2 0-2 0-2 0-2 0-2 0-2 0-2 0-2 0-2 0-2 0-2 0-2 0-2 0-2 0-2 0-2 0-2 0-2 0-2 0-2 0-2 0-2 0-2 0-2 0-2 0-2 0-2 0-2 0-2 0-2 0-2 0-2 0-2 0-2 0-2 0-2 0-2 0-2 0-2 0-2 0-2 0-2 0-2 0-2 0-2 0-2 0-2 0-2 0-2 0-2 0-2 0-2 0-2 0-2 0-2 0-2 0-2 0-2 0-2 0-2 0-2 0-2 0-2 0-2 0-2 0-2 0-2 0-2 0-2 0-2 0-2 0-2 0-2 0-2 0-2 0-2 0-2 0-2 0-2 0-2 0-2 0-2 0-2 0-2 0-2 0-2 0-2 0-2 0-2 0-2 0-2 0-2 0-2 0-2 0-2 0-2 0-2 0-2 0-2 0-2 0-2 0-2 0-2 0-2 0-2 
0-2 0-2 0-2 0-2 0-2 0-2 0-2 0-2 0-2 0-2 0-2 0-2 0-2 0-2 0-2 0-2 0-2 0-2 0-2 0-2 0-2 0-2 0-2 0-2 0-2 0-2 0-2 0-2 0-2 0-2 0-2 0-2 0-2 0-2 0-2 0-2 0-2 0-2 0-2 0-2 0-2 0-2 0-2 0-2 0-2 0-2 0-2 0-2 0-2 0-2 0-2 0-2 0-2 0-2 0-2 0-2 0-2 0-2 0-2 0-2 0-2 0-2 0-2 0-2 0-2 0-2 0-2 0-2 0-2 0-2 0-2 0-2 0-2 0-2 0-2 0-2 0-2 0-2 0-2 0-2 0-2 0-2 0-2 0-2 0-2 0-2 0-2 0-2 0-2 0-2 0-2 0-2 0-2 0-2 0-2 0-2 0-2 0-2 0-2 0-2 0-2 0-2 0-2 0-2 0-2 0-2 0-2 0-2 0-2 0-2 0-2 0-2 0-2 0-2 0-2 0-2 0-2 0-2 0-2 0-2 0-2 0-2 0-2 0-2 0-2 0-2 0-2 0-2 0-2 0-2 0-2 0-2 0-2 0-2 0-2 0-2 0-2 0-2 0-2 0-2 0-2 0-2 0-2 0-2 0-2 0-2 0-2 0-2 0-2 0-2 0-2 0-2 0-2 0-2 0-2 0-2 0-2 0-2 0-2 0-2 0-2 0-2 0-2 0-2 0-2 0-2 0-2 0-2 0-2 0-2 0-2 0-2 0-2 0-2 0-2 0-2 0-2 0-2 0-2 0-2 0-2 0-2 0-2 0-2 0-2 0-2 0-2 0-2 0-2 0-2 0-2 0-2 0-2 0-2 0-2 0-2 0-2 0-2 0-2 0-2 0-2 0-2 0-2 0-2 0-2 0-2 0-2 0-2 0-2 0-2 0-2 0-2 0-2 0-2 0-2 0-2 0-2 
0-2 0-2 0-2 0-2 0-2 0-2 0-2 0-2 0-2 0-2 0-2 0-2 0-2 0-2 0-2 0-2 0-2 0-2 0-2 0-2 0-2 0-2 0-2 0-2 0-2 0-2 0-2 0-2 0-2 0-2 0-2 0-2 0-2 0-2 0-2 0-2 0-2 0-2 0-2 0-2 0-2 0-2 0-2 0-2 0-2 0-2 0-2 0-2 0-2 0-2 0-2 0-2 0-2 0-2 0-2 0-2 0-2 0-2 0-2 0-2 0-2 0-2 0-2 0-2 0-2 0-2 0-2 0-2 0-2 0-2 0-2 0-2 0-2 0-2 0-2 0-2 0-2 0-2 0-2 0-2 0-2 0-2 0-2 0-2 0-2 0-2 0-2 0-2 0-2 0-2 0-2 0-2 0-2 0-2 0-2 0-2 0-2 0-2 0-2 0-2 0-2 0-2 0-2 0-2 0-2 0-2 0-2 0-2 0-2 0-2 0-2 0-2 0-2 0-2 0-2 0-2 0-2 0-2 0-2 0-2 0-2 0-2 0-2 0-2 0-2 0-2 0-2 0-2 0-2 0-2 0-2 0-2 0-2 0-2 0-2 0-2 0-2 0-2 0-2 0-2 0-2 0-2 0-2 0-2 0-2 0-2 0-2 0-2 0-2 0-2 0-2 0-2 0-2 0-2 0-2 0-2 0-2 0-2 0-2 0-2 0-2 0-2 0-2 0-2 0-2 0-2 0-2 0-2 0-2 0-2 0-2 0-2 0-2 0-2 0-2 0-2 0-2 0-2 0-2 0-2 0-2 0-2 0-2 0-2 0-2 0-2 0-2 0-2 0-2 0-2 0-2 0-2 0-2 0-2 0-2 0-2 0-2 0-2 0-2 0-2 0-2 0-2 0-2 0-2 0-2 0-2 0-2 0-2 0-2 0-2 0-2 0-2 0-2 0-2 0-2 0-2 0-2 
0-2 0-2 0-2 0-2 0-2 0-2 0-2 0-2 0-2 0-2 0-2 0-2 0-2 0-2 0-2 0-2 0-2 0-2 0-2 0-2 0-2 0-2 0-2 0-2 0-2 0-2 0-2 0-2 0-2 0-2 0-2 0-2 0-2 0-2 0-2 0-2 0-2 0-2 0-2 0-2 0-2 0-2 0-2 0-2 0-2 0-2 0-2 0-2 0-2 0-2 0-2 0-2 0-2 0-2 0-2 0-2 0-2 0-2 0-2 0-2 0-2 0-2 0-2 0-2 0-2 0-2 0-2 0-2 0-2 0-2 0-2 0-2 0-2 0-2 0-2 0-2 0-2 0-2 0-2 0-2 0-2 0-2 0-2 0-2 0-2 0-2 0-2 0-2 0-2 0-2 0-2 0-2 0-2 0-2 0-2 0-2 0-2 0-2 0-2 0-2 0-2 0-2 0-2 0-2 0-2 0-2 0-2 0-2 0-2 0-2 0-2 0-2 0-2 0-2 0-2 0-2 0-2 0-2 0-2 0-2 0-2 0-2 0-2 0-2 0-2 0-2 0-2 0-2 0-2 0-2 0-2 0-2 0-2 0-2 0-2 0-2 0-2 0-2 0-2 0-2 0-2 0-2 0-2 0-2 0-2 0-2 0-2 0-2 0-2 0-2 0-2 0-2 0-2 0-2 0-2 0-2 0-2 0-2 0-2 0-2 0-2 0-2 0-2 0-2 0-2 0-2 0-2 0-2 0-2 0-2 0-2 0-2 0-2 0-2 0-2 0-2 0-2 0-2 0-2 0-2 0-2 0-2 0-2 0-2 0-2 0-2 0-2 0-2 0-2 0-2 0-2 0-2 0-2 0-2 0-2 0-2 0-2 0-2 0-2 0-2 0-2 0-2 0-2 0-2 0-2 0-2 0-2 0-2 0-2 0-2 0-2 0-2 0-2 0-2 0-2 0-2 0-2 
0-2 0-2 0-2 0-2 0-2 0-2 0-2 0-2 0-2 0-2 0-2 0-2 0-2 0-2 0-2 0-2 0-2 0-2 0-2 0-2 0-2 0-2 0-2 0-2 0-2 0-2 0-2 0-2 0-2 0-2 0-2 0-2 0-2 0-2 0-2 0-2 0-2 0-2 0-2 0-2 0-2 0-2 0-2 0-2 0-2 0-2 0-2 0-2 0-2 0-2 0-2 0-2 0-2 0-2 0-2 0-2 0-2 0-2 0-2 0-2 0-2 0-2 0-2 0-2 0-2 0-2 0-2 0-2 0-2 0-2 0-2 0-2 0-2 0-2 0-2 0-2 0-2 0-2 0-2 0-2 0-2 0-2 0-2 0-2 0-2 0-2 0-2 0-2 0-2 0-2 0-2 0-2 0-2 0-2 0-2 0-2 0-2 0-2 0-2 0-2 0-2 0-2 0-2 0-2 0-2 0-2 0-2 0-2 0-2 0-2 0-2 0-2 0-2 0-2 0-2 0-2 0-2 0-2 0-2 0-2 0-2 0-2 0-2 0-2 0-2 0-2 0-2 0-2 0-2 0-2 0-2 0-2 0-2 0-2 0-2 0-2 0-2 0-2 0-2 0-2 0-2 0-2 0-2 0-2 0-2 0-2 0-2 0-2 0-2 0-2 0-2 0-2 0-2 0-2 0-2 0-2 0-2 0-2 0-2 0-2 0-2 0-2 0-2 0-2 0-2 0-2 0-2 0-2 0-2 0-2 0-2 0-2 0-2 0-2 0-2 0-2 0-2 0-2 0-2 0-2 0-2 0-2 0-2 0-2 0-2 0-2 0-2 0-2 0-2 0-2 0-2 0-2 0-2 0-2 0-2 0-2 0-2 0-2 0-2 0-2 0-2 0-2 0-2 0-2 0-2 0-2 0-2 0-2 0-2 0-2 0-2 0-2 0-2 0-2 0-2 0-2 0-2 
0-2 0-2 0-2 0-2 0-2 0-2 0-2 0-2 0-2 0-2 0-2 0-2 0-2 0-2 0-2 0-2 0-2 0-2 0-2 0-2 0-2 0-2 0-2 0-2 0-2 0-2 0-2 0-2 0-2 0-2 0-2 0-2 0-2 0-2 0-2 0-2 0-2 0-2 0-2 0-2 0-2 0-2 0-2 0-2 0-2 0-2 0-2 0-2 0-2 0-2 0-2 0-2 0-2 0-2 0-2 0-2 0-2 0-2 0-2 0-2 0-2 0-2 0-2 0-2 0-2 0-2 0-2 0-2 0-2 0-2 0-2 0-2 0-2 0-2 0-2 0-2 0-2 0-2 0-2 0-2 0-2 0-2 0-2 0-2 0-2 0-2 0-2 0-2 0-2 0-2 0-2 0-2 0-2 0-2 0-2 0-2 0-2 0-2 0-2 0-2 0-2 0-2 0-2 0-2 0-2 0-2 0-2 0-2 0-2 0-2 0-2 0-2 0-2 0-2 0-2 0-2 0-2 0-2 0-2 0-2 0-2 0-2 0-2 0-2 0-2 134-3 134-3 134-3 134-3 134-3 134-3 90-3 90-3 90-3 0-2 0-2 0-2 0-2 0-2 0-2 0-2 0-2 0-2 0-2 0-2 0-2 0-2 0-2 0-2 0-2 0-2 0-2 0-2 0-2 0-2 0-2 0-2 0-2 0-2 0-2 0-2 0-2 0-2 0-2 0-2 0-2 0-2 0-2 0-2 0-2 0-2 0-2 0-2 0-2 0-2 0-2 0-2 0-2 0-2 0-2 0-2 0-2 0-2 0-2 0-2 0-2 0-2 0-2 0-2 0-2 0-2 0-2 0-2 0-2 0-2 0-2 0-2 0-2 0-2 0-2 0-2 0-2 0-2 0-2 0-2 0-2 0-2 0-2 0-2 0-2 0-2 0-2 0-2 0-2 0-2 0-2 0-2 
0-2 0-2 0-2 0-2 0-2 0-2 0-2 0-2 0-2 0-2 0-2 0-2 0-2 0-2 0-2 0-2 0-2 0-2 0-2 0-2 0-2 0-2 0-2 0-2 0-2 0-2 0-2 0-2 0-2 0-2 0-2 0-2 0-2 0-2 0-2 0-2 0-2 0-2 0-2 0-2 0-2 0-2 0-2 0-2 0-2 0-2 0-2 0-2 0-2 0-2 0-2 0-2 0-2 0-2 0-2 0-2 0-2 0-2 0-2 0-2 0-2 0-2 0-2 0-2 0-2 0-2 0-2 0-2 0-2 0-2 0-2 0-2 0-2 0-2 0-2 0-2 0-2 0-2 0-2 0-2 0-2 0-2 0-2 0-2 0-2 0-2 0-2 0-2 0-2 0-2 0-2 0-2 0-2 0-2 0-2 0-2 0-2 0-2 0-2 0-2 0-2 0-2 0-2 0-2 0-2 0-2 0-2 0-2 0-2 136-3 136-3 136-3 136-3 136-3 136-3 136-3 136-3 136-3 134-3 134-3 134-3 134-3 134-3 134-3 134-3 134-3 134-3 134-3 134-3 134-3 134-3 90-3 90-3 90-3 11-3 11-3 11-3 0-2 0-2 0-2 0-2 0-2 0-2 0-2 0-2 0-2 0-2 0-2 0-2 0-2 0-2 0-2 0-2 0-2 0-2 0-2 0-2 0-2 0-2 0-2 0-2 0-2 0-2 0-2 0-2 0-2 0-2 0-2 0-2 0-2 0-2 0-2 0-2 0-2 0-2 0-2 0-2 0-2 0-2 0-2 0-2 0-2 0-2 0-2 0-2 0-2 0-2 0-2 0-2 0-2 0-2 0-2 0-2 0-2 0-2 0-2 0-2 0-2 0-2 0-2 0-2 0-2 0-2 0-2 0-2 0-2 0-2 0-2 0-2 0-2 0-2 0-2 0-2 0-2 0-2 0-2 0-2 
0-2 0-2 0-2 0-2 0-2 0-2 0-2 0-2 0-2 0-2 0-2 0-2 0-2 0-2 0-2 0-2 0-2 0-2 0-2 0-2 0-2 0-2 0-2 0-2 0-2 0-2 0-2 0-2 0-2 0-2 0-2 0-2 0-2 0-2 0-2 0-2 0-2 0-2 0-2 0-2 0-2 0-2 0-2 0-2 0-2 0-2 0-2 0-2 0-2 0-2 0-2 0-2 0-2 0-2 0-2 0-2 0-2 0-2 0-2 0-2 0-2 0-2 0-2 0-2 0-2 0-2 0-2 0-2 0-2 0-2 0-2 0-2 0-2 0-2 0-2 0-2 0-2 0-2 0-2 0-2 0-2 0-2 0-2 0-2 0-2 0-2 0-2 162-3 162-3 162-3 162-3 162-3 162-3 128-0 128-0 128-0 128-0 128-0 128-0 128-0 128-0 179-3 37-0 37-0 37-0 37-0 37-0 37-0 136-3 136-3 136-3 136-3 136-3 136-3 136-3 136-3 136-3 136-3 136-3 134-3 134-3 134-3 134-3 134-3 38-3 38-3 90-3 90-3 90-3 90-3 90-3 90-3 90-3 90-3 90-3 11-3 11-3 11-3 11-3 11-3 11-3 11-3 11-3 11-3 12-0 12-0 12-0 0-2 0-2 0-2 0-2 0-2 0-2 0-2 0-2 0-2 0-2 0-2 0-2 0-2 0-2 0-2 0-2 0-2 0-2 0-2 0-2 0-2 0-2 0-2 0-2 0-2 0-2 0-2 0-2 0-2 0-2 0-2 0-2 0-2 0-2 0-2 0-2 0-2 0-2 0-2 0-2 0-2 0-2 0-2 0-2 0-2 0-2 0-2 0-2 0-2 0-2 0-2 0-2 0-2 0-2 0-2 0-2 0-2 0-2 0-2 0-2 0-2 0-2 0-2 0-2 0-2 0-2 0-2 0-2 0-2 0-2 
0-2 0-2 0-2 0-2 0-2 0-2 0-2 0-2 0-2 0-2 0-2 0-2 0-2 0-2 0-2 0-2 0-2 0-2 0-2 0-2 0-2 0-2 0-2 0-2 0-2 0-2 0-2 0-2 0-2 0-2 0-2 0-2 0-2 0-2 0-2 0-2 0-2 0-2 0-2 0-2 0-2 0-2 0-2 0-2 0-2 0-2 0-2 0-2 0-2 0-2 0-2 0-2 0-2 0-2 0-2 0-2 0-2 0-2 0-2 0-2 0-2 0-2 0-2 0-2 0-2 0-2 0-2 0-2 0-2 0-2 0-2 0-2 0-2 0-2 0-2 0-2 88-0 88-0 88-0 88-0 88-0 88-0 88-0 88-0 88-0 162-3 162-3 162-3 162-3 162-3 162-3 162-3 162-3 128-0 128-0 128-0 128-0 128-0 128-0 128-0 128-0 179-3 179-3 37-0 37-0 37-0 37-0 37-0 136-3 136-3 136-3 136-3 136-3 136-3 136-3 136-3 136-3 136-3 134-3 134-3 134-3 134-3 134-3 134-3 134-3 38-3 38-3 90-3 90-3 90-3 90-3 90-3 90-3 90-3 90-3 89-0 11-3 11-3 11-3 11-3 11-3 11-3 12-0 12-0 12-0 12-0 12-0 0-2 0-2 0-2 0-2 0-2 0-2 0-2 0-2 0-2 0-2 0-2 0-2 0-2 0-2 0-2 0-2 0-2 0-2 0-2 0-2 0-2 0-2 0-2 0-2 0-2 0-2 0-2 0-2 0-2 0-2 0-2 0-2 0-2 0-2 0-2 0-2 0-2 0-2 0-2 0-2 0-2 0-2 0-2 0-2 0-2 0-2 0-2 0-2 0-2 0-2 0-2 0-2 0-2 0-2 0-2 0-2 0-2 0-2 0-2 0-2 0-2 0-2 0-2 0-2 0-2 0-2 0-2 0-2 0-2 0-2 
0-2 0-2 0-2 0-2 0-2 0-2 0-2 0-2 0-2 0-2 0-2 0-2 0-2 0-2 0-2 0-2 0-2 0-2 0-2 0-2 0-2 0-2 0-2 0-2 0-2 0-2 0-2 0-2 0-2 0-2 0-2 0-2 0-2 0-2 0-2 0-2 0-2 0-2 0-2 0-2 0-2 0-2 0-2 0-2 0-2 0-2 0-2 0-2 0-2 0-2 0-2 0-2 0-2 0-2 0-2 0-2 0-2 0-2 0-2 0-2 0-2 0-2 0-2 0-2 0-2 0-2 0-2 0-2 0-2 0-2 0-2 0-2 0-2 0-2 0-2 0-2 88-0 88-0 88-0 88-0 88-0 88-0 88-0 88-0 88-0 162-3 162-3 162-3 162-3 162-3 162-3 162-3 162-3 128-0 128-0 128-0 128-0 128-0 113-3 179-3 128-0 179-3 37-0 37-0 37-0 37-0 37-0 37-0 37-0 37-0 136-3 136-3 136-3 136-3 136-3 136-3 14-0 14-0 134-3 134-3 15-0 134-3 134-3 134-3 134-3 38-3 38-3 90-3 90-3 90-3 90-3 90-3 90-3 89-0 89-0 89-0 89-0 11-3 11-3 11-3 11-3 11-3 11-3 12-0 12-0 12-0 12-0 0-2 0-2 0-2 0-2 0-2 0-2 0-2 0-2 0-2 0-2 0-2 0-2 0-2 0-2 0-2 0-2 0-2 0-2 0-2 0-2 0-2 0-2 0-2 0-2 0-2 0-2 0-2 0-2 0-2 0-2 0-2 0-2 0-2 0-2 0-2 0-2 0-2 0-2 0-2 0-2 0-2 0-2 0-2 0-2 0-2 0-2 0-2 0-2 0-2 0-2 0-2 0-2 0-2 0-2 0-2 0-2 0-2 0-2 0-2 0-2 0-2 0-2 0-2 0-2 0-2 0-2 0-2 0-2 0-2 0-2 
0-2 0-2 0-2 0-2 0-2 0-2 0-2 0-2 0-2 0-2 0-2 0-2 0-2 0-2 0-2 0-2 0-2 0-2 0-2 0-2 0-2 0-2 0-2 0-2 0-2 0-2 0-2 0-2 0-2 0-2 0-2 0-2 0-2 0-2 0-2 0-2 0-2 0-2 0-2 0-2 0-2 0-2 0-2 0-2 0-2 0-2 0-2 0-2 0-2 0-2 0-2 0-2 0-2 0-2 0-2 0-2 0-2 0-2 0-2 0-2 0-2 0-2 0-2 0-2 0-2 0-2 0-2 0-2 0-2 0-2 0-2 0-2 0-2 0-2 0-2 133-3 88-0 88-0 88-0 88-0 88-0 88-0 88-0 88-0 88-0 162-3 162-3 162-3 162-3 162-3 162-3 162-3 128-0 128-0 128-0 128-0 113-3 113-3 113-3 179-3 179-3 179-3 37-0 37-0 37-0 37-0 37-0 37-0 37-0 37-0 37-0 37-0 37-0 136-3 136-3 14-0 14-0 14-0 134-3 14-0 15-0 15-0 134-3 38-3 38-3 38-3 38-3 90-3 90-3 90-3 90-3 90-3 90-3 89-0 89-0 89-0 89-0 89-0 89-0 11-3 11-3 11-3 11-3 12-0 12-0 12-0 12-0 12-0 12-0 12-0 12-0 167-0 167-0 0-2 0-2 0-2 0-2 0-2 0-2 0-2 0-2 0-2 0-2 0-2 0-2 0-2 0-2 0-2 0-2 0-2 0-2 0-2 0-2 0-2 0-2 0-2 0-2 0-2 0-2 0-2 0-2 0-2 0-2 0-2 0-2 0-2 0-2 0-2 0-2 0-2 0-2 0-2 0-2 0-2 0-2 0-2 0-2 0-2 0-2 0-2 0-2 0-2 0-2 0-2 0-2 0-2 0-2 0-2 0-2 0-2 0-2 0-2 0-2 0-2 0-2 0-2 0-2 
0-2 0-2 0-2 0-2 0-2 0-2 0-2 0-2 0-2 0-2 0-2 0-2 0-2 0-2 0-2 0-2 0-2 0-2 0-2 0-2 0-2 0-2 0-2 0-2 0-2 0-2 0-2 0-2 0-2 0-2 0-2 0-2 0-2 0-2 0-2 0-2 0-2 0-2 0-2 0-2 0-2 0-2 0-2 0-2 0-2 0-2 0-2 0-2 0-2 0-2 0-2 0-2 0-2 0-2 0-2 0-2 0-2 0-2 0-2 0-2 0-2 0-2 0-2 0-2 0-2 0-2 0-2 0-2 0-2 0-2 0-2 0-2 0-2 0-2 133-3 133-3 133-3 88-0 133-3 88-0 88-0 69-0 69-0 88-0 88-0 162-3 162-3 162-3 162-3 162-3 162-3 128-0 128-0 128-0 128-0 128-0 128-0 113-3 113-3 179-3 179-3 179-3 37-0 37-0 37-0 37-0 37-0 37-0 37-0 37-0 207-0 207-0 207-0 207-0 14-0 14-0 14-0 14-0 14-0 14-0 14-0 15-0 15-0 15-0 38-3 38-3 38-3 90-3 38-3 90-3 90-3 90-3 90-3 89-0 89-0 89-0 89-0 89-0 89-0 89-0 11-3 11-3 11-3 12-0 12-0 12-0 12-0 12-0 12-0 12-0 12-0 167-0 167-0 167-0 167-0 167-0 167-0 0-2 0-2 0-2 0-2 0-2 0-2 0-2 0-2 0-2 0-2 0-2 0-2 0-2 0-2 0-2 0-2 0-2 0-2 0-2 0-2 0-2 0-2 0-2 0-2 0-2 0-2 0-2 0-2 0-2 0-2 0-2 0-2 0-2 0-2 0-2 0-2 0-2 0-2 0-2 0-2 0-2 0-2 0-2 0-2 0-2 0-2 0-2 0-2 0-2 0-2 0-2 0-2 0-2 0-2 0-2 0-2 0-2 0-2 0-2 0-2 
0-2 0-2 0-2 0-2 0-2 0-2 0-2 0-2 0-2 0-2 0-2 0-2 0-2 0-2 0-2 0-2 0-2 0-2 0-2 0-2 0-2 0-2 0-2 0-2 0-2 0-2 0-2 0-2 0-2 0-2 0-2 0-2 0-2 0-2 0-2 0-2 0-2 0-2 0-2 0-2 0-2 0-2 0-2 0-2 0-2 0-2 0-2 0-2 0-2 0-2 0-2 0-2 0-2 0-2 0-2 0-2 0-2 0-2 0-2 0-2 0-2 0-2 0-2 0-2 0-2 0-2 0-2 0-2 0-2 0-2 0-2 0-2 0-2 114-0 133-3 133-3 133-3 133-3 133-3 88-0 88-0 69-0 69-0 88-0 88-0 88-0 69-0 162-3 162-3 162-3 42-0 128-0 128-0 128-0 128-0 128-0 128-0 128-0 113-3 179-3 179-3 179-3 179-3 179-3 37-0 37-0 70-0 70-0 70-0 207-0 207-0 207-0 207-0 207-0 14-0 14-0 14-0 14-0 14-0 14-0 15-0 15-0 15-0 15-0 38-3 38-3 38-3 38-3 38-3 38-3 38-3 89-0 89-0 89-0 89-0 89-0 89-0 89-0 89-0 11-3 11-3 11-3 11-3 12-0 12-0 12-0 12-0 12-0 12-0 12-0 12-0 167-0 167-0 167-0 167-0 167-0 167-0 0-2 0-2 0-2 0-2 0-2 0-2 0-2 0-2 0-2 0-2 0-2 0-2 0-2 0-2 0-2 0-2 0-2 0-2 0-2 0-2 0-2 0-2 0-2 0-2 0-2 0-2 0-2 0-2 0-2 0-2 0-2 0-2 0-2 0-2 0-2 0-2 0-2 0-2 0-2 0-2 0-2 0-2 0-2 0-2 0-2 0-2 0-2 0-2 0-2 0-2 0-2 0-2 0-2 0-2 0-2 0-2 0-2 0-2 0-2 0-2 
0-2 0-2 0-2 0-2 0-2 0-2 0-2 0-2 0-2 0-2 0-2 0-2 0-2 0-2 0-2 0-2 0-2 0-2 0-2 0-2 0-2 0-2 0-2 0-2 0-2 0-2 0-2 0-2 0-2 0-2 0-2 0-2 0-2 0-2 0-2 0-2 0-2 0-2 0-2 0-2 0-2 0-2 0-2 0-2 0-2 0-2 0-2 0-2 0-2 0-2 0-2 0-2 0-2 0-2 0-2 0-2 0-2 0-2 0-2 0-2 0-2 0-2 0-2 108-0 108-0 108-0 108-0 108-0 108-0 108-0 108-0 108-0 114-0 114-0 114-0 133-3 133-3 133-3 88-0 88-0 133-3 69-0 69-0 69-0 69-0 69-0 69-0 69-0 69-0 69-0 42-0 113-3 113-3 113-3 113-3 113-3 113-3 113-3 113-3 113-3 179-3 179-3 179-3 179-3 179-3 179-3 70-0 70-0 70-0 70-0 207-0 207-0 207-0 207-0 207-0 14-0 14-0 14-0 14-0 14-0 15-0 15-0 15-0 15-0 38-3 38-3 38-3 38-3 38-3 38-3 89-0 89-0 89-0 89-0 89-0 89-0 89-0 89-0 89-0 11-3 11-3 11-3 12-0 12-0 12-0 12-0 12-0 12-0 198-0 12-0 12-0 167-0 167-0 167-0 167-0 167-0 167-0 0-2 0-2 0-2 0-2 0-2 0-2 0-2 0-2 0-2 0-2 0-2 0-2 0-2 0-2 0-2 0-2 0-2 0-2 0-2 0-2 0-2 0-2 0-2 0-2 0-2 0-2 0-2 0-2 0-2 0-2 0-2 0-2 0-2 0-2 0-2 0-2 0-2 0-2 0-2 0-2 0-2 0-2 0-2 0-2 0-2 0-2 0-2 0-2 0-2 0-2 0-2 0-2 0-2 0-2 0-2 0-2 0-2 0-2 0-2 0-2 
0-2 0-2 0-2 0-2 0-2 0-2 0-2 0-2 0-2 0-2 0-2 0-2 0-2 0-2 0-2 0-2 0-2 0-2 0-2 0-2 0-2 0-2 0-2 0-2 0-2 0-2 0-2 0-2 0-2 0-2 0-2 0-2 0-2 0-2 0-2 0-2 0-2 0-2 0-2 0-2 0-2 0-2 0-2 0-2 0-2 0-2 0-2 0-2 0-2 0-2 0-2 0-2 0-2 0-2 0-2 0-2 0-2 0-2 0-2 0-2 0-2 0-2 108-0 108-0 108-0 108-0 108-0 108-0 108-0 108-0 108-0 114-0 114-0 114-0 114-0 114-0 133-3 133-3 133-3 133-3 133-3 69-0 69-0 69-0 69-0 69-0 69-0 132-3 132-3 132-3 42-0 113-3 113-3 113-3 113-3 113-3 113-3 113-3 113-3 113-3 179-3 179-3 179-3 179-3 179-3 179-3 70-0 70-0 70-0 70-0 207-0 207-0 207-0 207-0 14-0 14-0 14-0 14-0 14-0 14-0 14-0 15-0 15-0 15-0 38-3 38-3 38-3 38-3 38-3 38-3 38-3 96-3 89-0 89-0 89-0 89-0 89-0 89-0 97-0 97-0 11-3 97-0 97-0 97-0 97-0 97-0 97-0 198-0 198-0 86-3 86-3 86-3 167-0 167-0 167-0 167-0 167-0 167-0 0-2 0-2 0-2 0-2 0-2 0-2 0-2 0-2 0-2 0-2 0-2 0-2 0-2 0-2 0-2 0-2 0-2 0-2 0-2 0-2 0-2 0-2 0-2 0-2 0-2 0-2 0-2 0-2 0-2 0-2 0-2 0-2 0-2 0-2 0-2 0-2 0-2 0-2 0-2 0-2 0-2 0-2 0-2 0-2 0-2 0-2 0-2 0-2 0-2 0-2 0-2 0-2 0-2 0-2 0-2 0-2 0-2 0-2 0-2 
0-2 0-2 0-2 0-2 0-2 0-2 0-2 0-2 0-2 0-2 0-2 0-2 0-2 0-2 0-2 0-2 0-2 0-2 0-2 0-2 0-2 0-2 0-2 0-2 0-2 0-2 0-2 0-2 0-2 0-2 0-2 0-2 0-2 0-2 0-2 0-2 0-2 0-2 0-2 0-2 0-2 0-2 0-2 0-2 0-2 0-2 0-2 0-2 0-2 0-2 0-2 0-2 0-2 0-2 0-2 0-2 0-2 0-2 0-2 0-2 0-2 0-2 108-0 108-0 108-0 108-0 108-0 108-0 108-0 108-0 114-0 114-0 114-0 114-0 114-0 114-0 16-3 16-3 133-3 133-3 133-3 133-3 133-3 69-0 69-0 69-0 69-0 132-3 132-3 132-3 42-0 42-0 113-3 113-3 113-3 113-3 113-3 113-3 113-3 113-3 113-3 179-3 179-3 179-3 179-3 179-3 179-3 70-0 70-0 70-0 207-0 207-0 207-0 211-3 211-3 14-0 211-3 14-0 14-0 14-0 14-0 15-0 15-0 15-0 38-3 96-3 38-3 38-3 96-3 38-3 96-3 96-3 96-3 96-3 96-3 96-3 97-0 97-0 97-0 97-0 97-0 97-0 92-3 92-3 97-0 97-0 198-0 198-0 198-0 86-3 86-3 86-3 167-0 167-0 167-0 167-0 167-0 167-0 167-0 17-3 0-2 0-2 0-2 0-2 0-2 0-2 0-2 0-2 0-2 0-2 0-2 0-2 0-2 0-2 0-2 0-2 0-2 0-2 0-2 0-2 0-2 0-2 0-2 0-2 0-2 0-2 0-2 0-2 0-2 0-2 0-2 0-2 0-2 0-2 0-2 0-2 0-2 0-2 0-2 0-2 0-2 0-2 0-2 0-2 0-2 0-2 0-2 0-2 0-2 0-2 0-2 0-2 0-2 0-2 0-2 0-2 0-2 
0-2 0-2 0-2 0-2 0-2 0-2 0-2 0-2 0-2 0-2 0-2 0-2 0-2 0-2 0-2 0-2 0-2 0-2 0-2 0-2 0-2 0-2 0-2 0-2 0-2 0-2 0-2 0-2 0-2 0-2 0-2 0-2 0-2 0-2 0-2 0-2 0-2 0-2 0-2 0-2 0-2 0-2 0-2 0-2 0-2 0-2 0-2 0-2 0-2 0-2 0-2 0-2 0-2 0-2 0-2 0-2 0-2 0-2 0-2 0-2 0-2 0-2 226-3 108-0 108-0 108-0 108-0 62-0 108-0 114-0 114-0 114-0 114-0 114-0 114-0 16-3 16-3 16-3 133-3 133-3 133-3 133-3 69-0 69-0 69-0 69-0 69-0 132-3 132-3 132-3 132-3 42-0 113-3 113-3 113-3 10-3 10-3 10-3 10-3 137-3 179-3 179-3 179-3 179-3 179-3 179-3 70-0 70-0 70-0 207-0 207-0 207-0 207-0 211-3 211-3 211-3 211-3 166-3 14-0 15-0 15-0 15-0 15-0 15-0 15-0 96-3 96-3 96-3 96-3 96-3 96-3 96-3 224-3 96-3 96-3 96-3 59-0 97-0 97-0 97-0 97-0 97-0 92-3 92-3 97-0 198-0 198-0 198-0 86-3 86-3 86-3 86-3 167-0 167-0 167-0 167-0 17-3 17-3 17-3 17-3 0-2 0-2 0-2 0-2 0-2 0-2 0-2 0-2 0-2 0-2 0-2 0-2 0-2 0-2 0-2 0-2 0-2 0-2 0-2 0-2 0-2 0-2 0-2 0-2 0-2 0-2 0-2 0-2 0-2 0-2 0-2 0-2 0-2 0-2 0-2 0-2 0-2 0-2 0-2 0-2 0-2 0-2 0-2 0-2 0-2 0-2 0-2 0-2 0-2 0-2 0-2 0-2 0-2 0-2 0-2 0-2 0-2 
0-2 0-2 0-2 0-2 0-2 0-2 0-2 0-2 0-2 0-2 0-2 0-2 0-2 0-2 0-2 0-2 0-2 0-2 0-2 0-2 0-2 0-2 0-2 0-2 0-2 0-2 0-2 0-2 0-2 0-2 0-2 0-2 0-2 0-2 0-2 0-2 0-2 0-2 0-2 0-2 0-2 0-2 0-2 0-2 0-2 0-2 0-2 0-2 0-2 0-2 0-2 0-2 0-2 0-2 0-2 0-2 0-2 0-2 0-2 0-2 0-2 0-2 226-3 226-3 108-0 62-0 62-0 62-0 114-0 114-0 114-0 114-0 114-0 114-0 114-0 16-3 16-3 16-3 16-3 133-3 133-3 133-3 133-3 69-0 69-0 69-0 69-0 132-3 132-3 132-3 132-3 42-0 113-3 113-3 113-3 10-3 10-3 10-3 10-3 137-3 137-3 137-3 137-3 137-3 137-3 137-3 70-0 70-0 70-0 70-0 207-0 207-0 207-0 211-3 211-3 211-3 166-3 166-3 166-3 166-3 166-3 15-0 15-0 15-0 15-0 96-3 96-3 96-3 96-3 96-3 96-3 96-3 224-3 96-3 96-3 96-3 59-0 97-0 97-0 97-0 97-0 97-0 92-3 92-3 198-0 198-0 198-0 198-0 86-3 86-3 86-3 86-3 167-0 17-3 17-3 17-3 17-3 17-3 17-3 17-3 17-3 17-3 17-3 0-2 0-2 0-2 0-2 0-2 0-2 0-2 0-2 0-2 0-2 0-2 0-2 0-2 0-2 0-2 0-2 0-2 0-2 0-2 0-2 0-2 0-2 0-2 0-2 0-2 0-2 0-2 0-2 0-2 0-2 0-2 0-2 0-2 0-2 0-2 0-2 0-2 0-2 0-2 0-2 0-2 0-2 0-2 0-2 0-2 0-2 0-2 0-2 0-2 0-2 0-2 0-2 0-2 0-2 
0-2 0-2 0-2 0-2 0-2 0-2 0-2 0-2 0-2 0-2 0-2 0-2 0-2 0-2 0-2 0-2 0-2 0-2 0-2 0-2 0-2 0-2 0-2 0-2 0-2 0-2 0-2 0-2 0-2 0-2 0-2 0-2 0-2 0-2 0-2 0-2 0-2 0-2 0-2 0-2 0-2 0-2 0-2 0-2 0-2 0-2 0-2 0-2 0-2 0-2 0-2 0-2 0-2 0-2 0-2 0-2 0-2 0-2 0-2 0-2 226-3 226-3 226-3 108-0 108-0 62-0 62-0 62-0 62-0 62-0 114-0 114-0 114-0 114-0 114-0 16-3 16-3 16-3 16-3 133-3 133-3 16-3 16-3 69-0 132-3 69-0 69-0 132-3 132-3 132-3 132-3 42-0 42-0 42-0 42-0 10-3 10-3 10-3 10-3 10-3 137-3 137-3 137-3 137-3 137-3 70-0 70-0 70-0 70-0 70-0 207-0 207-0 207-0 211-3 211-3 211-3 211-3 166-3 166-3 166-3 166-3 15-0 15-0 15-0 15-0 96-3 96-3 96-3 96-3 96-3 96-3 96-3 224-3 224-3 224-3 224-3 59-0 97-0 97-0 97-0 97-0 97-0 92-3 92-3 92-3 198-0 198-0 198-0 198-0 86-3 86-3 86-3 167-0 17-3 17-3 17-3 17-3 17-3 17-3 17-3 17-3 246-0 246-0 246-0 0-2 0-2 0-2 0-2 0-2 0-2 0-2 0-2 0-2 0-2 0-2 0-2 0-2 0-2 0-2 0-2 0-2 0-2 0-2 0-2 0-2 0-2 0-2 0-2 0-2 0-2 0-2 0-2 0-2 0-2 0-2 0-2 0-2 0-2 0-2 0-2 0-2 0-2 0-2 0-2 0-2 0-2 0-2 0-2 0-2 0-2 0-2 0-2 0-2 0-2 0-2 0-2 0-2 
0-2 0-2 0-2 0-2 0-2 0-2 0-2 0-2 0-2 0-2 0-2 0-2 0-2 0-2 0-2 0-2 0-2 0-2 0-2 0-2 0-2 0-2 0-2 0-2 0-2 0-2 0-2 0-2 0-2 0-2 0-2 0-2 0-2 0-2 0-2 0-2 0-2 0-2 0-2 0-2 0-2 0-2 0-2 0-2 0-2 0-2 0-2 0-2 0-2 0-2 0-2 0-2 0-2 0-2 0-2 0-2 0-2 0-2 57-0 57-0 226-3 226-3 226-3 108-0 108-0 62-0 62-0 62-0 62-0 62-0 62-0 114-0 114-0 114-0 114-0 16-3 16-3 16-3 133-3 133-3 133-3 16-3 16-3 132-3 132-3 132-3 132-3 132-3 132-3 132-3 132-3 42-0 42-0 42-0 42-0 10-3 10-3 10-3 10-3 10-3 137-3 137-3 137-3 137-3 70-0 70-0 70-0 70-0 70-0 70-0 207-0 207-0 207-0 207-0 211-3 211-3 211-3 166-3 166-3 166-3 166-3 166-3 166-3 15-0 15-0 96-3 96-3 96-3 96-3 96-3 224-3 224-3 224-3 224-3 224-3 224-3 59-0 59-0 59-0 97-0 97-0 97-0 97-0 92-3 92-3 198-0 198-0 198-0 86-3 86-3 86-3 86-3 86-3 86-3 17-3 86-3 17-3 17-3 17-3 17-3 17-3 246-0 246-0 246-0 246-0 246-0 246-0 220-0 220-0 220-0 220-0 220-0 0-2 0-2 0-2 0-2 0-2 0-2 0-2 0-2 0-2 0-2 0-2 0-2 0-2 0-2 0-2 0-2 0-2 0-2 0-2 0-2 0-2 0-2 0-2 0-2 0-2 0-2 0-2 0-2 0-2 0-2 0-2 0-2 0-2 0-2 0-2 0-2 0-2 0-2 0-2 0-2 0-2 0-2 0-2 0-2 0-2 
0-2 0-2 0-2 0-2 0-2 0-2 0-2 0-2 0-2 0-2 0-2 0-2 0-2 0-2 0-2 0-2 0-2 0-2 0-2 0-2 0-2 0-2 0-2 0-2 0-2 0-2 0-2 0-2 0-2 0-2 0-2 0-2 0-2 0-2 0-2 0-2 0-2 0-2 0-2 0-2 0-2 0-2 0-2 0-2 0-2 0-2 0-2 0-2 0-2 0-2 0-2 0-2 0-2 0-2 0-2 57-0 57-0 57-0 57-0 57-0 226-3 226-3 226-3 226-3 226-3 226-3 62-0 62-0 62-0 62-0 62-0 131-3 131-3 131-3 131-3 16-3 16-3 16-3 16-3 133-3 16-3 16-3 16-3 132-3 132-3 132-3 132-3 42-0 42-0 42-0 42-0 42-0 42-0 42-0 42-0 10-3 10-3 10-3 10-3 10-3 137-3 137-3 137-3 137-3 70-0 70-0 70-0 70-0 207-0 207-0 207-0 207-0 211-3 211-3 211-3 188-3 166-3 166-3 166-3 166-3 166-3 166-3 166-3 166-3 393-3 393-3 393-3 393-3 393-3 393-3 393-3 224-3 224-3 224-3 224-3 59-0 59-0 59-0 59-0 59-0 59-0 59-0 92-3 92-3 92-3 198-0 198-0 198-0 86-3 86-3 86-3 86-3 86-3 86-3 86-3 86-3 17-3 17-3 17-3 17-3 17-3 246-0 246-0 246-0 246-0 246-0 220-0 220-0 220-0 220-0 220-0 220-0 0-2 0-2 0-2 0-2 0-2 0-2 0-2 0-2 0-2 0-2 0-2 0-2 0-2 0-2 0-2 0-2 0-2 0-2 0-2 0-2 0-2 0-2 0-2 0-2 0-2 0-2 0-2 0-2 0-2 0-2 0-2 0-2 0-2 0-2 0-2 0-2 0-2 0-2 0-2 0-2 0-2 0-2 0-2 0-2 0-2 
0-2 0-2 0-2 0-2 0-2 0-2 0-2 0-2 0-2 0-2 0-2 0-2 0-2 0-2 0-2 0-2 0-2 0-2 0-2 0-2 0-2 0-2 0-2 0-2 0-2 0-2 0-2 0-2 0-2 0-2 0-2 0-2 0-2 0-2 0-2 0-2 0-2 0-2 0-2 0-2 0-2 0-2 0-2 0-2 0-2 0-2 0-2 0-2 0-2 0-2 0-2 0-2 0-2 57-0 57-0 57-0 57-0 57-0 57-0 57-0 226-3 226-3 226-3 226-3 226-3 226-3 62-0 62-0 62-0 62-0 62-0 131-3 131-3 131-3 131-3 16-3 16-3 16-3 16-3 16-3 16-3 16-3 16-3 132-3 132-3 132-3 132-3 132-3 132-3 42-0 42-0 42-0 42-0 42-0 10-3 10-3 10-3 10-3 10-3 137-3 137-3 137-3 137-3 137-3 13-0 70-0 13-0 70-0 207-0 207-0 211-3 211-3 211-3 211-3 211-3 188-3 188-3 166-3 166-3 166-3 166-3 166-3 166-3 166-3 166-3 393-3 393-3 393-3 393-3 393-3 393-3 224-3 224-3 224-3 224-3 59-0 59-0 59-0 59-0 59-0 59-0 92-3 92-3 92-3 92-3 198-0 198-0 198-0 198-0 86-3 86-3 86-3 86-3 86-3 174-3 174-3 17-3 17-3 17-3 17-3 17-3 174-3 174-3 174-3 246-0 246-0 220-0 220-0 220-0 220-0 220-0 220-0 0-2 0-2 0-2 0-2 0-2 0-2 0-2 0-2 0-2 0-2 0-2 0-2 0-2 0-2 0-2 0-2 0-2 0-2 0-2 0-2 0-2 0-2 0-2 0-2 0-2 0-2 0-2 0-2 0-2 0-2 0-2 0-2 0-2 0-2 0-2 0-2 0-2 0-2 0-2 0-2 0-2 0-2 0-2 0-2 0-2 
0-2 0-2 0-2 0-2 0-2 0-2 0-2 0-2 0-2 0-2 0-2 0-2 0-2 0-2 0-2 0-2 0-2 0-2 0-2 0-2 0-2 0-2 0-2 0-2 0-2 0-2 0-2 0-2 0-2 0-2 0-2 0-2 0-2 0-2 0-2 0-2 0-2 0-2 0-2 0-2 0-2 0-2 0-2 0-2 0-2 0-2 0-2 0-2 0-2 0-2 0-2 82-3 82-3 57-0 57-0 57-0 57-0 57-0 57-0 57-0 57-0 226-3 226-3 226-3 226-3 62-0 62-0 62-0 62-0 131-3 131-3 131-3 131-3 131-3 109-3 16-3 16-3 16-3 16-3 135-0 135-0 135-0 16-3 16-3 209-0 209-0 209-0 132-3 132-3 132-3 42-0 42-0 42-0 42-0 10-3 10-3 10-3 10-3 10-3 137-3 137-3 137-3 137-3 137-3 13-0 13-0 13-0 13-0 210-3 210-3 210-3 211-3 211-3 211-3 211-3 188-3 188-3 166-3 166-3 166-3 166-3 166-3 166-3 166-3 166-3 393-3 393-3 393-3 393-3 393-3 393-3 224-3 224-3 224-3 224-3 59-0 59-0 59-0 59-0 59-0 59-0 92-3 92-3 92-3 92-3 198-0 198-0 198-0 198-0 86-3 174-3 174-3 174-3 174-3 174-3 174-3 174-3 17-3 17-3 17-3 174-3 174-3 174-3 246-0 246-0 246-0 220-0 220-0 220-0 220-0 220-0 220-0 0-2 0-2 0-2 0-2 0-2 0-2 0-2 0-2 0-2 0-2 0-2 0-2 0-2 0-2 0-2 0-2 0-2 0-2 0-2 0-2 0-2 0-2 0-2 0-2 0-2 0-2 0-2 0-2 0-2 0-2 0-2 0-2 0-2 0-2 0-2 0-2 0-2 0-2 0-2 0-2 0-2 0-2 0-2 0-2 0-2 
0-2 0-2 0-2 0-2 0-2 0-2 0-2 0-2 0-2 0-2 0-2 0-2 0-2 0-2 0-2 0-2 0-2 0-2 0-2 0-2 0-2 0-2 0-2 0-2 0-2 0-2 0-2 0-2 0-2 0-2 0-2 0-2 0-2 0-2 0-2 0-2 0-2 0-2 0-2 0-2 0-2 0-2 0-2 0-2 0-2 0-2 0-2 0-2 0-2 34-3 34-3 82-3 82-3 57-0 57-0 57-0 57-0 57-0 57-0 57-0 57-0 57-0 226-3 226-3 226-3 62-0 131-3 131-3 131-3 131-3 131-3 131-3 131-3 131-3 109-3 109-3 135-0 135-0 135-0 135-0 135-0 135-0 135-0 16-3 209-0 209-0 209-0 209-0 209-0 209-0 42-0 42-0 42-0 42-0 203-0 10-3 10-3 137-3 137-3 137-3 137-3 137-3 205-0 137-3 13-0 13-0 13-0 13-0 210-3 210-3 210-3 211-3 211-3 211-3 211-3 188-3 188-3 188-3 188-3 188-3 166-3 166-3 165-3 166-3 393-3 393-3 393-3 393-3 393-3 393-3 141-3 224-3 224-3 224-3 224-3 224-3 224-3 59-0 59-0 59-0 59-0 92-3 92-3 92-3 92-3 198-0 198-0 198-0 198-0 198-0 198-0 174-3 174-3 174-3 174-3 174-3 174-3 174-3 174-3 174-3 174-3 174-3 246-0 246-0 246-0 246-0 246-0 220-0 220-0 220-0 220-0 220-0 220-0 0-2 0-2 0-2 0-2 0-2 0-2 0-2 0-2 0-2 0-2 0-2 0-2 0-2 0-2 0-2 0-2 0-2 0-2 0-2 0-2 0-2 0-2 0-2 0-2 0-2 0-2 0-2 0-2 0-2 0-2 0-2 0-2 0-2 0-2 0-2 0-2 0-2 0-2 0-2 0-2 0-2 0-2 0-2 0-2 
0-2 0-2 0-2 0-2 0-2 0-2 0-2 0-2 0-2 0-2 0-2 0-2 0-2 0-2 0-2 0-2 0-2 0-2 0-2 0-2 0-2 0-2 0-2 0-2 0-2 0-2 0-2 0-2 0-2 0-2 0-2 0-2 0-2 0-2 0-2 0-2 0-2 0-2 0-2 0-2 0-2 0-2 0-2 0-2 0-2 0-2 0-2 0-2 0-2 34-3 34-3 82-3 82-3 82-3 57-0 57-0 57-0 57-0 57-0 57-0 57-0 57-0 226-3 226-3 62-0 62-0 62-0 131-3 131-3 131-3 131-3 131-3 131-3 131-3 109-3 109-3 135-0 135-0 135-0 135-0 135-0 135-0 135-0 209-0 209-0 209-0 209-0 209-0 209-0 209-0 209-0 203-0 203-0 203-0 203-0 10-3 10-3 137-3 137-3 137-3 137-3 205-0 205-0 205-0 205-0 13-0 13-0 210-3 210-3 210-3 210-3 211-3 188-3 188-3 188-3 188-3 188-3 188-3 165-3 165-3 165-3 165-3 165-3 165-3 393-3 393-3 393-3 393-3 393-3 393-3 141-3 141-3 141-3 224-3 224-3 224-3 224-3 59-0 59-0 59-0 92-3 92-3 92-3 92-3 92-3 140-3 140-3 140-3 140-3 198-0 140-3 140-3 123-0 123-0 123-0 123-0 174-3 174-3 174-3 246-0 246-0 246-0 246-0 246-0 246-0 220-0 220-0 220-0 220-0 220-0 225-3 225-3 225-3 225-3 225-3 0-2 0-2 0-2 0-2 0-2 0-2 0-2 0-2 0-2 0-2 0-2 0-2 0-2 0-2 0-2 0-2 0-2 0-2 0-2 0-2 0-2 0-2 0-2 0-2 0-2 0-2 0-2 0-2 0-2 0-2 0-2 0-2 0-2 0-2 0-2 0-2 0-2 0-2 0-2 0-2 0-2 0-2 
0-2 0-2 0-2 0-2 0-2 0-2 0-2 0-2 0-2 0-2 0-2 0-2 0-2 0-2 0-2 0-2 0-2 0-2 0-2 0-2 0-2 0-2 0-2 0-2 0-2 0-2 0-2 0-2 0-2 0-2 0-2 0-2 0-2 0-2 0-2 0-2 0-2 0-2 0-2 0-2 0-2 0-2 0-2 0-2 0-2 0-2 0-2 0-2 34-3 34-3 34-3 82-3 82-3 82-3 82-3 82-3 57-0 57-0 82-3 82-3 82-3 226-3 226-3 226-3 62-0 62-0 62-0 131-3 131-3 131-3 131-3 131-3 109-3 131-3 109-3 109-3 135-0 135-0 135-0 135-0 135-0 135-0 135-0 209-0 209-0 209-0 209-0 209-0 209-0 209-0 209-0 203-0 203-0 203-0 203-0 203-0 203-0 203-0 203-0 137-3 205-0 205-0 205-0 205-0 13-0 13-0 13-0 210-3 210-3 210-3 210-3 211-3 188-3 188-3 188-3 188-3 188-3 188-3 165-3 165-3 165-3 165-3 165-3 165-3 141-3 141-3 393-3 393-3 393-3 393-3 393-3 141-3 224-3 224-3 224-3 224-3 59-0 59-0 59-0 59-0 92-3 92-3 92-3 92-3 140-3 140-3 140-3 140-3 140-3 140-3 140-3 123-0 123-0 123-0 123-0 123-0 123-0 174-3 174-3 246-0 246-0 246-0 246-0 246-0 246-0 220-0 220-0 220-0 220-0 220-0 225-3 225-3 225-3 225-3 225-3 0-2 0-2 0-2 0-2 0-2 0-2 0-2 0-2 0-2 0-2 0-2 0-2 0-2 0-2 0-2 0-2 0-2 0-2 0-2 0-2 0-2 0-2 0-2 0-2 0-2 0-2 0-2 0-2 0-2 0-2 0-2 0-2 0-2 0-2 0-2 0-2 0-2 0-2 0-2 0-2 0-2 0-2 
0-2 0-2 0-2 0-2 0-2 0-2 0-2 0-2 0-2 0-2 0-2 0-2 0-2 0-2 0-2 0-2 0-2 0-2 0-2 0-2 0-2 0-2 0-2 0-2 0-2 0-2 0-2 0-2 0-2 0-2 0-2 0-2 0-2 0-2 0-2 0-2 0-2 0-2 0-2 0-2 0-2 0-2 0-2 0-2 0-2 0-2 34-3 34-3 34-3 34-3 34-3 82-3 82-3 82-3 82-3 82-3 82-3 82-3 82-3 82-3 82-3 226-3 226-3 226-3 62-0 62-0 62-0 131-3 131-3 109-3 109-3 109-3 109-3 109-3 109-3 109-3 135-0 135-0 32-0 32-0 32-0 135-0 135-0 135-0 84-0 84-0 209-0 209-0 209-0 209-0 209-0 84-0 203-0 203-0 203-0 203-0 203-0 203-0 203-0 137-3 205-0 205-0 205-0 205-0 13-0 13-0 210-3 210-3 210-3 210-3 210-3 211-3 211-3 188-3 188-3 188-3 188-3 188-3 165-3 165-3 165-3 165-3 165-3 165-3 165-3 141-3 141-3 141-3 393-3 393-3 393-3 141-3 141-3 224-3 224-3 59-0 59-0 59-0 59-0 59-0 92-3 92-3 92-3 92-3 140-3 140-3 140-3 140-3 140-3 140-3 140-3 123-0 123-0 123-0 123-0 123-0 123-0 174-3 174-3 174-3 246-0 246-0 246-0 246-0 295-3 295-3 295-3 295-3 225-3 225-3 225-3 225-3 225-3 225-3 225-3 0-2 0-2 0-2 0-2 0-2 0-2 0-2 0-2 0-2 0-2 0-2 0-2 0-2 0-2 0-2 0-2 0-2 0-2 0-2 0-2 0-2 0-2 0-2 0-2 0-2 0-2 0-2 0-2 0-2 0-2 0-2 0-2 0-2 0-2 0-2 0-2 0-2 0-2 0-2 0-2 0-2 0-2 
0-2 0-2 0-2 0-2 0-2 0-2 0-2 0-2 0-2 0-2 0-2 0-2 0-2 0-2 0-2 0-2 0-2 0-2 0-2 0-2 0-2 0-2 0-2 0-2 0-2 0-2 0-2 0-2 0-2 0-2 0-2 0-2 0-2 0-2 0-2 0-2 0-2 0-2 0-2 0-2 0-2 0-2 0-2 0-2 0-2 0-2 34-3 34-3 55-3 34-3 34-3 82-3 82-3 82-3 82-3 82-3 82-3 82-3 82-3 228-0 226-3 226-3 226-3 226-3 226-3 131-3 131-3 131-3 109-3 109-3 109-3 109-3 109-3 109-3 109-3 109-3 135-0 135-0 32-0 32-0 32-0 32-0 135-0 135-0 84-0 84-0 209-0 209-0 209-0 209-0 209-0 84-0 203-0 203-0 203-0 203-0 203-0 203-0 203-0 205-0 205-0 205-0 205-0 205-0 13-0 13-0 13-0 210-3 210-3 210-3 210-3 210-3 188-3 188-3 188-3 188-3 188-3 161-0 161-0 165-3 165-3 165-3 165-3 165-3 165-3 141-3 141-3 141-3 393-3 393-3 141-3 141-3 141-3 141-3 141-3 141-3 122-0 59-0 94-0 94-0 92-3 140-3 140-3 140-3 140-3 140-3 140-3 140-3 123-0 123-0 140-3 123-0 123-0 123-0 123-0 123-0 123-0 174-3 320-3 320-3 295-3 295-3 295-3 295-3 295-3 295-3 295-3 295-3 225-3 300-3 300-3 225-3 225-3 225-3 225-3 225-3 0-2 0-2 0-2 0-2 0-2 0-2 0-2 0-2 0-2 0-2 0-2 0-2 0-2 0-2 0-2 0-2 0-2 0-2 0-2 0-2 0-2 0-2 0-2 0-2 0-2 0-2 0-2 0-2 0-2 0-2 0-2 0-2 0-2 0-2 0-2 0-2 0-2 0-2 0-2 0-2 0-2 
0-2 0-2 0-2 0-2 0-2 0-2 0-2 0-2 0-2 0-2 0-2 0-2 0-2 0-2 0-2 0-2 0-2 0-2 0-2 0-2 0-2 0-2 0-2 0-2 0-2 0-2 0-2 0-2 0-2 0-2 0-2 0-2 0-2 0-2 0-2 0-2 0-2 0-2 0-2 0-2 0-2 0-2 0-2 0-2 0-2 0-2 34-3 34-3 55-3 55-3 34-3 82-3 82-3 82-3 82-3 82-3 228-0 228-0 228-0 228-0 226-3 228-0 228-0 226-3 226-3 131-3 131-3 131-3 109-3 109-3 109-3 109-3 32-0 32-0 32-0 32-0 135-0 32-0 32-0 32-0 32-0 44-3 135-0 135-0 84-0 84-0 84-0 84-0 84-0 84-0 84-0 84-0 203-0 203-0 203-0 203-0 203-0 203-0 93-0 93-0 205-0 205-0 205-0 205-0 205-0 13-0 13-0 210-3 210-3 210-3 210-3 210-3 188-3 188-3 188-3 188-3 188-3 161-0 161-0 165-3 165-3 165-3 165-3 165-3 165-3 141-3 141-3 141-3 141-3 141-3 141-3 141-3 141-3 141-3 122-0 122-0 122-0 122-0 122-0 94-0 140-3 140-3 140-3 140-3 140-3 140-3 140-3 123-0 123-0 123-0 123-0 123-0 320-3 123-0 123-0 123-0 123-0 320-3 320-3 320-3 295-3 295-3 295-3 295-3 295-3 295-3 295-3 295-3 300-3 300-3 300-3 300-3 300-3 225-3 225-3 225-3 0-2 0-2 0-2 0-2 0-2 0-2 0-2 0-2 0-2 0-2 0-2 0-2 0-2 0-2 0-2 0-2 0-2 0-2 0-2 0-2 0-2 0-2 0-2 0-2 0-2 0-2 0-2 0-2 0-2 0-2 0-2 0-2 0-2 0-2 0-2 0-2 0-2 0-2 0-2 0-2 0-2 
0-2 0-2 0-2 0-2 0-2 0-2 0-2 0-2 0-2 0-2 0-2 0-2 0-2 0-2 0-2 0-2 0-2 0-2 0-2 0-2 0-2 0-2 0-2 0-2 0-2 0-2 0-2 0-2 0-2 0-2 0-2 0-2 0-2 0-2 0-2 0-2 0-2 0-2 0-2 0-2 0-2 0-2 0-2 0-2 34-3 34-3 34-3 34-3 55-3 55-3 55-3 55-3 55-3 82-3 107-3 82-3 228-0 107-3 228-0 228-0 228-0 228-0 228-0 228-0 228-0 228-0 228-0 228-0 109-3 109-3 109-3 109-3 32-0 32-0 32-0 32-0 32-0 32-0 32-0 32-0 32-0 44-3 44-3 84-0 84-0 84-0 84-0 84-0 84-0 84-0 84-0 84-0 84-0 84-0 203-0 203-0 93-0 93-0 93-0 93-0 205-0 205-0 205-0 205-0 205-0 13-0 13-0 210-3 266-3 210-3 210-3 210-3 210-3 161-0 161-0 188-3 161-0 161-0 161-0 161-0 165-3 165-3 165-3 165-3 165-3 165-3 248-3 141-3 141-3 141-3 141-3 141-3 141-3 122-0 122-0 122-0 122-0 122-0 122-0 94-0 94-0 94-0 94-0 94-0 94-0 140-3 140-3 67-0 123-0 123-0 123-0 66-3 320-3 320-3 320-3 320-3 320-3 320-3 320-3 320-3 295-3 295-3 320-3 295-3 295-3 295-3 295-3 295-3 295-3 295-3 300-3 300-3 300-3 225-3 225-3 39-3 39-3 0-2 0-2 0-2 0-2 0-2 0-2 0-2 0-2 0-2 0-2 0-2 0-2 0-2 0-2 0-2 0-2 0-2 0-2 0-2 0-2 0-2 0-2 0-2 0-2 0-2 0-2 0-2 0-2 0-2 0-2 0-2 0-2 0-2 0-2 0-2 0-2 0-2 0-2 0-2 0-2 
0-2 0-2 0-2 0-2 0-2 0-2 0-2 0-2 0-2 0-2 0-2 0-2 0-2 0-2 0-2 0-2 0-2 0-2 0-2 0-2 0-2 0-2 0-2 0-2 0-2 0-2 0-2 0-2 0-2 0-2 0-2 0-2 0-2 0-2 0-2 0-2 0-2 0-2 0-2 0-2 0-2 0-2 0-2 0-2 34-3 34-3 34-3 34-3 55-3 55-3 55-3 55-3 107-3 107-3 107-3 82-3 228-0 107-3 107-3 107-3 228-0 228-0 228-0 228-0 228-0 228-0 228-0 278-3 109-3 109-3 109-3 32-0 32-0 32-0 208-3 208-3 32-0 32-0 32-0 32-0 32-0 44-3 44-3 44-3 84-0 84-0 84-0 84-0 84-0 84-0 84-0 84-0 84-0 84-0 203-0 203-0 93-0 93-0 93-0 93-0 205-0 205-0 205-0 205-0 205-0 13-0 13-0 13-0 266-3 266-3 210-3 210-3 210-3 161-0 161-0 161-0 161-0 161-0 161-0 161-0 165-3 165-3 248-3 165-3 248-3 165-3 248-3 248-3 141-3 141-3 81-3 81-3 81-3 122-0 122-0 122-0 122-0 122-0 122-0 122-0 94-0 94-0 94-0 94-0 94-0 140-3 67-0 67-0 67-0 123-0 123-0 66-3 66-3 66-3 66-3 66-3 66-3 320-3 66-3 320-3 320-3 320-3 320-3 320-3 295-3 295-3 295-3 295-3 295-3 300-3 300-3 300-3 300-3 225-3 225-3 39-3 39-3 39-3 39-3 0-2 0-2 0-2 0-2 0-2 0-2 0-2 0-2 0-2 0-2 0-2 0-2 0-2 0-2 0-2 0-2 0-2 0-2 0-2 0-2 0-2 0-2 0-2 0-2 0-2 0-2 0-2 0-2 0-2 0-2 0-2 0-2 0-2 0-2 0-2 0-2 0-2 0-2 
0-2 0-2 0-2 0-2 0-2 0-2 0-2 0-2 0-2 0-2 0-2 0-2 0-2 0-2 0-2 0-2 0-2 0-2 0-2 0-2 0-2 0-2 0-2 0-2 0-2 0-2 0-2 0-2 0-2 0-2 0-2 0-2 0-2 0-2 0-2 0-2 0-2 0-2 0-2 0-2 0-2 0-2 326-0 34-3 34-3 34-3 34-3 34-3 55-3 55-3 55-3 55-3 107-3 232-3 107-3 107-3 107-3 107-3 107-3 107-3 228-0 228-0 228-0 228-0 228-0 278-3 278-3 278-3 109-3 109-3 109-3 208-3 32-0 208-3 208-3 208-3 208-3 177-0 32-0 44-3 44-3 44-3 44-3 44-3 84-0 84-0 481-3 481-3 481-3 481-3 84-0 84-0 84-0 84-0 93-0 93-0 93-0 93-0 93-0 93-0 205-0 205-0 205-0 205-0 13-0 13-0 13-0 13-0 266-3 161-0 161-0 161-0 161-0 161-0 161-0 161-0 161-0 161-0 161-0 161-0 248-3 248-3 248-3 248-3 248-3 248-3 248-3 248-3 248-3 248-3 81-3 81-3 81-3 122-0 122-0 122-0 122-0 122-0 122-0 94-0 94-0 94-0 94-0 94-0 94-0 67-0 67-0 67-0 67-0 66-3 66-3 66-3 66-3 66-3 66-3 66-3 66-3 66-3 66-3 320-3 320-3 320-3 320-3 320-3 295-3 295-3 295-3 295-3 300-3 300-3 300-3 225-3 225-3 225-3 225-3 39-3 39-3 39-3 39-3 39-3 0-2 0-2 0-2 0-2 0-2 0-2 0-2 0-2 0-2 0-2 0-2 0-2 0-2 0-2 0-2 0-2 0-2 0-2 0-2 0-2 0-2 0-2 0-2 0-2 0-2 0-2 0-2 0-2 0-2 0-2 0-2 0-2 0-2 0-2 0-2 0-2 0-2 
0-2 0-2 0-2 0-2 0-2 0-2 0-2 0-2 0-2 0-2 0-2 0-2 0-2 0-2 0-2 0-2 0-2 0-2 0-2 0-2 0-2 0-2 0-2 0-2 0-2 0-2 0-2 0-2 0-2 0-2 0-2 0-2 0-2 0-2 0-2 0-2 0-2 0-2 0-2 0-2 0-2 0-2 326-0 34-3 34-3 34-3 34-3 34-3 55-3 55-3 55-3 55-3 232-3 232-3 107-3 107-3 107-3 107-3 107-3 107-3 228-0 228-0 228-0 228-0 278-3 278-3 278-3 208-3 208-3 208-3 109-3 208-3 208-3 208-3 177-0 177-0 177-0 177-0 177-0 177-0 44-3 44-3 44-3 44-3 44-3 481-3 481-3 481-3 481-3 481-3 84-0 227-3 227-3 227-3 227-3 227-3 93-0 93-0 93-0 93-0 205-0 205-0 205-0 13-0 13-0 266-3 266-3 266-3 266-3 266-3 266-3 161-0 161-0 161-0 161-0 161-0 311-0 311-0 311-0 311-0 248-3 248-3 248-3 248-3 248-3 248-3 248-3 248-3 248-3 248-3 81-3 81-3 81-3 122-0 122-0 122-0 122-0 122-0 122-0 94-0 94-0 94-0 94-0 94-0 94-0 94-0 67-0 67-0 67-0 67-0 66-3 66-3 66-3 66-3 66-3 66-3 66-3 171-3 171-3 320-3 320-3 320-3 320-3 320-3 298-0 298-0 298-0 298-0 300-3 300-3 225-3 225-3 225-3 225-3 225-3 39-3 39-3 39-3 39-3 39-3 0-2 0-2 0-2 0-2 0-2 0-2 0-2 0-2 0-2 0-2 0-2 0-2 0-2 0-2 0-2 0-2 0-2 0-2 0-2 0-2 0-2 0-2 0-2 0-2 0-2 0-2 0-2 0-2 0-2 0-2 0-2 0-2 0-2 0-2 0-2 0-2 0-2 
0-2 0-2 0-2 0-2 0-2 0-2 0-2 0-2 0-2 0-2 0-2 0-2 0-2 0-2 0-2 0-2 0-2 0-2 0-2 0-2 0-2 0-2 0-2 0-2 0-2 0-2 0-2 0-2 0-2 0-2 0-2 0-2 0-2 0-2 0-2 0-2 0-2 0-2 0-2 0-2 0-2 0-2 326-0 326-0 34-3 326-0 34-3 55-3 55-3 55-3 55-3 55-3 232-3 107-3 107-3 107-3 107-3 107-3 107-3 107-3 228-0 228-0 228-0 228-0 278-3 278-3 278-3 278-3 278-3 208-3 208-3 208-3 208-3 208-3 177-0 177-0 177-0 177-0 177-0 177-0 44-3 44-3 44-3 44-3 481-3 481-3 481-3 481-3 481-3 481-3 227-3 227-3 227-3 227-3 227-3 227-3 227-3 93-0 93-0 93-0 93-0 93-0 93-0 13-0 13-0 71-0 71-0 266-3 266-3 266-3 266-3 161-0 161-0 161-0 161-0 311-0 311-0 311-0 311-0 248-3 248-3 248-3 248-3 248-3 248-3 248-3 248-3 248-3 81-3 81-3 81-3 81-3 81-3 81-3 122-0 122-0 122-0 122-0 94-0 94-0 94-0 94-0 94-0 94-0 94-0 94-0 94-0 67-0 67-0 67-0 67-0 66-3 66-3 66-3 66-3 66-3 66-3 171-3 171-3 320-3 320-3 320-3 320-3 320-3 298-0 298-0 298-0 298-0 298-0 300-3 300-3 300-3 225-3 39-3 39-3 39-3 39-3 39-3 39-3 39-3 0-2 0-2 0-2 0-2 0-2 0-2 0-2 0-2 0-2 0-2 0-2 0-2 0-2 0-2 0-2 0-2 0-2 0-2 0-2 0-2 0-2 0-2 0-2 0-2 0-2 0-2 0-2 0-2 0-2 0-2 0-2 0-2 0-2 0-2 0-2 0-2 0-2 
0-2 0-2 0-2 0-2 0-2 0-2 0-2 0-2 0-2 0-2 0-2 0-2 0-2 0-2 0-2 0-2 0-2 0-2 0-2 0-2 0-2 0-2 0-2 0-2 0-2 0-2 0-2 0-2 0-2 0-2 0-2 0-2 0-2 0-2 0-2 0-2 0-2 0-2 0-2 0-2 0-2 0-2 326-0 326-0 326-0 326-0 55-3 55-3 55-3 55-3 55-3 232-3 232-3 232-3 107-3 107-3 107-3 107-3 107-3 228-0 228-0 228-0 329-0 329-0 278-3 278-3 278-3 278-3 278-3 278-3 208-3 208-3 208-3 208-3 177-0 177-0 177-0 177-0 177-0 177-0 44-3 44-3 44-3 44-3 481-3 481-3 481-3 481-3 481-3 481-3 481-3 227-3 227-3 227-3 227-3 227-3 227-3 93-0 93-0 93-0 93-0 93-0 93-0 13-0 13-0 71-0 71-0 266-3 266-3 266-3 266-3 266-3 161-0 161-0 161-0 311-0 311-0 335-0 335-0 248-3 335-0 335-0 335-0 335-0 335-0 335-0 248-3 248-3 81-3 81-3 81-3 81-3 81-3 81-3 81-3 122-0 122-0 122-0 94-0 94-0 94-0 139-0 139-0 139-0 139-0 94-0 94-0 67-0 67-0 67-0 67-0 66-3 66-3 66-3 66-3 171-3 171-3 171-3 171-3 171-3 171-3 171-3 171-3 320-3 298-0 298-0 298-0 298-0 298-0 300-3 300-3 300-3 300-3 39-3 39-3 39-3 39-3 39-3 39-3 39-3 39-3 0-2 0-2 0-2 0-2 0-2 0-2 0-2 0-2 0-2 0-2 0-2 0-2 0-2 0-2 0-2 0-2 0-2 0-2 0-2 0-2 0-2 0-2 0-2 0-2 0-2 0-2 0-2 0-2 0-2 0-2 0-2 0-2 0-2 0-2 0-2 0-2 
0-2 0-2 0-2 0-2 0-2 0-2 0-2 0-2 0-2 0-2 0-2 0-2 0-2 0-2 0-2 0-2 0-2 0-2 0-2 0-2 0-2 0-2 0-2 0-2 0-2 0-2 0-2 0-2 0-2 0-2 0-2 0-2 0-2 0-2 0-2 0-2 0-2 0-2 0-2 0-2 326-0 326-0 326-0 326-0 326-0 326-0 55-3 55-3 55-3 55-3 55-3 55-3 55-3 232-3 107-3 355-0 107-3 107-3 107-3 228-0 228-0 355-0 355-0 329-0 278-3 278-3 278-3 278-3 278-3 278-3 208-3 208-3 208-3 208-3 208-3 177-0 177-0 177-0 177-0 35-3 35-3 35-3 44-3 44-3 481-3 481-3 481-3 481-3 481-3 481-3 481-3 481-3 227-3 227-3 261-0 261-0 227-3 93-0 93-0 93-0 93-0 93-0 93-0 71-0 13-0 71-0 71-0 266-3 266-3 266-3 266-3 266-3 266-3 266-3 311-0 311-0 311-0 335-0 335-0 335-0 335-0 335-0 335-0 335-0 335-0 335-0 248-3 81-3 81-3 81-3 81-3 81-3 81-3 81-3 81-3 196-0 196-0 196-0 196-0 94-0 94-0 139-0 139-0 139-0 139-0 139-0 139-0 67-0 67-0 67-0 67-0 66-3 66-3 66-3 66-3 171-3 171-3 171-3 171-3 171-3 171-3 171-3 171-3 320-3 298-0 298-0 298-0 298-0 298-0 300-3 300-3 300-3 300-3 300-3 39-3 39-3 39-3 39-3 39-3 250-0 250-0 250-0 0-2 0-2 0-2 0-2 0-2 0-2 0-2 0-2 0-2 0-2 0-2 0-2 0-2 0-2 0-2 0-2 0-2 0-2 0-2 0-2 0-2 0-2 0-2 0-2 0-2 0-2 0-2 0-2 0-2 0-2 0-2 0-2 0-2 0-2 0-2 
0-2 0-2 0-2 0-2 0-2 0-2 0-2 0-2 0-2 0-2 0-2 0-2 0-2 0-2 0-2 0-2 0-2 0-2 0-2 0-2 0-2 0-2 0-2 0-2 0-2 0-2 0-2 0-2 0-2 0-2 0-2 0-2 0-2 0-2 0-2 0-2 0-2 0-2 0-2 0-2 326-0 326-0 326-0 326-0 326-0 326-0 55-3 279-0 279-0 279-0 279-0 55-3 232-3 232-3 355-0 355-0 107-3 107-3 355-0 355-0 355-0 355-0 355-0 329-0 329-0 329-0 329-0 278-3 278-3 278-3 208-3 208-3 208-3 190-3 190-3 177-0 177-0 177-0 177-0 35-3 35-3 35-3 44-3 44-3 481-3 481-3 481-3 85-0 481-3 481-3 481-3 227-3 227-3 227-3 261-0 261-0 261-0 261-0 93-0 93-0 93-0 261-0 261-0 71-0 71-0 71-0 71-0 266-3 266-3 266-3 266-3 266-3 266-3 311-0 311-0 311-0 240-0 335-0 335-0 335-0 335-0 335-0 335-0 335-0 335-0 335-0 248-3 81-3 81-3 81-3 81-3 81-3 81-3 81-3 196-0 196-0 196-0 196-0 196-0 94-0 291-3 139-0 139-0 139-0 139-0 67-0 67-0 67-0 67-0 67-0 67-0 66-3 66-3 171-3 171-3 171-3 171-3 171-3 171-3 171-3 110-3 110-3 110-3 110-3 298-0 298-0 298-0 298-0 298-0 298-0 300-3 300-3 300-3 300-3 250-0 39-3 39-3 250-0 250-0 250-0 250-0 250-0 0-2 0-2 0-2 0-2 0-2 0-2 0-2 0-2 0-2 0-2 0-2 0-2 0-2 0-2 0-2 0-2 0-2 0-2 0-2 0-2 0-2 0-2 0-2 0-2 0-2 0-2 0-2 0-2 0-2 0-2 0-2 0-2 0-2 0-2 0-2 
0-2 0-2 0-2 0-2 0-2 0-2 0-2 0-2 0-2 0-2 0-2 0-2 0-2 0-2 0-2 0-2 0-2 0-2 0-2 0-2 0-2 0-2 0-2 0-2 0-2 0-2 0-2 0-2 0-2 0-2 0-2 0-2 0-2 0-2 0-2 0-2 0-2 0-2 0-2 326-0 326-0 326-0 326-0 326-0 326-0 326-0 326-0 326-0 279-0 279-0 279-0 279-0 232-3 232-3 232-3 355-0 355-0 355-0 355-0 355-0 355-0 329-0 329-0 329-0 329-0 278-3 278-3 278-3 278-3 278-3 208-3 208-3 208-3 190-3 190-3 177-0 177-0 177-0 177-0 35-3 35-3 35-3 44-3 44-3 44-3 481-3 481-3 85-0 85-0 481-3 481-3 227-3 227-3 227-3 261-0 261-0 261-0 261-0 261-0 261-0 261-0 261-0 261-0 71-0 159-0 71-0 71-0 266-3 266-3 266-3 266-3 311-0 311-0 311-0 311-0 311-0 240-0 335-0 240-0 335-0 335-0 335-0 335-0 335-0 335-0 335-0 335-0 81-3 81-3 81-3 119-0 119-0 81-3 119-0 196-0 196-0 196-0 196-0 196-0 196-0 291-3 139-0 139-0 139-0 139-0 67-0 67-0 67-0 67-0 67-0 67-0 66-3 66-3 66-3 171-3 171-3 171-3 171-3 171-3 110-3 110-3 110-3 110-3 110-3 110-3 298-0 298-0 298-0 298-0 298-0 300-3 300-3 300-3 300-3 250-0 39-3 250-0 250-0 250-0 250-0 250-0 250-0 0-2 0-2 0-2 0-2 0-2 0-2 0-2 0-2 0-2 0-2 0-2 0-2 0-2 0-2 0-2 0-2 0-2 0-2 0-2 0-2 0-2 0-2 0-2 0-2 0-2 0-2 0-2 0-2 0-2 0-2 0-2 0-2 0-2 0-2 0-2 
0-2 0-2 0-2 0-2 0-2 0-2 0-2 0-2 0-2 0-2 0-2 0-2 0-2 0-2 0-2 0-2 0-2 0-2 0-2 0-2 0-2 0-2 0-2 0-2 0-2 0-2 0-2 0-2 0-2 0-2 0-2 0-2 0-2 0-2 0-2 0-2 0-2 0-2 0-2 129-0 129-0 326-0 326-0 326-0 326-0 326-0 326-0 326-0 279-0 279-0 279-0 232-3 232-3 232-3 232-3 355-0 355-0 355-0 355-0 355-0 355-0 329-0 329-0 329-0 329-0 278-3 278-3 278-3 278-3 278-3 208-3 208-3 190-3 190-3 190-3 190-3 177-0 177-0 177-0 35-3 35-3 44-3 44-3 44-3 44-3 44-3 44-3 44-3 85-0 85-0 85-0 227-3 227-3 227-3 261-0 261-0 261-0 261-0 261-0 261-0 261-0 261-0 261-0 71-0 159-0 159-0 159-0 266-3 159-0 159-0 266-3 266-3 311-0 311-0 311-0 311-0 240-0 240-0 240-0 240-0 240-0 145-3 335-0 145-3 145-3 145-3 145-3 119-0 119-0 119-0 119-0 119-0 119-0 119-0 196-0 196-0 196-0 196-0 196-0 196-0 291-3 291-3 139-0 120-0 139-0 139-0 139-0 139-0 67-0 67-0 272-0 272-0 66-3 171-3 171-3 344-0 171-3 171-3 110-3 110-3 110-3 110-3 110-3 110-3 298-0 298-0 298-0 298-0 298-0 289-0 289-0 289-0 274-3 274-3 250-0 250-0 250-0 250-0 250-0 250-0 250-0 250-0 250-0 0-2 0-2 0-2 0-2 0-2 0-2 0-2 0-2 0-2 0-2 0-2 0-2 0-2 0-2 0-2 0-2 0-2 0-2 0-2 0-2 0-2 0-2 0-2 0-2 0-2 0-2 0-2 0-2 0-2 0-2 0-2 0-2 0-2 0-2 
0-2 0-2 0-2 0-2 0-2 0-2 0-2 0-2 0-2 0-2 0-2 0-2 0-2 0-2 0-2 0-2 0-2 0-2 0-2 0-2 0-2 0-2 0-2 0-2 0-2 0-2 0-2 0-2 0-2 0-2 0-2 0-2 0-2 0-2 0-2 0-2 0-2 0-2 0-2 129-0 129-0 129-0 129-0 326-0 326-0 326-0 279-0 279-0 279-0 232-3 232-3 232-3 232-3 232-3 232-3 232-3 355-0 355-0 329-0 329-0 329-0 329-0 329-0 329-0 329-0 329-0 104-0 104-0 104-0 208-3 208-3 190-3 190-3 190-3 190-3 190-3 177-0 35-3 35-3 35-3 35-3 44-3 35-3 35-3 44-3 85-0 85-0 85-0 85-0 85-0 85-0 85-0 227-3 227-3 227-3 227-3 261-0 261-0 261-0 261-0 261-0 261-0 71-0 71-0 159-0 159-0 159-0 159-0 159-0 159-0 159-0 159-0 311-0 311-0 311-0 311-0 240-0 240-0 240-0 240-0 240-0 145-3 145-3 145-3 145-3 145-3 145-3 119-0 119-0 119-0 119-0 119-0 119-0 196-0 196-0 196-0 196-0 196-0 196-0 196-0 291-3 291-3 291-3 120-0 139-0 139-0 139-0 139-0 67-0 272-0 272-0 272-0 272-0 171-3 344-0 344-0 171-3 171-3 110-3 110-3 110-3 110-3 110-3 110-3 298-0 298-0 298-0 298-0 289-0 289-0 289-0 289-0 274-3 274-3 274-3 274-3 274-3 250-0 250-0 250-0 250-0 250-0 250-0 0-2 0-2 0-2 0-2 0-2 0-2 0-2 0-2 0-2 0-2 0-2 0-2 0-2 0-2 0-2 0-2 0-2 0-2 0-2 0-2 0-2 0-2 0-2 0-2 0-2 0-2 0-2 0-2 0-2 0-2 0-2 0-2 0-2 0-2 
0-2 0-2 0-2 0-2 0-2 0-2 0-2 0-2 0-2 0-2 0-2 0-2 0-2 0-2 0-2 0-2 0-2 0-2 0-2 0-2 0-2 0-2 0-2 0-2 0-2 0-2 0-2 0-2 0-2 0-2 0-2 0-2 0-2 0-2 0-2 0-2 0-2 0-2 0-2 129-0 129-0 129-0 129-0 326-0 279-0 279-0 279-0 279-0 279-0 232-3 232-3 232-3 232-3 232-3 355-0 355-0 355-0 355-0 153-3 329-0 329-0 329-0 329-0 329-0 329-0 329-0 104-0 104-0 79-0 208-3 190-3 190-3 190-3 190-3 190-3 177-0 177-0 177-0 35-3 35-3 35-3 44-3 35-3 35-3 35-3 35-3 85-0 85-0 85-0 85-0 85-0 85-0 85-0 227-3 227-3 56-3 56-3 261-0 261-0 261-0 261-0 71-0 71-0 71-0 159-0 159-0 159-0 159-0 159-0 159-0 159-0 159-0 159-0 311-0 311-0 311-0 240-0 240-0 240-0 240-0 145-3 145-3 145-3 145-3 145-3 119-0 119-0 119-0 119-0 119-0 119-0 119-0 119-0 119-0 119-0 196-0 196-0 196-0 196-0 196-0 291-3 291-3 291-3 120-0 120-0 120-0 139-0 139-0 139-0 272-0 272-0 272-0 344-0 344-0 344-0 344-0 344-0 344-0 344-0 110-3 110-3 110-3 110-3 60-0 60-0 289-0 289-0 289-0 289-0 289-0 289-0 289-0 274-3 274-3 274-3 274-3 274-3 274-3 274-3 250-0 250-0 250-0 250-0 250-0 0-2 0-2 0-2 0-2 0-2 0-2 0-2 0-2 0-2 0-2 0-2 0-2 0-2 0-2 0-2 0-2 0-2 0-2 0-2 0-2 0-2 0-2 0-2 0-2 0-2 0-2 0-2 0-2 0-2 0-2 0-2 0-2 0-2 
0-2 0-2 0-2 0-2 0-2 0-2 0-2 0-2 0-2 0-2 0-2 0-2 0-2 0-2 0-2 0-2 0-2 0-2 0-2 0-2 0-2 0-2 0-2 0-2 0-2 0-2 0-2 0-2 0-2 0-2 0-2 0-2 0-2 0-2 0-2 0-2 0-2 0-2 0-2 129-0 129-0 129-0 129-0 129-0 279-0 279-0 279-0 279-0 279-0 232-3 232-3 232-3 232-3 232-3 355-0 355-0 355-0 355-0 153-3 329-0 329-0 329-0 329-0 329-0 329-0 329-0 104-0 79-0 79-0 208-3 190-3 190-3 190-3 190-3 190-3 190-3 190-3 190-3 35-3 35-3 35-3 35-3 35-3 35-3 35-3 35-3 85-0 85-0 85-0 85-0 85-0 85-0 227-3 227-3 227-3 61-3 56-3 261-0 261-0 261-0 261-0 71-0 71-0 71-0 71-0 159-0 159-0 159-0 159-0 159-0 159-0 159-0 311-0 311-0 311-0 311-0 240-0 240-0 240-0 240-0 145-3 145-3 145-3 145-3 119-0 119-0 119-0 119-0 119-0 119-0 119-0 119-0 41-3 41-3 196-0 196-0 196-0 196-0 196-0 291-3 291-3 291-3 291-3 120-0 120-0 120-0 139-0 139-0 139-0 272-0 272-0 272-0 272-0 344-0 344-0 344-0 344-0 344-0 344-0 110-3 110-3 110-3 110-3 60-0 60-0 289-0 289-0 289-0 289-0 289-0 289-0 289-0 289-0 274-3 274-3 274-3 274-3 274-3 274-3 274-3 250-0 250-0 250-0 250-0 0-2 0-2 0-2 0-2 0-2 0-2 0-2 0-2 0-2 0-2 0-2 0-2 0-2 0-2 0-2 0-2 0-2 0-2 0-2 0-2 0-2 0-2 0-2 0-2 0-2 0-2 0-2 0-2 0-2 0-2 0-2 0-2 0-2 
0-2 0-2 0-2 0-2 0-2 0-2 0-2 0-2 0-2 0-2 0-2 0-2 0-2 0-2 0-2 0-2 0-2 0-2 0-2 0-2 0-2 0-2 0-2 0-2 0-2 0-2 0-2 0-2 0-2 0-2 0-2 0-2 0-2 0-2 0-2 0-2 0-2 0-2 0-2 129-0 129-0 129-0 129-0 129-0 279-0 279-0 279-0 279-0 279-0 279-0 232-3 232-3 232-3 232-3 355-0 355-0 355-0 153-3 153-3 153-3 153-3 329-0 329-0 329-0 329-0 329-0 104-0 79-0 79-0 79-0 79-0 190-3 190-3 190-3 190-3 190-3 190-3 190-3 190-3 190-3 35-3 35-3 35-3 35-3 35-3 257-0 257-0 257-0 85-0 85-0 85-0 85-0 61-3 61-3 61-3 61-3 56-3 56-3 56-3 56-3 71-0 71-0 71-0 71-0 71-0 159-0 159-0 159-0 159-0 159-0 239-0 159-0 159-0 240-0 311-0 311-0 311-0 240-0 240-0 145-3 145-3 145-3 145-3 145-3 119-0 119-0 187-0 119-0 41-3 41-3 41-3 41-3 41-3 41-3 196-0 196-0 291-3 291-3 196-0 291-3 291-3 120-0 120-0 120-0 120-0 120-0 139-0 139-0 139-0 272-0 272-0 272-0 344-0 344-0 344-0 344-0 110-3 110-3 110-3 110-3 110-3 110-3 110-3 60-0 60-0 289-0 289-0 289-0 289-0 289-0 289-0 289-0 274-3 274-3 274-3 274-3 274-3 274-3 274-3 274-3 274-3 250-0 250-0 250-0 0-2 0-2 0-2 0-2 0-2 0-2 0-2 0-2 0-2 0-2 0-2 0-2 0-2 0-2 0-2 0-2 0-2 0-2 0-2 0-2 0-2 0-2 0-2 0-2 0-2 0-2 0-2 0-2 0-2 0-2 0-2 0-2 0-2 
0-2 0-2 0-2 0-2 0-2 0-2 0-2 0-2 0-2 0-2 0-2 0-2 0-2 0-2 0-2 0-2 0-2 0-2 0-2 0-2 0-2 0-2 0-2 0-2 0-2 0-2 0-2 0-2 0-2 0-2 0-2 0-2 0-2 0-2 0-2 0-2 0-2 0-2 0-2 129-0 129-0 129-0 129-0 279-0 279-0 279-0 279-0 279-0 279-0 153-3 153-3 232-3 232-3 232-3 355-0 355-0 153-3 153-3 153-3 153-3 153-3 104-0 104-0 104-0 104-0 104-0 104-0 104-0 79-0 79-0 79-0 79-0 190-3 190-3 190-3 190-3 83-3 83-3 190-3 33-3 257-0 257-0 35-3 35-3 35-3 257-0 257-0 85-0 85-0 85-0 85-0 61-3 61-3 61-3 56-3 56-3 56-3 56-3 56-3 56-3 71-0 71-0 71-0 71-0 71-0 239-0 239-0 159-0 239-0 239-0 239-0 159-0 159-0 240-0 240-0 240-0 240-0 240-0 240-0 145-3 145-3 145-3 145-3 187-0 187-0 187-0 187-0 187-0 187-0 41-3 41-3 41-3 41-3 41-3 291-3 291-3 291-3 291-3 291-3 291-3 291-3 291-3 120-0 120-0 120-0 120-0 120-0 139-0 139-0 272-0 272-0 272-0 344-0 344-0 344-0 344-0 344-0 344-0 110-3 110-3 110-3 110-3 110-3 60-0 60-0 289-0 289-0 289-0 289-0 289-0 289-0 289-0 274-3 143-3 143-3 274-3 274-3 274-3 274-3 274-3 172-0 172-0 172-0 172-0 172-0 0-2 0-2 0-2 0-2 0-2 0-2 0-2 0-2 0-2 0-2 0-2 0-2 0-2 0-2 0-2 0-2 0-2 0-2 0-2 0-2 0-2 0-2 0-2 0-2 0-2 0-2 0-2 0-2 0-2 0-2 0-2 0-2 
0-2 0-2 0-2 0-2 0-2 0-2 0-2 0-2 0-2 0-2 0-2 0-2 0-2 0-2 0-2 0-2 0-2 0-2 0-2 0-2 0-2 0-2 0-2 0-2 0-2 0-2 0-2 0-2 0-2 0-2 0-2 0-2 0-2 0-2 0-2 0-2 0-2 0-2 0-2 129-0 129-0 129-0 129-0 129-0 180-0 180-0 180-0 279-0 153-3 153-3 153-3 153-3 153-3 153-3 153-3 355-0 153-3 153-3 153-3 153-3 104-0 104-0 104-0 104-0 104-0 104-0 104-0 104-0 79-0 79-0 79-0 79-0 79-0 79-0 79-0 79-0 79-0 83-3 83-3 33-3 33-3 257-0 35-3 257-0 257-0 257-0 257-0 257-0 85-0 85-0 61-3 61-3 61-3 61-3 56-3 56-3 56-3 56-3 56-3 56-3 71-0 71-0 71-0 71-0 71-0 239-0 239-0 239-0 239-0 239-0 239-0 239-0 239-0 239-0 240-0 240-0 240-0 64-0 64-0 145-3 145-3 145-3 145-3 187-0 187-0 187-0 187-0 187-0 41-3 41-3 65-3 65-3 41-3 41-3 291-3 291-3 291-3 291-3 291-3 291-3 291-3 291-3 120-0 120-0 120-0 120-0 120-0 120-0 120-0 272-0 272-0 272-0 272-0 272-0 344-0 344-0 344-0 344-0 344-0 60-0 60-0 60-0 110-3 60-0 60-0 289-0 289-0 289-0 143-3 143-3 143-3 143-3 143-3 143-3 143-3 143-3 143-3 143-3 274-3 274-3 172-0 172-0 172-0 172-0 172-0 0-2 0-2 0-2 0-2 0-2 0-2 0-2 0-2 0-2 0-2 0-2 0-2 0-2 0-2 0-2 0-2 0-2 0-2 0-2 0-2 0-2 0-2 0-2 0-2 0-2 0-2 0-2 0-2 0-2 0-2 0-2 0-2 
0-2 0-2 0-2 0-2 0-2 0-2 0-2 0-2 0-2 0-2 0-2 0-2 0-2 0-2 0-2 0-2 0-2 0-2 0-2 0-2 0-2 0-2 0-2 0-2 0-2 0-2 0-2 0-2 0-2 0-2 0-2 0-2 0-2 0-2 0-2 0-2 0-2 0-2 0-2 129-0 129-0 129-0 129-0 129-0 180-0 180-0 180-0 180-0 180-0 180-0 180-0 153-3 153-3 153-3 153-3 355-0 153-3 153-3 277-3 277-3 104-0 104-0 104-0 104-0 104-0 104-0 104-0 104-0 79-0 79-0 79-0 79-0 79-0 79-0 79-0 79-0 79-0 83-3 83-3 83-3 33-3 257-0 257-0 257-0 257-0 257-0 257-0 257-0 111-0 85-0 85-0 85-0 61-3 61-3 56-3 56-3 56-3 56-3 56-3 56-3 56-3 56-3 236-0 239-0 239-0 239-0 239-0 239-0 239-0 239-0 239-0 239-0 239-0 239-0 240-0 240-0 240-0 64-0 64-0 145-3 64-0 145-3 145-3 187-0 187-0 187-0 187-0 187-0 41-3 41-3 65-3 65-3 65-3 41-3 65-3 65-3 291-3 291-3 291-3 68-3 68-3 68-3 68-3 120-0 120-0 120-0 120-0 193-0 193-0 193-0 272-0 272-0 272-0 272-0 272-0 272-0 344-0 344-0 344-0 60-0 60-0 60-0 60-0 60-0 60-0 60-0 60-0 60-0 143-3 60-0 143-3 143-3 143-3 143-3 143-3 143-3 143-3 143-3 274-3 274-3 172-0 172-0 172-0 172-0 172-0 0-2 0-2 0-2 0-2 0-2 0-2 0-2 0-2 0-2 0-2 0-2 0-2 0-2 0-2 0-2 0-2 0-2 0-2 0-2 0-2 0-2 0-2 0-2 0-2 0-2 0-2 0-2 0-2 0-2 0-2 0-2 0-2 
0-2 0-2 0-2 0-2 0-2 0-2 0-2 0-2 0-2 0-2 0-2 0-2 0-2 0-2 0-2 0-2 0-2 0-2 0-2 0-2 0-2 0-2 0-2 0-2 0-2 0-2 0-2 0-2 0-2 0-2 0-2 0-2 0-2 0-2 0-2 0-2 0-2 206-3 206-3 206-3 206-3 129-0 129-0 129-0 180-0 180-0 180-0 180-0 180-0 180-0 180-0 153-3 153-3 153-3 153-3 153-3 153-3 153-3 277-3 277-3 104-0 104-0 104-0 104-0 104-0 380-0 380-0 380-0 380-0 380-0 79-0 79-0 79-0 79-0 79-0 79-0 83-3 83-3 83-3 83-3 33-3 257-0 257-0 257-0 257-0 257-0 257-0 257-0 111-0 111-0 61-3 61-3 61-3 61-3 61-3 56-3 236-0 236-0 236-0 236-0 56-3 56-3 236-0 236-0 236-0 239-0 239-0 236-0 239-0 239-0 63-0 63-0 239-0 239-0 64-0 64-0 240-0 64-0 64-0 64-0 64-0 215-0 145-3 187-0 187-0 187-0 187-0 187-0 41-3 41-3 41-3 65-3 65-3 65-3 65-3 65-3 65-3 291-3 68-3 68-3 68-3 68-3 120-0 120-0 120-0 120-0 120-0 193-0 193-0 193-0 193-0 272-0 272-0 272-0 272-0 272-0 272-0 344-0 344-0 344-0 60-0 60-0 60-0 60-0 60-0 60-0 60-0 60-0 60-0 60-0 173-3 173-3 173-3 173-3 143-3 143-3 143-3 143-3 143-3 143-3 172-0 172-0 172-0 172-0 172-0 0-2 0-2 0-2 0-2 0-2 0-2 0-2 0-2 0-2 0-2 0-2 0-2 0-2 0-2 0-2 0-2 0-2 0-2 0-2 0-2 0-2 0-2 0-2 0-2 0-2 0-2 0-2 0-2 0-2 0-2 0-2 0-2 
0-2 0-2 0-2 0-2 0-2 0-2 0-2 0-2 0-2 0-2 0-2 0-2 0-2 0-2 0-2 0-2 0-2 0-2 0-2 0-2 0-2 0-2 0-2 0-2 0-2 0-2 0-2 0-2 0-2 0-2 0-2 0-2 0-2 0-2 0-2 0-2 0-2 206-3 206-3 206-3 206-3 129-0 129-0 129-0 180-0 180-0 180-0 180-0 180-0 180-0 180-0 112-3 112-3 112-3 153-3 153-3 153-3 277-3 277-3 277-3 104-0 277-3 277-3 104-0 104-0 380-0 380-0 380-0 380-0 380-0 79-0 79-0 79-0 380-0 79-0 79-0 83-3 83-3 83-3 33-3 33-3 257-0 257-0 306-0 306-0 257-0 257-0 257-0 111-0 111-0 61-3 61-3 61-3 61-3 61-3 56-3 236-0 236-0 236-0 236-0 236-0 236-0 236-0 236-0 236-0 236-0 236-0 236-0 239-0 63-0 63-0 63-0 239-0 239-0 64-0 64-0 64-0 64-0 64-0 64-0 64-0 215-0 145-3 145-3 187-0 187-0 187-0 187-0 41-3 41-3 41-3 65-3 65-3 65-3 65-3 65-3 65-3 65-3 68-3 68-3 68-3 68-3 120-0 120-0 120-0 193-0 193-0 193-0 193-0 193-0 341-3 341-3 341-3 341-3 272-0 341-3 272-0 344-0 344-0 60-0 60-0 60-0 275-0 275-0 275-0 275-0 275-0 60-0 60-0 60-0 173-3 173-3 173-3 173-3 143-3 143-3 143-3 143-3 143-3 143-3 172-0 172-0 172-0 172-0 172-0 172-0 0-2 0-2 0-2 0-2 0-2 0-2 0-2 0-2 0-2 0-2 0-2 0-2 0-2 0-2 0-2 0-2 0-2 0-2 0-2 0-2 0-2 0-2 0-2 0-2 0-2 0-2 0-2 0-2 0-2 0-2 0-2 
0-2 0-2 0-2 0-2 0-2 0-2 0-2 0-2 0-2 0-2 0-2 0-2 0-2 0-2 0-2 0-2 0-2 0-2 0-2 0-2 0-2 0-2 0-2 0-2 0-2 0-2 0-2 0-2 0-2 0-2 0-2 0-2 0-2 0-2 0-2 0-2 0-2 206-3 206-3 206-3 206-3 206-3 206-3 206-3 206-3 235-0 180-0 180-0 180-0 180-0 180-0 112-3 112-3 112-3 256-0 277-3 277-3 277-3 277-3 277-3 277-3 277-3 277-3 104-0 380-0 380-0 380-0 380-0 380-0 380-0 380-0 380-0 380-0 380-0 83-3 83-3 83-3 33-3 33-3 33-3 33-3 257-0 257-0 257-0 306-0 306-0 257-0 257-0 111-0 111-0 61-3 61-3 61-3 61-3 56-3 56-3 236-0 236-0 236-0 236-0 236-0 236-0 236-0 236-0 236-0 236-0 63-0 236-0 63-0 63-0 63-0 63-0 239-0 64-0 64-0 64-0 64-0 64-0 64-0 64-0 215-0 215-0 215-0 145-3 187-0 187-0 187-0 187-0 41-3 41-3 41-3 65-3 65-3 65-3 65-3 65-3 65-3 68-3 68-3 68-3 68-3 68-3 68-3 193-0 193-0 193-0 193-0 193-0 193-0 193-0 341-3 341-3 341-3 341-3 341-3 341-3 341-3 341-3 344-0 60-0 275-0 275-0 275-0 275-0 275-0 275-0 275-0 60-0 173-3 173-3 173-3 173-3 173-3 173-3 143-3 143-3 143-3 143-3 143-3 143-3 172-0 172-0 172-0 172-0 172-0 172-0 0-2 0-2 0-2 0-2 0-2 0-2 0-2 0-2 0-2 0-2 0-2 0-2 0-2 0-2 0-2 0-2 0-2 0-2 0-2 0-2 0-2 0-2 0-2 0-2 0-2 0-2 0-2 0-2 0-2 0-2 0-2 
0-2 0-2 0-2 0-2 0-2 0-2 0-2 0-2 0-2 0-2 0-2 0-2 0-2 0-2 0-2 0-2 0-2 0-2 0-2 0-2 0-2 0-2 0-2 0-2 0-2 0-2 0-2 0-2 0-2 0-2 0-2 0-2 0-2 0-2 0-2 0-2 0-2 206-3 206-3 206-3 206-3 206-3 206-3 206-3 206-3 235-0 235-0 235-0 180-0 180-0 180-0 112-3 254-3 112-3 256-0 256-0 256-0 256-0 277-3 277-3 277-3 277-3 277-3 380-0 380-0 280-3 380-0 380-0 380-0 380-0 380-0 380-0 380-0 380-0 83-3 83-3 83-3 33-3 33-3 33-3 33-3 257-0 257-0 257-0 306-0 160-0 111-0 111-0 111-0 61-3 61-3 61-3 111-0 61-3 61-3 56-3 236-0 236-0 138-0 236-0 288-0 288-0 236-0 63-0 63-0 63-0 63-0 236-0 63-0 63-0 63-0 63-0 63-0 64-0 64-0 64-0 64-0 64-0 64-0 64-0 215-0 215-0 215-0 187-0 187-0 187-0 187-0 187-0 41-3 41-3 41-3 186-0 65-3 65-3 65-3 65-3 65-3 68-3 68-3 68-3 68-3 68-3 68-3 193-0 193-0 193-0 193-0 341-3 341-3 341-3 341-3 341-3 269-0 341-3 341-3 341-3 341-3 341-3 275-0 275-0 275-0 275-0 275-0 275-0 275-0 275-0 275-0 60-0 173-3 173-3 173-3 173-3 173-3 173-3 143-3 173-3 173-3 173-3 173-3 173-3 172-0 172-0 172-0 172-0 172-0 172-0 0-2 0-2 0-2 0-2 0-2 0-2 0-2 0-2 0-2 0-2 0-2 0-2 0-2 0-2 0-2 0-2 0-2 0-2 0-2 0-2 0-2 0-2 0-2 0-2 0-2 0-2 0-2 0-2 0-2 0-2 0-2 
0-2 0-2 0-2 0-2 0-2 0-2 0-2 0-2 0-2 0-2 0-2 0-2 0-2 0-2 0-2 0-2 0-2 0-2 0-2 0-2 0-2 0-2 0-2 0-2 0-2 0-2 0-2 0-2 0-2 0-2 0-2 0-2 0-2 0-2 0-2 0-2 0-2 206-3 206-3 206-3 206-3 206-3 206-3 235-0 235-0 235-0 235-0 235-0 180-0 180-0 180-0 112-3 254-3 256-0 256-0 256-0 256-0 256-0 256-0 277-3 277-3 277-3 277-3 280-3 280-3 280-3 280-3 280-3 380-0 380-0 380-0 380-0 380-0 83-3 83-3 83-3 83-3 33-3 33-3 33-3 33-3 33-3 306-0 306-0 306-0 160-0 111-0 111-0 111-0 111-0 111-0 111-0 111-0 61-3 61-3 138-0 236-0 138-0 138-0 138-0 288-0 288-0 63-0 63-0 63-0 63-0 63-0 63-0 63-0 63-0 63-0 63-0 63-0 371-0 371-0 371-0 64-0 64-0 64-0 64-0 215-0 215-0 215-0 187-0 186-0 187-0 187-0 187-0 41-3 41-3 41-3 186-0 186-0 186-0 65-3 65-3 65-3 68-3 68-3 68-3 68-3 68-3 68-3 193-0 193-0 193-0 193-0 193-0 341-3 341-3 341-3 269-0 269-0 341-3 341-3 341-3 341-3 269-0 275-0 275-0 275-0 275-0 275-0 275-0 275-0 275-0 275-0 60-0 275-0 173-3 173-3 173-3 173-3 173-3 173-3 173-3 173-3 249-3 249-3 173-3 249-3 249-3 249-3 249-3 172-0 249-3 0-2 0-2 0-2 0-2 0-2 0-2 0-2 0-2 0-2 0-2 0-2 0-2 0-2 0-2 0-2 0-2 0-2 0-2 0-2 0-2 0-2 0-2 0-2 0-2 0-2 0-2 0-2 0-2 0-2 0-2 0-2 
0-2 0-2 0-2 0-2 0-2 0-2 0-2 0-2 0-2 0-2 0-2 0-2 0-2 0-2 0-2 0-2 0-2 0-2 0-2 0-2 0-2 0-2 0-2 0-2 0-2 0-2 0-2 0-2 0-2 0-2 0-2 0-2 0-2 0-2 0-2 0-2 0-2 206-3 206-3 206-3 206-3 80-3 235-0 235-0 235-0 235-0 235-0 235-0 180-0 180-0 112-3 112-3 254-3 256-0 256-0 256-0 256-0 256-0 256-0 256-0 277-3 277-3 280-3 280-3 280-3 280-3 280-3 280-3 280-3 380-0 380-0 380-0 380-0 83-3 83-3 33-3 83-3 33-3 306-0 306-0 306-0 306-0 306-0 306-0 306-0 160-0 160-0 111-0 160-0 160-0 111-0 111-0 111-0 61-3 138-0 138-0 138-0 138-0 138-0 288-0 288-0 288-0 63-0 63-0 288-0 63-0 63-0 63-0 63-0 63-0 63-0 371-0 371-0 371-0 371-0 371-0 371-0 64-0 215-0 215-0 215-0 215-0 215-0 215-0 186-0 186-0 187-0 187-0 41-3 186-0 186-0 186-0 186-0 186-0 65-3 65-3 65-3 68-3 68-3 68-3 268-0 268-0 268-0 191-0 191-0 193-0 193-0 193-0 341-3 341-3 341-3 269-0 269-0 269-0 269-0 269-0 269-0 269-0 275-0 275-0 275-0 195-0 195-0 195-0 195-0 195-0 275-0 275-0 275-0 219-0 173-3 173-3 173-3 219-0 219-0 369-3 369-3 369-3 249-3 249-3 249-3 249-3 249-3 249-3 249-3 249-3 0-2 0-2 0-2 0-2 0-2 0-2 0-2 0-2 0-2 0-2 0-2 0-2 0-2 0-2 0-2 0-2 0-2 0-2 0-2 0-2 0-2 0-2 0-2 0-2 0-2 0-2 0-2 0-2 0-2 0-2 0-2 
0-2 0-2 0-2 0-2 0-2 0-2 0-2 0-2 0-2 0-2 0-2 0-2 0-2 0-2 0-2 0-2 0-2 0-2 0-2 0-2 0-2 0-2 0-2 0-2 0-2 0-2 0-2 0-2 0-2 0-2 0-2 0-2 0-2 0-2 0-2 0-2 80-3 206-3 80-3 80-3 80-3 80-3 235-0 235-0 235-0 235-0 235-0 235-0 180-0 112-3 112-3 112-3 254-3 256-0 256-0 256-0 256-0 256-0 256-0 256-0 256-0 277-3 277-3 277-3 280-3 280-3 280-3 280-3 280-3 83-3 83-3 380-0 83-3 83-3 33-3 33-3 33-3 33-3 306-0 306-0 306-0 306-0 306-0 306-0 160-0 160-0 160-0 111-0 160-0 160-0 111-0 111-0 111-0 111-0 138-0 138-0 138-0 138-0 288-0 288-0 288-0 288-0 288-0 63-0 288-0 63-0 288-0 242-3 242-3 242-3 242-3 371-0 371-0 371-0 371-0 371-0 215-0 215-0 215-0 215-0 215-0 215-0 215-0 215-0 186-0 186-0 186-0 186-0 186-0 186-0 345-0 186-0 186-0 186-0 186-0 65-3 65-3 68-3 68-3 268-0 268-0 268-0 268-0 191-0 191-0 191-0 193-0 193-0 341-3 341-3 269-0 269-0 269-0 269-0 269-0 269-0 269-0 269-0 95-0 275-0 275-0 275-0 195-0 195-0 195-0 195-0 219-0 219-0 219-0 219-0 219-0 219-0 219-0 219-0 369-3 369-3 369-3 369-3 249-3 249-3 249-3 249-3 249-3 249-3 249-3 249-3 0-2 0-2 0-2 0-2 0-2 0-2 0-2 0-2 0-2 0-2 0-2 0-2 0-2 0-2 0-2 0-2 0-2 0-2 0-2 0-2 0-2 0-2 0-2 0-2 0-2 0-2 0-2 0-2 0-2 0-2 0-2 
0-2 0-2 0-2 0-2 0-2 0-2 0-2 0-2 0-2 0-2 0-2 0-2 0-2 0-2 0-2 0-2 0-2 0-2 0-2 0-2 0-2 0-2 0-2 0-2 0-2 0-2 0-2 0-2 0-2 0-2 0-2 0-2 0-2 0-2 0-2 0-2 80-3 80-3 80-3 80-3 235-0 235-0 235-0 235-0 235-0 235-0 235-0 235-0 180-0 112-3 112-3 254-3 254-3 256-0 256-0 256-0 256-0 256-0 256-0 256-0 256-0 277-3 277-3 342-0 280-3 280-3 280-3 280-3 280-3 83-3 83-3 83-3 83-3 33-3 33-3 33-3 306-0 306-0 306-0 306-0 306-0 306-0 160-0 160-0 160-0 160-0 160-0 111-0 160-0 245-3 111-0 111-0 111-0 111-0 138-0 138-0 138-0 138-0 288-0 288-0 288-0 288-0 288-0 288-0 288-0 288-0 288-0 242-3 242-3 242-3 242-3 371-0 371-0 371-0 371-0 371-0 215-0 215-0 215-0 215-0 215-0 215-0 215-0 215-0 186-0 186-0 186-0 186-0 186-0 186-0 345-0 186-0 186-0 186-0 186-0 65-3 268-0 268-0 68-3 268-0 268-0 191-0 191-0 191-0 191-0 191-0 193-0 341-3 341-3 192-0 192-0 269-0 269-0 269-0 269-0 269-0 269-0 269-0 95-0 95-0 195-0 195-0 195-0 195-0 195-0 195-0 195-0 219-0 219-0 219-0 219-0 219-0 219-0 219-0 369-3 369-3 369-3 369-3 369-3 249-3 249-3 249-3 249-3 249-3 249-3 249-3 0-2 0-2 0-2 0-2 0-2 0-2 0-2 0-2 0-2 0-2 0-2 0-2 0-2 0-2 0-2 0-2 0-2 0-2 0-2 0-2 0-2 0-2 0-2 0-2 0-2 0-2 0-2 0-2 0-2 0-2 0-2 
0-2 0-2 0-2 0-2 0-2 0-2 0-2 0-2 0-2 0-2 0-2 0-2 0-2 0-2 0-2 0-2 0-2 0-2 0-2 0-2 0-2 0-2 0-2 0-2 0-2 0-2 0-2 0-2 0-2 0-2 0-2 0-2 0-2 0-2 0-2 0-2 80-3 80-3 80-3 80-3 235-0 235-0 235-0 112-3 112-3 112-3 112-3 235-0 180-0 112-3 112-3 254-3 254-3 254-3 254-3 254-3 256-0 256-0 256-0 254-3 256-0 277-3 342-0 342-0 342-0 280-3 280-3 280-3 280-3 280-3 280-3 83-3 83-3 33-3 33-3 33-3 33-3 306-0 306-0 306-0 306-0 306-0 160-0 160-0 160-0 160-0 160-0 160-0 160-0 245-3 111-0 111-0 111-0 111-0 138-0 138-0 138-0 138-0 138-0 288-0 288-0 288-0 242-3 242-3 242-3 242-3 242-3 242-3 242-3 242-3 242-3 371-0 371-0 371-0 371-0 371-0 215-0 215-0 40-0 538-0 538-0 215-0 215-0 538-0 186-0 186-0 538-0 538-0 186-0 186-0 345-0 345-0 345-0 345-0 345-0 268-0 268-0 268-0 68-3 268-0 268-0 191-0 191-0 191-0 191-0 191-0 341-3 341-3 341-3 192-0 192-0 192-0 269-0 269-0 269-0 269-0 269-0 95-0 95-0 95-0 195-0 195-0 195-0 195-0 195-0 195-0 219-0 219-0 219-0 219-0 219-0 219-0 219-0 219-0 369-3 369-3 369-3 369-3 369-3 369-3 369-3 369-3 249-3 249-3 249-3 249-3 249-3 0-2 0-2 0-2 0-2 0-2 0-2 0-2 0-2 0-2 0-2 0-2 0-2 0-2 0-2 0-2 0-2 0-2 0-2 0-2 0-2 0-2 0-2 0-2 0-2 0-2 0-2 0-2 0-2 0-2 0-2 
0-2 0-2 0-2 0-2 0-2 0-2 0-2 0-2 0-2 0-2 0-2 0-2 0-2 0-2 0-2 0-2 0-2 0-2 0-2 0-2 0-2 0-2 0-2 0-2 0-2 0-2 0-2 0-2 0-2 0-2 0-2 0-2 0-2 0-2 0-2 0-2 80-3 80-3 80-3 80-3 235-0 235-0 235-0 112-3 112-3 112-3 112-3 112-3 112-3 112-3 112-3 254-3 254-3 254-3 254-3 254-3 254-3 254-3 254-3 254-3 256-0 342-0 342-0 342-0 342-0 280-3 280-3 280-3 280-3 280-3 83-3 83-3 83-3 185-3 185-3 155-3 33-3 155-3 155-3 306-0 306-0 306-0 160-0 160-0 160-0 160-0 160-0 245-3 245-3 245-3 245-3 111-0 111-0 111-0 138-0 138-0 138-0 138-0 138-0 288-0 288-0 288-0 242-3 242-3 242-3 242-3 242-3 242-3 242-3 242-3 242-3 371-0 371-0 371-0 371-0 371-0 215-0 40-0 40-0 40-0 538-0 538-0 538-0 538-0 538-0 538-0 538-0 538-0 538-0 142-0 345-0 345-0 345-0 345-0 345-0 268-0 268-0 268-0 68-3 68-3 268-0 268-0 191-0 191-0 191-0 191-0 191-0 191-0 192-0 192-0 192-0 192-0 192-0 269-0 269-0 269-0 269-0 95-0 95-0 95-0 95-0 195-0 195-0 195-0 195-0 219-0 219-0 219-0 219-0 219-0 219-0 219-0 219-0 219-0 369-3 369-3 369-3 369-3 369-3 369-3 369-3 271-0 271-0 271-0 249-3 249-3 249-3 0-2 0-2 0-2 0-2 0-2 0-2 0-2 0-2 0-2 0-2 0-2 0-2 0-2 0-2 0-2 0-2 0-2 0-2 0-2 0-2 0-2 0-2 0-2 0-2 0-2 0-2 0-2 0-2 0-2 0-2 
0-2 0-2 0-2 0-2 0-2 0-2 0-2 0-2 0-2 0-2 0-2 0-2 0-2 0-2 0-2 0-2 0-2 0-2 0-2 0-2 0-2 0-2 0-2 0-2 0-2 0-2 0-2 0-2 0-2 0-2 0-2 0-2 0-2 0-2 0-2 0-2 80-3 80-3 80-3 80-3 80-3 235-0 235-0 235-0 112-3 112-3 252-0 252-0 112-3 112-3 112-3 112-3 112-3 254-3 254-3 254-3 254-3 254-3 254-3 254-3 254-3 342-0 342-0 342-0 342-0 280-3 280-3 280-3 280-3 280-3 280-3 280-3 185-3 185-3 185-3 155-3 33-3 33-3 155-3 155-3 306-0 306-0 160-0 160-0 160-0 160-0 160-0 245-3 245-3 111-0 111-0 111-0 138-0 138-0 138-0 138-0 138-0 138-0 138-0 288-0 288-0 288-0 242-3 242-3 242-3 242-3 242-3 242-3 242-3 242-3 242-3 103-3 103-3 371-0 371-0 371-0 40-0 40-0 40-0 538-0 538-0 538-0 538-0 538-0 538-0 538-0 538-0 538-0 142-0 142-0 345-0 345-0 345-0 345-0 345-0 345-0 268-0 268-0 268-0 268-0 268-0 268-0 191-0 191-0 191-0 191-0 191-0 191-0 192-0 192-0 192-0 192-0 192-0 269-0 192-0 269-0 192-0 192-0 95-0 95-0 95-0 195-0 195-0 195-0 195-0 219-0 219-0 219-0 219-0 146-0 219-0 219-0 146-0 369-3 369-3 369-3 369-3 369-3 369-3 369-3 369-3 271-0 271-0 271-0 271-0 249-3 249-3 0-2 0-2 0-2 0-2 0-2 0-2 0-2 0-2 0-2 0-2 0-2 0-2 0-2 0-2 0-2 0-2 0-2 0-2 0-2 0-2 0-2 0-2 0-2 0-2 0-2 0-2 0-2 0-2 0-2 0-2 
0-2 0-2 0-2 0-2 0-2 0-2 0-2 0-2 0-2 0-2 0-2 0-2 0-2 0-2 0-2 0-2 0-2 0-2 0-2 0-2 0-2 0-2 0-2 0-2 0-2 0-2 0-2 0-2 0-2 0-2 0-2 0-2 0-2 0-2 0-2 80-3 80-3 80-3 80-3 252-0 80-3 235-0 235-0 252-0 252-0 252-0 252-0 252-0 252-0 178-3 178-3 154-3 154-3 154-3 254-3 254-3 254-3 254-3 342-0 342-0 342-0 342-0 342-0 342-0 342-0 280-3 185-3 185-3 185-3 185-3 280-3 185-3 185-3 185-3 185-3 155-3 155-3 155-3 155-3 155-3 306-0 306-0 160-0 160-0 160-0 245-3 245-3 245-3 245-3 245-3 245-3 138-0 138-0 9-3 9-3 138-0 138-0 138-0 288-0 288-0 288-0 288-0 242-3 152-0 152-0 242-3 242-3 242-3 242-3 103-3 103-3 103-3 103-3 371-0 371-0 371-0 40-0 40-0 538-0 538-0 538-0 538-0 538-0 538-0 538-0 538-0 538-0 142-0 142-0 345-0 345-0 345-0 345-0 345-0 345-0 345-0 268-0 268-0 268-0 268-0 268-0 268-0 191-0 191-0 191-0 191-0 191-0 191-0 192-0 192-0 192-0 192-0 192-0 192-0 192-0 192-0 192-0 95-0 95-0 95-0 95-0 195-0 195-0 195-0 195-0 146-0 146-0 219-0 219-0 146-0 146-0 146-0 146-0 146-0 369-3 299-0 299-0 299-0 369-3 369-3 369-3 271-0 271-0 271-0 271-0 271-0 271-0 0-2 0-2 0-2 0-2 0-2 0-2 0-2 0-2 0-2 0-2 0-2 0-2 0-2 0-2 0-2 0-2 0-2 0-2 0-2 0-2 0-2 0-2 0-2 0-2 0-2 0-2 0-2 0-2 0-2 0-2 
0-2 0-2 0-2 0-2 0-2 0-2 0-2 0-2 0-2 0-2 0-2 0-2 0-2 0-2 0-2 0-2 0-2 0-2 0-2 0-2 0-2 0-2 0-2 0-2 0-2 0-2 0-2 0-2 0-2 0-2 0-2 0-2 0-2 0-2 0-2 80-3 80-3 80-3 80-3 252-0 252-0 252-0 235-0 252-0 178-3 178-3 178-3 178-3 178-3 178-3 178-3 154-3 154-3 154-3 154-3 154-3 254-3 254-3 342-0 342-0 342-0 342-0 342-0 342-0 342-0 185-3 185-3 185-3 185-3 185-3 185-3 185-3 185-3 185-3 185-3 155-3 155-3 155-3 155-3 155-3 306-0 306-0 263-0 263-0 160-0 160-0 245-3 245-3 245-3 245-3 245-3 138-0 9-3 9-3 9-3 9-3 9-3 9-3 288-0 288-0 288-0 288-0 152-0 152-0 152-0 242-3 106-3 106-3 106-3 103-3 103-3 103-3 103-3 103-3 103-3 371-0 371-0 40-0 538-0 538-0 538-0 538-0 538-0 142-0 142-0 142-0 142-0 142-0 142-0 345-0 345-0 345-0 345-0 345-0 345-0 268-0 268-0 268-0 268-0 118-3 118-3 118-3 191-0 118-3 191-0 118-3 189-3 192-0 192-0 192-0 192-0 170-0 192-0 192-0 192-0 192-0 95-0 95-0 95-0 95-0 195-0 195-0 195-0 195-0 195-0 146-0 146-0 146-0 146-0 146-0 146-0 146-0 146-0 146-0 299-0 299-0 299-0 299-0 299-0 299-0 369-3 271-0 271-0 271-0 271-0 271-0 271-0 0-2 0-2 0-2 0-2 0-2 0-2 0-2 0-2 0-2 0-2 0-2 0-2 0-2 0-2 0-2 0-2 0-2 0-2 0-2 0-2 0-2 0-2 0-2 0-2 0-2 0-2 0-2 0-2 0-2 0-2 
0-2 0-2 0-2 0-2 0-2 0-2 0-2 0-2 0-2 0-2 0-2 0-2 0-2 0-2 0-2 0-2 0-2 0-2 0-2 0-2 0-2 0-2 0-2 0-2 0-2 0-2 0-2 0-2 0-2 0-2 0-2 0-2 0-2 0-2 0-2 80-3 80-3 80-3 80-3 252-0 252-0 252-0 252-0 252-0 178-3 178-3 178-3 178-3 178-3 178-3 154-3 154-3 154-3 154-3 154-3 154-3 254-3 254-3 254-3 342-0 342-0 342-0 342-0 342-0 342-0 185-3 105-0 105-0 105-0 105-0 185-3 185-3 185-3 185-3 185-3 155-3 155-3 155-3 155-3 155-3 155-3 155-3 263-0 263-0 263-0 263-0 245-3 245-3 245-3 245-3 245-3 9-3 9-3 9-3 9-3 9-3 9-3 152-0 152-0 288-0 152-0 152-0 152-0 152-0 152-0 152-0 106-3 106-3 106-3 103-3 103-3 103-3 103-3 103-3 103-3 103-3 371-0 40-0 40-0 40-0 40-0 538-0 142-0 142-0 142-0 142-0 142-0 142-0 142-0 345-0 345-0 345-0 362-3 345-0 241-3 241-3 241-3 241-3 268-0 118-3 118-3 118-3 118-3 118-3 118-3 118-3 189-3 189-3 192-0 192-0 192-0 170-0 95-0 95-0 95-0 95-0 95-0 95-0 95-0 95-0 195-0 43-0 195-0 146-0 146-0 146-0 146-0 146-0 146-0 146-0 146-0 146-0 325-0 299-0 299-0 299-0 299-0 299-0 299-0 299-0 299-0 271-0 271-0 271-0 271-0 271-0 271-0 0-2 0-2 0-2 0-2 0-2 0-2 0-2 0-2 0-2 0-2 0-2 0-2 0-2 0-2 0-2 0-2 0-2 0-2 0-2 0-2 0-2 0-2 0-2 0-2 0-2 0-2 0-2 0-2 0-2 0-2 
0-2 0-2 0-2 0-2 0-2 0-2 0-2 0-2 0-2 0-2 0-2 0-2 0-2 0-2 0-2 0-2 0-2 0-2 0-2 0-2 0-2 0-2 0-2 0-2 0-2 0-2 0-2 0-2 0-2 0-2 0-2 0-2 0-2 0-2 0-2 80-3 80-3 252-0 252-0 252-0 252-0 252-0 252-0 252-0 178-3 178-3 178-3 178-3 178-3 178-3 178-3 154-3 154-3 154-3 154-3 154-3 154-3 154-3 254-3 342-0 342-0 342-0 105-0 105-0 105-0 105-0 105-0 312-0 105-0 105-0 185-3 185-3 185-3 185-3 185-3 185-3 155-3 155-3 155-3 155-3 155-3 155-3 263-0 263-0 263-0 263-0 245-3 245-3 245-3 245-3 245-3 9-3 9-3 9-3 9-3 9-3 9-3 152-0 152-0 152-0 152-0 152-0 152-0 152-0 152-0 106-3 106-3 106-3 106-3 106-3 106-3 103-3 103-3 103-3 103-3 103-3 103-3 40-0 40-0 40-0 40-0 142-0 142-0 142-0 142-0 142-0 362-3 142-0 142-0 362-3 362-3 362-3 362-3 241-3 241-3 241-3 241-3 118-3 118-3 118-3 118-3 118-3 118-3 118-3 118-3 118-3 189-3 189-3 189-3 189-3 170-0 170-0 170-0 170-0 170-0 170-0 374-3 95-0 95-0 374-3 195-0 43-0 43-0 146-0 146-0 146-0 146-0 146-0 146-0 146-0 146-0 146-0 325-0 325-0 325-0 299-0 299-0 299-0 299-0 299-0 299-0 299-0 271-0 271-0 271-0 271-0 271-0 0-2 0-2 0-2 0-2 0-2 0-2 0-2 0-2 0-2 0-2 0-2 0-2 0-2 0-2 0-2 0-2 0-2 0-2 0-2 0-2 0-2 0-2 0-2 0-2 0-2 0-2 0-2 0-2 0-2 0-2 
0-2 0-2 0-2 0-2 0-2 0-2 0-2 0-2 0-2 0-2 0-2 0-2 0-2 0-2 0-2 0-2 0-2 0-2 0-2 0-2 0-2 0-2 0-2 0-2 0-2 0-2 0-2 0-2 0-2 0-2 0-2 0-2 0-2 0-2 0-2 237-3 237-3 252-0 252-0 252-0 252-0 252-0 252-0 252-0 252-0 178-3 378-0 378-0 378-0 378-0 178-3 378-0 378-0 378-0 154-3 87-0 154-3 154-3 154-3 154-3 154-3 105-0 105-0 105-0 105-0 105-0 312-0 312-0 105-0 105-0 185-3 185-3 185-3 185-3 155-3 155-3 155-3 155-3 155-3 155-3 155-3 263-0 263-0 263-0 263-0 263-0 263-0 245-3 245-3 245-3 245-3 245-3 9-3 9-3 9-3 9-3 9-3 9-3 152-0 247-3 152-0 152-0 152-0 152-0 152-0 106-3 106-3 106-3 106-3 106-3 103-3 103-3 103-3 103-3 103-3 40-0 103-3 40-0 40-0 40-0 40-0 142-0 142-0 142-0 142-0 142-0 362-3 142-0 142-0 362-3 362-3 362-3 362-3 241-3 241-3 241-3 118-3 118-3 118-3 118-3 118-3 118-3 118-3 118-3 118-3 189-3 189-3 189-3 189-3 189-3 170-0 170-0 170-0 170-0 170-0 374-3 374-3 95-0 95-0 374-3 43-0 43-0 43-0 43-0 43-0 146-0 146-0 43-0 43-0 146-0 146-0 325-0 325-0 325-0 325-0 299-0 299-0 299-0 299-0 299-0 299-0 199-0 199-0 199-0 271-0 271-0 271-0 0-2 0-2 0-2 0-2 0-2 0-2 0-2 0-2 0-2 0-2 0-2 0-2 0-2 0-2 0-2 0-2 0-2 0-2 0-2 0-2 0-2 0-2 0-2 0-2 0-2 0-2 0-2 0-2 0-2 0-2 
0-2 0-2 0-2 0-2 0-2 0-2 0-2 0-2 0-2 0-2 0-2 0-2 0-2 0-2 0-2 0-2 0-2 0-2 0-2 0-2 0-2 0-2 0-2 0-2 0-2 0-2 0-2 0-2 0-2 0-2 0-2 0-2 0-2 0-2 237-3 237-3 237-3 237-3 237-3 252-0 252-0 252-0 252-0 252-0 252-0 178-3 378-0 378-0 378-0 378-0 378-0 378-0 378-0 378-0 87-0 87-0 154-3 154-3 154-3 154-3 154-3 105-0 105-0 105-0 105-0 312-0 312-0 312-0 312-0 312-0 185-3 185-3 185-3 185-3 185-3 310-3 155-3 155-3 155-3 155-3 155-3 263-0 263-0 263-0 263-0 263-0 263-0 245-3 245-3 245-3 245-3 245-3 9-3 9-3 9-3 9-3 9-3 247-3 247-3 247-3 152-0 152-0 152-0 152-0 152-0 106-3 106-3 106-3 106-3 106-3 106-3 103-3 103-3 103-3 103-3 40-0 40-0 40-0 40-0 40-0 40-0 40-0 40-0 142-0 142-0 142-0 362-3 362-3 362-3 362-3 362-3 362-3 362-3 241-3 241-3 241-3 241-3 241-3 118-3 118-3 118-3 118-3 118-3 118-3 189-3 189-3 189-3 189-3 170-0 170-0 170-0 170-0 170-0 170-0 170-0 374-3 374-3 374-3 374-3 374-3 43-0 43-0 43-0 43-0 43-0 43-0 43-0 43-0 43-0 43-0 43-0 325-0 325-0 325-0 325-0 299-0 299-0 299-0 299-0 299-0 199-0 199-0 199-0 199-0 271-0 271-0 271-0 0-2 0-2 0-2 0-2 0-2 0-2 0-2 0-2 0-2 0-2 0-2 0-2 0-2 0-2 0-2 0-2 0-2 0-2 0-2 0-2 0-2 0-2 0-2 0-2 0-2 0-2 0-2 0-2 0-2 0-2 
0-2 0-2 0-2 0-2 0-2 0-2 0-2 0-2 0-2 0-2 0-2 0-2 0-2 0-2 0-2 0-2 0-2 0-2 0-2 0-2 0-2 0-2 0-2 0-2 0-2 0-2 0-2 0-2 0-2 0-2 0-2 0-2 0-2 0-2 237-3 237-3 237-3 237-3 237-3 301-3 301-3 301-3 301-3 178-3 178-3 178-3 178-3 378-0 378-0 378-0 378-0 378-0 378-0 87-0 87-0 87-0 87-0 154-3 154-3 154-3 105-0 105-0 105-0 105-0 312-0 312-0 312-0 312-0 312-0 312-0 312-0 312-0 310-3 310-3 310-3 310-3 310-3 310-3 310-3 310-3 263-0 263-0 263-0 263-0 263-0 263-0 255-3 255-3 255-3 255-3 245-3 9-3 9-3 9-3 9-3 9-3 9-3 247-3 247-3 247-3 247-3 247-3 247-3 152-0 152-0 106-3 234-3 234-3 106-3 106-3 106-3 103-3 103-3 103-3 40-0 40-0 40-0 40-0 40-0 339-3 121-0 121-0 121-0 142-0 142-0 142-0 362-3 362-3 362-3 362-3 362-3 362-3 241-3 241-3 241-3 241-3 241-3 241-3 118-3 118-3 118-3 293-3 293-3 293-3 189-3 189-3 189-3 189-3 170-0 170-0 170-0 170-0 170-0 170-0 170-0 374-3 374-3 374-3 374-3 374-3 374-3 374-3 43-0 43-0 43-0 43-0 43-0 43-0 222-0 222-0 43-0 325-0 325-0 325-0 325-0 299-0 299-0 443-0 299-0 299-0 299-0 199-0 199-0 199-0 199-0 199-0 271-0 0-2 0-2 0-2 0-2 0-2 0-2 0-2 0-2 0-2 0-2 0-2 0-2 0-2 0-2 0-2 0-2 0-2 0-2 0-2 0-2 0-2 0-2 0-2 0-2 0-2 0-2 0-2 0-2 0-2 0-2 
0-2 0-2 0-2 0-2 0-2 0-2 0-2 0-2 0-2 0-2 0-2 0-2 0-2 0-2 0-2 0-2 0-2 0-2 0-2 0-2 0-2 0-2 0-2 0-2 0-2 0-2 0-2 0-2 0-2 0-2 0-2 0-2 0-2 0-2 237-3 237-3 237-3 237-3 237-3 301-3 301-3 301-3 301-3 178-3 178-3 178-3 178-3 178-3 378-0 378-0 378-0 378-0 378-0 87-0 87-0 87-0 87-0 154-3 105-0 105-0 105-0 105-0 105-0 105-0 312-0 312-0 312-0 312-0 312-0 312-0 312-0 312-0 310-3 310-3 310-3 310-3 310-3 310-3 310-3 310-3 263-0 263-0 263-0 263-0 263-0 263-0 255-3 255-3 255-3 255-3 255-3 436-0 363-0 9-3 9-3 363-0 363-0 363-0 247-3 247-3 247-3 247-3 247-3 152-0 152-0 234-3 234-3 234-3 234-3 106-3 106-3 106-3 106-3 106-3 106-3 40-0 40-0 339-3 339-3 339-3 121-0 121-0 121-0 121-0 121-0 142-0 362-3 362-3 362-3 362-3 362-3 362-3 241-3 241-3 241-3 241-3 241-3 241-3 293-3 293-3 293-3 293-3 293-3 293-3 189-3 189-3 189-3 189-3 170-0 170-0 170-0 350-0 170-0 170-0 170-0 374-3 374-3 374-3 374-3 374-3 374-3 374-3 374-3 374-3 43-0 43-0 222-0 222-0 222-0 222-0 222-0 325-0 325-0 325-0 325-0 443-0 443-0 443-0 443-0 199-0 199-0 199-0 199-0 199-0 199-0 199-0 199-0 0-2 0-2 0-2 0-2 0-2 0-2 0-2 0-2 0-2 0-2 0-2 0-2 0-2 0-2 0-2 0-2 0-2 0-2 0-2 0-2 0-2 0-2 0-2 0-2 0-2 0-2 0-2 0-2 0-2 0-2 
0-2 0-2 0-2 0-2 0-2 0-2 0-2 0-2 0-2 0-2 0-2 0-2 0-2 0-2 0-2 0-2 0-2 0-2 0-2 0-2 0-2 0-2 0-2 0-2 0-2 0-2 0-2 0-2 0-2 0-2 0-2 0-2 0-2 0-2 237-3 237-3 237-3 237-3 237-3 301-3 301-3 301-3 301-3 301-3 301-3 301-3 178-3 178-3 378-0 378-0 378-0 378-0 378-0 87-0 87-0 87-0 87-0 87-0 87-0 105-0 105-0 105-0 105-0 312-0 312-0 312-0 312-0 312-0 312-0 312-0 312-0 157-0 157-0 157-0 310-3 310-3 310-3 310-3 310-3 255-3 255-3 255-3 255-3 263-0 263-0 255-3 255-3 255-3 255-3 255-3 255-3 436-0 363-0 363-0 363-0 363-0 363-0 363-0 247-3 247-3 247-3 247-3 247-3 152-0 234-3 234-3 234-3 234-3 234-3 234-3 234-3 106-3 106-3 106-3 339-3 40-0 40-0 339-3 339-3 339-3 339-3 121-0 121-0 121-0 121-0 121-0 121-0 362-3 362-3 362-3 362-3 362-3 241-3 241-3 241-3 241-3 293-3 293-3 293-3 293-3 293-3 293-3 293-3 189-3 189-3 350-0 350-0 350-0 350-0 170-0 350-0 350-0 170-0 170-0 170-0 374-3 374-3 374-3 374-3 374-3 374-3 374-3 374-3 43-0 43-0 222-0 222-0 163-0 163-0 222-0 222-0 325-0 325-0 325-0 325-0 443-0 443-0 443-0 443-0 443-0 443-0 199-0 199-0 199-0 199-0 199-0 199-0 0-2 0-2 0-2 0-2 0-2 0-2 0-2 0-2 0-2 0-2 0-2 0-2 0-2 0-2 0-2 0-2 0-2 0-2 0-2 0-2 0-2 0-2 0-2 0-2 0-2 0-2 0-2 0-2 0-2 0-2 
0-2 0-2 0-2 0-2 0-2 0-2 0-2 0-2 0-2 0-2 0-2 0-2 0-2 0-2 0-2 0-2 0-2 0-2 0-2 0-2 0-2 0-2 0-2 0-2 0-2 0-2 0-2 0-2 0-2 0-2 0-2 0-2 0-2 0-2 237-3 237-3 237-3 237-3 237-3 301-3 301-3 301-3 301-3 301-3 301-3 301-3 178-3 178-3 378-0 378-0 378-0 378-0 378-0 233-0 87-0 87-0 87-0 87-0 202-0 202-0 202-0 202-0 105-0 105-0 312-0 312-0 312-0 312-0 312-0 312-0 312-0 157-0 157-0 157-0 310-3 310-3 310-3 310-3 310-3 255-3 255-3 255-3 255-3 255-3 255-3 255-3 255-3 436-0 436-0 436-0 436-0 436-0 363-0 363-0 363-0 363-0 363-0 363-0 247-3 247-3 247-3 247-3 247-3 234-3 234-3 234-3 234-3 234-3 234-3 234-3 234-3 234-3 339-3 339-3 339-3 339-3 339-3 339-3 339-3 339-3 339-3 121-0 121-0 121-0 121-0 121-0 121-0 121-0 362-3 362-3 362-3 362-3 362-3 241-3 241-3 241-3 293-3 293-3 293-3 293-3 293-3 293-3 293-3 189-3 189-3 189-3 350-0 350-0 350-0 350-0 350-0 350-0 170-0 170-0 91-3 374-3 374-3 197-3 197-3 197-3 197-3 374-3 374-3 43-0 43-0 222-0 222-0 222-0 163-0 222-0 325-0 325-0 325-0 325-0 325-0 443-0 443-0 443-0 443-0 443-0 443-0 199-0 199-0 199-0 199-0 199-0 218-3 0-2 0-2 0-2 0-2 0-2 0-2 0-2 0-2 0-2 0-2 0-2 0-2 0-2 0-2 0-2 0-2 0-2 0-2 0-2 0-2 0-2 0-2 0-2 0-2 0-2 0-2 0-2 0-2 0-2 0-2 
0-2 0-2 0-2 0-2 0-2 0-2 0-2 0-2 0-2 0-2 0-2 0-2 0-2 0-2 0-2 0-2 0-2 0-2 0-2 0-2 0-2 0-2 0-2 0-2 0-2 0-2 0-2 0-2 0-2 0-2 0-2 0-2 0-2 0-2 237-3 237-3 237-3 237-3 237-3 301-3 301-3 301-3 301-3 301-3 301-3 301-3 178-3 178-3 428-0 233-0 378-0 233-0 233-0 233-0 87-0 87-0 202-0 202-0 202-0 202-0 202-0 202-0 105-0 105-0 105-0 331-0 312-0 312-0 157-0 157-0 157-0 157-0 157-0 157-0 310-3 310-3 310-3 310-3 310-3 310-3 310-3 238-0 255-3 255-3 255-3 255-3 255-3 436-0 436-0 436-0 436-0 436-0 363-0 363-0 363-0 363-0 363-0 363-0 363-0 363-0 247-3 247-3 247-3 247-3 234-3 234-3 234-3 234-3 234-3 234-3 234-3 234-3 339-3 339-3 339-3 292-3 339-3 339-3 339-3 339-3 339-3 121-0 262-0 121-0 121-0 121-0 121-0 121-0 362-3 362-3 362-3 362-3 241-3 241-3 414-3 414-3 293-3 293-3 293-3 293-3 293-3 293-3 293-3 189-3 189-3 189-3 350-0 350-0 350-0 350-0 350-0 350-0 91-3 91-3 91-3 91-3 197-3 197-3 197-3 197-3 197-3 374-3 374-3 43-0 43-0 222-0 222-0 222-0 163-0 163-0 163-0 325-0 325-0 325-0 325-0 443-0 443-0 443-0 443-0 443-0 443-0 199-0 199-0 199-0 218-3 218-3 218-3 0-2 0-2 0-2 0-2 0-2 0-2 0-2 0-2 0-2 0-2 0-2 0-2 0-2 0-2 0-2 0-2 0-2 0-2 0-2 0-2 0-2 0-2 0-2 0-2 0-2 0-2 0-2 0-2 0-2 0-2 
0-2 0-2 0-2 0-2 0-2 0-2 0-2 0-2 0-2 0-2 0-2 0-2 0-2 0-2 0-2 0-2 0-2 0-2 0-2 0-2 0-2 0-2 0-2 0-2 0-2 0-2 0-2 0-2 0-2 0-2 0-2 0-2 0-2 0-2 237-3 237-3 237-3 237-3 237-3 301-3 301-3 301-3 301-3 301-3 301-3 301-3 428-0 428-0 428-0 233-0 233-0 233-0 233-0 233-0 233-0 87-0 202-0 202-0 202-0 202-0 202-0 202-0 202-0 202-0 331-0 331-0 331-0 331-0 331-0 157-0 157-0 157-0 157-0 157-0 412-0 412-0 412-0 310-3 310-3 310-3 238-0 238-0 238-0 255-3 255-3 255-3 255-3 436-0 436-0 436-0 436-0 436-0 363-0 363-0 363-0 363-0 363-0 363-0 363-0 363-0 247-3 247-3 247-3 247-3 247-3 234-3 234-3 234-3 234-3 234-3 234-3 339-3 339-3 339-3 292-3 292-3 339-3 339-3 339-3 339-3 262-0 262-0 262-0 262-0 262-0 121-0 121-0 121-0 121-0 121-0 121-0 414-3 414-3 414-3 414-3 414-3 293-3 293-3 293-3 293-3 293-3 293-3 293-3 293-3 189-3 189-3 350-0 350-0 350-0 350-0 350-0 350-0 91-3 91-3 91-3 91-3 197-3 197-3 197-3 197-3 197-3 197-3 43-0 43-0 222-0 222-0 222-0 163-0 163-0 163-0 163-0 325-0 325-0 325-0 325-0 443-0 443-0 443-0 443-0 443-0 443-0 199-0 218-3 218-3 218-3 218-3 218-3 218-3 0-2 0-2 0-2 0-2 0-2 0-2 0-2 0-2 0-2 0-2 0-2 0-2 0-2 0-2 0-2 0-2 0-2 0-2 0-2 0-2 0-2 0-2 0-2 0-2 0-2 0-2 0-2 0-2 0-2 
0-2 0-2 0-2 0-2 0-2 0-2 0-2 0-2 0-2 0-2 0-2 0-2 0-2 0-2 0-2 0-2 0-2 0-2 0-2 0-2 0-2 0-2 0-2 0-2 0-2 0-2 0-2 0-2 0-2 0-2 0-2 0-2 0-2 0-2 237-3 377-3 237-3 237-3 301-3 301-3 229-0 229-0 229-0 229-0 428-0 428-0 428-0 428-0 233-0 233-0 233-0 233-0 233-0 233-0 233-0 87-0 87-0 202-0 202-0 202-0 202-0 202-0 202-0 202-0 331-0 331-0 331-0 331-0 331-0 157-0 157-0 157-0 157-0 157-0 412-0 412-0 412-0 310-3 238-0 238-0 238-0 238-0 238-0 238-0 238-0 255-3 255-3 436-0 436-0 436-0 436-0 436-0 436-0 363-0 436-0 436-0 363-0 363-0 363-0 182-0 182-0 247-3 247-3 247-3 247-3 321-3 234-3 234-3 234-3 321-3 339-3 339-3 321-3 321-3 292-3 292-3 339-3 339-3 339-3 262-0 262-0 262-0 262-0 262-0 262-0 121-0 121-0 121-0 121-0 121-0 267-0 267-0 267-0 414-3 414-3 414-3 414-3 414-3 414-3 213-0 213-0 213-0 189-3 189-3 189-3 189-3 189-3 350-0 350-0 350-0 350-0 350-0 91-3 91-3 197-3 197-3 197-3 197-3 197-3 197-3 197-3 197-3 43-0 43-0 222-0 222-0 222-0 163-0 163-0 163-0 163-0 325-0 325-0 325-0 443-0 443-0 443-0 443-0 443-0 443-0 218-3 218-3 218-3 218-3 218-3 218-3 218-3 218-3 0-2 0-2 0-2 0-2 0-2 0-2 0-2 0-2 0-2 0-2 0-2 0-2 0-2 0-2 0-2 0-2 0-2 0-2 0-2 0-2 0-2 0-2 0-2 0-2 0-2 0-2 0-2 0-2 0-2 
0-2 0-2 0-2 0-2 0-2 0-2 0-2 0-2 0-2 0-2 0-2 0-2 0-2 0-2 0-2 0-2 0-2 0-2 0-2 0-2 0-2 0-2 0-2 0-2 0-2 0-2 0-2 0-2 0-2 0-2 0-2 0-2 0-2 0-2 237-3 377-3 237-3 229-0 229-0 229-0 229-0 229-0 229-0 229-0 428-0 428-0 428-0 428-0 428-0 233-0 233-0 233-0 233-0 87-0 87-0 87-0 87-0 202-0 202-0 202-0 202-0 202-0 331-0 202-0 331-0 331-0 331-0 331-0 331-0 331-0 157-0 157-0 157-0 157-0 412-0 412-0 412-0 412-0 238-0 238-0 238-0 238-0 238-0 238-0 238-0 255-3 238-0 436-0 436-0 436-0 436-0 436-0 436-0 436-0 436-0 436-0 363-0 363-0 182-0 182-0 182-0 247-3 247-3 247-3 321-3 321-3 321-3 321-3 321-3 321-3 321-3 321-3 321-3 321-3 292-3 292-3 292-3 262-0 262-0 262-0 262-0 262-0 262-0 262-0 121-0 121-0 121-0 121-0 121-0 121-0 267-0 267-0 414-3 414-3 414-3 414-3 414-3 414-3 414-3 213-0 213-0 213-0 213-0 213-0 213-0 213-0 213-0 350-0 350-0 350-0 350-0 350-0 350-0 91-3 197-3 197-3 197-3 197-3 197-3 197-3 197-3 222-0 222-0 222-0 222-0 448-0 448-0 163-0 163-0 163-0 163-0 163-0 163-0 163-0 443-0 443-0 443-0 443-0 399-0 218-3 218-3 218-3 218-3 218-3 218-3 218-3 218-3 218-3 0-2 0-2 0-2 0-2 0-2 0-2 0-2 0-2 0-2 0-2 0-2 0-2 0-2 0-2 0-2 0-2 0-2 0-2 0-2 0-2 0-2 0-2 0-2 0-2 0-2 0-2 0-2 0-2 0-2 
0-2 0-2 0-2 0-2 0-2 0-2 0-2 0-2 0-2 0-2 0-2 0-2 0-2 0-2 0-2 0-2 0-2 0-2 0-2 0-2 0-2 0-2 0-2 0-2 0-2 0-2 0-2 0-2 0-2 0-2 0-2 0-2 0-2 0-2 377-3 377-3 237-3 229-0 229-0 229-0 229-0 229-0 229-0 229-0 428-0 428-0 428-0 428-0 428-0 233-0 233-0 233-0 233-0 233-0 87-0 87-0 87-0 202-0 202-0 202-0 202-0 331-0 331-0 331-0 331-0 331-0 331-0 331-0 157-0 157-0 157-0 157-0 157-0 412-0 412-0 412-0 412-0 412-0 412-0 238-0 238-0 238-0 238-0 238-0 238-0 238-0 238-0 436-0 436-0 365-0 365-0 365-0 365-0 365-0 365-0 365-0 365-0 363-0 182-0 182-0 182-0 182-0 182-0 247-3 321-3 321-3 321-3 321-3 321-3 321-3 321-3 321-3 321-3 321-3 292-3 292-3 292-3 262-0 262-0 262-0 262-0 262-0 262-0 262-0 262-0 267-0 267-0 267-0 267-0 267-0 267-0 267-0 313-0 414-3 414-3 414-3 414-3 414-3 414-3 213-0 213-0 213-0 213-0 213-0 213-0 213-0 213-0 213-0 350-0 350-0 350-0 91-3 91-3 91-3 197-3 197-3 91-3 197-3 91-3 197-3 197-3 222-0 222-0 448-0 448-0 448-0 448-0 163-0 163-0 163-0 163-0 163-0 163-0 163-0 163-0 399-0 399-0 399-0 399-0 218-3 218-3 218-3 218-3 218-3 218-3 273-0 218-3 218-3 0-2 0-2 0-2 0-2 0-2 0-2 0-2 0-2 0-2 0-2 0-2 0-2 0-2 0-2 0-2 0-2 0-2 0-2 0-2 0-2 0-2 0-2 0-2 0-2 0-2 0-2 0-2 0-2 0-2 
0-2 0-2 0-2 0-2 0-2 0-2 0-2 0-2 0-2 0-2 0-2 0-2 0-2 0-2 0-2 0-2 0-2 0-2 0-2 0-2 0-2 0-2 0-2 0-2 0-2 0-2 0-2 0-2 0-2 0-2 0-2 0-2 0-2 0-2 377-3 377-3 377-3 377-3 229-0 229-0 229-0 229-0 229-0 229-0 428-0 428-0 428-0 428-0 428-0 233-0 233-0 233-0 233-0 233-0 376-3 87-0 87-0 202-0 202-0 202-0 331-0 331-0 331-0 331-0 331-0 331-0 331-0 157-0 157-0 157-0 157-0 157-0 157-0 412-0 412-0 412-0 412-0 412-0 412-0 238-0 238-0 238-0 238-0 238-0 238-0 238-0 436-0 436-0 365-0 365-0 365-0 365-0 365-0 365-0 365-0 365-0 365-0 365-0 182-0 182-0 182-0 182-0 182-0 321-3 321-3 321-3 321-3 321-3 321-3 321-3 321-3 321-3 321-3 321-3 292-3 292-3 292-3 262-0 262-0 262-0 262-0 262-0 262-0 262-0 262-0 169-0 267-0 267-0 267-0 267-0 267-0 313-0 313-0 313-0 414-3 414-3 414-3 414-3 213-0 213-0 213-0 213-0 213-0 213-0 213-0 213-0 213-0 213-0 350-0 424-0 424-0 91-3 91-3 91-3 91-3 91-3 91-3 91-3 91-3 197-3 197-3 197-3 222-0 222-0 448-0 448-0 448-0 448-0 163-0 163-0 163-0 448-0 163-0 163-0 163-0 163-0 399-0 399-0 399-0 218-3 218-3 399-0 273-0 273-0 273-0 273-0 218-3 218-3 273-0 0-2 0-2 0-2 0-2 0-2 0-2 0-2 0-2 0-2 0-2 0-2 0-2 0-2 0-2 0-2 0-2 0-2 0-2 0-2 0-2 0-2 0-2 0-2 0-2 0-2 0-2 0-2 0-2 
0-2 0-2 0-2 0-2 0-2 0-2 0-2 0-2 0-2 0-2 0-2 0-2 0-2 0-2 0-2 0-2 0-2 0-2 0-2 0-2 0-2 0-2 0-2 0-2 0-2 0-2 0-2 0-2 0-2 0-2 0-2 0-2 0-2 0-2 377-3 377-3 377-3 377-3 229-0 229-0 229-0 229-0 229-0 229-0 428-0 428-0 428-0 181-0 428-0 428-0 428-0 233-0 233-0 376-3 376-3 87-0 87-0 202-0 202-0 202-0 330-3 331-0 331-0 331-0 330-3 231-0 231-0 231-0 231-0 231-0 157-0 157-0 412-0 412-0 412-0 412-0 412-0 412-0 158-3 238-0 238-0 238-0 238-0 238-0 238-0 238-0 436-0 436-0 365-0 365-0 365-0 365-0 365-0 365-0 365-0 365-0 182-0 182-0 182-0 182-0 182-0 182-0 182-0 258-0 258-0 258-0 168-3 168-3 168-3 321-3 321-3 321-3 321-3 321-3 292-3 292-3 292-3 292-3 292-3 262-0 262-0 262-0 262-0 262-0 262-0 169-0 267-0 267-0 267-0 313-0 313-0 313-0 313-0 313-0 313-0 414-3 414-3 414-3 414-3 313-0 213-0 213-0 213-0 213-0 213-0 349-3 213-0 213-0 424-0 424-0 424-0 424-0 91-3 91-3 91-3 91-3 91-3 91-3 265-0 265-0 222-0 222-0 222-0 222-0 448-0 448-0 448-0 448-0 448-0 448-0 448-0 448-0 448-0 163-0 163-0 163-0 399-0 399-0 399-0 399-0 399-0 399-0 273-0 273-0 273-0 273-0 218-3 218-3 273-0 0-2 0-2 0-2 0-2 0-2 0-2 0-2 0-2 0-2 0-2 0-2 0-2 0-2 0-2 0-2 0-2 0-2 0-2 0-2 0-2 0-2 0-2 0-2 0-2 0-2 0-2 0-2 0-2 
0-2 0-2 0-2 0-2 0-2 0-2 0-2 0-2 0-2 0-2 0-2 0-2 0-2 0-2 0-2 0-2 0-2 0-2 0-2 0-2 0-2 0-2 0-2 0-2 0-2 0-2 0-2 0-2 0-2 0-2 0-2 0-2 0-2 0-2 0-2 377-3 377-3 377-3 229-0 229-0 229-0 229-0 229-0 428-0 428-0 428-0 181-0 181-0 428-0 428-0 428-0 233-0 233-0 376-3 376-3 376-3 330-3 330-3 330-3 330-3 330-3 331-0 331-0 330-3 330-3 231-0 231-0 231-0 231-0 231-0 231-0 157-0 412-0 412-0 412-0 412-0 412-0 158-3 158-3 158-3 158-3 158-3 158-3 158-3 158-3 264-3 264-3 264-3 264-3 365-0 365-0 365-0 365-0 365-0 365-0 365-0 182-0 182-0 296-3 182-0 182-0 182-0 182-0 258-0 258-0 258-0 168-3 168-3 168-3 168-3 168-3 168-3 168-3 321-3 292-3 292-3 292-3 292-3 292-3 292-3 169-0 169-0 169-0 169-0 169-0 169-0 267-0 267-0 313-0 313-0 313-0 313-0 313-0 313-0 313-0 414-3 414-3 313-0 313-0 313-0 313-0 349-3 349-3 349-3 349-3 349-3 349-3 349-3 424-0 424-0 424-0 424-0 91-3 91-3 91-3 91-3 91-3 91-3 265-0 265-0 265-0 265-0 222-0 222-0 222-0 448-0 448-0 448-0 448-0 448-0 448-0 448-0 448-0 448-0 448-0 399-0 399-0 399-0 399-0 399-0 399-0 399-0 273-0 273-0 273-0 273-0 273-0 273-0 273-0 0-2 0-2 0-2 0-2 0-2 0-2 0-2 0-2 0-2 0-2 0-2 0-2 0-2 0-2 0-2 0-2 0-2 0-2 0-2 0-2 0-2 0-2 0-2 0-2 0-2 0-2 0-2 0-2 
0-2 0-2 0-2 0-2 0-2 0-2 0-2 0-2 0-2 0-2 0-2 0-2 0-2 0-2 0-2 0-2 0-2 0-2 0-2 0-2 0-2 0-2 0-2 0-2 0-2 0-2 0-2 0-2 0-2 0-2 0-2 0-2 0-2 0-2 0-2 377-3 377-3 377-3 229-0 229-0 229-0 229-0 229-0 229-0 428-0 181-0 181-0 181-0 181-0 428-0 181-0 233-0 233-0 376-3 376-3 376-3 376-3 376-3 330-3 330-3 330-3 331-0 331-0 330-3 231-0 231-0 231-0 231-0 231-0 231-0 231-0 231-0 231-0 412-0 412-0 412-0 412-0 158-3 158-3 158-3 158-3 158-3 158-3 158-3 158-3 158-3 264-3 264-3 264-3 264-3 365-0 365-0 264-3 264-3 365-0 365-0 182-0 182-0 296-3 182-0 182-0 182-0 258-0 258-0 258-0 168-3 168-3 168-3 168-3 168-3 168-3 168-3 168-3 270-3 292-3 292-3 292-3 292-3 292-3 292-3 292-3 169-0 169-0 169-0 169-0 169-0 169-0 267-0 267-0 267-0 267-0 267-0 313-0 313-0 313-0 414-3 414-3 313-0 313-0 313-0 313-0 349-3 349-3 349-3 349-3 349-3 349-3 349-3 424-0 424-0 424-0 424-0 322-0 322-0 322-0 322-0 91-3 91-3 265-0 265-0 265-0 265-0 265-0 222-0 222-0 448-0 448-0 340-0 340-0 448-0 448-0 448-0 448-0 448-0 448-0 399-0 399-0 399-0 399-0 399-0 399-0 399-0 148-0 148-0 273-0 273-0 273-0 273-0 273-0 0-2 0-2 0-2 0-2 0-2 0-2 0-2 0-2 0-2 0-2 0-2 0-2 0-2 0-2 0-2 0-2 0-2 0-2 0-2 0-2 0-2 0-2 0-2 0-2 0-2 0-2 0-2 0-2 
0-2 0-2 0-2 0-2 0-2 0-2 0-2 0-2 0-2 0-2 0-2 0-2 0-2 0-2 0-2 0-2 0-2 0-2 0-2 0-2 0-2 0-2 0-2 0-2 0-2 0-2 0-2 0-2 0-2 0-2 0-2 0-2 0-2 0-2 0-2 377-3 377-3 377-3 229-0 303-3 303-3 303-3 428-0 428-0 428-0 181-0 181-0 181-0 181-0 181-0 181-0 181-0 233-0 376-3 376-3 376-3 376-3 376-3 330-3 330-3 330-3 330-3 330-3 330-3 231-0 231-0 231-0 231-0 231-0 231-0 231-0 231-0 231-0 412-0 412-0 412-0 412-0 389-0 158-3 158-3 158-3 216-3 216-3 216-3 216-3 264-3 264-3 264-3 264-3 264-3 264-3 264-3 264-3 264-3 264-3 264-3 182-0 296-3 296-3 182-0 258-0 258-0 258-0 258-0 258-0 168-3 168-3 168-3 168-3 168-3 168-3 168-3 270-3 270-3 292-3 292-3 292-3 292-3 58-3 58-3 58-3 58-3 169-0 169-0 169-0 169-0 169-0 267-0 267-0 267-0 267-0 267-0 313-0 313-0 313-0 313-0 313-0 313-0 313-0 349-3 349-3 349-3 349-3 349-3 349-3 349-3 349-3 424-0 424-0 424-0 424-0 424-0 322-0 322-0 322-0 322-0 366-3 366-3 366-3 265-0 265-0 265-0 265-0 222-0 222-0 448-0 448-0 340-0 340-0 340-0 340-0 340-0 340-0 474-0 474-0 474-0 474-0 474-0 399-0 399-0 399-0 399-0 399-0 148-0 273-0 273-0 273-0 273-0 273-0 0-2 0-2 0-2 0-2 0-2 0-2 0-2 0-2 0-2 0-2 0-2 0-2 0-2 0-2 0-2 0-2 0-2 0-2 0-2 0-2 0-2 0-2 0-2 0-2 0-2 0-2 0-2 0-2 
0-2 0-2 0-2 0-2 0-2 0-2 0-2 0-2 0-2 0-2 0-2 0-2 0-2 0-2 0-2 0-2 0-2 0-2 0-2 0-2 0-2 0-2 0-2 0-2 0-2 0-2 0-2 0-2 0-2 0-2 0-2 0-2 0-2 0-2 377-3 377-3 377-3 377-3 303-3 303-3 303-3 303-3 303-3 303-3 303-3 181-0 181-0 181-0 181-0 181-0 181-0 376-3 376-3 376-3 376-3 376-3 354-3 354-3 330-3 330-3 330-3 330-3 330-3 330-3 330-3 231-0 231-0 231-0 231-0 231-0 231-0 231-0 231-0 389-0 389-0 389-0 389-0 389-0 158-3 158-3 158-3 216-3 216-3 216-3 216-3 216-3 264-3 264-3 264-3 264-3 264-3 264-3 264-3 264-3 264-3 264-3 182-0 296-3 296-3 296-3 258-0 258-0 258-0 258-0 258-0 168-3 168-3 168-3 168-3 168-3 168-3 270-3 270-3 270-3 270-3 292-3 292-3 292-3 58-3 58-3 270-3 58-3 169-0 169-0 169-0 169-0 169-0 267-0 267-0 267-0 267-0 267-0 318-3 318-3 313-0 313-0 313-0 313-0 313-0 349-3 349-3 349-3 349-3 349-3 349-3 349-3 349-3 424-0 424-0 424-0 424-0 424-0 322-0 322-0 322-0 322-0 366-3 366-3 366-3 366-3 366-3 265-0 265-0 265-0 265-0 265-0 340-0 340-0 340-0 340-0 340-0 340-0 474-0 474-0 474-0 474-0 474-0 474-0 399-0 399-0 399-0 399-0 399-0 148-0 148-0 273-0 273-0 273-0 273-0 0-2 0-2 0-2 0-2 0-2 0-2 0-2 0-2 0-2 0-2 0-2 0-2 0-2 0-2 0-2 0-2 0-2 0-2 0-2 0-2 0-2 0-2 0-2 0-2 0-2 0-2 0-2 0-2 
0-2 0-2 0-2 0-2 0-2 0-2 0-2 0-2 0-2 0-2 0-2 0-2 0-2 0-2 0-2 0-2 0-2 0-2 0-2 0-2 0-2 0-2 0-2 0-2 0-2 0-2 0-2 0-2 0-2 0-2 0-2 0-2 0-2 0-2 377-3 377-3 377-3 377-3 303-3 303-3 303-3 303-3 303-3 303-3 303-3 181-0 181-0 181-0 181-0 181-0 376-3 376-3 376-3 376-3 376-3 376-3 354-3 354-3 330-3 330-3 330-3 330-3 330-3 330-3 330-3 201-3 201-3 201-3 201-3 201-3 201-3 389-0 389-0 389-0 389-0 389-0 389-0 389-0 158-3 158-3 158-3 216-3 216-3 216-3 216-3 469-0 469-0 469-0 264-3 264-3 264-3 264-3 336-0 336-0 336-0 336-0 182-0 296-3 296-3 296-3 258-0 258-0 258-0 258-0 258-0 258-0 168-3 168-3 168-3 305-3 270-3 270-3 270-3 270-3 270-3 270-3 270-3 270-3 270-3 270-3 270-3 58-3 169-0 169-0 169-0 169-0 169-0 169-0 267-0 267-0 267-0 267-0 318-3 318-3 318-3 318-3 318-3 318-3 349-3 349-3 244-3 349-3 244-3 244-3 244-3 244-3 424-0 424-0 424-0 424-0 322-0 322-0 322-0 322-0 322-0 322-0 366-3 366-3 366-3 366-3 366-3 366-3 265-0 265-0 265-0 265-0 265-0 340-0 340-0 340-0 340-0 340-0 474-0 474-0 474-0 474-0 394-0 394-0 394-0 394-0 394-0 399-0 399-0 148-0 148-0 273-0 273-0 273-0 273-0 0-2 0-2 0-2 0-2 0-2 0-2 0-2 0-2 0-2 0-2 0-2 0-2 0-2 0-2 0-2 0-2 0-2 0-2 0-2 0-2 0-2 0-2 0-2 0-2 0-2 0-2 0-2 0-2 
0-2 0-2 0-2 0-2 0-2 0-2 0-2 0-2 0-2 0-2 0-2 0-2 0-2 0-2 0-2 0-2 0-2 0-2 0-2 0-2 0-2 0-2 0-2 0-2 0-2 0-2 0-2 0-2 0-2 0-2 0-2 0-2 0-2 0-2 377-3 377-3 377-3 377-3 282-3 303-3 303-3 303-3 303-3 303-3 303-3 303-3 181-0 181-0 181-0 181-0 181-0 376-3 376-3 376-3 376-3 376-3 354-3 354-3 354-3 330-3 354-3 354-3 330-3 330-3 201-3 201-3 201-3 201-3 201-3 201-3 201-3 201-3 389-0 389-0 389-0 389-0 389-0 158-3 158-3 158-3 158-3 158-3 216-3 216-3 469-0 469-0 469-0 469-0 264-3 264-3 264-3 264-3 336-0 336-0 336-0 336-0 336-0 336-0 296-3 296-3 296-3 296-3 296-3 258-0 258-0 258-0 258-0 168-3 168-3 305-3 270-3 270-3 270-3 270-3 270-3 270-3 270-3 270-3 270-3 270-3 58-3 58-3 169-0 169-0 169-0 169-0 169-0 489-0 489-0 489-0 489-0 489-0 318-3 318-3 318-3 318-3 318-3 318-3 349-3 349-3 244-3 244-3 244-3 244-3 244-3 424-0 424-0 424-0 424-0 424-0 322-0 322-0 322-0 322-0 322-0 322-0 322-0 366-3 366-3 366-3 366-3 366-3 265-0 265-0 265-0 265-0 340-0 340-0 340-0 340-0 340-0 474-0 474-0 474-0 474-0 474-0 394-0 394-0 394-0 394-0 394-0 394-0 399-0 148-0 148-0 273-0 273-0 273-0 273-0 0-2 0-2 0-2 0-2 0-2 0-2 0-2 0-2 0-2 0-2 0-2 0-2 0-2 0-2 0-2 0-2 0-2 0-2 0-2 0-2 0-2 0-2 0-2 0-2 0-2 0-2 0-2 0-2 
0-2 0-2 0-2 0-2 0-2 0-2 0-2 0-2 0-2 0-2 0-2 0-2 0-2 0-2 0-2 0-2 0-2 0-2 0-2 0-2 0-2 0-2 0-2 0-2 0-2 0-2 0-2 0-2 0-2 0-2 0-2 0-2 0-2 0-2 377-3 377-3 377-3 282-3 282-3 303-3 303-3 303-3 303-3 303-3 303-3 303-3 204-0 181-0 181-0 181-0 181-0 181-0 376-3 376-3 376-3 376-3 376-3 354-3 354-3 330-3 354-3 354-3 330-3 201-3 201-3 201-3 201-3 201-3 201-3 201-3 201-3 201-3 389-0 389-0 389-0 389-0 389-0 389-0 389-0 158-3 158-3 158-3 216-3 469-0 469-0 469-0 469-0 469-0 264-3 264-3 336-0 336-0 336-0 336-0 336-0 336-0 336-0 336-0 296-3 296-3 296-3 296-3 296-3 258-0 258-0 258-0 258-0 305-3 305-3 305-3 270-3 270-3 270-3 270-3 270-3 270-3 270-3 270-3 270-3 58-3 58-3 58-3 58-3 58-3 58-3 58-3 58-3 489-0 489-0 489-0 489-0 489-0 318-3 318-3 318-3 318-3 318-3 318-3 318-3 318-3 244-3 244-3 244-3 244-3 117-3 116-0 424-0 424-0 424-0 424-0 322-0 322-0 322-0 322-0 322-0 348-0 348-0 348-0 366-3 366-3 366-3 366-3 265-0 265-0 265-0 265-0 194-3 340-0 340-0 340-0 340-0 474-0 474-0 474-0 474-0 474-0 394-0 394-0 394-0 394-0 394-0 394-0 394-0 148-0 148-0 148-0 148-0 148-0 148-0 0-2 0-2 0-2 0-2 0-2 0-2 0-2 0-2 0-2 0-2 0-2 0-2 0-2 0-2 0-2 0-2 0-2 0-2 0-2 0-2 0-2 0-2 0-2 0-2 0-2 0-2 0-2 0-2 
0-2 0-2 0-2 0-2 0-2 0-2 0-2 0-2 0-2 0-2 0-2 0-2 0-2 0-2 0-2 0-2 0-2 0-2 0-2 0-2 0-2 0-2 0-2 0-2 0-2 0-2 0-2 0-2 0-2 0-2 0-2 0-2 0-2 0-2 377-3 377-3 377-3 282-3 282-3 282-3 282-3 204-0 303-3 303-3 303-3 303-3 204-0 181-0 204-0 204-0 204-0 181-0 181-0 230-3 376-3 354-3 354-3 354-3 354-3 330-3 354-3 354-3 330-3 201-3 201-3 201-3 201-3 201-3 201-3 201-3 201-3 259-3 389-0 389-0 389-0 389-0 389-0 389-0 389-0 158-3 158-3 158-3 216-3 469-0 469-0 469-0 469-0 469-0 264-3 469-0 469-0 336-0 336-0 336-0 336-0 336-0 336-0 336-0 336-0 296-3 296-3 296-3 296-3 296-3 258-0 258-0 258-0 164-3 164-3 305-3 305-3 305-3 270-3 270-3 36-3 270-3 58-3 58-3 58-3 58-3 58-3 58-3 58-3 489-0 489-0 489-0 489-0 489-0 489-0 489-0 318-3 318-3 318-3 334-0 318-3 318-3 318-3 318-3 244-3 244-3 244-3 244-3 244-3 117-3 117-3 116-0 116-0 116-0 116-0 424-0 424-0 322-0 322-0 322-0 348-0 348-0 348-0 348-0 366-3 366-3 366-3 366-3 366-3 265-0 194-3 194-3 194-3 340-0 340-0 340-0 340-0 474-0 474-0 474-0 474-0 474-0 394-0 394-0 394-0 394-0 394-0 394-0 394-0 221-3 221-3 148-0 148-0 148-0 148-0 0-2 0-2 0-2 0-2 0-2 0-2 0-2 0-2 0-2 0-2 0-2 0-2 0-2 0-2 0-2 0-2 0-2 0-2 0-2 0-2 0-2 0-2 0-2 0-2 0-2 0-2 0-2 0-2 
0-2 0-2 0-2 0-2 0-2 0-2 0-2 0-2 0-2 0-2 0-2 0-2 0-2 0-2 0-2 0-2 0-2 0-2 0-2 0-2 0-2 0-2 0-2 0-2 0-2 0-2 0-2 0-2 0-2 0-2 0-2 0-2 0-2 0-2 282-3 282-3 282-3 282-3 282-3 282-3 282-3 204-0 204-0 303-3 303-3 204-0 204-0 204-0 204-0 204-0 204-0 204-0 204-0 230-3 230-3 230-3 230-3 354-3 354-3 354-3 354-3 354-3 354-3 354-3 201-3 201-3 201-3 259-3 259-3 201-3 201-3 259-3 259-3 389-0 389-0 389-0 389-0 389-0 389-0 216-3 216-3 216-3 216-3 469-0 469-0 469-0 469-0 469-0 469-0 469-0 469-0 469-0 336-0 469-0 336-0 336-0 336-0 336-0 409-0 409-0 296-3 296-3 296-3 296-3 258-0 258-0 258-0 164-3 164-3 164-3 305-3 305-3 36-3 36-3 36-3 36-3 58-3 58-3 58-3 58-3 58-3 58-3 58-3 489-0 489-0 489-0 489-0 489-0 489-0 489-0 318-3 318-3 334-0 334-0 334-0 318-3 244-3 244-3 244-3 244-3 244-3 244-3 244-3 117-3 116-0 116-0 116-0 116-0 116-0 116-0 424-0 322-0 322-0 322-0 348-0 348-0 348-0 348-0 348-0 366-3 366-3 366-3 366-3 194-3 194-3 194-3 194-3 340-0 194-3 340-0 340-0 474-0 474-0 474-0 474-0 474-0 394-0 394-0 394-0 394-0 394-0 394-0 221-3 221-3 148-0 148-0 148-0 148-0 148-0 0-2 0-2 0-2 0-2 0-2 0-2 0-2 0-2 0-2 0-2 0-2 0-2 0-2 0-2 0-2 0-2 0-2 0-2 0-2 0-2 0-2 0-2 0-2 0-2 0-2 0-2 0-2 0-2 
0-2 0-2 0-2 0-2 0-2 0-2 0-2 0-2 0-2 0-2 0-2 0-2 0-2 0-2 0-2 0-2 0-2 0-2 0-2 0-2 0-2 0-2 0-2 0-2 0-2 0-2 0-2 0-2 0-2 0-2 0-2 0-2 0-2 0-2 282-3 282-3 282-3 282-3 282-3 282-3 282-3 204-0 204-0 204-0 204-0 204-0 204-0 204-0 204-0 204-0 230-3 230-3 230-3 230-3 230-3 230-3 285-0 285-0 285-0 354-3 354-3 354-3 354-3 354-3 201-3 201-3 201-3 259-3 259-3 201-3 259-3 259-3 259-3 389-0 389-0 389-0 216-3 216-3 216-3 216-3 216-3 216-3 216-3 469-0 469-0 469-0 469-0 469-0 469-0 469-0 469-0 469-0 469-0 469-0 336-0 336-0 336-0 336-0 409-0 409-0 308-0 296-3 296-3 296-3 296-3 258-0 164-3 164-3 164-3 164-3 305-3 305-3 36-3 36-3 36-3 36-3 36-3 36-3 36-3 58-3 58-3 58-3 58-3 489-0 489-0 489-0 489-0 489-0 489-0 418-3 318-3 318-3 334-0 334-0 334-0 334-0 244-3 244-3 244-3 244-3 244-3 244-3 244-3 117-3 116-0 116-0 116-0 116-0 116-0 116-0 116-0 322-0 322-0 348-0 348-0 348-0 348-0 348-0 348-0 366-3 366-3 366-3 366-3 194-3 194-3 194-3 194-3 340-0 194-3 194-3 194-3 474-0 474-0 449-3 474-0 394-0 394-0 394-0 394-0 394-0 394-0 394-0 221-3 221-3 148-0 148-0 148-0 0-2 0-2 0-2 0-2 0-2 0-2 0-2 0-2 0-2 0-2 0-2 0-2 0-2 0-2 0-2 0-2 0-2 0-2 0-2 0-2 0-2 0-2 0-2 0-2 0-2 0-2 0-2 0-2 0-2 0-2 
0-2 0-2 0-2 0-2 0-2 0-2 0-2 0-2 0-2 0-2 0-2 0-2 0-2 0-2 0-2 0-2 0-2 0-2 0-2 0-2 0-2 0-2 0-2 0-2 0-2 0-2 0-2 0-2 0-2 0-2 0-2 0-2 0-2 0-2 282-3 282-3 282-3 282-3 282-3 282-3 352-3 352-3 352-3 204-0 204-0 204-0 204-0 204-0 204-0 230-3 230-3 230-3 230-3 230-3 230-3 230-3 285-0 285-0 285-0 285-0 285-0 354-3 354-3 354-3 259-3 259-3 259-3 259-3 259-3 259-3 259-3 259-3 259-3 260-3 260-3 260-3 216-3 216-3 216-3 216-3 216-3 216-3 388-0 388-0 388-0 388-0 388-0 388-0 388-0 439-3 439-3 469-0 409-0 409-0 409-0 336-0 409-0 409-0 409-0 409-0 308-0 296-3 296-3 296-3 296-3 258-0 164-3 164-3 164-3 164-3 305-3 36-3 36-3 36-3 36-3 36-3 36-3 36-3 36-3 36-3 58-3 58-3 58-3 489-0 489-0 489-0 489-0 489-0 489-0 418-3 418-3 418-3 334-0 334-0 334-0 334-0 334-0 334-0 244-3 244-3 244-3 244-3 244-3 117-3 116-0 116-0 116-0 116-0 116-0 116-0 116-0 322-0 348-0 348-0 348-0 348-0 348-0 348-0 348-0 366-3 348-0 348-0 347-0 194-3 194-3 194-3 194-3 194-3 194-3 194-3 194-3 474-0 474-0 449-3 474-0 474-0 474-0 394-0 394-0 394-0 221-3 221-3 221-3 148-0 148-0 148-0 148-0 0-2 0-2 0-2 0-2 0-2 0-2 0-2 0-2 0-2 0-2 0-2 0-2 0-2 0-2 0-2 0-2 0-2 0-2 0-2 0-2 0-2 0-2 0-2 0-2 0-2 0-2 0-2 0-2 0-2 0-2 
0-2 0-2 0-2 0-2 0-2 0-2 0-2 0-2 0-2 0-2 0-2 0-2 0-2 0-2 0-2 0-2 0-2 0-2 0-2 0-2 0-2 0-2 0-2 0-2 0-2 0-2 0-2 0-2 0-2 0-2 0-2 0-2 0-2 0-2 282-3 282-3 282-3 282-3 282-3 282-3 352-3 352-3 352-3 204-0 204-0 204-0 204-0 204-0 204-0 230-3 230-3 230-3 230-3 230-3 230-3 285-0 285-0 285-0 285-0 285-0 354-3 354-3 354-3 354-3 259-3 259-3 259-3 259-3 259-3 259-3 259-3 259-3 259-3 259-3 260-3 260-3 216-3 216-3 216-3 216-3 216-3 216-3 388-0 388-0 388-0 388-0 388-0 388-0 388-0 439-3 439-3 409-0 409-0 409-0 409-0 409-0 409-0 409-0 409-0 409-0 308-0 308-0 296-3 296-3 296-3 164-3 164-3 164-3 164-3 164-3 305-3 305-3 36-3 36-3 36-3 36-3 36-3 36-3 36-3 36-3 337-3 337-3 337-3 337-3 489-0 418-3 418-3 418-3 418-3 418-3 418-3 418-3 418-3 334-0 334-0 334-0 334-0 334-0 334-0 244-3 244-3 244-3 244-3 117-3 116-0 116-0 116-0 116-0 116-0 116-0 116-0 322-0 348-0 214-3 348-0 348-0 348-0 348-0 348-0 348-0 348-0 347-0 347-0 347-0 194-3 194-3 194-3 194-3 194-3 194-3 194-3 474-0 474-0 449-3 449-3 449-3 449-3 449-3 394-0 221-3 221-3 221-3 221-3 148-0 148-0 148-0 148-0 0-2 0-2 0-2 0-2 0-2 0-2 0-2 0-2 0-2 0-2 0-2 0-2 0-2 0-2 0-2 0-2 0-2 0-2 0-2 0-2 0-2 0-2 0-2 0-2 0-2 0-2 0-2 0-2 0-2 0-2 
0-2 0-2 0-2 0-2 0-2 0-2 0-2 0-2 0-2 0-2 0-2 0-2 0-2 0-2 0-2 0-2 0-2 0-2 0-2 0-2 0-2 0-2 0-2 0-2 0-2 0-2 0-2 0-2 0-2 0-2 0-2 0-2 0-2 0-2 282-3 282-3 282-3 352-3 352-3 352-3 352-3 352-3 352-3 356-3 204-0 204-0 356-3 356-3 204-0 230-3 230-3 230-3 230-3 230-3 230-3 285-0 285-0 285-0 285-0 285-0 354-3 354-3 354-3 253-3 253-3 259-3 259-3 259-3 130-3 130-3 259-3 259-3 259-3 259-3 260-3 260-3 260-3 260-3 260-3 260-3 260-3 388-0 388-0 388-0 388-0 388-0 388-0 388-0 388-0 439-3 439-3 439-3 409-0 409-0 409-0 409-0 409-0 409-0 308-0 308-0 308-0 308-0 308-0 308-0 296-3 296-3 164-3 164-3 164-3 164-3 305-3 305-3 36-3 36-3 36-3 36-3 36-3 36-3 36-3 36-3 36-3 337-3 337-3 337-3 337-3 418-3 418-3 418-3 418-3 418-3 418-3 418-3 334-0 334-0 334-0 334-0 334-0 334-0 334-0 117-3 117-3 117-3 117-3 117-3 117-3 117-3 116-0 116-0 116-0 116-0 116-0 214-3 214-3 214-3 214-3 348-0 348-0 348-0 347-0 347-0 348-0 347-0 347-0 347-0 194-3 194-3 194-3 194-3 194-3 194-3 449-3 449-3 449-3 449-3 449-3 449-3 221-3 221-3 221-3 221-3 221-3 221-3 221-3 221-3 221-3 221-3 148-0 0-2 0-2 0-2 0-2 0-2 0-2 0-2 0-2 0-2 0-2 0-2 0-2 0-2 0-2 0-2 0-2 0-2 0-2 0-2 0-2 0-2 0-2 0-2 0-2 0-2 0-2 0-2 0-2 0-2 0-2 
0-2 0-2 0-2 0-2 0-2 0-2 0-2 0-2 0-2 0-2 0-2 0-2 0-2 0-2 0-2 0-2 0-2 0-2 0-2 0-2 0-2 0-2 0-2 0-2 0-2 0-2 0-2 0-2 0-2 0-2 0-2 0-2 0-2 0-2 282-3 282-3 352-3 352-3 352-3 352-3 352-3 356-3 356-3 356-3 356-3 356-3 356-3 356-3 356-3 230-3 230-3 230-3 230-3 230-3 230-3 285-0 285-0 285-0 285-0 285-0 285-0 285-0 253-3 253-3 253-3 253-3 259-3 130-3 130-3 130-3 130-3 130-3 130-3 333-3 333-3 260-3 260-3 260-3 260-3 260-3 260-3 260-3 388-0 388-0 388-0 388-0 388-0 439-3 439-3 439-3 439-3 439-3 439-3 409-0 409-0 409-0 409-0 308-0 308-0 308-0 308-0 308-0 308-0 308-0 164-3 164-3 164-3 164-3 164-3 305-3 305-3 305-3 36-3 36-3 36-3 36-3 36-3 337-3 337-3 337-3 337-3 337-3 337-3 337-3 337-3 418-3 418-3 418-3 418-3 418-3 418-3 418-3 418-3 334-0 334-0 334-0 334-0 334-0 334-0 117-3 117-3 117-3 117-3 117-3 117-3 117-3 116-0 116-0 116-0 214-3 214-3 214-3 214-3 214-3 214-3 214-3 214-3 214-3 214-3 347-0 347-0 347-0 347-0 347-0 194-3 194-3 323-3 323-3 323-3 323-3 449-3 449-3 449-3 449-3 449-3 449-3 449-3 400-0 221-3 400-0 221-3 221-3 221-3 221-3 221-3 221-3 0-2 0-2 0-2 0-2 0-2 0-2 0-2 0-2 0-2 0-2 0-2 0-2 0-2 0-2 0-2 0-2 0-2 0-2 0-2 0-2 0-2 0-2 0-2 0-2 0-2 0-2 0-2 0-2 0-2 0-2 0-2 
0-2 0-2 0-2 0-2 0-2 0-2 0-2 0-2 0-2 0-2 0-2 0-2 0-2 0-2 0-2 0-2 0-2 0-2 0-2 0-2 0-2 0-2 0-2 0-2 0-2 0-2 0-2 0-2 0-2 0-2 0-2 0-2 0-2 0-2 282-3 282-3 352-3 352-3 352-3 352-3 352-3 352-3 356-3 356-3 356-3 356-3 356-3 356-3 401-0 401-0 401-0 230-3 230-3 230-3 230-3 285-0 285-0 285-0 285-0 285-0 285-0 253-3 253-3 253-3 253-3 253-3 253-3 130-3 130-3 130-3 130-3 130-3 333-3 333-3 333-3 333-3 333-3 260-3 260-3 260-3 260-3 388-0 388-0 388-0 388-0 439-3 439-3 439-3 439-3 439-3 439-3 409-0 409-0 409-0 409-0 409-0 409-0 409-0 308-0 308-0 308-0 308-0 308-0 308-0 164-3 164-3 164-3 164-3 164-3 305-3 305-3 305-3 305-3 305-3 305-3 305-3 36-3 337-3 337-3 337-3 337-3 337-3 337-3 337-3 337-3 418-3 418-3 418-3 418-3 418-3 418-3 497-0 497-0 497-0 334-0 334-0 334-0 334-0 117-3 117-3 117-3 117-3 117-3 117-3 117-3 545-0 545-0 545-0 545-0 214-3 214-3 214-3 214-3 214-3 214-3 214-3 214-3 214-3 214-3 347-0 347-0 347-0 347-0 347-0 347-0 323-3 323-3 323-3 323-3 323-3 449-3 449-3 449-3 449-3 449-3 449-3 449-3 400-0 400-0 400-0 400-0 400-0 221-3 221-3 221-3 221-3 0-2 0-2 0-2 0-2 0-2 0-2 0-2 0-2 0-2 0-2 0-2 0-2 0-2 0-2 0-2 0-2 0-2 0-2 0-2 0-2 0-2 0-2 0-2 0-2 0-2 0-2 0-2 0-2 0-2 0-2 0-2 
0-2 0-2 0-2 0-2 0-2 0-2 0-2 0-2 0-2 0-2 0-2 0-2 0-2 0-2 0-2 0-2 0-2 0-2 0-2 0-2 0-2 0-2 0-2 0-2 0-2 0-2 0-2 0-2 0-2 0-2 0-2 0-2 0-2 0-2 251-3 251-3 251-3 352-3 352-3 352-3 352-3 352-3 352-3 356-3 356-3 356-3 356-3 356-3 401-0 401-0 401-0 401-0 401-0 401-0 285-0 285-0 285-0 285-0 285-0 285-0 253-3 253-3 253-3 253-3 253-3 253-3 253-3 130-3 130-3 130-3 130-3 333-3 333-3 333-3 333-3 333-3 260-3 260-3 260-3 260-3 260-3 388-0 388-0 388-0 388-0 217-3 439-3 439-3 439-3 439-3 439-3 439-3 283-3 409-0 409-0 409-0 409-0 283-3 308-0 308-0 308-0 308-0 308-0 308-0 164-3 164-3 164-3 305-3 305-3 305-3 447-3 568-0 568-0 305-3 305-3 305-3 337-3 337-3 337-3 337-3 337-3 337-3 368-0 368-0 337-3 418-3 418-3 418-3 418-3 418-3 418-3 497-0 497-0 497-0 497-0 334-0 334-0 334-0 117-3 117-3 117-3 117-3 117-3 117-3 545-0 545-0 545-0 545-0 545-0 545-0 214-3 214-3 214-3 214-3 214-3 214-3 214-3 214-3 347-0 347-0 347-0 347-0 347-0 347-0 323-3 323-3 323-3 323-3 323-3 323-3 323-3 323-3 323-3 449-3 449-3 449-3 449-3 449-3 400-0 400-0 400-0 400-0 400-0 221-3 221-3 221-3 0-2 0-2 0-2 0-2 0-2 0-2 0-2 0-2 0-2 0-2 0-2 0-2 0-2 0-2 0-2 0-2 0-2 0-2 0-2 0-2 0-2 0-2 0-2 0-2 0-2 0-2 0-2 0-2 0-2 0-2 0-2 
0-2 0-2 0-2 0-2 0-2 0-2 0-2 0-2 0-2 0-2 0-2 0-2 0-2 0-2 0-2 0-2 0-2 0-2 0-2 0-2 0-2 0-2 0-2 0-2 0-2 0-2 0-2 0-2 0-2 0-2 0-2 0-2 0-2 0-2 251-3 251-3 251-3 251-3 352-3 352-3 352-3 352-3 352-3 352-3 352-3 352-3 356-3 356-3 356-3 356-3 356-3 401-0 401-0 401-0 285-0 285-0 285-0 285-0 285-0 402-3 402-3 402-3 253-3 253-3 253-3 253-3 253-3 130-3 130-3 130-3 130-3 130-3 130-3 333-3 333-3 333-3 260-3 260-3 260-3 260-3 260-3 217-3 217-3 217-3 217-3 217-3 439-3 439-3 439-3 439-3 439-3 439-3 283-3 283-3 283-3 283-3 283-3 283-3 283-3 283-3 308-0 308-0 308-0 308-0 164-3 164-3 164-3 164-3 447-3 447-3 447-3 568-0 568-0 305-3 305-3 337-3 337-3 337-3 337-3 337-3 337-3 368-0 368-0 368-0 337-3 115-0 115-0 115-0 497-0 497-0 497-0 497-0 497-0 497-0 497-0 497-0 497-0 497-0 497-0 497-0 117-3 117-3 117-3 545-0 545-0 545-0 545-0 545-0 545-0 545-0 214-3 214-3 214-3 214-3 324-0 324-0 324-0 324-0 347-0 347-0 347-0 347-0 347-0 323-3 323-3 323-3 323-3 323-3 323-3 323-3 317-3 317-3 323-3 449-3 449-3 449-3 400-0 400-0 400-0 400-0 400-0 400-0 400-0 221-3 221-3 221-3 0-2 0-2 0-2 0-2 0-2 0-2 0-2 0-2 0-2 0-2 0-2 0-2 0-2 0-2 0-2 0-2 0-2 0-2 0-2 0-2 0-2 0-2 0-2 0-2 0-2 0-2 0-2 0-2 0-2 0-2 0-2 
0-2 0-2 0-2 0-2 0-2 0-2 0-2 0-2 0-2 0-2 0-2 0-2 0-2 0-2 0-2 0-2 0-2 0-2 0-2 0-2 0-2 0-2 0-2 0-2 0-2 0-2 0-2 0-2 0-2 0-2 0-2 0-2 0-2 0-2 251-3 251-3 251-3 251-3 251-3 352-3 352-3 352-3 352-3 352-3 356-3 356-3 356-3 356-3 356-3 356-3 401-0 401-0 401-0 402-3 402-3 402-3 402-3 402-3 402-3 402-3 402-3 402-3 402-3 253-3 253-3 253-3 253-3 253-3 130-3 130-3 130-3 130-3 130-3 333-3 333-3 333-3 260-3 260-3 260-3 260-3 514-3 514-3 217-3 217-3 217-3 217-3 217-3 439-3 439-3 439-3 439-3 439-3 283-3 283-3 283-3 283-3 283-3 283-3 283-3 308-0 308-0 308-0 308-0 184-3 184-3 184-3 164-3 447-3 447-3 447-3 447-3 568-0 568-0 305-3 305-3 337-3 337-3 337-3 337-3 337-3 368-0 368-0 368-0 364-0 364-0 364-0 115-0 115-0 115-0 115-0 497-0 497-0 497-0 497-0 497-0 497-0 497-0 497-0 290-3 290-3 117-3 117-3 290-3 290-3 545-0 545-0 545-0 545-0 545-0 545-0 545-0 214-3 214-3 324-0 324-0 324-0 324-0 324-0 324-0 324-0 347-0 347-0 323-3 323-3 323-3 323-3 323-3 323-3 323-3 323-3 317-3 317-3 317-3 449-3 449-3 449-3 400-0 400-0 400-0 400-0 400-0 400-0 400-0 400-0 400-0 0-2 0-2 0-2 0-2 0-2 0-2 0-2 0-2 0-2 0-2 0-2 0-2 0-2 0-2 0-2 0-2 0-2 0-2 0-2 0-2 0-2 0-2 0-2 0-2 0-2 0-2 0-2 0-2 0-2 0-2 0-2 0-2 
0-2 0-2 0-2 0-2 0-2 0-2 0-2 0-2 0-2 0-2 0-2 0-2 0-2 0-2 0-2 0-2 0-2 0-2 0-2 0-2 0-2 0-2 0-2 0-2 0-2 0-2 0-2 0-2 0-2 0-2 0-2 0-2 0-2 0-2 251-3 251-3 251-3 251-3 251-3 352-3 352-3 307-3 307-3 307-3 307-3 307-3 356-3 356-3 356-3 356-3 401-0 401-0 401-0 402-3 402-3 402-3 327-0 327-0 327-0 402-3 402-3 402-3 402-3 402-3 402-3 253-3 253-3 253-3 130-3 130-3 130-3 130-3 130-3 333-3 333-3 333-3 333-3 333-3 260-3 260-3 514-3 514-3 217-3 217-3 217-3 217-3 217-3 217-3 439-3 439-3 283-3 283-3 283-3 283-3 283-3 283-3 283-3 283-3 283-3 283-3 283-3 308-0 308-0 184-3 184-3 447-3 447-3 447-3 447-3 447-3 447-3 568-0 568-0 305-3 305-3 568-0 568-0 337-3 337-3 368-0 368-0 368-0 368-0 364-0 364-0 364-0 364-0 115-0 115-0 115-0 115-0 497-0 497-0 115-0 461-0 461-0 497-0 497-0 290-3 290-3 290-3 117-3 290-3 290-3 290-3 290-3 545-0 545-0 545-0 545-0 462-0 462-0 462-0 462-0 324-0 324-0 324-0 324-0 324-0 324-0 324-0 347-0 347-0 347-0 317-3 323-3 323-3 323-3 323-3 317-3 317-3 566-0 566-0 566-0 449-3 449-3 400-0 400-0 400-0 400-0 400-0 400-0 400-0 400-0 400-0 0-2 0-2 0-2 0-2 0-2 0-2 0-2 0-2 0-2 0-2 0-2 0-2 0-2 0-2 0-2 0-2 0-2 0-2 0-2 0-2 0-2 0-2 0-2 0-2 0-2 0-2 0-2 0-2 0-2 0-2 0-2 0-2 
0-2 0-2 0-2 0-2 0-2 0-2 0-2 0-2 0-2 0-2 0-2 0-2 0-2 0-2 0-2 0-2 0-2 0-2 0-2 0-2 0-2 0-2 0-2 0-2 0-2 0-2 0-2 0-2 0-2 0-2 0-2 0-2 0-2 0-2 251-3 251-3 251-3 251-3 251-3 251-3 251-3 307-3 307-3 307-3 307-3 307-3 356-3 307-3 356-3 401-0 401-0 401-0 401-0 402-3 402-3 327-0 327-0 327-0 327-0 286-0 286-0 402-3 402-3 402-3 402-3 503-0 253-3 253-3 130-3 130-3 333-3 333-3 333-3 333-3 514-3 333-3 333-3 514-3 260-3 260-3 514-3 514-3 514-3 217-3 217-3 217-3 217-3 217-3 217-3 283-3 283-3 283-3 283-3 283-3 283-3 283-3 283-3 283-3 184-3 184-3 184-3 184-3 184-3 184-3 447-3 447-3 447-3 447-3 447-3 447-3 447-3 568-0 568-0 568-0 568-0 568-0 568-0 568-0 568-0 568-0 368-0 368-0 368-0 364-0 364-0 364-0 364-0 115-0 115-0 115-0 115-0 115-0 115-0 115-0 461-0 497-0 497-0 497-0 290-3 290-3 290-3 290-3 290-3 290-3 290-3 290-3 290-3 545-0 545-0 545-0 462-0 462-0 462-0 462-0 324-0 462-0 324-0 324-0 324-0 324-0 324-0 347-0 347-0 347-0 317-3 317-3 317-3 317-3 317-3 317-3 317-3 566-0 566-0 566-0 566-0 375-3 375-3 375-3 375-3 375-3 375-3 375-3 375-3 375-3 375-3 0-2 0-2 0-2 0-2 0-2 0-2 0-2 0-2 0-2 0-2 0-2 0-2 0-2 0-2 0-2 0-2 0-2 0-2 0-2 0-2 0-2 0-2 0-2 0-2 0-2 0-2 0-2 0-2 0-2 0-2 0-2 0-2 
0-2 0-2 0-2 0-2 0-2 0-2 0-2 0-2 0-2 0-2 0-2 0-2 0-2 0-2 0-2 0-2 0-2 0-2 0-2 0-2 0-2 0-2 0-2 0-2 0-2 0-2 0-2 0-2 0-2 0-2 0-2 0-2 0-2 0-2 251-3 251-3 251-3 251-3 251-3 307-3 307-3 307-3 307-3 307-3 307-3 307-3 307-3 307-3 307-3 401-0 401-0 401-0 401-0 327-0 327-0 327-0 327-0 327-0 327-0 286-0 286-0 402-3 402-3 402-3 402-3 503-0 503-0 253-3 130-3 130-3 333-3 333-3 333-3 333-3 514-3 514-3 514-3 514-3 260-3 260-3 514-3 514-3 514-3 217-3 217-3 217-3 217-3 217-3 217-3 332-0 332-0 332-0 332-0 332-0 332-0 332-0 332-0 332-0 184-3 184-3 184-3 184-3 184-3 184-3 447-3 447-3 447-3 447-3 447-3 447-3 447-3 447-3 360-0 360-0 568-0 568-0 568-0 568-0 568-0 568-0 368-0 368-0 368-0 364-0 364-0 364-0 364-0 115-0 115-0 115-0 115-0 115-0 115-0 115-0 461-0 497-0 243-0 497-0 290-3 290-3 290-3 290-3 290-3 290-3 290-3 290-3 545-0 545-0 545-0 545-0 462-0 462-0 462-0 462-0 462-0 462-0 324-0 324-0 324-0 324-0 324-0 324-0 473-3 473-3 317-3 317-3 317-3 317-3 317-3 317-3 317-3 566-0 566-0 566-0 566-0 566-0 566-0 375-3 375-3 375-3 375-3 375-3 375-3 375-3 375-3 0-2 0-2 0-2 0-2 0-2 0-2 0-2 0-2 0-2 0-2 0-2 0-2 0-2 0-2 0-2 0-2 0-2 0-2 0-2 0-2 0-2 0-2 0-2 0-2 0-2 0-2 0-2 0-2 0-2 0-2 0-2 0-2 
0-2 0-2 0-2 0-2 0-2 0-2 0-2 0-2 0-2 0-2 0-2 0-2 0-2 0-2 0-2 0-2 0-2 0-2 0-2 0-2 0-2 0-2 0-2 0-2 0-2 0-2 0-2 0-2 0-2 0-2 0-2 0-2 0-2 0-2 0-2 251-3 251-3 251-3 251-3 307-3 307-3 307-3 307-3 307-3 307-3 307-3 307-3 307-3 307-3 401-0 401-0 401-0 401-0 327-0 327-0 327-0 327-0 327-0 286-0 286-0 286-0 402-3 402-3 402-3 402-3 402-3 503-0 503-0 503-0 130-3 130-3 503-0 333-3 333-3 479-3 514-3 514-3 514-3 514-3 514-3 514-3 514-3 514-3 514-3 514-3 217-3 217-3 217-3 217-3 332-0 332-0 332-0 332-0 332-0 332-0 332-0 332-0 332-0 332-0 184-3 184-3 470-3 447-3 447-3 447-3 447-3 447-3 447-3 447-3 447-3 360-0 360-0 360-0 360-0 360-0 360-0 568-0 568-0 568-0 568-0 368-0 368-0 368-0 364-0 364-0 364-0 364-0 364-0 115-0 115-0 115-0 115-0 115-0 115-0 461-0 497-0 243-0 497-0 243-0 243-0 290-3 290-3 290-3 290-3 290-3 290-3 545-0 545-0 545-0 545-0 462-0 462-0 462-0 462-0 462-0 462-0 324-0 324-0 324-0 324-0 324-0 324-0 473-3 473-3 317-3 317-3 317-3 317-3 317-3 317-3 317-3 566-0 566-0 566-0 566-0 566-0 375-3 375-3 375-3 375-3 375-3 375-3 375-3 0-2 0-2 0-2 0-2 0-2 0-2 0-2 0-2 0-2 0-2 0-2 0-2 0-2 0-2 0-2 0-2 0-2 0-2 0-2 0-2 0-2 0-2 0-2 0-2 0-2 0-2 0-2 0-2 0-2 0-2 0-2 0-2 0-2 0-2 
0-2 0-2 0-2 0-2 0-2 0-2 0-2 0-2 0-2 0-2 0-2 0-2 0-2 0-2 0-2 0-2 0-2 0-2 0-2 0-2 0-2 0-2 0-2 0-2 0-2 0-2 0-2 0-2 0-2 0-2 0-2 0-2 0-2 0-2 0-2 251-3 357-0 251-3 251-3 307-3 307-3 307-3 307-3 357-0 307-3 307-3 307-3 307-3 183-0 401-0 401-0 401-0 327-0 327-0 327-0 327-0 327-0 286-0 286-0 286-0 286-0 286-0 286-0 286-0 286-0 503-0 503-0 503-0 503-0 503-0 503-0 503-0 333-3 479-3 479-3 514-3 514-3 514-3 514-3 514-3 514-3 514-3 514-3 514-3 514-3 217-3 217-3 217-3 217-3 332-0 332-0 332-0 332-0 332-0 332-0 332-0 184-3 184-3 184-3 184-3 470-3 470-3 470-3 470-3 470-3 353-3 447-3 447-3 447-3 447-3 360-0 360-0 360-0 360-0 360-0 568-0 568-0 568-0 568-0 568-0 368-0 368-0 368-0 364-0 364-0 364-0 364-0 364-0 115-0 115-0 115-0 115-0 115-0 461-0 461-0 461-0 243-0 243-0 243-0 243-0 290-3 290-3 290-3 290-3 290-3 290-3 545-0 462-0 462-0 462-0 462-0 462-0 462-0 462-0 462-0 462-0 462-0 473-3 324-0 473-3 324-0 324-0 473-3 473-3 317-3 317-3 317-3 317-3 317-3 566-0 566-0 566-0 566-0 566-0 566-0 566-0 375-3 375-3 375-3 375-3 375-3 375-3 375-3 0-2 0-2 0-2 0-2 0-2 0-2 0-2 0-2 0-2 0-2 0-2 0-2 0-2 0-2 0-2 0-2 0-2 0-2 0-2 0-2 0-2 0-2 0-2 0-2 0-2 0-2 0-2 0-2 0-2 0-2 0-2 0-2 0-2 0-2 
0-2 0-2 0-2 0-2 0-2 0-2 0-2 0-2 0-2 0-2 0-2 0-2 0-2 0-2 0-2 0-2 0-2 0-2 0-2 0-2 0-2 0-2 0-2 0-2 0-2 0-2 0-2 0-2 0-2 0-2 0-2 0-2 0-2 0-2 0-2 357-0 357-0 357-0 357-0 357-0 357-0 357-0 357-0 357-0 357-0 183-0 183-0 183-0 183-0 183-0 401-0 401-0 401-0 327-0 327-0 327-0 327-0 286-0 286-0 286-0 286-0 286-0 286-0 286-0 286-0 286-0 503-0 503-0 503-0 503-0 503-0 503-0 333-3 503-0 479-3 514-3 514-3 514-3 328-0 328-0 514-3 328-0 328-0 328-0 217-3 217-3 217-3 453-3 453-3 332-0 332-0 332-0 332-0 332-0 332-0 184-3 184-3 184-3 470-3 470-3 470-3 470-3 470-3 470-3 470-3 353-3 447-3 447-3 360-0 360-0 360-0 360-0 360-0 360-0 568-0 568-0 568-0 568-0 568-0 568-0 368-0 368-0 368-0 364-0 364-0 364-0 461-0 364-0 364-0 364-0 364-0 461-0 115-0 115-0 461-0 461-0 461-0 243-0 243-0 243-0 243-0 372-0 372-0 372-0 372-0 372-0 372-0 372-0 372-0 462-0 462-0 462-0 495-3 495-3 462-0 462-0 473-3 473-3 473-3 473-3 473-3 324-0 473-3 473-3 473-3 317-3 317-3 147-0 317-3 566-0 566-0 566-0 566-0 566-0 566-0 566-0 319-0 375-3 375-3 375-3 375-3 375-3 0-2 0-2 0-2 0-2 0-2 0-2 0-2 0-2 0-2 0-2 0-2 0-2 0-2 0-2 0-2 0-2 0-2 0-2 0-2 0-2 0-2 0-2 0-2 0-2 0-2 0-2 0-2 0-2 0-2 0-2 0-2 0-2 0-2 0-2 0-2 
0-2 0-2 0-2 0-2 0-2 0-2 0-2 0-2 0-2 0-2 0-2 0-2 0-2 0-2 0-2 0-2 0-2 0-2 0-2 0-2 0-2 0-2 0-2 0-2 0-2 0-2 0-2 0-2 0-2 0-2 0-2 0-2 0-2 0-2 0-2 357-0 357-0 357-0 357-0 357-0 357-0 357-0 357-0 357-0 357-0 183-0 183-0 183-0 183-0 183-0 401-0 401-0 401-0 327-0 327-0 327-0 327-0 286-0 286-0 286-0 286-0 286-0 427-0 286-0 286-0 286-0 503-0 503-0 503-0 503-0 503-0 503-0 503-0 503-0 479-3 479-3 514-3 328-0 328-0 328-0 328-0 328-0 328-0 328-0 328-0 328-0 328-0 328-0 453-3 453-3 332-0 332-0 332-0 332-0 332-0 184-3 184-3 184-3 470-3 470-3 470-3 470-3 470-3 470-3 470-3 353-3 353-3 353-3 520-0 520-0 360-0 360-0 360-0 360-0 360-0 360-0 360-0 368-0 368-0 368-0 368-0 368-0 368-0 368-0 364-0 364-0 461-0 364-0 364-0 461-0 461-0 461-0 461-0 461-0 461-0 461-0 461-0 243-0 243-0 243-0 372-0 372-0 372-0 372-0 372-0 372-0 372-0 372-0 372-0 495-3 495-3 495-3 495-3 462-0 462-0 462-0 473-3 473-3 473-3 473-3 473-3 473-3 473-3 473-3 473-3 473-3 147-0 147-0 147-0 147-0 147-0 566-0 566-0 566-0 566-0 566-0 319-0 319-0 375-3 319-0 319-0 319-0 0-2 0-2 0-2 0-2 0-2 0-2 0-2 0-2 0-2 0-2 0-2 0-2 0-2 0-2 0-2 0-2 0-2 0-2 0-2 0-2 0-2 0-2 0-2 0-2 0-2 0-2 0-2 0-2 0-2 0-2 0-2 0-2 0-2 0-2 0-2 
0-2 0-2 0-2 0-2 0-2 0-2 0-2 0-2 0-2 0-2 0-2 0-2 0-2 0-2 0-2 0-2 0-2 0-2 0-2 0-2 0-2 0-2 0-2 0-2 0-2 0-2 0-2 0-2 0-2 0-2 0-2 0-2 0-2 0-2 0-2 357-0 357-0 357-0 357-0 357-0 357-0 357-0 357-0 357-0 357-0 183-0 183-0 183-0 183-0 183-0 482-0 482-0 401-0 482-0 327-0 327-0 327-0 286-0 286-0 286-0 427-0 427-0 427-0 559-0 286-0 286-0 503-0 503-0 503-0 503-0 503-0 503-0 503-0 503-0 479-3 479-3 479-3 302-3 302-3 328-0 328-0 328-0 328-0 328-0 328-0 328-0 453-3 453-3 453-3 453-3 453-3 453-3 453-3 184-3 184-3 184-3 184-3 470-3 470-3 470-3 470-3 470-3 470-3 470-3 470-3 353-3 353-3 520-0 520-0 520-0 520-0 360-0 360-0 360-0 360-0 360-0 368-0 368-0 368-0 368-0 563-3 563-3 563-3 563-3 563-3 364-0 461-0 461-0 461-0 461-0 461-0 461-0 461-0 461-0 461-0 243-0 243-0 243-0 243-0 243-0 372-0 372-0 372-0 372-0 372-0 372-0 372-0 372-0 495-3 495-3 495-3 495-3 495-3 495-3 462-0 462-0 473-3 473-3 473-3 473-3 473-3 473-3 473-3 421-0 421-0 421-0 147-0 147-0 147-0 147-0 147-0 147-0 566-0 566-0 319-0 319-0 319-0 319-0 319-0 319-0 319-0 319-0 0-2 0-2 0-2 0-2 0-2 0-2 0-2 0-2 0-2 0-2 0-2 0-2 0-2 0-2 0-2 0-2 0-2 0-2 0-2 0-2 0-2 0-2 0-2 0-2 0-2 0-2 0-2 0-2 0-2 0-2 0-2 0-2 0-2 0-2 0-2 
0-2 0-2 0-2 0-2 0-2 0-2 0-2 0-2 0-2 0-2 0-2 0-2 0-2 0-2 0-2 0-2 0-2 0-2 0-2 0-2 0-2 0-2 0-2 0-2 0-2 0-2 0-2 0-2 0-2 0-2 0-2 0-2 0-2 0-2 0-2 357-0 357-0 506-0 506-0 357-0 357-0 357-0 357-0 506-0 183-0 183-0 183-0 183-0 482-0 482-0 482-0 482-0 482-0 482-0 327-0 327-0 327-0 286-0 427-0 427-0 427-0 427-0 559-0 559-0 559-0 559-0 503-0 503-0 503-0 559-0 559-0 559-0 503-0 503-0 479-3 479-3 479-3 302-3 302-3 328-0 328-0 328-0 328-0 328-0 328-0 328-0 453-3 453-3 453-3 453-3 453-3 453-3 453-3 184-3 184-3 184-3 437-0 470-3 470-3 470-3 470-3 470-3 470-3 470-3 353-3 353-3 353-3 353-3 520-0 520-0 520-0 360-0 360-0 360-0 360-0 360-0 360-0 368-0 368-0 368-0 563-3 563-3 563-3 563-3 563-3 413-0 413-0 413-0 413-0 461-0 461-0 461-0 461-0 461-0 461-0 243-0 243-0 243-0 243-0 243-0 243-0 243-0 372-0 372-0 372-0 372-0 372-0 372-0 495-3 495-3 495-3 495-3 495-3 495-3 417-0 462-0 417-0 421-0 421-0 473-3 473-3 473-3 473-3 421-0 421-0 421-0 147-0 147-0 147-0 147-0 147-0 147-0 147-0 147-0 319-0 319-0 319-0 319-0 319-0 319-0 319-0 319-0 0-2 0-2 0-2 0-2 0-2 0-2 0-2 0-2 0-2 0-2 0-2 0-2 0-2 0-2 0-2 0-2 0-2 0-2 0-2 0-2 0-2 0-2 0-2 0-2 0-2 0-2 0-2 0-2 0-2 0-2 0-2 0-2 0-2 0-2 0-2 
0-2 0-2 0-2 0-2 0-2 0-2 0-2 0-2 0-2 0-2 0-2 0-2 0-2 0-2 0-2 0-2 0-2 0-2 0-2 0-2 0-2 0-2 0-2 0-2 0-2 0-2 0-2 0-2 0-2 0-2 0-2 0-2 0-2 0-2 0-2 506-0 506-0 506-0 506-0 506-0 506-0 506-0 357-0 506-0 183-0 183-0 183-0 183-0 183-0 482-0 482-0 482-0 482-0 482-0 482-0 482-0 482-0 427-0 427-0 427-0 427-0 427-0 427-0 427-0 559-0 559-0 559-0 559-0 559-0 559-0 559-0 559-0 503-0 479-3 479-3 302-3 302-3 302-3 302-3 328-0 328-0 328-0 328-0 328-0 328-0 453-3 453-3 453-3 453-3 453-3 453-3 558-3 558-3 437-0 184-3 184-3 437-0 470-3 470-3 470-3 470-3 353-3 353-3 353-3 353-3 353-3 353-3 353-3 520-0 520-0 520-0 520-0 467-3 467-3 467-3 360-0 467-3 563-3 563-3 563-3 563-3 563-3 563-3 563-3 563-3 413-0 413-0 413-0 413-0 461-0 461-0 461-0 461-0 461-0 243-0 243-0 243-0 243-0 570-3 570-3 243-0 372-0 372-0 372-0 372-0 372-0 372-0 372-0 495-3 495-3 495-3 495-3 495-3 417-0 417-0 417-0 417-0 417-0 421-0 421-0 421-0 421-0 473-3 421-0 421-0 421-0 421-0 147-0 147-0 147-0 147-0 147-0 147-0 147-0 147-0 147-0 319-0 319-0 319-0 319-0 319-0 319-0 0-2 0-2 0-2 0-2 0-2 0-2 0-2 0-2 0-2 0-2 0-2 0-2 0-2 0-2 0-2 0-2 0-2 0-2 0-2 0-2 0-2 0-2 0-2 0-2 0-2 0-2 0-2 0-2 0-2 0-2 0-2 0-2 0-2 0-2 0-2 
0-2 0-2 0-2 0-2 0-2 0-2 0-2 0-2 0-2 0-2 0-2 0-2 0-2 0-2 0-2 0-2 0-2 0-2 0-2 0-2 0-2 0-2 0-2 0-2 0-2 0-2 0-2 0-2 0-2 0-2 0-2 0-2 0-2 0-2 0-2 506-0 506-0 506-0 506-0 506-0 506-0 506-0 506-0 506-0 183-0 183-0 183-0 183-0 183-0 183-0 183-0 482-0 482-0 482-0 482-0 482-0 482-0 482-0 427-0 427-0 427-0 427-0 427-0 427-0 427-0 427-0 427-0 559-0 559-0 559-0 559-0 559-0 479-3 479-3 479-3 479-3 302-3 302-3 302-3 302-3 302-3 543-0 453-3 453-3 453-3 453-3 453-3 453-3 453-3 453-3 453-3 558-3 558-3 437-0 437-0 437-0 437-0 437-0 437-0 437-0 353-3 353-3 353-3 353-3 353-3 353-3 353-3 520-0 520-0 520-0 520-0 520-0 467-3 467-3 467-3 467-3 467-3 467-3 563-3 563-3 467-3 563-3 563-3 563-3 563-3 563-3 563-3 413-0 413-0 461-0 461-0 243-0 243-0 243-0 243-0 243-0 243-0 570-3 570-3 570-3 570-3 570-3 570-3 570-3 372-0 372-0 372-0 495-3 495-3 495-3 495-3 495-3 495-3 417-0 417-0 417-0 417-0 417-0 417-0 421-0 421-0 421-0 421-0 421-0 421-0 421-0 421-0 421-0 392-0 392-0 392-0 147-0 147-0 147-0 147-0 147-0 319-0 319-0 223-3 319-0 319-0 319-0 0-2 0-2 0-2 0-2 0-2 0-2 0-2 0-2 0-2 0-2 0-2 0-2 0-2 0-2 0-2 0-2 0-2 0-2 0-2 0-2 0-2 0-2 0-2 0-2 0-2 0-2 0-2 0-2 0-2 0-2 0-2 0-2 0-2 0-2 0-2 
0-2 0-2 0-2 0-2 0-2 0-2 0-2 0-2 0-2 0-2 0-2 0-2 0-2 0-2 0-2 0-2 0-2 0-2 0-2 0-2 0-2 0-2 0-2 0-2 0-2 0-2 0-2 0-2 0-2 0-2 0-2 0-2 0-2 0-2 0-2 506-0 506-0 506-0 506-0 506-0 506-0 506-0 506-0 506-0 183-0 183-0 183-0 183-0 183-0 156-3 156-3 482-0 482-0 482-0 482-0 482-0 482-0 482-0 482-0 482-0 427-0 427-0 427-0 427-0 427-0 427-0 427-0 559-0 559-0 559-0 559-0 559-0 479-3 479-3 479-3 479-3 479-3 302-3 302-3 302-3 302-3 543-0 453-3 453-3 453-3 453-3 453-3 453-3 453-3 543-0 543-0 543-0 558-3 437-0 437-0 437-0 437-0 437-0 437-0 437-0 353-3 353-3 353-3 353-3 353-3 353-3 353-3 520-0 520-0 520-0 520-0 520-0 467-3 467-3 467-3 467-3 467-3 467-3 467-3 467-3 467-3 563-3 563-3 563-3 563-3 413-0 413-0 413-0 413-0 591-0 591-0 591-0 591-0 591-0 591-0 570-3 570-3 570-3 570-3 570-3 444-3 570-3 570-3 570-3 570-3 372-0 372-0 495-3 495-3 495-3 495-3 495-3 417-0 417-0 417-0 417-0 417-0 417-0 460-3 460-3 421-0 421-0 421-0 421-0 421-0 421-0 421-0 367-0 392-0 392-0 392-0 147-0 147-0 147-0 223-3 223-3 223-3 223-3 223-3 319-0 319-0 319-0 0-2 0-2 0-2 0-2 0-2 0-2 0-2 0-2 0-2 0-2 0-2 0-2 0-2 0-2 0-2 0-2 0-2 0-2 0-2 0-2 0-2 0-2 0-2 0-2 0-2 0-2 0-2 0-2 0-2 0-2 0-2 0-2 0-2 0-2 0-2 
0-2 0-2 0-2 0-2 0-2 0-2 0-2 0-2 0-2 0-2 0-2 0-2 0-2 0-2 0-2 0-2 0-2 0-2 0-2 0-2 0-2 0-2 0-2 0-2 0-2 0-2 0-2 0-2 0-2 0-2 0-2 0-2 0-2 0-2 0-2 532-3 532-3 532-3 506-0 506-0 506-0 506-0 506-0 506-0 183-0 183-0 478-3 478-3 156-3 156-3 156-3 156-3 482-0 156-3 482-0 482-0 482-0 482-0 379-0 482-0 379-0 427-0 427-0 427-0 427-0 427-0 427-0 559-0 559-0 559-0 559-0 479-3 479-3 479-3 479-3 480-3 302-3 302-3 302-3 302-3 302-3 543-0 543-0 453-3 543-0 543-0 543-0 543-0 543-0 543-0 543-0 558-3 558-3 437-0 437-0 437-0 437-0 437-0 437-0 437-0 353-3 353-3 353-3 353-3 353-3 353-3 353-3 520-0 520-0 520-0 520-0 423-3 423-3 467-3 467-3 467-3 467-3 467-3 467-3 467-3 467-3 467-3 563-3 563-3 563-3 413-0 413-0 413-0 413-0 591-0 591-0 591-0 591-0 591-0 570-3 570-3 570-3 570-3 570-3 444-3 444-3 570-3 570-3 570-3 570-3 570-3 570-3 343-0 495-3 495-3 523-3 417-0 417-0 417-0 417-0 417-0 417-0 417-0 460-3 460-3 421-0 421-0 421-0 421-0 297-3 421-0 421-0 367-0 392-0 392-0 392-0 392-0 147-0 223-3 223-3 223-3 223-3 223-3 223-3 398-0 319-0 319-0 0-2 0-2 0-2 0-2 0-2 0-2 0-2 0-2 0-2 0-2 0-2 0-2 0-2 0-2 0-2 0-2 0-2 0-2 0-2 0-2 0-2 0-2 0-2 0-2 0-2 0-2 0-2 0-2 0-2 0-2 0-2 0-2 0-2 0-2 0-2 
0-2 0-2 0-2 0-2 0-2 0-2 0-2 0-2 0-2 0-2 0-2 0-2 0-2 0-2 0-2 0-2 0-2 0-2 0-2 0-2 0-2 0-2 0-2 0-2 0-2 0-2 0-2 0-2 0-2 0-2 0-2 0-2 0-2 0-2 0-2 532-3 532-3 532-3 532-3 506-0 506-0 532-3 506-0 506-0 478-3 478-3 478-3 478-3 156-3 156-3 156-3 156-3 156-3 156-3 379-0 482-0 482-0 379-0 379-0 379-0 379-0 427-0 427-0 427-0 415-3 427-0 427-0 559-0 559-0 559-0 559-0 406-3 479-3 479-3 479-3 480-3 302-3 302-3 302-3 302-3 543-0 543-0 543-0 543-0 543-0 543-0 543-0 543-0 543-0 543-0 543-0 558-3 558-3 437-0 437-0 437-0 437-0 437-0 437-0 437-0 437-0 437-0 437-0 437-0 437-0 353-3 358-3 520-0 520-0 520-0 423-3 423-3 423-3 423-3 467-3 423-3 467-3 467-3 467-3 467-3 467-3 467-3 563-3 413-0 413-0 413-0 413-0 413-0 413-0 591-0 591-0 591-0 591-0 591-0 591-0 591-0 570-3 570-3 570-3 444-3 444-3 444-3 444-3 570-3 570-3 343-0 343-0 343-0 343-0 343-0 523-3 523-3 523-3 523-3 417-0 417-0 417-0 460-3 460-3 460-3 460-3 421-0 421-0 297-3 297-3 297-3 367-0 367-0 392-0 392-0 392-0 392-0 392-0 223-3 223-3 223-3 223-3 223-3 223-3 398-0 398-0 398-0 0-2 0-2 0-2 0-2 0-2 0-2 0-2 0-2 0-2 0-2 0-2 0-2 0-2 0-2 0-2 0-2 0-2 0-2 0-2 0-2 0-2 0-2 0-2 0-2 0-2 0-2 0-2 0-2 0-2 0-2 0-2 0-2 0-2 0-2 0-2 
0-2 0-2 0-2 0-2 0-2 0-2 0-2 0-2 0-2 0-2 0-2 0-2 0-2 0-2 0-2 0-2 0-2 0-2 0-2 0-2 0-2 0-2 0-2 0-2 0-2 0-2 0-2 0-2 0-2 0-2 0-2 0-2 0-2 0-2 0-2 532-3 532-3 532-3 532-3 532-3 532-3 532-3 478-3 478-3 478-3 478-3 478-3 156-3 156-3 156-3 156-3 156-3 156-3 156-3 379-0 379-0 482-0 379-0 379-0 379-0 415-3 415-3 415-3 415-3 415-3 427-0 427-0 559-0 406-3 406-3 406-3 406-3 479-3 479-3 479-3 480-3 302-3 302-3 302-3 302-3 302-3 543-0 543-0 543-0 543-0 543-0 543-0 543-0 543-0 543-0 543-0 558-3 558-3 558-3 558-3 410-3 410-3 410-3 410-3 437-0 437-0 437-0 437-0 437-0 358-3 358-3 358-3 358-3 358-3 520-0 520-0 423-3 423-3 423-3 423-3 423-3 423-3 423-3 423-3 423-3 467-3 467-3 563-3 413-0 413-0 413-0 413-0 413-0 591-0 591-0 591-0 591-0 591-0 591-0 591-0 570-3 570-3 444-3 444-3 444-3 444-3 444-3 343-0 343-0 343-0 343-0 343-0 343-0 343-0 523-3 523-3 523-3 523-3 417-0 417-0 417-0 417-0 460-3 460-3 460-3 297-3 297-3 297-3 297-3 297-3 297-3 367-0 367-0 367-0 367-0 367-0 392-0 392-0 223-3 223-3 223-3 223-3 223-3 398-0 398-0 398-0 398-0 0-2 0-2 0-2 0-2 0-2 0-2 0-2 0-2 0-2 0-2 0-2 0-2 0-2 0-2 0-2 0-2 0-2 0-2 0-2 0-2 0-2 0-2 0-2 0-2 0-2 0-2 0-2 0-2 0-2 0-2 0-2 0-2 0-2 0-2 0-2 
0-2 0-2 0-2 0-2 0-2 0-2 0-2 0-2 0-2 0-2 0-2 0-2 0-2 0-2 0-2 0-2 0-2 0-2 0-2 0-2 0-2 0-2 0-2 0-2 0-2 0-2 0-2 0-2 0-2 0-2 0-2 0-2 0-2 0-2 0-2 532-3 532-3 532-3 532-3 532-3 532-3 532-3 532-3 532-3 478-3 478-3 478-3 478-3 156-3 156-3 156-3 156-3 156-3 156-3 379-0 379-0 379-0 379-0 379-0 379-0 415-3 415-3 415-3 415-3 415-3 415-3 415-3 415-3 406-3 406-3 406-3 406-3 479-3 479-3 479-3 480-3 302-3 302-3 302-3 302-3 302-3 543-0 543-0 543-0 543-0 543-0 543-0 314-3 314-3 314-3 558-3 558-3 558-3 558-3 558-3 558-3 410-3 410-3 410-3 410-3 410-3 410-3 410-3 358-3 358-3 358-3 358-3 358-3 358-3 520-0 520-0 423-3 423-3 423-3 423-3 423-3 423-3 491-3 423-3 423-3 467-3 467-3 563-3 413-0 413-0 413-0 413-0 413-0 591-0 591-0 591-0 591-0 591-0 591-0 591-0 570-3 570-3 444-3 444-3 444-3 444-3 444-3 343-0 343-0 343-0 343-0 343-0 343-0 523-3 523-3 523-3 523-3 523-3 523-3 417-0 417-0 417-0 417-0 460-3 460-3 297-3 297-3 297-3 297-3 297-3 367-0 367-0 367-0 392-0 392-0 392-0 392-0 392-0 392-0 223-3 398-0 398-0 398-0 398-0 398-0 398-0 398-0 0-2 0-2 0-2 0-2 0-2 0-2 0-2 0-2 0-2 0-2 0-2 0-2 0-2 0-2 0-2 0-2 0-2 0-2 0-2 0-2 0-2 0-2 0-2 0-2 0-2 0-2 0-2 0-2 0-2 0-2 0-2 0-2 0-2 0-2 0-2 
0-2 0-2 0-2 0-2 0-2 0-2 0-2 0-2 0-2 0-2 0-2 0-2 0-2 0-2 0-2 0-2 0-2 0-2 0-2 0-2 0-2 0-2 0-2 0-2 0-2 0-2 0-2 0-2 0-2 0-2 0-2 0-2 0-2 0-2 0-2 532-3 532-3 532-3 532-3 532-3 532-3 532-3 532-3 532-3 478-3 478-3 478-3 478-3 156-3 156-3 156-3 156-3 156-3 156-3 379-0 379-0 379-0 379-0 379-0 379-0 379-0 415-3 415-3 415-3 415-3 415-3 415-3 406-3 406-3 406-3 406-3 406-3 479-3 479-3 480-3 480-3 480-3 302-3 302-3 480-3 302-3 381-3 381-3 381-3 381-3 314-3 314-3 314-3 314-3 314-3 558-3 558-3 558-3 558-3 558-3 558-3 558-3 410-3 410-3 410-3 410-3 410-3 410-3 358-3 358-3 358-3 358-3 358-3 358-3 520-0 520-0 423-3 423-3 423-3 423-3 423-3 423-3 491-3 491-3 491-3 563-3 563-3 563-3 563-3 413-0 413-0 413-0 536-3 591-0 591-0 591-0 591-0 591-0 591-0 591-0 294-0 570-3 444-3 444-3 444-3 444-3 444-3 343-0 343-0 343-0 343-0 343-0 523-3 523-3 523-3 523-3 523-3 523-3 523-3 523-3 417-0 460-3 460-3 460-3 460-3 297-3 297-3 297-3 297-3 297-3 297-3 367-0 367-0 392-0 392-0 392-0 392-0 392-0 392-0 223-3 223-3 398-0 398-0 398-0 398-0 398-0 398-0 0-2 0-2 0-2 0-2 0-2 0-2 0-2 0-2 0-2 0-2 0-2 0-2 0-2 0-2 0-2 0-2 0-2 0-2 0-2 0-2 0-2 0-2 0-2 0-2 0-2 0-2 0-2 0-2 0-2 0-2 0-2 0-2 0-2 0-2 0-2 
0-2 0-2 0-2 0-2 0-2 0-2 0-2 0-2 0-2 0-2 0-2 0-2 0-2 0-2 0-2 0-2 0-2 0-2 0-2 0-2 0-2 0-2 0-2 0-2 0-2 0-2 0-2 0-2 0-2 0-2 0-2 0-2 0-2 0-2 0-2 532-3 532-3 532-3 532-3 532-3 532-3 478-3 478-3 478-3 478-3 478-3 478-3 156-3 156-3 156-3 156-3 156-3 156-3 156-3 452-0 379-0 379-0 379-0 379-0 379-0 281-0 415-3 415-3 415-3 415-3 415-3 406-3 406-3 406-3 406-3 406-3 406-3 480-3 480-3 480-3 480-3 480-3 480-3 480-3 480-3 381-3 381-3 381-3 381-3 314-3 314-3 314-3 314-3 314-3 314-3 558-3 558-3 558-3 558-3 558-3 558-3 558-3 410-3 410-3 410-3 410-3 410-3 358-3 358-3 358-3 358-3 358-3 358-3 615-3 615-3 615-3 615-3 423-3 423-3 423-3 423-3 423-3 491-3 491-3 491-3 491-3 563-3 563-3 536-3 413-0 413-0 413-0 536-3 536-3 294-0 294-0 294-0 294-0 294-0 294-0 294-0 294-0 444-3 444-3 444-3 444-3 444-3 444-3 343-0 343-0 343-0 343-0 523-3 523-3 523-3 523-3 523-3 523-3 523-3 523-3 523-3 460-3 460-3 460-3 460-3 297-3 297-3 297-3 297-3 297-3 297-3 297-3 367-0 392-0 392-0 392-0 392-0 392-0 392-0 223-3 223-3 398-0 398-0 398-0 398-0 398-0 398-0 0-2 0-2 0-2 0-2 0-2 0-2 0-2 0-2 0-2 0-2 0-2 0-2 0-2 0-2 0-2 0-2 0-2 0-2 0-2 0-2 0-2 0-2 0-2 0-2 0-2 0-2 0-2 0-2 0-2 0-2 0-2 0-2 0-2 0-2 0-2 
0-2 0-2 0-2 0-2 0-2 0-2 0-2 0-2 0-2 0-2 0-2 0-2 0-2 0-2 0-2 0-2 0-2 0-2 0-2 0-2 0-2 0-2 0-2 0-2 0-2 0-2 0-2 0-2 0-2 0-2 0-2 0-2 0-2 0-2 0-2 383-3 383-3 532-3 383-3 383-3 383-3 478-3 478-3 478-3 478-3 478-3 478-3 452-0 452-0 452-0 452-0 452-0 156-3 452-0 452-0 379-0 379-0 379-0 379-0 281-0 281-0 415-3 415-3 406-3 406-3 406-3 406-3 406-3 406-3 406-3 406-3 406-3 406-3 480-3 480-3 480-3 480-3 480-3 480-3 480-3 381-3 381-3 381-3 314-3 314-3 314-3 314-3 314-3 314-3 314-3 314-3 558-3 558-3 558-3 558-3 558-3 410-3 410-3 410-3 410-3 410-3 410-3 358-3 358-3 358-3 358-3 358-3 358-3 615-3 615-3 615-3 615-3 615-3 423-3 423-3 423-3 423-3 491-3 491-3 491-3 491-3 491-3 563-3 536-3 413-0 413-0 536-3 536-3 536-3 294-0 294-0 294-0 294-0 294-0 294-0 294-0 294-0 444-3 444-3 444-3 444-3 444-3 444-3 343-0 343-0 343-0 343-0 523-3 523-3 523-3 523-3 523-3 434-3 434-3 434-3 460-3 460-3 460-3 460-3 460-3 297-3 297-3 297-3 297-3 297-3 367-0 367-0 367-0 367-0 392-0 392-0 392-0 392-0 223-3 223-3 223-3 398-0 398-0 398-0 398-0 398-0 346-0 0-2 0-2 0-2 0-2 0-2 0-2 0-2 0-2 0-2 0-2 0-2 0-2 0-2 0-2 0-2 0-2 0-2 0-2 0-2 0-2 0-2 0-2 0-2 0-2 0-2 0-2 0-2 0-2 0-2 0-2 0-2 0-2 0-2 0-2 0-2 
0-2 0-2 0-2 0-2 0-2 0-2 0-2 0-2 0-2 0-2 0-2 0-2 0-2 0-2 0-2 0-2 0-2 0-2 0-2 0-2 0-2 0-2 0-2 0-2 0-2 0-2 0-2 0-2 0-2 0-2 0-2 0-2 0-2 0-2 0-2 383-3 383-3 383-3 383-3 383-3 383-3 478-3 478-3 478-3 478-3 478-3 478-3 452-0 452-0 452-0 452-0 452-0 452-0 452-0 452-0 379-0 379-0 379-0 281-0 281-0 281-0 281-0 415-3 406-3 415-3 415-3 406-3 406-3 406-3 406-3 406-3 480-3 480-3 480-3 480-3 480-3 381-3 480-3 480-3 381-3 381-3 381-3 381-3 314-3 314-3 314-3 314-3 314-3 314-3 314-3 314-3 314-3 459-3 558-3 558-3 459-3 410-3 410-3 410-3 410-3 410-3 410-3 358-3 358-3 358-3 358-3 358-3 615-3 615-3 615-3 615-3 615-3 615-3 615-3 463-3 463-3 463-3 491-3 491-3 491-3 491-3 491-3 536-3 536-3 536-3 413-0 536-3 536-3 536-3 294-0 144-3 144-3 294-0 294-0 294-0 294-0 294-0 444-3 444-3 444-3 444-3 444-3 343-0 343-0 343-0 343-0 343-0 343-0 564-3 564-3 523-3 523-3 523-3 434-3 434-3 460-3 460-3 460-3 460-3 460-3 297-3 297-3 297-3 297-3 297-3 367-0 367-0 367-0 367-0 571-3 571-3 571-3 571-3 223-3 223-3 223-3 398-0 398-0 398-0 346-0 346-0 346-0 0-2 0-2 0-2 0-2 0-2 0-2 0-2 0-2 0-2 0-2 0-2 0-2 0-2 0-2 0-2 0-2 0-2 0-2 0-2 0-2 0-2 0-2 0-2 0-2 0-2 0-2 0-2 0-2 0-2 0-2 0-2 0-2 0-2 0-2 0-2 
0-2 0-2 0-2 0-2 0-2 0-2 0-2 0-2 0-2 0-2 0-2 0-2 0-2 0-2 0-2 0-2 0-2 0-2 0-2 0-2 0-2 0-2 0-2 0-2 0-2 0-2 0-2 0-2 0-2 0-2 0-2 0-2 0-2 0-2 0-2 383-3 383-3 383-3 383-3 383-3 383-3 383-3 383-3 478-3 478-3 276-3 478-3 452-0 452-0 452-0 452-0 452-0 452-0 452-0 452-0 379-0 379-0 281-0 281-0 281-0 281-0 281-0 415-3 415-3 415-3 415-3 415-3 309-3 309-3 309-3 309-3 480-3 480-3 480-3 480-3 480-3 381-3 381-3 381-3 381-3 381-3 381-3 381-3 381-3 284-3 314-3 314-3 314-3 314-3 314-3 314-3 459-3 459-3 459-3 558-3 459-3 459-3 410-3 410-3 382-3 382-3 382-3 382-3 382-3 358-3 358-3 358-3 615-3 615-3 615-3 615-3 615-3 615-3 615-3 463-3 463-3 463-3 491-3 491-3 491-3 491-3 491-3 536-3 536-3 536-3 536-3 536-3 536-3 536-3 536-3 144-3 144-3 144-3 294-0 294-0 294-0 294-0 294-0 294-0 445-0 445-0 445-0 343-0 343-0 445-0 564-3 564-3 564-3 564-3 564-3 434-3 434-3 434-3 434-3 434-3 434-3 460-3 460-3 460-3 370-0 370-0 297-3 297-3 297-3 297-3 367-0 367-0 367-0 367-0 367-0 571-3 571-3 571-3 223-3 223-3 223-3 398-0 398-0 398-0 346-0 346-0 0-2 0-2 0-2 0-2 0-2 0-2 0-2 0-2 0-2 0-2 0-2 0-2 0-2 0-2 0-2 0-2 0-2 0-2 0-2 0-2 0-2 0-2 0-2 0-2 0-2 0-2 0-2 0-2 0-2 0-2 0-2 0-2 0-2 0-2 0-2 0-2 
0-2 0-2 0-2 0-2 0-2 0-2 0-2 0-2 0-2 0-2 0-2 0-2 0-2 0-2 0-2 0-2 0-2 0-2 0-2 0-2 0-2 0-2 0-2 0-2 0-2 0-2 0-2 0-2 0-2 0-2 0-2 0-2 0-2 0-2 0-2 383-3 383-3 383-3 383-3 383-3 383-3 383-3 383-3 276-3 276-3 276-3 478-3 452-0 452-0 452-0 452-0 452-0 507-3 507-3 507-3 507-3 281-0 281-0 281-0 281-0 281-0 281-0 281-0 415-3 415-3 415-3 309-3 309-3 309-3 309-3 309-3 309-3 480-3 480-3 284-3 480-3 381-3 381-3 381-3 381-3 381-3 381-3 284-3 284-3 284-3 459-3 459-3 459-3 459-3 314-3 314-3 459-3 459-3 459-3 459-3 459-3 459-3 459-3 410-3 382-3 382-3 382-3 382-3 382-3 382-3 382-3 615-3 615-3 615-3 615-3 615-3 615-3 615-3 615-3 463-3 463-3 463-3 491-3 491-3 491-3 491-3 491-3 536-3 536-3 536-3 536-3 536-3 536-3 536-3 144-3 144-3 144-3 144-3 294-0 294-0 294-0 294-0 294-0 294-0 445-0 445-0 445-0 445-0 445-0 445-0 445-0 564-3 564-3 564-3 564-3 564-3 434-3 434-3 434-3 434-3 434-3 460-3 460-3 460-3 370-0 370-0 370-0 370-0 370-0 397-0 367-0 367-0 367-0 367-0 367-0 571-3 571-3 571-3 571-3 571-3 571-3 571-3 571-3 398-0 346-0 346-0 0-2 0-2 0-2 0-2 0-2 0-2 0-2 0-2 0-2 0-2 0-2 0-2 0-2 0-2 0-2 0-2 0-2 0-2 0-2 0-2 0-2 0-2 0-2 0-2 0-2 0-2 0-2 0-2 0-2 0-2 0-2 0-2 0-2 0-2 0-2 0-2 
0-2 0-2 0-2 0-2 0-2 0-2 0-2 0-2 0-2 0-2 0-2 0-2 0-2 0-2 0-2 0-2 0-2 0-2 0-2 0-2 0-2 0-2 0-2 0-2 0-2 0-2 0-2 0-2 0-2 0-2 0-2 0-2 0-2 0-2 0-2 0-2 383-3 383-3 383-3 383-3 383-3 383-3 276-3 276-3 276-3 276-3 478-3 452-0 452-0 452-0 452-0 452-0 507-3 507-3 430-3 430-3 281-0 281-0 281-0 281-0 309-3 281-0 281-0 415-3 415-3 415-3 309-3 309-3 309-3 309-3 309-3 309-3 561-0 561-0 284-3 284-3 381-3 381-3 381-3 381-3 381-3 381-3 284-3 284-3 284-3 459-3 459-3 459-3 459-3 459-3 459-3 459-3 459-3 359-3 359-3 359-3 359-3 359-3 410-3 410-3 382-3 382-3 382-3 382-3 382-3 382-3 615-3 615-3 441-3 615-3 615-3 615-3 441-3 441-3 441-3 463-3 463-3 463-3 491-3 491-3 491-3 491-3 536-3 536-3 536-3 536-3 536-3 536-3 536-3 144-3 144-3 144-3 144-3 294-0 294-0 294-0 294-0 294-0 294-0 445-0 445-0 445-0 445-0 445-0 445-0 445-0 445-0 564-3 564-3 564-3 564-3 434-3 434-3 434-3 434-3 434-3 460-3 460-3 370-0 370-0 370-0 370-0 370-0 370-0 397-0 397-0 367-0 367-0 367-0 367-0 571-3 571-3 571-3 571-3 571-3 571-3 571-3 571-3 346-0 346-0 0-2 0-2 0-2 0-2 0-2 0-2 0-2 0-2 0-2 0-2 0-2 0-2 0-2 0-2 0-2 0-2 0-2 0-2 0-2 0-2 0-2 0-2 0-2 0-2 0-2 0-2 0-2 0-2 0-2 0-2 0-2 0-2 0-2 0-2 0-2 0-2 0-2 
0-2 0-2 0-2 0-2 0-2 0-2 0-2 0-2 0-2 0-2 0-2 0-2 0-2 0-2 0-2 0-2 0-2 0-2 0-2 0-2 0-2 0-2 0-2 0-2 0-2 0-2 0-2 0-2 0-2 0-2 0-2 0-2 0-2 0-2 0-2 0-2 383-3 383-3 383-3 383-3 383-3 383-3 276-3 276-3 276-3 452-0 452-0 452-0 507-3 507-3 507-3 507-3 507-3 507-3 507-3 430-3 281-0 281-0 281-0 281-0 309-3 309-3 309-3 309-3 309-3 309-3 309-3 309-3 309-3 309-3 309-3 309-3 561-0 561-0 561-0 284-3 284-3 284-3 284-3 381-3 381-3 381-3 284-3 284-3 284-3 284-3 407-3 407-3 459-3 459-3 459-3 459-3 459-3 359-3 359-3 359-3 359-3 359-3 359-3 359-3 382-3 382-3 382-3 382-3 382-3 441-3 615-3 441-3 441-3 441-3 615-3 441-3 441-3 441-3 441-3 463-3 463-3 463-3 491-3 491-3 491-3 491-3 491-3 536-3 494-3 494-3 494-3 144-3 144-3 144-3 144-3 144-3 144-3 144-3 294-0 144-3 144-3 144-3 445-0 445-0 445-0 445-0 445-0 445-0 445-0 445-0 445-0 564-3 564-3 564-3 434-3 434-3 434-3 434-3 434-3 434-3 434-3 434-3 370-0 370-0 370-0 370-0 370-0 370-0 370-0 397-0 367-0 367-0 367-0 571-3 571-3 571-3 571-3 571-3 571-3 571-3 571-3 346-0 346-0 346-0 0-2 0-2 0-2 0-2 0-2 0-2 0-2 0-2 0-2 0-2 0-2 0-2 0-2 0-2 0-2 0-2 0-2 0-2 0-2 0-2 0-2 0-2 0-2 0-2 0-2 0-2 0-2 0-2 0-2 0-2 0-2 0-2 0-2 0-2 0-2 0-2 0-2 
0-2 0-2 0-2 0-2 0-2 0-2 0-2 0-2 0-2 0-2 0-2 0-2 0-2 0-2 0-2 0-2 0-2 0-2 0-2 0-2 0-2 0-2 0-2 0-2 0-2 0-2 0-2 0-2 0-2 0-2 0-2 0-2 0-2 0-2 0-2 0-2 383-3 383-3 276-3 276-3 276-3 276-3 276-3 276-3 276-3 452-0 452-0 452-0 452-0 507-3 507-3 507-3 507-3 507-3 507-3 430-3 281-0 281-0 281-0 281-0 309-3 609-3 609-3 609-3 609-3 609-3 609-3 309-3 309-3 309-3 561-0 561-0 561-0 561-0 561-0 284-3 284-3 284-3 284-3 284-3 284-3 284-3 284-3 284-3 407-3 407-3 407-3 459-3 459-3 459-3 459-3 459-3 459-3 359-3 359-3 359-3 359-3 359-3 359-3 359-3 359-3 382-3 382-3 382-3 382-3 441-3 441-3 441-3 441-3 441-3 441-3 441-3 441-3 441-3 441-3 463-3 463-3 463-3 491-3 491-3 494-3 494-3 536-3 536-3 494-3 494-3 494-3 144-3 144-3 144-3 144-3 144-3 144-3 144-3 144-3 144-3 144-3 144-3 144-3 144-3 445-0 445-0 445-0 445-0 445-0 445-0 564-3 564-3 564-3 564-3 434-3 434-3 434-3 434-3 434-3 434-3 434-3 434-3 370-0 370-0 370-0 370-0 397-0 397-0 397-0 397-0 397-0 397-0 571-3 571-3 571-3 571-3 346-0 346-0 571-3 571-3 346-0 346-0 346-0 346-0 0-2 0-2 0-2 0-2 0-2 0-2 0-2 0-2 0-2 0-2 0-2 0-2 0-2 0-2 0-2 0-2 0-2 0-2 0-2 0-2 0-2 0-2 0-2 0-2 0-2 0-2 0-2 0-2 0-2 0-2 0-2 0-2 0-2 0-2 0-2 0-2 0-2 
0-2 0-2 0-2 0-2 0-2 0-2 0-2 0-2 0-2 0-2 0-2 0-2 0-2 0-2 0-2 0-2 0-2 0-2 0-2 0-2 0-2 0-2 0-2 0-2 0-2 0-2 0-2 0-2 0-2 0-2 0-2 0-2 0-2 0-2 0-2 0-2 0-2 0-2 276-3 276-3 276-3 276-3 276-3 276-3 276-3 276-3 276-3 276-3 452-0 507-3 507-3 507-3 507-3 507-3 430-3 430-3 430-3 430-3 281-0 281-0 309-3 609-3 609-3 609-3 609-3 609-3 609-3 609-3 309-3 309-3 561-0 561-0 561-0 561-0 561-0 561-0 284-3 284-3 284-3 284-3 284-3 284-3 284-3 407-3 407-3 407-3 407-3 407-3 407-3 407-3 459-3 403-0 403-0 359-3 359-3 359-3 359-3 359-3 359-3 359-3 359-3 382-3 382-3 382-3 441-3 441-3 441-3 441-3 212-0 441-3 441-3 441-3 441-3 441-3 441-3 463-3 463-3 463-3 463-3 494-3 494-3 494-3 494-3 494-3 494-3 494-3 494-3 494-3 494-3 494-3 494-3 494-3 594-0 594-0 594-0 594-0 144-3 144-3 144-3 445-0 445-0 445-0 483-3 445-0 445-0 483-3 564-3 564-3 564-3 522-3 522-3 522-3 522-3 492-3 434-3 434-3 434-3 434-3 370-0 370-0 370-0 397-0 397-0 397-0 397-0 397-0 397-0 397-0 571-3 571-3 571-3 571-3 346-0 346-0 346-0 346-0 346-0 346-0 346-0 0-2 0-2 0-2 0-2 0-2 0-2 0-2 0-2 0-2 0-2 0-2 0-2 0-2 0-2 0-2 0-2 0-2 0-2 0-2 0-2 0-2 0-2 0-2 0-2 0-2 0-2 0-2 0-2 0-2 0-2 0-2 0-2 0-2 0-2 0-2 0-2 0-2 0-2 
0-2 0-2 0-2 0-2 0-2 0-2 0-2 0-2 0-2 0-2 0-2 0-2 0-2 0-2 0-2 0-2 0-2 0-2 0-2 0-2 0-2 0-2 0-2 0-2 0-2 0-2 0-2 0-2 0-2 0-2 0-2 0-2 0-2 0-2 0-2 0-2 0-2 0-2 0-2 276-3 276-3 276-3 276-3 276-3 276-3 276-3 276-3 276-3 452-0 452-0 507-3 507-3 507-3 507-3 430-3 430-3 430-3 430-3 430-3 281-0 281-0 609-3 609-3 609-3 609-3 609-3 609-3 609-3 384-0 309-3 561-0 561-0 561-0 561-0 561-0 561-0 561-0 561-0 284-3 284-3 284-3 284-3 407-3 407-3 407-3 407-3 407-3 407-3 407-3 407-3 403-0 403-0 403-0 359-3 359-3 359-3 359-3 359-3 359-3 359-3 562-0 382-3 382-3 382-3 441-3 441-3 212-0 212-0 212-0 431-0 441-3 431-0 463-3 441-3 463-3 463-3 438-3 463-3 494-3 494-3 494-3 494-3 494-3 494-3 494-3 494-3 494-3 373-0 373-0 373-0 373-0 594-0 594-0 594-0 594-0 594-0 483-3 483-3 483-3 445-0 483-3 445-0 483-3 483-3 483-3 483-3 564-3 564-3 564-3 564-3 522-3 522-3 522-3 492-3 492-3 434-3 370-0 370-0 370-0 370-0 370-0 397-0 397-0 397-0 397-0 397-0 397-0 316-3 316-3 316-3 316-3 487-0 346-0 346-0 346-0 346-0 346-0 346-0 0-2 0-2 0-2 0-2 0-2 0-2 0-2 0-2 0-2 0-2 0-2 0-2 0-2 0-2 0-2 0-2 0-2 0-2 0-2 0-2 0-2 0-2 0-2 0-2 0-2 0-2 0-2 0-2 0-2 0-2 0-2 0-2 0-2 0-2 0-2 0-2 0-2 0-2 0-2 
0-2 0-2 0-2 0-2 0-2 0-2 0-2 0-2 0-2 0-2 0-2 0-2 0-2 0-2 0-2 0-2 0-2 0-2 0-2 0-2 0-2 0-2 0-2 0-2 0-2 0-2 0-2 0-2 0-2 0-2 0-2 0-2 0-2 0-2 0-2 0-2 0-2 0-2 0-2 510-3 510-3 276-3 276-3 276-3 276-3 276-3 276-3 510-3 507-3 507-3 507-3 507-3 507-3 507-3 430-3 430-3 430-3 430-3 430-3 281-0 281-0 609-3 609-3 609-3 609-3 609-3 609-3 384-0 384-0 309-3 384-0 384-0 561-0 561-0 561-0 561-0 561-0 561-0 284-3 516-0 516-0 284-3 407-3 407-3 407-3 407-3 407-3 407-3 403-0 403-0 403-0 403-0 403-0 359-3 359-3 403-0 562-0 562-0 562-0 562-0 562-0 562-0 382-3 382-3 212-0 212-0 212-0 212-0 431-0 431-0 431-0 431-0 463-3 463-3 463-3 463-3 438-3 438-3 494-3 494-3 494-3 494-3 494-3 494-3 494-3 494-3 494-3 373-0 373-0 373-0 373-0 373-0 594-0 594-0 594-0 594-0 483-3 483-3 483-3 483-3 483-3 483-3 483-3 483-3 564-3 564-3 564-3 522-3 522-3 522-3 522-3 522-3 492-3 492-3 546-3 546-3 546-3 370-0 370-0 370-0 370-0 397-0 397-0 397-0 397-0 316-3 316-3 316-3 316-3 316-3 316-3 487-0 346-0 346-0 346-0 346-0 346-0 346-0 0-2 0-2 0-2 0-2 0-2 0-2 0-2 0-2 0-2 0-2 0-2 0-2 0-2 0-2 0-2 0-2 0-2 0-2 0-2 0-2 0-2 0-2 0-2 0-2 0-2 0-2 0-2 0-2 0-2 0-2 0-2 0-2 0-2 0-2 0-2 0-2 0-2 0-2 0-2 
0-2 0-2 0-2 0-2 0-2 0-2 0-2 0-2 0-2 0-2 0-2 0-2 0-2 0-2 0-2 0-2 0-2 0-2 0-2 0-2 0-2 0-2 0-2 0-2 0-2 0-2 0-2 0-2 0-2 0-2 0-2 0-2 0-2 0-2 0-2 0-2 0-2 0-2 0-2 510-3 510-3 510-3 510-3 510-3 510-3 510-3 510-3 510-3 304-0 507-3 507-3 507-3 507-3 507-3 430-3 430-3 430-3 430-3 430-3 429-0 429-0 429-0 609-3 609-3 609-3 609-3 609-3 384-0 384-0 384-0 384-0 384-0 561-0 516-0 561-0 561-0 561-0 561-0 516-0 516-0 516-0 516-0 407-3 407-3 407-3 407-3 407-3 407-3 403-0 403-0 403-0 403-0 403-0 403-0 403-0 403-0 562-0 562-0 562-0 562-0 562-0 562-0 382-3 382-3 212-0 212-0 212-0 212-0 212-0 431-0 431-0 431-0 463-3 463-3 463-3 463-3 438-3 438-3 408-3 408-3 408-3 408-3 408-3 408-3 373-0 373-0 373-0 373-0 373-0 373-0 373-0 373-0 594-0 594-0 594-0 594-0 594-0 594-0 483-3 483-3 483-3 422-3 422-3 422-3 564-3 564-3 564-3 564-3 522-3 522-3 522-3 522-3 492-3 546-3 546-3 546-3 546-3 546-3 370-0 370-0 546-3 546-3 397-0 397-0 397-0 397-0 397-0 397-0 316-3 487-0 487-0 487-0 487-0 487-0 346-0 487-0 487-0 0-2 0-2 0-2 0-2 0-2 0-2 0-2 0-2 0-2 0-2 0-2 0-2 0-2 0-2 0-2 0-2 0-2 0-2 0-2 0-2 0-2 0-2 0-2 0-2 0-2 0-2 0-2 0-2 0-2 0-2 0-2 0-2 0-2 0-2 0-2 0-2 0-2 0-2 0-2 0-2 
0-2 0-2 0-2 0-2 0-2 0-2 0-2 0-2 0-2 0-2 0-2 0-2 0-2 0-2 0-2 0-2 0-2 0-2 0-2 0-2 0-2 0-2 0-2 0-2 0-2 0-2 0-2 0-2 0-2 0-2 0-2 0-2 0-2 0-2 0-2 0-2 0-2 0-2 0-2 510-3 510-3 510-3 510-3 510-3 510-3 510-3 510-3 510-3 304-0 304-0 304-0 304-0 304-0 304-0 430-3 430-3 430-3 430-3 430-3 429-0 429-0 429-0 609-3 609-3 384-0 384-0 609-3 384-0 384-0 384-0 384-0 384-0 561-0 516-0 561-0 561-0 561-0 516-0 516-0 516-0 516-0 516-0 407-3 407-3 407-3 407-3 407-3 407-3 403-0 403-0 403-0 403-0 403-0 403-0 403-0 403-0 403-0 562-0 562-0 562-0 562-0 562-0 496-3 212-0 212-0 212-0 212-0 212-0 212-0 431-0 431-0 431-0 463-3 438-3 463-3 463-3 438-3 438-3 408-3 408-3 408-3 408-3 408-3 408-3 408-3 373-0 373-0 373-0 373-0 373-0 373-0 373-0 373-0 594-0 594-0 483-3 483-3 483-3 483-3 483-3 483-3 422-3 422-3 422-3 564-3 564-3 522-3 522-3 522-3 522-3 522-3 522-3 492-3 546-3 546-3 546-3 546-3 546-3 546-3 546-3 546-3 546-3 397-0 397-0 397-0 316-3 316-3 316-3 316-3 487-0 487-0 487-0 487-0 487-0 487-0 487-0 487-0 0-2 0-2 0-2 0-2 0-2 0-2 0-2 0-2 0-2 0-2 0-2 0-2 0-2 0-2 0-2 0-2 0-2 0-2 0-2 0-2 0-2 0-2 0-2 0-2 0-2 0-2 0-2 0-2 0-2 0-2 0-2 0-2 0-2 0-2 0-2 0-2 0-2 0-2 0-2 0-2 
0-2 0-2 0-2 0-2 0-2 0-2 0-2 0-2 0-2 0-2 0-2 0-2 0-2 0-2 0-2 0-2 0-2 0-2 0-2 0-2 0-2 0-2 0-2 0-2 0-2 0-2 0-2 0-2 0-2 0-2 0-2 0-2 0-2 0-2 0-2 0-2 0-2 0-2 0-2 510-3 510-3 510-3 510-3 510-3 510-3 510-3 404-3 510-3 304-0 304-0 304-0 304-0 304-0 304-0 304-0 304-0 430-3 430-3 430-3 429-0 429-0 429-0 429-0 609-3 384-0 384-0 384-0 384-0 384-0 384-0 384-0 516-0 516-0 516-0 561-0 561-0 516-0 516-0 516-0 516-0 516-0 516-0 516-0 516-0 407-3 407-3 407-3 403-0 403-0 403-0 403-0 403-0 403-0 488-3 403-0 403-0 562-0 562-0 562-0 562-0 496-3 496-3 496-3 212-0 212-0 212-0 212-0 212-0 212-0 431-0 431-0 438-3 438-3 438-3 463-3 463-3 463-3 438-3 438-3 408-3 408-3 408-3 408-3 408-3 408-3 373-0 373-0 373-0 373-0 373-0 373-0 594-0 594-0 594-0 594-0 594-0 594-0 483-3 483-3 483-3 483-3 422-3 422-3 422-3 422-3 422-3 522-3 522-3 522-3 492-3 492-3 492-3 492-3 546-3 546-3 546-3 546-3 546-3 546-3 546-3 446-3 446-3 446-3 316-3 397-0 316-3 316-3 316-3 316-3 487-0 487-0 487-0 487-0 487-0 487-0 487-0 487-0 0-2 0-2 0-2 0-2 0-2 0-2 0-2 0-2 0-2 0-2 0-2 0-2 0-2 0-2 0-2 0-2 0-2 0-2 0-2 0-2 0-2 0-2 0-2 0-2 0-2 0-2 0-2 0-2 0-2 0-2 0-2 0-2 0-2 0-2 0-2 0-2 0-2 0-2 0-2 0-2 
0-2 0-2 0-2 0-2 0-2 0-2 0-2 0-2 0-2 0-2 0-2 0-2 0-2 0-2 0-2 0-2 0-2 0-2 0-2 0-2 0-2 0-2 0-2 0-2 0-2 0-2 0-2 0-2 0-2 0-2 0-2 0-2 0-2 0-2 0-2 0-2 0-2 0-2 0-2 510-3 510-3 510-3 510-3 510-3 510-3 510-3 404-3 510-3 510-3 304-0 304-0 304-0 304-0 304-0 304-0 304-0 430-3 430-3 430-3 429-0 429-0 429-0 429-0 384-0 384-0 384-0 384-0 384-0 557-0 557-0 557-0 516-0 516-0 516-0 516-0 516-0 516-0 535-0 535-0 535-0 535-0 516-0 516-0 516-0 516-0 515-3 515-3 488-3 488-3 488-3 488-3 488-3 488-3 488-3 403-0 403-0 562-0 562-0 562-0 496-3 496-3 496-3 496-3 496-3 496-3 212-0 212-0 212-0 431-0 431-0 431-0 431-0 438-3 438-3 438-3 438-3 438-3 438-3 438-3 408-3 408-3 408-3 408-3 408-3 408-3 373-0 373-0 373-0 373-0 373-0 373-0 594-0 594-0 594-0 594-0 594-0 594-0 483-3 483-3 483-3 483-3 422-3 422-3 422-3 422-3 422-3 522-3 522-3 522-3 492-3 492-3 492-3 492-3 546-3 546-3 546-3 546-3 546-3 546-3 446-3 446-3 446-3 316-3 316-3 316-3 316-3 316-3 316-3 316-3 472-3 472-3 472-3 487-0 487-0 487-0 0-2 0-2 0-2 0-2 0-2 0-2 0-2 0-2 0-2 0-2 0-2 0-2 0-2 0-2 0-2 0-2 0-2 0-2 0-2 0-2 0-2 0-2 0-2 0-2 0-2 0-2 0-2 0-2 0-2 0-2 0-2 0-2 0-2 0-2 0-2 0-2 0-2 0-2 0-2 0-2 0-2 0-2 
0-2 0-2 0-2 0-2 0-2 0-2 0-2 0-2 0-2 0-2 0-2 0-2 0-2 0-2 0-2 0-2 0-2 0-2 0-2 0-2 0-2 0-2 0-2 0-2 0-2 0-2 0-2 0-2 0-2 0-2 0-2 0-2 0-2 0-2 0-2 0-2 0-2 0-2 0-2 510-3 510-3 404-3 404-3 510-3 404-3 404-3 404-3 404-3 404-3 304-0 304-0 304-0 304-0 505-3 505-3 304-0 430-3 430-3 429-0 429-0 429-0 429-0 429-0 384-0 384-0 557-0 384-0 384-0 384-0 557-0 557-0 557-0 516-0 535-0 535-0 535-0 535-0 535-0 535-0 535-0 535-0 516-0 516-0 515-3 515-3 515-3 515-3 488-3 488-3 488-3 488-3 488-3 488-3 488-3 562-0 562-0 562-0 562-0 562-0 496-3 496-3 496-3 496-3 496-3 496-3 212-0 212-0 431-0 431-0 431-0 431-0 431-0 438-3 438-3 438-3 438-3 438-3 438-3 408-3 408-3 408-3 408-3 408-3 408-3 411-0 411-0 411-0 373-0 588-0 588-0 588-0 588-0 588-0 588-0 594-0 594-0 594-0 594-0 594-0 483-3 483-3 422-3 422-3 422-3 422-3 422-3 522-3 522-3 522-3 492-3 492-3 492-3 492-3 546-3 546-3 546-3 446-3 446-3 446-3 446-3 446-3 446-3 316-3 316-3 316-3 316-3 472-3 316-3 472-3 472-3 487-0 487-0 487-0 487-0 487-0 0-2 0-2 0-2 0-2 0-2 0-2 0-2 0-2 0-2 0-2 0-2 0-2 0-2 0-2 0-2 0-2 0-2 0-2 0-2 0-2 0-2 0-2 0-2 0-2 0-2 0-2 0-2 0-2 0-2 0-2 0-2 0-2 0-2 0-2 0-2 0-2 0-2 0-2 0-2 0-2 0-2 0-2 
0-2 0-2 0-2 0-2 0-2 0-2 0-2 0-2 0-2 0-2 0-2 0-2 0-2 0-2 0-2 0-2 0-2 0-2 0-2 0-2 0-2 0-2 0-2 0-2 0-2 0-2 0-2 0-2 0-2 0-2 0-2 0-2 0-2 0-2 0-2 0-2 0-2 0-2 0-2 0-2 0-2 0-2 404-3 404-3 404-3 404-3 404-3 404-3 404-3 304-0 304-0 304-0 505-3 505-3 505-3 304-0 430-3 430-3 429-0 429-0 429-0 429-0 429-0 429-0 384-0 557-0 557-0 384-0 384-0 557-0 557-0 557-0 535-0 535-0 535-0 535-0 535-0 535-0 535-0 515-3 515-3 515-3 515-3 515-3 515-3 515-3 515-3 515-3 488-3 488-3 488-3 488-3 488-3 488-3 562-0 562-0 562-0 496-3 496-3 496-3 496-3 496-3 212-0 212-0 212-0 212-0 431-0 431-0 431-0 431-0 431-0 431-0 438-3 438-3 438-3 438-3 438-3 438-3 408-3 408-3 408-3 408-3 408-3 411-0 411-0 411-0 411-0 588-0 588-0 588-0 588-0 588-0 588-0 588-0 419-0 419-0 419-0 419-0 419-0 483-3 483-3 422-3 422-3 422-3 422-3 422-3 522-3 522-3 522-3 492-3 492-3 492-3 492-3 546-3 546-3 446-3 446-3 446-3 446-3 446-3 446-3 446-3 446-3 316-3 316-3 316-3 472-3 472-3 472-3 472-3 472-3 472-3 487-0 487-0 487-0 0-2 0-2 0-2 0-2 0-2 0-2 0-2 0-2 0-2 0-2 0-2 0-2 0-2 0-2 0-2 0-2 0-2 0-2 0-2 0-2 0-2 0-2 0-2 0-2 0-2 0-2 0-2 0-2 0-2 0-2 0-2 0-2 0-2 0-2 0-2 0-2 0-2 0-2 0-2 0-2 0-2 0-2 
0-2 0-2 0-2 0-2 0-2 0-2 0-2 0-2 0-2 0-2 0-2 0-2 0-2 0-2 0-2 0-2 0-2 0-2 0-2 0-2 0-2 0-2 0-2 0-2 0-2 0-2 0-2 0-2 0-2 0-2 0-2 0-2 0-2 0-2 0-2 0-2 0-2 0-2 0-2 0-2 0-2 0-2 404-3 404-3 404-3 404-3 404-3 404-3 304-0 304-0 304-0 304-0 505-3 505-3 405-0 304-0 429-0 429-0 429-0 429-0 429-0 429-0 429-0 429-0 557-0 557-0 557-0 557-0 557-0 557-0 534-0 557-0 535-0 535-0 535-0 535-0 535-0 535-0 535-0 515-3 515-3 515-3 515-3 515-3 515-3 515-3 515-3 515-3 488-3 488-3 488-3 488-3 590-3 562-0 562-0 586-0 586-0 496-3 496-3 496-3 496-3 496-3 212-0 212-0 212-0 431-0 431-0 584-3 431-0 431-0 431-0 431-0 438-3 438-3 438-3 438-3 338-3 438-3 438-3 408-3 408-3 408-3 411-0 411-0 411-0 411-0 411-0 588-0 588-0 588-0 588-0 588-0 588-0 588-0 588-0 419-0 419-0 419-0 419-0 416-0 416-0 416-0 422-3 422-3 422-3 422-3 422-3 522-3 522-3 522-3 522-3 492-3 492-3 492-3 446-3 446-3 446-3 425-3 446-3 446-3 446-3 446-3 396-0 396-0 316-3 316-3 472-3 472-3 472-3 472-3 472-3 472-3 487-0 487-0 487-0 0-2 0-2 0-2 0-2 0-2 0-2 0-2 0-2 0-2 0-2 0-2 0-2 0-2 0-2 0-2 0-2 0-2 0-2 0-2 0-2 0-2 0-2 0-2 0-2 0-2 0-2 0-2 0-2 0-2 0-2 0-2 0-2 0-2 0-2 0-2 0-2 0-2 0-2 0-2 0-2 0-2 0-2 
0-2 0-2 0-2 0-2 0-2 0-2 0-2 0-2 0-2 0-2 0-2 0-2 0-2 0-2 0-2 0-2 0-2 0-2 0-2 0-2 0-2 0-2 0-2 0-2 0-2 0-2 0-2 0-2 0-2 0-2 0-2 0-2 0-2 0-2 0-2 0-2 0-2 0-2 0-2 0-2 0-2 0-2 404-3 404-3 404-3 404-3 404-3 404-3 304-0 304-0 304-0 304-0 505-3 505-3 405-0 429-0 429-0 429-0 429-0 429-0 454-0 454-0 454-0 454-0 557-0 557-0 557-0 557-0 557-0 557-0 534-0 557-0 535-0 535-0 535-0 535-0 535-0 535-0 535-0 612-3 515-3 515-3 515-3 515-3 515-3 515-3 515-3 488-3 488-3 488-3 590-3 590-3 590-3 586-0 586-0 586-0 586-0 496-3 496-3 496-3 496-3 496-3 496-3 496-3 212-0 212-0 584-3 584-3 431-0 431-0 584-3 584-3 584-3 338-3 338-3 338-3 338-3 338-3 438-3 541-0 411-0 411-0 411-0 411-0 411-0 411-0 411-0 588-0 588-0 588-0 588-0 588-0 588-0 588-0 588-0 419-0 419-0 419-0 419-0 416-0 416-0 416-0 422-3 422-3 422-3 422-3 422-3 466-0 522-3 522-3 466-0 492-3 492-3 446-3 446-3 446-3 425-3 425-3 446-3 446-3 446-3 446-3 396-0 396-0 396-0 316-3 472-3 396-0 472-3 472-3 472-3 472-3 472-3 472-3 472-3 0-2 0-2 0-2 0-2 0-2 0-2 0-2 0-2 0-2 0-2 0-2 0-2 0-2 0-2 0-2 0-2 0-2 0-2 0-2 0-2 0-2 0-2 0-2 0-2 0-2 0-2 0-2 0-2 0-2 0-2 0-2 0-2 0-2 0-2 0-2 0-2 0-2 0-2 0-2 0-2 0-2 0-2 
0-2 0-2 0-2 0-2 0-2 0-2 0-2 0-2 0-2 0-2 0-2 0-2 0-2 0-2 0-2 0-2 0-2 0-2 0-2 0-2 0-2 0-2 0-2 0-2 0-2 0-2 0-2 0-2 0-2 0-2 0-2 0-2 0-2 0-2 0-2 0-2 0-2 0-2 0-2 0-2 0-2 0-2 404-3 404-3 404-3 404-3 404-3 404-3 304-0 505-3 505-3 505-3 505-3 505-3 405-0 429-0 429-0 454-0 429-0 429-0 454-0 454-0 454-0 557-0 557-0 557-0 557-0 557-0 557-0 557-0 534-0 534-0 535-0 535-0 535-0 535-0 535-0 535-0 612-3 612-3 612-3 515-3 515-3 515-3 515-3 488-3 488-3 488-3 488-3 488-3 590-3 590-3 590-3 590-3 590-3 586-0 586-0 496-3 496-3 496-3 496-3 496-3 565-0 565-0 565-0 212-0 584-3 584-3 584-3 584-3 584-3 338-3 338-3 338-3 338-3 338-3 338-3 338-3 541-0 541-0 541-0 541-0 541-0 411-0 411-0 411-0 411-0 411-0 588-0 588-0 588-0 588-0 588-0 588-0 419-0 419-0 419-0 419-0 419-0 416-0 416-0 416-0 416-0 416-0 422-3 422-3 422-3 466-0 522-3 466-0 466-0 492-3 492-3 446-3 446-3 446-3 425-3 425-3 425-3 425-3 425-3 425-3 425-3 396-0 396-0 396-0 396-0 396-0 472-3 472-3 472-3 472-3 472-3 472-3 472-3 0-2 0-2 0-2 0-2 0-2 0-2 0-2 0-2 0-2 0-2 0-2 0-2 0-2 0-2 0-2 0-2 0-2 0-2 0-2 0-2 0-2 0-2 0-2 0-2 0-2 0-2 0-2 0-2 0-2 0-2 0-2 0-2 0-2 0-2 0-2 0-2 0-2 0-2 0-2 0-2 0-2 0-2 
0-2 0-2 0-2 0-2 0-2 0-2 0-2 0-2 0-2 0-2 0-2 0-2 0-2 0-2 0-2 0-2 0-2 0-2 0-2 0-2 0-2 0-2 0-2 0-2 0-2 0-2 0-2 0-2 0-2 0-2 0-2 0-2 0-2 0-2 0-2 0-2 0-2 0-2 0-2 0-2 0-2 0-2 404-3 404-3 456-3 404-3 404-3 404-3 505-3 505-3 505-3 505-3 505-3 505-3 405-0 405-0 454-0 454-0 454-0 454-0 454-0 454-0 454-0 557-0 557-0 557-0 557-0 557-0 534-0 534-0 534-0 534-0 612-3 612-3 535-0 612-3 612-3 612-3 612-3 612-3 515-3 515-3 515-3 515-3 488-3 488-3 488-3 351-0 351-0 351-0 590-3 590-3 590-3 590-3 590-3 586-0 586-0 586-0 586-0 496-3 496-3 496-3 565-0 565-0 565-0 565-0 584-3 584-3 584-3 584-3 584-3 584-3 338-3 338-3 338-3 338-3 338-3 338-3 541-0 541-0 541-0 541-0 541-0 411-0 411-0 411-0 411-0 411-0 411-0 588-0 588-0 588-0 569-3 569-3 569-3 419-0 419-0 419-0 419-0 416-0 416-0 416-0 416-0 416-0 422-3 422-3 422-3 466-0 466-0 466-0 492-3 492-3 492-3 446-3 446-3 466-0 425-3 425-3 425-3 425-3 425-3 425-3 396-0 396-0 396-0 396-0 396-0 396-0 396-0 396-0 472-3 472-3 472-3 472-3 472-3 0-2 0-2 0-2 0-2 0-2 0-2 0-2 0-2 0-2 0-2 0-2 0-2 0-2 0-2 0-2 0-2 0-2 0-2 0-2 0-2 0-2 0-2 0-2 0-2 0-2 0-2 0-2 0-2 0-2 0-2 0-2 0-2 0-2 0-2 0-2 0-2 0-2 0-2 0-2 0-2 0-2 0-2 
0-2 0-2 0-2 0-2 0-2 0-2 0-2 0-2 0-2 0-2 0-2 0-2 0-2 0-2 0-2 0-2 0-2 0-2 0-2 0-2 0-2 0-2 0-2 0-2 0-2 0-2 0-2 0-2 0-2 0-2 0-2 0-2 0-2 0-2 0-2 0-2 0-2 0-2 0-2 0-2 0-2 0-2 404-3 404-3 456-3 456-3 456-3 456-3 505-3 505-3 505-3 505-3 505-3 505-3 405-0 405-0 454-0 454-0 454-0 454-0 454-0 454-0 454-0 454-0 454-0 385-3 385-3 557-0 534-0 534-0 534-0 534-0 534-0 612-3 612-3 612-3 612-3 612-3 612-3 458-3 515-3 515-3 515-3 351-0 351-0 488-3 488-3 351-0 351-0 590-3 590-3 590-3 590-3 590-3 586-0 586-0 586-0 586-0 586-0 496-3 565-0 565-0 565-0 565-0 584-3 584-3 584-3 584-3 584-3 584-3 584-3 584-3 338-3 338-3 338-3 338-3 541-0 541-0 541-0 541-0 541-0 541-0 541-0 541-0 508-0 411-0 411-0 411-0 411-0 411-0 588-0 588-0 569-3 569-3 419-0 419-0 419-0 419-0 419-0 416-0 416-0 416-0 416-0 416-0 416-0 422-3 422-3 466-0 466-0 466-0 466-0 492-3 492-3 466-0 466-0 466-0 425-3 425-3 425-3 425-3 440-3 440-3 440-3 440-3 440-3 396-0 396-0 396-0 396-0 396-0 472-3 472-3 472-3 472-3 0-2 0-2 0-2 0-2 0-2 0-2 0-2 0-2 0-2 0-2 0-2 0-2 0-2 0-2 0-2 0-2 0-2 0-2 0-2 0-2 0-2 0-2 0-2 0-2 0-2 0-2 0-2 0-2 0-2 0-2 0-2 0-2 0-2 0-2 0-2 0-2 0-2 0-2 0-2 0-2 0-2 0-2 0-2 
0-2 0-2 0-2 0-2 0-2 0-2 0-2 0-2 0-2 0-2 0-2 0-2 0-2 0-2 0-2 0-2 0-2 0-2 0-2 0-2 0-2 0-2 0-2 0-2 0-2 0-2 0-2 0-2 0-2 0-2 0-2 0-2 0-2 0-2 0-2 0-2 0-2 0-2 0-2 0-2 0-2 0-2 404-3 404-3 456-3 456-3 456-3 456-3 505-3 505-3 505-3 505-3 505-3 505-3 405-0 405-0 454-0 454-0 454-0 454-0 454-0 454-0 454-0 454-0 385-3 385-3 385-3 385-3 534-0 534-0 534-0 534-0 612-3 612-3 612-3 612-3 612-3 612-3 612-3 458-3 458-3 515-3 351-0 351-0 351-0 488-3 488-3 351-0 351-0 351-0 590-3 590-3 590-3 590-3 590-3 586-0 586-0 586-0 586-0 586-0 586-0 586-0 565-0 565-0 584-3 584-3 584-3 584-3 584-3 584-3 584-3 338-3 338-3 338-3 338-3 338-3 541-0 541-0 541-0 541-0 541-0 541-0 541-0 508-0 508-0 411-0 411-0 442-0 442-0 442-0 442-0 442-0 569-3 569-3 419-0 419-0 419-0 419-0 419-0 416-0 416-0 416-0 416-0 416-0 416-0 422-3 422-3 466-0 466-0 466-0 466-0 466-0 466-0 466-0 466-0 466-0 425-3 425-3 425-3 425-3 440-3 440-3 440-3 440-3 440-3 396-0 396-0 396-0 396-0 396-0 396-0 396-0 396-0 0-2 0-2 0-2 0-2 0-2 0-2 0-2 0-2 0-2 0-2 0-2 0-2 0-2 0-2 0-2 0-2 0-2 0-2 0-2 0-2 0-2 0-2 0-2 0-2 0-2 0-2 0-2 0-2 0-2 0-2 0-2 0-2 0-2 0-2 0-2 0-2 0-2 0-2 0-2 0-2 0-2 0-2 0-2 0-2 
0-2 0-2 0-2 0-2 0-2 0-2 0-2 0-2 0-2 0-2 0-2 0-2 0-2 0-2 0-2 0-2 0-2 0-2 0-2 0-2 0-2 0-2 0-2 0-2 0-2 0-2 0-2 0-2 0-2 0-2 0-2 0-2 0-2 0-2 0-2 0-2 0-2 0-2 0-2 0-2 0-2 0-2 404-3 456-3 456-3 456-3 456-3 456-3 456-3 505-3 505-3 505-3 505-3 505-3 405-0 405-0 405-0 405-0 454-0 454-0 454-0 454-0 454-0 385-3 385-3 385-3 385-3 534-0 534-0 534-0 534-0 534-0 612-3 612-3 612-3 612-3 612-3 509-3 612-3 458-3 458-3 515-3 351-0 351-0 351-0 351-0 351-0 351-0 351-0 590-3 590-3 590-3 590-3 590-3 590-3 586-0 586-0 586-0 586-0 586-0 586-0 565-0 565-0 565-0 565-0 584-3 486-3 584-3 584-3 584-3 584-3 584-3 584-3 338-3 338-3 338-3 541-0 541-0 541-0 541-0 541-0 541-0 541-0 508-0 508-0 411-0 442-0 442-0 442-0 442-0 442-0 569-3 569-3 569-3 419-0 419-0 419-0 419-0 419-0 416-0 517-0 517-0 517-0 416-0 416-0 416-0 416-0 466-0 466-0 471-3 471-3 471-3 425-3 466-0 466-0 425-3 425-3 425-3 425-3 440-3 440-3 440-3 440-3 440-3 440-3 396-0 396-0 396-0 396-0 396-0 396-0 396-0 0-2 0-2 0-2 0-2 0-2 0-2 0-2 0-2 0-2 0-2 0-2 0-2 0-2 0-2 0-2 0-2 0-2 0-2 0-2 0-2 0-2 0-2 0-2 0-2 0-2 0-2 0-2 0-2 0-2 0-2 0-2 0-2 0-2 0-2 0-2 0-2 0-2 0-2 0-2 0-2 0-2 0-2 0-2 0-2 0-2 
0-2 0-2 0-2 0-2 0-2 0-2 0-2 0-2 0-2 0-2 0-2 0-2 0-2 0-2 0-2 0-2 0-2 0-2 0-2 0-2 0-2 0-2 0-2 0-2 0-2 0-2 0-2 0-2 0-2 0-2 0-2 0-2 0-2 0-2 0-2 0-2 0-2 0-2 0-2 0-2 0-2 0-2 0-2 0-2 456-3 456-3 456-3 456-3 587-0 587-0 505-3 505-3 587-0 405-0 405-0 405-0 405-0 405-0 385-3 385-3 454-0 385-3 385-3 385-3 385-3 385-3 385-3 534-0 534-0 534-0 534-0 612-3 612-3 612-3 612-3 509-3 509-3 509-3 509-3 458-3 458-3 458-3 351-0 351-0 351-0 351-0 351-0 351-0 351-0 590-3 590-3 590-3 590-3 590-3 590-3 586-0 586-0 586-0 586-0 586-0 586-0 565-0 565-0 565-0 565-0 565-0 486-3 486-3 584-3 486-3 338-3 338-3 338-3 338-3 338-3 338-3 512-3 541-0 541-0 541-0 541-0 541-0 508-0 508-0 508-0 508-0 442-0 442-0 442-0 442-0 569-3 569-3 569-3 569-3 569-3 569-3 569-3 517-0 517-0 416-0 517-0 517-0 517-0 416-0 416-0 416-0 466-0 466-0 471-3 471-3 471-3 471-3 425-3 425-3 425-3 425-3 425-3 425-3 440-3 440-3 440-3 440-3 440-3 440-3 440-3 440-3 396-0 395-3 395-3 395-3 395-3 0-2 0-2 0-2 0-2 0-2 0-2 0-2 0-2 0-2 0-2 0-2 0-2 0-2 0-2 0-2 0-2 0-2 0-2 0-2 0-2 0-2 0-2 0-2 0-2 0-2 0-2 0-2 0-2 0-2 0-2 0-2 0-2 0-2 0-2 0-2 0-2 0-2 0-2 0-2 0-2 0-2 0-2 0-2 0-2 0-2 0-2 
0-2 0-2 0-2 0-2 0-2 0-2 0-2 0-2 0-2 0-2 0-2 0-2 0-2 0-2 0-2 0-2 0-2 0-2 0-2 0-2 0-2 0-2 0-2 0-2 0-2 0-2 0-2 0-2 0-2 0-2 0-2 0-2 0-2 0-2 0-2 0-2 0-2 0-2 0-2 0-2 0-2 0-2 0-2 0-2 456-3 456-3 456-3 456-3 587-0 587-0 505-3 587-0 587-0 587-0 405-0 405-0 405-0 405-0 385-3 385-3 385-3 385-3 385-3 385-3 385-3 534-0 534-0 534-0 534-0 534-0 560-0 560-0 560-0 612-3 612-3 509-3 509-3 509-3 509-3 458-3 458-3 458-3 351-0 351-0 351-0 351-0 351-0 351-0 504-3 590-3 590-3 287-0 287-0 287-0 586-0 586-0 586-0 586-0 586-0 586-0 565-0 565-0 565-0 565-0 565-0 486-3 486-3 486-3 486-3 486-3 486-3 338-3 338-3 512-3 512-3 512-3 512-3 512-3 541-0 541-0 512-3 512-3 508-0 508-0 508-0 508-0 442-0 442-0 442-0 442-0 442-0 569-3 569-3 569-3 569-3 569-3 569-3 517-0 517-0 517-0 517-0 517-0 517-0 517-0 593-3 466-0 466-0 466-0 466-0 471-3 471-3 471-3 425-3 425-3 425-3 425-3 440-3 440-3 440-3 440-3 440-3 440-3 440-3 440-3 440-3 395-3 395-3 395-3 395-3 395-3 395-3 0-2 0-2 0-2 0-2 0-2 0-2 0-2 0-2 0-2 0-2 0-2 0-2 0-2 0-2 0-2 0-2 0-2 0-2 0-2 0-2 0-2 0-2 0-2 0-2 0-2 0-2 0-2 0-2 0-2 0-2 0-2 0-2 0-2 0-2 0-2 0-2 0-2 0-2 0-2 0-2 0-2 0-2 0-2 0-2 0-2 0-2 
0-2 0-2 0-2 0-2 0-2 0-2 0-2 0-2 0-2 0-2 0-2 0-2 0-2 0-2 0-2 0-2 0-2 0-2 0-2 0-2 0-2 0-2 0-2 0-2 0-2 0-2 0-2 0-2 0-2 0-2 0-2 0-2 0-2 0-2 0-2 0-2 0-2 0-2 0-2 0-2 0-2 0-2 0-2 0-2 456-3 456-3 456-3 456-3 456-3 587-0 505-3 587-0 587-0 587-0 405-0 405-0 405-0 405-0 385-3 385-3 385-3 385-3 385-3 385-3 385-3 534-0 534-0 534-0 534-0 560-0 560-0 560-0 560-0 560-0 612-3 509-3 509-3 509-3 509-3 458-3 458-3 458-3 351-0 351-0 351-0 504-3 351-0 351-0 504-3 504-3 590-3 287-0 287-0 287-0 586-0 586-0 565-0 565-0 565-0 565-0 565-0 565-0 565-0 565-0 565-0 486-3 486-3 486-3 486-3 486-3 486-3 486-3 338-3 512-3 512-3 512-3 512-3 512-3 512-3 512-3 512-3 508-0 508-0 508-0 508-0 508-0 442-0 442-0 442-0 442-0 442-0 569-3 569-3 569-3 569-3 569-3 569-3 517-0 517-0 517-0 517-0 517-0 517-0 517-0 593-3 593-3 466-0 466-0 593-3 593-3 471-3 471-3 471-3 425-3 425-3 425-3 440-3 440-3 613-0 567-3 440-3 440-3 440-3 440-3 440-3 395-3 395-3 395-3 395-3 395-3 395-3 0-2 0-2 0-2 0-2 0-2 0-2 0-2 0-2 0-2 0-2 0-2 0-2 0-2 0-2 0-2 0-2 0-2 0-2 0-2 0-2 0-2 0-2 0-2 0-2 0-2 0-2 0-2 0-2 0-2 0-2 0-2 0-2 0-2 0-2 0-2 0-2 0-2 0-2 0-2 0-2 0-2 0-2 0-2 0-2 0-2 0-2 
0-2 0-2 0-2 0-2 0-2 0-2 0-2 0-2 0-2 0-2 0-2 0-2 0-2 0-2 0-2 0-2 0-2 0-2 0-2 0-2 0-2 0-2 0-2 0-2 0-2 0-2 0-2 0-2 0-2 0-2 0-2 0-2 0-2 0-2 0-2 0-2 0-2 0-2 0-2 0-2 0-2 0-2 0-2 0-2 456-3 456-3 456-3 456-3 587-0 587-0 587-0 587-0 587-0 587-0 405-0 405-0 405-0 405-0 405-0 385-3 385-3 385-3 457-0 457-0 457-0 457-0 457-0 457-0 457-0 560-0 560-0 560-0 560-0 560-0 560-0 509-3 509-3 509-3 509-3 458-3 458-3 458-3 458-3 458-3 458-3 504-3 504-3 504-3 504-3 504-3 590-3 287-0 287-0 287-0 287-0 287-0 565-0 565-0 565-0 565-0 565-0 486-3 486-3 486-3 486-3 486-3 486-3 486-3 486-3 486-3 486-3 486-3 486-3 486-3 486-3 512-3 512-3 512-3 512-3 512-3 508-0 508-0 508-0 508-0 508-0 508-0 442-0 442-0 442-0 442-0 442-0 569-3 569-3 569-3 569-3 569-3 569-3 517-0 517-0 517-0 517-0 517-0 517-0 517-0 593-3 593-3 593-3 466-0 593-3 593-3 471-3 471-3 613-0 613-0 613-0 613-0 613-0 613-0 613-0 567-3 567-3 440-3 440-3 567-3 567-3 567-3 395-3 395-3 395-3 395-3 395-3 0-2 0-2 0-2 0-2 0-2 0-2 0-2 0-2 0-2 0-2 0-2 0-2 0-2 0-2 0-2 0-2 0-2 0-2 0-2 0-2 0-2 0-2 0-2 0-2 0-2 0-2 0-2 0-2 0-2 0-2 0-2 0-2 0-2 0-2 0-2 0-2 0-2 0-2 0-2 0-2 0-2 0-2 0-2 0-2 0-2 0-2 
0-2 0-2 0-2 0-2 0-2 0-2 0-2 0-2 0-2 0-2 0-2 0-2 0-2 0-2 0-2 0-2 0-2 0-2 0-2 0-2 0-2 0-2 0-2 0-2 0-2 0-2 0-2 0-2 0-2 0-2 0-2 0-2 0-2 0-2 0-2 0-2 0-2 0-2 0-2 0-2 0-2 0-2 0-2 0-2 456-3 456-3 456-3 587-0 587-0 587-0 587-0 587-0 587-0 587-0 405-0 405-0 405-0 405-0 385-3 385-3 385-3 385-3 457-0 457-0 457-0 457-0 457-0 457-0 457-0 560-0 560-0 560-0 560-0 560-0 560-0 560-0 509-3 509-3 509-3 509-3 509-3 509-3 509-3 458-3 458-3 458-3 504-3 504-3 504-3 504-3 504-3 287-0 287-0 287-0 287-0 287-0 287-0 565-0 565-0 315-3 315-3 315-3 315-3 315-3 315-3 486-3 486-3 486-3 486-3 486-3 486-3 589-0 589-0 589-0 589-0 589-0 589-0 512-3 512-3 512-3 508-0 508-0 508-0 508-0 508-0 508-0 508-0 442-0 442-0 442-0 442-0 569-3 569-3 569-3 569-3 569-3 569-3 517-0 517-0 517-0 517-0 593-3 593-3 593-3 593-3 593-3 593-3 593-3 593-3 593-3 471-3 471-3 613-0 613-0 613-0 613-0 613-0 613-0 613-0 567-3 567-3 567-3 567-3 567-3 567-3 395-3 395-3 395-3 395-3 395-3 395-3 0-2 0-2 0-2 0-2 0-2 0-2 0-2 0-2 0-2 0-2 0-2 0-2 0-2 0-2 0-2 0-2 0-2 0-2 0-2 0-2 0-2 0-2 0-2 0-2 0-2 0-2 0-2 0-2 0-2 0-2 0-2 0-2 0-2 0-2 0-2 0-2 0-2 0-2 0-2 0-2 0-2 0-2 0-2 0-2 0-2 0-2 
0-2 0-2 0-2 0-2 0-2 0-2 0-2 0-2 0-2 0-2 0-2 0-2 0-2 0-2 0-2 0-2 0-2 0-2 0-2 0-2 0-2 0-2 0-2 0-2 0-2 0-2 0-2 0-2 0-2 0-2 0-2 0-2 0-2 0-2 0-2 0-2 0-2 0-2 0-2 0-2 0-2 0-2 0-2 0-2 456-3 456-3 456-3 587-0 587-0 587-0 587-0 587-0 587-0 587-0 405-0 485-0 485-0 485-0 531-0 531-0 385-3 385-3 531-0 531-0 457-0 457-0 457-0 457-0 457-0 457-0 457-0 560-0 560-0 560-0 560-0 560-0 509-3 509-3 509-3 509-3 509-3 509-3 509-3 458-3 458-3 504-3 504-3 504-3 504-3 504-3 504-3 504-3 287-0 287-0 287-0 287-0 287-0 315-3 315-3 315-3 315-3 315-3 315-3 556-3 315-3 315-3 486-3 486-3 589-0 589-0 486-3 589-0 589-0 589-0 589-0 589-0 589-0 512-3 512-3 512-3 508-0 508-0 508-0 508-0 508-0 508-0 508-0 442-0 442-0 442-0 442-0 465-3 465-3 465-3 493-3 493-3 493-3 517-0 517-0 517-0 517-0 593-3 593-3 593-3 593-3 593-3 593-3 593-3 593-3 471-3 471-3 613-0 613-0 613-0 613-0 613-0 613-0 613-0 613-0 567-3 567-3 567-3 567-3 567-3 567-3 395-3 395-3 395-3 395-3 395-3 395-3 0-2 0-2 0-2 0-2 0-2 0-2 0-2 0-2 0-2 0-2 0-2 0-2 0-2 0-2 0-2 0-2 0-2 0-2 0-2 0-2 0-2 0-2 0-2 0-2 0-2 0-2 0-2 0-2 0-2 0-2 0-2 0-2 0-2 0-2 0-2 0-2 0-2 0-2 0-2 0-2 0-2 0-2 0-2 0-2 0-2 0-2 
0-2 0-2 0-2 0-2 0-2 0-2 0-2 0-2 0-2 0-2 0-2 0-2 0-2 0-2 0-2 0-2 0-2 0-2 0-2 0-2 0-2 0-2 0-2 0-2 0-2 0-2 0-2 0-2 0-2 0-2 0-2 0-2 0-2 0-2 0-2 0-2 0-2 0-2 0-2 0-2 0-2 0-2 0-2 0-2 456-3 456-3 456-3 587-0 587-0 587-0 587-0 587-0 361-3 361-3 405-0 405-0 485-0 485-0 531-0 531-0 531-0 531-0 531-0 457-0 457-0 457-0 457-0 457-0 457-0 457-0 457-0 457-0 560-0 560-0 560-0 560-0 560-0 585-0 509-3 509-3 509-3 509-3 509-3 458-3 504-3 504-3 504-3 504-3 504-3 504-3 504-3 287-0 287-0 287-0 287-0 287-0 287-0 315-3 315-3 315-3 315-3 315-3 315-3 556-3 556-3 556-3 556-3 556-3 589-0 589-0 589-0 589-0 589-0 589-0 589-0 589-0 512-3 512-3 512-3 512-3 455-0 455-0 455-0 455-0 508-0 508-0 455-0 455-0 442-0 465-3 465-3 465-3 493-3 493-3 493-3 493-3 493-3 493-3 493-3 493-3 517-0 493-3 593-3 493-3 593-3 593-3 593-3 593-3 593-3 471-3 471-3 471-3 471-3 613-0 613-0 613-0 613-0 613-0 613-0 613-0 567-3 567-3 567-3 567-3 567-3 567-3 395-3 395-3 395-3 395-3 0-2 0-2 0-2 0-2 0-2 0-2 0-2 0-2 0-2 0-2 0-2 0-2 0-2 0-2 0-2 0-2 0-2 0-2 0-2 0-2 0-2 0-2 0-2 0-2 0-2 0-2 0-2 0-2 0-2 0-2 0-2 0-2 0-2 0-2 0-2 0-2 0-2 0-2 0-2 0-2 0-2 0-2 0-2 0-2 0-2 0-2 0-2 
0-2 0-2 0-2 0-2 0-2 0-2 0-2 0-2 0-2 0-2 0-2 0-2 0-2 0-2 0-2 0-2 0-2 0-2 0-2 0-2 0-2 0-2 0-2 0-2 0-2 0-2 0-2 0-2 0-2 0-2 0-2 0-2 0-2 0-2 0-2 0-2 0-2 0-2 0-2 0-2 0-2 0-2 0-2 0-2 0-2 0-2 456-3 456-3 456-3 587-0 587-0 361-3 361-3 485-0 485-0 485-0 485-0 485-0 485-0 531-0 531-0 531-0 531-0 457-0 457-0 457-0 457-0 529-0 529-0 457-0 457-0 457-0 560-0 560-0 560-0 560-0 560-0 585-0 585-0 585-0 585-0 509-3 458-3 458-3 464-3 464-3 504-3 504-3 504-3 504-3 504-3 287-0 287-0 287-0 287-0 287-0 287-0 315-3 315-3 315-3 315-3 315-3 315-3 556-3 556-3 556-3 556-3 556-3 556-3 556-3 556-3 511-0 511-0 589-0 589-0 589-0 512-3 512-3 512-3 512-3 455-0 455-0 455-0 455-0 455-0 455-0 455-0 455-0 617-0 617-0 465-3 465-3 465-3 493-3 493-3 493-3 493-3 493-3 420-3 493-3 493-3 493-3 493-3 493-3 493-3 593-3 593-3 593-3 471-3 471-3 471-3 471-3 471-3 390-3 613-0 613-0 613-0 613-0 613-0 613-0 567-3 567-3 567-3 567-3 567-3 547-3 547-3 547-3 395-3 395-3 0-2 0-2 0-2 0-2 0-2 0-2 0-2 0-2 0-2 0-2 0-2 0-2 0-2 0-2 0-2 0-2 0-2 0-2 0-2 0-2 0-2 0-2 0-2 0-2 0-2 0-2 0-2 0-2 0-2 0-2 0-2 0-2 0-2 0-2 0-2 0-2 0-2 0-2 0-2 0-2 0-2 0-2 0-2 0-2 0-2 0-2 0-2 
0-2 0-2 0-2 0-2 0-2 0-2 0-2 0-2 0-2 0-2 0-2 0-2 0-2 0-2 0-2 0-2 0-2 0-2 0-2 0-2 0-2 0-2 0-2 0-2 0-2 0-2 0-2 0-2 0-2 0-2 0-2 0-2 0-2 0-2 0-2 0-2 0-2 0-2 0-2 0-2 0-2 0-2 0-2 0-2 0-2 0-2 361-3 361-3 361-3 361-3 587-0 361-3 361-3 485-0 485-0 485-0 485-0 485-0 531-0 531-0 531-0 531-0 457-0 457-0 457-0 530-0 530-0 529-0 529-0 529-0 529-0 529-0 560-0 560-0 529-0 529-0 529-0 585-0 585-0 585-0 585-0 458-3 458-3 458-3 464-3 464-3 464-3 464-3 464-3 504-3 504-3 287-0 287-0 555-0 287-0 287-0 287-0 592-3 592-3 315-3 315-3 315-3 315-3 315-3 556-3 556-3 556-3 556-3 556-3 556-3 556-3 511-0 511-0 511-0 589-0 589-0 589-0 512-3 512-3 512-3 455-0 455-0 455-0 455-0 455-0 455-0 617-0 617-0 617-0 617-0 465-3 465-3 465-3 465-3 493-3 493-3 493-3 493-3 420-3 420-3 420-3 493-3 493-3 493-3 493-3 593-3 593-3 593-3 471-3 471-3 471-3 471-3 471-3 390-3 613-0 613-0 613-0 390-3 567-3 567-3 567-3 567-3 547-3 547-3 547-3 547-3 547-3 547-3 547-3 547-3 0-2 0-2 0-2 0-2 0-2 0-2 0-2 0-2 0-2 0-2 0-2 0-2 0-2 0-2 0-2 0-2 0-2 0-2 0-2 0-2 0-2 0-2 0-2 0-2 0-2 0-2 0-2 0-2 0-2 0-2 0-2 0-2 0-2 0-2 0-2 0-2 0-2 0-2 0-2 0-2 0-2 0-2 0-2 0-2 0-2 0-2 0-2 
0-2 0-2 0-2 0-2 0-2 0-2 0-2 0-2 0-2 0-2 0-2 0-2 0-2 0-2 0-2 0-2 0-2 0-2 0-2 0-2 0-2 0-2 0-2 0-2 0-2 0-2 0-2 0-2 0-2 0-2 0-2 0-2 0-2 0-2 0-2 0-2 0-2 0-2 0-2 0-2 0-2 0-2 0-2 0-2 0-2 0-2 361-3 361-3 361-3 361-3 361-3 361-3 361-3 361-3 361-3 485-0 485-0 485-0 531-0 531-0 531-0 531-0 531-0 531-0 530-0 530-0 530-0 530-0 529-0 529-0 529-0 529-0 560-0 560-0 529-0 529-0 529-0 529-0 585-0 585-0 585-0 458-3 458-3 458-3 458-3 464-3 464-3 464-3 464-3 464-3 464-3 555-0 555-0 555-0 287-0 287-0 287-0 592-3 592-3 315-3 315-3 315-3 315-3 315-3 556-3 556-3 556-3 556-3 556-3 556-3 556-3 511-0 511-0 511-0 589-0 511-0 589-0 589-0 589-0 589-0 455-0 455-0 455-0 455-0 455-0 455-0 617-0 617-0 617-0 617-0 465-3 465-3 465-3 465-3 420-3 493-3 493-3 420-3 420-3 420-3 544-3 544-3 493-3 544-3 544-3 544-3 518-0 593-3 593-3 471-3 471-3 471-3 471-3 390-3 613-0 390-3 390-3 390-3 567-3 567-3 567-3 567-3 547-3 547-3 547-3 547-3 547-3 547-3 547-3 547-3 0-2 0-2 0-2 0-2 0-2 0-2 0-2 0-2 0-2 0-2 0-2 0-2 0-2 0-2 0-2 0-2 0-2 0-2 0-2 0-2 0-2 0-2 0-2 0-2 0-2 0-2 0-2 0-2 0-2 0-2 0-2 0-2 0-2 0-2 0-2 0-2 0-2 0-2 0-2 0-2 0-2 0-2 0-2 0-2 0-2 0-2 0-2 
0-2 0-2 0-2 0-2 0-2 0-2 0-2 0-2 0-2 0-2 0-2 0-2 0-2 0-2 0-2 0-2 0-2 0-2 0-2 0-2 0-2 0-2 0-2 0-2 0-2 0-2 0-2 0-2 0-2 0-2 0-2 0-2 0-2 0-2 0-2 0-2 0-2 0-2 0-2 0-2 0-2 0-2 0-2 0-2 0-2 0-2 361-3 361-3 361-3 361-3 361-3 361-3 361-3 361-3 485-0 485-0 485-0 485-0 531-0 531-0 531-0 531-0 531-0 531-0 530-0 530-0 530-0 530-0 529-0 529-0 529-0 529-0 529-0 560-0 529-0 529-0 529-0 529-0 585-0 585-0 585-0 585-0 458-3 464-3 464-3 464-3 464-3 464-3 464-3 464-3 464-3 555-0 555-0 555-0 555-0 555-0 592-3 592-3 592-3 592-3 592-3 315-3 315-3 315-3 556-3 556-3 556-3 556-3 556-3 556-3 511-0 511-0 511-0 511-0 511-0 511-0 589-0 589-0 589-0 589-0 455-0 455-0 455-0 455-0 455-0 455-0 617-0 617-0 617-0 617-0 465-3 465-3 465-3 465-3 420-3 420-3 420-3 420-3 420-3 420-3 544-3 544-3 544-3 544-3 544-3 544-3 518-0 518-0 518-0 518-0 390-3 471-3 471-3 390-3 390-3 390-3 390-3 390-3 390-3 547-3 547-3 567-3 547-3 547-3 547-3 468-3 468-3 468-3 468-3 468-3 0-2 0-2 0-2 0-2 0-2 0-2 0-2 0-2 0-2 0-2 0-2 0-2 0-2 0-2 0-2 0-2 0-2 0-2 0-2 0-2 0-2 0-2 0-2 0-2 0-2 0-2 0-2 0-2 0-2 0-2 0-2 0-2 0-2 0-2 0-2 0-2 0-2 0-2 0-2 0-2 0-2 0-2 0-2 0-2 0-2 0-2 0-2 
0-2 0-2 0-2 0-2 0-2 0-2 0-2 0-2 0-2 0-2 0-2 0-2 0-2 0-2 0-2 0-2 0-2 0-2 0-2 0-2 0-2 0-2 0-2 0-2 0-2 0-2 0-2 0-2 0-2 0-2 0-2 0-2 0-2 0-2 0-2 0-2 0-2 0-2 0-2 0-2 0-2 0-2 0-2 0-2 0-2 0-2 0-2 0-2 0-2 361-3 361-3 361-3 361-3 361-3 361-3 485-0 485-0 485-0 531-0 531-0 531-0 531-0 531-0 531-0 530-0 530-0 530-0 530-0 529-0 529-0 386-3 386-3 529-0 529-0 529-0 529-0 529-0 529-0 585-0 585-0 585-0 585-0 585-0 585-0 464-3 464-3 464-3 464-3 464-3 464-3 555-0 555-0 555-0 555-0 555-0 555-0 592-3 592-3 592-3 592-3 592-3 592-3 592-3 542-3 542-3 556-3 556-3 556-3 556-3 556-3 511-0 511-0 511-0 511-0 511-0 511-0 511-0 582-0 582-0 582-0 455-0 582-0 455-0 455-0 455-0 455-0 617-0 617-0 617-0 617-0 465-3 465-3 465-3 465-3 420-3 420-3 420-3 420-3 420-3 420-3 544-3 544-3 544-3 544-3 544-3 518-0 518-0 518-0 518-0 390-3 390-3 390-3 390-3 390-3 435-3 390-3 390-3 390-3 390-3 547-3 547-3 547-3 547-3 547-3 468-3 468-3 468-3 468-3 468-3 468-3 0-2 0-2 0-2 0-2 0-2 0-2 0-2 0-2 0-2 0-2 0-2 0-2 0-2 0-2 0-2 0-2 0-2 0-2 0-2 0-2 0-2 0-2 0-2 0-2 0-2 0-2 0-2 0-2 0-2 0-2 0-2 0-2 0-2 0-2 0-2 0-2 0-2 0-2 0-2 0-2 0-2 0-2 0-2 0-2 0-2 0-2 0-2 
0-2 0-2 0-2 0-2 0-2 0-2 0-2 0-2 0-2 0-2 0-2 0-2 0-2 0-2 0-2 0-2 0-2 0-2 0-2 0-2 0-2 0-2 0-2 0-2 0-2 0-2 0-2 0-2 0-2 0-2 0-2 0-2 0-2 0-2 0-2 0-2 0-2 0-2 0-2 0-2 0-2 0-2 0-2 0-2 0-2 0-2 0-2 0-2 0-2 0-2 0-2 361-3 361-3 361-3 485-0 485-0 485-0 485-0 485-0 530-0 530-0 530-0 530-0 530-0 530-0 530-0 530-0 530-0 386-3 386-3 386-3 386-3 386-3 529-0 529-0 529-0 529-0 529-0 585-0 585-0 585-0 585-0 585-0 585-0 432-0 432-0 464-3 464-3 464-3 464-3 555-0 555-0 555-0 555-0 555-0 555-0 592-3 592-3 592-3 592-3 592-3 592-3 592-3 542-3 542-3 542-3 542-3 542-3 556-3 391-3 511-0 511-0 511-0 511-0 511-0 511-0 511-0 582-0 582-0 582-0 582-0 582-0 455-0 617-0 617-0 617-0 617-0 617-0 617-0 617-0 465-3 465-3 465-3 465-3 420-3 420-3 420-3 420-3 420-3 420-3 544-3 544-3 544-3 544-3 544-3 518-0 518-0 518-0 390-3 390-3 390-3 390-3 390-3 390-3 435-3 390-3 390-3 390-3 390-3 390-3 547-3 547-3 547-3 547-3 468-3 468-3 468-3 468-3 468-3 468-3 0-2 0-2 0-2 0-2 0-2 0-2 0-2 0-2 0-2 0-2 0-2 0-2 0-2 0-2 0-2 0-2 0-2 0-2 0-2 0-2 0-2 0-2 0-2 0-2 0-2 0-2 0-2 0-2 0-2 0-2 0-2 0-2 0-2 0-2 0-2 0-2 0-2 0-2 0-2 0-2 0-2 0-2 0-2 0-2 0-2 0-2 0-2 
0-2 0-2 0-2 0-2 0-2 0-2 0-2 0-2 0-2 0-2 0-2 0-2 0-2 0-2 0-2 0-2 0-2 0-2 0-2 0-2 0-2 0-2 0-2 0-2 0-2 0-2 0-2 0-2 0-2 0-2 0-2 0-2 0-2 0-2 0-2 0-2 0-2 0-2 0-2 0-2 0-2 0-2 0-2 0-2 0-2 0-2 0-2 0-2 0-2 0-2 0-2 0-2 0-2 361-3 361-3 485-0 485-0 485-0 485-0 530-0 530-0 530-0 530-0 530-0 530-0 530-0 386-3 386-3 386-3 386-3 386-3 386-3 386-3 386-3 529-0 529-0 529-0 585-0 585-0 585-0 585-0 585-0 585-0 585-0 432-0 464-3 464-3 464-3 464-3 555-0 555-0 555-0 555-0 555-0 555-0 555-0 592-3 592-3 592-3 592-3 592-3 592-3 592-3 542-3 542-3 542-3 542-3 542-3 391-3 391-3 391-3 511-0 511-0 511-0 511-0 511-0 582-0 582-0 582-0 582-0 582-0 582-0 617-0 617-0 617-0 617-0 617-0 617-0 617-0 465-3 465-3 465-3 484-0 465-3 420-3 420-3 420-3 420-3 420-3 420-3 544-3 544-3 544-3 544-3 544-3 518-0 518-0 518-0 518-0 518-0 390-3 390-3 518-0 435-3 435-3 390-3 390-3 390-3 390-3 390-3 547-3 547-3 547-3 547-3 468-3 468-3 468-3 468-3 468-3 468-3 0-2 0-2 0-2 0-2 0-2 0-2 0-2 0-2 0-2 0-2 0-2 0-2 0-2 0-2 0-2 0-2 0-2 0-2 0-2 0-2 0-2 0-2 0-2 0-2 0-2 0-2 0-2 0-2 0-2 0-2 0-2 0-2 0-2 0-2 0-2 0-2 0-2 0-2 0-2 0-2 0-2 0-2 0-2 0-2 0-2 0-2 0-2 
0-2 0-2 0-2 0-2 0-2 0-2 0-2 0-2 0-2 0-2 0-2 0-2 0-2 0-2 0-2 0-2 0-2 0-2 0-2 0-2 0-2 0-2 0-2 0-2 0-2 0-2 0-2 0-2 0-2 0-2 0-2 0-2 0-2 0-2 0-2 0-2 0-2 0-2 0-2 0-2 0-2 0-2 0-2 0-2 0-2 0-2 0-2 0-2 0-2 0-2 0-2 0-2 0-2 0-2 0-2 0-2 0-2 485-0 485-0 530-0 530-0 530-0 530-0 530-0 530-0 530-0 386-3 386-3 386-3 386-3 386-3 386-3 386-3 386-3 386-3 583-0 583-0 583-0 583-0 583-0 585-0 585-0 585-0 432-0 432-0 432-0 432-0 432-0 432-0 555-0 432-0 432-0 432-0 555-0 555-0 555-0 592-3 592-3 592-3 592-3 592-3 592-3 592-3 542-3 542-3 542-3 542-3 542-3 391-3 391-3 391-3 511-0 511-0 511-0 610-0 582-0 582-0 582-0 582-0 582-0 582-0 582-0 617-0 616-3 617-0 617-0 617-0 617-0 617-0 465-3 465-3 465-3 484-0 484-0 420-3 420-3 484-0 484-0 420-3 420-3 544-3 544-3 544-3 544-3 544-3 518-0 518-0 518-0 518-0 518-0 518-0 518-0 518-0 518-0 435-3 435-3 435-3 435-3 490-0 490-0 490-0 490-0 468-3 468-3 468-3 468-3 468-3 468-3 468-3 0-2 0-2 0-2 0-2 0-2 0-2 0-2 0-2 0-2 0-2 0-2 0-2 0-2 0-2 0-2 0-2 0-2 0-2 0-2 0-2 0-2 0-2 0-2 0-2 0-2 0-2 0-2 0-2 0-2 0-2 0-2 0-2 0-2 0-2 0-2 0-2 0-2 0-2 0-2 0-2 0-2 0-2 0-2 0-2 0-2 0-2 0-2 0-2 
0-2 0-2 0-2 0-2 0-2 0-2 0-2 0-2 0-2 0-2 0-2 0-2 0-2 0-2 0-2 0-2 0-2 0-2 0-2 0-2 0-2 0-2 0-2 0-2 0-2 0-2 0-2 0-2 0-2 0-2 0-2 0-2 0-2 0-2 0-2 0-2 0-2 0-2 0-2 0-2 0-2 0-2 0-2 0-2 0-2 0-2 0-2 0-2 0-2 0-2 0-2 0-2 0-2 0-2 0-2 0-2 0-2 485-0 485-0 530-0 530-0 530-0 530-0 530-0 530-0 530-0 386-3 386-3 386-3 386-3 386-3 386-3 386-3 583-0 583-0 583-0 583-0 583-0 583-0 583-0 585-0 432-0 432-0 432-0 432-0 432-0 432-0 432-0 432-0 555-0 432-0 432-0 555-0 555-0 555-0 555-0 433-3 542-3 542-3 592-3 542-3 542-3 542-3 542-3 542-3 542-3 542-3 391-3 391-3 391-3 391-3 391-3 391-3 610-0 610-0 582-0 582-0 582-0 582-0 582-0 582-0 582-0 616-3 616-3 539-3 617-0 617-0 617-0 617-0 465-3 465-3 465-3 484-0 484-0 484-0 484-0 484-0 484-0 540-3 540-3 544-3 544-3 540-3 540-3 544-3 544-3 518-0 518-0 518-0 518-0 518-0 518-0 518-0 435-3 435-3 435-3 435-3 435-3 490-0 490-0 490-0 490-0 468-3 468-3 468-3 468-3 468-3 468-3 468-3 0-2 0-2 0-2 0-2 0-2 0-2 0-2 0-2 0-2 0-2 0-2 0-2 0-2 0-2 0-2 0-2 0-2 0-2 0-2 0-2 0-2 0-2 0-2 0-2 0-2 0-2 0-2 0-2 0-2 0-2 0-2 0-2 0-2 0-2 0-2 0-2 0-2 0-2 0-2 0-2 0-2 0-2 0-2 0-2 0-2 0-2 0-2 0-2 
0-2 0-2 0-2 0-2 0-2 0-2 0-2 0-2 0-2 0-2 0-2 0-2 0-2 0-2 0-2 0-2 0-2 0-2 0-2 0-2 0-2 0-2 0-2 0-2 0-2 0-2 0-2 0-2 0-2 0-2 0-2 0-2 0-2 0-2 0-2 0-2 0-2 0-2 0-2 0-2 0-2 0-2 0-2 0-2 0-2 0-2 0-2 0-2 0-2 0-2 0-2 0-2 0-2 0-2 0-2 0-2 0-2 0-2 0-2 0-2 0-2 0-2 0-2 0-2 0-2 386-3 386-3 386-3 386-3 386-3 386-3 386-3 386-3 583-0 583-0 583-0 583-0 583-0 583-0 583-0 583-0 432-0 432-0 432-0 432-0 432-0 432-0 432-0 432-0 432-0 432-0 432-0 433-3 555-0 555-0 433-3 433-3 542-3 542-3 542-3 542-3 542-3 542-3 513-3 542-3 542-3 542-3 391-3 391-3 391-3 391-3 391-3 391-3 610-0 610-0 610-0 610-0 582-0 582-0 582-0 582-0 582-0 616-3 539-3 539-3 539-3 539-3 539-3 539-3 539-3 539-3 465-3 484-0 484-0 484-0 484-0 484-0 484-0 540-3 544-3 544-3 544-3 540-3 540-3 540-3 518-0 518-0 518-0 435-3 435-3 435-3 435-3 435-3 435-3 435-3 490-0 490-0 435-3 490-0 490-0 490-0 490-0 468-3 490-0 468-3 468-3 0-2 0-2 0-2 0-2 0-2 0-2 0-2 0-2 0-2 0-2 0-2 0-2 0-2 0-2 0-2 0-2 0-2 0-2 0-2 0-2 0-2 0-2 0-2 0-2 0-2 0-2 0-2 0-2 0-2 0-2 0-2 0-2 0-2 0-2 0-2 0-2 0-2 0-2 0-2 0-2 0-2 0-2 0-2 0-2 0-2 0-2 0-2 0-2 0-2 0-2 0-2 
0-2 0-2 0-2 0-2 0-2 0-2 0-2 0-2 0-2 0-2 0-2 0-2 0-2 0-2 0-2 0-2 0-2 0-2 0-2 0-2 0-2 0-2 0-2 0-2 0-2 0-2 0-2 0-2 0-2 0-2 0-2 0-2 0-2 0-2 0-2 0-2 0-2 0-2 0-2 0-2 0-2 0-2 0-2 0-2 0-2 0-2 0-2 0-2 0-2 0-2 0-2 0-2 0-2 0-2 0-2 0-2 0-2 0-2 0-2 0-2 0-2 0-2 0-2 0-2 0-2 0-2 0-2 0-2 0-2 0-2 0-2 0-2 0-2 583-0 583-0 583-0 583-0 583-0 583-0 583-0 583-0 583-0 533-3 533-3 533-3 432-0 533-3 432-0 432-0 433-3 433-3 433-3 433-3 433-3 433-3 433-3 611-3 611-3 611-3 611-3 513-3 513-3 513-3 513-3 542-3 542-3 542-3 542-3 391-3 391-3 391-3 610-0 610-0 610-0 610-0 610-0 610-0 582-0 582-0 616-3 582-0 582-0 616-3 539-3 539-3 539-3 539-3 539-3 539-3 539-3 539-3 484-0 484-0 484-0 484-0 484-0 484-0 484-0 540-3 544-3 540-3 540-3 540-3 540-3 540-3 498-3 498-3 435-3 435-3 435-3 435-3 435-3 435-3 435-3 435-3 490-0 490-0 435-3 435-3 490-0 490-0 490-0 490-0 490-0 0-2 0-2 0-2 0-2 0-2 0-2 0-2 0-2 0-2 0-2 0-2 0-2 0-2 0-2 0-2 0-2 0-2 0-2 0-2 0-2 0-2 0-2 0-2 0-2 0-2 0-2 0-2 0-2 0-2 0-2 0-2 0-2 0-2 0-2 0-2 0-2 0-2 0-2 0-2 0-2 0-2 0-2 0-2 0-2 0-2 0-2 0-2 0-2 0-2 0-2 0-2 0-2 0-2 
0-2 0-2 0-2 0-2 0-2 0-2 0-2 0-2 0-2 0-2 0-2 0-2 0-2 0-2 0-2 0-2 0-2 0-2 0-2 0-2 0-2 0-2 0-2 0-2 0-2 0-2 0-2 0-2 0-2 0-2 0-2 0-2 0-2 0-2 0-2 0-2 0-2 0-2 0-2 0-2 0-2 0-2 0-2 0-2 0-2 0-2 0-2 0-2 0-2 0-2 0-2 0-2 0-2 0-2 0-2 0-2 0-2 0-2 0-2 0-2 0-2 0-2 0-2 0-2 0-2 0-2 0-2 0-2 0-2 0-2 0-2 0-2 0-2 583-0 583-0 583-0 583-0 583-0 533-3 533-3 533-3 533-3 533-3 533-3 533-3 533-3 533-3 533-3 432-0 433-3 433-3 433-3 433-3 433-3 433-3 433-3 611-3 611-3 611-3 611-3 513-3 513-3 513-3 513-3 513-3 513-3 391-3 391-3 391-3 391-3 391-3 610-0 610-0 610-0 610-0 610-0 582-0 582-0 616-3 616-3 616-3 582-0 616-3 539-3 539-3 539-3 539-3 539-3 539-3 539-3 539-3 484-0 484-0 484-0 484-0 484-0 484-0 484-0 540-3 540-3 540-3 540-3 540-3 498-3 540-3 498-3 498-3 435-3 435-3 435-3 435-3 519-3 519-3 519-3 519-3 490-0 490-0 490-0 490-0 490-0 490-0 490-0 490-0 490-0 0-2 0-2 0-2 0-2 0-2 0-2 0-2 0-2 0-2 0-2 0-2 0-2 0-2 0-2 0-2 0-2 0-2 0-2 0-2 0-2 0-2 0-2 0-2 0-2 0-2 0-2 0-2 0-2 0-2 0-2 0-2 0-2 0-2 0-2 0-2 0-2 0-2 0-2 0-2 0-2 0-2 0-2 0-2 0-2 0-2 0-2 0-2 0-2 0-2 0-2 0-2 0-2 0-2 
0-2 0-2 0-2 0-2 0-2 0-2 0-2 0-2 0-2 0-2 0-2 0-2 0-2 0-2 0-2 0-2 0-2 0-2 0-2 0-2 0-2 0-2 0-2 0-2 0-2 0-2 0-2 0-2 0-2 0-2 0-2 0-2 0-2 0-2 0-2 0-2 0-2 0-2 0-2 0-2 0-2 0-2 0-2 0-2 0-2 0-2 0-2 0-2 0-2 0-2 0-2 0-2 0-2 0-2 0-2 0-2 0-2 0-2 0-2 0-2 0-2 0-2 0-2 0-2 0-2 0-2 0-2 0-2 0-2 0-2 0-2 0-2 0-2 0-2 583-0 583-0 583-0 533-3 533-3 533-3 533-3 533-3 533-3 533-3 533-3 533-3 533-3 533-3 433-3 433-3 433-3 433-3 433-3 433-3 611-3 433-3 611-3 611-3 611-3 611-3 611-3 513-3 513-3 513-3 513-3 513-3 391-3 391-3 391-3 391-3 391-3 610-0 610-0 610-0 610-0 610-0 616-3 616-3 616-3 616-3 616-3 616-3 616-3 539-3 539-3 539-3 539-3 539-3 539-3 539-3 484-0 484-0 484-0 484-0 540-3 540-3 540-3 540-3 540-3 540-3 540-3 540-3 540-3 498-3 498-3 498-3 498-3 498-3 435-3 435-3 519-3 519-3 519-3 519-3 519-3 490-0 490-0 490-0 490-0 490-0 490-0 490-0 490-0 490-0 0-2 0-2 0-2 0-2 0-2 0-2 0-2 0-2 0-2 0-2 0-2 0-2 0-2 0-2 0-2 0-2 0-2 0-2 0-2 0-2 0-2 0-2 0-2 0-2 0-2 0-2 0-2 0-2 0-2 0-2 0-2 0-2 0-2 0-2 0-2 0-2 0-2 0-2 0-2 0-2 0-2 0-2 0-2 0-2 0-2 0-2 0-2 0-2 0-2 0-2 0-2 0-2 0-2 
0-2 0-2 0-2 0-2 0-2 0-2 0-2 0-2 0-2 0-2 0-2 0-2 0-2 0-2 0-2 0-2 0-2 0-2 0-2 0-2 0-2 0-2 0-2 0-2 0-2 0-2 0-2 0-2 0-2 0-2 0-2 0-2 0-2 0-2 0-2 0-2 0-2 0-2 0-2 0-2 0-2 0-2 0-2 0-2 0-2 0-2 0-2 0-2 0-2 0-2 0-2 0-2 0-2 0-2 0-2 0-2 0-2 0-2 0-2 0-2 0-2 0-2 0-2 0-2 0-2 0-2 0-2 0-2 0-2 0-2 0-2 0-2 0-2 0-2 0-2 0-2 583-0 533-3 533-3 533-3 533-3 533-3 533-3 533-3 533-3 533-3 533-3 533-3 533-3 533-3 433-3 433-3 433-3 433-3 611-3 611-3 611-3 611-3 611-3 611-3 611-3 513-3 513-3 513-3 513-3 513-3 391-3 391-3 391-3 391-3 391-3 610-0 610-0 610-0 610-0 610-0 616-3 616-3 616-3 616-3 616-3 616-3 537-3 537-3 539-3 539-3 539-3 539-3 539-3 614-3 614-3 484-0 484-0 484-0 521-0 540-3 540-3 540-3 540-3 540-3 540-3 540-3 540-3 540-3 498-3 498-3 498-3 519-3 519-3 435-3 519-3 519-3 519-3 519-3 519-3 519-3 519-3 519-3 519-3 519-3 490-0 490-0 0-2 0-2 0-2 0-2 0-2 0-2 0-2 0-2 0-2 0-2 0-2 0-2 0-2 0-2 0-2 0-2 0-2 0-2 0-2 0-2 0-2 0-2 0-2 0-2 0-2 0-2 0-2 0-2 0-2 0-2 0-2 0-2 0-2 0-2 0-2 0-2 0-2 0-2 0-2 0-2 0-2 0-2 0-2 0-2 0-2 0-2 0-2 0-2 0-2 0-2 0-2 0-2 0-2 0-2 0-2 
0-2 0-2 0-2 0-2 0-2 0-2 0-2 0-2 0-2 0-2 0-2 0-2 0-2 0-2 0-2 0-2 0-2 0-2 0-2 0-2 0-2 0-2 0-2 0-2 0-2 0-2 0-2 0-2 0-2 0-2 0-2 0-2 0-2 0-2 0-2 0-2 0-2 0-2 0-2 0-2 0-2 0-2 0-2 0-2 0-2 0-2 0-2 0-2 0-2 0-2 0-2 0-2 0-2 0-2 0-2 0-2 0-2 0-2 0-2 0-2 0-2 0-2 0-2 0-2 0-2 0-2 0-2 0-2 0-2 0-2 0-2 0-2 0-2 0-2 0-2 0-2 0-2 0-2 533-3 0-2 0-2 0-2 0-2 0-2 0-2 0-2 0-2 0-2 0-2 0-2 433-3 433-3 433-3 433-3 611-3 611-3 611-3 611-3 611-3 611-3 611-3 513-3 513-3 513-3 513-3 513-3 513-3 513-3 513-3 513-3 610-0 610-0 610-0 610-0 610-0 616-3 616-3 616-3 537-3 616-3 616-3 537-3 537-3 537-3 537-3 537-3 539-3 539-3 614-3 614-3 521-0 521-0 521-0 521-0 521-0 540-3 521-0 540-3 540-3 521-0 498-3 498-3 498-3 498-3 498-3 498-3 498-3 498-3 519-3 519-3 519-3 519-3 519-3 519-3 519-3 519-3 519-3 519-3 0-2 0-2 0-2 0-2 0-2 0-2 0-2 0-2 0-2 0-2 0-2 0-2 0-2 0-2 0-2 0-2 0-2 0-2 0-2 0-2 0-2 0-2 0-2 0-2 0-2 0-2 0-2 0-2 0-2 0-2 0-2 0-2 0-2 0-2 0-2 0-2 0-2 0-2 0-2 0-2 0-2 0-2 0-2 0-2 0-2 0-2 0-2 0-2 0-2 0-2 0-2 0-2 0-2 0-2 0-2 0-2 0-2 0-2 0-2 
0-2 0-2 0-2 0-2 0-2 0-2 0-2 0-2 0-2 0-2 0-2 0-2 0-2 0-2 0-2 0-2 0-2 0-2 0-2 0-2 0-2 0-2 0-2 0-2 0-2 0-2 0-2 0-2 0-2 0-2 0-2 0-2 0-2 0-2 0-2 0-2 0-2 0-2 0-2 0-2 0-2 0-2 0-2 0-2 0-2 0-2 0-2 0-2 0-2 0-2 0-2 0-2 0-2 0-2 0-2 0-2 0-2 0-2 0-2 0-2 0-2 0-2 0-2 0-2 0-2 0-2 0-2 0-2 0-2 0-2 0-2 0-2 0-2 0-2 0-2 0-2 0-2 0-2 0-2 0-2 0-2 0-2 0-2 0-2 0-2 0-2 0-2 0-2 0-2 0-2 0-2 433-3 433-3 433-3 611-3 611-3 611-3 611-3 611-3 611-3 611-3 513-3 513-3 513-3 513-3 513-3 513-3 387-0 387-0 387-0 610-0 610-0 610-0 387-0 387-0 616-3 616-3 616-3 537-3 537-3 537-3 537-3 537-3 537-3 537-3 537-3 537-3 614-3 614-3 614-3 521-0 521-0 521-0 521-0 521-0 521-0 521-0 540-3 521-0 521-0 498-3 498-3 498-3 498-3 498-3 498-3 498-3 498-3 519-3 519-3 519-3 519-3 0-2 0-2 0-2 0-2 0-2 0-2 0-2 0-2 0-2 0-2 0-2 0-2 0-2 0-2 0-2 0-2 0-2 0-2 0-2 0-2 0-2 0-2 0-2 0-2 0-2 0-2 0-2 0-2 0-2 0-2 0-2 0-2 0-2 0-2 0-2 0-2 0-2 0-2 0-2 0-2 0-2 0-2 0-2 0-2 0-2 0-2 0-2 0-2 0-2 0-2 0-2 0-2 0-2 0-2 0-2 0-2 0-2 0-2 0-2 0-2 0-2 0-2 0-2 0-2 0-2 
0-2 0-2 0-2 0-2 0-2 0-2 0-2 0-2 0-2 0-2 0-2 0-2 0-2 0-2 0-2 0-2 0-2 0-2 0-2 0-2 0-2 0-2 0-2 0-2 0-2 0-2 0-2 0-2 0-2 0-2 0-2 0-2 0-2 0-2 0-2 0-2 0-2 0-2 0-2 0-2 0-2 0-2 0-2 0-2 0-2 0-2 0-2 0-2 0-2 0-2 0-2 0-2 0-2 0-2 0-2 0-2 0-2 0-2 0-2 0-2 0-2 0-2 0-2 0-2 0-2 0-2 0-2 0-2 0-2 0-2 0-2 0-2 0-2 0-2 0-2 0-2 0-2 0-2 0-2 0-2 0-2 0-2 0-2 0-2 0-2 0-2 0-2 0-2 0-2 0-2 0-2 0-2 0-2 0-2 0-2 0-2 611-3 611-3 611-3 611-3 611-3 513-3 513-3 513-3 387-0 387-0 387-0 387-0 387-0 387-0 387-0 387-0 387-0 387-0 387-0 616-3 616-3 616-3 537-3 537-3 537-3 537-3 537-3 537-3 537-3 537-3 614-3 614-3 614-3 614-3 614-3 521-0 521-0 521-0 521-0 521-0 521-0 521-0 521-0 521-0 498-3 498-3 498-3 498-3 498-3 498-3 498-3 498-3 519-3 519-3 519-3 519-3 0-2 0-2 0-2 0-2 0-2 0-2 0-2 0-2 0-2 0-2 0-2 0-2 0-2 0-2 0-2 0-2 0-2 0-2 0-2 0-2 0-2 0-2 0-2 0-2 0-2 0-2 0-2 0-2 0-2 0-2 0-2 0-2 0-2 0-2 0-2 0-2 0-2 0-2 0-2 0-2 0-2 0-2 0-2 0-2 0-2 0-2 0-2 0-2 0-2 0-2 0-2 0-2 0-2 0-2 0-2 0-2 0-2 0-2 0-2 0-2 0-2 0-2 0-2 0-2 0-2 
0-2 0-2 0-2 0-2 0-2 0-2 0-2 0-2 0-2 0-2 0-2 0-2 0-2 0-2 0-2 0-2 0-2 0-2 0-2 0-2 0-2 0-2 0-2 0-2 0-2 0-2 0-2 0-2 0-2 0-2 0-2 0-2 0-2 0-2 0-2 0-2 0-2 0-2 0-2 0-2 0-2 0-2 0-2 0-2 0-2 0-2 0-2 0-2 0-2 0-2 0-2 0-2 0-2 0-2 0-2 0-2 0-2 0-2 0-2 0-2 0-2 0-2 0-2 0-2 0-2 0-2 0-2 0-2 0-2 0-2 0-2 0-2 0-2 0-2 0-2 0-2 0-2 0-2 0-2 0-2 0-2 0-2 0-2 0-2 0-2 0-2 0-2 0-2 0-2 0-2 0-2 0-2 0-2 0-2 0-2 0-2 0-2 0-2 0-2 0-2 0-2 0-2 0-2 0-2 387-0 387-0 387-0 387-0 387-0 387-0 387-0 387-0 387-0 387-0 387-0 616-3 616-3 616-3 616-3 537-3 537-3 537-3 537-3 537-3 537-3 614-3 614-3 614-3 614-3 614-3 614-3 614-3 614-3 521-0 521-0 521-0 521-0 521-0 521-0 521-0 498-3 498-3 498-3 498-3 0-2 0-2 0-2 0-2 0-2 0-2 0-2 0-2 0-2 0-2 0-2 0-2 0-2 0-2 0-2 0-2 0-2 0-2 0-2 0-2 0-2 0-2 0-2 0-2 0-2 0-2 0-2 0-2 0-2 0-2 0-2 0-2 0-2 0-2 0-2 0-2 0-2 0-2 0-2 0-2 0-2 0-2 0-2 0-2 0-2 0-2 0-2 0-2 0-2 0-2 0-2 0-2 0-2 0-2 0-2 0-2 0-2 0-2 0-2 0-2 0-2 0-2 0-2 0-2 0-2 0-2 0-2 0-2 0-2 0-2 0-2 0-2 0-2 
0-2 0-2 0-2 0-2 0-2 0-2 0-2 0-2 0-2 0-2 0-2 0-2 0-2 0-2 0-2 0-2 0-2 0-2 0-2 0-2 0-2 0-2 0-2 0-2 0-2 0-2 0-2 0-2 0-2 0-2 0-2 0-2 0-2 0-2 0-2 0-2 0-2 0-2 0-2 0-2 0-2 0-2 0-2 0-2 0-2 0-2 0-2 0-2 0-2 0-2 0-2 0-2 0-2 0-2 0-2 0-2 0-2 0-2 0-2 0-2 0-2 0-2 0-2 0-2 0-2 0-2 0-2 0-2 0-2 0-2 0-2 0-2 0-2 0-2 0-2 0-2 0-2 0-2 0-2 0-2 0-2 0-2 0-2 0-2 0-2 0-2 0-2 0-2 0-2 0-2 0-2 0-2 0-2 0-2 0-2 0-2 0-2 0-2 0-2 0-2 0-2 0-2 0-2 0-2 387-0 387-0 387-0 387-0 387-0 387-0 387-0 387-0 387-0 387-0 387-0 387-0 616-3 616-3 537-3 537-3 537-3 537-3 537-3 537-3 537-3 614-3 614-3 614-3 614-3 614-3 614-3 614-3 614-3 521-0 521-0 521-0 521-0 521-0 0-2 0-2 0-2 0-2 0-2 0-2 0-2 0-2 0-2 0-2 0-2 0-2 0-2 0-2 0-2 0-2 0-2 0-2 0-2 0-2 0-2 0-2 0-2 0-2 0-2 0-2 0-2 0-2 0-2 0-2 0-2 0-2 0-2 0-2 0-2 0-2 0-2 0-2 0-2 0-2 0-2 0-2 0-2 0-2 0-2 0-2 0-2 0-2 0-2 0-2 0-2 0-2 0-2 0-2 0-2 0-2 0-2 0-2 0-2 0-2 0-2 0-2 0-2 0-2 0-2 0-2 0-2 0-2 0-2 0-2 0-2 0-2 0-2 0-2 0-2 0-2 0-2 0-2 0-2 
0-2 0-2 0-2 0-2 0-2 0-2 0-2 0-2 0-2 0-2 0-2 0-2 0-2 0-2 0-2 0-2 0-2 0-2 0-2 0-2 0-2 0-2 0-2 0-2 0-2 0-2 0-2 0-2 0-2 0-2 0-2 0-2 0-2 0-2 0-2 0-2 0-2 0-2 0-2 0-2 0-2 0-2 0-2 0-2 0-2 0-2 0-2 0-2 0-2 0-2 0-2 0-2 0-2 0-2 0-2 0-2 0-2 0-2 0-2 0-2 0-2 0-2 0-2 0-2 0-2 0-2 0-2 0-2 0-2 0-2 0-2 0-2 0-2 0-2 0-2 0-2 0-2 0-2 0-2 0-2 0-2 0-2 0-2 0-2 0-2 0-2 0-2 0-2 0-2 0-2 0-2 0-2 0-2 0-2 0-2 0-2 0-2 0-2 0-2 0-2 0-2 0-2 0-2 0-2 0-2 0-2 0-2 0-2 0-2 0-2 0-2 0-2 0-2 0-2 0-2 0-2 0-2 0-2 0-2 0-2 0-2 537-3 537-3 537-3 537-3 614-3 614-3 614-3 614-3 614-3 614-3 614-3 0-2 0-2 0-2 0-2 0-2 0-2 0-2 0-2 0-2 0-2 0-2 0-2 0-2 0-2 0-2 0-2 0-2 0-2 0-2 0-2 0-2 0-2 0-2 0-2 0-2 0-2 0-2 0-2 0-2 0-2 0-2 0-2 0-2 0-2 0-2 0-2 0-2 0-2 0-2 0-2 0-2 0-2 0-2 0-2 0-2 0-2 0-2 0-2 0-2 0-2 0-2 0-2 0-2 0-2 0-2 0-2 0-2 0-2 0-2 0-2 0-2 0-2 0-2 0-2 0-2 0-2 0-2 0-2 0-2 0-2 0-2 0-2 0-2 0-2 0-2 0-2 0-2 0-2 0-2 0-2 0-2 0-2 0-2 0-2 0-2 
0-2 0-2 0-2 0-2 0-2 0-2 0-2 0-2 0-2 0-2 0-2 0-2 0-2 0-2 0-2 0-2 0-2 0-2 0-2 0-2 0-2 0-2 0-2 0-2 0-2 0-2 0-2 0-2 0-2 0-2 0-2 0-2 0-2 0-2 0-2 0-2 0-2 0-2 0-2 0-2 0-2 0-2 0-2 0-2 0-2 0-2 0-2 0-2 0-2 0-2 0-2 0-2 0-2 0-2 0-2 0-2 0-2 0-2 0-2 0-2 0-2 0-2 0-2 0-2 0-2 0-2 0-2 0-2 0-2 0-2 0-2 0-2 0-2 0-2 0-2 0-2 0-2 0-2 0-2 0-2 0-2 0-2 0-2 0-2 0-2 0-2 0-2 0-2 0-2 0-2 0-2 0-2 0-2 0-2 0-2 0-2 0-2 0-2 0-2 0-2 0-2 0-2 0-2 0-2 0-2 0-2 0-2 0-2 0-2 0-2 0-2 0-2 0-2 0-2 0-2 0-2 0-2 0-2 0-2 0-2 0-2 0-2 0-2 0-2 0-2 0-2 0-2 0-2 0-2 0-2 0-2 0-2 0-2 0-2 0-2 0-2 0-2 0-2 0-2 0-2 0-2 0-2 0-2 0-2 0-2 0-2 0-2 0-2 0-2 0-2 0-2 0-2 0-2 0-2 0-2 0-2 0-2 0-2 0-2 0-2 0-2 0-2 0-2 0-2 0-2 0-2 0-2 0-2 0-2 0-2 0-2 0-2 0-2 0-2 0-2 0-2 0-2 0-2 0-2 0-2 0-2 0-2 0-2 0-2 0-2 0-2 0-2 0-2 0-2 0-2 0-2 0-2 0-2 0-2 0-2 0-2 0-2 0-2 0-2 0-2 0-2 0-2 0-2 0-2 0-2 0-2 0-2 0-2 0-2 0-2 0-2 0-2 0-2 0-2 0-2 0-2 0-2 
0-2 0-2 0-2 0-2 0-2 0-2 0-2 0-2 0-2 0-2 0-2 0-2 0-2 0-2 0-2 0-2 0-2 0-2 0-2 0-2 0-2 0-2 0-2 0-2 0-2 0-2 0-2 0-2 0-2 0-2 0-2 0-2 0-2 0-2 0-2 0-2 0-2 0-2 0-2 0-2 0-2 0-2 0-2 0-2 0-2 0-2 0-2 0-2 0-2 0-2 0-2 0-2 0-2 0-2 0-2 0-2 0-2 0-2 0-2 0-2 0-2 0-2 0-2 0-2 0-2 0-2 0-2 0-2 0-2 0-2 0-2 0-2 0-2 0-2 0-2 0-2 0-2 0-2 0-2 0-2 0-2 0-2 0-2 0-2 0-2 0-2 0-2 0-2 0-2 0-2 0-2 0-2 0-2 0-2 0-2 0-2 0-2 0-2 0-2 0-2 0-2 0-2 0-2 0-2 0-2 0-2 0-2 0-2 0-2 0-2 0-2 0-2 0-2 0-2 0-2 0-2 0-2 0-2 0-2 0-2 0-2 0-2 0-2 0-2 0-2 0-2 0-2 0-2 0-2 0-2 0-2 0-2 0-2 0-2 0-2 0-2 0-2 0-2 0-2 0-2 0-2 0-2 0-2 0-2 0-2 0-2 0-2 0-2 0-2 0-2 0-2 0-2 0-2 0-2 0-2 0-2 0-2 0-2 0-2 0-2 0-2 0-2 0-2 0-2 0-2 0-2 0-2 0-2 0-2 0-2 0-2 0-2 0-2 0-2 0-2 0-2 0-2 0-2 0-2 0-2 0-2 0-2 0-2 0-2 0-2 0-2 0-2 0-2 0-2 0-2 0-2 0-2 0-2 0-2 0-2 0-2 0-2 0-2 0-2 0-2 0-2 0-2 0-2 0-2 0-2 0-2 0-2 0-2 0-2 0-2 0-2 0-2 0-2 0-2 0-2 0-2 0-2 
0-2 0-2 0-2 0-2 0-2 0-2 0-2 0-2 0-2 0-2 0-2 0-2 0-2 0-2 0-2 0-2 0-2 0-2 0-2 0-2 0-2 0-2 0-2 0-2 0-2 0-2 0-2 0-2 0-2 0-2 0-2 0-2 0-2 0-2 0-2 0-2 0-2 0-2 0-2 0-2 0-2 0-2 0-2 0-2 0-2 0-2 0-2 0-2 0-2 0-2 0-2 0-2 0-2 0-2 0-2 0-2 0-2 0-2 0-2 0-2 0-2 0-2 0-2 0-2 0-2 0-2 0-2 0-2 0-2 0-2 0-2 0-2 0-2 0-2 0-2 0-2 0-2 0-2 0-2 0-2 0-2 0-2 0-2 0-2 0-2 0-2 0-2 0-2 0-2 0-2 0-2 0-2 0-2 0-2 0-2 0-2 0-2 0-2 0-2 0-2 0-2 0-2 0-2 0-2 0-2 0-2 0-2 0-2 0-2 0-2 0-2 0-2 0-2 0-2 0-2 0-2 0-2 0-2 0-2 0-2 0-2 0-2 0-2 0-2 0-2 0-2 0-2 0-2 0-2 0-2 0-2 0-2 0-2 0-2 0-2 0-2 0-2 0-2 0-2 0-2 0-2 0-2 0-2 0-2 0-2 0-2 0-2 0-2 0-2 0-2 0-2 0-2 0-2 0-2 0-2 0-2 0-2 0-2 0-2 0-2 0-2 0-2 0-2 0-2 0-2 0-2 0-2 0-2 0-2 0-2 0-2 0-2 0-2 0-2 0-2 0-2 0-2 0-2 0-2 0-2 0-2 0-2 0-2 0-2 0-2 0-2 0-2 0-2 0-2 0-2 0-2 0-2 0-2 0-2 0-2 0-2 0-2 0-2 0-2 0-2 0-2 0-2 0-2 0-2 0-2 0-2 0-2 0-2 0-2 0-2 0-2 0-2 0-2 0-2 0-2 0-2 0-2 
0-2 0-2 0-2 0-2 0-2 0-2 0-2 0-2 0-2 0-2 0-2 0-2 0-2 0-2 0-2 0-2 0-2 0-2 0-2 0-2 0-2 0-2 0-2 0-2 0-2 0-2 0-2 0-2 0-2 0-2 0-2 0-2 0-2 0-2 0-2 0-2 0-2 0-2 0-2 0-2 0-2 0-2 0-2 0-2 0-2 0-2 0-2 0-2 0-2 0-2 0-2 0-2 0-2 0-2 0-2 0-2 0-2 0-2 0-2 0-2 0-2 0-2 0-2 0-2 0-2 0-2 0-2 0-2 0-2 0-2 0-2 0-2 0-2 0-2 0-2 0-2 0-2 0-2 0-2 0-2 0-2 0-2 0-2 0-2 0-2 0-2 0-2 0-2 0-2 0-2 0-2 0-2 0-2 0-2 0-2 0-2 0-2 0-2 0-2 0-2 0-2 0-2 0-2 0-2 0-2 0-2 0-2 0-2 0-2 0-2 0-2 0-2 0-2 0-2 0-2 0-2 0-2 0-2 0-2 0-2 0-2 0-2 0-2 0-2 0-2 0-2 0-2 0-2 0-2 0-2 0-2 0-2 0-2 0-2 0-2 0-2 0-2 0-2 0-2 0-2 0-2 0-2 0-2 0-2 0-2 0-2 0-2 0-2 0-2 0-2 0-2 0-2 0-2 0-2 0-2 0-2 0-2 0-2 0-2 0-2 0-2 0-2 0-2 0-2 0-2 0-2 0-2 0-2 0-2 0-2 0-2 0-2 0-2 0-2 0-2 0-2 0-2 0-2 0-2 0-2 0-2 0-2 0-2 0-2 0-2 0-2 0-2 0-2 0-2 0-2 0-2 0-2 0-2 0-2 0-2 0-2 0-2 0-2 0-2 0-2 0-2 0-2 0-2 0-2 0-2 0-2 0-2 0-2 0-2 0-2 0-2 0-2 0-2 0-2 0-2 0-2 0-2 
0-2 0-2 0-2 0-2 0-2 0-2 0-2 0-2 0-2 0-2 0-2 0-2 0-2 0-2 0-2 0-2 0-2 0-2 0-2 0-2 0-2 0-2 0-2 0-2 0-2 0-2 0-2 0-2 0-2 0-2 0-2 0-2 0-2 0-2 0-2 0-2 0-2 0-2 0-2 0-2 0-2 0-2 0-2 0-2 0-2 0-2 0-2 0-2 0-2 0-2 0-2 0-2 0-2 0-2 0-2 0-2 0-2 0-2 0-2 0-2 0-2 0-2 0-2 0-2 0-2 0-2 0-2 0-2 0-2 0-2 0-2 0-2 0-2 0-2 0-2 0-2 0-2 0-2 0-2 0-2 0-2 0-2 0-2 0-2 0-2 0-2 0-2 0-2 0-2 0-2 0-2 0-2 0-2 0-2 0-2 0-2 0-2 0-2 0-2 0-2 0-2 0-2 0-2 0-2 0-2 0-2 0-2 0-2 0-2 0-2 0-2 0-2 0-2 0-2 0-2 0-2 0-2 0-2 0-2 0-2 0-2 0-2 0-2 0-2 0-2 0-2 0-2 0-2 0-2 0-2 0-2 0-2 0-2 0-2 0-2 0-2 0-2 0-2 0-2 0-2 0-2 0-2 0-2 0-2 0-2 0-2 0-2 0-2 0-2 0-2 0-2 0-2 0-2 0-2 0-2 0-2 0-2 0-2 0-2 0-2 0-2 0-2 0-2 0-2 0-2 0-2 0-2 0-2 0-2 0-2 0-2 0-2 0-2 0-2 0-2 0-2 0-2 0-2 0-2 0-2 0-2 0-2 0-2 0-2 0-2 0-2 0-2 0-2 0-2 0-2 0-2 0-2 0-2 0-2 0-2 0-2 0-2 0-2 0-2 0-2 0-2 0-2 0-2 0-2 0-2 0-2 0-2 0-2 0-2 0-2 0-2 0-2 0-2 0-2 0-2 0-2 0-2 
0-2 0-2 0-2 0-2 0-2 0-2 0-2 0-2 0-2 0-2 0-2 0-2 0-2 0-2 0-2 0-2 0-2 0-2 0-2 0-2 0-2 0-2 0-2 0-2 0-2 0-2 0-2 0-2 0-2 0-2 0-2 0-2 0-2 0-2 0-2 0-2 0-2 0-2 0-2 0-2 0-2 0-2 0-2 0-2 0-2 0-2 0-2 0-2 0-2 0-2 0-2 0-2 0-2 0-2 0-2 0-2 0-2 0-2 0-2 0-2 0-2 0-2 0-2 0-2 0-2 0-2 0-2 0-2 0-2 0-2 0-2 0-2 0-2 0-2 0-2 0-2 0-2 0-2 0-2 0-2 0-2 0-2 0-2 0-2 0-2 0-2 0-2 0-2 0-2 0-2 0-2 0-2 0-2 0-2 0-2 0-2 0-2 0-2 0-2 0-2 0-2 0-2 0-2 0-2 0-2 0-2 0-2 0-2 0-2 0-2 0-2 0-2 0-2 0-2 0-2 0-2 0-2 0-2 0-2 0-2 0-2 0-2 0-2 0-2 0-2 0-2 0-2 0-2 0-2 0-2 0-2 0-2 0-2 0-2 0-2 0-2 0-2 0-2 0-2 0-2 0-2 0-2 0-2 0-2 0-2 0-2 0-2 0-2 0-2 0-2 0-2 0-2 0-2 0-2 0-2 0-2 0-2 0-2 0-2 0-2 0-2 0-2 0-2 0-2 0-2 0-2 0-2 0-2 0-2 0-2 0-2 0-2 0-2 0-2 0-2 0-2 0-2 0-2 0-2 0-2 0-2 0-2 0-2 0-2 0-2 0-2 0-2 0-2 0-2 0-2 0-2 0-2 0-2 0-2 0-2 0-2 0-2 0-2 0-2 0-2 0-2 0-2 0-2 0-2 0-2 0-2 0-2 0-2 0-2 0-2 0-2 0-2 0-2 0-2 0-2 0-2 0-2 
0-2 0-2 0-2 0-2 0-2 0-2 0-2 0-2 0-2 0-2 0-2 0-2 0-2 0-2 0-2 0-2 0-2 0-2 0-2 0-2 0-2 0-2 0-2 0-2 0-2 0-2 0-2 0-2 0-2 0-2 0-2 0-2 0-2 0-2 0-2 0-2 0-2 0-2 0-2 0-2 0-2 0-2 0-2 0-2 0-2 0-2 0-2 0-2 0-2 0-2 0-2 0-2 0-2 0-2 0-2 0-2 0-2 0-2 0-2 0-2 0-2 0-2 0-2 0-2 0-2 0-2 0-2 0-2 0-2 0-2 0-2 0-2 0-2 0-2 0-2 0-2 0-2 0-2 0-2 0-2 0-2 0-2 0-2 0-2 0-2 0-2 0-2 0-2 0-2 0-2 0-2 0-2 0-2 0-2 0-2 0-2 0-2 0-2 0-2 0-2 0-2 0-2 0-2 0-2 0-2 0-2 0-2 0-2 0-2 0-2 0-2 0-2 0-2 0-2 0-2 0-2 0-2 0-2 0-2 0-2 0-2 0-2 0-2 0-2 0-2 0-2 0-2 0-2 0-2 0-2 0-2 0-2 0-2 0-2 0-2 0-2 0-2 0-2 0-2 0-2 0-2 0-2 0-2 0-2 0-2 0-2 0-2 0-2 0-2 0-2 0-2 0-2 0-2 0-2 0-2 0-2 0-2 0-2 0-2 0-2 0-2 0-2 0-2 0-2 0-2 0-2 0-2 0-2 0-2 0-2 0-2 0-2 0-2 0-2 0-2 0-2 0-2 0-2 0-2 0-2 0-2 0-2 0-2 0-2 0-2 0-2 0-2 0-2 0-2 0-2 0-2 0-2 0-2 0-2 0-2 0-2 0-2 0-2 0-2 0-2 0-2 0-2 0-2 0-2 0-2 0-2 0-2 0-2 0-2 0-2 0-2 0-2 0-2 0-2 0-2 0-2 0-2 
0-2 0-2 0-2 0-2 0-2 0-2 0-2 0-2 0-2 0-2 0-2 0-2 0-2 0-2 0-2 0-2 0-2 0-2 0-2 0-2 0-2 0-2 0-2 0-2 0-2 0-2 0-2 0-2 0-2 0-2 0-2 0-2 0-2 0-2 0-2 0-2 0-2 0-2 0-2 0-2 0-2 0-2 0-2 0-2 0-2 0-2 0-2 0-2 0-2 0-2 0-2 0-2 0-2 0-2 0-2 0-2 0-2 0-2 0-2 0-2 0-2 0-2 0-2 0-2 0-2 0-2 0-2 0-2 0-2 0-2 0-2 0-2 0-2 0-2 0-2 0-2 0-2 0-2 0-2 0-2 0-2 0-2 0-2 0-2 0-2 0-2 0-2 0-2 0-2 0-2 0-2 0-2 0-2 0-2 0-2 0-2 0-2 0-2 0-2 0-2 0-2 0-2 0-2 0-2 0-2 0-2 0-2 0-2 0-2 0-2 0-2 0-2 0-2 0-2 0-2 0-2 0-2 0-2 0-2 0-2 0-2 0-2 0-2 0-2 0-2 0-2 0-2 0-2 0-2 0-2 0-2 0-2 0-2 0-2 0-2 0-2 0-2 0-2 0-2 0-2 0-2 0-2 0-2 0-2 0-2 0-2 0-2 0-2 0-2 0-2 0-2 0-2 0-2 0-2 0-2 0-2 0-2 0-2 0-2 0-2 0-2 0-2 0-2 0-2 0-2 0-2 0-2 0-2 0-2 0-2 0-2 0-2 0-2 0-2 0-2 0-2 0-2 0-2 0-2 0-2 0-2 0-2 0-2 0-2 0-2 0-2 0-2 0-2 0-2 0-2 0-2 0-2 0-2 0-2 0-2 0-2 0-2 0-2 0-2 0-2 0-2 0-2 0-2 0-2 0-2 0-2 0-2 0-2 0-2 0-2 0-2 0-2 0-2 0-2 0-2 0-2 0-2 
0-2 0-2 0-2 0-2 0-2 0-2 0-2 0-2 0-2 0-2 0-2 0-2 0-2 0-2 0-2 0-2 0-2 0-2 0-2 0-2 0-2 0-2 0-2 0-2 0-2 0-2 0-2 0-2 0-2 0-2 0-2 0-2 0-2 0-2 0-2 0-2 0-2 0-2 0-2 0-2 0-2 0-2 0-2 0-2 0-2 0-2 0-2 0-2 0-2 0-2 0-2 0-2 0-2 0-2 0-2 0-2 0-2 0-2 0-2 0-2 0-2 0-2 0-2 0-2 0-2 0-2 0-2 0-2 0-2 0-2 0-2 0-2 0-2 0-2 0-2 0-2 0-2 0-2 0-2 0-2 0-2 0-2 0-2 0-2 0-2 0-2 0-2 0-2 0-2 0-2 0-2 0-2 0-2 0-2 0-2 0-2 0-2 0-2 0-2 0-2 0-2 0-2 0-2 0-2 0-2 0-2 0-2 0-2 0-2 0-2 0-2 0-2 0-2 0-2 0-2 0-2 0-2 0-2 0-2 0-2 0-2 0-2 0-2 0-2 0-2 0-2 0-2 0-2 0-2 0-2 0-2 0-2 0-2 0-2 0-2 0-2 0-2 0-2 0-2 0-2 0-2 0-2 0-2 0-2 0-2 0-2 0-2 0-2 0-2 0-2 0-2 0-2 0-2 0-2 0-2 0-2 0-2 0-2 0-2 0-2 0-2 0-2 0-2 0-2 0-2 0-2 0-2 0-2 0-2 0-2 0-2 0-2 0-2 0-2 0-2 0-2 0-2 0-2 0-2 0-2 0-2 0-2 0-2 0-2 0-2 0-2 0-2 0-2 0-2 0-2 0-2 0-2 0-2 0-2 0-2 0-2 0-2 0-2 0-2 0-2 0-2 0-2 0-2 0-2 0-2 0-2 0-2 0-2 0-2 0-2 0-2 0-2 0-2 0-2 0-2 0-2 0-2 
0-2 0-2 0-2 0-2 0-2 0-2 0-2 0-2 0-2 0-2 0-2 0-2 0-2 0-2 0-2 0-2 0-2 0-2 0-2 0-2 0-2 0-2 0-2 0-2 0-2 0-2 0-2 0-2 0-2 0-2 0-2 0-2 0-2 0-2 0-2 0-2 0-2 0-2 0-2 0-2 0-2 0-2 0-2 0-2 0-2 0-2 0-2 0-2 0-2 0-2 0-2 0-2 0-2 0-2 0-2 0-2 0-2 0-2 0-2 0-2 0-2 0-2 0-2 0-2 0-2 0-2 0-2 0-2 0-2 0-2 0-2 0-2 0-2 0-2 0-2 0-2 0-2 0-2 0-2 0-2 0-2 0-2 0-2 0-2 0-2 0-2 0-2 0-2 0-2 0-2 0-2 0-2 0-2 0-2 0-2 0-2 0-2 0-2 0-2 0-2 0-2 0-2 0-2 0-2 0-2 0-2 0-2 0-2 0-2 0-2 0-2 0-2 0-2 0-2 0-2 0-2 0-2 0-2 0-2 0-2 0-2 0-2 0-2 0-2 0-2 0-2 0-2 0-2 0-2 0-2 0-2 0-2 0-2 0-2 0-2 0-2 0-2 0-2 0-2 0-2 0-2 0-2 0-2 0-2 0-2 0-2 0-2 0-2 0-2 0-2 0-2 0-2 0-2 0-2 0-2 0-2 0-2 0-2 0-2 0-2 0-2 0-2 0-2 0-2 0-2 0-2 0-2 0-2 0-2 0-2 0-2 0-2 0-2 0-2 0-2 0-2 0-2 0-2 0-2 0-2 0-2 0-2 0-2 0-2 0-2 0-2 0-2 0-2 0-2 0-2 0-2 0-2 0-2 0-2 0-2 0-2 0-2 0-2 0-2 0-2 0-2 0-2 0-2 0-2 0-2 0-2 0-2 0-2 0-2 0-2 0-2 0-2 0-2 0-2 0-2 0-2 0-2 
0-2 0-2 0-2 0-2 0-2 0-2 0-2 0-2 0-2 0-2 0-2 0-2 0-2 0-2 0-2 0-2 0-2 0-2 0-2 0-2 0-2 0-2 0-2 0-2 0-2 0-2 0-2 0-2 0-2 0-2 0-2 0-2 0-2 0-2 0-2 0-2 0-2 0-2 0-2 0-2 0-2 0-2 0-2 0-2 0-2 0-2 0-2 0-2 0-2 0-2 0-2 0-2 0-2 0-2 0-2 0-2 0-2 0-2 0-2 0-2 0-2 0-2 0-2 0-2 0-2 0-2 0-2 0-2 0-2 0-2 0-2 0-2 0-2 0-2 0-2 0-2 0-2 0-2 0-2 0-2 0-2 0-2 0-2 0-2 0-2 0-2 0-2 0-2 0-2 0-2 0-2 0-2 0-2 0-2 0-2 0-2 0-2 0-2 0-2 0-2 0-2 0-2 0-2 0-2 0-2 0-2 0-2 0-2 0-2 0-2 0-2 0-2 0-2 0-2 0-2 0-2 0-2 0-2 0-2 0-2 0-2 0-2 0-2 0-2 0-2 0-2 0-2 0-2 0-2 0-2 0-2 0-2 0-2 0-2 0-2 0-2 0-2 0-2 0-2 0-2 0-2 0-2 0-2 0-2 0-2 0-2 0-2 0-2 0-2 0-2 0-2 0-2 0-2 0-2 0-2 0-2 0-2 0-2 0-2 0-2 0-2 0-2 0-2 0-2 0-2 0-2 0-2 0-2 0-2 0-2 0-2 0-2 0-2 0-2 0-2 0-2 0-2 0-2 0-2 0-2 0-2 0-2 0-2 0-2 0-2 0-2 0-2 0-2 0-2 0-2 0-2 0-2 0-2 0-2 0-2 0-2 0-2 0-2 0-2 0-2 0-2 0-2 0-2 0-2 0-2 0-2 0-2 0-2 0-2 0-2 0-2 0-2 0-2 0-2 0-2 0-2 0-2 
0-2 0-2 0-2 0-2 0-2 0-2 0-2 0-2 0-2 0-2 0-2 0-2 0-2 0-2 0-2 0-2 0-2 0-2 0-2 0-2 0-2 0-2 0-2 0-2 0-2 0-2 0-2 0-2 0-2 0-2 0-2 0-2 0-2 0-2 0-2 0-2 0-2 0-2 0-2 0-2 0-2 0-2 0-2 0-2 0-2 0-2 0-2 0-2 0-2 0-2 0-2 0-2 0-2 0-2 0-2 0-2 0-2 0-2 0-2 0-2 0-2 0-2 0-2 0-2 0-2 0-2 0-2 0-2 0-2 0-2 0-2 0-2 0-2 0-2 0-2 0-2 0-2 0-2 0-2 0-2 0-2 0-2 0-2 0-2 0-2 0-2 0-2 0-2 0-2 0-2 0-2 0-2 0-2 0-2 0-2 0-2 0-2 0-2 0-2 0-2 0-2 0-2 0-2 0-2 0-2 0-2 0-2 0-2 0-2 0-2 0-2 0-2 0-2 0-2 0-2 0-2 0-2 0-2 0-2 0-2 0-2 0-2 0-2 0-2 0-2 0-2 0-2 0-2 0-2 0-2 0-2 0-2 0-2 0-2 0-2 0-2 0-2 0-2 0-2 0-2 0-2 0-2 0-2 0-2 0-2 0-2 0-2 0-2 0-2 0-2 0-2 0-2 0-2 0-2 0-2 0-2 0-2 0-2 0-2 0-2 0-2 0-2 0-2 0-2 0-2 0-2 0-2 0-2 0-2 0-2 0-2 0-2 0-2 0-2 0-2 0-2 0-2 0-2 0-2 0-2 0-2 0-2 0-2 0-2 0-2 0-2 0-2 0-2 0-2 0-2 0-2 0-2 0-2 0-2 0-2 0-2 0-2 0-2 0-2 0-2 0-2 0-2 0-2 0-2 0-2 0-2 0-2 0-2 0-2 0-2 0-2 0-2 0-2 0-2 0-2 0-2 0-2 
0-2 0-2 0-2 0-2 0-2 0-2 0-2 0-2 0-2 0-2 0-2 0-2 0-2 0-2 0-2 0-2 0-2 0-2 0-2 0-2 0-2 0-2 0-2 0-2 0-2 0-2 0-2 0-2 0-2 0-2 0-2 0-2 0-2 0-2 0-2 0-2 0-2 0-2 0-2 0-2 0-2 0-2 0-2 0-2 0-2 0-2 0-2 0-2 0-2 0-2 0-2 0-2 0-2 0-2 0-2 0-2 0-2 0-2 0-2 0-2 0-2 0-2 0-2 0-2 0-2 0-2 0-2 0-2 0-2 0-2 0-2 0-2 0-2 0-2 0-2 0-2 0-2 0-2 0-2 0-2 0-2 0-2 0-2 0-2 0-2 0-2 0-2 0-2 0-2 0-2 0-2 0-2 0-2 0-2 0-2 0-2 0-2 0-2 0-2 0-2 0-2 0-2 0-2 0-2 0-2 0-2 0-2 0-2 0-2 0-2 0-2 0-2 0-2 0-2 0-2 0-2 0-2 0-2 0-2 0-2 0-2 0-2 0-2 0-2 0-2 0-2 0-2 0-2 0-2 0-2 0-2 0-2 0-2 0-2 0-2 0-2 0-2 0-2 0-2 0-2 0-2 0-2 0-2 0-2 0-2 0-2 0-2 0-2 0-2 0-2 0-2 0-2 0-2 0-2 0-2 0-2 0-2 0-2 0-2 0-2 0-2 0-2 0-2 0-2 0-2 0-2 0-2 0-2 0-2 0-2 0-2 0-2 0-2 0-2 0-2 0-2 0-2 0-2 0-2 0-2 0-2 0-2 0-2 0-2 0-2 0-2 0-2 0-2 0-2 0-2 0-2 0-2 0-2 0-2 0-2 0-2 0-2 0-2 0-2 0-2 0-2 0-2 0-2 0-2 0-2 0-2 0-2 0-2 0-2 0-2 0-2 0-2 0-2 0-2 0-2 0-2 0-2 
0-2 0-2 0-2 0-2 0-2 0-2 0-2 0-2 0-2 0-2 0-2 0-2 0-2 0-2 0-2 0-2 0-2 0-2 0-2 0-2 0-2 0-2 0-2 0-2 0-2 0-2 0-2 0-2 0-2 0-2 0-2 0-2 0-2 0-2 0-2 0-2 0-2 0-2 0-2 0-2 0-2 0-2 0-2 0-2 0-2 0-2 0-2 0-2 0-2 0-2 0-2 0-2 0-2 0-2 0-2 0-2 0-2 0-2 0-2 0-2 0-2 0-2 0-2 0-2 0-2 0-2 0-2 0-2 0-2 0-2 0-2 0-2 0-2 0-2 0-2 0-2 0-2 0-2 0-2 0-2 0-2 0-2 0-2 0-2 0-2 0-2 0-2 0-2 0-2 0-2 0-2 0-2 0-2 0-2 0-2 0-2 0-2 0-2 0-2 0-2 0-2 0-2 0-2 0-2 0-2 0-2 0-2 0-2 0-2 0-2 0-2 0-2 0-2 0-2 0-2 0-2 0-2 0-2 0-2 0-2 0-2 0-2 0-2 0-2 0-2 0-2 0-2 0-2 0-2 0-2 0-2 0-2 0-2 0-2 0-2 0-2 0-2 0-2 0-2 0-2 0-2 0-2 0-2 0-2 0-2 0-2 0-2 0-2 0-2 0-2 0-2 0-2 0-2 0-2 0-2 0-2 0-2 0-2 0-2 0-2 0-2 0-2 0-2 0-2 0-2 0-2 0-2 0-2 0-2 0-2 0-2 0-2 0-2 0-2 0-2 0-2 0-2 0-2 0-2 0-2 0-2 0-2 0-2 0-2 0-2 0-2 0-2 0-2 0-2 0-2 0-2 0-2 0-2 0-2 0-2 0-2 0-2 0-2 0-2 0-2 0-2 0-2 0-2 0-2 0-2 0-2 0-2 0-2 0-2 0-2 0-2 0-2 0-2 0-2 0-2 0-2 0-2 
0-2 0-2 0-2 0-2 0-2 0-2 0-2 0-2 0-2 0-2 0-2 0-2 0-2 0-2 0-2 0-2 0-2 0-2 0-2 0-2 0-2 0-2 0-2 0-2 0-2 0-2 0-2 0-2 0-2 0-2 0-2 0-2 0-2 0-2 0-2 0-2 0-2 0-2 0-2 0-2 0-2 0-2 0-2 0-2 0-2 0-2 0-2 0-2 0-2 0-2 0-2 0-2 0-2 0-2 0-2 0-2 0-2 0-2 0-2 0-2 0-2 0-2 0-2 0-2 0-2 0-2 0-2 0-2 0-2 0-2 0-2 0-2 0-2 0-2 0-2 0-2 0-2 0-2 0-2 0-2 0-2 0-2 0-2 0-2 0-2 0-2 0-2 0-2 0-2 0-2 0-2 0-2 0-2 0-2 0-2 0-2 0-2 0-2 0-2 0-2 0-2 0-2 0-2 0-2 0-2 0-2 0-2 0-2 0-2 0-2 0-2 0-2 0-2 0-2 0-2 0-2 0-2 0-2 0-2 0-2 0-2 0-2 0-2 0-2 0-2 0-2 0-2 0-2 0-2 0-2 0-2 0-2 0-2 0-2 0-2 0-2 0-2 0-2 0-2 0-2 0-2 0-2 0-2 0-2 0-2 0-2 0-2 0-2 0-2 0-2 0-2 0-2 0-2 0-2 0-2 0-2 0-2 0-2 0-2 0-2 0-2 0-2 0-2 0-2 0-2 0-2 0-2 0-2 0-2 0-2 0-2 0-2 0-2 0-2 0-2 0-2 0-2 0-2 0-2 0-2 0-2 0-2 0-2 0-2 0-2 0-2 0-2 0-2 0-2 0-2 0-2 0-2 0-2 0-2 0-2 0-2 0-2 0-2 0-2 0-2 0-2 0-2 0-2 0-2 0-2 0-2 0-2 0-2 0-2 0-2 0-2 0-2 0-2 0-2 0-2 0-2 0-2 
0-2 0-2 0-2 0-2 0-2 0-2 0-2 0-2 0-2 0-2 0-2 0-2 0-2 0-2 0-2 0-2 0-2 0-2 0-2 0-2 0-2 0-2 0-2 0-2 0-2 0-2 0-2 0-2 0-2 0-2 0-2 0-2 0-2 0-2 0-2 0-2 0-2 0-2 0-2 0-2 0-2 0-2 0-2 0-2 0-2 0-2 0-2 0-2 0-2 0-2 0-2 0-2 0-2 0-2 0-2 0-2 0-2 0-2 0-2 0-2 0-2 0-2 0-2 0-2 0-2 0-2 0-2 0-2 0-2 0-2 0-2 0-2 0-2 0-2 0-2 0-2 0-2 0-2 0-2 0-2 0-2 0-2 0-2 0-2 0-2 0-2 0-2 0-2 0-2 0-2 0-2 0-2 0-2 0-2 0-2 0-2 0-2 0-2 0-2 0-2 0-2 0-2 0-2 0-2 0-2 0-2 0-2 0-2 0-2 0-2 0-2 0-2 0-2 0-2 0-2 0-2 0-2 0-2 0-2 0-2 0-2 0-2 0-2 0-2 0-2 0-2 0-2 0-2 0-2 0-2 0-2 0-2 0-2 0-2 0-2 0-2 0-2 0-2 0-2 0-2 0-2 0-2 0-2 0-2 0-2 0-2 0-2 0-2 0-2 0-2 0-2 0-2 0-2 0-2 0-2 0-2 0-2 0-2 0-2 0-2 0-2 0-2 0-2 0-2 0-2 0-2 0-2 0-2 0-2 0-2 0-2 0-2 0-2 0-2 0-2 0-2 0-2 0-2 0-2 0-2 0-2 0-2 0-2 0-2 0-2 0-2 0-2 0-2 0-2 0-2 0-2 0-2 0-2 0-2 0-2 0-2 0-2 0-2 0-2 0-2 0-2 0-2 0-2 0-2 0-2 0-2 0-2 0-2 0-2 0-2 0-2 0-2 0-2 0-2 0-2 0-2 0-2 
0-2 0-2 0-2 0-2 0-2 0-2 0-2 0-2 0-2 0-2 0-2 0-2 0-2 0-2 0-2 0-2 0-2 0-2 0-2 0-2 0-2 0-2 0-2 0-2 0-2 0-2 0-2 0-2 0-2 0-2 0-2 0-2 0-2 0-2 0-2 0-2 0-2 0-2 0-2 0-2 0-2 0-2 0-2 0-2 0-2 0-2 0-2 0-2 0-2 0-2 0-2 0-2 0-2 0-2 0-2 0-2 0-2 0-2 0-2 0-2 0-2 0-2 0-2 0-2 0-2 0-2 0-2 0-2 0-2 0-2 0-2 0-2 0-2 0-2 0-2 0-2 0-2 0-2 0-2 0-2 0-2 0-2 0-2 0-2 0-2 0-2 0-2 0-2 0-2 0-2 0-2 0-2 0-2 0-2 0-2 0-2 0-2 0-2 0-2 0-2 0-2 0-2 0-2 0-2 0-2 0-2 0-2 0-2 0-2 0-2 0-2 0-2 0-2 0-2 0-2 0-2 0-2 0-2 0-2 0-2 0-2 0-2 0-2 0-2 0-2 0-2 0-2 0-2 0-2 0-2 0-2 0-2 0-2 0-2 0-2 0-2 0-2 0-2 0-2 0-2 0-2 0-2 0-2 0-2 0-2 0-2 0-2 0-2 0-2 0-2 0-2 0-2 0-2 0-2 0-2 0-2 0-2 0-2 0-2 0-2 0-2 0-2 0-2 0-2 0-2 0-2 0-2 0-2 0-2 0-2 0-2 0-2 0-2 0-2 0-2 0-2 0-2 0-2 0-2 0-2 0-2 0-2 0-2 0-2 0-2 0-2 0-2 0-2 0-2 0-2 0-2 0-2 0-2 0-2 0-2 0-2 0-2 0-2 0-2 0-2 0-2 0-2 0-2 0-2 0-2 0-2 0-2 0-2 0-2 0-2 0-2 0-2 0-2 0-2 0-2 0-2 0-2 
0-2 0-2 0-2 0-2 0-2 0-2 0-2 0-2 0-2 0-2 0-2 0-2 0-2 0-2 0-2 0-2 0-2 0-2 0-2 0-2 0-2 0-2 0-2 0-2 0-2 0-2 0-2 0-2 0-2 0-2 0-2 0-2 0-2 0-2 0-2 0-2 0-2 0-2 0-2 0-2 0-2 0-2 0-2 0-2 0-2 0-2 0-2 0-2 0-2 0-2 0-2 0-2 0-2 0-2 0-2 0-2 0-2 0-2 0-2 0-2 0-2 0-2 0-2 0-2 0-2 0-2 0-2 0-2 0-2 0-2 0-2 0-2 0-2 0-2 0-2 0-2 0-2 0-2 0-2 0-2 0-2 0-2 0-2 0-2 0-2 0-2 0-2 0-2 0-2 0-2 0-2 0-2 0-2 0-2 0-2 0-2 0-2 0-2 0-2 0-2 0-2 0-2 0-2 0-2 0-2 0-2 0-2 0-2 0-2 0-2 0-2 0-2 0-2 0-2 0-2 0-2 0-2 0-2 0-2 0-2 0-2 0-2 0-2 0-2 0-2 0-2 0-2 0-2 0-2 0-2 0-2 0-2 0-2 0-2 0-2 0-2 0-2 0-2 0-2 0-2 0-2 0-2 0-2 0-2 0-2 0-2 0-2 0-2 0-2 0-2 0-2 0-2 0-2 0-2 0-2 0-2 0-2 0-2 0-2 0-2 0-2 0-2 0-2 0-2 0-2 0-2 0-2 0-2 0-2 0-2 0-2 0-2 0-2 0-2 0-2 0-2 0-2 0-2 0-2 0-2 0-2 0-2 0-2 0-2 0-2 0-2 0-2 0-2 0-2 0-2 0-2 0-2 0-2 0-2 0-2 0-2 0-2 0-2 0-2 0-2 0-2 0-2 0-2 0-2 0-2 0-2 0-2 0-2 0-2 0-2 0-2 0-2 0-2 0-2 0-2 0-2 0-2 
0-2 0-2 0-2 0-2 0-2 0-2 0-2 0-2 0-2 0-2 0-2 0-2 0-2 0-2 0-2 0-2 0-2 0-2 0-2 0-2 0-2 0-2 0-2 0-2 0-2 0-2 0-2 0-2 0-2 0-2 0-2 0-2 0-2 0-2 0-2 0-2 0-2 0-2 0-2 0-2 0-2 0-2 0-2 0-2 0-2 0-2 0-2 0-2 0-2 0-2 0-2 0-2 0-2 0-2 0-2 0-2 0-2 0-2 0-2 0-2 0-2 0-2 0-2 0-2 0-2 0-2 0-2 0-2 0-2 0-2 0-2 0-2 0-2 0-2 0-2 0-2 0-2 0-2 0-2 0-2 0-2 0-2 0-2 0-2 0-2 0-2 0-2 0-2 0-2 0-2 0-2 0-2 0-2 0-2 0-2 0-2 0-2 0-2 0-2 0-2 0-2 0-2 0-2 0-2 0-2 0-2 0-2 0-2 0-2 0-2 0-2 0-2 0-2 0-2 0-2 0-2 0-2 0-2 0-2 0-2 0-2 0-2 0-2 0-2 0-2 0-2 0-2 0-2 0-2 0-2 0-2 0-2 0-2 0-2 0-2 0-2 0-2 0-2 0-2 0-2 0-2 0-2 0-2 0-2 0-2 0-2 0-2 0-2 0-2 0-2 0-2 0-2 0-2 0-2 0-2 0-2 0-2 0-2 0-2 0-2 0-2 0-2 0-2 0-2 0-2 0-2 0-2 0-2 0-2 0-2 0-2 0-2 0-2 0-2 0-2 0-2 0-2 0-2 0-2 0-2 0-2 0-2 0-2 0-2 0-2 0-2 0-2 0-2 0-2 0-2 0-2 0-2 0-2 0-2 0-2 0-2 0-2 0-2 0-2 0-2 0-2 0-2 0-2 0-2 0-2 0-2 0-2 0-2 0-2 0-2 0-2 0-2 0-2 0-2 0-2 0-2 0-2 
0-2 0-2 0-2 0-2 0-2 0-2 0-2 0-2 0-2 0-2 0-2 0-2 0-2 0-2 0-2 0-2 0-2 0-2 0-2 0-2 0-2 0-2 0-2 0-2 0-2 0-2 0-2 0-2 0-2 0-2 0-2 0-2 0-2 0-2 0-2 0-2 0-2 0-2 0-2 0-2 0-2 0-2 0-2 0-2 0-2 0-2 0-2 0-2 0-2 0-2 0-2 0-2 0-2 0-2 0-2 0-2 0-2 0-2 0-2 0-2 0-2 0-2 0-2 0-2 0-2 0-2 0-2 0-2 0-2 0-2 0-2 0-2 0-2 0-2 0-2 0-2 0-2 0-2 0-2 0-2 0-2 0-2 0-2 0-2 0-2 0-2 0-2 0-2 0-2 0-2 0-2 0-2 0-2 0-2 0-2 0-2 0-2 0-2 0-2 0-2 0-2 0-2 0-2 0-2 0-2 0-2 0-2 0-2 0-2 0-2 0-2 0-2 0-2 0-2 0-2 0-2 0-2 0-2 0-2 0-2 0-2 0-2 0-2 0-2 0-2 0-2 0-2 0-2 0-2 0-2 0-2 0-2 0-2 0-2 0-2 0-2 0-2 0-2 0-2 0-2 0-2 0-2 0-2 0-2 0-2 0-2 0-2 0-2 0-2 0-2 0-2 0-2 0-2 0-2 0-2 0-2 0-2 0-2 0-2 0-2 0-2 0-2 0-2 0-2 0-2 0-2 0-2 0-2 0-2 0-2 0-2 0-2 0-2 0-2 0-2 0-2 0-2 0-2 0-2 0-2 0-2 0-2 0-2 0-2 0-2 0-2 0-2 0-2 0-2 0-2 0-2 0-2 0-2 0-2 0-2 0-2 0-2 0-2 0-2 0-2 0-2 0-2 0-2 0-2 0-2 0-2 0-2 0-2 0-2 0-2 0-2 0-2 0-2 0-2 0-2 0-2 0-2 
0-2 0-2 0-2 0-2 0-2 0-2 0-2 0-2 0-2 0-2 0-2 0-2 0-2 0-2 0-2 0-2 0-2 0-2 0-2 0-2 0-2 0-2 0-2 0-2 0-2 0-2 0-2 0-2 0-2 0-2 0-2 0-2 0-2 0-2 0-2 0-2 0-2 0-2 0-2 0-2 0-2 0-2 0-2 0-2 0-2 0-2 0-2 0-2 0-2 0-2 0-2 0-2 0-2 0-2 0-2 0-2 0-2 0-2 0-2 0-2 0-2 0-2 0-2 0-2 0-2 0-2 0-2 0-2 0-2 0-2 0-2 0-2 0-2 0-2 0-2 0-2 0-2 0-2 0-2 0-2 0-2 0-2 0-2 0-2 0-2 0-2 0-2 0-2 0-2 0-2 0-2 0-2 0-2 0-2 0-2 0-2 0-2 0-2 0-2 0-2 0-2 0-2 0-2 0-2 0-2 0-2 0-2 0-2 0-2 0-2 0-2 0-2 0-2 0-2 0-2 0-2 0-2 0-2 0-2 0-2 0-2 0-2 0-2 0-2 0-2 0-2 0-2 0-2 0-2 0-2 0-2 0-2 0-2 0-2 0-2 0-2 0-2 0-2 0-2 0-2 0-2 0-2 0-2 0-2 0-2 0-2 0-2 0-2 0-2 0-2 0-2 0-2 0-2 0-2 0-2 0-2 0-2 0-2 0-2 0-2 0-2 0-2 0-2 0-2 0-2 0-2 0-2 0-2 0-2 0-2 0-2 0-2 0-2 0-2 0-2 0-2 0-2 0-2 0-2 0-2 0-2 0-2 0-2 0-2 0-2 0-2 0-2 0-2 0-2 0-2 0-2 0-2 0-2 0-2 0-2 0-2 0-2 0-2 0-2 0-2 0-2 0-2 0-2 0-2 0-2 0-2 0-2 0-2 0-2 0-2 0-2 0-2 0-2 0-2 0-2 0-2 0-2 
0-2 0-2 0-2 0-2 0-2 0-2 0-2 0-2 0-2 0-2 0-2 0-2 0-2 0-2 0-2 0-2 0-2 0-2 0-2 0-2 0-2 0-2 0-2 0-2 0-2 0-2 0-2 0-2 0-2 0-2 0-2 0-2 0-2 0-2 0-2 0-2 0-2 0-2 0-2 0-2 0-2 0-2 0-2 0-2 0-2 0-2 0-2 0-2 0-2 0-2 0-2 0-2 0-2 0-2 0-2 0-2 0-2 0-2 0-2 0-2 0-2 0-2 0-2 0-2 0-2 0-2 0-2 0-2 0-2 0-2 0-2 0-2 0-2 0-2 0-2 0-2 0-2 0-2 0-2 0-2 0-2 0-2 0-2 0-2 0-2 0-2 0-2 0-2 0-2 0-2 0-2 0-2 0-2 0-2 0-2 0-2 0-2 0-2 0-2 0-2 0-2 0-2 0-2 0-2 0-2 0-2 0-2 0-2 0-2 0-2 0-2 0-2 0-2 0-2 0-2 0-2 0-2 0-2 0-2 0-2 0-2 0-2 0-2 0-2 0-2 0-2 0-2 0-2 0-2 0-2 0-2 0-2 0-2 0-2 0-2 0-2 0-2 0-2 0-2 0-2 0-2 0-2 0-2 0-2 0-2 0-2 0-2 0-2 0-2 0-2 0-2 0-2 0-2 0-2 0-2 0-2 0-2 0-2 0-2 0-2 0-2 0-2 0-2 0-2 0-2 0-2 0-2 0-2 0-2 0-2 0-2 0-2 0-2 0-2 0-2 0-2 0-2 0-2 0-2 0-2 0-2 0-2 0-2 0-2 0-2 0-2 0-2 0-2 0-2 0-2 0-2 0-2 0-2 0-2 0-2 0-2 0-2 0-2 0-2 0-2 0-2 0-2 0-2 0-2 0-2 0-2 0-2 0-2 0-2 0-2 0-2 0-2 0-2 0-2 0-2 0-2 0-2 
0-2 0-2 0-2 0-2 0-2 0-2 0-2 0-2 0-2 0-2 0-2 0-2 0-2 0-2 0-2 0-2 0-2 0-2 0-2 0-2 0-2 0-2 0-2 0-2 0-2 0-2 0-2 0-2 0-2 0-2 0-2 0-2 0-2 0-2 0-2 0-2 0-2 0-2 0-2 0-2 0-2 0-2 0-2 0-2 0-2 0-2 0-2 0-2 0-2 0-2 0-2 0-2 0-2 0-2 0-2 0-2 0-2 0-2 0-2 0-2 0-2 0-2 0-2 0-2 0-2 0-2 0-2 0-2 0-2 0-2 0-2 0-2 0-2 0-2 0-2 0-2 0-2 0-2 0-2 0-2 0-2 0-2 0-2 0-2 0-2 0-2 0-2 0-2 0-2 0-2 0-2 0-2 0-2 0-2 0-2 0-2 0-2 0-2 0-2 0-2 0-2 0-2 0-2 0-2 0-2 0-2 0-2 0-2 0-2 0-2 0-2 0-2 0-2 0-2 0-2 0-2 0-2 0-2 0-2 0-2 0-2 0-2 0-2 0-2 0-2 0-2 0-2 0-2 0-2 0-2 0-2 0-2 0-2 0-2 0-2 0-2 0-2 0-2 0-2 0-2 0-2 0-2 0-2 0-2 0-2 0-2 0-2 0-2 0-2 0-2 0-2 0-2 0-2 0-2 0-2 0-2 0-2 0-2 0-2 0-2 0-2 0-2 0-2 0-2 0-2 0-2 0-2 0-2 0-2 0-2 0-2 0-2 0-2 0-2 0-2 0-2 0-2 0-2 0-2 0-2 0-2 0-2 0-2 0-2 0-2 0-2 0-2 0-2 0-2 0-2 0-2 0-2 0-2 0-2 0-2 0-2 0-2 0-2 0-2 0-2 0-2 0-2 0-2 0-2 0-2 0-2 0-2 0-2 0-2 0-2 0-2 0-2 0-2 0-2 0-2 0-2 0-2 
0-2 0-2 0-2 0-2 0-2 0-2 0-2 0-2 0-2 0-2 0-2 0-2 0-2 0-2 0-2 0-2 0-2 0-2 0-2 0-2 0-2 0-2 0-2 0-2 0-2 0-2 0-2 0-2 0-2 0-2 0-2 0-2 0-2 0-2 0-2 0-2 0-2 0-2 0-2 0-2 0-2 0-2 0-2 0-2 0-2 0-2 0-2 0-2 0-2 0-2 0-2 0-2 0-2 0-2 0-2 0-2 0-2 0-2 0-2 0-2 0-2 0-2 0-2 0-2 0-2 0-2 0-2 0-2 0-2 0-2 0-2 0-2 0-2 0-2 0-2 0-2 0-2 0-2 0-2 0-2 0-2 0-2 0-2 0-2 0-2 0-2 0-2 0-2 0-2 0-2 0-2 0-2 0-2 0-2 0-2 0-2 0-2 0-2 0-2 0-2 0-2 0-2 0-2 0-2 0-2 0-2 0-2 0-2 0-2 0-2 0-2 0-2 0-2 0-2 0-2 0-2 0-2 0-2 0-2 0-2 0-2 0-2 0-2 0-2 0-2 0-2 0-2 0-2 0-2 0-2 0-2 0-2 0-2 0-2 0-2 0-2 0-2 0-2 0-2 0-2 0-2 0-2 0-2 0-2 0-2 0-2 0-2 0-2 0-2 0-2 0-2 0-2 0-2 0-2 0-2 0-2 0-2 0-2 0-2 0-2 0-2 0-2 0-2 0-2 0-2 0-2 0-2 0-2 0-2 0-2 0-2 0-2 0-2 0-2 0-2 0-2 0-2 0-2 0-2 0-2 0-2 0-2 0-2 0-2 0-2 0-2 0-2 0-2 0-2 0-2 0-2 0-2 0-2 0-2 0-2 0-2 0-2 0-2 0-2 0-2 0-2 0-2 0-2 0-2 0-2 0-2 0-2 0-2 0-2 0-2 0-2 0-2 0-2 0-2 0-2 0-2 0-2 
0-2 0-2 0-2 0-2 0-2 0-2 0-2 0-2 0-2 0-2 0-2 0-2 0-2 0-2 0-2 0-2 0-2 0-2 0-2 0-2 0-2 0-2 0-2 0-2 0-2 0-2 0-2 0-2 0-2 0-2 0-2 0-2 0-2 0-2 0-2 0-2 0-2 0-2 0-2 0-2 0-2 0-2 0-2 0-2 0-2 0-2 0-2 0-2 0-2 0-2 0-2 0-2 0-2 0-2 0-2 0-2 0-2 0-2 0-2 0-2 0-2 0-2 0-2 0-2 0-2 0-2 0-2 0-2 0-2 0-2 0-2 0-2 0-2 0-2 0-2 0-2 0-2 0-2 0-2 0-2 0-2 0-2 0-2 0-2 0-2 0-2 0-2 0-2 0-2 0-2 0-2 0-2 0-2 0-2 0-2 0-2 0-2 0-2 0-2 0-2 0-2 0-2 0-2 0-2 0-2 0-2 0-2 0-2 0-2 0-2 0-2 0-2 0-2 0-2 0-2 0-2 0-2 0-2 0-2 0-2 0-2 0-2 0-2 0-2 0-2 0-2 0-2 0-2 0-2 0-2 0-2 0-2 0-2 0-2 0-2 0-2 0-2 0-2 0-2 0-2 0-2 0-2 0-2 0-2 0-2 0-2 0-2 0-2 0-2 0-2 0-2 0-2 0-2 0-2 0-2 0-2 0-2 0-2 0-2 0-2 0-2 0-2 0-2 0-2 0-2 0-2 0-2 0-2 0-2 0-2 0-2 0-2 0-2 0-2 0-2 0-2 0-2 0-2 0-2 0-2 0-2 0-2 0-2 0-2 0-2 0-2 0-2 0-2 0-2 0-2 0-2 0-2 0-2 0-2 0-2 0-2 0-2 0-2 0-2 0-2 0-2 0-2 0-2 0-2 0-2 0-2 0-2 0-2 0-2 0-2 0-2 0-2 0-2 0-2 0-2 0-2 0-2 
0-2 0-2 0-2 0-2 0-2 0-2 0-2 0-2 0-2 0-2 0-2 0-2 0-2 0-2 0-2 0-2 0-2 0-2 0-2 0-2 0-2 0-2 0-2 0-2 0-2 0-2 0-2 0-2 0-2 0-2 0-2 0-2 0-2 0-2 0-2 0-2 0-2 0-2 0-2 0-2 0-2 0-2 0-2 0-2 0-2 0-2 0-2 0-2 0-2 0-2 0-2 0-2 0-2 0-2 0-2 0-2 0-2 0-2 0-2 0-2 0-2 0-2 0-2 0-2 0-2 0-2 0-2 0-2 0-2 0-2 0-2 0-2 0-2 0-2 0-2 0-2 0-2 0-2 0-2 0-2 0-2 0-2 0-2 0-2 0-2 0-2 0-2 0-2 0-2 0-2 0-2 0-2 0-2 0-2 0-2 0-2 0-2 0-2 0-2 0-2 0-2 0-2 0-2 0-2 0-2 0-2 0-2 0-2 0-2 0-2 0-2 0-2 0-2 0-2 0-2 0-2 0-2 0-2 0-2 0-2 0-2 0-2 0-2 0-2 0-2 0-2 0-2 0-2 0-2 0-2 0-2 0-2 0-2 0-2 0-2 0-2 0-2 0-2 0-2 0-2 0-2 0-2 0-2 0-2 0-2 0-2 0-2 0-2 0-2 0-2 0-2 0-2 0-2 0-2 0-2 0-2 0-2 0-2 0-2 0-2 0-2 0-2 0-2 0-2 0-2 0-2 0-2 0-2 0-2 0-2 0-2 0-2 0-2 0-2 0-2 0-2 0-2 0-2 0-2 0-2 0-2 0-2 0-2 0-2 0-2 0-2 0-2 0-2 0-2 0-2 0-2 0-2 0-2 0-2 0-2 0-2 0-2 0-2 0-2 0-2 0-2 0-2 0-2 0-2 0-2 0-2 0-2 0-2 0-2 0-2 0-2 0-2 0-2 0-2 0-2 0-2 0-2 
0-2 0-2 0-2 0-2 0-2 0-2 0-2 0-2 0-2 0-2 0-2 0-2 0-2 0-2 0-2 0-2 0-2 0-2 0-2 0-2 0-2 0-2 0-2 0-2 0-2 0-2 0-2 0-2 0-2 0-2 0-2 0-2 0-2 0-2 0-2 0-2 0-2 0-2 0-2 0-2 0-2 0-2 0-2 0-2 0-2 0-2 0-2 0-2 0-2 0-2 0-2 0-2 0-2 0-2 0-2 0-2 0-2 0-2 0-2 0-2 0-2 0-2 0-2 0-2 0-2 0-2 0-2 0-2 0-2 0-2 0-2 0-2 0-2 0-2 0-2 0-2 0-2 0-2 0-2 0-2 0-2 0-2 0-2 0-2 0-2 0-2 0-2 0-2 0-2 0-2 0-2 0-2 0-2 0-2 0-2 0-2 0-2 0-2 0-2 0-2 0-2 0-2 0-2 0-2 0-2 0-2 0-2 0-2 0-2 0-2 0-2 0-2 0-2 0-2 0-2 0-2 0-2 0-2 0-2 0-2 0-2 0-2 0-2 0-2 0-2 0-2 0-2 0-2 0-2 0-2 0-2 0-2 0-2 0-2 0-2 0-2 0-2 0-2 0-2 0-2 0-2 0-2 0-2 0-2 0-2 0-2 0-2 0-2 0-2 0-2 0-2 0-2 0-2 0-2 0-2 0-2 0-2 0-2 0-2 0-2 0-2 0-2 0-2 0-2 0-2 0-2 0-2 0-2 0-2 0-2 0-2 0-2 0-2 0-2 0-2 0-2 0-2 0-2 0-2 0-2 0-2 0-2 0-2 0-2 0-2 0-2 0-2 0-2 0-2 0-2 0-2 0-2 0-2 0-2 0-2 0-2 0-2 0-2 0-2 0-2 0-2 0-2 0-2 0-2 0-2 0-2 0-2 0-2 0-2 0-2 0-2 0-2 0-2 0-2 0-2 0-2 0-2 
0-2 0-2 0-2 0-2 0-2 0-2 0-2 0-2 0-2 0-2 0-2 0-2 0-2 0-2 0-2 0-2 0-2 0-2 0-2 0-2 0-2 0-2 0-2 0-2 0-2 0-2 0-2 0-2 0-2 0-2 0-2 0-2 0-2 0-2 0-2 0-2 0-2 0-2 0-2 0-2 0-2 0-2 0-2 0-2 0-2 0-2 0-2 0-2 0-2 0-2 0-2 0-2 0-2 0-2 0-2 0-2 0-2 0-2 0-2 0-2 0-2 0-2 0-2 0-2 0-2 0-2 0-2 0-2 0-2 0-2 0-2 0-2 0-2 0-2 0-2 0-2 0-2 0-2 0-2 0-2 0-2 0-2 0-2 0-2 0-2 0-2 0-2 0-2 0-2 0-2 0-2 0-2 0-2 0-2 0-2 0-2 0-2 0-2 0-2 0-2 0-2 0-2 0-2 0-2 0-2 0-2 0-2 0-2 0-2 0-2 0-2 0-2 0-2 0-2 0-2 0-2 0-2 0-2 0-2 0-2 0-2 0-2 0-2 0-2 0-2 0-2 0-2 0-2 0-2 0-2 0-2 0-2 0-2 0-2 0-2 0-2 0-2 0-2 0-2 0-2 0-2 0-2 0-2 0-2 0-2 0-2 0-2 0-2 0-2 0-2 0-2 0-2 0-2 0-2 0-2 0-2 0-2 0-2 0-2 0-2 0-2 0-2 0-2 0-2 0-2 0-2 0-2 0-2 0-2 0-2 0-2 0-2 0-2 0-2 0-2 0-2 0-2 0-2 0-2 0-2 0-2 0-2 0-2 0-2 0-2 0-2 0-2 0-2 0-2 0-2 0-2 0-2 0-2 0-2 0-2 0-2 0-2 0-2 0-2 0-2 0-2 0-2 0-2 0-2 0-2 0-2 0-2 0-2 0-2 0-2 0-2 0-2 0-2 0-2 0-2 0-2 0-2 
0-2 0-2 0-2 0-2 0-2 0-2 0-2 0-2 0-2 0-2 0-2 0-2 0-2 0-2 0-2 0-2 0-2 0-2 0-2 0-2 0-2 0-2 0-2 0-2 0-2 0-2 0-2 0-2 0-2 0-2 0-2 0-2 0-2 0-2 0-2 0-2 0-2 0-2 0-2 0-2 0-2 0-2 0-2 0-2 0-2 0-2 0-2 0-2 0-2 0-2 0-2 0-2 0-2 0-2 0-2 0-2 0-2 0-2 0-2 0-2 0-2 0-2 0-2 0-2 0-2 0-2 0-2 0-2 0-2 0-2 0-2 0-2 0-2 0-2 0-2 0-2 0-2 0-2 0-2 0-2 0-2 0-2 0-2 0-2 0-2 0-2 0-2 0-2 0-2 0-2 0-2 0-2 0-2 0-2 0-2 0-2 0-2 0-2 0-2 0-2 0-2 0-2 0-2 0-2 0-2 0-2 0-2 0-2 0-2 0-2 0-2 0-2 0-2 0-2 0-2 0-2 0-2 0-2 0-2 0-2 0-2 0-2 0-2 0-2 0-2 0-2 0-2 0-2 0-2 0-2 0-2 0-2 0-2 0-2 0-2 0-2 0-2 0-2 0-2 0-2 0-2 0-2 0-2 0-2 0-2 0-2 0-2 0-2 0-2 0-2 0-2 0-2 0-2 0-2 0-2 0-2 0-2 0-2 0-2 0-2 0-2 0-2 0-2 0-2 0-2 0-2 0-2 0-2 0-2 0-2 0-2 0-2 0-2 0-2 0-2 0-2 0-2 0-2 0-2 0-2 0-2 0-2 0-2 0-2 0-2 0-2 0-2 0-2 0-2 0-2 0-2 0-2 0-2 0-2 0-2 0-2 0-2 0-2 0-2 0-2 0-2 0-2 0-2 0-2 0-2 0-2 0-2 0-2 0-2 0-2 0-2 0-2 0-2 0-2 0-2 0-2 0-2 
0-2 0-2 0-2 0-2 0-2 0-2 0-2 0-2 0-2 0-2 0-2 0-2 0-2 0-2 0-2 0-2 0-2 0-2 0-2 0-2 0-2 0-2 0-2 0-2 0-2 0-2 0-2 0-2 0-2 0-2 0-2 0-2 0-2 0-2 0-2 0-2 0-2 0-2 0-2 0-2 0-2 0-2 0-2 0-2 0-2 0-2 0-2 0-2 0-2 0-2 0-2 0-2 0-2 0-2 0-2 0-2 0-2 0-2 0-2 0-2 0-2 0-2 0-2 0-2 0-2 0-2 0-2 0-2 0-2 0-2 0-2 0-2 0-2 0-2 0-2 0-2 0-2 0-2 0-2 0-2 0-2 0-2 0-2 0-2 0-2 0-2 0-2 0-2 0-2 0-2 0-2 0-2 0-2 0-2 0-2 0-2 0-2 0-2 0-2 0-2 0-2 0-2 0-2 0-2 0-2 0-2 0-2 0-2 0-2 0-2 0-2 0-2 0-2 0-2 0-2 0-2 0-2 0-2 0-2 0-2 0-2 0-2 0-2 0-2 0-2 0-2 0-2 0-2 0-2 0-2 0-2 0-2 0-2 0-2 0-2 0-2 0-2 0-2 0-2 0-2 0-2 0-2 0-2 0-2 0-2 0-2 0-2 0-2 0-2 0-2 0-2 0-2 0-2 0-2 0-2 0-2 0-2 0-2 0-2 0-2 0-2 0-2 0-2 0-2 0-2 0-2 0-2 0-2 0-2 0-2 0-2 0-2 0-2 0-2 0-2 0-2 0-2 0-2 0-2 0-2 0-2 0-2 0-2 0-2 0-2 0-2 0-2 0-2 0-2 0-2 0-2 0-2 0-2 0-2 0-2 0-2 0-2 0-2 0-2 0-2 0-2 0-2 0-2 0-2 0-2 0-2 0-2 0-2 0-2 0-2 0-2 0-2 0-2 0-2 0-2 0-2 0-2 
0-2 0-2 0-2 0-2 0-2 0-2 0-2 0-2 0-2 0-2 0-2 0-2 0-2 0-2 0-2 0-2 0-2 0-2 0-2 0-2 0-2 0-2 0-2 0-2 0-2 0-2 0-2 0-2 0-2 0-2 0-2 0-2 0-2 0-2 0-2 0-2 0-2 0-2 0-2 0-2 0-2 0-2 0-2 0-2 0-2 0-2 0-2 0-2 0-2 0-2 0-2 0-2 0-2 0-2 0-2 0-2 0-2 0-2 0-2 0-2 0-2 0-2 0-2 0-2 0-2 0-2 0-2 0-2 0-2 0-2 0-2 0-2 0-2 0-2 0-2 0-2 0-2 0-2 0-2 0-2 0-2 0-2 0-2 0-2 0-2 0-2 0-2 0-2 0-2 0-2 0-2 0-2 0-2 0-2 0-2 0-2 0-2 0-2 0-2 0-2 0-2 0-2 0-2 0-2 0-2 0-2 0-2 0-2 0-2 0-2 0-2 0-2 0-2 0-2 0-2 0-2 0-2 0-2 0-2 0-2 0-2 0-2 0-2 0-2 0-2 0-2 0-2 0-2 0-2 0-2 0-2 0-2 0-2 0-2 0-2 0-2 0-2 0-2 0-2 0-2 0-2 0-2 0-2 0-2 0-2 0-2 0-2 0-2 0-2 0-2 0-2 0-2 0-2 0-2 0-2 0-2 0-2 0-2 0-2 0-2 0-2 0-2 0-2 0-2 0-2 0-2 0-2 0-2 0-2 0-2 0-2 0-2 0-2 0-2 0-2 0-2 0-2 0-2 0-2 0-2 0-2 0-2 0-2 0-2 0-2 0-2 0-2 0-2 0-2 0-2 0-2 0-2 0-2 0-2 0-2 0-2 0-2 0-2 0-2 0-2 0-2 0-2 0-2 0-2 0-2 0-2 0-2 0-2 0-2 0-2 0-2 0-2 0-2 0-2 0-2 0-2 0-2 
