# Supplementary material for: Sorting at embryonic boundaries requires high heterotypic interfacial tension
Source: Nat Commun. 2017 Jul 31;8:157. doi: 10.1038/s41467-017-00146-x (PMC5537356; doi:10.1038/s41467-017-00146-x)
Supplement: Supplementary file 2 — Supplementary Software 1 [file 41467_2017_146_MOESM2_ESM.zip › PottsModel/ExecutablePottsModel/mtx/RandomL.txt]

0-2 0-2 0-2 0-2 0-2 0-2 0-2 0-2 0-2 0-2 0-2 0-2 0-2 0-2 0-2 0-2 0-2 0-2 0-2 0-2 0-2 0-2 0-2 0-2 0-2 0-2 0-2 0-2 0-2 0-2 0-2 0-2 0-2 0-2 0-2 0-2 0-2 0-2 0-2 0-2 0-2 0-2 0-2 0-2 0-2 0-2 0-2 0-2 0-2 0-2 0-2 0-2 0-2 0-2 0-2 0-2 0-2 0-2 0-2 0-2 0-2 0-2 0-2 0-2 0-2 0-2 0-2 0-2 0-2 0-2 0-2 0-2 0-2 0-2 0-2 0-2 0-2 0-2 0-2 0-2 0-2 0-2 0-2 0-2 0-2 0-2 0-2 0-2 0-2 0-2 0-2 0-2 0-2 0-2 0-2 0-2 0-2 0-2 0-2 0-2 0-2 0-2 0-2 0-2 0-2 0-2 0-2 0-2 0-2 0-2 0-2 0-2 0-2 0-2 0-2 0-2 0-2 0-2 0-2 0-2 0-2 0-2 0-2 0-2 0-2 0-2 0-2 0-2 0-2 0-2 0-2 0-2 0-2 0-2 0-2 0-2 0-2 0-2 0-2 0-2 0-2 0-2 0-2 0-2 0-2 0-2 0-2 0-2 0-2 0-2 0-2 0-2 0-2 0-2 0-2 0-2 0-2 0-2 0-2 0-2 0-2 0-2 0-2 0-2 0-2 0-2 0-2 0-2 0-2 0-2 0-2 0-2 0-2 0-2 0-2 0-2 0-2 0-2 0-2 0-2 0-2 0-2 0-2 0-2 0-2 0-2 0-2 0-2 0-2 0-2 0-2 0-2 0-2 0-2 0-2 0-2 0-2 0-2 0-2 0-2 0-2 0-2 0-2 0-2 0-2 0-2 0-2 0-2 0-2 0-2 0-2 0-2 0-2 0-2 0-2 0-2 0-2 
0-2 0-2 0-2 0-2 0-2 0-2 0-2 0-2 0-2 0-2 0-2 0-2 0-2 0-2 0-2 0-2 0-2 0-2 0-2 0-2 0-2 0-2 0-2 0-2 0-2 0-2 0-2 0-2 0-2 0-2 0-2 0-2 0-2 0-2 0-2 0-2 0-2 0-2 0-2 0-2 0-2 0-2 0-2 0-2 0-2 0-2 0-2 0-2 0-2 0-2 0-2 0-2 0-2 0-2 0-2 0-2 0-2 0-2 0-2 0-2 0-2 0-2 0-2 0-2 0-2 0-2 0-2 0-2 0-2 0-2 0-2 0-2 0-2 0-2 0-2 0-2 0-2 0-2 0-2 0-2 0-2 0-2 0-2 0-2 0-2 0-2 0-2 0-2 0-2 0-2 0-2 0-2 0-2 0-2 0-2 0-2 0-2 0-2 0-2 0-2 0-2 0-2 0-2 0-2 0-2 0-2 0-2 0-2 0-2 0-2 0-2 0-2 0-2 0-2 0-2 0-2 0-2 0-2 0-2 0-2 0-2 0-2 0-2 0-2 0-2 0-2 0-2 0-2 0-2 0-2 0-2 0-2 0-2 0-2 0-2 0-2 0-2 0-2 0-2 0-2 0-2 0-2 0-2 0-2 0-2 0-2 0-2 0-2 0-2 0-2 0-2 0-2 0-2 0-2 0-2 0-2 0-2 0-2 0-2 0-2 0-2 0-2 0-2 0-2 0-2 0-2 0-2 0-2 0-2 0-2 0-2 0-2 0-2 0-2 0-2 0-2 0-2 0-2 0-2 0-2 0-2 0-2 0-2 0-2 0-2 0-2 0-2 0-2 0-2 0-2 0-2 0-2 0-2 0-2 0-2 0-2 0-2 0-2 0-2 0-2 0-2 0-2 0-2 0-2 0-2 0-2 0-2 0-2 0-2 0-2 0-2 0-2 0-2 0-2 0-2 0-2 0-2 
0-2 0-2 0-2 0-2 0-2 0-2 0-2 0-2 0-2 0-2 0-2 0-2 0-2 0-2 0-2 0-2 0-2 0-2 0-2 0-2 0-2 0-2 0-2 0-2 0-2 0-2 0-2 0-2 0-2 0-2 0-2 0-2 0-2 0-2 0-2 0-2 0-2 0-2 0-2 0-2 0-2 0-2 0-2 0-2 0-2 0-2 0-2 0-2 0-2 0-2 0-2 0-2 0-2 0-2 0-2 0-2 0-2 0-2 0-2 0-2 0-2 0-2 0-2 0-2 0-2 0-2 0-2 0-2 0-2 0-2 0-2 0-2 0-2 0-2 0-2 0-2 0-2 0-2 0-2 0-2 0-2 0-2 0-2 0-2 0-2 0-2 0-2 0-2 0-2 0-2 0-2 0-2 0-2 0-2 0-2 0-2 0-2 0-2 0-2 0-2 0-2 0-2 0-2 0-2 0-2 0-2 0-2 0-2 0-2 0-2 0-2 0-2 0-2 0-2 0-2 0-2 0-2 0-2 0-2 0-2 0-2 0-2 0-2 0-2 0-2 0-2 0-2 0-2 0-2 0-2 0-2 0-2 0-2 0-2 0-2 0-2 0-2 0-2 0-2 0-2 0-2 0-2 0-2 0-2 0-2 0-2 0-2 0-2 0-2 0-2 0-2 0-2 0-2 0-2 0-2 0-2 0-2 0-2 0-2 0-2 0-2 0-2 0-2 0-2 0-2 0-2 0-2 0-2 0-2 0-2 0-2 0-2 0-2 0-2 0-2 0-2 0-2 0-2 0-2 0-2 0-2 0-2 0-2 0-2 0-2 0-2 0-2 0-2 0-2 0-2 0-2 0-2 0-2 0-2 0-2 0-2 0-2 0-2 0-2 0-2 0-2 0-2 0-2 0-2 0-2 0-2 0-2 0-2 0-2 0-2 0-2 0-2 0-2 0-2 0-2 0-2 0-2 
0-2 0-2 0-2 0-2 0-2 0-2 0-2 0-2 0-2 0-2 0-2 0-2 0-2 0-2 0-2 0-2 0-2 0-2 0-2 0-2 0-2 0-2 0-2 0-2 0-2 0-2 0-2 0-2 0-2 0-2 0-2 0-2 0-2 0-2 0-2 0-2 0-2 0-2 0-2 0-2 0-2 0-2 0-2 0-2 0-2 0-2 0-2 0-2 0-2 0-2 0-2 0-2 0-2 0-2 0-2 0-2 0-2 0-2 0-2 0-2 0-2 0-2 0-2 0-2 0-2 0-2 0-2 0-2 0-2 0-2 0-2 0-2 0-2 0-2 0-2 0-2 0-2 0-2 0-2 0-2 0-2 0-2 0-2 0-2 0-2 0-2 0-2 0-2 0-2 0-2 0-2 0-2 0-2 0-2 0-2 0-2 0-2 0-2 0-2 0-2 0-2 0-2 0-2 0-2 0-2 0-2 0-2 0-2 0-2 0-2 0-2 0-2 0-2 0-2 0-2 0-2 0-2 0-2 0-2 0-2 0-2 0-2 0-2 0-2 0-2 0-2 0-2 0-2 0-2 0-2 0-2 0-2 0-2 0-2 0-2 0-2 0-2 0-2 0-2 0-2 0-2 0-2 0-2 0-2 0-2 0-2 0-2 0-2 0-2 0-2 0-2 0-2 0-2 0-2 0-2 0-2 0-2 0-2 0-2 0-2 0-2 0-2 0-2 0-2 0-2 0-2 0-2 0-2 0-2 0-2 0-2 0-2 0-2 0-2 0-2 0-2 0-2 0-2 0-2 0-2 0-2 0-2 0-2 0-2 0-2 0-2 0-2 0-2 0-2 0-2 0-2 0-2 0-2 0-2 0-2 0-2 0-2 0-2 0-2 0-2 0-2 0-2 0-2 0-2 0-2 0-2 0-2 0-2 0-2 0-2 0-2 0-2 0-2 0-2 0-2 0-2 0-2 
0-2 0-2 0-2 0-2 0-2 0-2 0-2 0-2 0-2 0-2 0-2 0-2 0-2 0-2 0-2 0-2 0-2 0-2 0-2 0-2 0-2 0-2 0-2 0-2 0-2 0-2 0-2 0-2 0-2 0-2 0-2 0-2 0-2 0-2 0-2 0-2 0-2 0-2 0-2 0-2 0-2 0-2 0-2 0-2 0-2 0-2 0-2 0-2 0-2 0-2 0-2 0-2 0-2 0-2 0-2 0-2 0-2 0-2 0-2 0-2 0-2 0-2 0-2 0-2 0-2 0-2 0-2 0-2 0-2 0-2 0-2 0-2 0-2 0-2 0-2 0-2 0-2 0-2 0-2 0-2 0-2 0-2 0-2 0-2 0-2 0-2 0-2 0-2 0-2 0-2 0-2 0-2 0-2 0-2 0-2 0-2 0-2 0-2 0-2 0-2 0-2 0-2 0-2 0-2 0-2 0-2 0-2 0-2 0-2 0-2 0-2 0-2 0-2 0-2 0-2 0-2 0-2 0-2 0-2 0-2 0-2 0-2 0-2 0-2 0-2 0-2 0-2 0-2 0-2 0-2 0-2 0-2 0-2 0-2 0-2 0-2 0-2 0-2 0-2 0-2 0-2 0-2 0-2 0-2 0-2 0-2 0-2 0-2 0-2 0-2 0-2 0-2 0-2 0-2 0-2 0-2 0-2 0-2 0-2 0-2 0-2 0-2 0-2 0-2 0-2 0-2 0-2 0-2 0-2 0-2 0-2 0-2 0-2 0-2 0-2 0-2 0-2 0-2 0-2 0-2 0-2 0-2 0-2 0-2 0-2 0-2 0-2 0-2 0-2 0-2 0-2 0-2 0-2 0-2 0-2 0-2 0-2 0-2 0-2 0-2 0-2 0-2 0-2 0-2 0-2 0-2 0-2 0-2 0-2 0-2 0-2 0-2 0-2 0-2 0-2 0-2 0-2 
0-2 0-2 0-2 0-2 0-2 0-2 0-2 0-2 0-2 0-2 0-2 0-2 0-2 0-2 0-2 0-2 0-2 0-2 0-2 0-2 0-2 0-2 0-2 0-2 0-2 0-2 0-2 0-2 0-2 0-2 0-2 0-2 0-2 0-2 0-2 0-2 0-2 0-2 0-2 0-2 0-2 0-2 0-2 0-2 0-2 0-2 0-2 0-2 0-2 0-2 0-2 0-2 0-2 0-2 0-2 0-2 0-2 0-2 0-2 0-2 0-2 0-2 0-2 0-2 0-2 0-2 0-2 0-2 0-2 0-2 0-2 0-2 0-2 0-2 0-2 0-2 0-2 0-2 0-2 0-2 0-2 0-2 0-2 0-2 0-2 0-2 0-2 0-2 0-2 0-2 0-2 0-2 0-2 0-2 0-2 0-2 0-2 0-2 0-2 0-2 0-2 0-2 0-2 0-2 0-2 0-2 0-2 0-2 0-2 0-2 0-2 0-2 0-2 0-2 0-2 0-2 0-2 0-2 0-2 0-2 0-2 0-2 0-2 0-2 0-2 0-2 0-2 0-2 0-2 0-2 0-2 0-2 0-2 0-2 0-2 0-2 0-2 0-2 0-2 0-2 0-2 0-2 0-2 0-2 0-2 0-2 0-2 0-2 0-2 0-2 0-2 0-2 0-2 0-2 0-2 0-2 0-2 0-2 0-2 0-2 0-2 0-2 0-2 0-2 0-2 0-2 0-2 0-2 0-2 0-2 0-2 0-2 0-2 0-2 0-2 0-2 0-2 0-2 0-2 0-2 0-2 0-2 0-2 0-2 0-2 0-2 0-2 0-2 0-2 0-2 0-2 0-2 0-2 0-2 0-2 0-2 0-2 0-2 0-2 0-2 0-2 0-2 0-2 0-2 0-2 0-2 0-2 0-2 0-2 0-2 0-2 0-2 0-2 0-2 0-2 0-2 0-2 
0-2 0-2 0-2 0-2 0-2 0-2 0-2 0-2 0-2 0-2 0-2 0-2 0-2 0-2 0-2 0-2 0-2 0-2 0-2 0-2 0-2 0-2 0-2 0-2 0-2 0-2 0-2 0-2 0-2 0-2 0-2 0-2 0-2 0-2 0-2 0-2 0-2 0-2 0-2 0-2 0-2 0-2 0-2 0-2 0-2 0-2 0-2 0-2 0-2 0-2 0-2 0-2 0-2 0-2 0-2 0-2 0-2 0-2 0-2 0-2 0-2 0-2 0-2 0-2 0-2 0-2 0-2 0-2 0-2 0-2 0-2 0-2 0-2 0-2 0-2 0-2 0-2 0-2 0-2 0-2 0-2 0-2 0-2 0-2 0-2 0-2 0-2 0-2 0-2 0-2 0-2 0-2 0-2 0-2 0-2 0-2 0-2 0-2 0-2 0-2 0-2 0-2 0-2 0-2 0-2 0-2 0-2 0-2 0-2 0-2 0-2 0-2 0-2 0-2 0-2 0-2 0-2 0-2 0-2 0-2 0-2 0-2 0-2 0-2 0-2 0-2 0-2 0-2 0-2 0-2 0-2 0-2 0-2 0-2 0-2 0-2 0-2 0-2 0-2 0-2 0-2 0-2 0-2 0-2 0-2 0-2 0-2 0-2 0-2 0-2 0-2 0-2 0-2 0-2 0-2 0-2 0-2 0-2 0-2 0-2 0-2 0-2 0-2 0-2 0-2 0-2 0-2 0-2 0-2 0-2 0-2 0-2 0-2 0-2 0-2 0-2 0-2 0-2 0-2 0-2 0-2 0-2 0-2 0-2 0-2 0-2 0-2 0-2 0-2 0-2 0-2 0-2 0-2 0-2 0-2 0-2 0-2 0-2 0-2 0-2 0-2 0-2 0-2 0-2 0-2 0-2 0-2 0-2 0-2 0-2 0-2 0-2 0-2 0-2 0-2 0-2 0-2 
0-2 0-2 0-2 0-2 0-2 0-2 0-2 0-2 0-2 0-2 0-2 0-2 0-2 0-2 0-2 0-2 0-2 0-2 0-2 0-2 0-2 0-2 0-2 0-2 0-2 0-2 0-2 0-2 0-2 0-2 0-2 0-2 0-2 0-2 0-2 0-2 0-2 0-2 0-2 0-2 0-2 0-2 0-2 0-2 0-2 0-2 0-2 0-2 0-2 0-2 0-2 0-2 0-2 0-2 0-2 0-2 0-2 0-2 0-2 0-2 0-2 0-2 0-2 0-2 0-2 0-2 0-2 0-2 0-2 0-2 0-2 0-2 0-2 0-2 0-2 0-2 0-2 0-2 0-2 0-2 0-2 0-2 0-2 0-2 0-2 0-2 0-2 0-2 0-2 0-2 0-2 0-2 0-2 0-2 0-2 0-2 0-2 0-2 0-2 0-2 0-2 0-2 0-2 0-2 0-2 0-2 0-2 0-2 0-2 0-2 0-2 0-2 0-2 0-2 0-2 0-2 0-2 0-2 0-2 0-2 0-2 0-2 0-2 0-2 0-2 0-2 0-2 0-2 0-2 0-2 0-2 0-2 0-2 0-2 0-2 0-2 0-2 0-2 0-2 0-2 0-2 0-2 0-2 0-2 0-2 0-2 0-2 0-2 0-2 0-2 0-2 0-2 0-2 0-2 0-2 0-2 0-2 0-2 0-2 0-2 0-2 0-2 0-2 0-2 0-2 0-2 0-2 0-2 0-2 0-2 0-2 0-2 0-2 0-2 0-2 0-2 0-2 0-2 0-2 0-2 0-2 0-2 0-2 0-2 0-2 0-2 0-2 0-2 0-2 0-2 0-2 0-2 0-2 0-2 0-2 0-2 0-2 0-2 0-2 0-2 0-2 0-2 0-2 0-2 0-2 0-2 0-2 0-2 0-2 0-2 0-2 0-2 0-2 0-2 0-2 0-2 0-2 
0-2 0-2 0-2 0-2 0-2 0-2 0-2 0-2 0-2 0-2 0-2 0-2 0-2 0-2 0-2 0-2 0-2 0-2 0-2 0-2 0-2 0-2 0-2 0-2 0-2 0-2 0-2 0-2 0-2 0-2 0-2 0-2 0-2 0-2 0-2 0-2 0-2 0-2 0-2 0-2 0-2 0-2 0-2 0-2 0-2 0-2 0-2 0-2 0-2 0-2 0-2 0-2 0-2 0-2 0-2 0-2 0-2 0-2 0-2 0-2 0-2 0-2 0-2 0-2 0-2 0-2 0-2 0-2 0-2 0-2 0-2 0-2 0-2 0-2 0-2 0-2 0-2 0-2 0-2 0-2 0-2 0-2 0-2 0-2 0-2 0-2 0-2 0-2 0-2 0-2 0-2 0-2 0-2 0-2 0-2 0-2 0-2 0-2 0-2 0-2 0-2 0-2 0-2 0-2 0-2 0-2 0-2 0-2 0-2 0-2 0-2 0-2 0-2 0-2 0-2 0-2 0-2 0-2 0-2 0-2 0-2 0-2 0-2 0-2 0-2 0-2 0-2 0-2 0-2 0-2 0-2 0-2 0-2 0-2 0-2 0-2 0-2 0-2 0-2 0-2 0-2 0-2 0-2 0-2 0-2 0-2 0-2 0-2 0-2 0-2 0-2 0-2 0-2 0-2 0-2 0-2 0-2 0-2 0-2 0-2 0-2 0-2 0-2 0-2 0-2 0-2 0-2 0-2 0-2 0-2 0-2 0-2 0-2 0-2 0-2 0-2 0-2 0-2 0-2 0-2 0-2 0-2 0-2 0-2 0-2 0-2 0-2 0-2 0-2 0-2 0-2 0-2 0-2 0-2 0-2 0-2 0-2 0-2 0-2 0-2 0-2 0-2 0-2 0-2 0-2 0-2 0-2 0-2 0-2 0-2 0-2 0-2 0-2 0-2 0-2 0-2 0-2 
0-2 0-2 0-2 0-2 0-2 0-2 0-2 0-2 0-2 0-2 0-2 0-2 0-2 0-2 0-2 0-2 0-2 0-2 0-2 0-2 0-2 0-2 0-2 0-2 0-2 0-2 0-2 0-2 0-2 0-2 0-2 0-2 0-2 0-2 0-2 0-2 0-2 0-2 0-2 0-2 0-2 0-2 0-2 0-2 0-2 0-2 0-2 0-2 0-2 0-2 0-2 0-2 0-2 0-2 0-2 0-2 0-2 0-2 0-2 0-2 0-2 0-2 0-2 0-2 0-2 0-2 0-2 0-2 0-2 0-2 0-2 0-2 0-2 0-2 0-2 0-2 0-2 0-2 0-2 0-2 0-2 0-2 0-2 0-2 0-2 0-2 0-2 0-2 0-2 0-2 0-2 0-2 0-2 0-2 0-2 0-2 0-2 0-2 0-2 0-2 0-2 0-2 0-2 0-2 0-2 0-2 0-2 0-2 0-2 0-2 0-2 0-2 0-2 0-2 0-2 0-2 0-2 0-2 0-2 0-2 0-2 0-2 0-2 0-2 0-2 0-2 0-2 0-2 0-2 0-2 0-2 0-2 0-2 0-2 0-2 0-2 0-2 0-2 0-2 0-2 0-2 0-2 0-2 0-2 0-2 0-2 0-2 0-2 0-2 0-2 0-2 0-2 0-2 0-2 0-2 0-2 0-2 0-2 0-2 0-2 0-2 0-2 0-2 0-2 0-2 0-2 0-2 0-2 0-2 0-2 0-2 0-2 0-2 0-2 0-2 0-2 0-2 0-2 0-2 0-2 0-2 0-2 0-2 0-2 0-2 0-2 0-2 0-2 0-2 0-2 0-2 0-2 0-2 0-2 0-2 0-2 0-2 0-2 0-2 0-2 0-2 0-2 0-2 0-2 0-2 0-2 0-2 0-2 0-2 0-2 0-2 0-2 0-2 0-2 0-2 0-2 0-2 
0-2 0-2 0-2 0-2 0-2 0-2 0-2 0-2 0-2 0-2 0-2 0-2 0-2 0-2 0-2 0-2 0-2 0-2 0-2 0-2 0-2 0-2 0-2 0-2 0-2 0-2 0-2 0-2 0-2 0-2 0-2 0-2 0-2 0-2 0-2 0-2 0-2 0-2 0-2 0-2 0-2 0-2 0-2 0-2 0-2 0-2 0-2 0-2 0-2 0-2 0-2 0-2 0-2 0-2 0-2 0-2 0-2 0-2 0-2 0-2 0-2 0-2 0-2 0-2 0-2 0-2 0-2 0-2 0-2 0-2 0-2 0-2 0-2 0-2 0-2 0-2 0-2 0-2 0-2 0-2 0-2 0-2 0-2 0-2 0-2 0-2 0-2 0-2 0-2 0-2 0-2 0-2 0-2 0-2 0-2 0-2 0-2 0-2 0-2 0-2 0-2 0-2 0-2 0-2 0-2 0-2 0-2 0-2 0-2 0-2 0-2 0-2 0-2 0-2 0-2 0-2 0-2 0-2 0-2 0-2 0-2 0-2 0-2 0-2 0-2 0-2 0-2 0-2 0-2 0-2 0-2 0-2 0-2 0-2 0-2 0-2 0-2 0-2 0-2 0-2 0-2 0-2 0-2 0-2 0-2 0-2 0-2 0-2 0-2 0-2 0-2 0-2 0-2 0-2 0-2 0-2 0-2 0-2 0-2 0-2 0-2 0-2 0-2 0-2 0-2 0-2 0-2 0-2 0-2 0-2 0-2 0-2 0-2 0-2 0-2 0-2 0-2 0-2 0-2 0-2 0-2 0-2 0-2 0-2 0-2 0-2 0-2 0-2 0-2 0-2 0-2 0-2 0-2 0-2 0-2 0-2 0-2 0-2 0-2 0-2 0-2 0-2 0-2 0-2 0-2 0-2 0-2 0-2 0-2 0-2 0-2 0-2 0-2 0-2 0-2 0-2 0-2 
0-2 0-2 0-2 0-2 0-2 0-2 0-2 0-2 0-2 0-2 0-2 0-2 0-2 0-2 0-2 0-2 0-2 0-2 0-2 0-2 0-2 0-2 0-2 0-2 0-2 0-2 0-2 0-2 0-2 0-2 0-2 0-2 0-2 0-2 0-2 0-2 0-2 0-2 0-2 0-2 0-2 0-2 0-2 0-2 0-2 0-2 0-2 0-2 0-2 0-2 0-2 0-2 0-2 0-2 0-2 0-2 0-2 0-2 0-2 0-2 0-2 0-2 0-2 0-2 0-2 0-2 0-2 0-2 0-2 0-2 0-2 0-2 0-2 0-2 0-2 0-2 0-2 0-2 0-2 0-2 0-2 0-2 0-2 0-2 0-2 0-2 0-2 0-2 0-2 0-2 0-2 0-2 0-2 0-2 0-2 0-2 0-2 0-2 0-2 0-2 0-2 0-2 0-2 0-2 0-2 0-2 0-2 0-2 0-2 0-2 0-2 0-2 0-2 0-2 0-2 0-2 0-2 0-2 0-2 0-2 0-2 0-2 0-2 0-2 0-2 0-2 0-2 0-2 0-2 0-2 0-2 0-2 0-2 0-2 0-2 0-2 0-2 0-2 0-2 0-2 0-2 0-2 0-2 0-2 0-2 0-2 0-2 0-2 0-2 0-2 0-2 0-2 0-2 0-2 0-2 0-2 0-2 0-2 0-2 0-2 0-2 0-2 0-2 0-2 0-2 0-2 0-2 0-2 0-2 0-2 0-2 0-2 0-2 0-2 0-2 0-2 0-2 0-2 0-2 0-2 0-2 0-2 0-2 0-2 0-2 0-2 0-2 0-2 0-2 0-2 0-2 0-2 0-2 0-2 0-2 0-2 0-2 0-2 0-2 0-2 0-2 0-2 0-2 0-2 0-2 0-2 0-2 0-2 0-2 0-2 0-2 0-2 0-2 0-2 0-2 0-2 0-2 
0-2 0-2 0-2 0-2 0-2 0-2 0-2 0-2 0-2 0-2 0-2 0-2 0-2 0-2 0-2 0-2 0-2 0-2 0-2 0-2 0-2 0-2 0-2 0-2 0-2 0-2 0-2 0-2 0-2 0-2 0-2 0-2 0-2 0-2 0-2 0-2 0-2 0-2 0-2 0-2 0-2 0-2 0-2 0-2 0-2 0-2 0-2 0-2 0-2 0-2 0-2 0-2 0-2 0-2 0-2 0-2 0-2 0-2 0-2 0-2 0-2 0-2 0-2 0-2 0-2 0-2 0-2 0-2 0-2 0-2 0-2 0-2 0-2 0-2 0-2 0-2 0-2 0-2 0-2 0-2 0-2 0-2 0-2 0-2 0-2 0-2 0-2 0-2 0-2 0-2 0-2 0-2 0-2 0-2 0-2 0-2 0-2 0-2 0-2 0-2 0-2 0-2 0-2 0-2 0-2 0-2 0-2 0-2 0-2 0-2 0-2 0-2 0-2 0-2 0-2 0-2 0-2 0-2 0-2 0-2 0-2 0-2 0-2 0-2 0-2 0-2 0-2 0-2 0-2 0-2 0-2 0-2 0-2 0-2 0-2 0-2 0-2 0-2 0-2 0-2 0-2 0-2 0-2 0-2 0-2 0-2 0-2 0-2 0-2 0-2 0-2 0-2 0-2 0-2 0-2 0-2 0-2 0-2 0-2 0-2 0-2 0-2 0-2 0-2 0-2 0-2 0-2 0-2 0-2 0-2 0-2 0-2 0-2 0-2 0-2 0-2 0-2 0-2 0-2 0-2 0-2 0-2 0-2 0-2 0-2 0-2 0-2 0-2 0-2 0-2 0-2 0-2 0-2 0-2 0-2 0-2 0-2 0-2 0-2 0-2 0-2 0-2 0-2 0-2 0-2 0-2 0-2 0-2 0-2 0-2 0-2 0-2 0-2 0-2 0-2 0-2 0-2 
0-2 0-2 0-2 0-2 0-2 0-2 0-2 0-2 0-2 0-2 0-2 0-2 0-2 0-2 0-2 0-2 0-2 0-2 0-2 0-2 0-2 0-2 0-2 0-2 0-2 0-2 0-2 0-2 0-2 0-2 0-2 0-2 0-2 0-2 0-2 0-2 0-2 0-2 0-2 0-2 0-2 0-2 0-2 0-2 0-2 0-2 0-2 0-2 0-2 0-2 0-2 0-2 0-2 0-2 0-2 0-2 0-2 0-2 0-2 0-2 0-2 0-2 0-2 0-2 0-2 0-2 0-2 0-2 0-2 0-2 0-2 0-2 0-2 0-2 0-2 0-2 0-2 0-2 0-2 0-2 0-2 0-2 0-2 0-2 0-2 0-2 0-2 0-2 0-2 0-2 0-2 0-2 0-2 0-2 0-2 0-2 0-2 0-2 0-2 0-2 0-2 0-2 0-2 0-2 0-2 0-2 0-2 0-2 0-2 0-2 0-2 0-2 0-2 0-2 0-2 0-2 0-2 0-2 0-2 0-2 0-2 0-2 0-2 0-2 0-2 0-2 0-2 0-2 0-2 0-2 0-2 0-2 0-2 0-2 0-2 0-2 0-2 0-2 0-2 0-2 0-2 0-2 0-2 0-2 0-2 0-2 0-2 0-2 0-2 0-2 0-2 0-2 0-2 0-2 0-2 0-2 0-2 0-2 0-2 0-2 0-2 0-2 0-2 0-2 0-2 0-2 0-2 0-2 0-2 0-2 0-2 0-2 0-2 0-2 0-2 0-2 0-2 0-2 0-2 0-2 0-2 0-2 0-2 0-2 0-2 0-2 0-2 0-2 0-2 0-2 0-2 0-2 0-2 0-2 0-2 0-2 0-2 0-2 0-2 0-2 0-2 0-2 0-2 0-2 0-2 0-2 0-2 0-2 0-2 0-2 0-2 0-2 0-2 0-2 0-2 0-2 0-2 
0-2 0-2 0-2 0-2 0-2 0-2 0-2 0-2 0-2 0-2 0-2 0-2 0-2 0-2 0-2 0-2 0-2 0-2 0-2 0-2 0-2 0-2 0-2 0-2 0-2 0-2 0-2 0-2 0-2 0-2 0-2 0-2 0-2 0-2 0-2 0-2 0-2 0-2 0-2 0-2 0-2 0-2 0-2 0-2 0-2 0-2 0-2 0-2 0-2 0-2 0-2 0-2 0-2 0-2 0-2 0-2 0-2 0-2 0-2 0-2 0-2 0-2 0-2 0-2 0-2 0-2 0-2 0-2 0-2 0-2 0-2 0-2 0-2 0-2 0-2 0-2 0-2 0-2 0-2 0-2 0-2 0-2 0-2 0-2 0-2 0-2 0-2 0-2 0-2 0-2 0-2 0-2 0-2 0-2 0-2 0-2 0-2 0-2 0-2 0-2 0-2 0-2 0-2 0-2 0-2 0-2 0-2 0-2 0-2 0-2 0-2 0-2 0-2 0-2 0-2 0-2 0-2 0-2 0-2 0-2 0-2 0-2 0-2 0-2 0-2 0-2 0-2 0-2 0-2 0-2 0-2 0-2 0-2 0-2 0-2 0-2 0-2 0-2 0-2 0-2 0-2 0-2 0-2 0-2 0-2 0-2 0-2 0-2 0-2 0-2 0-2 0-2 0-2 0-2 0-2 0-2 0-2 0-2 0-2 0-2 0-2 0-2 0-2 0-2 0-2 0-2 0-2 0-2 0-2 0-2 0-2 0-2 0-2 0-2 0-2 0-2 0-2 0-2 0-2 0-2 0-2 0-2 0-2 0-2 0-2 0-2 0-2 0-2 0-2 0-2 0-2 0-2 0-2 0-2 0-2 0-2 0-2 0-2 0-2 0-2 0-2 0-2 0-2 0-2 0-2 0-2 0-2 0-2 0-2 0-2 0-2 0-2 0-2 0-2 0-2 0-2 0-2 
0-2 0-2 0-2 0-2 0-2 0-2 0-2 0-2 0-2 0-2 0-2 0-2 0-2 0-2 0-2 0-2 0-2 0-2 0-2 0-2 0-2 0-2 0-2 0-2 0-2 0-2 0-2 0-2 0-2 0-2 0-2 0-2 0-2 0-2 0-2 0-2 0-2 0-2 0-2 0-2 0-2 0-2 0-2 0-2 0-2 0-2 0-2 0-2 0-2 0-2 0-2 0-2 0-2 0-2 0-2 0-2 0-2 0-2 0-2 0-2 0-2 0-2 0-2 0-2 0-2 0-2 0-2 0-2 0-2 0-2 0-2 0-2 0-2 0-2 0-2 0-2 0-2 0-2 0-2 0-2 0-2 0-2 0-2 0-2 0-2 0-2 0-2 0-2 0-2 0-2 0-2 0-2 0-2 0-2 0-2 0-2 0-2 0-2 0-2 0-2 0-2 0-2 0-2 0-2 0-2 0-2 0-2 0-2 0-2 0-2 0-2 0-2 0-2 0-2 0-2 0-2 0-2 0-2 0-2 0-2 0-2 0-2 0-2 0-2 0-2 0-2 0-2 0-2 0-2 0-2 0-2 0-2 0-2 0-2 0-2 0-2 0-2 0-2 0-2 0-2 0-2 0-2 0-2 0-2 0-2 0-2 0-2 0-2 0-2 0-2 0-2 0-2 0-2 0-2 0-2 0-2 0-2 0-2 0-2 0-2 0-2 0-2 0-2 0-2 0-2 0-2 0-2 0-2 0-2 0-2 0-2 0-2 0-2 0-2 0-2 0-2 0-2 0-2 0-2 0-2 0-2 0-2 0-2 0-2 0-2 0-2 0-2 0-2 0-2 0-2 0-2 0-2 0-2 0-2 0-2 0-2 0-2 0-2 0-2 0-2 0-2 0-2 0-2 0-2 0-2 0-2 0-2 0-2 0-2 0-2 0-2 0-2 0-2 0-2 0-2 0-2 0-2 
0-2 0-2 0-2 0-2 0-2 0-2 0-2 0-2 0-2 0-2 0-2 0-2 0-2 0-2 0-2 0-2 0-2 0-2 0-2 0-2 0-2 0-2 0-2 0-2 0-2 0-2 0-2 0-2 0-2 0-2 0-2 0-2 0-2 0-2 0-2 0-2 0-2 0-2 0-2 0-2 0-2 0-2 0-2 0-2 0-2 0-2 0-2 0-2 0-2 0-2 0-2 0-2 0-2 0-2 0-2 0-2 0-2 0-2 0-2 0-2 0-2 0-2 0-2 0-2 0-2 0-2 0-2 0-2 0-2 0-2 0-2 0-2 0-2 0-2 0-2 0-2 0-2 0-2 0-2 0-2 0-2 0-2 0-2 0-2 0-2 0-2 0-2 0-2 0-2 0-2 0-2 0-2 0-2 0-2 0-2 0-2 0-2 0-2 0-2 0-2 0-2 0-2 0-2 0-2 0-2 0-2 0-2 0-2 0-2 0-2 0-2 0-2 0-2 0-2 0-2 0-2 0-2 0-2 0-2 0-2 0-2 0-2 0-2 0-2 0-2 0-2 0-2 0-2 0-2 0-2 0-2 0-2 0-2 0-2 0-2 0-2 0-2 0-2 0-2 0-2 0-2 0-2 0-2 0-2 0-2 0-2 0-2 0-2 0-2 0-2 0-2 0-2 0-2 0-2 0-2 0-2 0-2 0-2 0-2 0-2 0-2 0-2 0-2 0-2 0-2 0-2 0-2 0-2 0-2 0-2 0-2 0-2 0-2 0-2 0-2 0-2 0-2 0-2 0-2 0-2 0-2 0-2 0-2 0-2 0-2 0-2 0-2 0-2 0-2 0-2 0-2 0-2 0-2 0-2 0-2 0-2 0-2 0-2 0-2 0-2 0-2 0-2 0-2 0-2 0-2 0-2 0-2 0-2 0-2 0-2 0-2 0-2 0-2 0-2 0-2 0-2 0-2 
0-2 0-2 0-2 0-2 0-2 0-2 0-2 0-2 0-2 0-2 0-2 0-2 0-2 0-2 0-2 0-2 0-2 0-2 0-2 0-2 0-2 0-2 0-2 0-2 0-2 0-2 0-2 0-2 0-2 0-2 0-2 0-2 0-2 0-2 0-2 0-2 0-2 0-2 0-2 0-2 0-2 0-2 0-2 0-2 0-2 0-2 0-2 0-2 0-2 0-2 0-2 0-2 0-2 0-2 0-2 0-2 0-2 0-2 0-2 0-2 0-2 0-2 0-2 0-2 0-2 0-2 0-2 0-2 0-2 0-2 0-2 0-2 0-2 0-2 0-2 0-2 0-2 0-2 0-2 0-2 0-2 0-2 0-2 0-2 0-2 0-2 0-2 0-2 0-2 0-2 0-2 0-2 0-2 0-2 0-2 0-2 0-2 0-2 0-2 0-2 0-2 0-2 0-2 0-2 0-2 0-2 0-2 0-2 0-2 0-2 0-2 0-2 0-2 0-2 0-2 0-2 0-2 0-2 0-2 0-2 0-2 0-2 0-2 0-2 0-2 0-2 0-2 0-2 0-2 0-2 0-2 0-2 0-2 0-2 0-2 0-2 0-2 0-2 0-2 0-2 0-2 0-2 0-2 0-2 0-2 0-2 0-2 0-2 0-2 0-2 0-2 0-2 0-2 0-2 0-2 0-2 0-2 0-2 0-2 0-2 0-2 0-2 0-2 0-2 0-2 0-2 0-2 0-2 0-2 0-2 0-2 0-2 0-2 0-2 0-2 0-2 0-2 0-2 0-2 0-2 0-2 0-2 0-2 0-2 0-2 0-2 0-2 0-2 0-2 0-2 0-2 0-2 0-2 0-2 0-2 0-2 0-2 0-2 0-2 0-2 0-2 0-2 0-2 0-2 0-2 0-2 0-2 0-2 0-2 0-2 0-2 0-2 0-2 0-2 0-2 0-2 0-2 
0-2 0-2 0-2 0-2 0-2 0-2 0-2 0-2 0-2 0-2 0-2 0-2 0-2 0-2 0-2 0-2 0-2 0-2 0-2 0-2 0-2 0-2 0-2 0-2 0-2 0-2 0-2 0-2 0-2 0-2 0-2 0-2 0-2 0-2 0-2 0-2 0-2 0-2 0-2 0-2 0-2 0-2 0-2 0-2 0-2 0-2 0-2 0-2 0-2 0-2 0-2 0-2 0-2 0-2 0-2 0-2 0-2 0-2 0-2 0-2 0-2 0-2 0-2 0-2 0-2 0-2 0-2 0-2 0-2 0-2 0-2 0-2 0-2 0-2 0-2 0-2 0-2 0-2 0-2 0-2 0-2 0-2 0-2 0-2 0-2 0-2 0-2 0-2 0-2 0-2 0-2 0-2 0-2 0-2 0-2 0-2 0-2 0-2 0-2 0-2 0-2 0-2 0-2 0-2 0-2 0-2 0-2 0-2 0-2 0-2 0-2 0-2 0-2 0-2 0-2 0-2 0-2 0-2 0-2 0-2 0-2 0-2 0-2 0-2 0-2 0-2 0-2 0-2 0-2 0-2 0-2 0-2 0-2 0-2 0-2 0-2 0-2 0-2 0-2 0-2 0-2 0-2 0-2 0-2 0-2 0-2 0-2 0-2 0-2 0-2 0-2 0-2 0-2 0-2 0-2 0-2 0-2 0-2 0-2 0-2 0-2 0-2 0-2 0-2 0-2 0-2 0-2 0-2 0-2 0-2 0-2 0-2 0-2 0-2 0-2 0-2 0-2 0-2 0-2 0-2 0-2 0-2 0-2 0-2 0-2 0-2 0-2 0-2 0-2 0-2 0-2 0-2 0-2 0-2 0-2 0-2 0-2 0-2 0-2 0-2 0-2 0-2 0-2 0-2 0-2 0-2 0-2 0-2 0-2 0-2 0-2 0-2 0-2 0-2 0-2 0-2 0-2 
0-2 0-2 0-2 0-2 0-2 0-2 0-2 0-2 0-2 0-2 0-2 0-2 0-2 0-2 0-2 0-2 0-2 0-2 0-2 0-2 0-2 0-2 0-2 0-2 0-2 0-2 0-2 0-2 0-2 0-2 0-2 0-2 0-2 0-2 0-2 0-2 0-2 0-2 0-2 0-2 0-2 0-2 0-2 0-2 0-2 0-2 0-2 0-2 0-2 0-2 0-2 0-2 0-2 0-2 0-2 0-2 0-2 0-2 0-2 0-2 0-2 0-2 0-2 0-2 0-2 0-2 0-2 0-2 0-2 0-2 0-2 0-2 0-2 0-2 0-2 0-2 0-2 0-2 0-2 0-2 0-2 0-2 0-2 0-2 0-2 0-2 0-2 0-2 0-2 0-2 0-2 0-2 0-2 0-2 0-2 0-2 0-2 0-2 0-2 0-2 0-2 0-2 0-2 0-2 0-2 0-2 0-2 0-2 0-2 0-2 0-2 0-2 0-2 0-2 0-2 0-2 0-2 0-2 0-2 0-2 0-2 0-2 0-2 0-2 0-2 0-2 0-2 0-2 0-2 0-2 0-2 0-2 0-2 0-2 0-2 0-2 0-2 0-2 0-2 0-2 0-2 0-2 0-2 0-2 0-2 0-2 0-2 0-2 0-2 0-2 0-2 0-2 0-2 0-2 0-2 0-2 0-2 0-2 0-2 0-2 0-2 0-2 0-2 0-2 0-2 0-2 0-2 0-2 0-2 0-2 0-2 0-2 0-2 0-2 0-2 0-2 0-2 0-2 0-2 0-2 0-2 0-2 0-2 0-2 0-2 0-2 0-2 0-2 0-2 0-2 0-2 0-2 0-2 0-2 0-2 0-2 0-2 0-2 0-2 0-2 0-2 0-2 0-2 0-2 0-2 0-2 0-2 0-2 0-2 0-2 0-2 0-2 0-2 0-2 0-2 0-2 0-2 
0-2 0-2 0-2 0-2 0-2 0-2 0-2 0-2 0-2 0-2 0-2 0-2 0-2 0-2 0-2 0-2 0-2 0-2 0-2 0-2 0-2 0-2 0-2 0-2 0-2 0-2 0-2 0-2 0-2 0-2 0-2 0-2 0-2 0-2 0-2 0-2 0-2 0-2 0-2 0-2 0-2 0-2 0-2 0-2 0-2 0-2 0-2 0-2 0-2 0-2 0-2 0-2 0-2 0-2 0-2 0-2 0-2 0-2 0-2 0-2 0-2 0-2 0-2 0-2 0-2 0-2 0-2 0-2 0-2 0-2 0-2 0-2 0-2 0-2 0-2 0-2 0-2 0-2 0-2 0-2 0-2 0-2 0-2 0-2 0-2 0-2 0-2 0-2 0-2 0-2 0-2 0-2 0-2 0-2 0-2 0-2 0-2 0-2 0-2 0-2 0-2 0-2 0-2 0-2 0-2 0-2 0-2 0-2 0-2 0-2 0-2 0-2 0-2 0-2 0-2 0-2 0-2 0-2 0-2 0-2 0-2 0-2 0-2 0-2 0-2 0-2 0-2 0-2 0-2 0-2 0-2 0-2 0-2 0-2 0-2 0-2 0-2 0-2 0-2 0-2 0-2 0-2 0-2 0-2 0-2 0-2 0-2 0-2 0-2 0-2 0-2 0-2 0-2 0-2 0-2 0-2 0-2 0-2 0-2 0-2 0-2 0-2 0-2 0-2 0-2 0-2 0-2 0-2 0-2 0-2 0-2 0-2 0-2 0-2 0-2 0-2 0-2 0-2 0-2 0-2 0-2 0-2 0-2 0-2 0-2 0-2 0-2 0-2 0-2 0-2 0-2 0-2 0-2 0-2 0-2 0-2 0-2 0-2 0-2 0-2 0-2 0-2 0-2 0-2 0-2 0-2 0-2 0-2 0-2 0-2 0-2 0-2 0-2 0-2 0-2 0-2 0-2 
0-2 0-2 0-2 0-2 0-2 0-2 0-2 0-2 0-2 0-2 0-2 0-2 0-2 0-2 0-2 0-2 0-2 0-2 0-2 0-2 0-2 0-2 0-2 0-2 0-2 0-2 0-2 0-2 0-2 0-2 0-2 0-2 0-2 0-2 0-2 0-2 0-2 0-2 0-2 0-2 0-2 0-2 0-2 0-2 0-2 0-2 0-2 0-2 0-2 0-2 0-2 0-2 0-2 0-2 0-2 0-2 0-2 0-2 0-2 0-2 0-2 0-2 0-2 0-2 0-2 0-2 0-2 0-2 0-2 0-2 0-2 0-2 0-2 0-2 0-2 0-2 0-2 0-2 0-2 0-2 0-2 0-2 0-2 0-2 0-2 0-2 0-2 0-2 0-2 0-2 0-2 0-2 0-2 0-2 0-2 0-2 0-2 0-2 0-2 0-2 0-2 0-2 0-2 0-2 0-2 0-2 0-2 0-2 0-2 0-2 0-2 0-2 0-2 0-2 0-2 0-2 0-2 0-2 0-2 0-2 0-2 0-2 0-2 0-2 0-2 0-2 0-2 0-2 0-2 0-2 0-2 0-2 0-2 0-2 0-2 0-2 0-2 0-2 0-2 0-2 0-2 0-2 0-2 0-2 0-2 0-2 0-2 0-2 0-2 0-2 0-2 0-2 0-2 0-2 0-2 0-2 0-2 0-2 0-2 0-2 0-2 0-2 0-2 0-2 0-2 0-2 0-2 0-2 0-2 0-2 0-2 0-2 0-2 0-2 0-2 0-2 0-2 0-2 0-2 0-2 0-2 0-2 0-2 0-2 0-2 0-2 0-2 0-2 0-2 0-2 0-2 0-2 0-2 0-2 0-2 0-2 0-2 0-2 0-2 0-2 0-2 0-2 0-2 0-2 0-2 0-2 0-2 0-2 0-2 0-2 0-2 0-2 0-2 0-2 0-2 0-2 0-2 
0-2 0-2 0-2 0-2 0-2 0-2 0-2 0-2 0-2 0-2 0-2 0-2 0-2 0-2 0-2 0-2 0-2 0-2 0-2 0-2 0-2 0-2 0-2 0-2 0-2 0-2 0-2 0-2 0-2 0-2 0-2 0-2 0-2 0-2 0-2 0-2 0-2 0-2 0-2 0-2 0-2 0-2 0-2 0-2 0-2 0-2 0-2 0-2 0-2 0-2 0-2 0-2 0-2 0-2 0-2 0-2 0-2 0-2 0-2 0-2 0-2 0-2 0-2 0-2 0-2 0-2 0-2 0-2 0-2 0-2 0-2 0-2 0-2 0-2 0-2 0-2 0-2 0-2 0-2 0-2 0-2 0-2 0-2 0-2 0-2 0-2 0-2 0-2 0-2 0-2 0-2 0-2 0-2 0-2 0-2 0-2 0-2 0-2 0-2 0-2 0-2 0-2 0-2 0-2 0-2 0-2 0-2 0-2 0-2 0-2 0-2 0-2 0-2 0-2 0-2 0-2 0-2 0-2 0-2 0-2 0-2 0-2 0-2 0-2 0-2 0-2 0-2 0-2 0-2 0-2 0-2 0-2 0-2 0-2 0-2 0-2 0-2 0-2 0-2 0-2 0-2 0-2 0-2 0-2 0-2 0-2 0-2 0-2 0-2 0-2 0-2 0-2 0-2 0-2 0-2 0-2 0-2 0-2 0-2 0-2 0-2 0-2 0-2 0-2 0-2 0-2 0-2 0-2 0-2 0-2 0-2 0-2 0-2 0-2 0-2 0-2 0-2 0-2 0-2 0-2 0-2 0-2 0-2 0-2 0-2 0-2 0-2 0-2 0-2 0-2 0-2 0-2 0-2 0-2 0-2 0-2 0-2 0-2 0-2 0-2 0-2 0-2 0-2 0-2 0-2 0-2 0-2 0-2 0-2 0-2 0-2 0-2 0-2 0-2 0-2 0-2 0-2 
0-2 0-2 0-2 0-2 0-2 0-2 0-2 0-2 0-2 0-2 0-2 0-2 0-2 0-2 0-2 0-2 0-2 0-2 0-2 0-2 0-2 0-2 0-2 0-2 0-2 0-2 0-2 0-2 0-2 0-2 0-2 0-2 0-2 0-2 0-2 0-2 0-2 0-2 0-2 0-2 0-2 0-2 0-2 0-2 0-2 0-2 0-2 0-2 0-2 0-2 0-2 0-2 0-2 0-2 0-2 0-2 0-2 0-2 0-2 0-2 0-2 0-2 0-2 0-2 0-2 0-2 0-2 0-2 0-2 0-2 0-2 0-2 0-2 0-2 0-2 0-2 0-2 0-2 0-2 0-2 0-2 0-2 0-2 0-2 0-2 0-2 0-2 0-2 0-2 0-2 0-2 0-2 0-2 0-2 0-2 0-2 0-2 0-2 0-2 0-2 0-2 0-2 0-2 0-2 0-2 0-2 0-2 0-2 0-2 0-2 0-2 0-2 0-2 0-2 0-2 0-2 0-2 0-2 0-2 0-2 0-2 0-2 0-2 0-2 0-2 0-2 0-2 0-2 0-2 0-2 0-2 0-2 0-2 0-2 0-2 0-2 0-2 0-2 0-2 0-2 0-2 0-2 0-2 0-2 0-2 0-2 0-2 0-2 0-2 0-2 0-2 0-2 0-2 0-2 0-2 0-2 0-2 0-2 0-2 0-2 0-2 0-2 0-2 0-2 0-2 0-2 0-2 0-2 0-2 0-2 0-2 0-2 0-2 0-2 0-2 0-2 0-2 0-2 0-2 0-2 0-2 0-2 0-2 0-2 0-2 0-2 0-2 0-2 0-2 0-2 0-2 0-2 0-2 0-2 0-2 0-2 0-2 0-2 0-2 0-2 0-2 0-2 0-2 0-2 0-2 0-2 0-2 0-2 0-2 0-2 0-2 0-2 0-2 0-2 0-2 0-2 0-2 
0-2 0-2 0-2 0-2 0-2 0-2 0-2 0-2 0-2 0-2 0-2 0-2 0-2 0-2 0-2 0-2 0-2 0-2 0-2 0-2 0-2 0-2 0-2 0-2 0-2 0-2 0-2 0-2 0-2 0-2 0-2 0-2 0-2 0-2 0-2 0-2 0-2 0-2 0-2 0-2 0-2 0-2 0-2 0-2 0-2 0-2 0-2 0-2 0-2 0-2 0-2 0-2 0-2 0-2 0-2 0-2 0-2 0-2 0-2 0-2 0-2 0-2 0-2 0-2 0-2 0-2 0-2 0-2 0-2 0-2 0-2 0-2 0-2 0-2 0-2 0-2 0-2 0-2 0-2 0-2 0-2 0-2 0-2 0-2 0-2 0-2 0-2 0-2 0-2 0-2 0-2 0-2 0-2 0-2 0-2 0-2 0-2 0-2 0-2 0-2 0-2 0-2 0-2 0-2 0-2 0-2 0-2 0-2 0-2 0-2 0-2 0-2 0-2 0-2 0-2 0-2 0-2 0-2 0-2 0-2 0-2 0-2 0-2 0-2 0-2 0-2 0-2 0-2 0-2 0-2 0-2 0-2 0-2 0-2 0-2 0-2 0-2 0-2 0-2 0-2 0-2 0-2 0-2 0-2 0-2 0-2 0-2 0-2 0-2 0-2 0-2 0-2 0-2 0-2 0-2 0-2 0-2 0-2 0-2 0-2 0-2 0-2 0-2 0-2 0-2 0-2 0-2 0-2 0-2 0-2 0-2 0-2 0-2 0-2 0-2 0-2 0-2 0-2 0-2 0-2 0-2 0-2 0-2 0-2 0-2 0-2 0-2 0-2 0-2 0-2 0-2 0-2 0-2 0-2 0-2 0-2 0-2 0-2 0-2 0-2 0-2 0-2 0-2 0-2 0-2 0-2 0-2 0-2 0-2 0-2 0-2 0-2 0-2 0-2 0-2 0-2 0-2 
0-2 0-2 0-2 0-2 0-2 0-2 0-2 0-2 0-2 0-2 0-2 0-2 0-2 0-2 0-2 0-2 0-2 0-2 0-2 0-2 0-2 0-2 0-2 0-2 0-2 0-2 0-2 0-2 0-2 0-2 0-2 0-2 0-2 0-2 0-2 0-2 0-2 0-2 0-2 0-2 0-2 0-2 0-2 0-2 0-2 0-2 0-2 0-2 0-2 0-2 0-2 0-2 0-2 0-2 0-2 0-2 0-2 0-2 0-2 0-2 0-2 0-2 0-2 0-2 0-2 0-2 0-2 0-2 0-2 0-2 0-2 0-2 0-2 0-2 0-2 0-2 0-2 0-2 0-2 0-2 0-2 0-2 0-2 0-2 0-2 0-2 0-2 0-2 0-2 0-2 0-2 0-2 0-2 0-2 0-2 0-2 0-2 0-2 0-2 0-2 0-2 0-2 0-2 0-2 0-2 0-2 0-2 0-2 0-2 0-2 0-2 0-2 0-2 0-2 0-2 0-2 0-2 0-2 0-2 0-2 0-2 0-2 0-2 0-2 0-2 0-2 0-2 0-2 0-2 0-2 0-2 0-2 0-2 0-2 0-2 0-2 0-2 0-2 0-2 0-2 0-2 0-2 0-2 0-2 0-2 0-2 0-2 0-2 0-2 0-2 0-2 0-2 0-2 0-2 0-2 0-2 0-2 0-2 0-2 0-2 0-2 0-2 0-2 0-2 0-2 0-2 0-2 0-2 0-2 0-2 0-2 0-2 0-2 0-2 0-2 0-2 0-2 0-2 0-2 0-2 0-2 0-2 0-2 0-2 0-2 0-2 0-2 0-2 0-2 0-2 0-2 0-2 0-2 0-2 0-2 0-2 0-2 0-2 0-2 0-2 0-2 0-2 0-2 0-2 0-2 0-2 0-2 0-2 0-2 0-2 0-2 0-2 0-2 0-2 0-2 0-2 0-2 
0-2 0-2 0-2 0-2 0-2 0-2 0-2 0-2 0-2 0-2 0-2 0-2 0-2 0-2 0-2 0-2 0-2 0-2 0-2 0-2 0-2 0-2 0-2 0-2 0-2 0-2 0-2 0-2 0-2 0-2 0-2 0-2 0-2 0-2 0-2 0-2 0-2 0-2 0-2 0-2 0-2 0-2 0-2 0-2 0-2 0-2 0-2 0-2 0-2 0-2 0-2 0-2 0-2 0-2 0-2 0-2 0-2 0-2 0-2 0-2 0-2 0-2 0-2 0-2 0-2 0-2 0-2 0-2 0-2 0-2 0-2 0-2 0-2 0-2 0-2 0-2 0-2 0-2 0-2 0-2 0-2 0-2 0-2 0-2 0-2 0-2 0-2 0-2 0-2 0-2 0-2 0-2 0-2 0-2 0-2 0-2 0-2 0-2 0-2 0-2 0-2 0-2 0-2 0-2 0-2 0-2 0-2 0-2 0-2 0-2 0-2 0-2 0-2 0-2 0-2 0-2 0-2 0-2 0-2 0-2 0-2 0-2 0-2 0-2 0-2 0-2 0-2 0-2 0-2 0-2 0-2 0-2 0-2 0-2 0-2 0-2 0-2 0-2 0-2 0-2 0-2 0-2 0-2 0-2 0-2 0-2 0-2 0-2 0-2 0-2 0-2 0-2 0-2 0-2 0-2 0-2 0-2 0-2 0-2 0-2 0-2 0-2 0-2 0-2 0-2 0-2 0-2 0-2 0-2 0-2 0-2 0-2 0-2 0-2 0-2 0-2 0-2 0-2 0-2 0-2 0-2 0-2 0-2 0-2 0-2 0-2 0-2 0-2 0-2 0-2 0-2 0-2 0-2 0-2 0-2 0-2 0-2 0-2 0-2 0-2 0-2 0-2 0-2 0-2 0-2 0-2 0-2 0-2 0-2 0-2 0-2 0-2 0-2 0-2 0-2 0-2 0-2 
0-2 0-2 0-2 0-2 0-2 0-2 0-2 0-2 0-2 0-2 0-2 0-2 0-2 0-2 0-2 0-2 0-2 0-2 0-2 0-2 0-2 0-2 0-2 0-2 0-2 0-2 0-2 0-2 0-2 0-2 0-2 0-2 0-2 0-2 0-2 0-2 0-2 0-2 0-2 0-2 0-2 0-2 0-2 0-2 0-2 0-2 0-2 0-2 0-2 0-2 0-2 0-2 0-2 0-2 0-2 0-2 0-2 0-2 0-2 0-2 0-2 0-2 0-2 0-2 0-2 0-2 0-2 0-2 0-2 0-2 0-2 0-2 0-2 0-2 0-2 0-2 0-2 0-2 0-2 0-2 0-2 0-2 0-2 0-2 0-2 0-2 0-2 0-2 0-2 0-2 0-2 0-2 0-2 0-2 0-2 0-2 0-2 0-2 0-2 0-2 0-2 0-2 0-2 0-2 0-2 0-2 0-2 0-2 0-2 0-2 0-2 0-2 0-2 0-2 0-2 0-2 0-2 0-2 0-2 0-2 0-2 0-2 0-2 0-2 0-2 0-2 0-2 0-2 0-2 0-2 0-2 0-2 0-2 0-2 0-2 0-2 0-2 0-2 0-2 0-2 0-2 0-2 0-2 0-2 0-2 0-2 0-2 0-2 0-2 0-2 0-2 0-2 0-2 0-2 0-2 0-2 0-2 0-2 0-2 0-2 0-2 0-2 0-2 0-2 0-2 0-2 0-2 0-2 0-2 0-2 0-2 0-2 0-2 0-2 0-2 0-2 0-2 0-2 0-2 0-2 0-2 0-2 0-2 0-2 0-2 0-2 0-2 0-2 0-2 0-2 0-2 0-2 0-2 0-2 0-2 0-2 0-2 0-2 0-2 0-2 0-2 0-2 0-2 0-2 0-2 0-2 0-2 0-2 0-2 0-2 0-2 0-2 0-2 0-2 0-2 0-2 0-2 
0-2 0-2 0-2 0-2 0-2 0-2 0-2 0-2 0-2 0-2 0-2 0-2 0-2 0-2 0-2 0-2 0-2 0-2 0-2 0-2 0-2 0-2 0-2 0-2 0-2 0-2 0-2 0-2 0-2 0-2 0-2 0-2 0-2 0-2 0-2 0-2 0-2 0-2 0-2 0-2 0-2 0-2 0-2 0-2 0-2 0-2 0-2 0-2 0-2 0-2 0-2 0-2 0-2 0-2 0-2 0-2 0-2 0-2 0-2 0-2 0-2 0-2 0-2 0-2 0-2 0-2 0-2 0-2 0-2 0-2 0-2 0-2 0-2 0-2 0-2 0-2 0-2 0-2 0-2 0-2 0-2 0-2 0-2 0-2 0-2 0-2 0-2 0-2 0-2 0-2 0-2 0-2 0-2 0-2 0-2 0-2 0-2 0-2 0-2 0-2 0-2 0-2 0-2 0-2 0-2 0-2 0-2 0-2 0-2 0-2 0-2 0-2 0-2 0-2 0-2 0-2 0-2 0-2 0-2 0-2 0-2 0-2 0-2 0-2 0-2 0-2 0-2 0-2 0-2 0-2 0-2 0-2 0-2 0-2 0-2 0-2 0-2 0-2 0-2 0-2 0-2 0-2 0-2 0-2 0-2 0-2 0-2 0-2 0-2 0-2 0-2 0-2 0-2 0-2 0-2 0-2 0-2 0-2 0-2 0-2 0-2 0-2 0-2 0-2 0-2 0-2 0-2 0-2 0-2 0-2 0-2 0-2 0-2 0-2 0-2 0-2 0-2 0-2 0-2 0-2 0-2 0-2 0-2 0-2 0-2 0-2 0-2 0-2 0-2 0-2 0-2 0-2 0-2 0-2 0-2 0-2 0-2 0-2 0-2 0-2 0-2 0-2 0-2 0-2 0-2 0-2 0-2 0-2 0-2 0-2 0-2 0-2 0-2 0-2 0-2 0-2 0-2 
0-2 0-2 0-2 0-2 0-2 0-2 0-2 0-2 0-2 0-2 0-2 0-2 0-2 0-2 0-2 0-2 0-2 0-2 0-2 0-2 0-2 0-2 0-2 0-2 0-2 0-2 0-2 0-2 0-2 0-2 0-2 0-2 0-2 0-2 0-2 0-2 0-2 0-2 0-2 0-2 0-2 0-2 0-2 0-2 0-2 0-2 0-2 0-2 0-2 0-2 0-2 0-2 0-2 0-2 0-2 0-2 0-2 0-2 0-2 0-2 0-2 0-2 0-2 0-2 0-2 0-2 0-2 0-2 0-2 0-2 0-2 0-2 0-2 0-2 0-2 0-2 0-2 0-2 0-2 0-2 0-2 0-2 0-2 0-2 0-2 0-2 0-2 0-2 0-2 0-2 0-2 0-2 0-2 0-2 0-2 0-2 0-2 0-2 0-2 0-2 0-2 0-2 0-2 0-2 0-2 0-2 0-2 0-2 0-2 0-2 0-2 0-2 0-2 0-2 0-2 0-2 0-2 0-2 0-2 0-2 0-2 0-2 0-2 0-2 0-2 0-2 0-2 0-2 0-2 0-2 0-2 0-2 0-2 0-2 0-2 0-2 0-2 0-2 0-2 0-2 0-2 0-2 0-2 0-2 0-2 0-2 0-2 0-2 0-2 0-2 0-2 0-2 0-2 0-2 0-2 0-2 0-2 0-2 0-2 0-2 0-2 0-2 0-2 0-2 0-2 0-2 0-2 0-2 0-2 0-2 0-2 0-2 0-2 0-2 0-2 0-2 0-2 0-2 0-2 0-2 0-2 0-2 0-2 0-2 0-2 0-2 0-2 0-2 0-2 0-2 0-2 0-2 0-2 0-2 0-2 0-2 0-2 0-2 0-2 0-2 0-2 0-2 0-2 0-2 0-2 0-2 0-2 0-2 0-2 0-2 0-2 0-2 0-2 0-2 0-2 0-2 0-2 
0-2 0-2 0-2 0-2 0-2 0-2 0-2 0-2 0-2 0-2 0-2 0-2 0-2 0-2 0-2 0-2 0-2 0-2 0-2 0-2 0-2 0-2 0-2 0-2 0-2 0-2 0-2 0-2 0-2 0-2 0-2 0-2 0-2 0-2 0-2 0-2 0-2 0-2 0-2 0-2 0-2 0-2 0-2 0-2 0-2 0-2 0-2 0-2 0-2 0-2 0-2 0-2 0-2 0-2 0-2 0-2 0-2 0-2 0-2 0-2 0-2 0-2 0-2 0-2 0-2 0-2 0-2 0-2 0-2 0-2 0-2 0-2 0-2 0-2 0-2 0-2 0-2 0-2 0-2 0-2 0-2 0-2 0-2 0-2 0-2 0-2 0-2 0-2 0-2 0-2 0-2 0-2 0-2 0-2 0-2 0-2 0-2 0-2 0-2 0-2 0-2 0-2 0-2 0-2 0-2 0-2 0-2 0-2 0-2 0-2 0-2 0-2 0-2 0-2 0-2 0-2 0-2 0-2 0-2 0-2 0-2 0-2 0-2 0-2 0-2 0-2 0-2 0-2 0-2 0-2 0-2 0-2 0-2 0-2 0-2 0-2 0-2 0-2 0-2 0-2 0-2 0-2 0-2 0-2 0-2 0-2 0-2 0-2 0-2 0-2 0-2 0-2 0-2 0-2 0-2 0-2 0-2 0-2 0-2 0-2 0-2 0-2 0-2 0-2 0-2 0-2 0-2 0-2 0-2 0-2 0-2 0-2 0-2 0-2 0-2 0-2 0-2 0-2 0-2 0-2 0-2 0-2 0-2 0-2 0-2 0-2 0-2 0-2 0-2 0-2 0-2 0-2 0-2 0-2 0-2 0-2 0-2 0-2 0-2 0-2 0-2 0-2 0-2 0-2 0-2 0-2 0-2 0-2 0-2 0-2 0-2 0-2 0-2 0-2 0-2 0-2 0-2 
0-2 0-2 0-2 0-2 0-2 0-2 0-2 0-2 0-2 0-2 0-2 0-2 0-2 0-2 0-2 0-2 0-2 0-2 0-2 0-2 0-2 0-2 0-2 0-2 0-2 0-2 0-2 0-2 0-2 0-2 0-2 0-2 0-2 0-2 0-2 0-2 0-2 0-2 0-2 0-2 0-2 0-2 0-2 0-2 0-2 0-2 0-2 0-2 0-2 0-2 0-2 0-2 0-2 0-2 0-2 0-2 0-2 0-2 0-2 0-2 0-2 0-2 0-2 0-2 0-2 0-2 0-2 0-2 0-2 0-2 0-2 0-2 0-2 0-2 0-2 0-2 0-2 0-2 0-2 0-2 0-2 0-2 0-2 0-2 0-2 0-2 0-2 0-2 0-2 0-2 0-2 0-2 0-2 0-2 0-2 0-2 0-2 0-2 0-2 0-2 0-2 0-2 0-2 0-2 0-2 0-2 0-2 0-2 0-2 0-2 0-2 0-2 0-2 0-2 0-2 0-2 0-2 0-2 0-2 0-2 0-2 0-2 0-2 0-2 0-2 134-0 134-0 134-0 134-0 134-0 134-0 90-0 90-0 90-0 0-2 0-2 0-2 0-2 0-2 0-2 0-2 0-2 0-2 0-2 0-2 0-2 0-2 0-2 0-2 0-2 0-2 0-2 0-2 0-2 0-2 0-2 0-2 0-2 0-2 0-2 0-2 0-2 0-2 0-2 0-2 0-2 0-2 0-2 0-2 0-2 0-2 0-2 0-2 0-2 0-2 0-2 0-2 0-2 0-2 0-2 0-2 0-2 0-2 0-2 0-2 0-2 0-2 0-2 0-2 0-2 0-2 0-2 0-2 0-2 0-2 0-2 0-2 0-2 0-2 0-2 0-2 0-2 0-2 0-2 0-2 0-2 0-2 0-2 0-2 0-2 0-2 0-2 0-2 0-2 0-2 0-2 0-2 
0-2 0-2 0-2 0-2 0-2 0-2 0-2 0-2 0-2 0-2 0-2 0-2 0-2 0-2 0-2 0-2 0-2 0-2 0-2 0-2 0-2 0-2 0-2 0-2 0-2 0-2 0-2 0-2 0-2 0-2 0-2 0-2 0-2 0-2 0-2 0-2 0-2 0-2 0-2 0-2 0-2 0-2 0-2 0-2 0-2 0-2 0-2 0-2 0-2 0-2 0-2 0-2 0-2 0-2 0-2 0-2 0-2 0-2 0-2 0-2 0-2 0-2 0-2 0-2 0-2 0-2 0-2 0-2 0-2 0-2 0-2 0-2 0-2 0-2 0-2 0-2 0-2 0-2 0-2 0-2 0-2 0-2 0-2 0-2 0-2 0-2 0-2 0-2 0-2 0-2 0-2 0-2 0-2 0-2 0-2 0-2 0-2 0-2 0-2 0-2 0-2 0-2 0-2 0-2 0-2 0-2 0-2 0-2 0-2 136-0 136-0 136-0 136-0 136-0 136-0 136-0 136-0 136-0 134-0 134-0 134-0 134-0 134-0 134-0 134-0 134-0 134-0 134-0 134-0 134-0 134-0 90-0 90-0 90-0 11-3 11-3 11-3 0-2 0-2 0-2 0-2 0-2 0-2 0-2 0-2 0-2 0-2 0-2 0-2 0-2 0-2 0-2 0-2 0-2 0-2 0-2 0-2 0-2 0-2 0-2 0-2 0-2 0-2 0-2 0-2 0-2 0-2 0-2 0-2 0-2 0-2 0-2 0-2 0-2 0-2 0-2 0-2 0-2 0-2 0-2 0-2 0-2 0-2 0-2 0-2 0-2 0-2 0-2 0-2 0-2 0-2 0-2 0-2 0-2 0-2 0-2 0-2 0-2 0-2 0-2 0-2 0-2 0-2 0-2 0-2 0-2 0-2 0-2 0-2 0-2 0-2 0-2 0-2 0-2 0-2 0-2 0-2 
0-2 0-2 0-2 0-2 0-2 0-2 0-2 0-2 0-2 0-2 0-2 0-2 0-2 0-2 0-2 0-2 0-2 0-2 0-2 0-2 0-2 0-2 0-2 0-2 0-2 0-2 0-2 0-2 0-2 0-2 0-2 0-2 0-2 0-2 0-2 0-2 0-2 0-2 0-2 0-2 0-2 0-2 0-2 0-2 0-2 0-2 0-2 0-2 0-2 0-2 0-2 0-2 0-2 0-2 0-2 0-2 0-2 0-2 0-2 0-2 0-2 0-2 0-2 0-2 0-2 0-2 0-2 0-2 0-2 0-2 0-2 0-2 0-2 0-2 0-2 0-2 0-2 0-2 0-2 0-2 0-2 0-2 0-2 0-2 0-2 0-2 0-2 162-0 162-0 162-0 162-0 162-0 162-0 128-0 128-0 128-0 128-0 128-0 128-0 128-0 128-0 179-3 37-3 37-3 37-3 37-3 37-3 37-3 136-0 136-0 136-0 136-0 136-0 136-0 136-0 136-0 136-0 136-0 136-0 134-0 134-0 134-0 134-0 134-0 38-3 38-3 90-0 90-0 90-0 90-0 90-0 90-0 90-0 90-0 90-0 11-3 11-3 11-3 11-3 11-3 11-3 11-3 11-3 11-3 12-3 12-3 12-3 0-2 0-2 0-2 0-2 0-2 0-2 0-2 0-2 0-2 0-2 0-2 0-2 0-2 0-2 0-2 0-2 0-2 0-2 0-2 0-2 0-2 0-2 0-2 0-2 0-2 0-2 0-2 0-2 0-2 0-2 0-2 0-2 0-2 0-2 0-2 0-2 0-2 0-2 0-2 0-2 0-2 0-2 0-2 0-2 0-2 0-2 0-2 0-2 0-2 0-2 0-2 0-2 0-2 0-2 0-2 0-2 0-2 0-2 0-2 0-2 0-2 0-2 0-2 0-2 0-2 0-2 0-2 0-2 0-2 0-2 
0-2 0-2 0-2 0-2 0-2 0-2 0-2 0-2 0-2 0-2 0-2 0-2 0-2 0-2 0-2 0-2 0-2 0-2 0-2 0-2 0-2 0-2 0-2 0-2 0-2 0-2 0-2 0-2 0-2 0-2 0-2 0-2 0-2 0-2 0-2 0-2 0-2 0-2 0-2 0-2 0-2 0-2 0-2 0-2 0-2 0-2 0-2 0-2 0-2 0-2 0-2 0-2 0-2 0-2 0-2 0-2 0-2 0-2 0-2 0-2 0-2 0-2 0-2 0-2 0-2 0-2 0-2 0-2 0-2 0-2 0-2 0-2 0-2 0-2 0-2 0-2 88-0 88-0 88-0 88-0 88-0 88-0 88-0 88-0 88-0 162-0 162-0 162-0 162-0 162-0 162-0 162-0 162-0 128-0 128-0 128-0 128-0 128-0 128-0 128-0 128-0 179-3 179-3 37-3 37-3 37-3 37-3 37-3 136-0 136-0 136-0 136-0 136-0 136-0 136-0 136-0 136-0 136-0 134-0 134-0 134-0 134-0 134-0 134-0 134-0 38-3 38-3 90-0 90-0 90-0 90-0 90-0 90-0 90-0 90-0 89-3 11-3 11-3 11-3 11-3 11-3 11-3 12-3 12-3 12-3 12-3 12-3 0-2 0-2 0-2 0-2 0-2 0-2 0-2 0-2 0-2 0-2 0-2 0-2 0-2 0-2 0-2 0-2 0-2 0-2 0-2 0-2 0-2 0-2 0-2 0-2 0-2 0-2 0-2 0-2 0-2 0-2 0-2 0-2 0-2 0-2 0-2 0-2 0-2 0-2 0-2 0-2 0-2 0-2 0-2 0-2 0-2 0-2 0-2 0-2 0-2 0-2 0-2 0-2 0-2 0-2 0-2 0-2 0-2 0-2 0-2 0-2 0-2 0-2 0-2 0-2 0-2 0-2 0-2 0-2 0-2 0-2 
0-2 0-2 0-2 0-2 0-2 0-2 0-2 0-2 0-2 0-2 0-2 0-2 0-2 0-2 0-2 0-2 0-2 0-2 0-2 0-2 0-2 0-2 0-2 0-2 0-2 0-2 0-2 0-2 0-2 0-2 0-2 0-2 0-2 0-2 0-2 0-2 0-2 0-2 0-2 0-2 0-2 0-2 0-2 0-2 0-2 0-2 0-2 0-2 0-2 0-2 0-2 0-2 0-2 0-2 0-2 0-2 0-2 0-2 0-2 0-2 0-2 0-2 0-2 0-2 0-2 0-2 0-2 0-2 0-2 0-2 0-2 0-2 0-2 0-2 0-2 0-2 88-0 88-0 88-0 88-0 88-0 88-0 88-0 88-0 88-0 162-0 162-0 162-0 162-0 162-0 162-0 162-0 162-0 128-0 128-0 128-0 128-0 128-0 113-3 179-3 128-0 179-3 37-3 37-3 37-3 37-3 37-3 37-3 37-3 37-3 136-0 136-0 136-0 136-0 136-0 136-0 14-0 14-0 134-0 134-0 15-0 134-0 134-0 134-0 134-0 38-3 38-3 90-0 90-0 90-0 90-0 90-0 90-0 89-3 89-3 89-3 89-3 11-3 11-3 11-3 11-3 11-3 11-3 12-3 12-3 12-3 12-3 0-2 0-2 0-2 0-2 0-2 0-2 0-2 0-2 0-2 0-2 0-2 0-2 0-2 0-2 0-2 0-2 0-2 0-2 0-2 0-2 0-2 0-2 0-2 0-2 0-2 0-2 0-2 0-2 0-2 0-2 0-2 0-2 0-2 0-2 0-2 0-2 0-2 0-2 0-2 0-2 0-2 0-2 0-2 0-2 0-2 0-2 0-2 0-2 0-2 0-2 0-2 0-2 0-2 0-2 0-2 0-2 0-2 0-2 0-2 0-2 0-2 0-2 0-2 0-2 0-2 0-2 0-2 0-2 0-2 0-2 
0-2 0-2 0-2 0-2 0-2 0-2 0-2 0-2 0-2 0-2 0-2 0-2 0-2 0-2 0-2 0-2 0-2 0-2 0-2 0-2 0-2 0-2 0-2 0-2 0-2 0-2 0-2 0-2 0-2 0-2 0-2 0-2 0-2 0-2 0-2 0-2 0-2 0-2 0-2 0-2 0-2 0-2 0-2 0-2 0-2 0-2 0-2 0-2 0-2 0-2 0-2 0-2 0-2 0-2 0-2 0-2 0-2 0-2 0-2 0-2 0-2 0-2 0-2 0-2 0-2 0-2 0-2 0-2 0-2 0-2 0-2 0-2 0-2 0-2 0-2 133-0 88-0 88-0 88-0 88-0 88-0 88-0 88-0 88-0 88-0 162-0 162-0 162-0 162-0 162-0 162-0 162-0 128-0 128-0 128-0 128-0 113-3 113-3 113-3 179-3 179-3 179-3 37-3 37-3 37-3 37-3 37-3 37-3 37-3 37-3 37-3 37-3 37-3 136-0 136-0 14-0 14-0 14-0 134-0 14-0 15-0 15-0 134-0 38-3 38-3 38-3 38-3 90-0 90-0 90-0 90-0 90-0 90-0 89-3 89-3 89-3 89-3 89-3 89-3 11-3 11-3 11-3 11-3 12-3 12-3 12-3 12-3 12-3 12-3 12-3 12-3 167-0 167-0 0-2 0-2 0-2 0-2 0-2 0-2 0-2 0-2 0-2 0-2 0-2 0-2 0-2 0-2 0-2 0-2 0-2 0-2 0-2 0-2 0-2 0-2 0-2 0-2 0-2 0-2 0-2 0-2 0-2 0-2 0-2 0-2 0-2 0-2 0-2 0-2 0-2 0-2 0-2 0-2 0-2 0-2 0-2 0-2 0-2 0-2 0-2 0-2 0-2 0-2 0-2 0-2 0-2 0-2 0-2 0-2 0-2 0-2 0-2 0-2 0-2 0-2 0-2 0-2 
0-2 0-2 0-2 0-2 0-2 0-2 0-2 0-2 0-2 0-2 0-2 0-2 0-2 0-2 0-2 0-2 0-2 0-2 0-2 0-2 0-2 0-2 0-2 0-2 0-2 0-2 0-2 0-2 0-2 0-2 0-2 0-2 0-2 0-2 0-2 0-2 0-2 0-2 0-2 0-2 0-2 0-2 0-2 0-2 0-2 0-2 0-2 0-2 0-2 0-2 0-2 0-2 0-2 0-2 0-2 0-2 0-2 0-2 0-2 0-2 0-2 0-2 0-2 0-2 0-2 0-2 0-2 0-2 0-2 0-2 0-2 0-2 0-2 0-2 133-0 133-0 133-0 88-0 133-0 88-0 88-0 69-3 69-3 88-0 88-0 162-0 162-0 162-0 162-0 162-0 162-0 128-0 128-0 128-0 128-0 128-0 128-0 113-3 113-3 179-3 179-3 179-3 37-3 37-3 37-3 37-3 37-3 37-3 37-3 37-3 207-0 207-0 207-0 207-0 14-0 14-0 14-0 14-0 14-0 14-0 14-0 15-0 15-0 15-0 38-3 38-3 38-3 90-0 38-3 90-0 90-0 90-0 90-0 89-3 89-3 89-3 89-3 89-3 89-3 89-3 11-3 11-3 11-3 12-3 12-3 12-3 12-3 12-3 12-3 12-3 12-3 167-0 167-0 167-0 167-0 167-0 167-0 0-2 0-2 0-2 0-2 0-2 0-2 0-2 0-2 0-2 0-2 0-2 0-2 0-2 0-2 0-2 0-2 0-2 0-2 0-2 0-2 0-2 0-2 0-2 0-2 0-2 0-2 0-2 0-2 0-2 0-2 0-2 0-2 0-2 0-2 0-2 0-2 0-2 0-2 0-2 0-2 0-2 0-2 0-2 0-2 0-2 0-2 0-2 0-2 0-2 0-2 0-2 0-2 0-2 0-2 0-2 0-2 0-2 0-2 0-2 0-2 
0-2 0-2 0-2 0-2 0-2 0-2 0-2 0-2 0-2 0-2 0-2 0-2 0-2 0-2 0-2 0-2 0-2 0-2 0-2 0-2 0-2 0-2 0-2 0-2 0-2 0-2 0-2 0-2 0-2 0-2 0-2 0-2 0-2 0-2 0-2 0-2 0-2 0-2 0-2 0-2 0-2 0-2 0-2 0-2 0-2 0-2 0-2 0-2 0-2 0-2 0-2 0-2 0-2 0-2 0-2 0-2 0-2 0-2 0-2 0-2 0-2 0-2 0-2 0-2 0-2 0-2 0-2 0-2 0-2 0-2 0-2 0-2 0-2 114-0 133-0 133-0 133-0 133-0 133-0 88-0 88-0 69-3 69-3 88-0 88-0 88-0 69-3 162-0 162-0 162-0 42-3 128-0 128-0 128-0 128-0 128-0 128-0 128-0 113-3 179-3 179-3 179-3 179-3 179-3 37-3 37-3 70-3 70-3 70-3 207-0 207-0 207-0 207-0 207-0 14-0 14-0 14-0 14-0 14-0 14-0 15-0 15-0 15-0 15-0 38-3 38-3 38-3 38-3 38-3 38-3 38-3 89-3 89-3 89-3 89-3 89-3 89-3 89-3 89-3 11-3 11-3 11-3 11-3 12-3 12-3 12-3 12-3 12-3 12-3 12-3 12-3 167-0 167-0 167-0 167-0 167-0 167-0 0-2 0-2 0-2 0-2 0-2 0-2 0-2 0-2 0-2 0-2 0-2 0-2 0-2 0-2 0-2 0-2 0-2 0-2 0-2 0-2 0-2 0-2 0-2 0-2 0-2 0-2 0-2 0-2 0-2 0-2 0-2 0-2 0-2 0-2 0-2 0-2 0-2 0-2 0-2 0-2 0-2 0-2 0-2 0-2 0-2 0-2 0-2 0-2 0-2 0-2 0-2 0-2 0-2 0-2 0-2 0-2 0-2 0-2 0-2 0-2 
0-2 0-2 0-2 0-2 0-2 0-2 0-2 0-2 0-2 0-2 0-2 0-2 0-2 0-2 0-2 0-2 0-2 0-2 0-2 0-2 0-2 0-2 0-2 0-2 0-2 0-2 0-2 0-2 0-2 0-2 0-2 0-2 0-2 0-2 0-2 0-2 0-2 0-2 0-2 0-2 0-2 0-2 0-2 0-2 0-2 0-2 0-2 0-2 0-2 0-2 0-2 0-2 0-2 0-2 0-2 0-2 0-2 0-2 0-2 0-2 0-2 0-2 0-2 108-0 108-0 108-0 108-0 108-0 108-0 108-0 108-0 108-0 114-0 114-0 114-0 133-0 133-0 133-0 88-0 88-0 133-0 69-3 69-3 69-3 69-3 69-3 69-3 69-3 69-3 69-3 42-3 113-3 113-3 113-3 113-3 113-3 113-3 113-3 113-3 113-3 179-3 179-3 179-3 179-3 179-3 179-3 70-3 70-3 70-3 70-3 207-0 207-0 207-0 207-0 207-0 14-0 14-0 14-0 14-0 14-0 15-0 15-0 15-0 15-0 38-3 38-3 38-3 38-3 38-3 38-3 89-3 89-3 89-3 89-3 89-3 89-3 89-3 89-3 89-3 11-3 11-3 11-3 12-3 12-3 12-3 12-3 12-3 12-3 198-3 12-3 12-3 167-0 167-0 167-0 167-0 167-0 167-0 0-2 0-2 0-2 0-2 0-2 0-2 0-2 0-2 0-2 0-2 0-2 0-2 0-2 0-2 0-2 0-2 0-2 0-2 0-2 0-2 0-2 0-2 0-2 0-2 0-2 0-2 0-2 0-2 0-2 0-2 0-2 0-2 0-2 0-2 0-2 0-2 0-2 0-2 0-2 0-2 0-2 0-2 0-2 0-2 0-2 0-2 0-2 0-2 0-2 0-2 0-2 0-2 0-2 0-2 0-2 0-2 0-2 0-2 0-2 0-2 
0-2 0-2 0-2 0-2 0-2 0-2 0-2 0-2 0-2 0-2 0-2 0-2 0-2 0-2 0-2 0-2 0-2 0-2 0-2 0-2 0-2 0-2 0-2 0-2 0-2 0-2 0-2 0-2 0-2 0-2 0-2 0-2 0-2 0-2 0-2 0-2 0-2 0-2 0-2 0-2 0-2 0-2 0-2 0-2 0-2 0-2 0-2 0-2 0-2 0-2 0-2 0-2 0-2 0-2 0-2 0-2 0-2 0-2 0-2 0-2 0-2 0-2 108-0 108-0 108-0 108-0 108-0 108-0 108-0 108-0 108-0 114-0 114-0 114-0 114-0 114-0 133-0 133-0 133-0 133-0 133-0 69-3 69-3 69-3 69-3 69-3 69-3 132-3 132-3 132-3 42-3 113-3 113-3 113-3 113-3 113-3 113-3 113-3 113-3 113-3 179-3 179-3 179-3 179-3 179-3 179-3 70-3 70-3 70-3 70-3 207-0 207-0 207-0 207-0 14-0 14-0 14-0 14-0 14-0 14-0 14-0 15-0 15-0 15-0 38-3 38-3 38-3 38-3 38-3 38-3 38-3 96-3 89-3 89-3 89-3 89-3 89-3 89-3 97-3 97-3 11-3 97-3 97-3 97-3 97-3 97-3 97-3 198-3 198-3 86-3 86-3 86-3 167-0 167-0 167-0 167-0 167-0 167-0 0-2 0-2 0-2 0-2 0-2 0-2 0-2 0-2 0-2 0-2 0-2 0-2 0-2 0-2 0-2 0-2 0-2 0-2 0-2 0-2 0-2 0-2 0-2 0-2 0-2 0-2 0-2 0-2 0-2 0-2 0-2 0-2 0-2 0-2 0-2 0-2 0-2 0-2 0-2 0-2 0-2 0-2 0-2 0-2 0-2 0-2 0-2 0-2 0-2 0-2 0-2 0-2 0-2 0-2 0-2 0-2 0-2 0-2 0-2 
0-2 0-2 0-2 0-2 0-2 0-2 0-2 0-2 0-2 0-2 0-2 0-2 0-2 0-2 0-2 0-2 0-2 0-2 0-2 0-2 0-2 0-2 0-2 0-2 0-2 0-2 0-2 0-2 0-2 0-2 0-2 0-2 0-2 0-2 0-2 0-2 0-2 0-2 0-2 0-2 0-2 0-2 0-2 0-2 0-2 0-2 0-2 0-2 0-2 0-2 0-2 0-2 0-2 0-2 0-2 0-2 0-2 0-2 0-2 0-2 0-2 0-2 108-0 108-0 108-0 108-0 108-0 108-0 108-0 108-0 114-0 114-0 114-0 114-0 114-0 114-0 16-0 16-0 133-0 133-0 133-0 133-0 133-0 69-3 69-3 69-3 69-3 132-3 132-3 132-3 42-3 42-3 113-3 113-3 113-3 113-3 113-3 113-3 113-3 113-3 113-3 179-3 179-3 179-3 179-3 179-3 179-3 70-3 70-3 70-3 207-0 207-0 207-0 211-0 211-0 14-0 211-0 14-0 14-0 14-0 14-0 15-0 15-0 15-0 38-3 96-3 38-3 38-3 96-3 38-3 96-3 96-3 96-3 96-3 96-3 96-3 97-3 97-3 97-3 97-3 97-3 97-3 92-3 92-3 97-3 97-3 198-3 198-3 198-3 86-3 86-3 86-3 167-0 167-0 167-0 167-0 167-0 167-0 167-0 17-0 0-2 0-2 0-2 0-2 0-2 0-2 0-2 0-2 0-2 0-2 0-2 0-2 0-2 0-2 0-2 0-2 0-2 0-2 0-2 0-2 0-2 0-2 0-2 0-2 0-2 0-2 0-2 0-2 0-2 0-2 0-2 0-2 0-2 0-2 0-2 0-2 0-2 0-2 0-2 0-2 0-2 0-2 0-2 0-2 0-2 0-2 0-2 0-2 0-2 0-2 0-2 0-2 0-2 0-2 0-2 0-2 0-2 
0-2 0-2 0-2 0-2 0-2 0-2 0-2 0-2 0-2 0-2 0-2 0-2 0-2 0-2 0-2 0-2 0-2 0-2 0-2 0-2 0-2 0-2 0-2 0-2 0-2 0-2 0-2 0-2 0-2 0-2 0-2 0-2 0-2 0-2 0-2 0-2 0-2 0-2 0-2 0-2 0-2 0-2 0-2 0-2 0-2 0-2 0-2 0-2 0-2 0-2 0-2 0-2 0-2 0-2 0-2 0-2 0-2 0-2 0-2 0-2 0-2 0-2 226-0 108-0 108-0 108-0 108-0 62-3 108-0 114-0 114-0 114-0 114-0 114-0 114-0 16-0 16-0 16-0 133-0 133-0 133-0 133-0 69-3 69-3 69-3 69-3 69-3 132-3 132-3 132-3 132-3 42-3 113-3 113-3 113-3 10-0 10-0 10-0 10-0 137-0 179-3 179-3 179-3 179-3 179-3 179-3 70-3 70-3 70-3 207-0 207-0 207-0 207-0 211-0 211-0 211-0 211-0 166-0 14-0 15-0 15-0 15-0 15-0 15-0 15-0 96-3 96-3 96-3 96-3 96-3 96-3 96-3 224-0 96-3 96-3 96-3 59-0 97-3 97-3 97-3 97-3 97-3 92-3 92-3 97-3 198-3 198-3 198-3 86-3 86-3 86-3 86-3 167-0 167-0 167-0 167-0 17-0 17-0 17-0 17-0 0-2 0-2 0-2 0-2 0-2 0-2 0-2 0-2 0-2 0-2 0-2 0-2 0-2 0-2 0-2 0-2 0-2 0-2 0-2 0-2 0-2 0-2 0-2 0-2 0-2 0-2 0-2 0-2 0-2 0-2 0-2 0-2 0-2 0-2 0-2 0-2 0-2 0-2 0-2 0-2 0-2 0-2 0-2 0-2 0-2 0-2 0-2 0-2 0-2 0-2 0-2 0-2 0-2 0-2 0-2 0-2 0-2 
0-2 0-2 0-2 0-2 0-2 0-2 0-2 0-2 0-2 0-2 0-2 0-2 0-2 0-2 0-2 0-2 0-2 0-2 0-2 0-2 0-2 0-2 0-2 0-2 0-2 0-2 0-2 0-2 0-2 0-2 0-2 0-2 0-2 0-2 0-2 0-2 0-2 0-2 0-2 0-2 0-2 0-2 0-2 0-2 0-2 0-2 0-2 0-2 0-2 0-2 0-2 0-2 0-2 0-2 0-2 0-2 0-2 0-2 0-2 0-2 0-2 0-2 226-0 226-0 108-0 62-3 62-3 62-3 114-0 114-0 114-0 114-0 114-0 114-0 114-0 16-0 16-0 16-0 16-0 133-0 133-0 133-0 133-0 69-3 69-3 69-3 69-3 132-3 132-3 132-3 132-3 42-3 113-3 113-3 113-3 10-0 10-0 10-0 10-0 137-0 137-0 137-0 137-0 137-0 137-0 137-0 70-3 70-3 70-3 70-3 207-0 207-0 207-0 211-0 211-0 211-0 166-0 166-0 166-0 166-0 166-0 15-0 15-0 15-0 15-0 96-3 96-3 96-3 96-3 96-3 96-3 96-3 224-0 96-3 96-3 96-3 59-0 97-3 97-3 97-3 97-3 97-3 92-3 92-3 198-3 198-3 198-3 198-3 86-3 86-3 86-3 86-3 167-0 17-0 17-0 17-0 17-0 17-0 17-0 17-0 17-0 17-0 17-0 0-2 0-2 0-2 0-2 0-2 0-2 0-2 0-2 0-2 0-2 0-2 0-2 0-2 0-2 0-2 0-2 0-2 0-2 0-2 0-2 0-2 0-2 0-2 0-2 0-2 0-2 0-2 0-2 0-2 0-2 0-2 0-2 0-2 0-2 0-2 0-2 0-2 0-2 0-2 0-2 0-2 0-2 0-2 0-2 0-2 0-2 0-2 0-2 0-2 0-2 0-2 0-2 0-2 0-2 
0-2 0-2 0-2 0-2 0-2 0-2 0-2 0-2 0-2 0-2 0-2 0-2 0-2 0-2 0-2 0-2 0-2 0-2 0-2 0-2 0-2 0-2 0-2 0-2 0-2 0-2 0-2 0-2 0-2 0-2 0-2 0-2 0-2 0-2 0-2 0-2 0-2 0-2 0-2 0-2 0-2 0-2 0-2 0-2 0-2 0-2 0-2 0-2 0-2 0-2 0-2 0-2 0-2 0-2 0-2 0-2 0-2 0-2 0-2 0-2 226-0 226-0 226-0 108-0 108-0 62-3 62-3 62-3 62-3 62-3 114-0 114-0 114-0 114-0 114-0 16-0 16-0 16-0 16-0 133-0 133-0 16-0 16-0 69-3 132-3 69-3 69-3 132-3 132-3 132-3 132-3 42-3 42-3 42-3 42-3 10-0 10-0 10-0 10-0 10-0 137-0 137-0 137-0 137-0 137-0 70-3 70-3 70-3 70-3 70-3 207-0 207-0 207-0 211-0 211-0 211-0 211-0 166-0 166-0 166-0 166-0 15-0 15-0 15-0 15-0 96-3 96-3 96-3 96-3 96-3 96-3 96-3 224-0 224-0 224-0 224-0 59-0 97-3 97-3 97-3 97-3 97-3 92-3 92-3 92-3 198-3 198-3 198-3 198-3 86-3 86-3 86-3 167-0 17-0 17-0 17-0 17-0 17-0 17-0 17-0 17-0 246-0 246-0 246-0 0-2 0-2 0-2 0-2 0-2 0-2 0-2 0-2 0-2 0-2 0-2 0-2 0-2 0-2 0-2 0-2 0-2 0-2 0-2 0-2 0-2 0-2 0-2 0-2 0-2 0-2 0-2 0-2 0-2 0-2 0-2 0-2 0-2 0-2 0-2 0-2 0-2 0-2 0-2 0-2 0-2 0-2 0-2 0-2 0-2 0-2 0-2 0-2 0-2 0-2 0-2 0-2 0-2 
0-2 0-2 0-2 0-2 0-2 0-2 0-2 0-2 0-2 0-2 0-2 0-2 0-2 0-2 0-2 0-2 0-2 0-2 0-2 0-2 0-2 0-2 0-2 0-2 0-2 0-2 0-2 0-2 0-2 0-2 0-2 0-2 0-2 0-2 0-2 0-2 0-2 0-2 0-2 0-2 0-2 0-2 0-2 0-2 0-2 0-2 0-2 0-2 0-2 0-2 0-2 0-2 0-2 0-2 0-2 0-2 0-2 0-2 57-0 57-0 226-0 226-0 226-0 108-0 108-0 62-3 62-3 62-3 62-3 62-3 62-3 114-0 114-0 114-0 114-0 16-0 16-0 16-0 133-0 133-0 133-0 16-0 16-0 132-3 132-3 132-3 132-3 132-3 132-3 132-3 132-3 42-3 42-3 42-3 42-3 10-0 10-0 10-0 10-0 10-0 137-0 137-0 137-0 137-0 70-3 70-3 70-3 70-3 70-3 70-3 207-0 207-0 207-0 207-0 211-0 211-0 211-0 166-0 166-0 166-0 166-0 166-0 166-0 15-0 15-0 96-3 96-3 96-3 96-3 96-3 224-0 224-0 224-0 224-0 224-0 224-0 59-0 59-0 59-0 97-3 97-3 97-3 97-3 92-3 92-3 198-3 198-3 198-3 86-3 86-3 86-3 86-3 86-3 86-3 17-0 86-3 17-0 17-0 17-0 17-0 17-0 246-0 246-0 246-0 246-0 246-0 246-0 220-3 220-3 220-3 220-3 220-3 0-2 0-2 0-2 0-2 0-2 0-2 0-2 0-2 0-2 0-2 0-2 0-2 0-2 0-2 0-2 0-2 0-2 0-2 0-2 0-2 0-2 0-2 0-2 0-2 0-2 0-2 0-2 0-2 0-2 0-2 0-2 0-2 0-2 0-2 0-2 0-2 0-2 0-2 0-2 0-2 0-2 0-2 0-2 0-2 0-2 
0-2 0-2 0-2 0-2 0-2 0-2 0-2 0-2 0-2 0-2 0-2 0-2 0-2 0-2 0-2 0-2 0-2 0-2 0-2 0-2 0-2 0-2 0-2 0-2 0-2 0-2 0-2 0-2 0-2 0-2 0-2 0-2 0-2 0-2 0-2 0-2 0-2 0-2 0-2 0-2 0-2 0-2 0-2 0-2 0-2 0-2 0-2 0-2 0-2 0-2 0-2 0-2 0-2 0-2 0-2 57-0 57-0 57-0 57-0 57-0 226-0 226-0 226-0 226-0 226-0 226-0 62-3 62-3 62-3 62-3 62-3 131-3 131-3 131-3 131-3 16-0 16-0 16-0 16-0 133-0 16-0 16-0 16-0 132-3 132-3 132-3 132-3 42-3 42-3 42-3 42-3 42-3 42-3 42-3 42-3 10-0 10-0 10-0 10-0 10-0 137-0 137-0 137-0 137-0 70-3 70-3 70-3 70-3 207-0 207-0 207-0 207-0 211-0 211-0 211-0 188-3 166-0 166-0 166-0 166-0 166-0 166-0 166-0 166-0 393-0 393-0 393-0 393-0 393-0 393-0 393-0 224-0 224-0 224-0 224-0 59-0 59-0 59-0 59-0 59-0 59-0 59-0 92-3 92-3 92-3 198-3 198-3 198-3 86-3 86-3 86-3 86-3 86-3 86-3 86-3 86-3 17-0 17-0 17-0 17-0 17-0 246-0 246-0 246-0 246-0 246-0 220-3 220-3 220-3 220-3 220-3 220-3 0-2 0-2 0-2 0-2 0-2 0-2 0-2 0-2 0-2 0-2 0-2 0-2 0-2 0-2 0-2 0-2 0-2 0-2 0-2 0-2 0-2 0-2 0-2 0-2 0-2 0-2 0-2 0-2 0-2 0-2 0-2 0-2 0-2 0-2 0-2 0-2 0-2 0-2 0-2 0-2 0-2 0-2 0-2 0-2 0-2 
0-2 0-2 0-2 0-2 0-2 0-2 0-2 0-2 0-2 0-2 0-2 0-2 0-2 0-2 0-2 0-2 0-2 0-2 0-2 0-2 0-2 0-2 0-2 0-2 0-2 0-2 0-2 0-2 0-2 0-2 0-2 0-2 0-2 0-2 0-2 0-2 0-2 0-2 0-2 0-2 0-2 0-2 0-2 0-2 0-2 0-2 0-2 0-2 0-2 0-2 0-2 0-2 0-2 57-0 57-0 57-0 57-0 57-0 57-0 57-0 226-0 226-0 226-0 226-0 226-0 226-0 62-3 62-3 62-3 62-3 62-3 131-3 131-3 131-3 131-3 16-0 16-0 16-0 16-0 16-0 16-0 16-0 16-0 132-3 132-3 132-3 132-3 132-3 132-3 42-3 42-3 42-3 42-3 42-3 10-0 10-0 10-0 10-0 10-0 137-0 137-0 137-0 137-0 137-0 13-3 70-3 13-3 70-3 207-0 207-0 211-0 211-0 211-0 211-0 211-0 188-3 188-3 166-0 166-0 166-0 166-0 166-0 166-0 166-0 166-0 393-0 393-0 393-0 393-0 393-0 393-0 224-0 224-0 224-0 224-0 59-0 59-0 59-0 59-0 59-0 59-0 92-3 92-3 92-3 92-3 198-3 198-3 198-3 198-3 86-3 86-3 86-3 86-3 86-3 174-0 174-0 17-0 17-0 17-0 17-0 17-0 174-0 174-0 174-0 246-0 246-0 220-3 220-3 220-3 220-3 220-3 220-3 0-2 0-2 0-2 0-2 0-2 0-2 0-2 0-2 0-2 0-2 0-2 0-2 0-2 0-2 0-2 0-2 0-2 0-2 0-2 0-2 0-2 0-2 0-2 0-2 0-2 0-2 0-2 0-2 0-2 0-2 0-2 0-2 0-2 0-2 0-2 0-2 0-2 0-2 0-2 0-2 0-2 0-2 0-2 0-2 0-2 
0-2 0-2 0-2 0-2 0-2 0-2 0-2 0-2 0-2 0-2 0-2 0-2 0-2 0-2 0-2 0-2 0-2 0-2 0-2 0-2 0-2 0-2 0-2 0-2 0-2 0-2 0-2 0-2 0-2 0-2 0-2 0-2 0-2 0-2 0-2 0-2 0-2 0-2 0-2 0-2 0-2 0-2 0-2 0-2 0-2 0-2 0-2 0-2 0-2 0-2 0-2 82-0 82-0 57-0 57-0 57-0 57-0 57-0 57-0 57-0 57-0 226-0 226-0 226-0 226-0 62-3 62-3 62-3 62-3 131-3 131-3 131-3 131-3 131-3 109-3 16-0 16-0 16-0 16-0 135-0 135-0 135-0 16-0 16-0 209-0 209-0 209-0 132-3 132-3 132-3 42-3 42-3 42-3 42-3 10-0 10-0 10-0 10-0 10-0 137-0 137-0 137-0 137-0 137-0 13-3 13-3 13-3 13-3 210-0 210-0 210-0 211-0 211-0 211-0 211-0 188-3 188-3 166-0 166-0 166-0 166-0 166-0 166-0 166-0 166-0 393-0 393-0 393-0 393-0 393-0 393-0 224-0 224-0 224-0 224-0 59-0 59-0 59-0 59-0 59-0 59-0 92-3 92-3 92-3 92-3 198-3 198-3 198-3 198-3 86-3 174-0 174-0 174-0 174-0 174-0 174-0 174-0 17-0 17-0 17-0 174-0 174-0 174-0 246-0 246-0 246-0 220-3 220-3 220-3 220-3 220-3 220-3 0-2 0-2 0-2 0-2 0-2 0-2 0-2 0-2 0-2 0-2 0-2 0-2 0-2 0-2 0-2 0-2 0-2 0-2 0-2 0-2 0-2 0-2 0-2 0-2 0-2 0-2 0-2 0-2 0-2 0-2 0-2 0-2 0-2 0-2 0-2 0-2 0-2 0-2 0-2 0-2 0-2 0-2 0-2 0-2 0-2 
0-2 0-2 0-2 0-2 0-2 0-2 0-2 0-2 0-2 0-2 0-2 0-2 0-2 0-2 0-2 0-2 0-2 0-2 0-2 0-2 0-2 0-2 0-2 0-2 0-2 0-2 0-2 0-2 0-2 0-2 0-2 0-2 0-2 0-2 0-2 0-2 0-2 0-2 0-2 0-2 0-2 0-2 0-2 0-2 0-2 0-2 0-2 0-2 0-2 34-0 34-0 82-0 82-0 57-0 57-0 57-0 57-0 57-0 57-0 57-0 57-0 57-0 226-0 226-0 226-0 62-3 131-3 131-3 131-3 131-3 131-3 131-3 131-3 131-3 109-3 109-3 135-0 135-0 135-0 135-0 135-0 135-0 135-0 16-0 209-0 209-0 209-0 209-0 209-0 209-0 42-3 42-3 42-3 42-3 203-3 10-0 10-0 137-0 137-0 137-0 137-0 137-0 205-3 137-0 13-3 13-3 13-3 13-3 210-0 210-0 210-0 211-0 211-0 211-0 211-0 188-3 188-3 188-3 188-3 188-3 166-0 166-0 165-0 166-0 393-0 393-0 393-0 393-0 393-0 393-0 141-0 224-0 224-0 224-0 224-0 224-0 224-0 59-0 59-0 59-0 59-0 92-3 92-3 92-3 92-3 198-3 198-3 198-3 198-3 198-3 198-3 174-0 174-0 174-0 174-0 174-0 174-0 174-0 174-0 174-0 174-0 174-0 246-0 246-0 246-0 246-0 246-0 220-3 220-3 220-3 220-3 220-3 220-3 0-2 0-2 0-2 0-2 0-2 0-2 0-2 0-2 0-2 0-2 0-2 0-2 0-2 0-2 0-2 0-2 0-2 0-2 0-2 0-2 0-2 0-2 0-2 0-2 0-2 0-2 0-2 0-2 0-2 0-2 0-2 0-2 0-2 0-2 0-2 0-2 0-2 0-2 0-2 0-2 0-2 0-2 0-2 0-2 
0-2 0-2 0-2 0-2 0-2 0-2 0-2 0-2 0-2 0-2 0-2 0-2 0-2 0-2 0-2 0-2 0-2 0-2 0-2 0-2 0-2 0-2 0-2 0-2 0-2 0-2 0-2 0-2 0-2 0-2 0-2 0-2 0-2 0-2 0-2 0-2 0-2 0-2 0-2 0-2 0-2 0-2 0-2 0-2 0-2 0-2 0-2 0-2 0-2 34-0 34-0 82-0 82-0 82-0 57-0 57-0 57-0 57-0 57-0 57-0 57-0 57-0 226-0 226-0 62-3 62-3 62-3 131-3 131-3 131-3 131-3 131-3 131-3 131-3 109-3 109-3 135-0 135-0 135-0 135-0 135-0 135-0 135-0 209-0 209-0 209-0 209-0 209-0 209-0 209-0 209-0 203-3 203-3 203-3 203-3 10-0 10-0 137-0 137-0 137-0 137-0 205-3 205-3 205-3 205-3 13-3 13-3 210-0 210-0 210-0 210-0 211-0 188-3 188-3 188-3 188-3 188-3 188-3 165-0 165-0 165-0 165-0 165-0 165-0 393-0 393-0 393-0 393-0 393-0 393-0 141-0 141-0 141-0 224-0 224-0 224-0 224-0 59-0 59-0 59-0 92-3 92-3 92-3 92-3 92-3 140-3 140-3 140-3 140-3 198-3 140-3 140-3 123-0 123-0 123-0 123-0 174-0 174-0 174-0 246-0 246-0 246-0 246-0 246-0 246-0 220-3 220-3 220-3 220-3 220-3 225-3 225-3 225-3 225-3 225-3 0-2 0-2 0-2 0-2 0-2 0-2 0-2 0-2 0-2 0-2 0-2 0-2 0-2 0-2 0-2 0-2 0-2 0-2 0-2 0-2 0-2 0-2 0-2 0-2 0-2 0-2 0-2 0-2 0-2 0-2 0-2 0-2 0-2 0-2 0-2 0-2 0-2 0-2 0-2 0-2 0-2 0-2 
0-2 0-2 0-2 0-2 0-2 0-2 0-2 0-2 0-2 0-2 0-2 0-2 0-2 0-2 0-2 0-2 0-2 0-2 0-2 0-2 0-2 0-2 0-2 0-2 0-2 0-2 0-2 0-2 0-2 0-2 0-2 0-2 0-2 0-2 0-2 0-2 0-2 0-2 0-2 0-2 0-2 0-2 0-2 0-2 0-2 0-2 0-2 0-2 34-0 34-0 34-0 82-0 82-0 82-0 82-0 82-0 57-0 57-0 82-0 82-0 82-0 226-0 226-0 226-0 62-3 62-3 62-3 131-3 131-3 131-3 131-3 131-3 109-3 131-3 109-3 109-3 135-0 135-0 135-0 135-0 135-0 135-0 135-0 209-0 209-0 209-0 209-0 209-0 209-0 209-0 209-0 203-3 203-3 203-3 203-3 203-3 203-3 203-3 203-3 137-0 205-3 205-3 205-3 205-3 13-3 13-3 13-3 210-0 210-0 210-0 210-0 211-0 188-3 188-3 188-3 188-3 188-3 188-3 165-0 165-0 165-0 165-0 165-0 165-0 141-0 141-0 393-0 393-0 393-0 393-0 393-0 141-0 224-0 224-0 224-0 224-0 59-0 59-0 59-0 59-0 92-3 92-3 92-3 92-3 140-3 140-3 140-3 140-3 140-3 140-3 140-3 123-0 123-0 123-0 123-0 123-0 123-0 174-0 174-0 246-0 246-0 246-0 246-0 246-0 246-0 220-3 220-3 220-3 220-3 220-3 225-3 225-3 225-3 225-3 225-3 0-2 0-2 0-2 0-2 0-2 0-2 0-2 0-2 0-2 0-2 0-2 0-2 0-2 0-2 0-2 0-2 0-2 0-2 0-2 0-2 0-2 0-2 0-2 0-2 0-2 0-2 0-2 0-2 0-2 0-2 0-2 0-2 0-2 0-2 0-2 0-2 0-2 0-2 0-2 0-2 0-2 0-2 
0-2 0-2 0-2 0-2 0-2 0-2 0-2 0-2 0-2 0-2 0-2 0-2 0-2 0-2 0-2 0-2 0-2 0-2 0-2 0-2 0-2 0-2 0-2 0-2 0-2 0-2 0-2 0-2 0-2 0-2 0-2 0-2 0-2 0-2 0-2 0-2 0-2 0-2 0-2 0-2 0-2 0-2 0-2 0-2 0-2 0-2 34-0 34-0 34-0 34-0 34-0 82-0 82-0 82-0 82-0 82-0 82-0 82-0 82-0 82-0 82-0 226-0 226-0 226-0 62-3 62-3 62-3 131-3 131-3 109-3 109-3 109-3 109-3 109-3 109-3 109-3 135-0 135-0 32-0 32-0 32-0 135-0 135-0 135-0 84-0 84-0 209-0 209-0 209-0 209-0 209-0 84-0 203-3 203-3 203-3 203-3 203-3 203-3 203-3 137-0 205-3 205-3 205-3 205-3 13-3 13-3 210-0 210-0 210-0 210-0 210-0 211-0 211-0 188-3 188-3 188-3 188-3 188-3 165-0 165-0 165-0 165-0 165-0 165-0 165-0 141-0 141-0 141-0 393-0 393-0 393-0 141-0 141-0 224-0 224-0 59-0 59-0 59-0 59-0 59-0 92-3 92-3 92-3 92-3 140-3 140-3 140-3 140-3 140-3 140-3 140-3 123-0 123-0 123-0 123-0 123-0 123-0 174-0 174-0 174-0 246-0 246-0 246-0 246-0 295-3 295-3 295-3 295-3 225-3 225-3 225-3 225-3 225-3 225-3 225-3 0-2 0-2 0-2 0-2 0-2 0-2 0-2 0-2 0-2 0-2 0-2 0-2 0-2 0-2 0-2 0-2 0-2 0-2 0-2 0-2 0-2 0-2 0-2 0-2 0-2 0-2 0-2 0-2 0-2 0-2 0-2 0-2 0-2 0-2 0-2 0-2 0-2 0-2 0-2 0-2 0-2 0-2 
0-2 0-2 0-2 0-2 0-2 0-2 0-2 0-2 0-2 0-2 0-2 0-2 0-2 0-2 0-2 0-2 0-2 0-2 0-2 0-2 0-2 0-2 0-2 0-2 0-2 0-2 0-2 0-2 0-2 0-2 0-2 0-2 0-2 0-2 0-2 0-2 0-2 0-2 0-2 0-2 0-2 0-2 0-2 0-2 0-2 0-2 34-0 34-0 55-0 34-0 34-0 82-0 82-0 82-0 82-0 82-0 82-0 82-0 82-0 228-3 226-0 226-0 226-0 226-0 226-0 131-3 131-3 131-3 109-3 109-3 109-3 109-3 109-3 109-3 109-3 109-3 135-0 135-0 32-0 32-0 32-0 32-0 135-0 135-0 84-0 84-0 209-0 209-0 209-0 209-0 209-0 84-0 203-3 203-3 203-3 203-3 203-3 203-3 203-3 205-3 205-3 205-3 205-3 205-3 13-3 13-3 13-3 210-0 210-0 210-0 210-0 210-0 188-3 188-3 188-3 188-3 188-3 161-0 161-0 165-0 165-0 165-0 165-0 165-0 165-0 141-0 141-0 141-0 393-0 393-0 141-0 141-0 141-0 141-0 141-0 141-0 122-3 59-0 94-0 94-0 92-3 140-3 140-3 140-3 140-3 140-3 140-3 140-3 123-0 123-0 140-3 123-0 123-0 123-0 123-0 123-0 123-0 174-0 320-0 320-0 295-3 295-3 295-3 295-3 295-3 295-3 295-3 295-3 225-3 300-0 300-0 225-3 225-3 225-3 225-3 225-3 0-2 0-2 0-2 0-2 0-2 0-2 0-2 0-2 0-2 0-2 0-2 0-2 0-2 0-2 0-2 0-2 0-2 0-2 0-2 0-2 0-2 0-2 0-2 0-2 0-2 0-2 0-2 0-2 0-2 0-2 0-2 0-2 0-2 0-2 0-2 0-2 0-2 0-2 0-2 0-2 0-2 
0-2 0-2 0-2 0-2 0-2 0-2 0-2 0-2 0-2 0-2 0-2 0-2 0-2 0-2 0-2 0-2 0-2 0-2 0-2 0-2 0-2 0-2 0-2 0-2 0-2 0-2 0-2 0-2 0-2 0-2 0-2 0-2 0-2 0-2 0-2 0-2 0-2 0-2 0-2 0-2 0-2 0-2 0-2 0-2 0-2 0-2 34-0 34-0 55-0 55-0 34-0 82-0 82-0 82-0 82-0 82-0 228-3 228-3 228-3 228-3 226-0 228-3 228-3 226-0 226-0 131-3 131-3 131-3 109-3 109-3 109-3 109-3 32-0 32-0 32-0 32-0 135-0 32-0 32-0 32-0 32-0 44-3 135-0 135-0 84-0 84-0 84-0 84-0 84-0 84-0 84-0 84-0 203-3 203-3 203-3 203-3 203-3 203-3 93-0 93-0 205-3 205-3 205-3 205-3 205-3 13-3 13-3 210-0 210-0 210-0 210-0 210-0 188-3 188-3 188-3 188-3 188-3 161-0 161-0 165-0 165-0 165-0 165-0 165-0 165-0 141-0 141-0 141-0 141-0 141-0 141-0 141-0 141-0 141-0 122-3 122-3 122-3 122-3 122-3 94-0 140-3 140-3 140-3 140-3 140-3 140-3 140-3 123-0 123-0 123-0 123-0 123-0 320-0 123-0 123-0 123-0 123-0 320-0 320-0 320-0 295-3 295-3 295-3 295-3 295-3 295-3 295-3 295-3 300-0 300-0 300-0 300-0 300-0 225-3 225-3 225-3 0-2 0-2 0-2 0-2 0-2 0-2 0-2 0-2 0-2 0-2 0-2 0-2 0-2 0-2 0-2 0-2 0-2 0-2 0-2 0-2 0-2 0-2 0-2 0-2 0-2 0-2 0-2 0-2 0-2 0-2 0-2 0-2 0-2 0-2 0-2 0-2 0-2 0-2 0-2 0-2 0-2 
0-2 0-2 0-2 0-2 0-2 0-2 0-2 0-2 0-2 0-2 0-2 0-2 0-2 0-2 0-2 0-2 0-2 0-2 0-2 0-2 0-2 0-2 0-2 0-2 0-2 0-2 0-2 0-2 0-2 0-2 0-2 0-2 0-2 0-2 0-2 0-2 0-2 0-2 0-2 0-2 0-2 0-2 0-2 0-2 34-0 34-0 34-0 34-0 55-0 55-0 55-0 55-0 55-0 82-0 107-0 82-0 228-3 107-0 228-3 228-3 228-3 228-3 228-3 228-3 228-3 228-3 228-3 228-3 109-3 109-3 109-3 109-3 32-0 32-0 32-0 32-0 32-0 32-0 32-0 32-0 32-0 44-3 44-3 84-0 84-0 84-0 84-0 84-0 84-0 84-0 84-0 84-0 84-0 84-0 203-3 203-3 93-0 93-0 93-0 93-0 205-3 205-3 205-3 205-3 205-3 13-3 13-3 210-0 266-3 210-0 210-0 210-0 210-0 161-0 161-0 188-3 161-0 161-0 161-0 161-0 165-0 165-0 165-0 165-0 165-0 165-0 248-3 141-0 141-0 141-0 141-0 141-0 141-0 122-3 122-3 122-3 122-3 122-3 122-3 94-0 94-0 94-0 94-0 94-0 94-0 140-3 140-3 67-3 123-0 123-0 123-0 66-3 320-0 320-0 320-0 320-0 320-0 320-0 320-0 320-0 295-3 295-3 320-0 295-3 295-3 295-3 295-3 295-3 295-3 295-3 300-0 300-0 300-0 225-3 225-3 39-3 39-3 0-2 0-2 0-2 0-2 0-2 0-2 0-2 0-2 0-2 0-2 0-2 0-2 0-2 0-2 0-2 0-2 0-2 0-2 0-2 0-2 0-2 0-2 0-2 0-2 0-2 0-2 0-2 0-2 0-2 0-2 0-2 0-2 0-2 0-2 0-2 0-2 0-2 0-2 0-2 0-2 
0-2 0-2 0-2 0-2 0-2 0-2 0-2 0-2 0-2 0-2 0-2 0-2 0-2 0-2 0-2 0-2 0-2 0-2 0-2 0-2 0-2 0-2 0-2 0-2 0-2 0-2 0-2 0-2 0-2 0-2 0-2 0-2 0-2 0-2 0-2 0-2 0-2 0-2 0-2 0-2 0-2 0-2 0-2 0-2 34-0 34-0 34-0 34-0 55-0 55-0 55-0 55-0 107-0 107-0 107-0 82-0 228-3 107-0 107-0 107-0 228-3 228-3 228-3 228-3 228-3 228-3 228-3 278-0 109-3 109-3 109-3 32-0 32-0 32-0 208-3 208-3 32-0 32-0 32-0 32-0 32-0 44-3 44-3 44-3 84-0 84-0 84-0 84-0 84-0 84-0 84-0 84-0 84-0 84-0 203-3 203-3 93-0 93-0 93-0 93-0 205-3 205-3 205-3 205-3 205-3 13-3 13-3 13-3 266-3 266-3 210-0 210-0 210-0 161-0 161-0 161-0 161-0 161-0 161-0 161-0 165-0 165-0 248-3 165-0 248-3 165-0 248-3 248-3 141-0 141-0 81-3 81-3 81-3 122-3 122-3 122-3 122-3 122-3 122-3 122-3 94-0 94-0 94-0 94-0 94-0 140-3 67-3 67-3 67-3 123-0 123-0 66-3 66-3 66-3 66-3 66-3 66-3 320-0 66-3 320-0 320-0 320-0 320-0 320-0 295-3 295-3 295-3 295-3 295-3 300-0 300-0 300-0 300-0 225-3 225-3 39-3 39-3 39-3 39-3 0-2 0-2 0-2 0-2 0-2 0-2 0-2 0-2 0-2 0-2 0-2 0-2 0-2 0-2 0-2 0-2 0-2 0-2 0-2 0-2 0-2 0-2 0-2 0-2 0-2 0-2 0-2 0-2 0-2 0-2 0-2 0-2 0-2 0-2 0-2 0-2 0-2 0-2 
0-2 0-2 0-2 0-2 0-2 0-2 0-2 0-2 0-2 0-2 0-2 0-2 0-2 0-2 0-2 0-2 0-2 0-2 0-2 0-2 0-2 0-2 0-2 0-2 0-2 0-2 0-2 0-2 0-2 0-2 0-2 0-2 0-2 0-2 0-2 0-2 0-2 0-2 0-2 0-2 0-2 0-2 326-3 34-0 34-0 34-0 34-0 34-0 55-0 55-0 55-0 55-0 107-0 232-0 107-0 107-0 107-0 107-0 107-0 107-0 228-3 228-3 228-3 228-3 228-3 278-0 278-0 278-0 109-3 109-3 109-3 208-3 32-0 208-3 208-3 208-3 208-3 177-0 32-0 44-3 44-3 44-3 44-3 44-3 84-0 84-0 481-3 481-3 481-3 481-3 84-0 84-0 84-0 84-0 93-0 93-0 93-0 93-0 93-0 93-0 205-3 205-3 205-3 205-3 13-3 13-3 13-3 13-3 266-3 161-0 161-0 161-0 161-0 161-0 161-0 161-0 161-0 161-0 161-0 161-0 248-3 248-3 248-3 248-3 248-3 248-3 248-3 248-3 248-3 248-3 81-3 81-3 81-3 122-3 122-3 122-3 122-3 122-3 122-3 94-0 94-0 94-0 94-0 94-0 94-0 67-3 67-3 67-3 67-3 66-3 66-3 66-3 66-3 66-3 66-3 66-3 66-3 66-3 66-3 320-0 320-0 320-0 320-0 320-0 295-3 295-3 295-3 295-3 300-0 300-0 300-0 225-3 225-3 225-3 225-3 39-3 39-3 39-3 39-3 39-3 0-2 0-2 0-2 0-2 0-2 0-2 0-2 0-2 0-2 0-2 0-2 0-2 0-2 0-2 0-2 0-2 0-2 0-2 0-2 0-2 0-2 0-2 0-2 0-2 0-2 0-2 0-2 0-2 0-2 0-2 0-2 0-2 0-2 0-2 0-2 0-2 0-2 
0-2 0-2 0-2 0-2 0-2 0-2 0-2 0-2 0-2 0-2 0-2 0-2 0-2 0-2 0-2 0-2 0-2 0-2 0-2 0-2 0-2 0-2 0-2 0-2 0-2 0-2 0-2 0-2 0-2 0-2 0-2 0-2 0-2 0-2 0-2 0-2 0-2 0-2 0-2 0-2 0-2 0-2 326-3 34-0 34-0 34-0 34-0 34-0 55-0 55-0 55-0 55-0 232-0 232-0 107-0 107-0 107-0 107-0 107-0 107-0 228-3 228-3 228-3 228-3 278-0 278-0 278-0 208-3 208-3 208-3 109-3 208-3 208-3 208-3 177-0 177-0 177-0 177-0 177-0 177-0 44-3 44-3 44-3 44-3 44-3 481-3 481-3 481-3 481-3 481-3 84-0 227-0 227-0 227-0 227-0 227-0 93-0 93-0 93-0 93-0 205-3 205-3 205-3 13-3 13-3 266-3 266-3 266-3 266-3 266-3 266-3 161-0 161-0 161-0 161-0 161-0 311-3 311-3 311-3 311-3 248-3 248-3 248-3 248-3 248-3 248-3 248-3 248-3 248-3 248-3 81-3 81-3 81-3 122-3 122-3 122-3 122-3 122-3 122-3 94-0 94-0 94-0 94-0 94-0 94-0 94-0 67-3 67-3 67-3 67-3 66-3 66-3 66-3 66-3 66-3 66-3 66-3 171-0 171-0 320-0 320-0 320-0 320-0 320-0 298-0 298-0 298-0 298-0 300-0 300-0 225-3 225-3 225-3 225-3 225-3 39-3 39-3 39-3 39-3 39-3 0-2 0-2 0-2 0-2 0-2 0-2 0-2 0-2 0-2 0-2 0-2 0-2 0-2 0-2 0-2 0-2 0-2 0-2 0-2 0-2 0-2 0-2 0-2 0-2 0-2 0-2 0-2 0-2 0-2 0-2 0-2 0-2 0-2 0-2 0-2 0-2 0-2 
0-2 0-2 0-2 0-2 0-2 0-2 0-2 0-2 0-2 0-2 0-2 0-2 0-2 0-2 0-2 0-2 0-2 0-2 0-2 0-2 0-2 0-2 0-2 0-2 0-2 0-2 0-2 0-2 0-2 0-2 0-2 0-2 0-2 0-2 0-2 0-2 0-2 0-2 0-2 0-2 0-2 0-2 326-3 326-3 34-0 326-3 34-0 55-0 55-0 55-0 55-0 55-0 232-0 107-0 107-0 107-0 107-0 107-0 107-0 107-0 228-3 228-3 228-3 228-3 278-0 278-0 278-0 278-0 278-0 208-3 208-3 208-3 208-3 208-3 177-0 177-0 177-0 177-0 177-0 177-0 44-3 44-3 44-3 44-3 481-3 481-3 481-3 481-3 481-3 481-3 227-0 227-0 227-0 227-0 227-0 227-0 227-0 93-0 93-0 93-0 93-0 93-0 93-0 13-3 13-3 71-3 71-3 266-3 266-3 266-3 266-3 161-0 161-0 161-0 161-0 311-3 311-3 311-3 311-3 248-3 248-3 248-3 248-3 248-3 248-3 248-3 248-3 248-3 81-3 81-3 81-3 81-3 81-3 81-3 122-3 122-3 122-3 122-3 94-0 94-0 94-0 94-0 94-0 94-0 94-0 94-0 94-0 67-3 67-3 67-3 67-3 66-3 66-3 66-3 66-3 66-3 66-3 171-0 171-0 320-0 320-0 320-0 320-0 320-0 298-0 298-0 298-0 298-0 298-0 300-0 300-0 300-0 225-3 39-3 39-3 39-3 39-3 39-3 39-3 39-3 0-2 0-2 0-2 0-2 0-2 0-2 0-2 0-2 0-2 0-2 0-2 0-2 0-2 0-2 0-2 0-2 0-2 0-2 0-2 0-2 0-2 0-2 0-2 0-2 0-2 0-2 0-2 0-2 0-2 0-2 0-2 0-2 0-2 0-2 0-2 0-2 0-2 
0-2 0-2 0-2 0-2 0-2 0-2 0-2 0-2 0-2 0-2 0-2 0-2 0-2 0-2 0-2 0-2 0-2 0-2 0-2 0-2 0-2 0-2 0-2 0-2 0-2 0-2 0-2 0-2 0-2 0-2 0-2 0-2 0-2 0-2 0-2 0-2 0-2 0-2 0-2 0-2 0-2 0-2 326-3 326-3 326-3 326-3 55-0 55-0 55-0 55-0 55-0 232-0 232-0 232-0 107-0 107-0 107-0 107-0 107-0 228-3 228-3 228-3 329-0 329-0 278-0 278-0 278-0 278-0 278-0 278-0 208-3 208-3 208-3 208-3 177-0 177-0 177-0 177-0 177-0 177-0 44-3 44-3 44-3 44-3 481-3 481-3 481-3 481-3 481-3 481-3 481-3 227-0 227-0 227-0 227-0 227-0 227-0 93-0 93-0 93-0 93-0 93-0 93-0 13-3 13-3 71-3 71-3 266-3 266-3 266-3 266-3 266-3 161-0 161-0 161-0 311-3 311-3 335-3 335-3 248-3 335-3 335-3 335-3 335-3 335-3 335-3 248-3 248-3 81-3 81-3 81-3 81-3 81-3 81-3 81-3 122-3 122-3 122-3 94-0 94-0 94-0 139-0 139-0 139-0 139-0 94-0 94-0 67-3 67-3 67-3 67-3 66-3 66-3 66-3 66-3 171-0 171-0 171-0 171-0 171-0 171-0 171-0 171-0 320-0 298-0 298-0 298-0 298-0 298-0 300-0 300-0 300-0 300-0 39-3 39-3 39-3 39-3 39-3 39-3 39-3 39-3 0-2 0-2 0-2 0-2 0-2 0-2 0-2 0-2 0-2 0-2 0-2 0-2 0-2 0-2 0-2 0-2 0-2 0-2 0-2 0-2 0-2 0-2 0-2 0-2 0-2 0-2 0-2 0-2 0-2 0-2 0-2 0-2 0-2 0-2 0-2 0-2 
0-2 0-2 0-2 0-2 0-2 0-2 0-2 0-2 0-2 0-2 0-2 0-2 0-2 0-2 0-2 0-2 0-2 0-2 0-2 0-2 0-2 0-2 0-2 0-2 0-2 0-2 0-2 0-2 0-2 0-2 0-2 0-2 0-2 0-2 0-2 0-2 0-2 0-2 0-2 0-2 326-3 326-3 326-3 326-3 326-3 326-3 55-0 55-0 55-0 55-0 55-0 55-0 55-0 232-0 107-0 355-0 107-0 107-0 107-0 228-3 228-3 355-0 355-0 329-0 278-0 278-0 278-0 278-0 278-0 278-0 208-3 208-3 208-3 208-3 208-3 177-0 177-0 177-0 177-0 35-3 35-3 35-3 44-3 44-3 481-3 481-3 481-3 481-3 481-3 481-3 481-3 481-3 227-0 227-0 261-0 261-0 227-0 93-0 93-0 93-0 93-0 93-0 93-0 71-3 13-3 71-3 71-3 266-3 266-3 266-3 266-3 266-3 266-3 266-3 311-3 311-3 311-3 335-3 335-3 335-3 335-3 335-3 335-3 335-3 335-3 335-3 248-3 81-3 81-3 81-3 81-3 81-3 81-3 81-3 81-3 196-0 196-0 196-0 196-0 94-0 94-0 139-0 139-0 139-0 139-0 139-0 139-0 67-3 67-3 67-3 67-3 66-3 66-3 66-3 66-3 171-0 171-0 171-0 171-0 171-0 171-0 171-0 171-0 320-0 298-0 298-0 298-0 298-0 298-0 300-0 300-0 300-0 300-0 300-0 39-3 39-3 39-3 39-3 39-3 250-3 250-3 250-3 0-2 0-2 0-2 0-2 0-2 0-2 0-2 0-2 0-2 0-2 0-2 0-2 0-2 0-2 0-2 0-2 0-2 0-2 0-2 0-2 0-2 0-2 0-2 0-2 0-2 0-2 0-2 0-2 0-2 0-2 0-2 0-2 0-2 0-2 0-2 
0-2 0-2 0-2 0-2 0-2 0-2 0-2 0-2 0-2 0-2 0-2 0-2 0-2 0-2 0-2 0-2 0-2 0-2 0-2 0-2 0-2 0-2 0-2 0-2 0-2 0-2 0-2 0-2 0-2 0-2 0-2 0-2 0-2 0-2 0-2 0-2 0-2 0-2 0-2 0-2 326-3 326-3 326-3 326-3 326-3 326-3 55-0 279-0 279-0 279-0 279-0 55-0 232-0 232-0 355-0 355-0 107-0 107-0 355-0 355-0 355-0 355-0 355-0 329-0 329-0 329-0 329-0 278-0 278-0 278-0 208-3 208-3 208-3 190-0 190-0 177-0 177-0 177-0 177-0 35-3 35-3 35-3 44-3 44-3 481-3 481-3 481-3 85-0 481-3 481-3 481-3 227-0 227-0 227-0 261-0 261-0 261-0 261-0 93-0 93-0 93-0 261-0 261-0 71-3 71-3 71-3 71-3 266-3 266-3 266-3 266-3 266-3 266-3 311-3 311-3 311-3 240-0 335-3 335-3 335-3 335-3 335-3 335-3 335-3 335-3 335-3 248-3 81-3 81-3 81-3 81-3 81-3 81-3 81-3 196-0 196-0 196-0 196-0 196-0 94-0 291-0 139-0 139-0 139-0 139-0 67-3 67-3 67-3 67-3 67-3 67-3 66-3 66-3 171-0 171-0 171-0 171-0 171-0 171-0 171-0 110-3 110-3 110-3 110-3 298-0 298-0 298-0 298-0 298-0 298-0 300-0 300-0 300-0 300-0 250-3 39-3 39-3 250-3 250-3 250-3 250-3 250-3 0-2 0-2 0-2 0-2 0-2 0-2 0-2 0-2 0-2 0-2 0-2 0-2 0-2 0-2 0-2 0-2 0-2 0-2 0-2 0-2 0-2 0-2 0-2 0-2 0-2 0-2 0-2 0-2 0-2 0-2 0-2 0-2 0-2 0-2 0-2 
0-2 0-2 0-2 0-2 0-2 0-2 0-2 0-2 0-2 0-2 0-2 0-2 0-2 0-2 0-2 0-2 0-2 0-2 0-2 0-2 0-2 0-2 0-2 0-2 0-2 0-2 0-2 0-2 0-2 0-2 0-2 0-2 0-2 0-2 0-2 0-2 0-2 0-2 0-2 326-3 326-3 326-3 326-3 326-3 326-3 326-3 326-3 326-3 279-0 279-0 279-0 279-0 232-0 232-0 232-0 355-0 355-0 355-0 355-0 355-0 355-0 329-0 329-0 329-0 329-0 278-0 278-0 278-0 278-0 278-0 208-3 208-3 208-3 190-0 190-0 177-0 177-0 177-0 177-0 35-3 35-3 35-3 44-3 44-3 44-3 481-3 481-3 85-0 85-0 481-3 481-3 227-0 227-0 227-0 261-0 261-0 261-0 261-0 261-0 261-0 261-0 261-0 261-0 71-3 159-3 71-3 71-3 266-3 266-3 266-3 266-3 311-3 311-3 311-3 311-3 311-3 240-0 335-3 240-0 335-3 335-3 335-3 335-3 335-3 335-3 335-3 335-3 81-3 81-3 81-3 119-3 119-3 81-3 119-3 196-0 196-0 196-0 196-0 196-0 196-0 291-0 139-0 139-0 139-0 139-0 67-3 67-3 67-3 67-3 67-3 67-3 66-3 66-3 66-3 171-0 171-0 171-0 171-0 171-0 110-3 110-3 110-3 110-3 110-3 110-3 298-0 298-0 298-0 298-0 298-0 300-0 300-0 300-0 300-0 250-3 39-3 250-3 250-3 250-3 250-3 250-3 250-3 0-2 0-2 0-2 0-2 0-2 0-2 0-2 0-2 0-2 0-2 0-2 0-2 0-2 0-2 0-2 0-2 0-2 0-2 0-2 0-2 0-2 0-2 0-2 0-2 0-2 0-2 0-2 0-2 0-2 0-2 0-2 0-2 0-2 0-2 0-2 
0-2 0-2 0-2 0-2 0-2 0-2 0-2 0-2 0-2 0-2 0-2 0-2 0-2 0-2 0-2 0-2 0-2 0-2 0-2 0-2 0-2 0-2 0-2 0-2 0-2 0-2 0-2 0-2 0-2 0-2 0-2 0-2 0-2 0-2 0-2 0-2 0-2 0-2 0-2 129-0 129-0 326-3 326-3 326-3 326-3 326-3 326-3 326-3 279-0 279-0 279-0 232-0 232-0 232-0 232-0 355-0 355-0 355-0 355-0 355-0 355-0 329-0 329-0 329-0 329-0 278-0 278-0 278-0 278-0 278-0 208-3 208-3 190-0 190-0 190-0 190-0 177-0 177-0 177-0 35-3 35-3 44-3 44-3 44-3 44-3 44-3 44-3 44-3 85-0 85-0 85-0 227-0 227-0 227-0 261-0 261-0 261-0 261-0 261-0 261-0 261-0 261-0 261-0 71-3 159-3 159-3 159-3 266-3 159-3 159-3 266-3 266-3 311-3 311-3 311-3 311-3 240-0 240-0 240-0 240-0 240-0 145-3 335-3 145-3 145-3 145-3 145-3 119-3 119-3 119-3 119-3 119-3 119-3 119-3 196-0 196-0 196-0 196-0 196-0 196-0 291-0 291-0 139-0 120-0 139-0 139-0 139-0 139-0 67-3 67-3 272-0 272-0 66-3 171-0 171-0 344-0 171-0 171-0 110-3 110-3 110-3 110-3 110-3 110-3 298-0 298-0 298-0 298-0 298-0 289-3 289-3 289-3 274-0 274-0 250-3 250-3 250-3 250-3 250-3 250-3 250-3 250-3 250-3 0-2 0-2 0-2 0-2 0-2 0-2 0-2 0-2 0-2 0-2 0-2 0-2 0-2 0-2 0-2 0-2 0-2 0-2 0-2 0-2 0-2 0-2 0-2 0-2 0-2 0-2 0-2 0-2 0-2 0-2 0-2 0-2 0-2 0-2 
0-2 0-2 0-2 0-2 0-2 0-2 0-2 0-2 0-2 0-2 0-2 0-2 0-2 0-2 0-2 0-2 0-2 0-2 0-2 0-2 0-2 0-2 0-2 0-2 0-2 0-2 0-2 0-2 0-2 0-2 0-2 0-2 0-2 0-2 0-2 0-2 0-2 0-2 0-2 129-0 129-0 129-0 129-0 326-3 326-3 326-3 279-0 279-0 279-0 232-0 232-0 232-0 232-0 232-0 232-0 232-0 355-0 355-0 329-0 329-0 329-0 329-0 329-0 329-0 329-0 329-0 104-3 104-3 104-3 208-3 208-3 190-0 190-0 190-0 190-0 190-0 177-0 35-3 35-3 35-3 35-3 44-3 35-3 35-3 44-3 85-0 85-0 85-0 85-0 85-0 85-0 85-0 227-0 227-0 227-0 227-0 261-0 261-0 261-0 261-0 261-0 261-0 71-3 71-3 159-3 159-3 159-3 159-3 159-3 159-3 159-3 159-3 311-3 311-3 311-3 311-3 240-0 240-0 240-0 240-0 240-0 145-3 145-3 145-3 145-3 145-3 145-3 119-3 119-3 119-3 119-3 119-3 119-3 196-0 196-0 196-0 196-0 196-0 196-0 196-0 291-0 291-0 291-0 120-0 139-0 139-0 139-0 139-0 67-3 272-0 272-0 272-0 272-0 171-0 344-0 344-0 171-0 171-0 110-3 110-3 110-3 110-3 110-3 110-3 298-0 298-0 298-0 298-0 289-3 289-3 289-3 289-3 274-0 274-0 274-0 274-0 274-0 250-3 250-3 250-3 250-3 250-3 250-3 0-2 0-2 0-2 0-2 0-2 0-2 0-2 0-2 0-2 0-2 0-2 0-2 0-2 0-2 0-2 0-2 0-2 0-2 0-2 0-2 0-2 0-2 0-2 0-2 0-2 0-2 0-2 0-2 0-2 0-2 0-2 0-2 0-2 0-2 
0-2 0-2 0-2 0-2 0-2 0-2 0-2 0-2 0-2 0-2 0-2 0-2 0-2 0-2 0-2 0-2 0-2 0-2 0-2 0-2 0-2 0-2 0-2 0-2 0-2 0-2 0-2 0-2 0-2 0-2 0-2 0-2 0-2 0-2 0-2 0-2 0-2 0-2 0-2 129-0 129-0 129-0 129-0 326-3 279-0 279-0 279-0 279-0 279-0 232-0 232-0 232-0 232-0 232-0 355-0 355-0 355-0 355-0 153-3 329-0 329-0 329-0 329-0 329-0 329-0 329-0 104-3 104-3 79-0 208-3 190-0 190-0 190-0 190-0 190-0 177-0 177-0 177-0 35-3 35-3 35-3 44-3 35-3 35-3 35-3 35-3 85-0 85-0 85-0 85-0 85-0 85-0 85-0 227-0 227-0 56-0 56-0 261-0 261-0 261-0 261-0 71-3 71-3 71-3 159-3 159-3 159-3 159-3 159-3 159-3 159-3 159-3 159-3 311-3 311-3 311-3 240-0 240-0 240-0 240-0 145-3 145-3 145-3 145-3 145-3 119-3 119-3 119-3 119-3 119-3 119-3 119-3 119-3 119-3 119-3 196-0 196-0 196-0 196-0 196-0 291-0 291-0 291-0 120-0 120-0 120-0 139-0 139-0 139-0 272-0 272-0 272-0 344-0 344-0 344-0 344-0 344-0 344-0 344-0 110-3 110-3 110-3 110-3 60-3 60-3 289-3 289-3 289-3 289-3 289-3 289-3 289-3 274-0 274-0 274-0 274-0 274-0 274-0 274-0 250-3 250-3 250-3 250-3 250-3 0-2 0-2 0-2 0-2 0-2 0-2 0-2 0-2 0-2 0-2 0-2 0-2 0-2 0-2 0-2 0-2 0-2 0-2 0-2 0-2 0-2 0-2 0-2 0-2 0-2 0-2 0-2 0-2 0-2 0-2 0-2 0-2 0-2 
0-2 0-2 0-2 0-2 0-2 0-2 0-2 0-2 0-2 0-2 0-2 0-2 0-2 0-2 0-2 0-2 0-2 0-2 0-2 0-2 0-2 0-2 0-2 0-2 0-2 0-2 0-2 0-2 0-2 0-2 0-2 0-2 0-2 0-2 0-2 0-2 0-2 0-2 0-2 129-0 129-0 129-0 129-0 129-0 279-0 279-0 279-0 279-0 279-0 232-0 232-0 232-0 232-0 232-0 355-0 355-0 355-0 355-0 153-3 329-0 329-0 329-0 329-0 329-0 329-0 329-0 104-3 79-0 79-0 208-3 190-0 190-0 190-0 190-0 190-0 190-0 190-0 190-0 35-3 35-3 35-3 35-3 35-3 35-3 35-3 35-3 85-0 85-0 85-0 85-0 85-0 85-0 227-0 227-0 227-0 61-0 56-0 261-0 261-0 261-0 261-0 71-3 71-3 71-3 71-3 159-3 159-3 159-3 159-3 159-3 159-3 159-3 311-3 311-3 311-3 311-3 240-0 240-0 240-0 240-0 145-3 145-3 145-3 145-3 119-3 119-3 119-3 119-3 119-3 119-3 119-3 119-3 41-3 41-3 196-0 196-0 196-0 196-0 196-0 291-0 291-0 291-0 291-0 120-0 120-0 120-0 139-0 139-0 139-0 272-0 272-0 272-0 272-0 344-0 344-0 344-0 344-0 344-0 344-0 110-3 110-3 110-3 110-3 60-3 60-3 289-3 289-3 289-3 289-3 289-3 289-3 289-3 289-3 274-0 274-0 274-0 274-0 274-0 274-0 274-0 250-3 250-3 250-3 250-3 0-2 0-2 0-2 0-2 0-2 0-2 0-2 0-2 0-2 0-2 0-2 0-2 0-2 0-2 0-2 0-2 0-2 0-2 0-2 0-2 0-2 0-2 0-2 0-2 0-2 0-2 0-2 0-2 0-2 0-2 0-2 0-2 0-2 
0-2 0-2 0-2 0-2 0-2 0-2 0-2 0-2 0-2 0-2 0-2 0-2 0-2 0-2 0-2 0-2 0-2 0-2 0-2 0-2 0-2 0-2 0-2 0-2 0-2 0-2 0-2 0-2 0-2 0-2 0-2 0-2 0-2 0-2 0-2 0-2 0-2 0-2 0-2 129-0 129-0 129-0 129-0 129-0 279-0 279-0 279-0 279-0 279-0 279-0 232-0 232-0 232-0 232-0 355-0 355-0 355-0 153-3 153-3 153-3 153-3 329-0 329-0 329-0 329-0 329-0 104-3 79-0 79-0 79-0 79-0 190-0 190-0 190-0 190-0 190-0 190-0 190-0 190-0 190-0 35-3 35-3 35-3 35-3 35-3 257-3 257-3 257-3 85-0 85-0 85-0 85-0 61-0 61-0 61-0 61-0 56-0 56-0 56-0 56-0 71-3 71-3 71-3 71-3 71-3 159-3 159-3 159-3 159-3 159-3 239-0 159-3 159-3 240-0 311-3 311-3 311-3 240-0 240-0 145-3 145-3 145-3 145-3 145-3 119-3 119-3 187-0 119-3 41-3 41-3 41-3 41-3 41-3 41-3 196-0 196-0 291-0 291-0 196-0 291-0 291-0 120-0 120-0 120-0 120-0 120-0 139-0 139-0 139-0 272-0 272-0 272-0 344-0 344-0 344-0 344-0 110-3 110-3 110-3 110-3 110-3 110-3 110-3 60-3 60-3 289-3 289-3 289-3 289-3 289-3 289-3 289-3 274-0 274-0 274-0 274-0 274-0 274-0 274-0 274-0 274-0 250-3 250-3 250-3 0-2 0-2 0-2 0-2 0-2 0-2 0-2 0-2 0-2 0-2 0-2 0-2 0-2 0-2 0-2 0-2 0-2 0-2 0-2 0-2 0-2 0-2 0-2 0-2 0-2 0-2 0-2 0-2 0-2 0-2 0-2 0-2 0-2 
0-2 0-2 0-2 0-2 0-2 0-2 0-2 0-2 0-2 0-2 0-2 0-2 0-2 0-2 0-2 0-2 0-2 0-2 0-2 0-2 0-2 0-2 0-2 0-2 0-2 0-2 0-2 0-2 0-2 0-2 0-2 0-2 0-2 0-2 0-2 0-2 0-2 0-2 0-2 129-0 129-0 129-0 129-0 279-0 279-0 279-0 279-0 279-0 279-0 153-3 153-3 232-0 232-0 232-0 355-0 355-0 153-3 153-3 153-3 153-3 153-3 104-3 104-3 104-3 104-3 104-3 104-3 104-3 79-0 79-0 79-0 79-0 190-0 190-0 190-0 190-0 83-0 83-0 190-0 33-3 257-3 257-3 35-3 35-3 35-3 257-3 257-3 85-0 85-0 85-0 85-0 61-0 61-0 61-0 56-0 56-0 56-0 56-0 56-0 56-0 71-3 71-3 71-3 71-3 71-3 239-0 239-0 159-3 239-0 239-0 239-0 159-3 159-3 240-0 240-0 240-0 240-0 240-0 240-0 145-3 145-3 145-3 145-3 187-0 187-0 187-0 187-0 187-0 187-0 41-3 41-3 41-3 41-3 41-3 291-0 291-0 291-0 291-0 291-0 291-0 291-0 291-0 120-0 120-0 120-0 120-0 120-0 139-0 139-0 272-0 272-0 272-0 344-0 344-0 344-0 344-0 344-0 344-0 110-3 110-3 110-3 110-3 110-3 60-3 60-3 289-3 289-3 289-3 289-3 289-3 289-3 289-3 274-0 143-3 143-3 274-0 274-0 274-0 274-0 274-0 172-0 172-0 172-0 172-0 172-0 0-2 0-2 0-2 0-2 0-2 0-2 0-2 0-2 0-2 0-2 0-2 0-2 0-2 0-2 0-2 0-2 0-2 0-2 0-2 0-2 0-2 0-2 0-2 0-2 0-2 0-2 0-2 0-2 0-2 0-2 0-2 0-2 
0-2 0-2 0-2 0-2 0-2 0-2 0-2 0-2 0-2 0-2 0-2 0-2 0-2 0-2 0-2 0-2 0-2 0-2 0-2 0-2 0-2 0-2 0-2 0-2 0-2 0-2 0-2 0-2 0-2 0-2 0-2 0-2 0-2 0-2 0-2 0-2 0-2 0-2 0-2 129-0 129-0 129-0 129-0 129-0 180-0 180-0 180-0 279-0 153-3 153-3 153-3 153-3 153-3 153-3 153-3 355-0 153-3 153-3 153-3 153-3 104-3 104-3 104-3 104-3 104-3 104-3 104-3 104-3 79-0 79-0 79-0 79-0 79-0 79-0 79-0 79-0 79-0 83-0 83-0 33-3 33-3 257-3 35-3 257-3 257-3 257-3 257-3 257-3 85-0 85-0 61-0 61-0 61-0 61-0 56-0 56-0 56-0 56-0 56-0 56-0 71-3 71-3 71-3 71-3 71-3 239-0 239-0 239-0 239-0 239-0 239-0 239-0 239-0 239-0 240-0 240-0 240-0 64-0 64-0 145-3 145-3 145-3 145-3 187-0 187-0 187-0 187-0 187-0 41-3 41-3 65-0 65-0 41-3 41-3 291-0 291-0 291-0 291-0 291-0 291-0 291-0 291-0 120-0 120-0 120-0 120-0 120-0 120-0 120-0 272-0 272-0 272-0 272-0 272-0 344-0 344-0 344-0 344-0 344-0 60-3 60-3 60-3 110-3 60-3 60-3 289-3 289-3 289-3 143-3 143-3 143-3 143-3 143-3 143-3 143-3 143-3 143-3 143-3 274-0 274-0 172-0 172-0 172-0 172-0 172-0 0-2 0-2 0-2 0-2 0-2 0-2 0-2 0-2 0-2 0-2 0-2 0-2 0-2 0-2 0-2 0-2 0-2 0-2 0-2 0-2 0-2 0-2 0-2 0-2 0-2 0-2 0-2 0-2 0-2 0-2 0-2 0-2 
0-2 0-2 0-2 0-2 0-2 0-2 0-2 0-2 0-2 0-2 0-2 0-2 0-2 0-2 0-2 0-2 0-2 0-2 0-2 0-2 0-2 0-2 0-2 0-2 0-2 0-2 0-2 0-2 0-2 0-2 0-2 0-2 0-2 0-2 0-2 0-2 0-2 0-2 0-2 129-0 129-0 129-0 129-0 129-0 180-0 180-0 180-0 180-0 180-0 180-0 180-0 153-3 153-3 153-3 153-3 355-0 153-3 153-3 277-3 277-3 104-3 104-3 104-3 104-3 104-3 104-3 104-3 104-3 79-0 79-0 79-0 79-0 79-0 79-0 79-0 79-0 79-0 83-0 83-0 83-0 33-3 257-3 257-3 257-3 257-3 257-3 257-3 257-3 111-3 85-0 85-0 85-0 61-0 61-0 56-0 56-0 56-0 56-0 56-0 56-0 56-0 56-0 236-3 239-0 239-0 239-0 239-0 239-0 239-0 239-0 239-0 239-0 239-0 239-0 240-0 240-0 240-0 64-0 64-0 145-3 64-0 145-3 145-3 187-0 187-0 187-0 187-0 187-0 41-3 41-3 65-0 65-0 65-0 41-3 65-0 65-0 291-0 291-0 291-0 68-3 68-3 68-3 68-3 120-0 120-0 120-0 120-0 193-0 193-0 193-0 272-0 272-0 272-0 272-0 272-0 272-0 344-0 344-0 344-0 60-3 60-3 60-3 60-3 60-3 60-3 60-3 60-3 60-3 143-3 60-3 143-3 143-3 143-3 143-3 143-3 143-3 143-3 143-3 274-0 274-0 172-0 172-0 172-0 172-0 172-0 0-2 0-2 0-2 0-2 0-2 0-2 0-2 0-2 0-2 0-2 0-2 0-2 0-2 0-2 0-2 0-2 0-2 0-2 0-2 0-2 0-2 0-2 0-2 0-2 0-2 0-2 0-2 0-2 0-2 0-2 0-2 0-2 
0-2 0-2 0-2 0-2 0-2 0-2 0-2 0-2 0-2 0-2 0-2 0-2 0-2 0-2 0-2 0-2 0-2 0-2 0-2 0-2 0-2 0-2 0-2 0-2 0-2 0-2 0-2 0-2 0-2 0-2 0-2 0-2 0-2 0-2 0-2 0-2 0-2 206-0 206-0 206-0 206-0 129-0 129-0 129-0 180-0 180-0 180-0 180-0 180-0 180-0 180-0 153-3 153-3 153-3 153-3 153-3 153-3 153-3 277-3 277-3 104-3 104-3 104-3 104-3 104-3 380-0 380-0 380-0 380-0 380-0 79-0 79-0 79-0 79-0 79-0 79-0 83-0 83-0 83-0 83-0 33-3 257-3 257-3 257-3 257-3 257-3 257-3 257-3 111-3 111-3 61-0 61-0 61-0 61-0 61-0 56-0 236-3 236-3 236-3 236-3 56-0 56-0 236-3 236-3 236-3 239-0 239-0 236-3 239-0 239-0 63-0 63-0 239-0 239-0 64-0 64-0 240-0 64-0 64-0 64-0 64-0 215-0 145-3 187-0 187-0 187-0 187-0 187-0 41-3 41-3 41-3 65-0 65-0 65-0 65-0 65-0 65-0 291-0 68-3 68-3 68-3 68-3 120-0 120-0 120-0 120-0 120-0 193-0 193-0 193-0 193-0 272-0 272-0 272-0 272-0 272-0 272-0 344-0 344-0 344-0 60-3 60-3 60-3 60-3 60-3 60-3 60-3 60-3 60-3 60-3 173-0 173-0 173-0 173-0 143-3 143-3 143-3 143-3 143-3 143-3 172-0 172-0 172-0 172-0 172-0 0-2 0-2 0-2 0-2 0-2 0-2 0-2 0-2 0-2 0-2 0-2 0-2 0-2 0-2 0-2 0-2 0-2 0-2 0-2 0-2 0-2 0-2 0-2 0-2 0-2 0-2 0-2 0-2 0-2 0-2 0-2 0-2 
0-2 0-2 0-2 0-2 0-2 0-2 0-2 0-2 0-2 0-2 0-2 0-2 0-2 0-2 0-2 0-2 0-2 0-2 0-2 0-2 0-2 0-2 0-2 0-2 0-2 0-2 0-2 0-2 0-2 0-2 0-2 0-2 0-2 0-2 0-2 0-2 0-2 206-0 206-0 206-0 206-0 129-0 129-0 129-0 180-0 180-0 180-0 180-0 180-0 180-0 180-0 112-0 112-0 112-0 153-3 153-3 153-3 277-3 277-3 277-3 104-3 277-3 277-3 104-3 104-3 380-0 380-0 380-0 380-0 380-0 79-0 79-0 79-0 380-0 79-0 79-0 83-0 83-0 83-0 33-3 33-3 257-3 257-3 306-0 306-0 257-3 257-3 257-3 111-3 111-3 61-0 61-0 61-0 61-0 61-0 56-0 236-3 236-3 236-3 236-3 236-3 236-3 236-3 236-3 236-3 236-3 236-3 236-3 239-0 63-0 63-0 63-0 239-0 239-0 64-0 64-0 64-0 64-0 64-0 64-0 64-0 215-0 145-3 145-3 187-0 187-0 187-0 187-0 41-3 41-3 41-3 65-0 65-0 65-0 65-0 65-0 65-0 65-0 68-3 68-3 68-3 68-3 120-0 120-0 120-0 193-0 193-0 193-0 193-0 193-0 341-0 341-0 341-0 341-0 272-0 341-0 272-0 344-0 344-0 60-3 60-3 60-3 275-3 275-3 275-3 275-3 275-3 60-3 60-3 60-3 173-0 173-0 173-0 173-0 143-3 143-3 143-3 143-3 143-3 143-3 172-0 172-0 172-0 172-0 172-0 172-0 0-2 0-2 0-2 0-2 0-2 0-2 0-2 0-2 0-2 0-2 0-2 0-2 0-2 0-2 0-2 0-2 0-2 0-2 0-2 0-2 0-2 0-2 0-2 0-2 0-2 0-2 0-2 0-2 0-2 0-2 0-2 
0-2 0-2 0-2 0-2 0-2 0-2 0-2 0-2 0-2 0-2 0-2 0-2 0-2 0-2 0-2 0-2 0-2 0-2 0-2 0-2 0-2 0-2 0-2 0-2 0-2 0-2 0-2 0-2 0-2 0-2 0-2 0-2 0-2 0-2 0-2 0-2 0-2 206-0 206-0 206-0 206-0 206-0 206-0 206-0 206-0 235-0 180-0 180-0 180-0 180-0 180-0 112-0 112-0 112-0 256-3 277-3 277-3 277-3 277-3 277-3 277-3 277-3 277-3 104-3 380-0 380-0 380-0 380-0 380-0 380-0 380-0 380-0 380-0 380-0 83-0 83-0 83-0 33-3 33-3 33-3 33-3 257-3 257-3 257-3 306-0 306-0 257-3 257-3 111-3 111-3 61-0 61-0 61-0 61-0 56-0 56-0 236-3 236-3 236-3 236-3 236-3 236-3 236-3 236-3 236-3 236-3 63-0 236-3 63-0 63-0 63-0 63-0 239-0 64-0 64-0 64-0 64-0 64-0 64-0 64-0 215-0 215-0 215-0 145-3 187-0 187-0 187-0 187-0 41-3 41-3 41-3 65-0 65-0 65-0 65-0 65-0 65-0 68-3 68-3 68-3 68-3 68-3 68-3 193-0 193-0 193-0 193-0 193-0 193-0 193-0 341-0 341-0 341-0 341-0 341-0 341-0 341-0 341-0 344-0 60-3 275-3 275-3 275-3 275-3 275-3 275-3 275-3 60-3 173-0 173-0 173-0 173-0 173-0 173-0 143-3 143-3 143-3 143-3 143-3 143-3 172-0 172-0 172-0 172-0 172-0 172-0 0-2 0-2 0-2 0-2 0-2 0-2 0-2 0-2 0-2 0-2 0-2 0-2 0-2 0-2 0-2 0-2 0-2 0-2 0-2 0-2 0-2 0-2 0-2 0-2 0-2 0-2 0-2 0-2 0-2 0-2 0-2 
0-2 0-2 0-2 0-2 0-2 0-2 0-2 0-2 0-2 0-2 0-2 0-2 0-2 0-2 0-2 0-2 0-2 0-2 0-2 0-2 0-2 0-2 0-2 0-2 0-2 0-2 0-2 0-2 0-2 0-2 0-2 0-2 0-2 0-2 0-2 0-2 0-2 206-0 206-0 206-0 206-0 206-0 206-0 206-0 206-0 235-0 235-0 235-0 180-0 180-0 180-0 112-0 254-3 112-0 256-3 256-3 256-3 256-3 277-3 277-3 277-3 277-3 277-3 380-0 380-0 280-3 380-0 380-0 380-0 380-0 380-0 380-0 380-0 380-0 83-0 83-0 83-0 33-3 33-3 33-3 33-3 257-3 257-3 257-3 306-0 160-0 111-3 111-3 111-3 61-0 61-0 61-0 111-3 61-0 61-0 56-0 236-3 236-3 138-3 236-3 288-3 288-3 236-3 63-0 63-0 63-0 63-0 236-3 63-0 63-0 63-0 63-0 63-0 64-0 64-0 64-0 64-0 64-0 64-0 64-0 215-0 215-0 215-0 187-0 187-0 187-0 187-0 187-0 41-3 41-3 41-3 186-3 65-0 65-0 65-0 65-0 65-0 68-3 68-3 68-3 68-3 68-3 68-3 193-0 193-0 193-0 193-0 341-0 341-0 341-0 341-0 341-0 269-3 341-0 341-0 341-0 341-0 341-0 275-3 275-3 275-3 275-3 275-3 275-3 275-3 275-3 275-3 60-3 173-0 173-0 173-0 173-0 173-0 173-0 143-3 173-0 173-0 173-0 173-0 173-0 172-0 172-0 172-0 172-0 172-0 172-0 0-2 0-2 0-2 0-2 0-2 0-2 0-2 0-2 0-2 0-2 0-2 0-2 0-2 0-2 0-2 0-2 0-2 0-2 0-2 0-2 0-2 0-2 0-2 0-2 0-2 0-2 0-2 0-2 0-2 0-2 0-2 
0-2 0-2 0-2 0-2 0-2 0-2 0-2 0-2 0-2 0-2 0-2 0-2 0-2 0-2 0-2 0-2 0-2 0-2 0-2 0-2 0-2 0-2 0-2 0-2 0-2 0-2 0-2 0-2 0-2 0-2 0-2 0-2 0-2 0-2 0-2 0-2 0-2 206-0 206-0 206-0 206-0 206-0 206-0 235-0 235-0 235-0 235-0 235-0 180-0 180-0 180-0 112-0 254-3 256-3 256-3 256-3 256-3 256-3 256-3 277-3 277-3 277-3 277-3 280-3 280-3 280-3 280-3 280-3 380-0 380-0 380-0 380-0 380-0 83-0 83-0 83-0 83-0 33-3 33-3 33-3 33-3 33-3 306-0 306-0 306-0 160-0 111-3 111-3 111-3 111-3 111-3 111-3 111-3 61-0 61-0 138-3 236-3 138-3 138-3 138-3 288-3 288-3 63-0 63-0 63-0 63-0 63-0 63-0 63-0 63-0 63-0 63-0 63-0 371-3 371-3 371-3 64-0 64-0 64-0 64-0 215-0 215-0 215-0 187-0 186-3 187-0 187-0 187-0 41-3 41-3 41-3 186-3 186-3 186-3 65-0 65-0 65-0 68-3 68-3 68-3 68-3 68-3 68-3 193-0 193-0 193-0 193-0 193-0 341-0 341-0 341-0 269-3 269-3 341-0 341-0 341-0 341-0 269-3 275-3 275-3 275-3 275-3 275-3 275-3 275-3 275-3 275-3 60-3 275-3 173-0 173-0 173-0 173-0 173-0 173-0 173-0 173-0 249-0 249-0 173-0 249-0 249-0 249-0 249-0 172-0 249-0 0-2 0-2 0-2 0-2 0-2 0-2 0-2 0-2 0-2 0-2 0-2 0-2 0-2 0-2 0-2 0-2 0-2 0-2 0-2 0-2 0-2 0-2 0-2 0-2 0-2 0-2 0-2 0-2 0-2 0-2 0-2 
0-2 0-2 0-2 0-2 0-2 0-2 0-2 0-2 0-2 0-2 0-2 0-2 0-2 0-2 0-2 0-2 0-2 0-2 0-2 0-2 0-2 0-2 0-2 0-2 0-2 0-2 0-2 0-2 0-2 0-2 0-2 0-2 0-2 0-2 0-2 0-2 0-2 206-0 206-0 206-0 206-0 80-0 235-0 235-0 235-0 235-0 235-0 235-0 180-0 180-0 112-0 112-0 254-3 256-3 256-3 256-3 256-3 256-3 256-3 256-3 277-3 277-3 280-3 280-3 280-3 280-3 280-3 280-3 280-3 380-0 380-0 380-0 380-0 83-0 83-0 33-3 83-0 33-3 306-0 306-0 306-0 306-0 306-0 306-0 306-0 160-0 160-0 111-3 160-0 160-0 111-3 111-3 111-3 61-0 138-3 138-3 138-3 138-3 138-3 288-3 288-3 288-3 63-0 63-0 288-3 63-0 63-0 63-0 63-0 63-0 63-0 371-3 371-3 371-3 371-3 371-3 371-3 64-0 215-0 215-0 215-0 215-0 215-0 215-0 186-3 186-3 187-0 187-0 41-3 186-3 186-3 186-3 186-3 186-3 65-0 65-0 65-0 68-3 68-3 68-3 268-0 268-0 268-0 191-3 191-3 193-0 193-0 193-0 341-0 341-0 341-0 269-3 269-3 269-3 269-3 269-3 269-3 269-3 275-3 275-3 275-3 195-3 195-3 195-3 195-3 195-3 275-3 275-3 275-3 219-0 173-0 173-0 173-0 219-0 219-0 369-3 369-3 369-3 249-0 249-0 249-0 249-0 249-0 249-0 249-0 249-0 0-2 0-2 0-2 0-2 0-2 0-2 0-2 0-2 0-2 0-2 0-2 0-2 0-2 0-2 0-2 0-2 0-2 0-2 0-2 0-2 0-2 0-2 0-2 0-2 0-2 0-2 0-2 0-2 0-2 0-2 0-2 
0-2 0-2 0-2 0-2 0-2 0-2 0-2 0-2 0-2 0-2 0-2 0-2 0-2 0-2 0-2 0-2 0-2 0-2 0-2 0-2 0-2 0-2 0-2 0-2 0-2 0-2 0-2 0-2 0-2 0-2 0-2 0-2 0-2 0-2 0-2 0-2 80-0 206-0 80-0 80-0 80-0 80-0 235-0 235-0 235-0 235-0 235-0 235-0 180-0 112-0 112-0 112-0 254-3 256-3 256-3 256-3 256-3 256-3 256-3 256-3 256-3 277-3 277-3 277-3 280-3 280-3 280-3 280-3 280-3 83-0 83-0 380-0 83-0 83-0 33-3 33-3 33-3 33-3 306-0 306-0 306-0 306-0 306-0 306-0 160-0 160-0 160-0 111-3 160-0 160-0 111-3 111-3 111-3 111-3 138-3 138-3 138-3 138-3 288-3 288-3 288-3 288-3 288-3 63-0 288-3 63-0 288-3 242-0 242-0 242-0 242-0 371-3 371-3 371-3 371-3 371-3 215-0 215-0 215-0 215-0 215-0 215-0 215-0 215-0 186-3 186-3 186-3 186-3 186-3 186-3 345-3 186-3 186-3 186-3 186-3 65-0 65-0 68-3 68-3 268-0 268-0 268-0 268-0 191-3 191-3 191-3 193-0 193-0 341-0 341-0 269-3 269-3 269-3 269-3 269-3 269-3 269-3 269-3 95-3 275-3 275-3 275-3 195-3 195-3 195-3 195-3 219-0 219-0 219-0 219-0 219-0 219-0 219-0 219-0 369-3 369-3 369-3 369-3 249-0 249-0 249-0 249-0 249-0 249-0 249-0 249-0 0-2 0-2 0-2 0-2 0-2 0-2 0-2 0-2 0-2 0-2 0-2 0-2 0-2 0-2 0-2 0-2 0-2 0-2 0-2 0-2 0-2 0-2 0-2 0-2 0-2 0-2 0-2 0-2 0-2 0-2 0-2 
0-2 0-2 0-2 0-2 0-2 0-2 0-2 0-2 0-2 0-2 0-2 0-2 0-2 0-2 0-2 0-2 0-2 0-2 0-2 0-2 0-2 0-2 0-2 0-2 0-2 0-2 0-2 0-2 0-2 0-2 0-2 0-2 0-2 0-2 0-2 0-2 80-0 80-0 80-0 80-0 235-0 235-0 235-0 235-0 235-0 235-0 235-0 235-0 180-0 112-0 112-0 254-3 254-3 256-3 256-3 256-3 256-3 256-3 256-3 256-3 256-3 277-3 277-3 342-0 280-3 280-3 280-3 280-3 280-3 83-0 83-0 83-0 83-0 33-3 33-3 33-3 306-0 306-0 306-0 306-0 306-0 306-0 160-0 160-0 160-0 160-0 160-0 111-3 160-0 245-3 111-3 111-3 111-3 111-3 138-3 138-3 138-3 138-3 288-3 288-3 288-3 288-3 288-3 288-3 288-3 288-3 288-3 242-0 242-0 242-0 242-0 371-3 371-3 371-3 371-3 371-3 215-0 215-0 215-0 215-0 215-0 215-0 215-0 215-0 186-3 186-3 186-3 186-3 186-3 186-3 345-3 186-3 186-3 186-3 186-3 65-0 268-0 268-0 68-3 268-0 268-0 191-3 191-3 191-3 191-3 191-3 193-0 341-0 341-0 192-3 192-3 269-3 269-3 269-3 269-3 269-3 269-3 269-3 95-3 95-3 195-3 195-3 195-3 195-3 195-3 195-3 195-3 219-0 219-0 219-0 219-0 219-0 219-0 219-0 369-3 369-3 369-3 369-3 369-3 249-0 249-0 249-0 249-0 249-0 249-0 249-0 0-2 0-2 0-2 0-2 0-2 0-2 0-2 0-2 0-2 0-2 0-2 0-2 0-2 0-2 0-2 0-2 0-2 0-2 0-2 0-2 0-2 0-2 0-2 0-2 0-2 0-2 0-2 0-2 0-2 0-2 0-2 
0-2 0-2 0-2 0-2 0-2 0-2 0-2 0-2 0-2 0-2 0-2 0-2 0-2 0-2 0-2 0-2 0-2 0-2 0-2 0-2 0-2 0-2 0-2 0-2 0-2 0-2 0-2 0-2 0-2 0-2 0-2 0-2 0-2 0-2 0-2 0-2 80-0 80-0 80-0 80-0 235-0 235-0 235-0 112-0 112-0 112-0 112-0 235-0 180-0 112-0 112-0 254-3 254-3 254-3 254-3 254-3 256-3 256-3 256-3 254-3 256-3 277-3 342-0 342-0 342-0 280-3 280-3 280-3 280-3 280-3 280-3 83-0 83-0 33-3 33-3 33-3 33-3 306-0 306-0 306-0 306-0 306-0 160-0 160-0 160-0 160-0 160-0 160-0 160-0 245-3 111-3 111-3 111-3 111-3 138-3 138-3 138-3 138-3 138-3 288-3 288-3 288-3 242-0 242-0 242-0 242-0 242-0 242-0 242-0 242-0 242-0 371-3 371-3 371-3 371-3 371-3 215-0 215-0 40-0 538-0 538-0 215-0 215-0 538-0 186-3 186-3 538-0 538-0 186-3 186-3 345-3 345-3 345-3 345-3 345-3 268-0 268-0 268-0 68-3 268-0 268-0 191-3 191-3 191-3 191-3 191-3 341-0 341-0 341-0 192-3 192-3 192-3 269-3 269-3 269-3 269-3 269-3 95-3 95-3 95-3 195-3 195-3 195-3 195-3 195-3 195-3 219-0 219-0 219-0 219-0 219-0 219-0 219-0 219-0 369-3 369-3 369-3 369-3 369-3 369-3 369-3 369-3 249-0 249-0 249-0 249-0 249-0 0-2 0-2 0-2 0-2 0-2 0-2 0-2 0-2 0-2 0-2 0-2 0-2 0-2 0-2 0-2 0-2 0-2 0-2 0-2 0-2 0-2 0-2 0-2 0-2 0-2 0-2 0-2 0-2 0-2 0-2 
0-2 0-2 0-2 0-2 0-2 0-2 0-2 0-2 0-2 0-2 0-2 0-2 0-2 0-2 0-2 0-2 0-2 0-2 0-2 0-2 0-2 0-2 0-2 0-2 0-2 0-2 0-2 0-2 0-2 0-2 0-2 0-2 0-2 0-2 0-2 0-2 80-0 80-0 80-0 80-0 235-0 235-0 235-0 112-0 112-0 112-0 112-0 112-0 112-0 112-0 112-0 254-3 254-3 254-3 254-3 254-3 254-3 254-3 254-3 254-3 256-3 342-0 342-0 342-0 342-0 280-3 280-3 280-3 280-3 280-3 83-0 83-0 83-0 185-3 185-3 155-0 33-3 155-0 155-0 306-0 306-0 306-0 160-0 160-0 160-0 160-0 160-0 245-3 245-3 245-3 245-3 111-3 111-3 111-3 138-3 138-3 138-3 138-3 138-3 288-3 288-3 288-3 242-0 242-0 242-0 242-0 242-0 242-0 242-0 242-0 242-0 371-3 371-3 371-3 371-3 371-3 215-0 40-0 40-0 40-0 538-0 538-0 538-0 538-0 538-0 538-0 538-0 538-0 538-0 142-3 345-3 345-3 345-3 345-3 345-3 268-0 268-0 268-0 68-3 68-3 268-0 268-0 191-3 191-3 191-3 191-3 191-3 191-3 192-3 192-3 192-3 192-3 192-3 269-3 269-3 269-3 269-3 95-3 95-3 95-3 95-3 195-3 195-3 195-3 195-3 219-0 219-0 219-0 219-0 219-0 219-0 219-0 219-0 219-0 369-3 369-3 369-3 369-3 369-3 369-3 369-3 271-0 271-0 271-0 249-0 249-0 249-0 0-2 0-2 0-2 0-2 0-2 0-2 0-2 0-2 0-2 0-2 0-2 0-2 0-2 0-2 0-2 0-2 0-2 0-2 0-2 0-2 0-2 0-2 0-2 0-2 0-2 0-2 0-2 0-2 0-2 0-2 
0-2 0-2 0-2 0-2 0-2 0-2 0-2 0-2 0-2 0-2 0-2 0-2 0-2 0-2 0-2 0-2 0-2 0-2 0-2 0-2 0-2 0-2 0-2 0-2 0-2 0-2 0-2 0-2 0-2 0-2 0-2 0-2 0-2 0-2 0-2 0-2 80-0 80-0 80-0 80-0 80-0 235-0 235-0 235-0 112-0 112-0 252-3 252-3 112-0 112-0 112-0 112-0 112-0 254-3 254-3 254-3 254-3 254-3 254-3 254-3 254-3 342-0 342-0 342-0 342-0 280-3 280-3 280-3 280-3 280-3 280-3 280-3 185-3 185-3 185-3 155-0 33-3 33-3 155-0 155-0 306-0 306-0 160-0 160-0 160-0 160-0 160-0 245-3 245-3 111-3 111-3 111-3 138-3 138-3 138-3 138-3 138-3 138-3 138-3 288-3 288-3 288-3 242-0 242-0 242-0 242-0 242-0 242-0 242-0 242-0 242-0 103-0 103-0 371-3 371-3 371-3 40-0 40-0 40-0 538-0 538-0 538-0 538-0 538-0 538-0 538-0 538-0 538-0 142-3 142-3 345-3 345-3 345-3 345-3 345-3 345-3 268-0 268-0 268-0 268-0 268-0 268-0 191-3 191-3 191-3 191-3 191-3 191-3 192-3 192-3 192-3 192-3 192-3 269-3 192-3 269-3 192-3 192-3 95-3 95-3 95-3 195-3 195-3 195-3 195-3 219-0 219-0 219-0 219-0 146-3 219-0 219-0 146-3 369-3 369-3 369-3 369-3 369-3 369-3 369-3 369-3 271-0 271-0 271-0 271-0 249-0 249-0 0-2 0-2 0-2 0-2 0-2 0-2 0-2 0-2 0-2 0-2 0-2 0-2 0-2 0-2 0-2 0-2 0-2 0-2 0-2 0-2 0-2 0-2 0-2 0-2 0-2 0-2 0-2 0-2 0-2 0-2 
0-2 0-2 0-2 0-2 0-2 0-2 0-2 0-2 0-2 0-2 0-2 0-2 0-2 0-2 0-2 0-2 0-2 0-2 0-2 0-2 0-2 0-2 0-2 0-2 0-2 0-2 0-2 0-2 0-2 0-2 0-2 0-2 0-2 0-2 0-2 80-0 80-0 80-0 80-0 252-3 80-0 235-0 235-0 252-3 252-3 252-3 252-3 252-3 252-3 178-3 178-3 154-3 154-3 154-3 254-3 254-3 254-3 254-3 342-0 342-0 342-0 342-0 342-0 342-0 342-0 280-3 185-3 185-3 185-3 185-3 280-3 185-3 185-3 185-3 185-3 155-0 155-0 155-0 155-0 155-0 306-0 306-0 160-0 160-0 160-0 245-3 245-3 245-3 245-3 245-3 245-3 138-3 138-3 9-3 9-3 138-3 138-3 138-3 288-3 288-3 288-3 288-3 242-0 152-0 152-0 242-0 242-0 242-0 242-0 103-0 103-0 103-0 103-0 371-3 371-3 371-3 40-0 40-0 538-0 538-0 538-0 538-0 538-0 538-0 538-0 538-0 538-0 142-3 142-3 345-3 345-3 345-3 345-3 345-3 345-3 345-3 268-0 268-0 268-0 268-0 268-0 268-0 191-3 191-3 191-3 191-3 191-3 191-3 192-3 192-3 192-3 192-3 192-3 192-3 192-3 192-3 192-3 95-3 95-3 95-3 95-3 195-3 195-3 195-3 195-3 146-3 146-3 219-0 219-0 146-3 146-3 146-3 146-3 146-3 369-3 299-3 299-3 299-3 369-3 369-3 369-3 271-0 271-0 271-0 271-0 271-0 271-0 0-2 0-2 0-2 0-2 0-2 0-2 0-2 0-2 0-2 0-2 0-2 0-2 0-2 0-2 0-2 0-2 0-2 0-2 0-2 0-2 0-2 0-2 0-2 0-2 0-2 0-2 0-2 0-2 0-2 0-2 
0-2 0-2 0-2 0-2 0-2 0-2 0-2 0-2 0-2 0-2 0-2 0-2 0-2 0-2 0-2 0-2 0-2 0-2 0-2 0-2 0-2 0-2 0-2 0-2 0-2 0-2 0-2 0-2 0-2 0-2 0-2 0-2 0-2 0-2 0-2 80-0 80-0 80-0 80-0 252-3 252-3 252-3 235-0 252-3 178-3 178-3 178-3 178-3 178-3 178-3 178-3 154-3 154-3 154-3 154-3 154-3 254-3 254-3 342-0 342-0 342-0 342-0 342-0 342-0 342-0 185-3 185-3 185-3 185-3 185-3 185-3 185-3 185-3 185-3 185-3 155-0 155-0 155-0 155-0 155-0 306-0 306-0 263-3 263-3 160-0 160-0 245-3 245-3 245-3 245-3 245-3 138-3 9-3 9-3 9-3 9-3 9-3 9-3 288-3 288-3 288-3 288-3 152-0 152-0 152-0 242-0 106-0 106-0 106-0 103-0 103-0 103-0 103-0 103-0 103-0 371-3 371-3 40-0 538-0 538-0 538-0 538-0 538-0 142-3 142-3 142-3 142-3 142-3 142-3 345-3 345-3 345-3 345-3 345-3 345-3 268-0 268-0 268-0 268-0 118-0 118-0 118-0 191-3 118-0 191-3 118-0 189-3 192-3 192-3 192-3 192-3 170-3 192-3 192-3 192-3 192-3 95-3 95-3 95-3 95-3 195-3 195-3 195-3 195-3 195-3 146-3 146-3 146-3 146-3 146-3 146-3 146-3 146-3 146-3 299-3 299-3 299-3 299-3 299-3 299-3 369-3 271-0 271-0 271-0 271-0 271-0 271-0 0-2 0-2 0-2 0-2 0-2 0-2 0-2 0-2 0-2 0-2 0-2 0-2 0-2 0-2 0-2 0-2 0-2 0-2 0-2 0-2 0-2 0-2 0-2 0-2 0-2 0-2 0-2 0-2 0-2 0-2 
0-2 0-2 0-2 0-2 0-2 0-2 0-2 0-2 0-2 0-2 0-2 0-2 0-2 0-2 0-2 0-2 0-2 0-2 0-2 0-2 0-2 0-2 0-2 0-2 0-2 0-2 0-2 0-2 0-2 0-2 0-2 0-2 0-2 0-2 0-2 80-0 80-0 80-0 80-0 252-3 252-3 252-3 252-3 252-3 178-3 178-3 178-3 178-3 178-3 178-3 154-3 154-3 154-3 154-3 154-3 154-3 254-3 254-3 254-3 342-0 342-0 342-0 342-0 342-0 342-0 185-3 105-3 105-3 105-3 105-3 185-3 185-3 185-3 185-3 185-3 155-0 155-0 155-0 155-0 155-0 155-0 155-0 263-3 263-3 263-3 263-3 245-3 245-3 245-3 245-3 245-3 9-3 9-3 9-3 9-3 9-3 9-3 152-0 152-0 288-3 152-0 152-0 152-0 152-0 152-0 152-0 106-0 106-0 106-0 103-0 103-0 103-0 103-0 103-0 103-0 103-0 371-3 40-0 40-0 40-0 40-0 538-0 142-3 142-3 142-3 142-3 142-3 142-3 142-3 345-3 345-3 345-3 362-3 345-3 241-0 241-0 241-0 241-0 268-0 118-0 118-0 118-0 118-0 118-0 118-0 118-0 189-3 189-3 192-3 192-3 192-3 170-3 95-3 95-3 95-3 95-3 95-3 95-3 95-3 95-3 195-3 43-3 195-3 146-3 146-3 146-3 146-3 146-3 146-3 146-3 146-3 146-3 325-0 299-3 299-3 299-3 299-3 299-3 299-3 299-3 299-3 271-0 271-0 271-0 271-0 271-0 271-0 0-2 0-2 0-2 0-2 0-2 0-2 0-2 0-2 0-2 0-2 0-2 0-2 0-2 0-2 0-2 0-2 0-2 0-2 0-2 0-2 0-2 0-2 0-2 0-2 0-2 0-2 0-2 0-2 0-2 0-2 
0-2 0-2 0-2 0-2 0-2 0-2 0-2 0-2 0-2 0-2 0-2 0-2 0-2 0-2 0-2 0-2 0-2 0-2 0-2 0-2 0-2 0-2 0-2 0-2 0-2 0-2 0-2 0-2 0-2 0-2 0-2 0-2 0-2 0-2 0-2 80-0 80-0 252-3 252-3 252-3 252-3 252-3 252-3 252-3 178-3 178-3 178-3 178-3 178-3 178-3 178-3 154-3 154-3 154-3 154-3 154-3 154-3 154-3 254-3 342-0 342-0 342-0 105-3 105-3 105-3 105-3 105-3 312-3 105-3 105-3 185-3 185-3 185-3 185-3 185-3 185-3 155-0 155-0 155-0 155-0 155-0 155-0 263-3 263-3 263-3 263-3 245-3 245-3 245-3 245-3 245-3 9-3 9-3 9-3 9-3 9-3 9-3 152-0 152-0 152-0 152-0 152-0 152-0 152-0 152-0 106-0 106-0 106-0 106-0 106-0 106-0 103-0 103-0 103-0 103-0 103-0 103-0 40-0 40-0 40-0 40-0 142-3 142-3 142-3 142-3 142-3 362-3 142-3 142-3 362-3 362-3 362-3 362-3 241-0 241-0 241-0 241-0 118-0 118-0 118-0 118-0 118-0 118-0 118-0 118-0 118-0 189-3 189-3 189-3 189-3 170-3 170-3 170-3 170-3 170-3 170-3 374-3 95-3 95-3 374-3 195-3 43-3 43-3 146-3 146-3 146-3 146-3 146-3 146-3 146-3 146-3 146-3 325-0 325-0 325-0 299-3 299-3 299-3 299-3 299-3 299-3 299-3 271-0 271-0 271-0 271-0 271-0 0-2 0-2 0-2 0-2 0-2 0-2 0-2 0-2 0-2 0-2 0-2 0-2 0-2 0-2 0-2 0-2 0-2 0-2 0-2 0-2 0-2 0-2 0-2 0-2 0-2 0-2 0-2 0-2 0-2 0-2 
0-2 0-2 0-2 0-2 0-2 0-2 0-2 0-2 0-2 0-2 0-2 0-2 0-2 0-2 0-2 0-2 0-2 0-2 0-2 0-2 0-2 0-2 0-2 0-2 0-2 0-2 0-2 0-2 0-2 0-2 0-2 0-2 0-2 0-2 0-2 237-3 237-3 252-3 252-3 252-3 252-3 252-3 252-3 252-3 252-3 178-3 378-0 378-0 378-0 378-0 178-3 378-0 378-0 378-0 154-3 87-3 154-3 154-3 154-3 154-3 154-3 105-3 105-3 105-3 105-3 105-3 312-3 312-3 105-3 105-3 185-3 185-3 185-3 185-3 155-0 155-0 155-0 155-0 155-0 155-0 155-0 263-3 263-3 263-3 263-3 263-3 263-3 245-3 245-3 245-3 245-3 245-3 9-3 9-3 9-3 9-3 9-3 9-3 152-0 247-0 152-0 152-0 152-0 152-0 152-0 106-0 106-0 106-0 106-0 106-0 103-0 103-0 103-0 103-0 103-0 40-0 103-0 40-0 40-0 40-0 40-0 142-3 142-3 142-3 142-3 142-3 362-3 142-3 142-3 362-3 362-3 362-3 362-3 241-0 241-0 241-0 118-0 118-0 118-0 118-0 118-0 118-0 118-0 118-0 118-0 189-3 189-3 189-3 189-3 189-3 170-3 170-3 170-3 170-3 170-3 374-3 374-3 95-3 95-3 374-3 43-3 43-3 43-3 43-3 43-3 146-3 146-3 43-3 43-3 146-3 146-3 325-0 325-0 325-0 325-0 299-3 299-3 299-3 299-3 299-3 299-3 199-3 199-3 199-3 271-0 271-0 271-0 0-2 0-2 0-2 0-2 0-2 0-2 0-2 0-2 0-2 0-2 0-2 0-2 0-2 0-2 0-2 0-2 0-2 0-2 0-2 0-2 0-2 0-2 0-2 0-2 0-2 0-2 0-2 0-2 0-2 0-2 
0-2 0-2 0-2 0-2 0-2 0-2 0-2 0-2 0-2 0-2 0-2 0-2 0-2 0-2 0-2 0-2 0-2 0-2 0-2 0-2 0-2 0-2 0-2 0-2 0-2 0-2 0-2 0-2 0-2 0-2 0-2 0-2 0-2 0-2 237-3 237-3 237-3 237-3 237-3 252-3 252-3 252-3 252-3 252-3 252-3 178-3 378-0 378-0 378-0 378-0 378-0 378-0 378-0 378-0 87-3 87-3 154-3 154-3 154-3 154-3 154-3 105-3 105-3 105-3 105-3 312-3 312-3 312-3 312-3 312-3 185-3 185-3 185-3 185-3 185-3 310-3 155-0 155-0 155-0 155-0 155-0 263-3 263-3 263-3 263-3 263-3 263-3 245-3 245-3 245-3 245-3 245-3 9-3 9-3 9-3 9-3 9-3 247-0 247-0 247-0 152-0 152-0 152-0 152-0 152-0 106-0 106-0 106-0 106-0 106-0 106-0 103-0 103-0 103-0 103-0 40-0 40-0 40-0 40-0 40-0 40-0 40-0 40-0 142-3 142-3 142-3 362-3 362-3 362-3 362-3 362-3 362-3 362-3 241-0 241-0 241-0 241-0 241-0 118-0 118-0 118-0 118-0 118-0 118-0 189-3 189-3 189-3 189-3 170-3 170-3 170-3 170-3 170-3 170-3 170-3 374-3 374-3 374-3 374-3 374-3 43-3 43-3 43-3 43-3 43-3 43-3 43-3 43-3 43-3 43-3 43-3 325-0 325-0 325-0 325-0 299-3 299-3 299-3 299-3 299-3 199-3 199-3 199-3 199-3 271-0 271-0 271-0 0-2 0-2 0-2 0-2 0-2 0-2 0-2 0-2 0-2 0-2 0-2 0-2 0-2 0-2 0-2 0-2 0-2 0-2 0-2 0-2 0-2 0-2 0-2 0-2 0-2 0-2 0-2 0-2 0-2 0-2 
0-2 0-2 0-2 0-2 0-2 0-2 0-2 0-2 0-2 0-2 0-2 0-2 0-2 0-2 0-2 0-2 0-2 0-2 0-2 0-2 0-2 0-2 0-2 0-2 0-2 0-2 0-2 0-2 0-2 0-2 0-2 0-2 0-2 0-2 237-3 237-3 237-3 237-3 237-3 301-3 301-3 301-3 301-3 178-3 178-3 178-3 178-3 378-0 378-0 378-0 378-0 378-0 378-0 87-3 87-3 87-3 87-3 154-3 154-3 154-3 105-3 105-3 105-3 105-3 312-3 312-3 312-3 312-3 312-3 312-3 312-3 312-3 310-3 310-3 310-3 310-3 310-3 310-3 310-3 310-3 263-3 263-3 263-3 263-3 263-3 263-3 255-3 255-3 255-3 255-3 245-3 9-3 9-3 9-3 9-3 9-3 9-3 247-0 247-0 247-0 247-0 247-0 247-0 152-0 152-0 106-0 234-3 234-3 106-0 106-0 106-0 103-0 103-0 103-0 40-0 40-0 40-0 40-0 40-0 339-3 121-3 121-3 121-3 142-3 142-3 142-3 362-3 362-3 362-3 362-3 362-3 362-3 241-0 241-0 241-0 241-0 241-0 241-0 118-0 118-0 118-0 293-3 293-3 293-3 189-3 189-3 189-3 189-3 170-3 170-3 170-3 170-3 170-3 170-3 170-3 374-3 374-3 374-3 374-3 374-3 374-3 374-3 43-3 43-3 43-3 43-3 43-3 43-3 222-0 222-0 43-3 325-0 325-0 325-0 325-0 299-3 299-3 443-3 299-3 299-3 299-3 199-3 199-3 199-3 199-3 199-3 271-0 0-2 0-2 0-2 0-2 0-2 0-2 0-2 0-2 0-2 0-2 0-2 0-2 0-2 0-2 0-2 0-2 0-2 0-2 0-2 0-2 0-2 0-2 0-2 0-2 0-2 0-2 0-2 0-2 0-2 0-2 
0-2 0-2 0-2 0-2 0-2 0-2 0-2 0-2 0-2 0-2 0-2 0-2 0-2 0-2 0-2 0-2 0-2 0-2 0-2 0-2 0-2 0-2 0-2 0-2 0-2 0-2 0-2 0-2 0-2 0-2 0-2 0-2 0-2 0-2 237-3 237-3 237-3 237-3 237-3 301-3 301-3 301-3 301-3 178-3 178-3 178-3 178-3 178-3 378-0 378-0 378-0 378-0 378-0 87-3 87-3 87-3 87-3 154-3 105-3 105-3 105-3 105-3 105-3 105-3 312-3 312-3 312-3 312-3 312-3 312-3 312-3 312-3 310-3 310-3 310-3 310-3 310-3 310-3 310-3 310-3 263-3 263-3 263-3 263-3 263-3 263-3 255-3 255-3 255-3 255-3 255-3 436-3 363-0 9-3 9-3 363-0 363-0 363-0 247-0 247-0 247-0 247-0 247-0 152-0 152-0 234-3 234-3 234-3 234-3 106-0 106-0 106-0 106-0 106-0 106-0 40-0 40-0 339-3 339-3 339-3 121-3 121-3 121-3 121-3 121-3 142-3 362-3 362-3 362-3 362-3 362-3 362-3 241-0 241-0 241-0 241-0 241-0 241-0 293-3 293-3 293-3 293-3 293-3 293-3 189-3 189-3 189-3 189-3 170-3 170-3 170-3 350-3 170-3 170-3 170-3 374-3 374-3 374-3 374-3 374-3 374-3 374-3 374-3 374-3 43-3 43-3 222-0 222-0 222-0 222-0 222-0 325-0 325-0 325-0 325-0 443-3 443-3 443-3 443-3 199-3 199-3 199-3 199-3 199-3 199-3 199-3 199-3 0-2 0-2 0-2 0-2 0-2 0-2 0-2 0-2 0-2 0-2 0-2 0-2 0-2 0-2 0-2 0-2 0-2 0-2 0-2 0-2 0-2 0-2 0-2 0-2 0-2 0-2 0-2 0-2 0-2 0-2 
0-2 0-2 0-2 0-2 0-2 0-2 0-2 0-2 0-2 0-2 0-2 0-2 0-2 0-2 0-2 0-2 0-2 0-2 0-2 0-2 0-2 0-2 0-2 0-2 0-2 0-2 0-2 0-2 0-2 0-2 0-2 0-2 0-2 0-2 237-3 237-3 237-3 237-3 237-3 301-3 301-3 301-3 301-3 301-3 301-3 301-3 178-3 178-3 378-0 378-0 378-0 378-0 378-0 87-3 87-3 87-3 87-3 87-3 87-3 105-3 105-3 105-3 105-3 312-3 312-3 312-3 312-3 312-3 312-3 312-3 312-3 157-0 157-0 157-0 310-3 310-3 310-3 310-3 310-3 255-3 255-3 255-3 255-3 263-3 263-3 255-3 255-3 255-3 255-3 255-3 255-3 436-3 363-0 363-0 363-0 363-0 363-0 363-0 247-0 247-0 247-0 247-0 247-0 152-0 234-3 234-3 234-3 234-3 234-3 234-3 234-3 106-0 106-0 106-0 339-3 40-0 40-0 339-3 339-3 339-3 339-3 121-3 121-3 121-3 121-3 121-3 121-3 362-3 362-3 362-3 362-3 362-3 241-0 241-0 241-0 241-0 293-3 293-3 293-3 293-3 293-3 293-3 293-3 189-3 189-3 350-3 350-3 350-3 350-3 170-3 350-3 350-3 170-3 170-3 170-3 374-3 374-3 374-3 374-3 374-3 374-3 374-3 374-3 43-3 43-3 222-0 222-0 163-0 163-0 222-0 222-0 325-0 325-0 325-0 325-0 443-3 443-3 443-3 443-3 443-3 443-3 199-3 199-3 199-3 199-3 199-3 199-3 0-2 0-2 0-2 0-2 0-2 0-2 0-2 0-2 0-2 0-2 0-2 0-2 0-2 0-2 0-2 0-2 0-2 0-2 0-2 0-2 0-2 0-2 0-2 0-2 0-2 0-2 0-2 0-2 0-2 0-2 
0-2 0-2 0-2 0-2 0-2 0-2 0-2 0-2 0-2 0-2 0-2 0-2 0-2 0-2 0-2 0-2 0-2 0-2 0-2 0-2 0-2 0-2 0-2 0-2 0-2 0-2 0-2 0-2 0-2 0-2 0-2 0-2 0-2 0-2 237-3 237-3 237-3 237-3 237-3 301-3 301-3 301-3 301-3 301-3 301-3 301-3 178-3 178-3 378-0 378-0 378-0 378-0 378-0 233-3 87-3 87-3 87-3 87-3 202-0 202-0 202-0 202-0 105-3 105-3 312-3 312-3 312-3 312-3 312-3 312-3 312-3 157-0 157-0 157-0 310-3 310-3 310-3 310-3 310-3 255-3 255-3 255-3 255-3 255-3 255-3 255-3 255-3 436-3 436-3 436-3 436-3 436-3 363-0 363-0 363-0 363-0 363-0 363-0 247-0 247-0 247-0 247-0 247-0 234-3 234-3 234-3 234-3 234-3 234-3 234-3 234-3 234-3 339-3 339-3 339-3 339-3 339-3 339-3 339-3 339-3 339-3 121-3 121-3 121-3 121-3 121-3 121-3 121-3 362-3 362-3 362-3 362-3 362-3 241-0 241-0 241-0 293-3 293-3 293-3 293-3 293-3 293-3 293-3 189-3 189-3 189-3 350-3 350-3 350-3 350-3 350-3 350-3 170-3 170-3 91-3 374-3 374-3 197-0 197-0 197-0 197-0 374-3 374-3 43-3 43-3 222-0 222-0 222-0 163-0 222-0 325-0 325-0 325-0 325-0 325-0 443-3 443-3 443-3 443-3 443-3 443-3 199-3 199-3 199-3 199-3 199-3 218-0 0-2 0-2 0-2 0-2 0-2 0-2 0-2 0-2 0-2 0-2 0-2 0-2 0-2 0-2 0-2 0-2 0-2 0-2 0-2 0-2 0-2 0-2 0-2 0-2 0-2 0-2 0-2 0-2 0-2 0-2 
0-2 0-2 0-2 0-2 0-2 0-2 0-2 0-2 0-2 0-2 0-2 0-2 0-2 0-2 0-2 0-2 0-2 0-2 0-2 0-2 0-2 0-2 0-2 0-2 0-2 0-2 0-2 0-2 0-2 0-2 0-2 0-2 0-2 0-2 237-3 237-3 237-3 237-3 237-3 301-3 301-3 301-3 301-3 301-3 301-3 301-3 178-3 178-3 428-0 233-3 378-0 233-3 233-3 233-3 87-3 87-3 202-0 202-0 202-0 202-0 202-0 202-0 105-3 105-3 105-3 331-0 312-3 312-3 157-0 157-0 157-0 157-0 157-0 157-0 310-3 310-3 310-3 310-3 310-3 310-3 310-3 238-0 255-3 255-3 255-3 255-3 255-3 436-3 436-3 436-3 436-3 436-3 363-0 363-0 363-0 363-0 363-0 363-0 363-0 363-0 247-0 247-0 247-0 247-0 234-3 234-3 234-3 234-3 234-3 234-3 234-3 234-3 339-3 339-3 339-3 292-3 339-3 339-3 339-3 339-3 339-3 121-3 262-0 121-3 121-3 121-3 121-3 121-3 362-3 362-3 362-3 362-3 241-0 241-0 414-0 414-0 293-3 293-3 293-3 293-3 293-3 293-3 293-3 189-3 189-3 189-3 350-3 350-3 350-3 350-3 350-3 350-3 91-3 91-3 91-3 91-3 197-0 197-0 197-0 197-0 197-0 374-3 374-3 43-3 43-3 222-0 222-0 222-0 163-0 163-0 163-0 325-0 325-0 325-0 325-0 443-3 443-3 443-3 443-3 443-3 443-3 199-3 199-3 199-3 218-0 218-0 218-0 0-2 0-2 0-2 0-2 0-2 0-2 0-2 0-2 0-2 0-2 0-2 0-2 0-2 0-2 0-2 0-2 0-2 0-2 0-2 0-2 0-2 0-2 0-2 0-2 0-2 0-2 0-2 0-2 0-2 0-2 
0-2 0-2 0-2 0-2 0-2 0-2 0-2 0-2 0-2 0-2 0-2 0-2 0-2 0-2 0-2 0-2 0-2 0-2 0-2 0-2 0-2 0-2 0-2 0-2 0-2 0-2 0-2 0-2 0-2 0-2 0-2 0-2 0-2 0-2 237-3 237-3 237-3 237-3 237-3 301-3 301-3 301-3 301-3 301-3 301-3 301-3 428-0 428-0 428-0 233-3 233-3 233-3 233-3 233-3 233-3 87-3 202-0 202-0 202-0 202-0 202-0 202-0 202-0 202-0 331-0 331-0 331-0 331-0 331-0 157-0 157-0 157-0 157-0 157-0 412-0 412-0 412-0 310-3 310-3 310-3 238-0 238-0 238-0 255-3 255-3 255-3 255-3 436-3 436-3 436-3 436-3 436-3 363-0 363-0 363-0 363-0 363-0 363-0 363-0 363-0 247-0 247-0 247-0 247-0 247-0 234-3 234-3 234-3 234-3 234-3 234-3 339-3 339-3 339-3 292-3 292-3 339-3 339-3 339-3 339-3 262-0 262-0 262-0 262-0 262-0 121-3 121-3 121-3 121-3 121-3 121-3 414-0 414-0 414-0 414-0 414-0 293-3 293-3 293-3 293-3 293-3 293-3 293-3 293-3 189-3 189-3 350-3 350-3 350-3 350-3 350-3 350-3 91-3 91-3 91-3 91-3 197-0 197-0 197-0 197-0 197-0 197-0 43-3 43-3 222-0 222-0 222-0 163-0 163-0 163-0 163-0 325-0 325-0 325-0 325-0 443-3 443-3 443-3 443-3 443-3 443-3 199-3 218-0 218-0 218-0 218-0 218-0 218-0 0-2 0-2 0-2 0-2 0-2 0-2 0-2 0-2 0-2 0-2 0-2 0-2 0-2 0-2 0-2 0-2 0-2 0-2 0-2 0-2 0-2 0-2 0-2 0-2 0-2 0-2 0-2 0-2 0-2 
0-2 0-2 0-2 0-2 0-2 0-2 0-2 0-2 0-2 0-2 0-2 0-2 0-2 0-2 0-2 0-2 0-2 0-2 0-2 0-2 0-2 0-2 0-2 0-2 0-2 0-2 0-2 0-2 0-2 0-2 0-2 0-2 0-2 0-2 237-3 377-0 237-3 237-3 301-3 301-3 229-0 229-0 229-0 229-0 428-0 428-0 428-0 428-0 233-3 233-3 233-3 233-3 233-3 233-3 233-3 87-3 87-3 202-0 202-0 202-0 202-0 202-0 202-0 202-0 331-0 331-0 331-0 331-0 331-0 157-0 157-0 157-0 157-0 157-0 412-0 412-0 412-0 310-3 238-0 238-0 238-0 238-0 238-0 238-0 238-0 255-3 255-3 436-3 436-3 436-3 436-3 436-3 436-3 363-0 436-3 436-3 363-0 363-0 363-0 182-0 182-0 247-0 247-0 247-0 247-0 321-0 234-3 234-3 234-3 321-0 339-3 339-3 321-0 321-0 292-3 292-3 339-3 339-3 339-3 262-0 262-0 262-0 262-0 262-0 262-0 121-3 121-3 121-3 121-3 121-3 267-3 267-3 267-3 414-0 414-0 414-0 414-0 414-0 414-0 213-3 213-3 213-3 189-3 189-3 189-3 189-3 189-3 350-3 350-3 350-3 350-3 350-3 91-3 91-3 197-0 197-0 197-0 197-0 197-0 197-0 197-0 197-0 43-3 43-3 222-0 222-0 222-0 163-0 163-0 163-0 163-0 325-0 325-0 325-0 443-3 443-3 443-3 443-3 443-3 443-3 218-0 218-0 218-0 218-0 218-0 218-0 218-0 218-0 0-2 0-2 0-2 0-2 0-2 0-2 0-2 0-2 0-2 0-2 0-2 0-2 0-2 0-2 0-2 0-2 0-2 0-2 0-2 0-2 0-2 0-2 0-2 0-2 0-2 0-2 0-2 0-2 0-2 
0-2 0-2 0-2 0-2 0-2 0-2 0-2 0-2 0-2 0-2 0-2 0-2 0-2 0-2 0-2 0-2 0-2 0-2 0-2 0-2 0-2 0-2 0-2 0-2 0-2 0-2 0-2 0-2 0-2 0-2 0-2 0-2 0-2 0-2 237-3 377-0 237-3 229-0 229-0 229-0 229-0 229-0 229-0 229-0 428-0 428-0 428-0 428-0 428-0 233-3 233-3 233-3 233-3 87-3 87-3 87-3 87-3 202-0 202-0 202-0 202-0 202-0 331-0 202-0 331-0 331-0 331-0 331-0 331-0 331-0 157-0 157-0 157-0 157-0 412-0 412-0 412-0 412-0 238-0 238-0 238-0 238-0 238-0 238-0 238-0 255-3 238-0 436-3 436-3 436-3 436-3 436-3 436-3 436-3 436-3 436-3 363-0 363-0 182-0 182-0 182-0 247-0 247-0 247-0 321-0 321-0 321-0 321-0 321-0 321-0 321-0 321-0 321-0 321-0 292-3 292-3 292-3 262-0 262-0 262-0 262-0 262-0 262-0 262-0 121-3 121-3 121-3 121-3 121-3 121-3 267-3 267-3 414-0 414-0 414-0 414-0 414-0 414-0 414-0 213-3 213-3 213-3 213-3 213-3 213-3 213-3 213-3 350-3 350-3 350-3 350-3 350-3 350-3 91-3 197-0 197-0 197-0 197-0 197-0 197-0 197-0 222-0 222-0 222-0 222-0 448-3 448-3 163-0 163-0 163-0 163-0 163-0 163-0 163-0 443-3 443-3 443-3 443-3 399-0 218-0 218-0 218-0 218-0 218-0 218-0 218-0 218-0 218-0 0-2 0-2 0-2 0-2 0-2 0-2 0-2 0-2 0-2 0-2 0-2 0-2 0-2 0-2 0-2 0-2 0-2 0-2 0-2 0-2 0-2 0-2 0-2 0-2 0-2 0-2 0-2 0-2 0-2 
0-2 0-2 0-2 0-2 0-2 0-2 0-2 0-2 0-2 0-2 0-2 0-2 0-2 0-2 0-2 0-2 0-2 0-2 0-2 0-2 0-2 0-2 0-2 0-2 0-2 0-2 0-2 0-2 0-2 0-2 0-2 0-2 0-2 0-2 377-0 377-0 237-3 229-0 229-0 229-0 229-0 229-0 229-0 229-0 428-0 428-0 428-0 428-0 428-0 233-3 233-3 233-3 233-3 233-3 87-3 87-3 87-3 202-0 202-0 202-0 202-0 331-0 331-0 331-0 331-0 331-0 331-0 331-0 157-0 157-0 157-0 157-0 157-0 412-0 412-0 412-0 412-0 412-0 412-0 238-0 238-0 238-0 238-0 238-0 238-0 238-0 238-0 436-3 436-3 365-3 365-3 365-3 365-3 365-3 365-3 365-3 365-3 363-0 182-0 182-0 182-0 182-0 182-0 247-0 321-0 321-0 321-0 321-0 321-0 321-0 321-0 321-0 321-0 321-0 292-3 292-3 292-3 262-0 262-0 262-0 262-0 262-0 262-0 262-0 262-0 267-3 267-3 267-3 267-3 267-3 267-3 267-3 313-0 414-0 414-0 414-0 414-0 414-0 414-0 213-3 213-3 213-3 213-3 213-3 213-3 213-3 213-3 213-3 350-3 350-3 350-3 91-3 91-3 91-3 197-0 197-0 91-3 197-0 91-3 197-0 197-0 222-0 222-0 448-3 448-3 448-3 448-3 163-0 163-0 163-0 163-0 163-0 163-0 163-0 163-0 399-0 399-0 399-0 399-0 218-0 218-0 218-0 218-0 218-0 218-0 273-3 218-0 218-0 0-2 0-2 0-2 0-2 0-2 0-2 0-2 0-2 0-2 0-2 0-2 0-2 0-2 0-2 0-2 0-2 0-2 0-2 0-2 0-2 0-2 0-2 0-2 0-2 0-2 0-2 0-2 0-2 0-2 
0-2 0-2 0-2 0-2 0-2 0-2 0-2 0-2 0-2 0-2 0-2 0-2 0-2 0-2 0-2 0-2 0-2 0-2 0-2 0-2 0-2 0-2 0-2 0-2 0-2 0-2 0-2 0-2 0-2 0-2 0-2 0-2 0-2 0-2 377-0 377-0 377-0 377-0 229-0 229-0 229-0 229-0 229-0 229-0 428-0 428-0 428-0 428-0 428-0 233-3 233-3 233-3 233-3 233-3 376-3 87-3 87-3 202-0 202-0 202-0 331-0 331-0 331-0 331-0 331-0 331-0 331-0 157-0 157-0 157-0 157-0 157-0 157-0 412-0 412-0 412-0 412-0 412-0 412-0 238-0 238-0 238-0 238-0 238-0 238-0 238-0 436-3 436-3 365-3 365-3 365-3 365-3 365-3 365-3 365-3 365-3 365-3 365-3 182-0 182-0 182-0 182-0 182-0 321-0 321-0 321-0 321-0 321-0 321-0 321-0 321-0 321-0 321-0 321-0 292-3 292-3 292-3 262-0 262-0 262-0 262-0 262-0 262-0 262-0 262-0 169-3 267-3 267-3 267-3 267-3 267-3 313-0 313-0 313-0 414-0 414-0 414-0 414-0 213-3 213-3 213-3 213-3 213-3 213-3 213-3 213-3 213-3 213-3 350-3 424-3 424-3 91-3 91-3 91-3 91-3 91-3 91-3 91-3 91-3 197-0 197-0 197-0 222-0 222-0 448-3 448-3 448-3 448-3 163-0 163-0 163-0 448-3 163-0 163-0 163-0 163-0 399-0 399-0 399-0 218-0 218-0 399-0 273-3 273-3 273-3 273-3 218-0 218-0 273-3 0-2 0-2 0-2 0-2 0-2 0-2 0-2 0-2 0-2 0-2 0-2 0-2 0-2 0-2 0-2 0-2 0-2 0-2 0-2 0-2 0-2 0-2 0-2 0-2 0-2 0-2 0-2 0-2 
0-2 0-2 0-2 0-2 0-2 0-2 0-2 0-2 0-2 0-2 0-2 0-2 0-2 0-2 0-2 0-2 0-2 0-2 0-2 0-2 0-2 0-2 0-2 0-2 0-2 0-2 0-2 0-2 0-2 0-2 0-2 0-2 0-2 0-2 377-0 377-0 377-0 377-0 229-0 229-0 229-0 229-0 229-0 229-0 428-0 428-0 428-0 181-3 428-0 428-0 428-0 233-3 233-3 376-3 376-3 87-3 87-3 202-0 202-0 202-0 330-0 331-0 331-0 331-0 330-0 231-0 231-0 231-0 231-0 231-0 157-0 157-0 412-0 412-0 412-0 412-0 412-0 412-0 158-0 238-0 238-0 238-0 238-0 238-0 238-0 238-0 436-3 436-3 365-3 365-3 365-3 365-3 365-3 365-3 365-3 365-3 182-0 182-0 182-0 182-0 182-0 182-0 182-0 258-0 258-0 258-0 168-0 168-0 168-0 321-0 321-0 321-0 321-0 321-0 292-3 292-3 292-3 292-3 292-3 262-0 262-0 262-0 262-0 262-0 262-0 169-3 267-3 267-3 267-3 313-0 313-0 313-0 313-0 313-0 313-0 414-0 414-0 414-0 414-0 313-0 213-3 213-3 213-3 213-3 213-3 349-3 213-3 213-3 424-3 424-3 424-3 424-3 91-3 91-3 91-3 91-3 91-3 91-3 265-3 265-3 222-0 222-0 222-0 222-0 448-3 448-3 448-3 448-3 448-3 448-3 448-3 448-3 448-3 163-0 163-0 163-0 399-0 399-0 399-0 399-0 399-0 399-0 273-3 273-3 273-3 273-3 218-0 218-0 273-3 0-2 0-2 0-2 0-2 0-2 0-2 0-2 0-2 0-2 0-2 0-2 0-2 0-2 0-2 0-2 0-2 0-2 0-2 0-2 0-2 0-2 0-2 0-2 0-2 0-2 0-2 0-2 0-2 
0-2 0-2 0-2 0-2 0-2 0-2 0-2 0-2 0-2 0-2 0-2 0-2 0-2 0-2 0-2 0-2 0-2 0-2 0-2 0-2 0-2 0-2 0-2 0-2 0-2 0-2 0-2 0-2 0-2 0-2 0-2 0-2 0-2 0-2 0-2 377-0 377-0 377-0 229-0 229-0 229-0 229-0 229-0 428-0 428-0 428-0 181-3 181-3 428-0 428-0 428-0 233-3 233-3 376-3 376-3 376-3 330-0 330-0 330-0 330-0 330-0 331-0 331-0 330-0 330-0 231-0 231-0 231-0 231-0 231-0 231-0 157-0 412-0 412-0 412-0 412-0 412-0 158-0 158-0 158-0 158-0 158-0 158-0 158-0 158-0 264-0 264-0 264-0 264-0 365-3 365-3 365-3 365-3 365-3 365-3 365-3 182-0 182-0 296-0 182-0 182-0 182-0 182-0 258-0 258-0 258-0 168-0 168-0 168-0 168-0 168-0 168-0 168-0 321-0 292-3 292-3 292-3 292-3 292-3 292-3 169-3 169-3 169-3 169-3 169-3 169-3 267-3 267-3 313-0 313-0 313-0 313-0 313-0 313-0 313-0 414-0 414-0 313-0 313-0 313-0 313-0 349-3 349-3 349-3 349-3 349-3 349-3 349-3 424-3 424-3 424-3 424-3 91-3 91-3 91-3 91-3 91-3 91-3 265-3 265-3 265-3 265-3 222-0 222-0 222-0 448-3 448-3 448-3 448-3 448-3 448-3 448-3 448-3 448-3 448-3 399-0 399-0 399-0 399-0 399-0 399-0 399-0 273-3 273-3 273-3 273-3 273-3 273-3 273-3 0-2 0-2 0-2 0-2 0-2 0-2 0-2 0-2 0-2 0-2 0-2 0-2 0-2 0-2 0-2 0-2 0-2 0-2 0-2 0-2 0-2 0-2 0-2 0-2 0-2 0-2 0-2 0-2 
0-2 0-2 0-2 0-2 0-2 0-2 0-2 0-2 0-2 0-2 0-2 0-2 0-2 0-2 0-2 0-2 0-2 0-2 0-2 0-2 0-2 0-2 0-2 0-2 0-2 0-2 0-2 0-2 0-2 0-2 0-2 0-2 0-2 0-2 0-2 377-0 377-0 377-0 229-0 229-0 229-0 229-0 229-0 229-0 428-0 181-3 181-3 181-3 181-3 428-0 181-3 233-3 233-3 376-3 376-3 376-3 376-3 376-3 330-0 330-0 330-0 331-0 331-0 330-0 231-0 231-0 231-0 231-0 231-0 231-0 231-0 231-0 231-0 412-0 412-0 412-0 412-0 158-0 158-0 158-0 158-0 158-0 158-0 158-0 158-0 158-0 264-0 264-0 264-0 264-0 365-3 365-3 264-0 264-0 365-3 365-3 182-0 182-0 296-0 182-0 182-0 182-0 258-0 258-0 258-0 168-0 168-0 168-0 168-0 168-0 168-0 168-0 168-0 270-3 292-3 292-3 292-3 292-3 292-3 292-3 292-3 169-3 169-3 169-3 169-3 169-3 169-3 267-3 267-3 267-3 267-3 267-3 313-0 313-0 313-0 414-0 414-0 313-0 313-0 313-0 313-0 349-3 349-3 349-3 349-3 349-3 349-3 349-3 424-3 424-3 424-3 424-3 322-0 322-0 322-0 322-0 91-3 91-3 265-3 265-3 265-3 265-3 265-3 222-0 222-0 448-3 448-3 340-3 340-3 448-3 448-3 448-3 448-3 448-3 448-3 399-0 399-0 399-0 399-0 399-0 399-0 399-0 148-3 148-3 273-3 273-3 273-3 273-3 273-3 0-2 0-2 0-2 0-2 0-2 0-2 0-2 0-2 0-2 0-2 0-2 0-2 0-2 0-2 0-2 0-2 0-2 0-2 0-2 0-2 0-2 0-2 0-2 0-2 0-2 0-2 0-2 0-2 
0-2 0-2 0-2 0-2 0-2 0-2 0-2 0-2 0-2 0-2 0-2 0-2 0-2 0-2 0-2 0-2 0-2 0-2 0-2 0-2 0-2 0-2 0-2 0-2 0-2 0-2 0-2 0-2 0-2 0-2 0-2 0-2 0-2 0-2 0-2 377-0 377-0 377-0 229-0 303-3 303-3 303-3 428-0 428-0 428-0 181-3 181-3 181-3 181-3 181-3 181-3 181-3 233-3 376-3 376-3 376-3 376-3 376-3 330-0 330-0 330-0 330-0 330-0 330-0 231-0 231-0 231-0 231-0 231-0 231-0 231-0 231-0 231-0 412-0 412-0 412-0 412-0 389-3 158-0 158-0 158-0 216-0 216-0 216-0 216-0 264-0 264-0 264-0 264-0 264-0 264-0 264-0 264-0 264-0 264-0 264-0 182-0 296-0 296-0 182-0 258-0 258-0 258-0 258-0 258-0 168-0 168-0 168-0 168-0 168-0 168-0 168-0 270-3 270-3 292-3 292-3 292-3 292-3 58-0 58-0 58-0 58-0 169-3 169-3 169-3 169-3 169-3 267-3 267-3 267-3 267-3 267-3 313-0 313-0 313-0 313-0 313-0 313-0 313-0 349-3 349-3 349-3 349-3 349-3 349-3 349-3 349-3 424-3 424-3 424-3 424-3 424-3 322-0 322-0 322-0 322-0 366-3 366-3 366-3 265-3 265-3 265-3 265-3 222-0 222-0 448-3 448-3 340-3 340-3 340-3 340-3 340-3 340-3 474-0 474-0 474-0 474-0 474-0 399-0 399-0 399-0 399-0 399-0 148-3 273-3 273-3 273-3 273-3 273-3 0-2 0-2 0-2 0-2 0-2 0-2 0-2 0-2 0-2 0-2 0-2 0-2 0-2 0-2 0-2 0-2 0-2 0-2 0-2 0-2 0-2 0-2 0-2 0-2 0-2 0-2 0-2 0-2 
0-2 0-2 0-2 0-2 0-2 0-2 0-2 0-2 0-2 0-2 0-2 0-2 0-2 0-2 0-2 0-2 0-2 0-2 0-2 0-2 0-2 0-2 0-2 0-2 0-2 0-2 0-2 0-2 0-2 0-2 0-2 0-2 0-2 0-2 377-0 377-0 377-0 377-0 303-3 303-3 303-3 303-3 303-3 303-3 303-3 181-3 181-3 181-3 181-3 181-3 181-3 376-3 376-3 376-3 376-3 376-3 354-3 354-3 330-0 330-0 330-0 330-0 330-0 330-0 330-0 231-0 231-0 231-0 231-0 231-0 231-0 231-0 231-0 389-3 389-3 389-3 389-3 389-3 158-0 158-0 158-0 216-0 216-0 216-0 216-0 216-0 264-0 264-0 264-0 264-0 264-0 264-0 264-0 264-0 264-0 264-0 182-0 296-0 296-0 296-0 258-0 258-0 258-0 258-0 258-0 168-0 168-0 168-0 168-0 168-0 168-0 270-3 270-3 270-3 270-3 292-3 292-3 292-3 58-0 58-0 270-3 58-0 169-3 169-3 169-3 169-3 169-3 267-3 267-3 267-3 267-3 267-3 318-0 318-0 313-0 313-0 313-0 313-0 313-0 349-3 349-3 349-3 349-3 349-3 349-3 349-3 349-3 424-3 424-3 424-3 424-3 424-3 322-0 322-0 322-0 322-0 366-3 366-3 366-3 366-3 366-3 265-3 265-3 265-3 265-3 265-3 340-3 340-3 340-3 340-3 340-3 340-3 474-0 474-0 474-0 474-0 474-0 474-0 399-0 399-0 399-0 399-0 399-0 148-3 148-3 273-3 273-3 273-3 273-3 0-2 0-2 0-2 0-2 0-2 0-2 0-2 0-2 0-2 0-2 0-2 0-2 0-2 0-2 0-2 0-2 0-2 0-2 0-2 0-2 0-2 0-2 0-2 0-2 0-2 0-2 0-2 0-2 
0-2 0-2 0-2 0-2 0-2 0-2 0-2 0-2 0-2 0-2 0-2 0-2 0-2 0-2 0-2 0-2 0-2 0-2 0-2 0-2 0-2 0-2 0-2 0-2 0-2 0-2 0-2 0-2 0-2 0-2 0-2 0-2 0-2 0-2 377-0 377-0 377-0 377-0 303-3 303-3 303-3 303-3 303-3 303-3 303-3 181-3 181-3 181-3 181-3 181-3 376-3 376-3 376-3 376-3 376-3 376-3 354-3 354-3 330-0 330-0 330-0 330-0 330-0 330-0 330-0 201-0 201-0 201-0 201-0 201-0 201-0 389-3 389-3 389-3 389-3 389-3 389-3 389-3 158-0 158-0 158-0 216-0 216-0 216-0 216-0 469-3 469-3 469-3 264-0 264-0 264-0 264-0 336-0 336-0 336-0 336-0 182-0 296-0 296-0 296-0 258-0 258-0 258-0 258-0 258-0 258-0 168-0 168-0 168-0 305-3 270-3 270-3 270-3 270-3 270-3 270-3 270-3 270-3 270-3 270-3 270-3 58-0 169-3 169-3 169-3 169-3 169-3 169-3 267-3 267-3 267-3 267-3 318-0 318-0 318-0 318-0 318-0 318-0 349-3 349-3 244-0 349-3 244-0 244-0 244-0 244-0 424-3 424-3 424-3 424-3 322-0 322-0 322-0 322-0 322-0 322-0 366-3 366-3 366-3 366-3 366-3 366-3 265-3 265-3 265-3 265-3 265-3 340-3 340-3 340-3 340-3 340-3 474-0 474-0 474-0 474-0 394-0 394-0 394-0 394-0 394-0 399-0 399-0 148-3 148-3 273-3 273-3 273-3 273-3 0-2 0-2 0-2 0-2 0-2 0-2 0-2 0-2 0-2 0-2 0-2 0-2 0-2 0-2 0-2 0-2 0-2 0-2 0-2 0-2 0-2 0-2 0-2 0-2 0-2 0-2 0-2 0-2 
0-2 0-2 0-2 0-2 0-2 0-2 0-2 0-2 0-2 0-2 0-2 0-2 0-2 0-2 0-2 0-2 0-2 0-2 0-2 0-2 0-2 0-2 0-2 0-2 0-2 0-2 0-2 0-2 0-2 0-2 0-2 0-2 0-2 0-2 377-0 377-0 377-0 377-0 282-0 303-3 303-3 303-3 303-3 303-3 303-3 303-3 181-3 181-3 181-3 181-3 181-3 376-3 376-3 376-3 376-3 376-3 354-3 354-3 354-3 330-0 354-3 354-3 330-0 330-0 201-0 201-0 201-0 201-0 201-0 201-0 201-0 201-0 389-3 389-3 389-3 389-3 389-3 158-0 158-0 158-0 158-0 158-0 216-0 216-0 469-3 469-3 469-3 469-3 264-0 264-0 264-0 264-0 336-0 336-0 336-0 336-0 336-0 336-0 296-0 296-0 296-0 296-0 296-0 258-0 258-0 258-0 258-0 168-0 168-0 305-3 270-3 270-3 270-3 270-3 270-3 270-3 270-3 270-3 270-3 270-3 58-0 58-0 169-3 169-3 169-3 169-3 169-3 489-0 489-0 489-0 489-0 489-0 318-0 318-0 318-0 318-0 318-0 318-0 349-3 349-3 244-0 244-0 244-0 244-0 244-0 424-3 424-3 424-3 424-3 424-3 322-0 322-0 322-0 322-0 322-0 322-0 322-0 366-3 366-3 366-3 366-3 366-3 265-3 265-3 265-3 265-3 340-3 340-3 340-3 340-3 340-3 474-0 474-0 474-0 474-0 474-0 394-0 394-0 394-0 394-0 394-0 394-0 399-0 148-3 148-3 273-3 273-3 273-3 273-3 0-2 0-2 0-2 0-2 0-2 0-2 0-2 0-2 0-2 0-2 0-2 0-2 0-2 0-2 0-2 0-2 0-2 0-2 0-2 0-2 0-2 0-2 0-2 0-2 0-2 0-2 0-2 0-2 
0-2 0-2 0-2 0-2 0-2 0-2 0-2 0-2 0-2 0-2 0-2 0-2 0-2 0-2 0-2 0-2 0-2 0-2 0-2 0-2 0-2 0-2 0-2 0-2 0-2 0-2 0-2 0-2 0-2 0-2 0-2 0-2 0-2 0-2 377-0 377-0 377-0 282-0 282-0 303-3 303-3 303-3 303-3 303-3 303-3 303-3 204-0 181-3 181-3 181-3 181-3 181-3 376-3 376-3 376-3 376-3 376-3 354-3 354-3 330-0 354-3 354-3 330-0 201-0 201-0 201-0 201-0 201-0 201-0 201-0 201-0 201-0 389-3 389-3 389-3 389-3 389-3 389-3 389-3 158-0 158-0 158-0 216-0 469-3 469-3 469-3 469-3 469-3 264-0 264-0 336-0 336-0 336-0 336-0 336-0 336-0 336-0 336-0 296-0 296-0 296-0 296-0 296-0 258-0 258-0 258-0 258-0 305-3 305-3 305-3 270-3 270-3 270-3 270-3 270-3 270-3 270-3 270-3 270-3 58-0 58-0 58-0 58-0 58-0 58-0 58-0 58-0 489-0 489-0 489-0 489-0 489-0 318-0 318-0 318-0 318-0 318-0 318-0 318-0 318-0 244-0 244-0 244-0 244-0 117-3 116-0 424-3 424-3 424-3 424-3 322-0 322-0 322-0 322-0 322-0 348-3 348-3 348-3 366-3 366-3 366-3 366-3 265-3 265-3 265-3 265-3 194-3 340-3 340-3 340-3 340-3 474-0 474-0 474-0 474-0 474-0 394-0 394-0 394-0 394-0 394-0 394-0 394-0 148-3 148-3 148-3 148-3 148-3 148-3 0-2 0-2 0-2 0-2 0-2 0-2 0-2 0-2 0-2 0-2 0-2 0-2 0-2 0-2 0-2 0-2 0-2 0-2 0-2 0-2 0-2 0-2 0-2 0-2 0-2 0-2 0-2 0-2 
0-2 0-2 0-2 0-2 0-2 0-2 0-2 0-2 0-2 0-2 0-2 0-2 0-2 0-2 0-2 0-2 0-2 0-2 0-2 0-2 0-2 0-2 0-2 0-2 0-2 0-2 0-2 0-2 0-2 0-2 0-2 0-2 0-2 0-2 377-0 377-0 377-0 282-0 282-0 282-0 282-0 204-0 303-3 303-3 303-3 303-3 204-0 181-3 204-0 204-0 204-0 181-3 181-3 230-0 376-3 354-3 354-3 354-3 354-3 330-0 354-3 354-3 330-0 201-0 201-0 201-0 201-0 201-0 201-0 201-0 201-0 259-0 389-3 389-3 389-3 389-3 389-3 389-3 389-3 158-0 158-0 158-0 216-0 469-3 469-3 469-3 469-3 469-3 264-0 469-3 469-3 336-0 336-0 336-0 336-0 336-0 336-0 336-0 336-0 296-0 296-0 296-0 296-0 296-0 258-0 258-0 258-0 164-3 164-3 305-3 305-3 305-3 270-3 270-3 36-0 270-3 58-0 58-0 58-0 58-0 58-0 58-0 58-0 489-0 489-0 489-0 489-0 489-0 489-0 489-0 318-0 318-0 318-0 334-3 318-0 318-0 318-0 318-0 244-0 244-0 244-0 244-0 244-0 117-3 117-3 116-0 116-0 116-0 116-0 424-3 424-3 322-0 322-0 322-0 348-3 348-3 348-3 348-3 366-3 366-3 366-3 366-3 366-3 265-3 194-3 194-3 194-3 340-3 340-3 340-3 340-3 474-0 474-0 474-0 474-0 474-0 394-0 394-0 394-0 394-0 394-0 394-0 394-0 221-0 221-0 148-3 148-3 148-3 148-3 0-2 0-2 0-2 0-2 0-2 0-2 0-2 0-2 0-2 0-2 0-2 0-2 0-2 0-2 0-2 0-2 0-2 0-2 0-2 0-2 0-2 0-2 0-2 0-2 0-2 0-2 0-2 0-2 
0-2 0-2 0-2 0-2 0-2 0-2 0-2 0-2 0-2 0-2 0-2 0-2 0-2 0-2 0-2 0-2 0-2 0-2 0-2 0-2 0-2 0-2 0-2 0-2 0-2 0-2 0-2 0-2 0-2 0-2 0-2 0-2 0-2 0-2 282-0 282-0 282-0 282-0 282-0 282-0 282-0 204-0 204-0 303-3 303-3 204-0 204-0 204-0 204-0 204-0 204-0 204-0 204-0 230-0 230-0 230-0 230-0 354-3 354-3 354-3 354-3 354-3 354-3 354-3 201-0 201-0 201-0 259-0 259-0 201-0 201-0 259-0 259-0 389-3 389-3 389-3 389-3 389-3 389-3 216-0 216-0 216-0 216-0 469-3 469-3 469-3 469-3 469-3 469-3 469-3 469-3 469-3 336-0 469-3 336-0 336-0 336-0 336-0 409-3 409-3 296-0 296-0 296-0 296-0 258-0 258-0 258-0 164-3 164-3 164-3 305-3 305-3 36-0 36-0 36-0 36-0 58-0 58-0 58-0 58-0 58-0 58-0 58-0 489-0 489-0 489-0 489-0 489-0 489-0 489-0 318-0 318-0 334-3 334-3 334-3 318-0 244-0 244-0 244-0 244-0 244-0 244-0 244-0 117-3 116-0 116-0 116-0 116-0 116-0 116-0 424-3 322-0 322-0 322-0 348-3 348-3 348-3 348-3 348-3 366-3 366-3 366-3 366-3 194-3 194-3 194-3 194-3 340-3 194-3 340-3 340-3 474-0 474-0 474-0 474-0 474-0 394-0 394-0 394-0 394-0 394-0 394-0 221-0 221-0 148-3 148-3 148-3 148-3 148-3 0-2 0-2 0-2 0-2 0-2 0-2 0-2 0-2 0-2 0-2 0-2 0-2 0-2 0-2 0-2 0-2 0-2 0-2 0-2 0-2 0-2 0-2 0-2 0-2 0-2 0-2 0-2 0-2 
0-2 0-2 0-2 0-2 0-2 0-2 0-2 0-2 0-2 0-2 0-2 0-2 0-2 0-2 0-2 0-2 0-2 0-2 0-2 0-2 0-2 0-2 0-2 0-2 0-2 0-2 0-2 0-2 0-2 0-2 0-2 0-2 0-2 0-2 282-0 282-0 282-0 282-0 282-0 282-0 282-0 204-0 204-0 204-0 204-0 204-0 204-0 204-0 204-0 204-0 230-0 230-0 230-0 230-0 230-0 230-0 285-3 285-3 285-3 354-3 354-3 354-3 354-3 354-3 201-0 201-0 201-0 259-0 259-0 201-0 259-0 259-0 259-0 389-3 389-3 389-3 216-0 216-0 216-0 216-0 216-0 216-0 216-0 469-3 469-3 469-3 469-3 469-3 469-3 469-3 469-3 469-3 469-3 469-3 336-0 336-0 336-0 336-0 409-3 409-3 308-0 296-0 296-0 296-0 296-0 258-0 164-3 164-3 164-3 164-3 305-3 305-3 36-0 36-0 36-0 36-0 36-0 36-0 36-0 58-0 58-0 58-0 58-0 489-0 489-0 489-0 489-0 489-0 489-0 418-0 318-0 318-0 334-3 334-3 334-3 334-3 244-0 244-0 244-0 244-0 244-0 244-0 244-0 117-3 116-0 116-0 116-0 116-0 116-0 116-0 116-0 322-0 322-0 348-3 348-3 348-3 348-3 348-3 348-3 366-3 366-3 366-3 366-3 194-3 194-3 194-3 194-3 340-3 194-3 194-3 194-3 474-0 474-0 449-0 474-0 394-0 394-0 394-0 394-0 394-0 394-0 394-0 221-0 221-0 148-3 148-3 148-3 0-2 0-2 0-2 0-2 0-2 0-2 0-2 0-2 0-2 0-2 0-2 0-2 0-2 0-2 0-2 0-2 0-2 0-2 0-2 0-2 0-2 0-2 0-2 0-2 0-2 0-2 0-2 0-2 0-2 0-2 
0-2 0-2 0-2 0-2 0-2 0-2 0-2 0-2 0-2 0-2 0-2 0-2 0-2 0-2 0-2 0-2 0-2 0-2 0-2 0-2 0-2 0-2 0-2 0-2 0-2 0-2 0-2 0-2 0-2 0-2 0-2 0-2 0-2 0-2 282-0 282-0 282-0 282-0 282-0 282-0 352-3 352-3 352-3 204-0 204-0 204-0 204-0 204-0 204-0 230-0 230-0 230-0 230-0 230-0 230-0 230-0 285-3 285-3 285-3 285-3 285-3 354-3 354-3 354-3 259-0 259-0 259-0 259-0 259-0 259-0 259-0 259-0 259-0 260-0 260-0 260-0 216-0 216-0 216-0 216-0 216-0 216-0 388-3 388-3 388-3 388-3 388-3 388-3 388-3 439-0 439-0 469-3 409-3 409-3 409-3 336-0 409-3 409-3 409-3 409-3 308-0 296-0 296-0 296-0 296-0 258-0 164-3 164-3 164-3 164-3 305-3 36-0 36-0 36-0 36-0 36-0 36-0 36-0 36-0 36-0 58-0 58-0 58-0 489-0 489-0 489-0 489-0 489-0 489-0 418-0 418-0 418-0 334-3 334-3 334-3 334-3 334-3 334-3 244-0 244-0 244-0 244-0 244-0 117-3 116-0 116-0 116-0 116-0 116-0 116-0 116-0 322-0 348-3 348-3 348-3 348-3 348-3 348-3 348-3 366-3 348-3 348-3 347-3 194-3 194-3 194-3 194-3 194-3 194-3 194-3 194-3 474-0 474-0 449-0 474-0 474-0 474-0 394-0 394-0 394-0 221-0 221-0 221-0 148-3 148-3 148-3 148-3 0-2 0-2 0-2 0-2 0-2 0-2 0-2 0-2 0-2 0-2 0-2 0-2 0-2 0-2 0-2 0-2 0-2 0-2 0-2 0-2 0-2 0-2 0-2 0-2 0-2 0-2 0-2 0-2 0-2 0-2 
0-2 0-2 0-2 0-2 0-2 0-2 0-2 0-2 0-2 0-2 0-2 0-2 0-2 0-2 0-2 0-2 0-2 0-2 0-2 0-2 0-2 0-2 0-2 0-2 0-2 0-2 0-2 0-2 0-2 0-2 0-2 0-2 0-2 0-2 282-0 282-0 282-0 282-0 282-0 282-0 352-3 352-3 352-3 204-0 204-0 204-0 204-0 204-0 204-0 230-0 230-0 230-0 230-0 230-0 230-0 285-3 285-3 285-3 285-3 285-3 354-3 354-3 354-3 354-3 259-0 259-0 259-0 259-0 259-0 259-0 259-0 259-0 259-0 259-0 260-0 260-0 216-0 216-0 216-0 216-0 216-0 216-0 388-3 388-3 388-3 388-3 388-3 388-3 388-3 439-0 439-0 409-3 409-3 409-3 409-3 409-3 409-3 409-3 409-3 409-3 308-0 308-0 296-0 296-0 296-0 164-3 164-3 164-3 164-3 164-3 305-3 305-3 36-0 36-0 36-0 36-0 36-0 36-0 36-0 36-0 337-0 337-0 337-0 337-0 489-0 418-0 418-0 418-0 418-0 418-0 418-0 418-0 418-0 334-3 334-3 334-3 334-3 334-3 334-3 244-0 244-0 244-0 244-0 117-3 116-0 116-0 116-0 116-0 116-0 116-0 116-0 322-0 348-3 214-3 348-3 348-3 348-3 348-3 348-3 348-3 348-3 347-3 347-3 347-3 194-3 194-3 194-3 194-3 194-3 194-3 194-3 474-0 474-0 449-0 449-0 449-0 449-0 449-0 394-0 221-0 221-0 221-0 221-0 148-3 148-3 148-3 148-3 0-2 0-2 0-2 0-2 0-2 0-2 0-2 0-2 0-2 0-2 0-2 0-2 0-2 0-2 0-2 0-2 0-2 0-2 0-2 0-2 0-2 0-2 0-2 0-2 0-2 0-2 0-2 0-2 0-2 0-2 
0-2 0-2 0-2 0-2 0-2 0-2 0-2 0-2 0-2 0-2 0-2 0-2 0-2 0-2 0-2 0-2 0-2 0-2 0-2 0-2 0-2 0-2 0-2 0-2 0-2 0-2 0-2 0-2 0-2 0-2 0-2 0-2 0-2 0-2 282-0 282-0 282-0 352-3 352-3 352-3 352-3 352-3 352-3 356-3 204-0 204-0 356-3 356-3 204-0 230-0 230-0 230-0 230-0 230-0 230-0 285-3 285-3 285-3 285-3 285-3 354-3 354-3 354-3 253-3 253-3 259-0 259-0 259-0 130-0 130-0 259-0 259-0 259-0 259-0 260-0 260-0 260-0 260-0 260-0 260-0 260-0 388-3 388-3 388-3 388-3 388-3 388-3 388-3 388-3 439-0 439-0 439-0 409-3 409-3 409-3 409-3 409-3 409-3 308-0 308-0 308-0 308-0 308-0 308-0 296-0 296-0 164-3 164-3 164-3 164-3 305-3 305-3 36-0 36-0 36-0 36-0 36-0 36-0 36-0 36-0 36-0 337-0 337-0 337-0 337-0 418-0 418-0 418-0 418-0 418-0 418-0 418-0 334-3 334-3 334-3 334-3 334-3 334-3 334-3 117-3 117-3 117-3 117-3 117-3 117-3 117-3 116-0 116-0 116-0 116-0 116-0 214-3 214-3 214-3 214-3 348-3 348-3 348-3 347-3 347-3 348-3 347-3 347-3 347-3 194-3 194-3 194-3 194-3 194-3 194-3 449-0 449-0 449-0 449-0 449-0 449-0 221-0 221-0 221-0 221-0 221-0 221-0 221-0 221-0 221-0 221-0 148-3 0-2 0-2 0-2 0-2 0-2 0-2 0-2 0-2 0-2 0-2 0-2 0-2 0-2 0-2 0-2 0-2 0-2 0-2 0-2 0-2 0-2 0-2 0-2 0-2 0-2 0-2 0-2 0-2 0-2 0-2 
0-2 0-2 0-2 0-2 0-2 0-2 0-2 0-2 0-2 0-2 0-2 0-2 0-2 0-2 0-2 0-2 0-2 0-2 0-2 0-2 0-2 0-2 0-2 0-2 0-2 0-2 0-2 0-2 0-2 0-2 0-2 0-2 0-2 0-2 282-0 282-0 352-3 352-3 352-3 352-3 352-3 356-3 356-3 356-3 356-3 356-3 356-3 356-3 356-3 230-0 230-0 230-0 230-0 230-0 230-0 285-3 285-3 285-3 285-3 285-3 285-3 285-3 253-3 253-3 253-3 253-3 259-0 130-0 130-0 130-0 130-0 130-0 130-0 333-0 333-0 260-0 260-0 260-0 260-0 260-0 260-0 260-0 388-3 388-3 388-3 388-3 388-3 439-0 439-0 439-0 439-0 439-0 439-0 409-3 409-3 409-3 409-3 308-0 308-0 308-0 308-0 308-0 308-0 308-0 164-3 164-3 164-3 164-3 164-3 305-3 305-3 305-3 36-0 36-0 36-0 36-0 36-0 337-0 337-0 337-0 337-0 337-0 337-0 337-0 337-0 418-0 418-0 418-0 418-0 418-0 418-0 418-0 418-0 334-3 334-3 334-3 334-3 334-3 334-3 117-3 117-3 117-3 117-3 117-3 117-3 117-3 116-0 116-0 116-0 214-3 214-3 214-3 214-3 214-3 214-3 214-3 214-3 214-3 214-3 347-3 347-3 347-3 347-3 347-3 194-3 194-3 323-3 323-3 323-3 323-3 449-0 449-0 449-0 449-0 449-0 449-0 449-0 400-3 221-0 400-3 221-0 221-0 221-0 221-0 221-0 221-0 0-2 0-2 0-2 0-2 0-2 0-2 0-2 0-2 0-2 0-2 0-2 0-2 0-2 0-2 0-2 0-2 0-2 0-2 0-2 0-2 0-2 0-2 0-2 0-2 0-2 0-2 0-2 0-2 0-2 0-2 0-2 
0-2 0-2 0-2 0-2 0-2 0-2 0-2 0-2 0-2 0-2 0-2 0-2 0-2 0-2 0-2 0-2 0-2 0-2 0-2 0-2 0-2 0-2 0-2 0-2 0-2 0-2 0-2 0-2 0-2 0-2 0-2 0-2 0-2 0-2 282-0 282-0 352-3 352-3 352-3 352-3 352-3 352-3 356-3 356-3 356-3 356-3 356-3 356-3 401-0 401-0 401-0 230-0 230-0 230-0 230-0 285-3 285-3 285-3 285-3 285-3 285-3 253-3 253-3 253-3 253-3 253-3 253-3 130-0 130-0 130-0 130-0 130-0 333-0 333-0 333-0 333-0 333-0 260-0 260-0 260-0 260-0 388-3 388-3 388-3 388-3 439-0 439-0 439-0 439-0 439-0 439-0 409-3 409-3 409-3 409-3 409-3 409-3 409-3 308-0 308-0 308-0 308-0 308-0 308-0 164-3 164-3 164-3 164-3 164-3 305-3 305-3 305-3 305-3 305-3 305-3 305-3 36-0 337-0 337-0 337-0 337-0 337-0 337-0 337-0 337-0 418-0 418-0 418-0 418-0 418-0 418-0 497-3 497-3 497-3 334-3 334-3 334-3 334-3 117-3 117-3 117-3 117-3 117-3 117-3 117-3 545-3 545-3 545-3 545-3 214-3 214-3 214-3 214-3 214-3 214-3 214-3 214-3 214-3 214-3 347-3 347-3 347-3 347-3 347-3 347-3 323-3 323-3 323-3 323-3 323-3 449-0 449-0 449-0 449-0 449-0 449-0 449-0 400-3 400-3 400-3 400-3 400-3 221-0 221-0 221-0 221-0 0-2 0-2 0-2 0-2 0-2 0-2 0-2 0-2 0-2 0-2 0-2 0-2 0-2 0-2 0-2 0-2 0-2 0-2 0-2 0-2 0-2 0-2 0-2 0-2 0-2 0-2 0-2 0-2 0-2 0-2 0-2 
0-2 0-2 0-2 0-2 0-2 0-2 0-2 0-2 0-2 0-2 0-2 0-2 0-2 0-2 0-2 0-2 0-2 0-2 0-2 0-2 0-2 0-2 0-2 0-2 0-2 0-2 0-2 0-2 0-2 0-2 0-2 0-2 0-2 0-2 251-0 251-0 251-0 352-3 352-3 352-3 352-3 352-3 352-3 356-3 356-3 356-3 356-3 356-3 401-0 401-0 401-0 401-0 401-0 401-0 285-3 285-3 285-3 285-3 285-3 285-3 253-3 253-3 253-3 253-3 253-3 253-3 253-3 130-0 130-0 130-0 130-0 333-0 333-0 333-0 333-0 333-0 260-0 260-0 260-0 260-0 260-0 388-3 388-3 388-3 388-3 217-0 439-0 439-0 439-0 439-0 439-0 439-0 283-0 409-3 409-3 409-3 409-3 283-0 308-0 308-0 308-0 308-0 308-0 308-0 164-3 164-3 164-3 305-3 305-3 305-3 447-0 568-3 568-3 305-3 305-3 305-3 337-0 337-0 337-0 337-0 337-0 337-0 368-3 368-3 337-0 418-0 418-0 418-0 418-0 418-0 418-0 497-3 497-3 497-3 497-3 334-3 334-3 334-3 117-3 117-3 117-3 117-3 117-3 117-3 545-3 545-3 545-3 545-3 545-3 545-3 214-3 214-3 214-3 214-3 214-3 214-3 214-3 214-3 347-3 347-3 347-3 347-3 347-3 347-3 323-3 323-3 323-3 323-3 323-3 323-3 323-3 323-3 323-3 449-0 449-0 449-0 449-0 449-0 400-3 400-3 400-3 400-3 400-3 221-0 221-0 221-0 0-2 0-2 0-2 0-2 0-2 0-2 0-2 0-2 0-2 0-2 0-2 0-2 0-2 0-2 0-2 0-2 0-2 0-2 0-2 0-2 0-2 0-2 0-2 0-2 0-2 0-2 0-2 0-2 0-2 0-2 0-2 
0-2 0-2 0-2 0-2 0-2 0-2 0-2 0-2 0-2 0-2 0-2 0-2 0-2 0-2 0-2 0-2 0-2 0-2 0-2 0-2 0-2 0-2 0-2 0-2 0-2 0-2 0-2 0-2 0-2 0-2 0-2 0-2 0-2 0-2 251-0 251-0 251-0 251-0 352-3 352-3 352-3 352-3 352-3 352-3 352-3 352-3 356-3 356-3 356-3 356-3 356-3 401-0 401-0 401-0 285-3 285-3 285-3 285-3 285-3 402-0 402-0 402-0 253-3 253-3 253-3 253-3 253-3 130-0 130-0 130-0 130-0 130-0 130-0 333-0 333-0 333-0 260-0 260-0 260-0 260-0 260-0 217-0 217-0 217-0 217-0 217-0 439-0 439-0 439-0 439-0 439-0 439-0 283-0 283-0 283-0 283-0 283-0 283-0 283-0 283-0 308-0 308-0 308-0 308-0 164-3 164-3 164-3 164-3 447-0 447-0 447-0 568-3 568-3 305-3 305-3 337-0 337-0 337-0 337-0 337-0 337-0 368-3 368-3 368-3 337-0 115-0 115-0 115-0 497-3 497-3 497-3 497-3 497-3 497-3 497-3 497-3 497-3 497-3 497-3 497-3 117-3 117-3 117-3 545-3 545-3 545-3 545-3 545-3 545-3 545-3 214-3 214-3 214-3 214-3 324-3 324-3 324-3 324-3 347-3 347-3 347-3 347-3 347-3 323-3 323-3 323-3 323-3 323-3 323-3 323-3 317-3 317-3 323-3 449-0 449-0 449-0 400-3 400-3 400-3 400-3 400-3 400-3 400-3 221-0 221-0 221-0 0-2 0-2 0-2 0-2 0-2 0-2 0-2 0-2 0-2 0-2 0-2 0-2 0-2 0-2 0-2 0-2 0-2 0-2 0-2 0-2 0-2 0-2 0-2 0-2 0-2 0-2 0-2 0-2 0-2 0-2 0-2 
0-2 0-2 0-2 0-2 0-2 0-2 0-2 0-2 0-2 0-2 0-2 0-2 0-2 0-2 0-2 0-2 0-2 0-2 0-2 0-2 0-2 0-2 0-2 0-2 0-2 0-2 0-2 0-2 0-2 0-2 0-2 0-2 0-2 0-2 251-0 251-0 251-0 251-0 251-0 352-3 352-3 352-3 352-3 352-3 356-3 356-3 356-3 356-3 356-3 356-3 401-0 401-0 401-0 402-0 402-0 402-0 402-0 402-0 402-0 402-0 402-0 402-0 402-0 253-3 253-3 253-3 253-3 253-3 130-0 130-0 130-0 130-0 130-0 333-0 333-0 333-0 260-0 260-0 260-0 260-0 514-3 514-3 217-0 217-0 217-0 217-0 217-0 439-0 439-0 439-0 439-0 439-0 283-0 283-0 283-0 283-0 283-0 283-0 283-0 308-0 308-0 308-0 308-0 184-3 184-3 184-3 164-3 447-0 447-0 447-0 447-0 568-3 568-3 305-3 305-3 337-0 337-0 337-0 337-0 337-0 368-3 368-3 368-3 364-0 364-0 364-0 115-0 115-0 115-0 115-0 497-3 497-3 497-3 497-3 497-3 497-3 497-3 497-3 290-3 290-3 117-3 117-3 290-3 290-3 545-3 545-3 545-3 545-3 545-3 545-3 545-3 214-3 214-3 324-3 324-3 324-3 324-3 324-3 324-3 324-3 347-3 347-3 323-3 323-3 323-3 323-3 323-3 323-3 323-3 323-3 317-3 317-3 317-3 449-0 449-0 449-0 400-3 400-3 400-3 400-3 400-3 400-3 400-3 400-3 400-3 0-2 0-2 0-2 0-2 0-2 0-2 0-2 0-2 0-2 0-2 0-2 0-2 0-2 0-2 0-2 0-2 0-2 0-2 0-2 0-2 0-2 0-2 0-2 0-2 0-2 0-2 0-2 0-2 0-2 0-2 0-2 0-2 
0-2 0-2 0-2 0-2 0-2 0-2 0-2 0-2 0-2 0-2 0-2 0-2 0-2 0-2 0-2 0-2 0-2 0-2 0-2 0-2 0-2 0-2 0-2 0-2 0-2 0-2 0-2 0-2 0-2 0-2 0-2 0-2 0-2 0-2 251-0 251-0 251-0 251-0 251-0 352-3 352-3 307-0 307-0 307-0 307-0 307-0 356-3 356-3 356-3 356-3 401-0 401-0 401-0 402-0 402-0 402-0 327-3 327-3 327-3 402-0 402-0 402-0 402-0 402-0 402-0 253-3 253-3 253-3 130-0 130-0 130-0 130-0 130-0 333-0 333-0 333-0 333-0 333-0 260-0 260-0 514-3 514-3 217-0 217-0 217-0 217-0 217-0 217-0 439-0 439-0 283-0 283-0 283-0 283-0 283-0 283-0 283-0 283-0 283-0 283-0 283-0 308-0 308-0 184-3 184-3 447-0 447-0 447-0 447-0 447-0 447-0 568-3 568-3 305-3 305-3 568-3 568-3 337-0 337-0 368-3 368-3 368-3 368-3 364-0 364-0 364-0 364-0 115-0 115-0 115-0 115-0 497-3 497-3 115-0 461-0 461-0 497-3 497-3 290-3 290-3 290-3 117-3 290-3 290-3 290-3 290-3 545-3 545-3 545-3 545-3 462-0 462-0 462-0 462-0 324-3 324-3 324-3 324-3 324-3 324-3 324-3 347-3 347-3 347-3 317-3 323-3 323-3 323-3 323-3 317-3 317-3 566-0 566-0 566-0 449-0 449-0 400-3 400-3 400-3 400-3 400-3 400-3 400-3 400-3 400-3 0-2 0-2 0-2 0-2 0-2 0-2 0-2 0-2 0-2 0-2 0-2 0-2 0-2 0-2 0-2 0-2 0-2 0-2 0-2 0-2 0-2 0-2 0-2 0-2 0-2 0-2 0-2 0-2 0-2 0-2 0-2 0-2 
0-2 0-2 0-2 0-2 0-2 0-2 0-2 0-2 0-2 0-2 0-2 0-2 0-2 0-2 0-2 0-2 0-2 0-2 0-2 0-2 0-2 0-2 0-2 0-2 0-2 0-2 0-2 0-2 0-2 0-2 0-2 0-2 0-2 0-2 251-0 251-0 251-0 251-0 251-0 251-0 251-0 307-0 307-0 307-0 307-0 307-0 356-3 307-0 356-3 401-0 401-0 401-0 401-0 402-0 402-0 327-3 327-3 327-3 327-3 286-3 286-3 402-0 402-0 402-0 402-0 503-0 253-3 253-3 130-0 130-0 333-0 333-0 333-0 333-0 514-3 333-0 333-0 514-3 260-0 260-0 514-3 514-3 514-3 217-0 217-0 217-0 217-0 217-0 217-0 283-0 283-0 283-0 283-0 283-0 283-0 283-0 283-0 283-0 184-3 184-3 184-3 184-3 184-3 184-3 447-0 447-0 447-0 447-0 447-0 447-0 447-0 568-3 568-3 568-3 568-3 568-3 568-3 568-3 568-3 568-3 368-3 368-3 368-3 364-0 364-0 364-0 364-0 115-0 115-0 115-0 115-0 115-0 115-0 115-0 461-0 497-3 497-3 497-3 290-3 290-3 290-3 290-3 290-3 290-3 290-3 290-3 290-3 545-3 545-3 545-3 462-0 462-0 462-0 462-0 324-3 462-0 324-3 324-3 324-3 324-3 324-3 347-3 347-3 347-3 317-3 317-3 317-3 317-3 317-3 317-3 317-3 566-0 566-0 566-0 566-0 375-3 375-3 375-3 375-3 375-3 375-3 375-3 375-3 375-3 375-3 0-2 0-2 0-2 0-2 0-2 0-2 0-2 0-2 0-2 0-2 0-2 0-2 0-2 0-2 0-2 0-2 0-2 0-2 0-2 0-2 0-2 0-2 0-2 0-2 0-2 0-2 0-2 0-2 0-2 0-2 0-2 0-2 
0-2 0-2 0-2 0-2 0-2 0-2 0-2 0-2 0-2 0-2 0-2 0-2 0-2 0-2 0-2 0-2 0-2 0-2 0-2 0-2 0-2 0-2 0-2 0-2 0-2 0-2 0-2 0-2 0-2 0-2 0-2 0-2 0-2 0-2 251-0 251-0 251-0 251-0 251-0 307-0 307-0 307-0 307-0 307-0 307-0 307-0 307-0 307-0 307-0 401-0 401-0 401-0 401-0 327-3 327-3 327-3 327-3 327-3 327-3 286-3 286-3 402-0 402-0 402-0 402-0 503-0 503-0 253-3 130-0 130-0 333-0 333-0 333-0 333-0 514-3 514-3 514-3 514-3 260-0 260-0 514-3 514-3 514-3 217-0 217-0 217-0 217-0 217-0 217-0 332-3 332-3 332-3 332-3 332-3 332-3 332-3 332-3 332-3 184-3 184-3 184-3 184-3 184-3 184-3 447-0 447-0 447-0 447-0 447-0 447-0 447-0 447-0 360-3 360-3 568-3 568-3 568-3 568-3 568-3 568-3 368-3 368-3 368-3 364-0 364-0 364-0 364-0 115-0 115-0 115-0 115-0 115-0 115-0 115-0 461-0 497-3 243-3 497-3 290-3 290-3 290-3 290-3 290-3 290-3 290-3 290-3 545-3 545-3 545-3 545-3 462-0 462-0 462-0 462-0 462-0 462-0 324-3 324-3 324-3 324-3 324-3 324-3 473-3 473-3 317-3 317-3 317-3 317-3 317-3 317-3 317-3 566-0 566-0 566-0 566-0 566-0 566-0 375-3 375-3 375-3 375-3 375-3 375-3 375-3 375-3 0-2 0-2 0-2 0-2 0-2 0-2 0-2 0-2 0-2 0-2 0-2 0-2 0-2 0-2 0-2 0-2 0-2 0-2 0-2 0-2 0-2 0-2 0-2 0-2 0-2 0-2 0-2 0-2 0-2 0-2 0-2 0-2 
0-2 0-2 0-2 0-2 0-2 0-2 0-2 0-2 0-2 0-2 0-2 0-2 0-2 0-2 0-2 0-2 0-2 0-2 0-2 0-2 0-2 0-2 0-2 0-2 0-2 0-2 0-2 0-2 0-2 0-2 0-2 0-2 0-2 0-2 0-2 251-0 251-0 251-0 251-0 307-0 307-0 307-0 307-0 307-0 307-0 307-0 307-0 307-0 307-0 401-0 401-0 401-0 401-0 327-3 327-3 327-3 327-3 327-3 286-3 286-3 286-3 402-0 402-0 402-0 402-0 402-0 503-0 503-0 503-0 130-0 130-0 503-0 333-0 333-0 479-3 514-3 514-3 514-3 514-3 514-3 514-3 514-3 514-3 514-3 514-3 217-0 217-0 217-0 217-0 332-3 332-3 332-3 332-3 332-3 332-3 332-3 332-3 332-3 332-3 184-3 184-3 470-3 447-0 447-0 447-0 447-0 447-0 447-0 447-0 447-0 360-3 360-3 360-3 360-3 360-3 360-3 568-3 568-3 568-3 568-3 368-3 368-3 368-3 364-0 364-0 364-0 364-0 364-0 115-0 115-0 115-0 115-0 115-0 115-0 461-0 497-3 243-3 497-3 243-3 243-3 290-3 290-3 290-3 290-3 290-3 290-3 545-3 545-3 545-3 545-3 462-0 462-0 462-0 462-0 462-0 462-0 324-3 324-3 324-3 324-3 324-3 324-3 473-3 473-3 317-3 317-3 317-3 317-3 317-3 317-3 317-3 566-0 566-0 566-0 566-0 566-0 375-3 375-3 375-3 375-3 375-3 375-3 375-3 0-2 0-2 0-2 0-2 0-2 0-2 0-2 0-2 0-2 0-2 0-2 0-2 0-2 0-2 0-2 0-2 0-2 0-2 0-2 0-2 0-2 0-2 0-2 0-2 0-2 0-2 0-2 0-2 0-2 0-2 0-2 0-2 0-2 0-2 
0-2 0-2 0-2 0-2 0-2 0-2 0-2 0-2 0-2 0-2 0-2 0-2 0-2 0-2 0-2 0-2 0-2 0-2 0-2 0-2 0-2 0-2 0-2 0-2 0-2 0-2 0-2 0-2 0-2 0-2 0-2 0-2 0-2 0-2 0-2 251-0 357-3 251-0 251-0 307-0 307-0 307-0 307-0 357-3 307-0 307-0 307-0 307-0 183-3 401-0 401-0 401-0 327-3 327-3 327-3 327-3 327-3 286-3 286-3 286-3 286-3 286-3 286-3 286-3 286-3 503-0 503-0 503-0 503-0 503-0 503-0 503-0 333-0 479-3 479-3 514-3 514-3 514-3 514-3 514-3 514-3 514-3 514-3 514-3 514-3 217-0 217-0 217-0 217-0 332-3 332-3 332-3 332-3 332-3 332-3 332-3 184-3 184-3 184-3 184-3 470-3 470-3 470-3 470-3 470-3 353-0 447-0 447-0 447-0 447-0 360-3 360-3 360-3 360-3 360-3 568-3 568-3 568-3 568-3 568-3 368-3 368-3 368-3 364-0 364-0 364-0 364-0 364-0 115-0 115-0 115-0 115-0 115-0 461-0 461-0 461-0 243-3 243-3 243-3 243-3 290-3 290-3 290-3 290-3 290-3 290-3 545-3 462-0 462-0 462-0 462-0 462-0 462-0 462-0 462-0 462-0 462-0 473-3 324-3 473-3 324-3 324-3 473-3 473-3 317-3 317-3 317-3 317-3 317-3 566-0 566-0 566-0 566-0 566-0 566-0 566-0 375-3 375-3 375-3 375-3 375-3 375-3 375-3 0-2 0-2 0-2 0-2 0-2 0-2 0-2 0-2 0-2 0-2 0-2 0-2 0-2 0-2 0-2 0-2 0-2 0-2 0-2 0-2 0-2 0-2 0-2 0-2 0-2 0-2 0-2 0-2 0-2 0-2 0-2 0-2 0-2 0-2 
0-2 0-2 0-2 0-2 0-2 0-2 0-2 0-2 0-2 0-2 0-2 0-2 0-2 0-2 0-2 0-2 0-2 0-2 0-2 0-2 0-2 0-2 0-2 0-2 0-2 0-2 0-2 0-2 0-2 0-2 0-2 0-2 0-2 0-2 0-2 357-3 357-3 357-3 357-3 357-3 357-3 357-3 357-3 357-3 357-3 183-3 183-3 183-3 183-3 183-3 401-0 401-0 401-0 327-3 327-3 327-3 327-3 286-3 286-3 286-3 286-3 286-3 286-3 286-3 286-3 286-3 503-0 503-0 503-0 503-0 503-0 503-0 333-0 503-0 479-3 514-3 514-3 514-3 328-3 328-3 514-3 328-3 328-3 328-3 217-0 217-0 217-0 453-3 453-3 332-3 332-3 332-3 332-3 332-3 332-3 184-3 184-3 184-3 470-3 470-3 470-3 470-3 470-3 470-3 470-3 353-0 447-0 447-0 360-3 360-3 360-3 360-3 360-3 360-3 568-3 568-3 568-3 568-3 568-3 568-3 368-3 368-3 368-3 364-0 364-0 364-0 461-0 364-0 364-0 364-0 364-0 461-0 115-0 115-0 461-0 461-0 461-0 243-3 243-3 243-3 243-3 372-3 372-3 372-3 372-3 372-3 372-3 372-3 372-3 462-0 462-0 462-0 495-0 495-0 462-0 462-0 473-3 473-3 473-3 473-3 473-3 324-3 473-3 473-3 473-3 317-3 317-3 147-3 317-3 566-0 566-0 566-0 566-0 566-0 566-0 566-0 319-3 375-3 375-3 375-3 375-3 375-3 0-2 0-2 0-2 0-2 0-2 0-2 0-2 0-2 0-2 0-2 0-2 0-2 0-2 0-2 0-2 0-2 0-2 0-2 0-2 0-2 0-2 0-2 0-2 0-2 0-2 0-2 0-2 0-2 0-2 0-2 0-2 0-2 0-2 0-2 0-2 
0-2 0-2 0-2 0-2 0-2 0-2 0-2 0-2 0-2 0-2 0-2 0-2 0-2 0-2 0-2 0-2 0-2 0-2 0-2 0-2 0-2 0-2 0-2 0-2 0-2 0-2 0-2 0-2 0-2 0-2 0-2 0-2 0-2 0-2 0-2 357-3 357-3 357-3 357-3 357-3 357-3 357-3 357-3 357-3 357-3 183-3 183-3 183-3 183-3 183-3 401-0 401-0 401-0 327-3 327-3 327-3 327-3 286-3 286-3 286-3 286-3 286-3 427-3 286-3 286-3 286-3 503-0 503-0 503-0 503-0 503-0 503-0 503-0 503-0 479-3 479-3 514-3 328-3 328-3 328-3 328-3 328-3 328-3 328-3 328-3 328-3 328-3 328-3 453-3 453-3 332-3 332-3 332-3 332-3 332-3 184-3 184-3 184-3 470-3 470-3 470-3 470-3 470-3 470-3 470-3 353-0 353-0 353-0 520-3 520-3 360-3 360-3 360-3 360-3 360-3 360-3 360-3 368-3 368-3 368-3 368-3 368-3 368-3 368-3 364-0 364-0 461-0 364-0 364-0 461-0 461-0 461-0 461-0 461-0 461-0 461-0 461-0 243-3 243-3 243-3 372-3 372-3 372-3 372-3 372-3 372-3 372-3 372-3 372-3 495-0 495-0 495-0 495-0 462-0 462-0 462-0 473-3 473-3 473-3 473-3 473-3 473-3 473-3 473-3 473-3 473-3 147-3 147-3 147-3 147-3 147-3 566-0 566-0 566-0 566-0 566-0 319-3 319-3 375-3 319-3 319-3 319-3 0-2 0-2 0-2 0-2 0-2 0-2 0-2 0-2 0-2 0-2 0-2 0-2 0-2 0-2 0-2 0-2 0-2 0-2 0-2 0-2 0-2 0-2 0-2 0-2 0-2 0-2 0-2 0-2 0-2 0-2 0-2 0-2 0-2 0-2 0-2 
0-2 0-2 0-2 0-2 0-2 0-2 0-2 0-2 0-2 0-2 0-2 0-2 0-2 0-2 0-2 0-2 0-2 0-2 0-2 0-2 0-2 0-2 0-2 0-2 0-2 0-2 0-2 0-2 0-2 0-2 0-2 0-2 0-2 0-2 0-2 357-3 357-3 357-3 357-3 357-3 357-3 357-3 357-3 357-3 357-3 183-3 183-3 183-3 183-3 183-3 482-3 482-3 401-0 482-3 327-3 327-3 327-3 286-3 286-3 286-3 427-3 427-3 427-3 559-3 286-3 286-3 503-0 503-0 503-0 503-0 503-0 503-0 503-0 503-0 479-3 479-3 479-3 302-0 302-0 328-3 328-3 328-3 328-3 328-3 328-3 328-3 453-3 453-3 453-3 453-3 453-3 453-3 453-3 184-3 184-3 184-3 184-3 470-3 470-3 470-3 470-3 470-3 470-3 470-3 470-3 353-0 353-0 520-3 520-3 520-3 520-3 360-3 360-3 360-3 360-3 360-3 368-3 368-3 368-3 368-3 563-3 563-3 563-3 563-3 563-3 364-0 461-0 461-0 461-0 461-0 461-0 461-0 461-0 461-0 461-0 243-3 243-3 243-3 243-3 243-3 372-3 372-3 372-3 372-3 372-3 372-3 372-3 372-3 495-0 495-0 495-0 495-0 495-0 495-0 462-0 462-0 473-3 473-3 473-3 473-3 473-3 473-3 473-3 421-0 421-0 421-0 147-3 147-3 147-3 147-3 147-3 147-3 566-0 566-0 319-3 319-3 319-3 319-3 319-3 319-3 319-3 319-3 0-2 0-2 0-2 0-2 0-2 0-2 0-2 0-2 0-2 0-2 0-2 0-2 0-2 0-2 0-2 0-2 0-2 0-2 0-2 0-2 0-2 0-2 0-2 0-2 0-2 0-2 0-2 0-2 0-2 0-2 0-2 0-2 0-2 0-2 0-2 
0-2 0-2 0-2 0-2 0-2 0-2 0-2 0-2 0-2 0-2 0-2 0-2 0-2 0-2 0-2 0-2 0-2 0-2 0-2 0-2 0-2 0-2 0-2 0-2 0-2 0-2 0-2 0-2 0-2 0-2 0-2 0-2 0-2 0-2 0-2 357-3 357-3 506-3 506-3 357-3 357-3 357-3 357-3 506-3 183-3 183-3 183-3 183-3 482-3 482-3 482-3 482-3 482-3 482-3 327-3 327-3 327-3 286-3 427-3 427-3 427-3 427-3 559-3 559-3 559-3 559-3 503-0 503-0 503-0 559-3 559-3 559-3 503-0 503-0 479-3 479-3 479-3 302-0 302-0 328-3 328-3 328-3 328-3 328-3 328-3 328-3 453-3 453-3 453-3 453-3 453-3 453-3 453-3 184-3 184-3 184-3 437-0 470-3 470-3 470-3 470-3 470-3 470-3 470-3 353-0 353-0 353-0 353-0 520-3 520-3 520-3 360-3 360-3 360-3 360-3 360-3 360-3 368-3 368-3 368-3 563-3 563-3 563-3 563-3 563-3 413-0 413-0 413-0 413-0 461-0 461-0 461-0 461-0 461-0 461-0 243-3 243-3 243-3 243-3 243-3 243-3 243-3 372-3 372-3 372-3 372-3 372-3 372-3 495-0 495-0 495-0 495-0 495-0 495-0 417-3 462-0 417-3 421-0 421-0 473-3 473-3 473-3 473-3 421-0 421-0 421-0 147-3 147-3 147-3 147-3 147-3 147-3 147-3 147-3 319-3 319-3 319-3 319-3 319-3 319-3 319-3 319-3 0-2 0-2 0-2 0-2 0-2 0-2 0-2 0-2 0-2 0-2 0-2 0-2 0-2 0-2 0-2 0-2 0-2 0-2 0-2 0-2 0-2 0-2 0-2 0-2 0-2 0-2 0-2 0-2 0-2 0-2 0-2 0-2 0-2 0-2 0-2 
0-2 0-2 0-2 0-2 0-2 0-2 0-2 0-2 0-2 0-2 0-2 0-2 0-2 0-2 0-2 0-2 0-2 0-2 0-2 0-2 0-2 0-2 0-2 0-2 0-2 0-2 0-2 0-2 0-2 0-2 0-2 0-2 0-2 0-2 0-2 506-3 506-3 506-3 506-3 506-3 506-3 506-3 357-3 506-3 183-3 183-3 183-3 183-3 183-3 482-3 482-3 482-3 482-3 482-3 482-3 482-3 482-3 427-3 427-3 427-3 427-3 427-3 427-3 427-3 559-3 559-3 559-3 559-3 559-3 559-3 559-3 559-3 503-0 479-3 479-3 302-0 302-0 302-0 302-0 328-3 328-3 328-3 328-3 328-3 328-3 453-3 453-3 453-3 453-3 453-3 453-3 558-3 558-3 437-0 184-3 184-3 437-0 470-3 470-3 470-3 470-3 353-0 353-0 353-0 353-0 353-0 353-0 353-0 520-3 520-3 520-3 520-3 467-3 467-3 467-3 360-3 467-3 563-3 563-3 563-3 563-3 563-3 563-3 563-3 563-3 413-0 413-0 413-0 413-0 461-0 461-0 461-0 461-0 461-0 243-3 243-3 243-3 243-3 570-0 570-0 243-3 372-3 372-3 372-3 372-3 372-3 372-3 372-3 495-0 495-0 495-0 495-0 495-0 417-3 417-3 417-3 417-3 417-3 421-0 421-0 421-0 421-0 473-3 421-0 421-0 421-0 421-0 147-3 147-3 147-3 147-3 147-3 147-3 147-3 147-3 147-3 319-3 319-3 319-3 319-3 319-3 319-3 0-2 0-2 0-2 0-2 0-2 0-2 0-2 0-2 0-2 0-2 0-2 0-2 0-2 0-2 0-2 0-2 0-2 0-2 0-2 0-2 0-2 0-2 0-2 0-2 0-2 0-2 0-2 0-2 0-2 0-2 0-2 0-2 0-2 0-2 0-2 
0-2 0-2 0-2 0-2 0-2 0-2 0-2 0-2 0-2 0-2 0-2 0-2 0-2 0-2 0-2 0-2 0-2 0-2 0-2 0-2 0-2 0-2 0-2 0-2 0-2 0-2 0-2 0-2 0-2 0-2 0-2 0-2 0-2 0-2 0-2 506-3 506-3 506-3 506-3 506-3 506-3 506-3 506-3 506-3 183-3 183-3 183-3 183-3 183-3 183-3 183-3 482-3 482-3 482-3 482-3 482-3 482-3 482-3 427-3 427-3 427-3 427-3 427-3 427-3 427-3 427-3 427-3 559-3 559-3 559-3 559-3 559-3 479-3 479-3 479-3 479-3 302-0 302-0 302-0 302-0 302-0 543-0 453-3 453-3 453-3 453-3 453-3 453-3 453-3 453-3 453-3 558-3 558-3 437-0 437-0 437-0 437-0 437-0 437-0 437-0 353-0 353-0 353-0 353-0 353-0 353-0 353-0 520-3 520-3 520-3 520-3 520-3 467-3 467-3 467-3 467-3 467-3 467-3 563-3 563-3 467-3 563-3 563-3 563-3 563-3 563-3 563-3 413-0 413-0 461-0 461-0 243-3 243-3 243-3 243-3 243-3 243-3 570-0 570-0 570-0 570-0 570-0 570-0 570-0 372-3 372-3 372-3 495-0 495-0 495-0 495-0 495-0 495-0 417-3 417-3 417-3 417-3 417-3 417-3 421-0 421-0 421-0 421-0 421-0 421-0 421-0 421-0 421-0 392-0 392-0 392-0 147-3 147-3 147-3 147-3 147-3 319-3 319-3 223-3 319-3 319-3 319-3 0-2 0-2 0-2 0-2 0-2 0-2 0-2 0-2 0-2 0-2 0-2 0-2 0-2 0-2 0-2 0-2 0-2 0-2 0-2 0-2 0-2 0-2 0-2 0-2 0-2 0-2 0-2 0-2 0-2 0-2 0-2 0-2 0-2 0-2 0-2 
0-2 0-2 0-2 0-2 0-2 0-2 0-2 0-2 0-2 0-2 0-2 0-2 0-2 0-2 0-2 0-2 0-2 0-2 0-2 0-2 0-2 0-2 0-2 0-2 0-2 0-2 0-2 0-2 0-2 0-2 0-2 0-2 0-2 0-2 0-2 506-3 506-3 506-3 506-3 506-3 506-3 506-3 506-3 506-3 183-3 183-3 183-3 183-3 183-3 156-0 156-0 482-3 482-3 482-3 482-3 482-3 482-3 482-3 482-3 482-3 427-3 427-3 427-3 427-3 427-3 427-3 427-3 559-3 559-3 559-3 559-3 559-3 479-3 479-3 479-3 479-3 479-3 302-0 302-0 302-0 302-0 543-0 453-3 453-3 453-3 453-3 453-3 453-3 453-3 543-0 543-0 543-0 558-3 437-0 437-0 437-0 437-0 437-0 437-0 437-0 353-0 353-0 353-0 353-0 353-0 353-0 353-0 520-3 520-3 520-3 520-3 520-3 467-3 467-3 467-3 467-3 467-3 467-3 467-3 467-3 467-3 563-3 563-3 563-3 563-3 413-0 413-0 413-0 413-0 591-0 591-0 591-0 591-0 591-0 591-0 570-0 570-0 570-0 570-0 570-0 444-3 570-0 570-0 570-0 570-0 372-3 372-3 495-0 495-0 495-0 495-0 495-0 417-3 417-3 417-3 417-3 417-3 417-3 460-3 460-3 421-0 421-0 421-0 421-0 421-0 421-0 421-0 367-3 392-0 392-0 392-0 147-3 147-3 147-3 223-3 223-3 223-3 223-3 223-3 319-3 319-3 319-3 0-2 0-2 0-2 0-2 0-2 0-2 0-2 0-2 0-2 0-2 0-2 0-2 0-2 0-2 0-2 0-2 0-2 0-2 0-2 0-2 0-2 0-2 0-2 0-2 0-2 0-2 0-2 0-2 0-2 0-2 0-2 0-2 0-2 0-2 0-2 
0-2 0-2 0-2 0-2 0-2 0-2 0-2 0-2 0-2 0-2 0-2 0-2 0-2 0-2 0-2 0-2 0-2 0-2 0-2 0-2 0-2 0-2 0-2 0-2 0-2 0-2 0-2 0-2 0-2 0-2 0-2 0-2 0-2 0-2 0-2 532-0 532-0 532-0 506-3 506-3 506-3 506-3 506-3 506-3 183-3 183-3 478-3 478-3 156-0 156-0 156-0 156-0 482-3 156-0 482-3 482-3 482-3 482-3 379-3 482-3 379-3 427-3 427-3 427-3 427-3 427-3 427-3 559-3 559-3 559-3 559-3 479-3 479-3 479-3 479-3 480-3 302-0 302-0 302-0 302-0 302-0 543-0 543-0 453-3 543-0 543-0 543-0 543-0 543-0 543-0 543-0 558-3 558-3 437-0 437-0 437-0 437-0 437-0 437-0 437-0 353-0 353-0 353-0 353-0 353-0 353-0 353-0 520-3 520-3 520-3 520-3 423-3 423-3 467-3 467-3 467-3 467-3 467-3 467-3 467-3 467-3 467-3 563-3 563-3 563-3 413-0 413-0 413-0 413-0 591-0 591-0 591-0 591-0 591-0 570-0 570-0 570-0 570-0 570-0 444-3 444-3 570-0 570-0 570-0 570-0 570-0 570-0 343-0 495-0 495-0 523-3 417-3 417-3 417-3 417-3 417-3 417-3 417-3 460-3 460-3 421-0 421-0 421-0 421-0 297-3 421-0 421-0 367-3 392-0 392-0 392-0 392-0 147-3 223-3 223-3 223-3 223-3 223-3 223-3 398-3 319-3 319-3 0-2 0-2 0-2 0-2 0-2 0-2 0-2 0-2 0-2 0-2 0-2 0-2 0-2 0-2 0-2 0-2 0-2 0-2 0-2 0-2 0-2 0-2 0-2 0-2 0-2 0-2 0-2 0-2 0-2 0-2 0-2 0-2 0-2 0-2 0-2 
0-2 0-2 0-2 0-2 0-2 0-2 0-2 0-2 0-2 0-2 0-2 0-2 0-2 0-2 0-2 0-2 0-2 0-2 0-2 0-2 0-2 0-2 0-2 0-2 0-2 0-2 0-2 0-2 0-2 0-2 0-2 0-2 0-2 0-2 0-2 532-0 532-0 532-0 532-0 506-3 506-3 532-0 506-3 506-3 478-3 478-3 478-3 478-3 156-0 156-0 156-0 156-0 156-0 156-0 379-3 482-3 482-3 379-3 379-3 379-3 379-3 427-3 427-3 427-3 415-3 427-3 427-3 559-3 559-3 559-3 559-3 406-3 479-3 479-3 479-3 480-3 302-0 302-0 302-0 302-0 543-0 543-0 543-0 543-0 543-0 543-0 543-0 543-0 543-0 543-0 543-0 558-3 558-3 437-0 437-0 437-0 437-0 437-0 437-0 437-0 437-0 437-0 437-0 437-0 437-0 353-0 358-0 520-3 520-3 520-3 423-3 423-3 423-3 423-3 467-3 423-3 467-3 467-3 467-3 467-3 467-3 467-3 563-3 413-0 413-0 413-0 413-0 413-0 413-0 591-0 591-0 591-0 591-0 591-0 591-0 591-0 570-0 570-0 570-0 444-3 444-3 444-3 444-3 570-0 570-0 343-0 343-0 343-0 343-0 343-0 523-3 523-3 523-3 523-3 417-3 417-3 417-3 460-3 460-3 460-3 460-3 421-0 421-0 297-3 297-3 297-3 367-3 367-3 392-0 392-0 392-0 392-0 392-0 223-3 223-3 223-3 223-3 223-3 223-3 398-3 398-3 398-3 0-2 0-2 0-2 0-2 0-2 0-2 0-2 0-2 0-2 0-2 0-2 0-2 0-2 0-2 0-2 0-2 0-2 0-2 0-2 0-2 0-2 0-2 0-2 0-2 0-2 0-2 0-2 0-2 0-2 0-2 0-2 0-2 0-2 0-2 0-2 
0-2 0-2 0-2 0-2 0-2 0-2 0-2 0-2 0-2 0-2 0-2 0-2 0-2 0-2 0-2 0-2 0-2 0-2 0-2 0-2 0-2 0-2 0-2 0-2 0-2 0-2 0-2 0-2 0-2 0-2 0-2 0-2 0-2 0-2 0-2 532-0 532-0 532-0 532-0 532-0 532-0 532-0 478-3 478-3 478-3 478-3 478-3 156-0 156-0 156-0 156-0 156-0 156-0 156-0 379-3 379-3 482-3 379-3 379-3 379-3 415-3 415-3 415-3 415-3 415-3 427-3 427-3 559-3 406-3 406-3 406-3 406-3 479-3 479-3 479-3 480-3 302-0 302-0 302-0 302-0 302-0 543-0 543-0 543-0 543-0 543-0 543-0 543-0 543-0 543-0 543-0 558-3 558-3 558-3 558-3 410-3 410-3 410-3 410-3 437-0 437-0 437-0 437-0 437-0 358-0 358-0 358-0 358-0 358-0 520-3 520-3 423-3 423-3 423-3 423-3 423-3 423-3 423-3 423-3 423-3 467-3 467-3 563-3 413-0 413-0 413-0 413-0 413-0 591-0 591-0 591-0 591-0 591-0 591-0 591-0 570-0 570-0 444-3 444-3 444-3 444-3 444-3 343-0 343-0 343-0 343-0 343-0 343-0 343-0 523-3 523-3 523-3 523-3 417-3 417-3 417-3 417-3 460-3 460-3 460-3 297-3 297-3 297-3 297-3 297-3 297-3 367-3 367-3 367-3 367-3 367-3 392-0 392-0 223-3 223-3 223-3 223-3 223-3 398-3 398-3 398-3 398-3 0-2 0-2 0-2 0-2 0-2 0-2 0-2 0-2 0-2 0-2 0-2 0-2 0-2 0-2 0-2 0-2 0-2 0-2 0-2 0-2 0-2 0-2 0-2 0-2 0-2 0-2 0-2 0-2 0-2 0-2 0-2 0-2 0-2 0-2 0-2 
0-2 0-2 0-2 0-2 0-2 0-2 0-2 0-2 0-2 0-2 0-2 0-2 0-2 0-2 0-2 0-2 0-2 0-2 0-2 0-2 0-2 0-2 0-2 0-2 0-2 0-2 0-2 0-2 0-2 0-2 0-2 0-2 0-2 0-2 0-2 532-0 532-0 532-0 532-0 532-0 532-0 532-0 532-0 532-0 478-3 478-3 478-3 478-3 156-0 156-0 156-0 156-0 156-0 156-0 379-3 379-3 379-3 379-3 379-3 379-3 415-3 415-3 415-3 415-3 415-3 415-3 415-3 415-3 406-3 406-3 406-3 406-3 479-3 479-3 479-3 480-3 302-0 302-0 302-0 302-0 302-0 543-0 543-0 543-0 543-0 543-0 543-0 314-3 314-3 314-3 558-3 558-3 558-3 558-3 558-3 558-3 410-3 410-3 410-3 410-3 410-3 410-3 410-3 358-0 358-0 358-0 358-0 358-0 358-0 520-3 520-3 423-3 423-3 423-3 423-3 423-3 423-3 491-3 423-3 423-3 467-3 467-3 563-3 413-0 413-0 413-0 413-0 413-0 591-0 591-0 591-0 591-0 591-0 591-0 591-0 570-0 570-0 444-3 444-3 444-3 444-3 444-3 343-0 343-0 343-0 343-0 343-0 343-0 523-3 523-3 523-3 523-3 523-3 523-3 417-3 417-3 417-3 417-3 460-3 460-3 297-3 297-3 297-3 297-3 297-3 367-3 367-3 367-3 392-0 392-0 392-0 392-0 392-0 392-0 223-3 398-3 398-3 398-3 398-3 398-3 398-3 398-3 0-2 0-2 0-2 0-2 0-2 0-2 0-2 0-2 0-2 0-2 0-2 0-2 0-2 0-2 0-2 0-2 0-2 0-2 0-2 0-2 0-2 0-2 0-2 0-2 0-2 0-2 0-2 0-2 0-2 0-2 0-2 0-2 0-2 0-2 0-2 
0-2 0-2 0-2 0-2 0-2 0-2 0-2 0-2 0-2 0-2 0-2 0-2 0-2 0-2 0-2 0-2 0-2 0-2 0-2 0-2 0-2 0-2 0-2 0-2 0-2 0-2 0-2 0-2 0-2 0-2 0-2 0-2 0-2 0-2 0-2 532-0 532-0 532-0 532-0 532-0 532-0 532-0 532-0 532-0 478-3 478-3 478-3 478-3 156-0 156-0 156-0 156-0 156-0 156-0 379-3 379-3 379-3 379-3 379-3 379-3 379-3 415-3 415-3 415-3 415-3 415-3 415-3 406-3 406-3 406-3 406-3 406-3 479-3 479-3 480-3 480-3 480-3 302-0 302-0 480-3 302-0 381-3 381-3 381-3 381-3 314-3 314-3 314-3 314-3 314-3 558-3 558-3 558-3 558-3 558-3 558-3 558-3 410-3 410-3 410-3 410-3 410-3 410-3 358-0 358-0 358-0 358-0 358-0 358-0 520-3 520-3 423-3 423-3 423-3 423-3 423-3 423-3 491-3 491-3 491-3 563-3 563-3 563-3 563-3 413-0 413-0 413-0 536-0 591-0 591-0 591-0 591-0 591-0 591-0 591-0 294-0 570-0 444-3 444-3 444-3 444-3 444-3 343-0 343-0 343-0 343-0 343-0 523-3 523-3 523-3 523-3 523-3 523-3 523-3 523-3 417-3 460-3 460-3 460-3 460-3 297-3 297-3 297-3 297-3 297-3 297-3 367-3 367-3 392-0 392-0 392-0 392-0 392-0 392-0 223-3 223-3 398-3 398-3 398-3 398-3 398-3 398-3 0-2 0-2 0-2 0-2 0-2 0-2 0-2 0-2 0-2 0-2 0-2 0-2 0-2 0-2 0-2 0-2 0-2 0-2 0-2 0-2 0-2 0-2 0-2 0-2 0-2 0-2 0-2 0-2 0-2 0-2 0-2 0-2 0-2 0-2 0-2 
0-2 0-2 0-2 0-2 0-2 0-2 0-2 0-2 0-2 0-2 0-2 0-2 0-2 0-2 0-2 0-2 0-2 0-2 0-2 0-2 0-2 0-2 0-2 0-2 0-2 0-2 0-2 0-2 0-2 0-2 0-2 0-2 0-2 0-2 0-2 532-0 532-0 532-0 532-0 532-0 532-0 478-3 478-3 478-3 478-3 478-3 478-3 156-0 156-0 156-0 156-0 156-0 156-0 156-0 452-0 379-3 379-3 379-3 379-3 379-3 281-3 415-3 415-3 415-3 415-3 415-3 406-3 406-3 406-3 406-3 406-3 406-3 480-3 480-3 480-3 480-3 480-3 480-3 480-3 480-3 381-3 381-3 381-3 381-3 314-3 314-3 314-3 314-3 314-3 314-3 558-3 558-3 558-3 558-3 558-3 558-3 558-3 410-3 410-3 410-3 410-3 410-3 358-0 358-0 358-0 358-0 358-0 358-0 615-0 615-0 615-0 615-0 423-3 423-3 423-3 423-3 423-3 491-3 491-3 491-3 491-3 563-3 563-3 536-0 413-0 413-0 413-0 536-0 536-0 294-0 294-0 294-0 294-0 294-0 294-0 294-0 294-0 444-3 444-3 444-3 444-3 444-3 444-3 343-0 343-0 343-0 343-0 523-3 523-3 523-3 523-3 523-3 523-3 523-3 523-3 523-3 460-3 460-3 460-3 460-3 297-3 297-3 297-3 297-3 297-3 297-3 297-3 367-3 392-0 392-0 392-0 392-0 392-0 392-0 223-3 223-3 398-3 398-3 398-3 398-3 398-3 398-3 0-2 0-2 0-2 0-2 0-2 0-2 0-2 0-2 0-2 0-2 0-2 0-2 0-2 0-2 0-2 0-2 0-2 0-2 0-2 0-2 0-2 0-2 0-2 0-2 0-2 0-2 0-2 0-2 0-2 0-2 0-2 0-2 0-2 0-2 0-2 
0-2 0-2 0-2 0-2 0-2 0-2 0-2 0-2 0-2 0-2 0-2 0-2 0-2 0-2 0-2 0-2 0-2 0-2 0-2 0-2 0-2 0-2 0-2 0-2 0-2 0-2 0-2 0-2 0-2 0-2 0-2 0-2 0-2 0-2 0-2 383-0 383-0 532-0 383-0 383-0 383-0 478-3 478-3 478-3 478-3 478-3 478-3 452-0 452-0 452-0 452-0 452-0 156-0 452-0 452-0 379-3 379-3 379-3 379-3 281-3 281-3 415-3 415-3 406-3 406-3 406-3 406-3 406-3 406-3 406-3 406-3 406-3 406-3 480-3 480-3 480-3 480-3 480-3 480-3 480-3 381-3 381-3 381-3 314-3 314-3 314-3 314-3 314-3 314-3 314-3 314-3 558-3 558-3 558-3 558-3 558-3 410-3 410-3 410-3 410-3 410-3 410-3 358-0 358-0 358-0 358-0 358-0 358-0 615-0 615-0 615-0 615-0 615-0 423-3 423-3 423-3 423-3 491-3 491-3 491-3 491-3 491-3 563-3 536-0 413-0 413-0 536-0 536-0 536-0 294-0 294-0 294-0 294-0 294-0 294-0 294-0 294-0 444-3 444-3 444-3 444-3 444-3 444-3 343-0 343-0 343-0 343-0 523-3 523-3 523-3 523-3 523-3 434-3 434-3 434-3 460-3 460-3 460-3 460-3 460-3 297-3 297-3 297-3 297-3 297-3 367-3 367-3 367-3 367-3 392-0 392-0 392-0 392-0 223-3 223-3 223-3 398-3 398-3 398-3 398-3 398-3 346-0 0-2 0-2 0-2 0-2 0-2 0-2 0-2 0-2 0-2 0-2 0-2 0-2 0-2 0-2 0-2 0-2 0-2 0-2 0-2 0-2 0-2 0-2 0-2 0-2 0-2 0-2 0-2 0-2 0-2 0-2 0-2 0-2 0-2 0-2 0-2 
0-2 0-2 0-2 0-2 0-2 0-2 0-2 0-2 0-2 0-2 0-2 0-2 0-2 0-2 0-2 0-2 0-2 0-2 0-2 0-2 0-2 0-2 0-2 0-2 0-2 0-2 0-2 0-2 0-2 0-2 0-2 0-2 0-2 0-2 0-2 383-0 383-0 383-0 383-0 383-0 383-0 478-3 478-3 478-3 478-3 478-3 478-3 452-0 452-0 452-0 452-0 452-0 452-0 452-0 452-0 379-3 379-3 379-3 281-3 281-3 281-3 281-3 415-3 406-3 415-3 415-3 406-3 406-3 406-3 406-3 406-3 480-3 480-3 480-3 480-3 480-3 381-3 480-3 480-3 381-3 381-3 381-3 381-3 314-3 314-3 314-3 314-3 314-3 314-3 314-3 314-3 314-3 459-0 558-3 558-3 459-0 410-3 410-3 410-3 410-3 410-3 410-3 358-0 358-0 358-0 358-0 358-0 615-0 615-0 615-0 615-0 615-0 615-0 615-0 463-0 463-0 463-0 491-3 491-3 491-3 491-3 491-3 536-0 536-0 536-0 413-0 536-0 536-0 536-0 294-0 144-3 144-3 294-0 294-0 294-0 294-0 294-0 444-3 444-3 444-3 444-3 444-3 343-0 343-0 343-0 343-0 343-0 343-0 564-3 564-3 523-3 523-3 523-3 434-3 434-3 460-3 460-3 460-3 460-3 460-3 297-3 297-3 297-3 297-3 297-3 367-3 367-3 367-3 367-3 571-0 571-0 571-0 571-0 223-3 223-3 223-3 398-3 398-3 398-3 346-0 346-0 346-0 0-2 0-2 0-2 0-2 0-2 0-2 0-2 0-2 0-2 0-2 0-2 0-2 0-2 0-2 0-2 0-2 0-2 0-2 0-2 0-2 0-2 0-2 0-2 0-2 0-2 0-2 0-2 0-2 0-2 0-2 0-2 0-2 0-2 0-2 0-2 
0-2 0-2 0-2 0-2 0-2 0-2 0-2 0-2 0-2 0-2 0-2 0-2 0-2 0-2 0-2 0-2 0-2 0-2 0-2 0-2 0-2 0-2 0-2 0-2 0-2 0-2 0-2 0-2 0-2 0-2 0-2 0-2 0-2 0-2 0-2 383-0 383-0 383-0 383-0 383-0 383-0 383-0 383-0 478-3 478-3 276-0 478-3 452-0 452-0 452-0 452-0 452-0 452-0 452-0 452-0 379-3 379-3 281-3 281-3 281-3 281-3 281-3 415-3 415-3 415-3 415-3 415-3 309-0 309-0 309-0 309-0 480-3 480-3 480-3 480-3 480-3 381-3 381-3 381-3 381-3 381-3 381-3 381-3 381-3 284-3 314-3 314-3 314-3 314-3 314-3 314-3 459-0 459-0 459-0 558-3 459-0 459-0 410-3 410-3 382-0 382-0 382-0 382-0 382-0 358-0 358-0 358-0 615-0 615-0 615-0 615-0 615-0 615-0 615-0 463-0 463-0 463-0 491-3 491-3 491-3 491-3 491-3 536-0 536-0 536-0 536-0 536-0 536-0 536-0 536-0 144-3 144-3 144-3 294-0 294-0 294-0 294-0 294-0 294-0 445-3 445-3 445-3 343-0 343-0 445-3 564-3 564-3 564-3 564-3 564-3 434-3 434-3 434-3 434-3 434-3 434-3 460-3 460-3 460-3 370-3 370-3 297-3 297-3 297-3 297-3 367-3 367-3 367-3 367-3 367-3 571-0 571-0 571-0 223-3 223-3 223-3 398-3 398-3 398-3 346-0 346-0 0-2 0-2 0-2 0-2 0-2 0-2 0-2 0-2 0-2 0-2 0-2 0-2 0-2 0-2 0-2 0-2 0-2 0-2 0-2 0-2 0-2 0-2 0-2 0-2 0-2 0-2 0-2 0-2 0-2 0-2 0-2 0-2 0-2 0-2 0-2 0-2 
0-2 0-2 0-2 0-2 0-2 0-2 0-2 0-2 0-2 0-2 0-2 0-2 0-2 0-2 0-2 0-2 0-2 0-2 0-2 0-2 0-2 0-2 0-2 0-2 0-2 0-2 0-2 0-2 0-2 0-2 0-2 0-2 0-2 0-2 0-2 383-0 383-0 383-0 383-0 383-0 383-0 383-0 383-0 276-0 276-0 276-0 478-3 452-0 452-0 452-0 452-0 452-0 507-0 507-0 507-0 507-0 281-3 281-3 281-3 281-3 281-3 281-3 281-3 415-3 415-3 415-3 309-0 309-0 309-0 309-0 309-0 309-0 480-3 480-3 284-3 480-3 381-3 381-3 381-3 381-3 381-3 381-3 284-3 284-3 284-3 459-0 459-0 459-0 459-0 314-3 314-3 459-0 459-0 459-0 459-0 459-0 459-0 459-0 410-3 382-0 382-0 382-0 382-0 382-0 382-0 382-0 615-0 615-0 615-0 615-0 615-0 615-0 615-0 615-0 463-0 463-0 463-0 491-3 491-3 491-3 491-3 491-3 536-0 536-0 536-0 536-0 536-0 536-0 536-0 144-3 144-3 144-3 144-3 294-0 294-0 294-0 294-0 294-0 294-0 445-3 445-3 445-3 445-3 445-3 445-3 445-3 564-3 564-3 564-3 564-3 564-3 434-3 434-3 434-3 434-3 434-3 460-3 460-3 460-3 370-3 370-3 370-3 370-3 370-3 397-3 367-3 367-3 367-3 367-3 367-3 571-0 571-0 571-0 571-0 571-0 571-0 571-0 571-0 398-3 346-0 346-0 0-2 0-2 0-2 0-2 0-2 0-2 0-2 0-2 0-2 0-2 0-2 0-2 0-2 0-2 0-2 0-2 0-2 0-2 0-2 0-2 0-2 0-2 0-2 0-2 0-2 0-2 0-2 0-2 0-2 0-2 0-2 0-2 0-2 0-2 0-2 0-2 
0-2 0-2 0-2 0-2 0-2 0-2 0-2 0-2 0-2 0-2 0-2 0-2 0-2 0-2 0-2 0-2 0-2 0-2 0-2 0-2 0-2 0-2 0-2 0-2 0-2 0-2 0-2 0-2 0-2 0-2 0-2 0-2 0-2 0-2 0-2 0-2 383-0 383-0 383-0 383-0 383-0 383-0 276-0 276-0 276-0 276-0 478-3 452-0 452-0 452-0 452-0 452-0 507-0 507-0 430-0 430-0 281-3 281-3 281-3 281-3 309-0 281-3 281-3 415-3 415-3 415-3 309-0 309-0 309-0 309-0 309-0 309-0 561-0 561-0 284-3 284-3 381-3 381-3 381-3 381-3 381-3 381-3 284-3 284-3 284-3 459-0 459-0 459-0 459-0 459-0 459-0 459-0 459-0 359-0 359-0 359-0 359-0 359-0 410-3 410-3 382-0 382-0 382-0 382-0 382-0 382-0 615-0 615-0 441-0 615-0 615-0 615-0 441-0 441-0 441-0 463-0 463-0 463-0 491-3 491-3 491-3 491-3 536-0 536-0 536-0 536-0 536-0 536-0 536-0 144-3 144-3 144-3 144-3 294-0 294-0 294-0 294-0 294-0 294-0 445-3 445-3 445-3 445-3 445-3 445-3 445-3 445-3 564-3 564-3 564-3 564-3 434-3 434-3 434-3 434-3 434-3 460-3 460-3 370-3 370-3 370-3 370-3 370-3 370-3 397-3 397-3 367-3 367-3 367-3 367-3 571-0 571-0 571-0 571-0 571-0 571-0 571-0 571-0 346-0 346-0 0-2 0-2 0-2 0-2 0-2 0-2 0-2 0-2 0-2 0-2 0-2 0-2 0-2 0-2 0-2 0-2 0-2 0-2 0-2 0-2 0-2 0-2 0-2 0-2 0-2 0-2 0-2 0-2 0-2 0-2 0-2 0-2 0-2 0-2 0-2 0-2 0-2 
0-2 0-2 0-2 0-2 0-2 0-2 0-2 0-2 0-2 0-2 0-2 0-2 0-2 0-2 0-2 0-2 0-2 0-2 0-2 0-2 0-2 0-2 0-2 0-2 0-2 0-2 0-2 0-2 0-2 0-2 0-2 0-2 0-2 0-2 0-2 0-2 383-0 383-0 383-0 383-0 383-0 383-0 276-0 276-0 276-0 452-0 452-0 452-0 507-0 507-0 507-0 507-0 507-0 507-0 507-0 430-0 281-3 281-3 281-3 281-3 309-0 309-0 309-0 309-0 309-0 309-0 309-0 309-0 309-0 309-0 309-0 309-0 561-0 561-0 561-0 284-3 284-3 284-3 284-3 381-3 381-3 381-3 284-3 284-3 284-3 284-3 407-0 407-0 459-0 459-0 459-0 459-0 459-0 359-0 359-0 359-0 359-0 359-0 359-0 359-0 382-0 382-0 382-0 382-0 382-0 441-0 615-0 441-0 441-0 441-0 615-0 441-0 441-0 441-0 441-0 463-0 463-0 463-0 491-3 491-3 491-3 491-3 491-3 536-0 494-0 494-0 494-0 144-3 144-3 144-3 144-3 144-3 144-3 144-3 294-0 144-3 144-3 144-3 445-3 445-3 445-3 445-3 445-3 445-3 445-3 445-3 445-3 564-3 564-3 564-3 434-3 434-3 434-3 434-3 434-3 434-3 434-3 434-3 370-3 370-3 370-3 370-3 370-3 370-3 370-3 397-3 367-3 367-3 367-3 571-0 571-0 571-0 571-0 571-0 571-0 571-0 571-0 346-0 346-0 346-0 0-2 0-2 0-2 0-2 0-2 0-2 0-2 0-2 0-2 0-2 0-2 0-2 0-2 0-2 0-2 0-2 0-2 0-2 0-2 0-2 0-2 0-2 0-2 0-2 0-2 0-2 0-2 0-2 0-2 0-2 0-2 0-2 0-2 0-2 0-2 0-2 0-2 
0-2 0-2 0-2 0-2 0-2 0-2 0-2 0-2 0-2 0-2 0-2 0-2 0-2 0-2 0-2 0-2 0-2 0-2 0-2 0-2 0-2 0-2 0-2 0-2 0-2 0-2 0-2 0-2 0-2 0-2 0-2 0-2 0-2 0-2 0-2 0-2 383-0 383-0 276-0 276-0 276-0 276-0 276-0 276-0 276-0 452-0 452-0 452-0 452-0 507-0 507-0 507-0 507-0 507-0 507-0 430-0 281-3 281-3 281-3 281-3 309-0 609-0 609-0 609-0 609-0 609-0 609-0 309-0 309-0 309-0 561-0 561-0 561-0 561-0 561-0 284-3 284-3 284-3 284-3 284-3 284-3 284-3 284-3 284-3 407-0 407-0 407-0 459-0 459-0 459-0 459-0 459-0 459-0 359-0 359-0 359-0 359-0 359-0 359-0 359-0 359-0 382-0 382-0 382-0 382-0 441-0 441-0 441-0 441-0 441-0 441-0 441-0 441-0 441-0 441-0 463-0 463-0 463-0 491-3 491-3 494-0 494-0 536-0 536-0 494-0 494-0 494-0 144-3 144-3 144-3 144-3 144-3 144-3 144-3 144-3 144-3 144-3 144-3 144-3 144-3 445-3 445-3 445-3 445-3 445-3 445-3 564-3 564-3 564-3 564-3 434-3 434-3 434-3 434-3 434-3 434-3 434-3 434-3 370-3 370-3 370-3 370-3 397-3 397-3 397-3 397-3 397-3 397-3 571-0 571-0 571-0 571-0 346-0 346-0 571-0 571-0 346-0 346-0 346-0 346-0 0-2 0-2 0-2 0-2 0-2 0-2 0-2 0-2 0-2 0-2 0-2 0-2 0-2 0-2 0-2 0-2 0-2 0-2 0-2 0-2 0-2 0-2 0-2 0-2 0-2 0-2 0-2 0-2 0-2 0-2 0-2 0-2 0-2 0-2 0-2 0-2 0-2 
0-2 0-2 0-2 0-2 0-2 0-2 0-2 0-2 0-2 0-2 0-2 0-2 0-2 0-2 0-2 0-2 0-2 0-2 0-2 0-2 0-2 0-2 0-2 0-2 0-2 0-2 0-2 0-2 0-2 0-2 0-2 0-2 0-2 0-2 0-2 0-2 0-2 0-2 276-0 276-0 276-0 276-0 276-0 276-0 276-0 276-0 276-0 276-0 452-0 507-0 507-0 507-0 507-0 507-0 430-0 430-0 430-0 430-0 281-3 281-3 309-0 609-0 609-0 609-0 609-0 609-0 609-0 609-0 309-0 309-0 561-0 561-0 561-0 561-0 561-0 561-0 284-3 284-3 284-3 284-3 284-3 284-3 284-3 407-0 407-0 407-0 407-0 407-0 407-0 407-0 459-0 403-0 403-0 359-0 359-0 359-0 359-0 359-0 359-0 359-0 359-0 382-0 382-0 382-0 441-0 441-0 441-0 441-0 212-3 441-0 441-0 441-0 441-0 441-0 441-0 463-0 463-0 463-0 463-0 494-0 494-0 494-0 494-0 494-0 494-0 494-0 494-0 494-0 494-0 494-0 494-0 494-0 594-0 594-0 594-0 594-0 144-3 144-3 144-3 445-3 445-3 445-3 483-3 445-3 445-3 483-3 564-3 564-3 564-3 522-0 522-0 522-0 522-0 492-3 434-3 434-3 434-3 434-3 370-3 370-3 370-3 397-3 397-3 397-3 397-3 397-3 397-3 397-3 571-0 571-0 571-0 571-0 346-0 346-0 346-0 346-0 346-0 346-0 346-0 0-2 0-2 0-2 0-2 0-2 0-2 0-2 0-2 0-2 0-2 0-2 0-2 0-2 0-2 0-2 0-2 0-2 0-2 0-2 0-2 0-2 0-2 0-2 0-2 0-2 0-2 0-2 0-2 0-2 0-2 0-2 0-2 0-2 0-2 0-2 0-2 0-2 0-2 
0-2 0-2 0-2 0-2 0-2 0-2 0-2 0-2 0-2 0-2 0-2 0-2 0-2 0-2 0-2 0-2 0-2 0-2 0-2 0-2 0-2 0-2 0-2 0-2 0-2 0-2 0-2 0-2 0-2 0-2 0-2 0-2 0-2 0-2 0-2 0-2 0-2 0-2 0-2 276-0 276-0 276-0 276-0 276-0 276-0 276-0 276-0 276-0 452-0 452-0 507-0 507-0 507-0 507-0 430-0 430-0 430-0 430-0 430-0 281-3 281-3 609-0 609-0 609-0 609-0 609-0 609-0 609-0 384-0 309-0 561-0 561-0 561-0 561-0 561-0 561-0 561-0 561-0 284-3 284-3 284-3 284-3 407-0 407-0 407-0 407-0 407-0 407-0 407-0 407-0 403-0 403-0 403-0 359-0 359-0 359-0 359-0 359-0 359-0 359-0 562-3 382-0 382-0 382-0 441-0 441-0 212-3 212-3 212-3 431-3 441-0 431-3 463-0 441-0 463-0 463-0 438-3 463-0 494-0 494-0 494-0 494-0 494-0 494-0 494-0 494-0 494-0 373-3 373-3 373-3 373-3 594-0 594-0 594-0 594-0 594-0 483-3 483-3 483-3 445-3 483-3 445-3 483-3 483-3 483-3 483-3 564-3 564-3 564-3 564-3 522-0 522-0 522-0 492-3 492-3 434-3 370-3 370-3 370-3 370-3 370-3 397-3 397-3 397-3 397-3 397-3 397-3 316-0 316-0 316-0 316-0 487-0 346-0 346-0 346-0 346-0 346-0 346-0 0-2 0-2 0-2 0-2 0-2 0-2 0-2 0-2 0-2 0-2 0-2 0-2 0-2 0-2 0-2 0-2 0-2 0-2 0-2 0-2 0-2 0-2 0-2 0-2 0-2 0-2 0-2 0-2 0-2 0-2 0-2 0-2 0-2 0-2 0-2 0-2 0-2 0-2 0-2 
0-2 0-2 0-2 0-2 0-2 0-2 0-2 0-2 0-2 0-2 0-2 0-2 0-2 0-2 0-2 0-2 0-2 0-2 0-2 0-2 0-2 0-2 0-2 0-2 0-2 0-2 0-2 0-2 0-2 0-2 0-2 0-2 0-2 0-2 0-2 0-2 0-2 0-2 0-2 510-0 510-0 276-0 276-0 276-0 276-0 276-0 276-0 510-0 507-0 507-0 507-0 507-0 507-0 507-0 430-0 430-0 430-0 430-0 430-0 281-3 281-3 609-0 609-0 609-0 609-0 609-0 609-0 384-0 384-0 309-0 384-0 384-0 561-0 561-0 561-0 561-0 561-0 561-0 284-3 516-0 516-0 284-3 407-0 407-0 407-0 407-0 407-0 407-0 403-0 403-0 403-0 403-0 403-0 359-0 359-0 403-0 562-3 562-3 562-3 562-3 562-3 562-3 382-0 382-0 212-3 212-3 212-3 212-3 431-3 431-3 431-3 431-3 463-0 463-0 463-0 463-0 438-3 438-3 494-0 494-0 494-0 494-0 494-0 494-0 494-0 494-0 494-0 373-3 373-3 373-3 373-3 373-3 594-0 594-0 594-0 594-0 483-3 483-3 483-3 483-3 483-3 483-3 483-3 483-3 564-3 564-3 564-3 522-0 522-0 522-0 522-0 522-0 492-3 492-3 546-3 546-3 546-3 370-3 370-3 370-3 370-3 397-3 397-3 397-3 397-3 316-0 316-0 316-0 316-0 316-0 316-0 487-0 346-0 346-0 346-0 346-0 346-0 346-0 0-2 0-2 0-2 0-2 0-2 0-2 0-2 0-2 0-2 0-2 0-2 0-2 0-2 0-2 0-2 0-2 0-2 0-2 0-2 0-2 0-2 0-2 0-2 0-2 0-2 0-2 0-2 0-2 0-2 0-2 0-2 0-2 0-2 0-2 0-2 0-2 0-2 0-2 0-2 
0-2 0-2 0-2 0-2 0-2 0-2 0-2 0-2 0-2 0-2 0-2 0-2 0-2 0-2 0-2 0-2 0-2 0-2 0-2 0-2 0-2 0-2 0-2 0-2 0-2 0-2 0-2 0-2 0-2 0-2 0-2 0-2 0-2 0-2 0-2 0-2 0-2 0-2 0-2 510-0 510-0 510-0 510-0 510-0 510-0 510-0 510-0 510-0 304-3 507-0 507-0 507-0 507-0 507-0 430-0 430-0 430-0 430-0 430-0 429-3 429-3 429-3 609-0 609-0 609-0 609-0 609-0 384-0 384-0 384-0 384-0 384-0 561-0 516-0 561-0 561-0 561-0 561-0 516-0 516-0 516-0 516-0 407-0 407-0 407-0 407-0 407-0 407-0 403-0 403-0 403-0 403-0 403-0 403-0 403-0 403-0 562-3 562-3 562-3 562-3 562-3 562-3 382-0 382-0 212-3 212-3 212-3 212-3 212-3 431-3 431-3 431-3 463-0 463-0 463-0 463-0 438-3 438-3 408-0 408-0 408-0 408-0 408-0 408-0 373-3 373-3 373-3 373-3 373-3 373-3 373-3 373-3 594-0 594-0 594-0 594-0 594-0 594-0 483-3 483-3 483-3 422-3 422-3 422-3 564-3 564-3 564-3 564-3 522-0 522-0 522-0 522-0 492-3 546-3 546-3 546-3 546-3 546-3 370-3 370-3 546-3 546-3 397-3 397-3 397-3 397-3 397-3 397-3 316-0 487-0 487-0 487-0 487-0 487-0 346-0 487-0 487-0 0-2 0-2 0-2 0-2 0-2 0-2 0-2 0-2 0-2 0-2 0-2 0-2 0-2 0-2 0-2 0-2 0-2 0-2 0-2 0-2 0-2 0-2 0-2 0-2 0-2 0-2 0-2 0-2 0-2 0-2 0-2 0-2 0-2 0-2 0-2 0-2 0-2 0-2 0-2 0-2 
0-2 0-2 0-2 0-2 0-2 0-2 0-2 0-2 0-2 0-2 0-2 0-2 0-2 0-2 0-2 0-2 0-2 0-2 0-2 0-2 0-2 0-2 0-2 0-2 0-2 0-2 0-2 0-2 0-2 0-2 0-2 0-2 0-2 0-2 0-2 0-2 0-2 0-2 0-2 510-0 510-0 510-0 510-0 510-0 510-0 510-0 510-0 510-0 304-3 304-3 304-3 304-3 304-3 304-3 430-0 430-0 430-0 430-0 430-0 429-3 429-3 429-3 609-0 609-0 384-0 384-0 609-0 384-0 384-0 384-0 384-0 384-0 561-0 516-0 561-0 561-0 561-0 516-0 516-0 516-0 516-0 516-0 407-0 407-0 407-0 407-0 407-0 407-0 403-0 403-0 403-0 403-0 403-0 403-0 403-0 403-0 403-0 562-3 562-3 562-3 562-3 562-3 496-0 212-3 212-3 212-3 212-3 212-3 212-3 431-3 431-3 431-3 463-0 438-3 463-0 463-0 438-3 438-3 408-0 408-0 408-0 408-0 408-0 408-0 408-0 373-3 373-3 373-3 373-3 373-3 373-3 373-3 373-3 594-0 594-0 483-3 483-3 483-3 483-3 483-3 483-3 422-3 422-3 422-3 564-3 564-3 522-0 522-0 522-0 522-0 522-0 522-0 492-3 546-3 546-3 546-3 546-3 546-3 546-3 546-3 546-3 546-3 397-3 397-3 397-3 316-0 316-0 316-0 316-0 487-0 487-0 487-0 487-0 487-0 487-0 487-0 487-0 0-2 0-2 0-2 0-2 0-2 0-2 0-2 0-2 0-2 0-2 0-2 0-2 0-2 0-2 0-2 0-2 0-2 0-2 0-2 0-2 0-2 0-2 0-2 0-2 0-2 0-2 0-2 0-2 0-2 0-2 0-2 0-2 0-2 0-2 0-2 0-2 0-2 0-2 0-2 0-2 
0-2 0-2 0-2 0-2 0-2 0-2 0-2 0-2 0-2 0-2 0-2 0-2 0-2 0-2 0-2 0-2 0-2 0-2 0-2 0-2 0-2 0-2 0-2 0-2 0-2 0-2 0-2 0-2 0-2 0-2 0-2 0-2 0-2 0-2 0-2 0-2 0-2 0-2 0-2 510-0 510-0 510-0 510-0 510-0 510-0 510-0 404-0 510-0 304-3 304-3 304-3 304-3 304-3 304-3 304-3 304-3 430-0 430-0 430-0 429-3 429-3 429-3 429-3 609-0 384-0 384-0 384-0 384-0 384-0 384-0 384-0 516-0 516-0 516-0 561-0 561-0 516-0 516-0 516-0 516-0 516-0 516-0 516-0 516-0 407-0 407-0 407-0 403-0 403-0 403-0 403-0 403-0 403-0 488-3 403-0 403-0 562-3 562-3 562-3 562-3 496-0 496-0 496-0 212-3 212-3 212-3 212-3 212-3 212-3 431-3 431-3 438-3 438-3 438-3 463-0 463-0 463-0 438-3 438-3 408-0 408-0 408-0 408-0 408-0 408-0 373-3 373-3 373-3 373-3 373-3 373-3 594-0 594-0 594-0 594-0 594-0 594-0 483-3 483-3 483-3 483-3 422-3 422-3 422-3 422-3 422-3 522-0 522-0 522-0 492-3 492-3 492-3 492-3 546-3 546-3 546-3 546-3 546-3 546-3 546-3 446-0 446-0 446-0 316-0 397-3 316-0 316-0 316-0 316-0 487-0 487-0 487-0 487-0 487-0 487-0 487-0 487-0 0-2 0-2 0-2 0-2 0-2 0-2 0-2 0-2 0-2 0-2 0-2 0-2 0-2 0-2 0-2 0-2 0-2 0-2 0-2 0-2 0-2 0-2 0-2 0-2 0-2 0-2 0-2 0-2 0-2 0-2 0-2 0-2 0-2 0-2 0-2 0-2 0-2 0-2 0-2 0-2 
0-2 0-2 0-2 0-2 0-2 0-2 0-2 0-2 0-2 0-2 0-2 0-2 0-2 0-2 0-2 0-2 0-2 0-2 0-2 0-2 0-2 0-2 0-2 0-2 0-2 0-2 0-2 0-2 0-2 0-2 0-2 0-2 0-2 0-2 0-2 0-2 0-2 0-2 0-2 510-0 510-0 510-0 510-0 510-0 510-0 510-0 404-0 510-0 510-0 304-3 304-3 304-3 304-3 304-3 304-3 304-3 430-0 430-0 430-0 429-3 429-3 429-3 429-3 384-0 384-0 384-0 384-0 384-0 557-0 557-0 557-0 516-0 516-0 516-0 516-0 516-0 516-0 535-3 535-3 535-3 535-3 516-0 516-0 516-0 516-0 515-3 515-3 488-3 488-3 488-3 488-3 488-3 488-3 488-3 403-0 403-0 562-3 562-3 562-3 496-0 496-0 496-0 496-0 496-0 496-0 212-3 212-3 212-3 431-3 431-3 431-3 431-3 438-3 438-3 438-3 438-3 438-3 438-3 438-3 408-0 408-0 408-0 408-0 408-0 408-0 373-3 373-3 373-3 373-3 373-3 373-3 594-0 594-0 594-0 594-0 594-0 594-0 483-3 483-3 483-3 483-3 422-3 422-3 422-3 422-3 422-3 522-0 522-0 522-0 492-3 492-3 492-3 492-3 546-3 546-3 546-3 546-3 546-3 546-3 446-0 446-0 446-0 316-0 316-0 316-0 316-0 316-0 316-0 316-0 472-3 472-3 472-3 487-0 487-0 487-0 0-2 0-2 0-2 0-2 0-2 0-2 0-2 0-2 0-2 0-2 0-2 0-2 0-2 0-2 0-2 0-2 0-2 0-2 0-2 0-2 0-2 0-2 0-2 0-2 0-2 0-2 0-2 0-2 0-2 0-2 0-2 0-2 0-2 0-2 0-2 0-2 0-2 0-2 0-2 0-2 0-2 0-2 
0-2 0-2 0-2 0-2 0-2 0-2 0-2 0-2 0-2 0-2 0-2 0-2 0-2 0-2 0-2 0-2 0-2 0-2 0-2 0-2 0-2 0-2 0-2 0-2 0-2 0-2 0-2 0-2 0-2 0-2 0-2 0-2 0-2 0-2 0-2 0-2 0-2 0-2 0-2 510-0 510-0 404-0 404-0 510-0 404-0 404-0 404-0 404-0 404-0 304-3 304-3 304-3 304-3 505-3 505-3 304-3 430-0 430-0 429-3 429-3 429-3 429-3 429-3 384-0 384-0 557-0 384-0 384-0 384-0 557-0 557-0 557-0 516-0 535-3 535-3 535-3 535-3 535-3 535-3 535-3 535-3 516-0 516-0 515-3 515-3 515-3 515-3 488-3 488-3 488-3 488-3 488-3 488-3 488-3 562-3 562-3 562-3 562-3 562-3 496-0 496-0 496-0 496-0 496-0 496-0 212-3 212-3 431-3 431-3 431-3 431-3 431-3 438-3 438-3 438-3 438-3 438-3 438-3 408-0 408-0 408-0 408-0 408-0 408-0 411-3 411-3 411-3 373-3 588-0 588-0 588-0 588-0 588-0 588-0 594-0 594-0 594-0 594-0 594-0 483-3 483-3 422-3 422-3 422-3 422-3 422-3 522-0 522-0 522-0 492-3 492-3 492-3 492-3 546-3 546-3 546-3 446-0 446-0 446-0 446-0 446-0 446-0 316-0 316-0 316-0 316-0 472-3 316-0 472-3 472-3 487-0 487-0 487-0 487-0 487-0 0-2 0-2 0-2 0-2 0-2 0-2 0-2 0-2 0-2 0-2 0-2 0-2 0-2 0-2 0-2 0-2 0-2 0-2 0-2 0-2 0-2 0-2 0-2 0-2 0-2 0-2 0-2 0-2 0-2 0-2 0-2 0-2 0-2 0-2 0-2 0-2 0-2 0-2 0-2 0-2 0-2 0-2 
0-2 0-2 0-2 0-2 0-2 0-2 0-2 0-2 0-2 0-2 0-2 0-2 0-2 0-2 0-2 0-2 0-2 0-2 0-2 0-2 0-2 0-2 0-2 0-2 0-2 0-2 0-2 0-2 0-2 0-2 0-2 0-2 0-2 0-2 0-2 0-2 0-2 0-2 0-2 0-2 0-2 0-2 404-0 404-0 404-0 404-0 404-0 404-0 404-0 304-3 304-3 304-3 505-3 505-3 505-3 304-3 430-0 430-0 429-3 429-3 429-3 429-3 429-3 429-3 384-0 557-0 557-0 384-0 384-0 557-0 557-0 557-0 535-3 535-3 535-3 535-3 535-3 535-3 535-3 515-3 515-3 515-3 515-3 515-3 515-3 515-3 515-3 515-3 488-3 488-3 488-3 488-3 488-3 488-3 562-3 562-3 562-3 496-0 496-0 496-0 496-0 496-0 212-3 212-3 212-3 212-3 431-3 431-3 431-3 431-3 431-3 431-3 438-3 438-3 438-3 438-3 438-3 438-3 408-0 408-0 408-0 408-0 408-0 411-3 411-3 411-3 411-3 588-0 588-0 588-0 588-0 588-0 588-0 588-0 419-3 419-3 419-3 419-3 419-3 483-3 483-3 422-3 422-3 422-3 422-3 422-3 522-0 522-0 522-0 492-3 492-3 492-3 492-3 546-3 546-3 446-0 446-0 446-0 446-0 446-0 446-0 446-0 446-0 316-0 316-0 316-0 472-3 472-3 472-3 472-3 472-3 472-3 487-0 487-0 487-0 0-2 0-2 0-2 0-2 0-2 0-2 0-2 0-2 0-2 0-2 0-2 0-2 0-2 0-2 0-2 0-2 0-2 0-2 0-2 0-2 0-2 0-2 0-2 0-2 0-2 0-2 0-2 0-2 0-2 0-2 0-2 0-2 0-2 0-2 0-2 0-2 0-2 0-2 0-2 0-2 0-2 0-2 
0-2 0-2 0-2 0-2 0-2 0-2 0-2 0-2 0-2 0-2 0-2 0-2 0-2 0-2 0-2 0-2 0-2 0-2 0-2 0-2 0-2 0-2 0-2 0-2 0-2 0-2 0-2 0-2 0-2 0-2 0-2 0-2 0-2 0-2 0-2 0-2 0-2 0-2 0-2 0-2 0-2 0-2 404-0 404-0 404-0 404-0 404-0 404-0 304-3 304-3 304-3 304-3 505-3 505-3 405-3 304-3 429-3 429-3 429-3 429-3 429-3 429-3 429-3 429-3 557-0 557-0 557-0 557-0 557-0 557-0 534-3 557-0 535-3 535-3 535-3 535-3 535-3 535-3 535-3 515-3 515-3 515-3 515-3 515-3 515-3 515-3 515-3 515-3 488-3 488-3 488-3 488-3 590-0 562-3 562-3 586-3 586-3 496-0 496-0 496-0 496-0 496-0 212-3 212-3 212-3 431-3 431-3 584-0 431-3 431-3 431-3 431-3 438-3 438-3 438-3 438-3 338-3 438-3 438-3 408-0 408-0 408-0 411-3 411-3 411-3 411-3 411-3 588-0 588-0 588-0 588-0 588-0 588-0 588-0 588-0 419-3 419-3 419-3 419-3 416-3 416-3 416-3 422-3 422-3 422-3 422-3 422-3 522-0 522-0 522-0 522-0 492-3 492-3 492-3 446-0 446-0 446-0 425-3 446-0 446-0 446-0 446-0 396-3 396-3 316-0 316-0 472-3 472-3 472-3 472-3 472-3 472-3 487-0 487-0 487-0 0-2 0-2 0-2 0-2 0-2 0-2 0-2 0-2 0-2 0-2 0-2 0-2 0-2 0-2 0-2 0-2 0-2 0-2 0-2 0-2 0-2 0-2 0-2 0-2 0-2 0-2 0-2 0-2 0-2 0-2 0-2 0-2 0-2 0-2 0-2 0-2 0-2 0-2 0-2 0-2 0-2 0-2 
0-2 0-2 0-2 0-2 0-2 0-2 0-2 0-2 0-2 0-2 0-2 0-2 0-2 0-2 0-2 0-2 0-2 0-2 0-2 0-2 0-2 0-2 0-2 0-2 0-2 0-2 0-2 0-2 0-2 0-2 0-2 0-2 0-2 0-2 0-2 0-2 0-2 0-2 0-2 0-2 0-2 0-2 404-0 404-0 404-0 404-0 404-0 404-0 304-3 304-3 304-3 304-3 505-3 505-3 405-3 429-3 429-3 429-3 429-3 429-3 454-3 454-3 454-3 454-3 557-0 557-0 557-0 557-0 557-0 557-0 534-3 557-0 535-3 535-3 535-3 535-3 535-3 535-3 535-3 612-3 515-3 515-3 515-3 515-3 515-3 515-3 515-3 488-3 488-3 488-3 590-0 590-0 590-0 586-3 586-3 586-3 586-3 496-0 496-0 496-0 496-0 496-0 496-0 496-0 212-3 212-3 584-0 584-0 431-3 431-3 584-0 584-0 584-0 338-3 338-3 338-3 338-3 338-3 438-3 541-3 411-3 411-3 411-3 411-3 411-3 411-3 411-3 588-0 588-0 588-0 588-0 588-0 588-0 588-0 588-0 419-3 419-3 419-3 419-3 416-3 416-3 416-3 422-3 422-3 422-3 422-3 422-3 466-3 522-0 522-0 466-3 492-3 492-3 446-0 446-0 446-0 425-3 425-3 446-0 446-0 446-0 446-0 396-3 396-3 396-3 316-0 472-3 396-3 472-3 472-3 472-3 472-3 472-3 472-3 472-3 0-2 0-2 0-2 0-2 0-2 0-2 0-2 0-2 0-2 0-2 0-2 0-2 0-2 0-2 0-2 0-2 0-2 0-2 0-2 0-2 0-2 0-2 0-2 0-2 0-2 0-2 0-2 0-2 0-2 0-2 0-2 0-2 0-2 0-2 0-2 0-2 0-2 0-2 0-2 0-2 0-2 0-2 
0-2 0-2 0-2 0-2 0-2 0-2 0-2 0-2 0-2 0-2 0-2 0-2 0-2 0-2 0-2 0-2 0-2 0-2 0-2 0-2 0-2 0-2 0-2 0-2 0-2 0-2 0-2 0-2 0-2 0-2 0-2 0-2 0-2 0-2 0-2 0-2 0-2 0-2 0-2 0-2 0-2 0-2 404-0 404-0 404-0 404-0 404-0 404-0 304-3 505-3 505-3 505-3 505-3 505-3 405-3 429-3 429-3 454-3 429-3 429-3 454-3 454-3 454-3 557-0 557-0 557-0 557-0 557-0 557-0 557-0 534-3 534-3 535-3 535-3 535-3 535-3 535-3 535-3 612-3 612-3 612-3 515-3 515-3 515-3 515-3 488-3 488-3 488-3 488-3 488-3 590-0 590-0 590-0 590-0 590-0 586-3 586-3 496-0 496-0 496-0 496-0 496-0 565-0 565-0 565-0 212-3 584-0 584-0 584-0 584-0 584-0 338-3 338-3 338-3 338-3 338-3 338-3 338-3 541-3 541-3 541-3 541-3 541-3 411-3 411-3 411-3 411-3 411-3 588-0 588-0 588-0 588-0 588-0 588-0 419-3 419-3 419-3 419-3 419-3 416-3 416-3 416-3 416-3 416-3 422-3 422-3 422-3 466-3 522-0 466-3 466-3 492-3 492-3 446-0 446-0 446-0 425-3 425-3 425-3 425-3 425-3 425-3 425-3 396-3 396-3 396-3 396-3 396-3 472-3 472-3 472-3 472-3 472-3 472-3 472-3 0-2 0-2 0-2 0-2 0-2 0-2 0-2 0-2 0-2 0-2 0-2 0-2 0-2 0-2 0-2 0-2 0-2 0-2 0-2 0-2 0-2 0-2 0-2 0-2 0-2 0-2 0-2 0-2 0-2 0-2 0-2 0-2 0-2 0-2 0-2 0-2 0-2 0-2 0-2 0-2 0-2 0-2 
0-2 0-2 0-2 0-2 0-2 0-2 0-2 0-2 0-2 0-2 0-2 0-2 0-2 0-2 0-2 0-2 0-2 0-2 0-2 0-2 0-2 0-2 0-2 0-2 0-2 0-2 0-2 0-2 0-2 0-2 0-2 0-2 0-2 0-2 0-2 0-2 0-2 0-2 0-2 0-2 0-2 0-2 404-0 404-0 456-3 404-0 404-0 404-0 505-3 505-3 505-3 505-3 505-3 505-3 405-3 405-3 454-3 454-3 454-3 454-3 454-3 454-3 454-3 557-0 557-0 557-0 557-0 557-0 534-3 534-3 534-3 534-3 612-3 612-3 535-3 612-3 612-3 612-3 612-3 612-3 515-3 515-3 515-3 515-3 488-3 488-3 488-3 351-3 351-3 351-3 590-0 590-0 590-0 590-0 590-0 586-3 586-3 586-3 586-3 496-0 496-0 496-0 565-0 565-0 565-0 565-0 584-0 584-0 584-0 584-0 584-0 584-0 338-3 338-3 338-3 338-3 338-3 338-3 541-3 541-3 541-3 541-3 541-3 411-3 411-3 411-3 411-3 411-3 411-3 588-0 588-0 588-0 569-3 569-3 569-3 419-3 419-3 419-3 419-3 416-3 416-3 416-3 416-3 416-3 422-3 422-3 422-3 466-3 466-3 466-3 492-3 492-3 492-3 446-0 446-0 466-3 425-3 425-3 425-3 425-3 425-3 425-3 396-3 396-3 396-3 396-3 396-3 396-3 396-3 396-3 472-3 472-3 472-3 472-3 472-3 0-2 0-2 0-2 0-2 0-2 0-2 0-2 0-2 0-2 0-2 0-2 0-2 0-2 0-2 0-2 0-2 0-2 0-2 0-2 0-2 0-2 0-2 0-2 0-2 0-2 0-2 0-2 0-2 0-2 0-2 0-2 0-2 0-2 0-2 0-2 0-2 0-2 0-2 0-2 0-2 0-2 0-2 
0-2 0-2 0-2 0-2 0-2 0-2 0-2 0-2 0-2 0-2 0-2 0-2 0-2 0-2 0-2 0-2 0-2 0-2 0-2 0-2 0-2 0-2 0-2 0-2 0-2 0-2 0-2 0-2 0-2 0-2 0-2 0-2 0-2 0-2 0-2 0-2 0-2 0-2 0-2 0-2 0-2 0-2 404-0 404-0 456-3 456-3 456-3 456-3 505-3 505-3 505-3 505-3 505-3 505-3 405-3 405-3 454-3 454-3 454-3 454-3 454-3 454-3 454-3 454-3 454-3 385-3 385-3 557-0 534-3 534-3 534-3 534-3 534-3 612-3 612-3 612-3 612-3 612-3 612-3 458-0 515-3 515-3 515-3 351-3 351-3 488-3 488-3 351-3 351-3 590-0 590-0 590-0 590-0 590-0 586-3 586-3 586-3 586-3 586-3 496-0 565-0 565-0 565-0 565-0 584-0 584-0 584-0 584-0 584-0 584-0 584-0 584-0 338-3 338-3 338-3 338-3 541-3 541-3 541-3 541-3 541-3 541-3 541-3 541-3 508-3 411-3 411-3 411-3 411-3 411-3 588-0 588-0 569-3 569-3 419-3 419-3 419-3 419-3 419-3 416-3 416-3 416-3 416-3 416-3 416-3 422-3 422-3 466-3 466-3 466-3 466-3 492-3 492-3 466-3 466-3 466-3 425-3 425-3 425-3 425-3 440-0 440-0 440-0 440-0 440-0 396-3 396-3 396-3 396-3 396-3 472-3 472-3 472-3 472-3 0-2 0-2 0-2 0-2 0-2 0-2 0-2 0-2 0-2 0-2 0-2 0-2 0-2 0-2 0-2 0-2 0-2 0-2 0-2 0-2 0-2 0-2 0-2 0-2 0-2 0-2 0-2 0-2 0-2 0-2 0-2 0-2 0-2 0-2 0-2 0-2 0-2 0-2 0-2 0-2 0-2 0-2 0-2 
0-2 0-2 0-2 0-2 0-2 0-2 0-2 0-2 0-2 0-2 0-2 0-2 0-2 0-2 0-2 0-2 0-2 0-2 0-2 0-2 0-2 0-2 0-2 0-2 0-2 0-2 0-2 0-2 0-2 0-2 0-2 0-2 0-2 0-2 0-2 0-2 0-2 0-2 0-2 0-2 0-2 0-2 404-0 404-0 456-3 456-3 456-3 456-3 505-3 505-3 505-3 505-3 505-3 505-3 405-3 405-3 454-3 454-3 454-3 454-3 454-3 454-3 454-3 454-3 385-3 385-3 385-3 385-3 534-3 534-3 534-3 534-3 612-3 612-3 612-3 612-3 612-3 612-3 612-3 458-0 458-0 515-3 351-3 351-3 351-3 488-3 488-3 351-3 351-3 351-3 590-0 590-0 590-0 590-0 590-0 586-3 586-3 586-3 586-3 586-3 586-3 586-3 565-0 565-0 584-0 584-0 584-0 584-0 584-0 584-0 584-0 338-3 338-3 338-3 338-3 338-3 541-3 541-3 541-3 541-3 541-3 541-3 541-3 508-3 508-3 411-3 411-3 442-3 442-3 442-3 442-3 442-3 569-3 569-3 419-3 419-3 419-3 419-3 419-3 416-3 416-3 416-3 416-3 416-3 416-3 422-3 422-3 466-3 466-3 466-3 466-3 466-3 466-3 466-3 466-3 466-3 425-3 425-3 425-3 425-3 440-0 440-0 440-0 440-0 440-0 396-3 396-3 396-3 396-3 396-3 396-3 396-3 396-3 0-2 0-2 0-2 0-2 0-2 0-2 0-2 0-2 0-2 0-2 0-2 0-2 0-2 0-2 0-2 0-2 0-2 0-2 0-2 0-2 0-2 0-2 0-2 0-2 0-2 0-2 0-2 0-2 0-2 0-2 0-2 0-2 0-2 0-2 0-2 0-2 0-2 0-2 0-2 0-2 0-2 0-2 0-2 0-2 
0-2 0-2 0-2 0-2 0-2 0-2 0-2 0-2 0-2 0-2 0-2 0-2 0-2 0-2 0-2 0-2 0-2 0-2 0-2 0-2 0-2 0-2 0-2 0-2 0-2 0-2 0-2 0-2 0-2 0-2 0-2 0-2 0-2 0-2 0-2 0-2 0-2 0-2 0-2 0-2 0-2 0-2 404-0 456-3 456-3 456-3 456-3 456-3 456-3 505-3 505-3 505-3 505-3 505-3 405-3 405-3 405-3 405-3 454-3 454-3 454-3 454-3 454-3 385-3 385-3 385-3 385-3 534-3 534-3 534-3 534-3 534-3 612-3 612-3 612-3 612-3 612-3 509-0 612-3 458-0 458-0 515-3 351-3 351-3 351-3 351-3 351-3 351-3 351-3 590-0 590-0 590-0 590-0 590-0 590-0 586-3 586-3 586-3 586-3 586-3 586-3 565-0 565-0 565-0 565-0 584-0 486-3 584-0 584-0 584-0 584-0 584-0 584-0 338-3 338-3 338-3 541-3 541-3 541-3 541-3 541-3 541-3 541-3 508-3 508-3 411-3 442-3 442-3 442-3 442-3 442-3 569-3 569-3 569-3 419-3 419-3 419-3 419-3 419-3 416-3 517-3 517-3 517-3 416-3 416-3 416-3 416-3 466-3 466-3 471-3 471-3 471-3 425-3 466-3 466-3 425-3 425-3 425-3 425-3 440-0 440-0 440-0 440-0 440-0 440-0 396-3 396-3 396-3 396-3 396-3 396-3 396-3 0-2 0-2 0-2 0-2 0-2 0-2 0-2 0-2 0-2 0-2 0-2 0-2 0-2 0-2 0-2 0-2 0-2 0-2 0-2 0-2 0-2 0-2 0-2 0-2 0-2 0-2 0-2 0-2 0-2 0-2 0-2 0-2 0-2 0-2 0-2 0-2 0-2 0-2 0-2 0-2 0-2 0-2 0-2 0-2 0-2 
0-2 0-2 0-2 0-2 0-2 0-2 0-2 0-2 0-2 0-2 0-2 0-2 0-2 0-2 0-2 0-2 0-2 0-2 0-2 0-2 0-2 0-2 0-2 0-2 0-2 0-2 0-2 0-2 0-2 0-2 0-2 0-2 0-2 0-2 0-2 0-2 0-2 0-2 0-2 0-2 0-2 0-2 0-2 0-2 456-3 456-3 456-3 456-3 587-3 587-3 505-3 505-3 587-3 405-3 405-3 405-3 405-3 405-3 385-3 385-3 454-3 385-3 385-3 385-3 385-3 385-3 385-3 534-3 534-3 534-3 534-3 612-3 612-3 612-3 612-3 509-0 509-0 509-0 509-0 458-0 458-0 458-0 351-3 351-3 351-3 351-3 351-3 351-3 351-3 590-0 590-0 590-0 590-0 590-0 590-0 586-3 586-3 586-3 586-3 586-3 586-3 565-0 565-0 565-0 565-0 565-0 486-3 486-3 584-0 486-3 338-3 338-3 338-3 338-3 338-3 338-3 512-0 541-3 541-3 541-3 541-3 541-3 508-3 508-3 508-3 508-3 442-3 442-3 442-3 442-3 569-3 569-3 569-3 569-3 569-3 569-3 569-3 517-3 517-3 416-3 517-3 517-3 517-3 416-3 416-3 416-3 466-3 466-3 471-3 471-3 471-3 471-3 425-3 425-3 425-3 425-3 425-3 425-3 440-0 440-0 440-0 440-0 440-0 440-0 440-0 440-0 396-3 395-0 395-0 395-0 395-0 0-2 0-2 0-2 0-2 0-2 0-2 0-2 0-2 0-2 0-2 0-2 0-2 0-2 0-2 0-2 0-2 0-2 0-2 0-2 0-2 0-2 0-2 0-2 0-2 0-2 0-2 0-2 0-2 0-2 0-2 0-2 0-2 0-2 0-2 0-2 0-2 0-2 0-2 0-2 0-2 0-2 0-2 0-2 0-2 0-2 0-2 
0-2 0-2 0-2 0-2 0-2 0-2 0-2 0-2 0-2 0-2 0-2 0-2 0-2 0-2 0-2 0-2 0-2 0-2 0-2 0-2 0-2 0-2 0-2 0-2 0-2 0-2 0-2 0-2 0-2 0-2 0-2 0-2 0-2 0-2 0-2 0-2 0-2 0-2 0-2 0-2 0-2 0-2 0-2 0-2 456-3 456-3 456-3 456-3 587-3 587-3 505-3 587-3 587-3 587-3 405-3 405-3 405-3 405-3 385-3 385-3 385-3 385-3 385-3 385-3 385-3 534-3 534-3 534-3 534-3 534-3 560-3 560-3 560-3 612-3 612-3 509-0 509-0 509-0 509-0 458-0 458-0 458-0 351-3 351-3 351-3 351-3 351-3 351-3 504-0 590-0 590-0 287-3 287-3 287-3 586-3 586-3 586-3 586-3 586-3 586-3 565-0 565-0 565-0 565-0 565-0 486-3 486-3 486-3 486-3 486-3 486-3 338-3 338-3 512-0 512-0 512-0 512-0 512-0 541-3 541-3 512-0 512-0 508-3 508-3 508-3 508-3 442-3 442-3 442-3 442-3 442-3 569-3 569-3 569-3 569-3 569-3 569-3 517-3 517-3 517-3 517-3 517-3 517-3 517-3 593-0 466-3 466-3 466-3 466-3 471-3 471-3 471-3 425-3 425-3 425-3 425-3 440-0 440-0 440-0 440-0 440-0 440-0 440-0 440-0 440-0 395-0 395-0 395-0 395-0 395-0 395-0 0-2 0-2 0-2 0-2 0-2 0-2 0-2 0-2 0-2 0-2 0-2 0-2 0-2 0-2 0-2 0-2 0-2 0-2 0-2 0-2 0-2 0-2 0-2 0-2 0-2 0-2 0-2 0-2 0-2 0-2 0-2 0-2 0-2 0-2 0-2 0-2 0-2 0-2 0-2 0-2 0-2 0-2 0-2 0-2 0-2 0-2 
0-2 0-2 0-2 0-2 0-2 0-2 0-2 0-2 0-2 0-2 0-2 0-2 0-2 0-2 0-2 0-2 0-2 0-2 0-2 0-2 0-2 0-2 0-2 0-2 0-2 0-2 0-2 0-2 0-2 0-2 0-2 0-2 0-2 0-2 0-2 0-2 0-2 0-2 0-2 0-2 0-2 0-2 0-2 0-2 456-3 456-3 456-3 456-3 456-3 587-3 505-3 587-3 587-3 587-3 405-3 405-3 405-3 405-3 385-3 385-3 385-3 385-3 385-3 385-3 385-3 534-3 534-3 534-3 534-3 560-3 560-3 560-3 560-3 560-3 612-3 509-0 509-0 509-0 509-0 458-0 458-0 458-0 351-3 351-3 351-3 504-0 351-3 351-3 504-0 504-0 590-0 287-3 287-3 287-3 586-3 586-3 565-0 565-0 565-0 565-0 565-0 565-0 565-0 565-0 565-0 486-3 486-3 486-3 486-3 486-3 486-3 486-3 338-3 512-0 512-0 512-0 512-0 512-0 512-0 512-0 512-0 508-3 508-3 508-3 508-3 508-3 442-3 442-3 442-3 442-3 442-3 569-3 569-3 569-3 569-3 569-3 569-3 517-3 517-3 517-3 517-3 517-3 517-3 517-3 593-0 593-0 466-3 466-3 593-0 593-0 471-3 471-3 471-3 425-3 425-3 425-3 440-0 440-0 613-3 567-3 440-0 440-0 440-0 440-0 440-0 395-0 395-0 395-0 395-0 395-0 395-0 0-2 0-2 0-2 0-2 0-2 0-2 0-2 0-2 0-2 0-2 0-2 0-2 0-2 0-2 0-2 0-2 0-2 0-2 0-2 0-2 0-2 0-2 0-2 0-2 0-2 0-2 0-2 0-2 0-2 0-2 0-2 0-2 0-2 0-2 0-2 0-2 0-2 0-2 0-2 0-2 0-2 0-2 0-2 0-2 0-2 0-2 
0-2 0-2 0-2 0-2 0-2 0-2 0-2 0-2 0-2 0-2 0-2 0-2 0-2 0-2 0-2 0-2 0-2 0-2 0-2 0-2 0-2 0-2 0-2 0-2 0-2 0-2 0-2 0-2 0-2 0-2 0-2 0-2 0-2 0-2 0-2 0-2 0-2 0-2 0-2 0-2 0-2 0-2 0-2 0-2 456-3 456-3 456-3 456-3 587-3 587-3 587-3 587-3 587-3 587-3 405-3 405-3 405-3 405-3 405-3 385-3 385-3 385-3 457-0 457-0 457-0 457-0 457-0 457-0 457-0 560-3 560-3 560-3 560-3 560-3 560-3 509-0 509-0 509-0 509-0 458-0 458-0 458-0 458-0 458-0 458-0 504-0 504-0 504-0 504-0 504-0 590-0 287-3 287-3 287-3 287-3 287-3 565-0 565-0 565-0 565-0 565-0 486-3 486-3 486-3 486-3 486-3 486-3 486-3 486-3 486-3 486-3 486-3 486-3 486-3 486-3 512-0 512-0 512-0 512-0 512-0 508-3 508-3 508-3 508-3 508-3 508-3 442-3 442-3 442-3 442-3 442-3 569-3 569-3 569-3 569-3 569-3 569-3 517-3 517-3 517-3 517-3 517-3 517-3 517-3 593-0 593-0 593-0 466-3 593-0 593-0 471-3 471-3 613-3 613-3 613-3 613-3 613-3 613-3 613-3 567-3 567-3 440-0 440-0 567-3 567-3 567-3 395-0 395-0 395-0 395-0 395-0 0-2 0-2 0-2 0-2 0-2 0-2 0-2 0-2 0-2 0-2 0-2 0-2 0-2 0-2 0-2 0-2 0-2 0-2 0-2 0-2 0-2 0-2 0-2 0-2 0-2 0-2 0-2 0-2 0-2 0-2 0-2 0-2 0-2 0-2 0-2 0-2 0-2 0-2 0-2 0-2 0-2 0-2 0-2 0-2 0-2 0-2 
0-2 0-2 0-2 0-2 0-2 0-2 0-2 0-2 0-2 0-2 0-2 0-2 0-2 0-2 0-2 0-2 0-2 0-2 0-2 0-2 0-2 0-2 0-2 0-2 0-2 0-2 0-2 0-2 0-2 0-2 0-2 0-2 0-2 0-2 0-2 0-2 0-2 0-2 0-2 0-2 0-2 0-2 0-2 0-2 456-3 456-3 456-3 587-3 587-3 587-3 587-3 587-3 587-3 587-3 405-3 405-3 405-3 405-3 385-3 385-3 385-3 385-3 457-0 457-0 457-0 457-0 457-0 457-0 457-0 560-3 560-3 560-3 560-3 560-3 560-3 560-3 509-0 509-0 509-0 509-0 509-0 509-0 509-0 458-0 458-0 458-0 504-0 504-0 504-0 504-0 504-0 287-3 287-3 287-3 287-3 287-3 287-3 565-0 565-0 315-3 315-3 315-3 315-3 315-3 315-3 486-3 486-3 486-3 486-3 486-3 486-3 589-0 589-0 589-0 589-0 589-0 589-0 512-0 512-0 512-0 508-3 508-3 508-3 508-3 508-3 508-3 508-3 442-3 442-3 442-3 442-3 569-3 569-3 569-3 569-3 569-3 569-3 517-3 517-3 517-3 517-3 593-0 593-0 593-0 593-0 593-0 593-0 593-0 593-0 593-0 471-3 471-3 613-3 613-3 613-3 613-3 613-3 613-3 613-3 567-3 567-3 567-3 567-3 567-3 567-3 395-0 395-0 395-0 395-0 395-0 395-0 0-2 0-2 0-2 0-2 0-2 0-2 0-2 0-2 0-2 0-2 0-2 0-2 0-2 0-2 0-2 0-2 0-2 0-2 0-2 0-2 0-2 0-2 0-2 0-2 0-2 0-2 0-2 0-2 0-2 0-2 0-2 0-2 0-2 0-2 0-2 0-2 0-2 0-2 0-2 0-2 0-2 0-2 0-2 0-2 0-2 0-2 
0-2 0-2 0-2 0-2 0-2 0-2 0-2 0-2 0-2 0-2 0-2 0-2 0-2 0-2 0-2 0-2 0-2 0-2 0-2 0-2 0-2 0-2 0-2 0-2 0-2 0-2 0-2 0-2 0-2 0-2 0-2 0-2 0-2 0-2 0-2 0-2 0-2 0-2 0-2 0-2 0-2 0-2 0-2 0-2 456-3 456-3 456-3 587-3 587-3 587-3 587-3 587-3 587-3 587-3 405-3 485-0 485-0 485-0 531-3 531-3 385-3 385-3 531-3 531-3 457-0 457-0 457-0 457-0 457-0 457-0 457-0 560-3 560-3 560-3 560-3 560-3 509-0 509-0 509-0 509-0 509-0 509-0 509-0 458-0 458-0 504-0 504-0 504-0 504-0 504-0 504-0 504-0 287-3 287-3 287-3 287-3 287-3 315-3 315-3 315-3 315-3 315-3 315-3 556-3 315-3 315-3 486-3 486-3 589-0 589-0 486-3 589-0 589-0 589-0 589-0 589-0 589-0 512-0 512-0 512-0 508-3 508-3 508-3 508-3 508-3 508-3 508-3 442-3 442-3 442-3 442-3 465-0 465-0 465-0 493-0 493-0 493-0 517-3 517-3 517-3 517-3 593-0 593-0 593-0 593-0 593-0 593-0 593-0 593-0 471-3 471-3 613-3 613-3 613-3 613-3 613-3 613-3 613-3 613-3 567-3 567-3 567-3 567-3 567-3 567-3 395-0 395-0 395-0 395-0 395-0 395-0 0-2 0-2 0-2 0-2 0-2 0-2 0-2 0-2 0-2 0-2 0-2 0-2 0-2 0-2 0-2 0-2 0-2 0-2 0-2 0-2 0-2 0-2 0-2 0-2 0-2 0-2 0-2 0-2 0-2 0-2 0-2 0-2 0-2 0-2 0-2 0-2 0-2 0-2 0-2 0-2 0-2 0-2 0-2 0-2 0-2 0-2 
0-2 0-2 0-2 0-2 0-2 0-2 0-2 0-2 0-2 0-2 0-2 0-2 0-2 0-2 0-2 0-2 0-2 0-2 0-2 0-2 0-2 0-2 0-2 0-2 0-2 0-2 0-2 0-2 0-2 0-2 0-2 0-2 0-2 0-2 0-2 0-2 0-2 0-2 0-2 0-2 0-2 0-2 0-2 0-2 456-3 456-3 456-3 587-3 587-3 587-3 587-3 587-3 361-0 361-0 405-3 405-3 485-0 485-0 531-3 531-3 531-3 531-3 531-3 457-0 457-0 457-0 457-0 457-0 457-0 457-0 457-0 457-0 560-3 560-3 560-3 560-3 560-3 585-3 509-0 509-0 509-0 509-0 509-0 458-0 504-0 504-0 504-0 504-0 504-0 504-0 504-0 287-3 287-3 287-3 287-3 287-3 287-3 315-3 315-3 315-3 315-3 315-3 315-3 556-3 556-3 556-3 556-3 556-3 589-0 589-0 589-0 589-0 589-0 589-0 589-0 589-0 512-0 512-0 512-0 512-0 455-3 455-3 455-3 455-3 508-3 508-3 455-3 455-3 442-3 465-0 465-0 465-0 493-0 493-0 493-0 493-0 493-0 493-0 493-0 493-0 517-3 493-0 593-0 493-0 593-0 593-0 593-0 593-0 593-0 471-3 471-3 471-3 471-3 613-3 613-3 613-3 613-3 613-3 613-3 613-3 567-3 567-3 567-3 567-3 567-3 567-3 395-0 395-0 395-0 395-0 0-2 0-2 0-2 0-2 0-2 0-2 0-2 0-2 0-2 0-2 0-2 0-2 0-2 0-2 0-2 0-2 0-2 0-2 0-2 0-2 0-2 0-2 0-2 0-2 0-2 0-2 0-2 0-2 0-2 0-2 0-2 0-2 0-2 0-2 0-2 0-2 0-2 0-2 0-2 0-2 0-2 0-2 0-2 0-2 0-2 0-2 0-2 
0-2 0-2 0-2 0-2 0-2 0-2 0-2 0-2 0-2 0-2 0-2 0-2 0-2 0-2 0-2 0-2 0-2 0-2 0-2 0-2 0-2 0-2 0-2 0-2 0-2 0-2 0-2 0-2 0-2 0-2 0-2 0-2 0-2 0-2 0-2 0-2 0-2 0-2 0-2 0-2 0-2 0-2 0-2 0-2 0-2 0-2 456-3 456-3 456-3 587-3 587-3 361-0 361-0 485-0 485-0 485-0 485-0 485-0 485-0 531-3 531-3 531-3 531-3 457-0 457-0 457-0 457-0 529-0 529-0 457-0 457-0 457-0 560-3 560-3 560-3 560-3 560-3 585-3 585-3 585-3 585-3 509-0 458-0 458-0 464-3 464-3 504-0 504-0 504-0 504-0 504-0 287-3 287-3 287-3 287-3 287-3 287-3 315-3 315-3 315-3 315-3 315-3 315-3 556-3 556-3 556-3 556-3 556-3 556-3 556-3 556-3 511-3 511-3 589-0 589-0 589-0 512-0 512-0 512-0 512-0 455-3 455-3 455-3 455-3 455-3 455-3 455-3 455-3 617-0 617-0 465-0 465-0 465-0 493-0 493-0 493-0 493-0 493-0 420-0 493-0 493-0 493-0 493-0 493-0 493-0 593-0 593-0 593-0 471-3 471-3 471-3 471-3 471-3 390-3 613-3 613-3 613-3 613-3 613-3 613-3 567-3 567-3 567-3 567-3 567-3 547-0 547-0 547-0 395-0 395-0 0-2 0-2 0-2 0-2 0-2 0-2 0-2 0-2 0-2 0-2 0-2 0-2 0-2 0-2 0-2 0-2 0-2 0-2 0-2 0-2 0-2 0-2 0-2 0-2 0-2 0-2 0-2 0-2 0-2 0-2 0-2 0-2 0-2 0-2 0-2 0-2 0-2 0-2 0-2 0-2 0-2 0-2 0-2 0-2 0-2 0-2 0-2 
0-2 0-2 0-2 0-2 0-2 0-2 0-2 0-2 0-2 0-2 0-2 0-2 0-2 0-2 0-2 0-2 0-2 0-2 0-2 0-2 0-2 0-2 0-2 0-2 0-2 0-2 0-2 0-2 0-2 0-2 0-2 0-2 0-2 0-2 0-2 0-2 0-2 0-2 0-2 0-2 0-2 0-2 0-2 0-2 0-2 0-2 361-0 361-0 361-0 361-0 587-3 361-0 361-0 485-0 485-0 485-0 485-0 485-0 531-3 531-3 531-3 531-3 457-0 457-0 457-0 530-3 530-3 529-0 529-0 529-0 529-0 529-0 560-3 560-3 529-0 529-0 529-0 585-3 585-3 585-3 585-3 458-0 458-0 458-0 464-3 464-3 464-3 464-3 464-3 504-0 504-0 287-3 287-3 555-0 287-3 287-3 287-3 592-0 592-0 315-3 315-3 315-3 315-3 315-3 556-3 556-3 556-3 556-3 556-3 556-3 556-3 511-3 511-3 511-3 589-0 589-0 589-0 512-0 512-0 512-0 455-3 455-3 455-3 455-3 455-3 455-3 617-0 617-0 617-0 617-0 465-0 465-0 465-0 465-0 493-0 493-0 493-0 493-0 420-0 420-0 420-0 493-0 493-0 493-0 493-0 593-0 593-0 593-0 471-3 471-3 471-3 471-3 471-3 390-3 613-3 613-3 613-3 390-3 567-3 567-3 567-3 567-3 547-0 547-0 547-0 547-0 547-0 547-0 547-0 547-0 0-2 0-2 0-2 0-2 0-2 0-2 0-2 0-2 0-2 0-2 0-2 0-2 0-2 0-2 0-2 0-2 0-2 0-2 0-2 0-2 0-2 0-2 0-2 0-2 0-2 0-2 0-2 0-2 0-2 0-2 0-2 0-2 0-2 0-2 0-2 0-2 0-2 0-2 0-2 0-2 0-2 0-2 0-2 0-2 0-2 0-2 0-2 
0-2 0-2 0-2 0-2 0-2 0-2 0-2 0-2 0-2 0-2 0-2 0-2 0-2 0-2 0-2 0-2 0-2 0-2 0-2 0-2 0-2 0-2 0-2 0-2 0-2 0-2 0-2 0-2 0-2 0-2 0-2 0-2 0-2 0-2 0-2 0-2 0-2 0-2 0-2 0-2 0-2 0-2 0-2 0-2 0-2 0-2 361-0 361-0 361-0 361-0 361-0 361-0 361-0 361-0 361-0 485-0 485-0 485-0 531-3 531-3 531-3 531-3 531-3 531-3 530-3 530-3 530-3 530-3 529-0 529-0 529-0 529-0 560-3 560-3 529-0 529-0 529-0 529-0 585-3 585-3 585-3 458-0 458-0 458-0 458-0 464-3 464-3 464-3 464-3 464-3 464-3 555-0 555-0 555-0 287-3 287-3 287-3 592-0 592-0 315-3 315-3 315-3 315-3 315-3 556-3 556-3 556-3 556-3 556-3 556-3 556-3 511-3 511-3 511-3 589-0 511-3 589-0 589-0 589-0 589-0 455-3 455-3 455-3 455-3 455-3 455-3 617-0 617-0 617-0 617-0 465-0 465-0 465-0 465-0 420-0 493-0 493-0 420-0 420-0 420-0 544-3 544-3 493-0 544-3 544-3 544-3 518-3 593-0 593-0 471-3 471-3 471-3 471-3 390-3 613-3 390-3 390-3 390-3 567-3 567-3 567-3 567-3 547-0 547-0 547-0 547-0 547-0 547-0 547-0 547-0 0-2 0-2 0-2 0-2 0-2 0-2 0-2 0-2 0-2 0-2 0-2 0-2 0-2 0-2 0-2 0-2 0-2 0-2 0-2 0-2 0-2 0-2 0-2 0-2 0-2 0-2 0-2 0-2 0-2 0-2 0-2 0-2 0-2 0-2 0-2 0-2 0-2 0-2 0-2 0-2 0-2 0-2 0-2 0-2 0-2 0-2 0-2 
0-2 0-2 0-2 0-2 0-2 0-2 0-2 0-2 0-2 0-2 0-2 0-2 0-2 0-2 0-2 0-2 0-2 0-2 0-2 0-2 0-2 0-2 0-2 0-2 0-2 0-2 0-2 0-2 0-2 0-2 0-2 0-2 0-2 0-2 0-2 0-2 0-2 0-2 0-2 0-2 0-2 0-2 0-2 0-2 0-2 0-2 361-0 361-0 361-0 361-0 361-0 361-0 361-0 361-0 485-0 485-0 485-0 485-0 531-3 531-3 531-3 531-3 531-3 531-3 530-3 530-3 530-3 530-3 529-0 529-0 529-0 529-0 529-0 560-3 529-0 529-0 529-0 529-0 585-3 585-3 585-3 585-3 458-0 464-3 464-3 464-3 464-3 464-3 464-3 464-3 464-3 555-0 555-0 555-0 555-0 555-0 592-0 592-0 592-0 592-0 592-0 315-3 315-3 315-3 556-3 556-3 556-3 556-3 556-3 556-3 511-3 511-3 511-3 511-3 511-3 511-3 589-0 589-0 589-0 589-0 455-3 455-3 455-3 455-3 455-3 455-3 617-0 617-0 617-0 617-0 465-0 465-0 465-0 465-0 420-0 420-0 420-0 420-0 420-0 420-0 544-3 544-3 544-3 544-3 544-3 544-3 518-3 518-3 518-3 518-3 390-3 471-3 471-3 390-3 390-3 390-3 390-3 390-3 390-3 547-0 547-0 567-3 547-0 547-0 547-0 468-0 468-0 468-0 468-0 468-0 0-2 0-2 0-2 0-2 0-2 0-2 0-2 0-2 0-2 0-2 0-2 0-2 0-2 0-2 0-2 0-2 0-2 0-2 0-2 0-2 0-2 0-2 0-2 0-2 0-2 0-2 0-2 0-2 0-2 0-2 0-2 0-2 0-2 0-2 0-2 0-2 0-2 0-2 0-2 0-2 0-2 0-2 0-2 0-2 0-2 0-2 0-2 
0-2 0-2 0-2 0-2 0-2 0-2 0-2 0-2 0-2 0-2 0-2 0-2 0-2 0-2 0-2 0-2 0-2 0-2 0-2 0-2 0-2 0-2 0-2 0-2 0-2 0-2 0-2 0-2 0-2 0-2 0-2 0-2 0-2 0-2 0-2 0-2 0-2 0-2 0-2 0-2 0-2 0-2 0-2 0-2 0-2 0-2 0-2 0-2 0-2 361-0 361-0 361-0 361-0 361-0 361-0 485-0 485-0 485-0 531-3 531-3 531-3 531-3 531-3 531-3 530-3 530-3 530-3 530-3 529-0 529-0 386-0 386-0 529-0 529-0 529-0 529-0 529-0 529-0 585-3 585-3 585-3 585-3 585-3 585-3 464-3 464-3 464-3 464-3 464-3 464-3 555-0 555-0 555-0 555-0 555-0 555-0 592-0 592-0 592-0 592-0 592-0 592-0 592-0 542-0 542-0 556-3 556-3 556-3 556-3 556-3 511-3 511-3 511-3 511-3 511-3 511-3 511-3 582-0 582-0 582-0 455-3 582-0 455-3 455-3 455-3 455-3 617-0 617-0 617-0 617-0 465-0 465-0 465-0 465-0 420-0 420-0 420-0 420-0 420-0 420-0 544-3 544-3 544-3 544-3 544-3 518-3 518-3 518-3 518-3 390-3 390-3 390-3 390-3 390-3 435-3 390-3 390-3 390-3 390-3 547-0 547-0 547-0 547-0 547-0 468-0 468-0 468-0 468-0 468-0 468-0 0-2 0-2 0-2 0-2 0-2 0-2 0-2 0-2 0-2 0-2 0-2 0-2 0-2 0-2 0-2 0-2 0-2 0-2 0-2 0-2 0-2 0-2 0-2 0-2 0-2 0-2 0-2 0-2 0-2 0-2 0-2 0-2 0-2 0-2 0-2 0-2 0-2 0-2 0-2 0-2 0-2 0-2 0-2 0-2 0-2 0-2 0-2 
0-2 0-2 0-2 0-2 0-2 0-2 0-2 0-2 0-2 0-2 0-2 0-2 0-2 0-2 0-2 0-2 0-2 0-2 0-2 0-2 0-2 0-2 0-2 0-2 0-2 0-2 0-2 0-2 0-2 0-2 0-2 0-2 0-2 0-2 0-2 0-2 0-2 0-2 0-2 0-2 0-2 0-2 0-2 0-2 0-2 0-2 0-2 0-2 0-2 0-2 0-2 361-0 361-0 361-0 485-0 485-0 485-0 485-0 485-0 530-3 530-3 530-3 530-3 530-3 530-3 530-3 530-3 530-3 386-0 386-0 386-0 386-0 386-0 529-0 529-0 529-0 529-0 529-0 585-3 585-3 585-3 585-3 585-3 585-3 432-3 432-3 464-3 464-3 464-3 464-3 555-0 555-0 555-0 555-0 555-0 555-0 592-0 592-0 592-0 592-0 592-0 592-0 592-0 542-0 542-0 542-0 542-0 542-0 556-3 391-3 511-3 511-3 511-3 511-3 511-3 511-3 511-3 582-0 582-0 582-0 582-0 582-0 455-3 617-0 617-0 617-0 617-0 617-0 617-0 617-0 465-0 465-0 465-0 465-0 420-0 420-0 420-0 420-0 420-0 420-0 544-3 544-3 544-3 544-3 544-3 518-3 518-3 518-3 390-3 390-3 390-3 390-3 390-3 390-3 435-3 390-3 390-3 390-3 390-3 390-3 547-0 547-0 547-0 547-0 468-0 468-0 468-0 468-0 468-0 468-0 0-2 0-2 0-2 0-2 0-2 0-2 0-2 0-2 0-2 0-2 0-2 0-2 0-2 0-2 0-2 0-2 0-2 0-2 0-2 0-2 0-2 0-2 0-2 0-2 0-2 0-2 0-2 0-2 0-2 0-2 0-2 0-2 0-2 0-2 0-2 0-2 0-2 0-2 0-2 0-2 0-2 0-2 0-2 0-2 0-2 0-2 0-2 
0-2 0-2 0-2 0-2 0-2 0-2 0-2 0-2 0-2 0-2 0-2 0-2 0-2 0-2 0-2 0-2 0-2 0-2 0-2 0-2 0-2 0-2 0-2 0-2 0-2 0-2 0-2 0-2 0-2 0-2 0-2 0-2 0-2 0-2 0-2 0-2 0-2 0-2 0-2 0-2 0-2 0-2 0-2 0-2 0-2 0-2 0-2 0-2 0-2 0-2 0-2 0-2 0-2 361-0 361-0 485-0 485-0 485-0 485-0 530-3 530-3 530-3 530-3 530-3 530-3 530-3 386-0 386-0 386-0 386-0 386-0 386-0 386-0 386-0 529-0 529-0 529-0 585-3 585-3 585-3 585-3 585-3 585-3 585-3 432-3 464-3 464-3 464-3 464-3 555-0 555-0 555-0 555-0 555-0 555-0 555-0 592-0 592-0 592-0 592-0 592-0 592-0 592-0 542-0 542-0 542-0 542-0 542-0 391-3 391-3 391-3 511-3 511-3 511-3 511-3 511-3 582-0 582-0 582-0 582-0 582-0 582-0 617-0 617-0 617-0 617-0 617-0 617-0 617-0 465-0 465-0 465-0 484-3 465-0 420-0 420-0 420-0 420-0 420-0 420-0 544-3 544-3 544-3 544-3 544-3 518-3 518-3 518-3 518-3 518-3 390-3 390-3 518-3 435-3 435-3 390-3 390-3 390-3 390-3 390-3 547-0 547-0 547-0 547-0 468-0 468-0 468-0 468-0 468-0 468-0 0-2 0-2 0-2 0-2 0-2 0-2 0-2 0-2 0-2 0-2 0-2 0-2 0-2 0-2 0-2 0-2 0-2 0-2 0-2 0-2 0-2 0-2 0-2 0-2 0-2 0-2 0-2 0-2 0-2 0-2 0-2 0-2 0-2 0-2 0-2 0-2 0-2 0-2 0-2 0-2 0-2 0-2 0-2 0-2 0-2 0-2 0-2 
0-2 0-2 0-2 0-2 0-2 0-2 0-2 0-2 0-2 0-2 0-2 0-2 0-2 0-2 0-2 0-2 0-2 0-2 0-2 0-2 0-2 0-2 0-2 0-2 0-2 0-2 0-2 0-2 0-2 0-2 0-2 0-2 0-2 0-2 0-2 0-2 0-2 0-2 0-2 0-2 0-2 0-2 0-2 0-2 0-2 0-2 0-2 0-2 0-2 0-2 0-2 0-2 0-2 0-2 0-2 0-2 0-2 485-0 485-0 530-3 530-3 530-3 530-3 530-3 530-3 530-3 386-0 386-0 386-0 386-0 386-0 386-0 386-0 386-0 386-0 583-0 583-0 583-0 583-0 583-0 585-3 585-3 585-3 432-3 432-3 432-3 432-3 432-3 432-3 555-0 432-3 432-3 432-3 555-0 555-0 555-0 592-0 592-0 592-0 592-0 592-0 592-0 592-0 542-0 542-0 542-0 542-0 542-0 391-3 391-3 391-3 511-3 511-3 511-3 610-0 582-0 582-0 582-0 582-0 582-0 582-0 582-0 617-0 616-0 617-0 617-0 617-0 617-0 617-0 465-0 465-0 465-0 484-3 484-3 420-0 420-0 484-3 484-3 420-0 420-0 544-3 544-3 544-3 544-3 544-3 518-3 518-3 518-3 518-3 518-3 518-3 518-3 518-3 518-3 435-3 435-3 435-3 435-3 490-0 490-0 490-0 490-0 468-0 468-0 468-0 468-0 468-0 468-0 468-0 0-2 0-2 0-2 0-2 0-2 0-2 0-2 0-2 0-2 0-2 0-2 0-2 0-2 0-2 0-2 0-2 0-2 0-2 0-2 0-2 0-2 0-2 0-2 0-2 0-2 0-2 0-2 0-2 0-2 0-2 0-2 0-2 0-2 0-2 0-2 0-2 0-2 0-2 0-2 0-2 0-2 0-2 0-2 0-2 0-2 0-2 0-2 0-2 
0-2 0-2 0-2 0-2 0-2 0-2 0-2 0-2 0-2 0-2 0-2 0-2 0-2 0-2 0-2 0-2 0-2 0-2 0-2 0-2 0-2 0-2 0-2 0-2 0-2 0-2 0-2 0-2 0-2 0-2 0-2 0-2 0-2 0-2 0-2 0-2 0-2 0-2 0-2 0-2 0-2 0-2 0-2 0-2 0-2 0-2 0-2 0-2 0-2 0-2 0-2 0-2 0-2 0-2 0-2 0-2 0-2 485-0 485-0 530-3 530-3 530-3 530-3 530-3 530-3 530-3 386-0 386-0 386-0 386-0 386-0 386-0 386-0 583-0 583-0 583-0 583-0 583-0 583-0 583-0 585-3 432-3 432-3 432-3 432-3 432-3 432-3 432-3 432-3 555-0 432-3 432-3 555-0 555-0 555-0 555-0 433-0 542-0 542-0 592-0 542-0 542-0 542-0 542-0 542-0 542-0 542-0 391-3 391-3 391-3 391-3 391-3 391-3 610-0 610-0 582-0 582-0 582-0 582-0 582-0 582-0 582-0 616-0 616-0 539-0 617-0 617-0 617-0 617-0 465-0 465-0 465-0 484-3 484-3 484-3 484-3 484-3 484-3 540-0 540-0 544-3 544-3 540-0 540-0 544-3 544-3 518-3 518-3 518-3 518-3 518-3 518-3 518-3 435-3 435-3 435-3 435-3 435-3 490-0 490-0 490-0 490-0 468-0 468-0 468-0 468-0 468-0 468-0 468-0 0-2 0-2 0-2 0-2 0-2 0-2 0-2 0-2 0-2 0-2 0-2 0-2 0-2 0-2 0-2 0-2 0-2 0-2 0-2 0-2 0-2 0-2 0-2 0-2 0-2 0-2 0-2 0-2 0-2 0-2 0-2 0-2 0-2 0-2 0-2 0-2 0-2 0-2 0-2 0-2 0-2 0-2 0-2 0-2 0-2 0-2 0-2 0-2 
0-2 0-2 0-2 0-2 0-2 0-2 0-2 0-2 0-2 0-2 0-2 0-2 0-2 0-2 0-2 0-2 0-2 0-2 0-2 0-2 0-2 0-2 0-2 0-2 0-2 0-2 0-2 0-2 0-2 0-2 0-2 0-2 0-2 0-2 0-2 0-2 0-2 0-2 0-2 0-2 0-2 0-2 0-2 0-2 0-2 0-2 0-2 0-2 0-2 0-2 0-2 0-2 0-2 0-2 0-2 0-2 0-2 0-2 0-2 0-2 0-2 0-2 0-2 0-2 0-2 386-0 386-0 386-0 386-0 386-0 386-0 386-0 386-0 583-0 583-0 583-0 583-0 583-0 583-0 583-0 583-0 432-3 432-3 432-3 432-3 432-3 432-3 432-3 432-3 432-3 432-3 432-3 433-0 555-0 555-0 433-0 433-0 542-0 542-0 542-0 542-0 542-0 542-0 513-3 542-0 542-0 542-0 391-3 391-3 391-3 391-3 391-3 391-3 610-0 610-0 610-0 610-0 582-0 582-0 582-0 582-0 582-0 616-0 539-0 539-0 539-0 539-0 539-0 539-0 539-0 539-0 465-0 484-3 484-3 484-3 484-3 484-3 484-3 540-0 544-3 544-3 544-3 540-0 540-0 540-0 518-3 518-3 518-3 435-3 435-3 435-3 435-3 435-3 435-3 435-3 490-0 490-0 435-3 490-0 490-0 490-0 490-0 468-0 490-0 468-0 468-0 0-2 0-2 0-2 0-2 0-2 0-2 0-2 0-2 0-2 0-2 0-2 0-2 0-2 0-2 0-2 0-2 0-2 0-2 0-2 0-2 0-2 0-2 0-2 0-2 0-2 0-2 0-2 0-2 0-2 0-2 0-2 0-2 0-2 0-2 0-2 0-2 0-2 0-2 0-2 0-2 0-2 0-2 0-2 0-2 0-2 0-2 0-2 0-2 0-2 0-2 0-2 
0-2 0-2 0-2 0-2 0-2 0-2 0-2 0-2 0-2 0-2 0-2 0-2 0-2 0-2 0-2 0-2 0-2 0-2 0-2 0-2 0-2 0-2 0-2 0-2 0-2 0-2 0-2 0-2 0-2 0-2 0-2 0-2 0-2 0-2 0-2 0-2 0-2 0-2 0-2 0-2 0-2 0-2 0-2 0-2 0-2 0-2 0-2 0-2 0-2 0-2 0-2 0-2 0-2 0-2 0-2 0-2 0-2 0-2 0-2 0-2 0-2 0-2 0-2 0-2 0-2 0-2 0-2 0-2 0-2 0-2 0-2 0-2 0-2 583-0 583-0 583-0 583-0 583-0 583-0 583-0 583-0 583-0 533-3 533-3 533-3 432-3 533-3 432-3 432-3 433-0 433-0 433-0 433-0 433-0 433-0 433-0 611-3 611-3 611-3 611-3 513-3 513-3 513-3 513-3 542-0 542-0 542-0 542-0 391-3 391-3 391-3 610-0 610-0 610-0 610-0 610-0 610-0 582-0 582-0 616-0 582-0 582-0 616-0 539-0 539-0 539-0 539-0 539-0 539-0 539-0 539-0 484-3 484-3 484-3 484-3 484-3 484-3 484-3 540-0 544-3 540-0 540-0 540-0 540-0 540-0 498-3 498-3 435-3 435-3 435-3 435-3 435-3 435-3 435-3 435-3 490-0 490-0 435-3 435-3 490-0 490-0 490-0 490-0 490-0 0-2 0-2 0-2 0-2 0-2 0-2 0-2 0-2 0-2 0-2 0-2 0-2 0-2 0-2 0-2 0-2 0-2 0-2 0-2 0-2 0-2 0-2 0-2 0-2 0-2 0-2 0-2 0-2 0-2 0-2 0-2 0-2 0-2 0-2 0-2 0-2 0-2 0-2 0-2 0-2 0-2 0-2 0-2 0-2 0-2 0-2 0-2 0-2 0-2 0-2 0-2 0-2 0-2 
0-2 0-2 0-2 0-2 0-2 0-2 0-2 0-2 0-2 0-2 0-2 0-2 0-2 0-2 0-2 0-2 0-2 0-2 0-2 0-2 0-2 0-2 0-2 0-2 0-2 0-2 0-2 0-2 0-2 0-2 0-2 0-2 0-2 0-2 0-2 0-2 0-2 0-2 0-2 0-2 0-2 0-2 0-2 0-2 0-2 0-2 0-2 0-2 0-2 0-2 0-2 0-2 0-2 0-2 0-2 0-2 0-2 0-2 0-2 0-2 0-2 0-2 0-2 0-2 0-2 0-2 0-2 0-2 0-2 0-2 0-2 0-2 0-2 583-0 583-0 583-0 583-0 583-0 533-3 533-3 533-3 533-3 533-3 533-3 533-3 533-3 533-3 533-3 432-3 433-0 433-0 433-0 433-0 433-0 433-0 433-0 611-3 611-3 611-3 611-3 513-3 513-3 513-3 513-3 513-3 513-3 391-3 391-3 391-3 391-3 391-3 610-0 610-0 610-0 610-0 610-0 582-0 582-0 616-0 616-0 616-0 582-0 616-0 539-0 539-0 539-0 539-0 539-0 539-0 539-0 539-0 484-3 484-3 484-3 484-3 484-3 484-3 484-3 540-0 540-0 540-0 540-0 540-0 498-3 540-0 498-3 498-3 435-3 435-3 435-3 435-3 519-3 519-3 519-3 519-3 490-0 490-0 490-0 490-0 490-0 490-0 490-0 490-0 490-0 0-2 0-2 0-2 0-2 0-2 0-2 0-2 0-2 0-2 0-2 0-2 0-2 0-2 0-2 0-2 0-2 0-2 0-2 0-2 0-2 0-2 0-2 0-2 0-2 0-2 0-2 0-2 0-2 0-2 0-2 0-2 0-2 0-2 0-2 0-2 0-2 0-2 0-2 0-2 0-2 0-2 0-2 0-2 0-2 0-2 0-2 0-2 0-2 0-2 0-2 0-2 0-2 0-2 
0-2 0-2 0-2 0-2 0-2 0-2 0-2 0-2 0-2 0-2 0-2 0-2 0-2 0-2 0-2 0-2 0-2 0-2 0-2 0-2 0-2 0-2 0-2 0-2 0-2 0-2 0-2 0-2 0-2 0-2 0-2 0-2 0-2 0-2 0-2 0-2 0-2 0-2 0-2 0-2 0-2 0-2 0-2 0-2 0-2 0-2 0-2 0-2 0-2 0-2 0-2 0-2 0-2 0-2 0-2 0-2 0-2 0-2 0-2 0-2 0-2 0-2 0-2 0-2 0-2 0-2 0-2 0-2 0-2 0-2 0-2 0-2 0-2 0-2 583-0 583-0 583-0 533-3 533-3 533-3 533-3 533-3 533-3 533-3 533-3 533-3 533-3 533-3 433-0 433-0 433-0 433-0 433-0 433-0 611-3 433-0 611-3 611-3 611-3 611-3 611-3 513-3 513-3 513-3 513-3 513-3 391-3 391-3 391-3 391-3 391-3 610-0 610-0 610-0 610-0 610-0 616-0 616-0 616-0 616-0 616-0 616-0 616-0 539-0 539-0 539-0 539-0 539-0 539-0 539-0 484-3 484-3 484-3 484-3 540-0 540-0 540-0 540-0 540-0 540-0 540-0 540-0 540-0 498-3 498-3 498-3 498-3 498-3 435-3 435-3 519-3 519-3 519-3 519-3 519-3 490-0 490-0 490-0 490-0 490-0 490-0 490-0 490-0 490-0 0-2 0-2 0-2 0-2 0-2 0-2 0-2 0-2 0-2 0-2 0-2 0-2 0-2 0-2 0-2 0-2 0-2 0-2 0-2 0-2 0-2 0-2 0-2 0-2 0-2 0-2 0-2 0-2 0-2 0-2 0-2 0-2 0-2 0-2 0-2 0-2 0-2 0-2 0-2 0-2 0-2 0-2 0-2 0-2 0-2 0-2 0-2 0-2 0-2 0-2 0-2 0-2 0-2 
0-2 0-2 0-2 0-2 0-2 0-2 0-2 0-2 0-2 0-2 0-2 0-2 0-2 0-2 0-2 0-2 0-2 0-2 0-2 0-2 0-2 0-2 0-2 0-2 0-2 0-2 0-2 0-2 0-2 0-2 0-2 0-2 0-2 0-2 0-2 0-2 0-2 0-2 0-2 0-2 0-2 0-2 0-2 0-2 0-2 0-2 0-2 0-2 0-2 0-2 0-2 0-2 0-2 0-2 0-2 0-2 0-2 0-2 0-2 0-2 0-2 0-2 0-2 0-2 0-2 0-2 0-2 0-2 0-2 0-2 0-2 0-2 0-2 0-2 0-2 0-2 583-0 533-3 533-3 533-3 533-3 533-3 533-3 533-3 533-3 533-3 533-3 533-3 533-3 533-3 433-0 433-0 433-0 433-0 611-3 611-3 611-3 611-3 611-3 611-3 611-3 513-3 513-3 513-3 513-3 513-3 391-3 391-3 391-3 391-3 391-3 610-0 610-0 610-0 610-0 610-0 616-0 616-0 616-0 616-0 616-0 616-0 537-3 537-3 539-0 539-0 539-0 539-0 539-0 614-3 614-3 484-3 484-3 484-3 521-0 540-0 540-0 540-0 540-0 540-0 540-0 540-0 540-0 540-0 498-3 498-3 498-3 519-3 519-3 435-3 519-3 519-3 519-3 519-3 519-3 519-3 519-3 519-3 519-3 519-3 490-0 490-0 0-2 0-2 0-2 0-2 0-2 0-2 0-2 0-2 0-2 0-2 0-2 0-2 0-2 0-2 0-2 0-2 0-2 0-2 0-2 0-2 0-2 0-2 0-2 0-2 0-2 0-2 0-2 0-2 0-2 0-2 0-2 0-2 0-2 0-2 0-2 0-2 0-2 0-2 0-2 0-2 0-2 0-2 0-2 0-2 0-2 0-2 0-2 0-2 0-2 0-2 0-2 0-2 0-2 0-2 0-2 
0-2 0-2 0-2 0-2 0-2 0-2 0-2 0-2 0-2 0-2 0-2 0-2 0-2 0-2 0-2 0-2 0-2 0-2 0-2 0-2 0-2 0-2 0-2 0-2 0-2 0-2 0-2 0-2 0-2 0-2 0-2 0-2 0-2 0-2 0-2 0-2 0-2 0-2 0-2 0-2 0-2 0-2 0-2 0-2 0-2 0-2 0-2 0-2 0-2 0-2 0-2 0-2 0-2 0-2 0-2 0-2 0-2 0-2 0-2 0-2 0-2 0-2 0-2 0-2 0-2 0-2 0-2 0-2 0-2 0-2 0-2 0-2 0-2 0-2 0-2 0-2 0-2 0-2 533-3 0-2 0-2 0-2 0-2 0-2 0-2 0-2 0-2 0-2 0-2 0-2 433-0 433-0 433-0 433-0 611-3 611-3 611-3 611-3 611-3 611-3 611-3 513-3 513-3 513-3 513-3 513-3 513-3 513-3 513-3 513-3 610-0 610-0 610-0 610-0 610-0 616-0 616-0 616-0 537-3 616-0 616-0 537-3 537-3 537-3 537-3 537-3 539-0 539-0 614-3 614-3 521-0 521-0 521-0 521-0 521-0 540-0 521-0 540-0 540-0 521-0 498-3 498-3 498-3 498-3 498-3 498-3 498-3 498-3 519-3 519-3 519-3 519-3 519-3 519-3 519-3 519-3 519-3 519-3 0-2 0-2 0-2 0-2 0-2 0-2 0-2 0-2 0-2 0-2 0-2 0-2 0-2 0-2 0-2 0-2 0-2 0-2 0-2 0-2 0-2 0-2 0-2 0-2 0-2 0-2 0-2 0-2 0-2 0-2 0-2 0-2 0-2 0-2 0-2 0-2 0-2 0-2 0-2 0-2 0-2 0-2 0-2 0-2 0-2 0-2 0-2 0-2 0-2 0-2 0-2 0-2 0-2 0-2 0-2 0-2 0-2 0-2 0-2 
0-2 0-2 0-2 0-2 0-2 0-2 0-2 0-2 0-2 0-2 0-2 0-2 0-2 0-2 0-2 0-2 0-2 0-2 0-2 0-2 0-2 0-2 0-2 0-2 0-2 0-2 0-2 0-2 0-2 0-2 0-2 0-2 0-2 0-2 0-2 0-2 0-2 0-2 0-2 0-2 0-2 0-2 0-2 0-2 0-2 0-2 0-2 0-2 0-2 0-2 0-2 0-2 0-2 0-2 0-2 0-2 0-2 0-2 0-2 0-2 0-2 0-2 0-2 0-2 0-2 0-2 0-2 0-2 0-2 0-2 0-2 0-2 0-2 0-2 0-2 0-2 0-2 0-2 0-2 0-2 0-2 0-2 0-2 0-2 0-2 0-2 0-2 0-2 0-2 0-2 0-2 433-0 433-0 433-0 611-3 611-3 611-3 611-3 611-3 611-3 611-3 513-3 513-3 513-3 513-3 513-3 513-3 387-3 387-3 387-3 610-0 610-0 610-0 387-3 387-3 616-0 616-0 616-0 537-3 537-3 537-3 537-3 537-3 537-3 537-3 537-3 537-3 614-3 614-3 614-3 521-0 521-0 521-0 521-0 521-0 521-0 521-0 540-0 521-0 521-0 498-3 498-3 498-3 498-3 498-3 498-3 498-3 498-3 519-3 519-3 519-3 519-3 0-2 0-2 0-2 0-2 0-2 0-2 0-2 0-2 0-2 0-2 0-2 0-2 0-2 0-2 0-2 0-2 0-2 0-2 0-2 0-2 0-2 0-2 0-2 0-2 0-2 0-2 0-2 0-2 0-2 0-2 0-2 0-2 0-2 0-2 0-2 0-2 0-2 0-2 0-2 0-2 0-2 0-2 0-2 0-2 0-2 0-2 0-2 0-2 0-2 0-2 0-2 0-2 0-2 0-2 0-2 0-2 0-2 0-2 0-2 0-2 0-2 0-2 0-2 0-2 0-2 
0-2 0-2 0-2 0-2 0-2 0-2 0-2 0-2 0-2 0-2 0-2 0-2 0-2 0-2 0-2 0-2 0-2 0-2 0-2 0-2 0-2 0-2 0-2 0-2 0-2 0-2 0-2 0-2 0-2 0-2 0-2 0-2 0-2 0-2 0-2 0-2 0-2 0-2 0-2 0-2 0-2 0-2 0-2 0-2 0-2 0-2 0-2 0-2 0-2 0-2 0-2 0-2 0-2 0-2 0-2 0-2 0-2 0-2 0-2 0-2 0-2 0-2 0-2 0-2 0-2 0-2 0-2 0-2 0-2 0-2 0-2 0-2 0-2 0-2 0-2 0-2 0-2 0-2 0-2 0-2 0-2 0-2 0-2 0-2 0-2 0-2 0-2 0-2 0-2 0-2 0-2 0-2 0-2 0-2 0-2 0-2 611-3 611-3 611-3 611-3 611-3 513-3 513-3 513-3 387-3 387-3 387-3 387-3 387-3 387-3 387-3 387-3 387-3 387-3 387-3 616-0 616-0 616-0 537-3 537-3 537-3 537-3 537-3 537-3 537-3 537-3 614-3 614-3 614-3 614-3 614-3 521-0 521-0 521-0 521-0 521-0 521-0 521-0 521-0 521-0 498-3 498-3 498-3 498-3 498-3 498-3 498-3 498-3 519-3 519-3 519-3 519-3 0-2 0-2 0-2 0-2 0-2 0-2 0-2 0-2 0-2 0-2 0-2 0-2 0-2 0-2 0-2 0-2 0-2 0-2 0-2 0-2 0-2 0-2 0-2 0-2 0-2 0-2 0-2 0-2 0-2 0-2 0-2 0-2 0-2 0-2 0-2 0-2 0-2 0-2 0-2 0-2 0-2 0-2 0-2 0-2 0-2 0-2 0-2 0-2 0-2 0-2 0-2 0-2 0-2 0-2 0-2 0-2 0-2 0-2 0-2 0-2 0-2 0-2 0-2 0-2 0-2 
0-2 0-2 0-2 0-2 0-2 0-2 0-2 0-2 0-2 0-2 0-2 0-2 0-2 0-2 0-2 0-2 0-2 0-2 0-2 0-2 0-2 0-2 0-2 0-2 0-2 0-2 0-2 0-2 0-2 0-2 0-2 0-2 0-2 0-2 0-2 0-2 0-2 0-2 0-2 0-2 0-2 0-2 0-2 0-2 0-2 0-2 0-2 0-2 0-2 0-2 0-2 0-2 0-2 0-2 0-2 0-2 0-2 0-2 0-2 0-2 0-2 0-2 0-2 0-2 0-2 0-2 0-2 0-2 0-2 0-2 0-2 0-2 0-2 0-2 0-2 0-2 0-2 0-2 0-2 0-2 0-2 0-2 0-2 0-2 0-2 0-2 0-2 0-2 0-2 0-2 0-2 0-2 0-2 0-2 0-2 0-2 0-2 0-2 0-2 0-2 0-2 0-2 0-2 0-2 387-3 387-3 387-3 387-3 387-3 387-3 387-3 387-3 387-3 387-3 387-3 616-0 616-0 616-0 616-0 537-3 537-3 537-3 537-3 537-3 537-3 614-3 614-3 614-3 614-3 614-3 614-3 614-3 614-3 521-0 521-0 521-0 521-0 521-0 521-0 521-0 498-3 498-3 498-3 498-3 0-2 0-2 0-2 0-2 0-2 0-2 0-2 0-2 0-2 0-2 0-2 0-2 0-2 0-2 0-2 0-2 0-2 0-2 0-2 0-2 0-2 0-2 0-2 0-2 0-2 0-2 0-2 0-2 0-2 0-2 0-2 0-2 0-2 0-2 0-2 0-2 0-2 0-2 0-2 0-2 0-2 0-2 0-2 0-2 0-2 0-2 0-2 0-2 0-2 0-2 0-2 0-2 0-2 0-2 0-2 0-2 0-2 0-2 0-2 0-2 0-2 0-2 0-2 0-2 0-2 0-2 0-2 0-2 0-2 0-2 0-2 0-2 0-2 
0-2 0-2 0-2 0-2 0-2 0-2 0-2 0-2 0-2 0-2 0-2 0-2 0-2 0-2 0-2 0-2 0-2 0-2 0-2 0-2 0-2 0-2 0-2 0-2 0-2 0-2 0-2 0-2 0-2 0-2 0-2 0-2 0-2 0-2 0-2 0-2 0-2 0-2 0-2 0-2 0-2 0-2 0-2 0-2 0-2 0-2 0-2 0-2 0-2 0-2 0-2 0-2 0-2 0-2 0-2 0-2 0-2 0-2 0-2 0-2 0-2 0-2 0-2 0-2 0-2 0-2 0-2 0-2 0-2 0-2 0-2 0-2 0-2 0-2 0-2 0-2 0-2 0-2 0-2 0-2 0-2 0-2 0-2 0-2 0-2 0-2 0-2 0-2 0-2 0-2 0-2 0-2 0-2 0-2 0-2 0-2 0-2 0-2 0-2 0-2 0-2 0-2 0-2 0-2 387-3 387-3 387-3 387-3 387-3 387-3 387-3 387-3 387-3 387-3 387-3 387-3 616-0 616-0 537-3 537-3 537-3 537-3 537-3 537-3 537-3 614-3 614-3 614-3 614-3 614-3 614-3 614-3 614-3 521-0 521-0 521-0 521-0 521-0 0-2 0-2 0-2 0-2 0-2 0-2 0-2 0-2 0-2 0-2 0-2 0-2 0-2 0-2 0-2 0-2 0-2 0-2 0-2 0-2 0-2 0-2 0-2 0-2 0-2 0-2 0-2 0-2 0-2 0-2 0-2 0-2 0-2 0-2 0-2 0-2 0-2 0-2 0-2 0-2 0-2 0-2 0-2 0-2 0-2 0-2 0-2 0-2 0-2 0-2 0-2 0-2 0-2 0-2 0-2 0-2 0-2 0-2 0-2 0-2 0-2 0-2 0-2 0-2 0-2 0-2 0-2 0-2 0-2 0-2 0-2 0-2 0-2 0-2 0-2 0-2 0-2 0-2 0-2 
0-2 0-2 0-2 0-2 0-2 0-2 0-2 0-2 0-2 0-2 0-2 0-2 0-2 0-2 0-2 0-2 0-2 0-2 0-2 0-2 0-2 0-2 0-2 0-2 0-2 0-2 0-2 0-2 0-2 0-2 0-2 0-2 0-2 0-2 0-2 0-2 0-2 0-2 0-2 0-2 0-2 0-2 0-2 0-2 0-2 0-2 0-2 0-2 0-2 0-2 0-2 0-2 0-2 0-2 0-2 0-2 0-2 0-2 0-2 0-2 0-2 0-2 0-2 0-2 0-2 0-2 0-2 0-2 0-2 0-2 0-2 0-2 0-2 0-2 0-2 0-2 0-2 0-2 0-2 0-2 0-2 0-2 0-2 0-2 0-2 0-2 0-2 0-2 0-2 0-2 0-2 0-2 0-2 0-2 0-2 0-2 0-2 0-2 0-2 0-2 0-2 0-2 0-2 0-2 0-2 0-2 0-2 0-2 0-2 0-2 0-2 0-2 0-2 0-2 0-2 0-2 0-2 0-2 0-2 0-2 0-2 537-3 537-3 537-3 537-3 614-3 614-3 614-3 614-3 614-3 614-3 614-3 0-2 0-2 0-2 0-2 0-2 0-2 0-2 0-2 0-2 0-2 0-2 0-2 0-2 0-2 0-2 0-2 0-2 0-2 0-2 0-2 0-2 0-2 0-2 0-2 0-2 0-2 0-2 0-2 0-2 0-2 0-2 0-2 0-2 0-2 0-2 0-2 0-2 0-2 0-2 0-2 0-2 0-2 0-2 0-2 0-2 0-2 0-2 0-2 0-2 0-2 0-2 0-2 0-2 0-2 0-2 0-2 0-2 0-2 0-2 0-2 0-2 0-2 0-2 0-2 0-2 0-2 0-2 0-2 0-2 0-2 0-2 0-2 0-2 0-2 0-2 0-2 0-2 0-2 0-2 0-2 0-2 0-2 0-2 0-2 0-2 
0-2 0-2 0-2 0-2 0-2 0-2 0-2 0-2 0-2 0-2 0-2 0-2 0-2 0-2 0-2 0-2 0-2 0-2 0-2 0-2 0-2 0-2 0-2 0-2 0-2 0-2 0-2 0-2 0-2 0-2 0-2 0-2 0-2 0-2 0-2 0-2 0-2 0-2 0-2 0-2 0-2 0-2 0-2 0-2 0-2 0-2 0-2 0-2 0-2 0-2 0-2 0-2 0-2 0-2 0-2 0-2 0-2 0-2 0-2 0-2 0-2 0-2 0-2 0-2 0-2 0-2 0-2 0-2 0-2 0-2 0-2 0-2 0-2 0-2 0-2 0-2 0-2 0-2 0-2 0-2 0-2 0-2 0-2 0-2 0-2 0-2 0-2 0-2 0-2 0-2 0-2 0-2 0-2 0-2 0-2 0-2 0-2 0-2 0-2 0-2 0-2 0-2 0-2 0-2 0-2 0-2 0-2 0-2 0-2 0-2 0-2 0-2 0-2 0-2 0-2 0-2 0-2 0-2 0-2 0-2 0-2 0-2 0-2 0-2 0-2 0-2 0-2 0-2 0-2 0-2 0-2 0-2 0-2 0-2 0-2 0-2 0-2 0-2 0-2 0-2 0-2 0-2 0-2 0-2 0-2 0-2 0-2 0-2 0-2 0-2 0-2 0-2 0-2 0-2 0-2 0-2 0-2 0-2 0-2 0-2 0-2 0-2 0-2 0-2 0-2 0-2 0-2 0-2 0-2 0-2 0-2 0-2 0-2 0-2 0-2 0-2 0-2 0-2 0-2 0-2 0-2 0-2 0-2 0-2 0-2 0-2 0-2 0-2 0-2 0-2 0-2 0-2 0-2 0-2 0-2 0-2 0-2 0-2 0-2 0-2 0-2 0-2 0-2 0-2 0-2 0-2 0-2 0-2 0-2 0-2 0-2 0-2 0-2 0-2 0-2 0-2 0-2 
0-2 0-2 0-2 0-2 0-2 0-2 0-2 0-2 0-2 0-2 0-2 0-2 0-2 0-2 0-2 0-2 0-2 0-2 0-2 0-2 0-2 0-2 0-2 0-2 0-2 0-2 0-2 0-2 0-2 0-2 0-2 0-2 0-2 0-2 0-2 0-2 0-2 0-2 0-2 0-2 0-2 0-2 0-2 0-2 0-2 0-2 0-2 0-2 0-2 0-2 0-2 0-2 0-2 0-2 0-2 0-2 0-2 0-2 0-2 0-2 0-2 0-2 0-2 0-2 0-2 0-2 0-2 0-2 0-2 0-2 0-2 0-2 0-2 0-2 0-2 0-2 0-2 0-2 0-2 0-2 0-2 0-2 0-2 0-2 0-2 0-2 0-2 0-2 0-2 0-2 0-2 0-2 0-2 0-2 0-2 0-2 0-2 0-2 0-2 0-2 0-2 0-2 0-2 0-2 0-2 0-2 0-2 0-2 0-2 0-2 0-2 0-2 0-2 0-2 0-2 0-2 0-2 0-2 0-2 0-2 0-2 0-2 0-2 0-2 0-2 0-2 0-2 0-2 0-2 0-2 0-2 0-2 0-2 0-2 0-2 0-2 0-2 0-2 0-2 0-2 0-2 0-2 0-2 0-2 0-2 0-2 0-2 0-2 0-2 0-2 0-2 0-2 0-2 0-2 0-2 0-2 0-2 0-2 0-2 0-2 0-2 0-2 0-2 0-2 0-2 0-2 0-2 0-2 0-2 0-2 0-2 0-2 0-2 0-2 0-2 0-2 0-2 0-2 0-2 0-2 0-2 0-2 0-2 0-2 0-2 0-2 0-2 0-2 0-2 0-2 0-2 0-2 0-2 0-2 0-2 0-2 0-2 0-2 0-2 0-2 0-2 0-2 0-2 0-2 0-2 0-2 0-2 0-2 0-2 0-2 0-2 0-2 0-2 0-2 0-2 0-2 0-2 
0-2 0-2 0-2 0-2 0-2 0-2 0-2 0-2 0-2 0-2 0-2 0-2 0-2 0-2 0-2 0-2 0-2 0-2 0-2 0-2 0-2 0-2 0-2 0-2 0-2 0-2 0-2 0-2 0-2 0-2 0-2 0-2 0-2 0-2 0-2 0-2 0-2 0-2 0-2 0-2 0-2 0-2 0-2 0-2 0-2 0-2 0-2 0-2 0-2 0-2 0-2 0-2 0-2 0-2 0-2 0-2 0-2 0-2 0-2 0-2 0-2 0-2 0-2 0-2 0-2 0-2 0-2 0-2 0-2 0-2 0-2 0-2 0-2 0-2 0-2 0-2 0-2 0-2 0-2 0-2 0-2 0-2 0-2 0-2 0-2 0-2 0-2 0-2 0-2 0-2 0-2 0-2 0-2 0-2 0-2 0-2 0-2 0-2 0-2 0-2 0-2 0-2 0-2 0-2 0-2 0-2 0-2 0-2 0-2 0-2 0-2 0-2 0-2 0-2 0-2 0-2 0-2 0-2 0-2 0-2 0-2 0-2 0-2 0-2 0-2 0-2 0-2 0-2 0-2 0-2 0-2 0-2 0-2 0-2 0-2 0-2 0-2 0-2 0-2 0-2 0-2 0-2 0-2 0-2 0-2 0-2 0-2 0-2 0-2 0-2 0-2 0-2 0-2 0-2 0-2 0-2 0-2 0-2 0-2 0-2 0-2 0-2 0-2 0-2 0-2 0-2 0-2 0-2 0-2 0-2 0-2 0-2 0-2 0-2 0-2 0-2 0-2 0-2 0-2 0-2 0-2 0-2 0-2 0-2 0-2 0-2 0-2 0-2 0-2 0-2 0-2 0-2 0-2 0-2 0-2 0-2 0-2 0-2 0-2 0-2 0-2 0-2 0-2 0-2 0-2 0-2 0-2 0-2 0-2 0-2 0-2 0-2 0-2 0-2 0-2 0-2 0-2 
0-2 0-2 0-2 0-2 0-2 0-2 0-2 0-2 0-2 0-2 0-2 0-2 0-2 0-2 0-2 0-2 0-2 0-2 0-2 0-2 0-2 0-2 0-2 0-2 0-2 0-2 0-2 0-2 0-2 0-2 0-2 0-2 0-2 0-2 0-2 0-2 0-2 0-2 0-2 0-2 0-2 0-2 0-2 0-2 0-2 0-2 0-2 0-2 0-2 0-2 0-2 0-2 0-2 0-2 0-2 0-2 0-2 0-2 0-2 0-2 0-2 0-2 0-2 0-2 0-2 0-2 0-2 0-2 0-2 0-2 0-2 0-2 0-2 0-2 0-2 0-2 0-2 0-2 0-2 0-2 0-2 0-2 0-2 0-2 0-2 0-2 0-2 0-2 0-2 0-2 0-2 0-2 0-2 0-2 0-2 0-2 0-2 0-2 0-2 0-2 0-2 0-2 0-2 0-2 0-2 0-2 0-2 0-2 0-2 0-2 0-2 0-2 0-2 0-2 0-2 0-2 0-2 0-2 0-2 0-2 0-2 0-2 0-2 0-2 0-2 0-2 0-2 0-2 0-2 0-2 0-2 0-2 0-2 0-2 0-2 0-2 0-2 0-2 0-2 0-2 0-2 0-2 0-2 0-2 0-2 0-2 0-2 0-2 0-2 0-2 0-2 0-2 0-2 0-2 0-2 0-2 0-2 0-2 0-2 0-2 0-2 0-2 0-2 0-2 0-2 0-2 0-2 0-2 0-2 0-2 0-2 0-2 0-2 0-2 0-2 0-2 0-2 0-2 0-2 0-2 0-2 0-2 0-2 0-2 0-2 0-2 0-2 0-2 0-2 0-2 0-2 0-2 0-2 0-2 0-2 0-2 0-2 0-2 0-2 0-2 0-2 0-2 0-2 0-2 0-2 0-2 0-2 0-2 0-2 0-2 0-2 0-2 0-2 0-2 0-2 0-2 0-2 
0-2 0-2 0-2 0-2 0-2 0-2 0-2 0-2 0-2 0-2 0-2 0-2 0-2 0-2 0-2 0-2 0-2 0-2 0-2 0-2 0-2 0-2 0-2 0-2 0-2 0-2 0-2 0-2 0-2 0-2 0-2 0-2 0-2 0-2 0-2 0-2 0-2 0-2 0-2 0-2 0-2 0-2 0-2 0-2 0-2 0-2 0-2 0-2 0-2 0-2 0-2 0-2 0-2 0-2 0-2 0-2 0-2 0-2 0-2 0-2 0-2 0-2 0-2 0-2 0-2 0-2 0-2 0-2 0-2 0-2 0-2 0-2 0-2 0-2 0-2 0-2 0-2 0-2 0-2 0-2 0-2 0-2 0-2 0-2 0-2 0-2 0-2 0-2 0-2 0-2 0-2 0-2 0-2 0-2 0-2 0-2 0-2 0-2 0-2 0-2 0-2 0-2 0-2 0-2 0-2 0-2 0-2 0-2 0-2 0-2 0-2 0-2 0-2 0-2 0-2 0-2 0-2 0-2 0-2 0-2 0-2 0-2 0-2 0-2 0-2 0-2 0-2 0-2 0-2 0-2 0-2 0-2 0-2 0-2 0-2 0-2 0-2 0-2 0-2 0-2 0-2 0-2 0-2 0-2 0-2 0-2 0-2 0-2 0-2 0-2 0-2 0-2 0-2 0-2 0-2 0-2 0-2 0-2 0-2 0-2 0-2 0-2 0-2 0-2 0-2 0-2 0-2 0-2 0-2 0-2 0-2 0-2 0-2 0-2 0-2 0-2 0-2 0-2 0-2 0-2 0-2 0-2 0-2 0-2 0-2 0-2 0-2 0-2 0-2 0-2 0-2 0-2 0-2 0-2 0-2 0-2 0-2 0-2 0-2 0-2 0-2 0-2 0-2 0-2 0-2 0-2 0-2 0-2 0-2 0-2 0-2 0-2 0-2 0-2 0-2 0-2 0-2 
0-2 0-2 0-2 0-2 0-2 0-2 0-2 0-2 0-2 0-2 0-2 0-2 0-2 0-2 0-2 0-2 0-2 0-2 0-2 0-2 0-2 0-2 0-2 0-2 0-2 0-2 0-2 0-2 0-2 0-2 0-2 0-2 0-2 0-2 0-2 0-2 0-2 0-2 0-2 0-2 0-2 0-2 0-2 0-2 0-2 0-2 0-2 0-2 0-2 0-2 0-2 0-2 0-2 0-2 0-2 0-2 0-2 0-2 0-2 0-2 0-2 0-2 0-2 0-2 0-2 0-2 0-2 0-2 0-2 0-2 0-2 0-2 0-2 0-2 0-2 0-2 0-2 0-2 0-2 0-2 0-2 0-2 0-2 0-2 0-2 0-2 0-2 0-2 0-2 0-2 0-2 0-2 0-2 0-2 0-2 0-2 0-2 0-2 0-2 0-2 0-2 0-2 0-2 0-2 0-2 0-2 0-2 0-2 0-2 0-2 0-2 0-2 0-2 0-2 0-2 0-2 0-2 0-2 0-2 0-2 0-2 0-2 0-2 0-2 0-2 0-2 0-2 0-2 0-2 0-2 0-2 0-2 0-2 0-2 0-2 0-2 0-2 0-2 0-2 0-2 0-2 0-2 0-2 0-2 0-2 0-2 0-2 0-2 0-2 0-2 0-2 0-2 0-2 0-2 0-2 0-2 0-2 0-2 0-2 0-2 0-2 0-2 0-2 0-2 0-2 0-2 0-2 0-2 0-2 0-2 0-2 0-2 0-2 0-2 0-2 0-2 0-2 0-2 0-2 0-2 0-2 0-2 0-2 0-2 0-2 0-2 0-2 0-2 0-2 0-2 0-2 0-2 0-2 0-2 0-2 0-2 0-2 0-2 0-2 0-2 0-2 0-2 0-2 0-2 0-2 0-2 0-2 0-2 0-2 0-2 0-2 0-2 0-2 0-2 0-2 0-2 0-2 
0-2 0-2 0-2 0-2 0-2 0-2 0-2 0-2 0-2 0-2 0-2 0-2 0-2 0-2 0-2 0-2 0-2 0-2 0-2 0-2 0-2 0-2 0-2 0-2 0-2 0-2 0-2 0-2 0-2 0-2 0-2 0-2 0-2 0-2 0-2 0-2 0-2 0-2 0-2 0-2 0-2 0-2 0-2 0-2 0-2 0-2 0-2 0-2 0-2 0-2 0-2 0-2 0-2 0-2 0-2 0-2 0-2 0-2 0-2 0-2 0-2 0-2 0-2 0-2 0-2 0-2 0-2 0-2 0-2 0-2 0-2 0-2 0-2 0-2 0-2 0-2 0-2 0-2 0-2 0-2 0-2 0-2 0-2 0-2 0-2 0-2 0-2 0-2 0-2 0-2 0-2 0-2 0-2 0-2 0-2 0-2 0-2 0-2 0-2 0-2 0-2 0-2 0-2 0-2 0-2 0-2 0-2 0-2 0-2 0-2 0-2 0-2 0-2 0-2 0-2 0-2 0-2 0-2 0-2 0-2 0-2 0-2 0-2 0-2 0-2 0-2 0-2 0-2 0-2 0-2 0-2 0-2 0-2 0-2 0-2 0-2 0-2 0-2 0-2 0-2 0-2 0-2 0-2 0-2 0-2 0-2 0-2 0-2 0-2 0-2 0-2 0-2 0-2 0-2 0-2 0-2 0-2 0-2 0-2 0-2 0-2 0-2 0-2 0-2 0-2 0-2 0-2 0-2 0-2 0-2 0-2 0-2 0-2 0-2 0-2 0-2 0-2 0-2 0-2 0-2 0-2 0-2 0-2 0-2 0-2 0-2 0-2 0-2 0-2 0-2 0-2 0-2 0-2 0-2 0-2 0-2 0-2 0-2 0-2 0-2 0-2 0-2 0-2 0-2 0-2 0-2 0-2 0-2 0-2 0-2 0-2 0-2 0-2 0-2 0-2 0-2 0-2 
0-2 0-2 0-2 0-2 0-2 0-2 0-2 0-2 0-2 0-2 0-2 0-2 0-2 0-2 0-2 0-2 0-2 0-2 0-2 0-2 0-2 0-2 0-2 0-2 0-2 0-2 0-2 0-2 0-2 0-2 0-2 0-2 0-2 0-2 0-2 0-2 0-2 0-2 0-2 0-2 0-2 0-2 0-2 0-2 0-2 0-2 0-2 0-2 0-2 0-2 0-2 0-2 0-2 0-2 0-2 0-2 0-2 0-2 0-2 0-2 0-2 0-2 0-2 0-2 0-2 0-2 0-2 0-2 0-2 0-2 0-2 0-2 0-2 0-2 0-2 0-2 0-2 0-2 0-2 0-2 0-2 0-2 0-2 0-2 0-2 0-2 0-2 0-2 0-2 0-2 0-2 0-2 0-2 0-2 0-2 0-2 0-2 0-2 0-2 0-2 0-2 0-2 0-2 0-2 0-2 0-2 0-2 0-2 0-2 0-2 0-2 0-2 0-2 0-2 0-2 0-2 0-2 0-2 0-2 0-2 0-2 0-2 0-2 0-2 0-2 0-2 0-2 0-2 0-2 0-2 0-2 0-2 0-2 0-2 0-2 0-2 0-2 0-2 0-2 0-2 0-2 0-2 0-2 0-2 0-2 0-2 0-2 0-2 0-2 0-2 0-2 0-2 0-2 0-2 0-2 0-2 0-2 0-2 0-2 0-2 0-2 0-2 0-2 0-2 0-2 0-2 0-2 0-2 0-2 0-2 0-2 0-2 0-2 0-2 0-2 0-2 0-2 0-2 0-2 0-2 0-2 0-2 0-2 0-2 0-2 0-2 0-2 0-2 0-2 0-2 0-2 0-2 0-2 0-2 0-2 0-2 0-2 0-2 0-2 0-2 0-2 0-2 0-2 0-2 0-2 0-2 0-2 0-2 0-2 0-2 0-2 0-2 0-2 0-2 0-2 0-2 0-2 
0-2 0-2 0-2 0-2 0-2 0-2 0-2 0-2 0-2 0-2 0-2 0-2 0-2 0-2 0-2 0-2 0-2 0-2 0-2 0-2 0-2 0-2 0-2 0-2 0-2 0-2 0-2 0-2 0-2 0-2 0-2 0-2 0-2 0-2 0-2 0-2 0-2 0-2 0-2 0-2 0-2 0-2 0-2 0-2 0-2 0-2 0-2 0-2 0-2 0-2 0-2 0-2 0-2 0-2 0-2 0-2 0-2 0-2 0-2 0-2 0-2 0-2 0-2 0-2 0-2 0-2 0-2 0-2 0-2 0-2 0-2 0-2 0-2 0-2 0-2 0-2 0-2 0-2 0-2 0-2 0-2 0-2 0-2 0-2 0-2 0-2 0-2 0-2 0-2 0-2 0-2 0-2 0-2 0-2 0-2 0-2 0-2 0-2 0-2 0-2 0-2 0-2 0-2 0-2 0-2 0-2 0-2 0-2 0-2 0-2 0-2 0-2 0-2 0-2 0-2 0-2 0-2 0-2 0-2 0-2 0-2 0-2 0-2 0-2 0-2 0-2 0-2 0-2 0-2 0-2 0-2 0-2 0-2 0-2 0-2 0-2 0-2 0-2 0-2 0-2 0-2 0-2 0-2 0-2 0-2 0-2 0-2 0-2 0-2 0-2 0-2 0-2 0-2 0-2 0-2 0-2 0-2 0-2 0-2 0-2 0-2 0-2 0-2 0-2 0-2 0-2 0-2 0-2 0-2 0-2 0-2 0-2 0-2 0-2 0-2 0-2 0-2 0-2 0-2 0-2 0-2 0-2 0-2 0-2 0-2 0-2 0-2 0-2 0-2 0-2 0-2 0-2 0-2 0-2 0-2 0-2 0-2 0-2 0-2 0-2 0-2 0-2 0-2 0-2 0-2 0-2 0-2 0-2 0-2 0-2 0-2 0-2 0-2 0-2 0-2 0-2 0-2 
0-2 0-2 0-2 0-2 0-2 0-2 0-2 0-2 0-2 0-2 0-2 0-2 0-2 0-2 0-2 0-2 0-2 0-2 0-2 0-2 0-2 0-2 0-2 0-2 0-2 0-2 0-2 0-2 0-2 0-2 0-2 0-2 0-2 0-2 0-2 0-2 0-2 0-2 0-2 0-2 0-2 0-2 0-2 0-2 0-2 0-2 0-2 0-2 0-2 0-2 0-2 0-2 0-2 0-2 0-2 0-2 0-2 0-2 0-2 0-2 0-2 0-2 0-2 0-2 0-2 0-2 0-2 0-2 0-2 0-2 0-2 0-2 0-2 0-2 0-2 0-2 0-2 0-2 0-2 0-2 0-2 0-2 0-2 0-2 0-2 0-2 0-2 0-2 0-2 0-2 0-2 0-2 0-2 0-2 0-2 0-2 0-2 0-2 0-2 0-2 0-2 0-2 0-2 0-2 0-2 0-2 0-2 0-2 0-2 0-2 0-2 0-2 0-2 0-2 0-2 0-2 0-2 0-2 0-2 0-2 0-2 0-2 0-2 0-2 0-2 0-2 0-2 0-2 0-2 0-2 0-2 0-2 0-2 0-2 0-2 0-2 0-2 0-2 0-2 0-2 0-2 0-2 0-2 0-2 0-2 0-2 0-2 0-2 0-2 0-2 0-2 0-2 0-2 0-2 0-2 0-2 0-2 0-2 0-2 0-2 0-2 0-2 0-2 0-2 0-2 0-2 0-2 0-2 0-2 0-2 0-2 0-2 0-2 0-2 0-2 0-2 0-2 0-2 0-2 0-2 0-2 0-2 0-2 0-2 0-2 0-2 0-2 0-2 0-2 0-2 0-2 0-2 0-2 0-2 0-2 0-2 0-2 0-2 0-2 0-2 0-2 0-2 0-2 0-2 0-2 0-2 0-2 0-2 0-2 0-2 0-2 0-2 0-2 0-2 0-2 0-2 0-2 
0-2 0-2 0-2 0-2 0-2 0-2 0-2 0-2 0-2 0-2 0-2 0-2 0-2 0-2 0-2 0-2 0-2 0-2 0-2 0-2 0-2 0-2 0-2 0-2 0-2 0-2 0-2 0-2 0-2 0-2 0-2 0-2 0-2 0-2 0-2 0-2 0-2 0-2 0-2 0-2 0-2 0-2 0-2 0-2 0-2 0-2 0-2 0-2 0-2 0-2 0-2 0-2 0-2 0-2 0-2 0-2 0-2 0-2 0-2 0-2 0-2 0-2 0-2 0-2 0-2 0-2 0-2 0-2 0-2 0-2 0-2 0-2 0-2 0-2 0-2 0-2 0-2 0-2 0-2 0-2 0-2 0-2 0-2 0-2 0-2 0-2 0-2 0-2 0-2 0-2 0-2 0-2 0-2 0-2 0-2 0-2 0-2 0-2 0-2 0-2 0-2 0-2 0-2 0-2 0-2 0-2 0-2 0-2 0-2 0-2 0-2 0-2 0-2 0-2 0-2 0-2 0-2 0-2 0-2 0-2 0-2 0-2 0-2 0-2 0-2 0-2 0-2 0-2 0-2 0-2 0-2 0-2 0-2 0-2 0-2 0-2 0-2 0-2 0-2 0-2 0-2 0-2 0-2 0-2 0-2 0-2 0-2 0-2 0-2 0-2 0-2 0-2 0-2 0-2 0-2 0-2 0-2 0-2 0-2 0-2 0-2 0-2 0-2 0-2 0-2 0-2 0-2 0-2 0-2 0-2 0-2 0-2 0-2 0-2 0-2 0-2 0-2 0-2 0-2 0-2 0-2 0-2 0-2 0-2 0-2 0-2 0-2 0-2 0-2 0-2 0-2 0-2 0-2 0-2 0-2 0-2 0-2 0-2 0-2 0-2 0-2 0-2 0-2 0-2 0-2 0-2 0-2 0-2 0-2 0-2 0-2 0-2 0-2 0-2 0-2 0-2 0-2 
0-2 0-2 0-2 0-2 0-2 0-2 0-2 0-2 0-2 0-2 0-2 0-2 0-2 0-2 0-2 0-2 0-2 0-2 0-2 0-2 0-2 0-2 0-2 0-2 0-2 0-2 0-2 0-2 0-2 0-2 0-2 0-2 0-2 0-2 0-2 0-2 0-2 0-2 0-2 0-2 0-2 0-2 0-2 0-2 0-2 0-2 0-2 0-2 0-2 0-2 0-2 0-2 0-2 0-2 0-2 0-2 0-2 0-2 0-2 0-2 0-2 0-2 0-2 0-2 0-2 0-2 0-2 0-2 0-2 0-2 0-2 0-2 0-2 0-2 0-2 0-2 0-2 0-2 0-2 0-2 0-2 0-2 0-2 0-2 0-2 0-2 0-2 0-2 0-2 0-2 0-2 0-2 0-2 0-2 0-2 0-2 0-2 0-2 0-2 0-2 0-2 0-2 0-2 0-2 0-2 0-2 0-2 0-2 0-2 0-2 0-2 0-2 0-2 0-2 0-2 0-2 0-2 0-2 0-2 0-2 0-2 0-2 0-2 0-2 0-2 0-2 0-2 0-2 0-2 0-2 0-2 0-2 0-2 0-2 0-2 0-2 0-2 0-2 0-2 0-2 0-2 0-2 0-2 0-2 0-2 0-2 0-2 0-2 0-2 0-2 0-2 0-2 0-2 0-2 0-2 0-2 0-2 0-2 0-2 0-2 0-2 0-2 0-2 0-2 0-2 0-2 0-2 0-2 0-2 0-2 0-2 0-2 0-2 0-2 0-2 0-2 0-2 0-2 0-2 0-2 0-2 0-2 0-2 0-2 0-2 0-2 0-2 0-2 0-2 0-2 0-2 0-2 0-2 0-2 0-2 0-2 0-2 0-2 0-2 0-2 0-2 0-2 0-2 0-2 0-2 0-2 0-2 0-2 0-2 0-2 0-2 0-2 0-2 0-2 0-2 0-2 0-2 
0-2 0-2 0-2 0-2 0-2 0-2 0-2 0-2 0-2 0-2 0-2 0-2 0-2 0-2 0-2 0-2 0-2 0-2 0-2 0-2 0-2 0-2 0-2 0-2 0-2 0-2 0-2 0-2 0-2 0-2 0-2 0-2 0-2 0-2 0-2 0-2 0-2 0-2 0-2 0-2 0-2 0-2 0-2 0-2 0-2 0-2 0-2 0-2 0-2 0-2 0-2 0-2 0-2 0-2 0-2 0-2 0-2 0-2 0-2 0-2 0-2 0-2 0-2 0-2 0-2 0-2 0-2 0-2 0-2 0-2 0-2 0-2 0-2 0-2 0-2 0-2 0-2 0-2 0-2 0-2 0-2 0-2 0-2 0-2 0-2 0-2 0-2 0-2 0-2 0-2 0-2 0-2 0-2 0-2 0-2 0-2 0-2 0-2 0-2 0-2 0-2 0-2 0-2 0-2 0-2 0-2 0-2 0-2 0-2 0-2 0-2 0-2 0-2 0-2 0-2 0-2 0-2 0-2 0-2 0-2 0-2 0-2 0-2 0-2 0-2 0-2 0-2 0-2 0-2 0-2 0-2 0-2 0-2 0-2 0-2 0-2 0-2 0-2 0-2 0-2 0-2 0-2 0-2 0-2 0-2 0-2 0-2 0-2 0-2 0-2 0-2 0-2 0-2 0-2 0-2 0-2 0-2 0-2 0-2 0-2 0-2 0-2 0-2 0-2 0-2 0-2 0-2 0-2 0-2 0-2 0-2 0-2 0-2 0-2 0-2 0-2 0-2 0-2 0-2 0-2 0-2 0-2 0-2 0-2 0-2 0-2 0-2 0-2 0-2 0-2 0-2 0-2 0-2 0-2 0-2 0-2 0-2 0-2 0-2 0-2 0-2 0-2 0-2 0-2 0-2 0-2 0-2 0-2 0-2 0-2 0-2 0-2 0-2 0-2 0-2 0-2 0-2 
0-2 0-2 0-2 0-2 0-2 0-2 0-2 0-2 0-2 0-2 0-2 0-2 0-2 0-2 0-2 0-2 0-2 0-2 0-2 0-2 0-2 0-2 0-2 0-2 0-2 0-2 0-2 0-2 0-2 0-2 0-2 0-2 0-2 0-2 0-2 0-2 0-2 0-2 0-2 0-2 0-2 0-2 0-2 0-2 0-2 0-2 0-2 0-2 0-2 0-2 0-2 0-2 0-2 0-2 0-2 0-2 0-2 0-2 0-2 0-2 0-2 0-2 0-2 0-2 0-2 0-2 0-2 0-2 0-2 0-2 0-2 0-2 0-2 0-2 0-2 0-2 0-2 0-2 0-2 0-2 0-2 0-2 0-2 0-2 0-2 0-2 0-2 0-2 0-2 0-2 0-2 0-2 0-2 0-2 0-2 0-2 0-2 0-2 0-2 0-2 0-2 0-2 0-2 0-2 0-2 0-2 0-2 0-2 0-2 0-2 0-2 0-2 0-2 0-2 0-2 0-2 0-2 0-2 0-2 0-2 0-2 0-2 0-2 0-2 0-2 0-2 0-2 0-2 0-2 0-2 0-2 0-2 0-2 0-2 0-2 0-2 0-2 0-2 0-2 0-2 0-2 0-2 0-2 0-2 0-2 0-2 0-2 0-2 0-2 0-2 0-2 0-2 0-2 0-2 0-2 0-2 0-2 0-2 0-2 0-2 0-2 0-2 0-2 0-2 0-2 0-2 0-2 0-2 0-2 0-2 0-2 0-2 0-2 0-2 0-2 0-2 0-2 0-2 0-2 0-2 0-2 0-2 0-2 0-2 0-2 0-2 0-2 0-2 0-2 0-2 0-2 0-2 0-2 0-2 0-2 0-2 0-2 0-2 0-2 0-2 0-2 0-2 0-2 0-2 0-2 0-2 0-2 0-2 0-2 0-2 0-2 0-2 0-2 0-2 0-2 0-2 0-2 
0-2 0-2 0-2 0-2 0-2 0-2 0-2 0-2 0-2 0-2 0-2 0-2 0-2 0-2 0-2 0-2 0-2 0-2 0-2 0-2 0-2 0-2 0-2 0-2 0-2 0-2 0-2 0-2 0-2 0-2 0-2 0-2 0-2 0-2 0-2 0-2 0-2 0-2 0-2 0-2 0-2 0-2 0-2 0-2 0-2 0-2 0-2 0-2 0-2 0-2 0-2 0-2 0-2 0-2 0-2 0-2 0-2 0-2 0-2 0-2 0-2 0-2 0-2 0-2 0-2 0-2 0-2 0-2 0-2 0-2 0-2 0-2 0-2 0-2 0-2 0-2 0-2 0-2 0-2 0-2 0-2 0-2 0-2 0-2 0-2 0-2 0-2 0-2 0-2 0-2 0-2 0-2 0-2 0-2 0-2 0-2 0-2 0-2 0-2 0-2 0-2 0-2 0-2 0-2 0-2 0-2 0-2 0-2 0-2 0-2 0-2 0-2 0-2 0-2 0-2 0-2 0-2 0-2 0-2 0-2 0-2 0-2 0-2 0-2 0-2 0-2 0-2 0-2 0-2 0-2 0-2 0-2 0-2 0-2 0-2 0-2 0-2 0-2 0-2 0-2 0-2 0-2 0-2 0-2 0-2 0-2 0-2 0-2 0-2 0-2 0-2 0-2 0-2 0-2 0-2 0-2 0-2 0-2 0-2 0-2 0-2 0-2 0-2 0-2 0-2 0-2 0-2 0-2 0-2 0-2 0-2 0-2 0-2 0-2 0-2 0-2 0-2 0-2 0-2 0-2 0-2 0-2 0-2 0-2 0-2 0-2 0-2 0-2 0-2 0-2 0-2 0-2 0-2 0-2 0-2 0-2 0-2 0-2 0-2 0-2 0-2 0-2 0-2 0-2 0-2 0-2 0-2 0-2 0-2 0-2 0-2 0-2 0-2 0-2 0-2 0-2 0-2 
0-2 0-2 0-2 0-2 0-2 0-2 0-2 0-2 0-2 0-2 0-2 0-2 0-2 0-2 0-2 0-2 0-2 0-2 0-2 0-2 0-2 0-2 0-2 0-2 0-2 0-2 0-2 0-2 0-2 0-2 0-2 0-2 0-2 0-2 0-2 0-2 0-2 0-2 0-2 0-2 0-2 0-2 0-2 0-2 0-2 0-2 0-2 0-2 0-2 0-2 0-2 0-2 0-2 0-2 0-2 0-2 0-2 0-2 0-2 0-2 0-2 0-2 0-2 0-2 0-2 0-2 0-2 0-2 0-2 0-2 0-2 0-2 0-2 0-2 0-2 0-2 0-2 0-2 0-2 0-2 0-2 0-2 0-2 0-2 0-2 0-2 0-2 0-2 0-2 0-2 0-2 0-2 0-2 0-2 0-2 0-2 0-2 0-2 0-2 0-2 0-2 0-2 0-2 0-2 0-2 0-2 0-2 0-2 0-2 0-2 0-2 0-2 0-2 0-2 0-2 0-2 0-2 0-2 0-2 0-2 0-2 0-2 0-2 0-2 0-2 0-2 0-2 0-2 0-2 0-2 0-2 0-2 0-2 0-2 0-2 0-2 0-2 0-2 0-2 0-2 0-2 0-2 0-2 0-2 0-2 0-2 0-2 0-2 0-2 0-2 0-2 0-2 0-2 0-2 0-2 0-2 0-2 0-2 0-2 0-2 0-2 0-2 0-2 0-2 0-2 0-2 0-2 0-2 0-2 0-2 0-2 0-2 0-2 0-2 0-2 0-2 0-2 0-2 0-2 0-2 0-2 0-2 0-2 0-2 0-2 0-2 0-2 0-2 0-2 0-2 0-2 0-2 0-2 0-2 0-2 0-2 0-2 0-2 0-2 0-2 0-2 0-2 0-2 0-2 0-2 0-2 0-2 0-2 0-2 0-2 0-2 0-2 0-2 0-2 0-2 0-2 0-2 
0-2 0-2 0-2 0-2 0-2 0-2 0-2 0-2 0-2 0-2 0-2 0-2 0-2 0-2 0-2 0-2 0-2 0-2 0-2 0-2 0-2 0-2 0-2 0-2 0-2 0-2 0-2 0-2 0-2 0-2 0-2 0-2 0-2 0-2 0-2 0-2 0-2 0-2 0-2 0-2 0-2 0-2 0-2 0-2 0-2 0-2 0-2 0-2 0-2 0-2 0-2 0-2 0-2 0-2 0-2 0-2 0-2 0-2 0-2 0-2 0-2 0-2 0-2 0-2 0-2 0-2 0-2 0-2 0-2 0-2 0-2 0-2 0-2 0-2 0-2 0-2 0-2 0-2 0-2 0-2 0-2 0-2 0-2 0-2 0-2 0-2 0-2 0-2 0-2 0-2 0-2 0-2 0-2 0-2 0-2 0-2 0-2 0-2 0-2 0-2 0-2 0-2 0-2 0-2 0-2 0-2 0-2 0-2 0-2 0-2 0-2 0-2 0-2 0-2 0-2 0-2 0-2 0-2 0-2 0-2 0-2 0-2 0-2 0-2 0-2 0-2 0-2 0-2 0-2 0-2 0-2 0-2 0-2 0-2 0-2 0-2 0-2 0-2 0-2 0-2 0-2 0-2 0-2 0-2 0-2 0-2 0-2 0-2 0-2 0-2 0-2 0-2 0-2 0-2 0-2 0-2 0-2 0-2 0-2 0-2 0-2 0-2 0-2 0-2 0-2 0-2 0-2 0-2 0-2 0-2 0-2 0-2 0-2 0-2 0-2 0-2 0-2 0-2 0-2 0-2 0-2 0-2 0-2 0-2 0-2 0-2 0-2 0-2 0-2 0-2 0-2 0-2 0-2 0-2 0-2 0-2 0-2 0-2 0-2 0-2 0-2 0-2 0-2 0-2 0-2 0-2 0-2 0-2 0-2 0-2 0-2 0-2 0-2 0-2 0-2 0-2 0-2 
0-2 0-2 0-2 0-2 0-2 0-2 0-2 0-2 0-2 0-2 0-2 0-2 0-2 0-2 0-2 0-2 0-2 0-2 0-2 0-2 0-2 0-2 0-2 0-2 0-2 0-2 0-2 0-2 0-2 0-2 0-2 0-2 0-2 0-2 0-2 0-2 0-2 0-2 0-2 0-2 0-2 0-2 0-2 0-2 0-2 0-2 0-2 0-2 0-2 0-2 0-2 0-2 0-2 0-2 0-2 0-2 0-2 0-2 0-2 0-2 0-2 0-2 0-2 0-2 0-2 0-2 0-2 0-2 0-2 0-2 0-2 0-2 0-2 0-2 0-2 0-2 0-2 0-2 0-2 0-2 0-2 0-2 0-2 0-2 0-2 0-2 0-2 0-2 0-2 0-2 0-2 0-2 0-2 0-2 0-2 0-2 0-2 0-2 0-2 0-2 0-2 0-2 0-2 0-2 0-2 0-2 0-2 0-2 0-2 0-2 0-2 0-2 0-2 0-2 0-2 0-2 0-2 0-2 0-2 0-2 0-2 0-2 0-2 0-2 0-2 0-2 0-2 0-2 0-2 0-2 0-2 0-2 0-2 0-2 0-2 0-2 0-2 0-2 0-2 0-2 0-2 0-2 0-2 0-2 0-2 0-2 0-2 0-2 0-2 0-2 0-2 0-2 0-2 0-2 0-2 0-2 0-2 0-2 0-2 0-2 0-2 0-2 0-2 0-2 0-2 0-2 0-2 0-2 0-2 0-2 0-2 0-2 0-2 0-2 0-2 0-2 0-2 0-2 0-2 0-2 0-2 0-2 0-2 0-2 0-2 0-2 0-2 0-2 0-2 0-2 0-2 0-2 0-2 0-2 0-2 0-2 0-2 0-2 0-2 0-2 0-2 0-2 0-2 0-2 0-2 0-2 0-2 0-2 0-2 0-2 0-2 0-2 0-2 0-2 0-2 0-2 0-2 
0-2 0-2 0-2 0-2 0-2 0-2 0-2 0-2 0-2 0-2 0-2 0-2 0-2 0-2 0-2 0-2 0-2 0-2 0-2 0-2 0-2 0-2 0-2 0-2 0-2 0-2 0-2 0-2 0-2 0-2 0-2 0-2 0-2 0-2 0-2 0-2 0-2 0-2 0-2 0-2 0-2 0-2 0-2 0-2 0-2 0-2 0-2 0-2 0-2 0-2 0-2 0-2 0-2 0-2 0-2 0-2 0-2 0-2 0-2 0-2 0-2 0-2 0-2 0-2 0-2 0-2 0-2 0-2 0-2 0-2 0-2 0-2 0-2 0-2 0-2 0-2 0-2 0-2 0-2 0-2 0-2 0-2 0-2 0-2 0-2 0-2 0-2 0-2 0-2 0-2 0-2 0-2 0-2 0-2 0-2 0-2 0-2 0-2 0-2 0-2 0-2 0-2 0-2 0-2 0-2 0-2 0-2 0-2 0-2 0-2 0-2 0-2 0-2 0-2 0-2 0-2 0-2 0-2 0-2 0-2 0-2 0-2 0-2 0-2 0-2 0-2 0-2 0-2 0-2 0-2 0-2 0-2 0-2 0-2 0-2 0-2 0-2 0-2 0-2 0-2 0-2 0-2 0-2 0-2 0-2 0-2 0-2 0-2 0-2 0-2 0-2 0-2 0-2 0-2 0-2 0-2 0-2 0-2 0-2 0-2 0-2 0-2 0-2 0-2 0-2 0-2 0-2 0-2 0-2 0-2 0-2 0-2 0-2 0-2 0-2 0-2 0-2 0-2 0-2 0-2 0-2 0-2 0-2 0-2 0-2 0-2 0-2 0-2 0-2 0-2 0-2 0-2 0-2 0-2 0-2 0-2 0-2 0-2 0-2 0-2 0-2 0-2 0-2 0-2 0-2 0-2 0-2 0-2 0-2 0-2 0-2 0-2 0-2 0-2 0-2 0-2 0-2 
0-2 0-2 0-2 0-2 0-2 0-2 0-2 0-2 0-2 0-2 0-2 0-2 0-2 0-2 0-2 0-2 0-2 0-2 0-2 0-2 0-2 0-2 0-2 0-2 0-2 0-2 0-2 0-2 0-2 0-2 0-2 0-2 0-2 0-2 0-2 0-2 0-2 0-2 0-2 0-2 0-2 0-2 0-2 0-2 0-2 0-2 0-2 0-2 0-2 0-2 0-2 0-2 0-2 0-2 0-2 0-2 0-2 0-2 0-2 0-2 0-2 0-2 0-2 0-2 0-2 0-2 0-2 0-2 0-2 0-2 0-2 0-2 0-2 0-2 0-2 0-2 0-2 0-2 0-2 0-2 0-2 0-2 0-2 0-2 0-2 0-2 0-2 0-2 0-2 0-2 0-2 0-2 0-2 0-2 0-2 0-2 0-2 0-2 0-2 0-2 0-2 0-2 0-2 0-2 0-2 0-2 0-2 0-2 0-2 0-2 0-2 0-2 0-2 0-2 0-2 0-2 0-2 0-2 0-2 0-2 0-2 0-2 0-2 0-2 0-2 0-2 0-2 0-2 0-2 0-2 0-2 0-2 0-2 0-2 0-2 0-2 0-2 0-2 0-2 0-2 0-2 0-2 0-2 0-2 0-2 0-2 0-2 0-2 0-2 0-2 0-2 0-2 0-2 0-2 0-2 0-2 0-2 0-2 0-2 0-2 0-2 0-2 0-2 0-2 0-2 0-2 0-2 0-2 0-2 0-2 0-2 0-2 0-2 0-2 0-2 0-2 0-2 0-2 0-2 0-2 0-2 0-2 0-2 0-2 0-2 0-2 0-2 0-2 0-2 0-2 0-2 0-2 0-2 0-2 0-2 0-2 0-2 0-2 0-2 0-2 0-2 0-2 0-2 0-2 0-2 0-2 0-2 0-2 0-2 0-2 0-2 0-2 0-2 0-2 0-2 0-2 0-2 
0-2 0-2 0-2 0-2 0-2 0-2 0-2 0-2 0-2 0-2 0-2 0-2 0-2 0-2 0-2 0-2 0-2 0-2 0-2 0-2 0-2 0-2 0-2 0-2 0-2 0-2 0-2 0-2 0-2 0-2 0-2 0-2 0-2 0-2 0-2 0-2 0-2 0-2 0-2 0-2 0-2 0-2 0-2 0-2 0-2 0-2 0-2 0-2 0-2 0-2 0-2 0-2 0-2 0-2 0-2 0-2 0-2 0-2 0-2 0-2 0-2 0-2 0-2 0-2 0-2 0-2 0-2 0-2 0-2 0-2 0-2 0-2 0-2 0-2 0-2 0-2 0-2 0-2 0-2 0-2 0-2 0-2 0-2 0-2 0-2 0-2 0-2 0-2 0-2 0-2 0-2 0-2 0-2 0-2 0-2 0-2 0-2 0-2 0-2 0-2 0-2 0-2 0-2 0-2 0-2 0-2 0-2 0-2 0-2 0-2 0-2 0-2 0-2 0-2 0-2 0-2 0-2 0-2 0-2 0-2 0-2 0-2 0-2 0-2 0-2 0-2 0-2 0-2 0-2 0-2 0-2 0-2 0-2 0-2 0-2 0-2 0-2 0-2 0-2 0-2 0-2 0-2 0-2 0-2 0-2 0-2 0-2 0-2 0-2 0-2 0-2 0-2 0-2 0-2 0-2 0-2 0-2 0-2 0-2 0-2 0-2 0-2 0-2 0-2 0-2 0-2 0-2 0-2 0-2 0-2 0-2 0-2 0-2 0-2 0-2 0-2 0-2 0-2 0-2 0-2 0-2 0-2 0-2 0-2 0-2 0-2 0-2 0-2 0-2 0-2 0-2 0-2 0-2 0-2 0-2 0-2 0-2 0-2 0-2 0-2 0-2 0-2 0-2 0-2 0-2 0-2 0-2 0-2 0-2 0-2 0-2 0-2 0-2 0-2 0-2 0-2 0-2 
0-2 0-2 0-2 0-2 0-2 0-2 0-2 0-2 0-2 0-2 0-2 0-2 0-2 0-2 0-2 0-2 0-2 0-2 0-2 0-2 0-2 0-2 0-2 0-2 0-2 0-2 0-2 0-2 0-2 0-2 0-2 0-2 0-2 0-2 0-2 0-2 0-2 0-2 0-2 0-2 0-2 0-2 0-2 0-2 0-2 0-2 0-2 0-2 0-2 0-2 0-2 0-2 0-2 0-2 0-2 0-2 0-2 0-2 0-2 0-2 0-2 0-2 0-2 0-2 0-2 0-2 0-2 0-2 0-2 0-2 0-2 0-2 0-2 0-2 0-2 0-2 0-2 0-2 0-2 0-2 0-2 0-2 0-2 0-2 0-2 0-2 0-2 0-2 0-2 0-2 0-2 0-2 0-2 0-2 0-2 0-2 0-2 0-2 0-2 0-2 0-2 0-2 0-2 0-2 0-2 0-2 0-2 0-2 0-2 0-2 0-2 0-2 0-2 0-2 0-2 0-2 0-2 0-2 0-2 0-2 0-2 0-2 0-2 0-2 0-2 0-2 0-2 0-2 0-2 0-2 0-2 0-2 0-2 0-2 0-2 0-2 0-2 0-2 0-2 0-2 0-2 0-2 0-2 0-2 0-2 0-2 0-2 0-2 0-2 0-2 0-2 0-2 0-2 0-2 0-2 0-2 0-2 0-2 0-2 0-2 0-2 0-2 0-2 0-2 0-2 0-2 0-2 0-2 0-2 0-2 0-2 0-2 0-2 0-2 0-2 0-2 0-2 0-2 0-2 0-2 0-2 0-2 0-2 0-2 0-2 0-2 0-2 0-2 0-2 0-2 0-2 0-2 0-2 0-2 0-2 0-2 0-2 0-2 0-2 0-2 0-2 0-2 0-2 0-2 0-2 0-2 0-2 0-2 0-2 0-2 0-2 0-2 0-2 0-2 0-2 0-2 0-2 
0-2 0-2 0-2 0-2 0-2 0-2 0-2 0-2 0-2 0-2 0-2 0-2 0-2 0-2 0-2 0-2 0-2 0-2 0-2 0-2 0-2 0-2 0-2 0-2 0-2 0-2 0-2 0-2 0-2 0-2 0-2 0-2 0-2 0-2 0-2 0-2 0-2 0-2 0-2 0-2 0-2 0-2 0-2 0-2 0-2 0-2 0-2 0-2 0-2 0-2 0-2 0-2 0-2 0-2 0-2 0-2 0-2 0-2 0-2 0-2 0-2 0-2 0-2 0-2 0-2 0-2 0-2 0-2 0-2 0-2 0-2 0-2 0-2 0-2 0-2 0-2 0-2 0-2 0-2 0-2 0-2 0-2 0-2 0-2 0-2 0-2 0-2 0-2 0-2 0-2 0-2 0-2 0-2 0-2 0-2 0-2 0-2 0-2 0-2 0-2 0-2 0-2 0-2 0-2 0-2 0-2 0-2 0-2 0-2 0-2 0-2 0-2 0-2 0-2 0-2 0-2 0-2 0-2 0-2 0-2 0-2 0-2 0-2 0-2 0-2 0-2 0-2 0-2 0-2 0-2 0-2 0-2 0-2 0-2 0-2 0-2 0-2 0-2 0-2 0-2 0-2 0-2 0-2 0-2 0-2 0-2 0-2 0-2 0-2 0-2 0-2 0-2 0-2 0-2 0-2 0-2 0-2 0-2 0-2 0-2 0-2 0-2 0-2 0-2 0-2 0-2 0-2 0-2 0-2 0-2 0-2 0-2 0-2 0-2 0-2 0-2 0-2 0-2 0-2 0-2 0-2 0-2 0-2 0-2 0-2 0-2 0-2 0-2 0-2 0-2 0-2 0-2 0-2 0-2 0-2 0-2 0-2 0-2 0-2 0-2 0-2 0-2 0-2 0-2 0-2 0-2 0-2 0-2 0-2 0-2 0-2 0-2 0-2 0-2 0-2 0-2 0-2 
0-2 0-2 0-2 0-2 0-2 0-2 0-2 0-2 0-2 0-2 0-2 0-2 0-2 0-2 0-2 0-2 0-2 0-2 0-2 0-2 0-2 0-2 0-2 0-2 0-2 0-2 0-2 0-2 0-2 0-2 0-2 0-2 0-2 0-2 0-2 0-2 0-2 0-2 0-2 0-2 0-2 0-2 0-2 0-2 0-2 0-2 0-2 0-2 0-2 0-2 0-2 0-2 0-2 0-2 0-2 0-2 0-2 0-2 0-2 0-2 0-2 0-2 0-2 0-2 0-2 0-2 0-2 0-2 0-2 0-2 0-2 0-2 0-2 0-2 0-2 0-2 0-2 0-2 0-2 0-2 0-2 0-2 0-2 0-2 0-2 0-2 0-2 0-2 0-2 0-2 0-2 0-2 0-2 0-2 0-2 0-2 0-2 0-2 0-2 0-2 0-2 0-2 0-2 0-2 0-2 0-2 0-2 0-2 0-2 0-2 0-2 0-2 0-2 0-2 0-2 0-2 0-2 0-2 0-2 0-2 0-2 0-2 0-2 0-2 0-2 0-2 0-2 0-2 0-2 0-2 0-2 0-2 0-2 0-2 0-2 0-2 0-2 0-2 0-2 0-2 0-2 0-2 0-2 0-2 0-2 0-2 0-2 0-2 0-2 0-2 0-2 0-2 0-2 0-2 0-2 0-2 0-2 0-2 0-2 0-2 0-2 0-2 0-2 0-2 0-2 0-2 0-2 0-2 0-2 0-2 0-2 0-2 0-2 0-2 0-2 0-2 0-2 0-2 0-2 0-2 0-2 0-2 0-2 0-2 0-2 0-2 0-2 0-2 0-2 0-2 0-2 0-2 0-2 0-2 0-2 0-2 0-2 0-2 0-2 0-2 0-2 0-2 0-2 0-2 0-2 0-2 0-2 0-2 0-2 0-2 0-2 0-2 0-2 0-2 0-2 0-2 0-2 
0-2 0-2 0-2 0-2 0-2 0-2 0-2 0-2 0-2 0-2 0-2 0-2 0-2 0-2 0-2 0-2 0-2 0-2 0-2 0-2 0-2 0-2 0-2 0-2 0-2 0-2 0-2 0-2 0-2 0-2 0-2 0-2 0-2 0-2 0-2 0-2 0-2 0-2 0-2 0-2 0-2 0-2 0-2 0-2 0-2 0-2 0-2 0-2 0-2 0-2 0-2 0-2 0-2 0-2 0-2 0-2 0-2 0-2 0-2 0-2 0-2 0-2 0-2 0-2 0-2 0-2 0-2 0-2 0-2 0-2 0-2 0-2 0-2 0-2 0-2 0-2 0-2 0-2 0-2 0-2 0-2 0-2 0-2 0-2 0-2 0-2 0-2 0-2 0-2 0-2 0-2 0-2 0-2 0-2 0-2 0-2 0-2 0-2 0-2 0-2 0-2 0-2 0-2 0-2 0-2 0-2 0-2 0-2 0-2 0-2 0-2 0-2 0-2 0-2 0-2 0-2 0-2 0-2 0-2 0-2 0-2 0-2 0-2 0-2 0-2 0-2 0-2 0-2 0-2 0-2 0-2 0-2 0-2 0-2 0-2 0-2 0-2 0-2 0-2 0-2 0-2 0-2 0-2 0-2 0-2 0-2 0-2 0-2 0-2 0-2 0-2 0-2 0-2 0-2 0-2 0-2 0-2 0-2 0-2 0-2 0-2 0-2 0-2 0-2 0-2 0-2 0-2 0-2 0-2 0-2 0-2 0-2 0-2 0-2 0-2 0-2 0-2 0-2 0-2 0-2 0-2 0-2 0-2 0-2 0-2 0-2 0-2 0-2 0-2 0-2 0-2 0-2 0-2 0-2 0-2 0-2 0-2 0-2 0-2 0-2 0-2 0-2 0-2 0-2 0-2 0-2 0-2 0-2 0-2 0-2 0-2 0-2 0-2 0-2 0-2 0-2 0-2 
0-2 0-2 0-2 0-2 0-2 0-2 0-2 0-2 0-2 0-2 0-2 0-2 0-2 0-2 0-2 0-2 0-2 0-2 0-2 0-2 0-2 0-2 0-2 0-2 0-2 0-2 0-2 0-2 0-2 0-2 0-2 0-2 0-2 0-2 0-2 0-2 0-2 0-2 0-2 0-2 0-2 0-2 0-2 0-2 0-2 0-2 0-2 0-2 0-2 0-2 0-2 0-2 0-2 0-2 0-2 0-2 0-2 0-2 0-2 0-2 0-2 0-2 0-2 0-2 0-2 0-2 0-2 0-2 0-2 0-2 0-2 0-2 0-2 0-2 0-2 0-2 0-2 0-2 0-2 0-2 0-2 0-2 0-2 0-2 0-2 0-2 0-2 0-2 0-2 0-2 0-2 0-2 0-2 0-2 0-2 0-2 0-2 0-2 0-2 0-2 0-2 0-2 0-2 0-2 0-2 0-2 0-2 0-2 0-2 0-2 0-2 0-2 0-2 0-2 0-2 0-2 0-2 0-2 0-2 0-2 0-2 0-2 0-2 0-2 0-2 0-2 0-2 0-2 0-2 0-2 0-2 0-2 0-2 0-2 0-2 0-2 0-2 0-2 0-2 0-2 0-2 0-2 0-2 0-2 0-2 0-2 0-2 0-2 0-2 0-2 0-2 0-2 0-2 0-2 0-2 0-2 0-2 0-2 0-2 0-2 0-2 0-2 0-2 0-2 0-2 0-2 0-2 0-2 0-2 0-2 0-2 0-2 0-2 0-2 0-2 0-2 0-2 0-2 0-2 0-2 0-2 0-2 0-2 0-2 0-2 0-2 0-2 0-2 0-2 0-2 0-2 0-2 0-2 0-2 0-2 0-2 0-2 0-2 0-2 0-2 0-2 0-2 0-2 0-2 0-2 0-2 0-2 0-2 0-2 0-2 0-2 0-2 0-2 0-2 0-2 0-2 0-2 
0-2 0-2 0-2 0-2 0-2 0-2 0-2 0-2 0-2 0-2 0-2 0-2 0-2 0-2 0-2 0-2 0-2 0-2 0-2 0-2 0-2 0-2 0-2 0-2 0-2 0-2 0-2 0-2 0-2 0-2 0-2 0-2 0-2 0-2 0-2 0-2 0-2 0-2 0-2 0-2 0-2 0-2 0-2 0-2 0-2 0-2 0-2 0-2 0-2 0-2 0-2 0-2 0-2 0-2 0-2 0-2 0-2 0-2 0-2 0-2 0-2 0-2 0-2 0-2 0-2 0-2 0-2 0-2 0-2 0-2 0-2 0-2 0-2 0-2 0-2 0-2 0-2 0-2 0-2 0-2 0-2 0-2 0-2 0-2 0-2 0-2 0-2 0-2 0-2 0-2 0-2 0-2 0-2 0-2 0-2 0-2 0-2 0-2 0-2 0-2 0-2 0-2 0-2 0-2 0-2 0-2 0-2 0-2 0-2 0-2 0-2 0-2 0-2 0-2 0-2 0-2 0-2 0-2 0-2 0-2 0-2 0-2 0-2 0-2 0-2 0-2 0-2 0-2 0-2 0-2 0-2 0-2 0-2 0-2 0-2 0-2 0-2 0-2 0-2 0-2 0-2 0-2 0-2 0-2 0-2 0-2 0-2 0-2 0-2 0-2 0-2 0-2 0-2 0-2 0-2 0-2 0-2 0-2 0-2 0-2 0-2 0-2 0-2 0-2 0-2 0-2 0-2 0-2 0-2 0-2 0-2 0-2 0-2 0-2 0-2 0-2 0-2 0-2 0-2 0-2 0-2 0-2 0-2 0-2 0-2 0-2 0-2 0-2 0-2 0-2 0-2 0-2 0-2 0-2 0-2 0-2 0-2 0-2 0-2 0-2 0-2 0-2 0-2 0-2 0-2 0-2 0-2 0-2 0-2 0-2 0-2 0-2 0-2 0-2 0-2 0-2 0-2 
0-2 0-2 0-2 0-2 0-2 0-2 0-2 0-2 0-2 0-2 0-2 0-2 0-2 0-2 0-2 0-2 0-2 0-2 0-2 0-2 0-2 0-2 0-2 0-2 0-2 0-2 0-2 0-2 0-2 0-2 0-2 0-2 0-2 0-2 0-2 0-2 0-2 0-2 0-2 0-2 0-2 0-2 0-2 0-2 0-2 0-2 0-2 0-2 0-2 0-2 0-2 0-2 0-2 0-2 0-2 0-2 0-2 0-2 0-2 0-2 0-2 0-2 0-2 0-2 0-2 0-2 0-2 0-2 0-2 0-2 0-2 0-2 0-2 0-2 0-2 0-2 0-2 0-2 0-2 0-2 0-2 0-2 0-2 0-2 0-2 0-2 0-2 0-2 0-2 0-2 0-2 0-2 0-2 0-2 0-2 0-2 0-2 0-2 0-2 0-2 0-2 0-2 0-2 0-2 0-2 0-2 0-2 0-2 0-2 0-2 0-2 0-2 0-2 0-2 0-2 0-2 0-2 0-2 0-2 0-2 0-2 0-2 0-2 0-2 0-2 0-2 0-2 0-2 0-2 0-2 0-2 0-2 0-2 0-2 0-2 0-2 0-2 0-2 0-2 0-2 0-2 0-2 0-2 0-2 0-2 0-2 0-2 0-2 0-2 0-2 0-2 0-2 0-2 0-2 0-2 0-2 0-2 0-2 0-2 0-2 0-2 0-2 0-2 0-2 0-2 0-2 0-2 0-2 0-2 0-2 0-2 0-2 0-2 0-2 0-2 0-2 0-2 0-2 0-2 0-2 0-2 0-2 0-2 0-2 0-2 0-2 0-2 0-2 0-2 0-2 0-2 0-2 0-2 0-2 0-2 0-2 0-2 0-2 0-2 0-2 0-2 0-2 0-2 0-2 0-2 0-2 0-2 0-2 0-2 0-2 0-2 0-2 0-2 0-2 0-2 0-2 0-2 
0-2 0-2 0-2 0-2 0-2 0-2 0-2 0-2 0-2 0-2 0-2 0-2 0-2 0-2 0-2 0-2 0-2 0-2 0-2 0-2 0-2 0-2 0-2 0-2 0-2 0-2 0-2 0-2 0-2 0-2 0-2 0-2 0-2 0-2 0-2 0-2 0-2 0-2 0-2 0-2 0-2 0-2 0-2 0-2 0-2 0-2 0-2 0-2 0-2 0-2 0-2 0-2 0-2 0-2 0-2 0-2 0-2 0-2 0-2 0-2 0-2 0-2 0-2 0-2 0-2 0-2 0-2 0-2 0-2 0-2 0-2 0-2 0-2 0-2 0-2 0-2 0-2 0-2 0-2 0-2 0-2 0-2 0-2 0-2 0-2 0-2 0-2 0-2 0-2 0-2 0-2 0-2 0-2 0-2 0-2 0-2 0-2 0-2 0-2 0-2 0-2 0-2 0-2 0-2 0-2 0-2 0-2 0-2 0-2 0-2 0-2 0-2 0-2 0-2 0-2 0-2 0-2 0-2 0-2 0-2 0-2 0-2 0-2 0-2 0-2 0-2 0-2 0-2 0-2 0-2 0-2 0-2 0-2 0-2 0-2 0-2 0-2 0-2 0-2 0-2 0-2 0-2 0-2 0-2 0-2 0-2 0-2 0-2 0-2 0-2 0-2 0-2 0-2 0-2 0-2 0-2 0-2 0-2 0-2 0-2 0-2 0-2 0-2 0-2 0-2 0-2 0-2 0-2 0-2 0-2 0-2 0-2 0-2 0-2 0-2 0-2 0-2 0-2 0-2 0-2 0-2 0-2 0-2 0-2 0-2 0-2 0-2 0-2 0-2 0-2 0-2 0-2 0-2 0-2 0-2 0-2 0-2 0-2 0-2 0-2 0-2 0-2 0-2 0-2 0-2 0-2 0-2 0-2 0-2 0-2 0-2 0-2 0-2 0-2 0-2 0-2 0-2 
0-2 0-2 0-2 0-2 0-2 0-2 0-2 0-2 0-2 0-2 0-2 0-2 0-2 0-2 0-2 0-2 0-2 0-2 0-2 0-2 0-2 0-2 0-2 0-2 0-2 0-2 0-2 0-2 0-2 0-2 0-2 0-2 0-2 0-2 0-2 0-2 0-2 0-2 0-2 0-2 0-2 0-2 0-2 0-2 0-2 0-2 0-2 0-2 0-2 0-2 0-2 0-2 0-2 0-2 0-2 0-2 0-2 0-2 0-2 0-2 0-2 0-2 0-2 0-2 0-2 0-2 0-2 0-2 0-2 0-2 0-2 0-2 0-2 0-2 0-2 0-2 0-2 0-2 0-2 0-2 0-2 0-2 0-2 0-2 0-2 0-2 0-2 0-2 0-2 0-2 0-2 0-2 0-2 0-2 0-2 0-2 0-2 0-2 0-2 0-2 0-2 0-2 0-2 0-2 0-2 0-2 0-2 0-2 0-2 0-2 0-2 0-2 0-2 0-2 0-2 0-2 0-2 0-2 0-2 0-2 0-2 0-2 0-2 0-2 0-2 0-2 0-2 0-2 0-2 0-2 0-2 0-2 0-2 0-2 0-2 0-2 0-2 0-2 0-2 0-2 0-2 0-2 0-2 0-2 0-2 0-2 0-2 0-2 0-2 0-2 0-2 0-2 0-2 0-2 0-2 0-2 0-2 0-2 0-2 0-2 0-2 0-2 0-2 0-2 0-2 0-2 0-2 0-2 0-2 0-2 0-2 0-2 0-2 0-2 0-2 0-2 0-2 0-2 0-2 0-2 0-2 0-2 0-2 0-2 0-2 0-2 0-2 0-2 0-2 0-2 0-2 0-2 0-2 0-2 0-2 0-2 0-2 0-2 0-2 0-2 0-2 0-2 0-2 0-2 0-2 0-2 0-2 0-2 0-2 0-2 0-2 0-2 0-2 0-2 0-2 0-2 0-2 
0-2 0-2 0-2 0-2 0-2 0-2 0-2 0-2 0-2 0-2 0-2 0-2 0-2 0-2 0-2 0-2 0-2 0-2 0-2 0-2 0-2 0-2 0-2 0-2 0-2 0-2 0-2 0-2 0-2 0-2 0-2 0-2 0-2 0-2 0-2 0-2 0-2 0-2 0-2 0-2 0-2 0-2 0-2 0-2 0-2 0-2 0-2 0-2 0-2 0-2 0-2 0-2 0-2 0-2 0-2 0-2 0-2 0-2 0-2 0-2 0-2 0-2 0-2 0-2 0-2 0-2 0-2 0-2 0-2 0-2 0-2 0-2 0-2 0-2 0-2 0-2 0-2 0-2 0-2 0-2 0-2 0-2 0-2 0-2 0-2 0-2 0-2 0-2 0-2 0-2 0-2 0-2 0-2 0-2 0-2 0-2 0-2 0-2 0-2 0-2 0-2 0-2 0-2 0-2 0-2 0-2 0-2 0-2 0-2 0-2 0-2 0-2 0-2 0-2 0-2 0-2 0-2 0-2 0-2 0-2 0-2 0-2 0-2 0-2 0-2 0-2 0-2 0-2 0-2 0-2 0-2 0-2 0-2 0-2 0-2 0-2 0-2 0-2 0-2 0-2 0-2 0-2 0-2 0-2 0-2 0-2 0-2 0-2 0-2 0-2 0-2 0-2 0-2 0-2 0-2 0-2 0-2 0-2 0-2 0-2 0-2 0-2 0-2 0-2 0-2 0-2 0-2 0-2 0-2 0-2 0-2 0-2 0-2 0-2 0-2 0-2 0-2 0-2 0-2 0-2 0-2 0-2 0-2 0-2 0-2 0-2 0-2 0-2 0-2 0-2 0-2 0-2 0-2 0-2 0-2 0-2 0-2 0-2 0-2 0-2 0-2 0-2 0-2 0-2 0-2 0-2 0-2 0-2 0-2 0-2 0-2 0-2 0-2 0-2 0-2 0-2 0-2 
