# Supplementary material for: Sorting at embryonic boundaries requires high heterotypic interfacial tension
Source: Nat Commun. 2017 Jul 31;8:157. doi: 10.1038/s41467-017-00146-x (PMC5537356; doi:10.1038/s41467-017-00146-x)
Supplement: Supplementary file 2 — Supplementary Software 1 [file 41467_2017_146_MOESM2_ESM.zip › PottsModel/ExecutablePottsModel/mtx/RandomM.txt]

0-2 0-2 0-2 0-2 0-2 0-2 0-2 0-2 0-2 0-2 0-2 0-2 0-2 0-2 0-2 0-2 0-2 0-2 0-2 0-2 0-2 0-2 0-2 0-2 0-2 0-2 0-2 0-2 0-2 0-2 0-2 0-2 0-2 0-2 0-2 0-2 0-2 0-2 0-2 0-2 0-2 0-2 0-2 0-2 0-2 0-2 0-2 0-2 0-2 0-2 0-2 0-2 0-2 0-2 0-2 0-2 0-2 0-2 0-2 0-2 0-2 0-2 0-2 0-2 0-2 0-2 0-2 0-2 0-2 0-2 0-2 0-2 0-2 0-2 0-2 0-2 0-2 0-2 0-2 0-2 0-2 0-2 0-2 0-2 0-2 0-2 0-2 0-2 0-2 0-2 0-2 0-2 0-2 0-2 0-2 0-2 0-2 0-2 0-2 0-2 0-2 0-2 0-2 0-2 0-2 0-2 0-2 0-2 0-2 0-2 0-2 0-2 0-2 0-2 0-2 0-2 0-2 0-2 0-2 0-2 0-2 0-2 0-2 0-2 0-2 0-2 0-2 0-2 0-2 0-2 0-2 0-2 0-2 0-2 0-2 0-2 0-2 0-2 0-2 0-2 0-2 0-2 0-2 0-2 0-2 0-2 0-2 0-2 0-2 0-2 0-2 0-2 0-2 0-2 0-2 0-2 0-2 0-2 0-2 0-2 0-2 0-2 0-2 0-2 0-2 0-2 0-2 0-2 0-2 0-2 0-2 0-2 0-2 0-2 0-2 0-2 0-2 0-2 0-2 0-2 0-2 0-2 0-2 0-2 0-2 0-2 0-2 0-2 0-2 0-2 0-2 0-2 0-2 0-2 0-2 0-2 0-2 0-2 0-2 0-2 0-2 0-2 0-2 0-2 0-2 0-2 0-2 0-2 0-2 0-2 0-2 0-2 0-2 0-2 0-2 0-2 0-2 
0-2 0-2 0-2 0-2 0-2 0-2 0-2 0-2 0-2 0-2 0-2 0-2 0-2 0-2 0-2 0-2 0-2 0-2 0-2 0-2 0-2 0-2 0-2 0-2 0-2 0-2 0-2 0-2 0-2 0-2 0-2 0-2 0-2 0-2 0-2 0-2 0-2 0-2 0-2 0-2 0-2 0-2 0-2 0-2 0-2 0-2 0-2 0-2 0-2 0-2 0-2 0-2 0-2 0-2 0-2 0-2 0-2 0-2 0-2 0-2 0-2 0-2 0-2 0-2 0-2 0-2 0-2 0-2 0-2 0-2 0-2 0-2 0-2 0-2 0-2 0-2 0-2 0-2 0-2 0-2 0-2 0-2 0-2 0-2 0-2 0-2 0-2 0-2 0-2 0-2 0-2 0-2 0-2 0-2 0-2 0-2 0-2 0-2 0-2 0-2 0-2 0-2 0-2 0-2 0-2 0-2 0-2 0-2 0-2 0-2 0-2 0-2 0-2 0-2 0-2 0-2 0-2 0-2 0-2 0-2 0-2 0-2 0-2 0-2 0-2 0-2 0-2 0-2 0-2 0-2 0-2 0-2 0-2 0-2 0-2 0-2 0-2 0-2 0-2 0-2 0-2 0-2 0-2 0-2 0-2 0-2 0-2 0-2 0-2 0-2 0-2 0-2 0-2 0-2 0-2 0-2 0-2 0-2 0-2 0-2 0-2 0-2 0-2 0-2 0-2 0-2 0-2 0-2 0-2 0-2 0-2 0-2 0-2 0-2 0-2 0-2 0-2 0-2 0-2 0-2 0-2 0-2 0-2 0-2 0-2 0-2 0-2 0-2 0-2 0-2 0-2 0-2 0-2 0-2 0-2 0-2 0-2 0-2 0-2 0-2 0-2 0-2 0-2 0-2 0-2 0-2 0-2 0-2 0-2 0-2 0-2 0-2 0-2 0-2 0-2 0-2 0-2 
0-2 0-2 0-2 0-2 0-2 0-2 0-2 0-2 0-2 0-2 0-2 0-2 0-2 0-2 0-2 0-2 0-2 0-2 0-2 0-2 0-2 0-2 0-2 0-2 0-2 0-2 0-2 0-2 0-2 0-2 0-2 0-2 0-2 0-2 0-2 0-2 0-2 0-2 0-2 0-2 0-2 0-2 0-2 0-2 0-2 0-2 0-2 0-2 0-2 0-2 0-2 0-2 0-2 0-2 0-2 0-2 0-2 0-2 0-2 0-2 0-2 0-2 0-2 0-2 0-2 0-2 0-2 0-2 0-2 0-2 0-2 0-2 0-2 0-2 0-2 0-2 0-2 0-2 0-2 0-2 0-2 0-2 0-2 0-2 0-2 0-2 0-2 0-2 0-2 0-2 0-2 0-2 0-2 0-2 0-2 0-2 0-2 0-2 0-2 0-2 0-2 0-2 0-2 0-2 0-2 0-2 0-2 0-2 0-2 0-2 0-2 0-2 0-2 0-2 0-2 0-2 0-2 0-2 0-2 0-2 0-2 0-2 0-2 0-2 0-2 0-2 0-2 0-2 0-2 0-2 0-2 0-2 0-2 0-2 0-2 0-2 0-2 0-2 0-2 0-2 0-2 0-2 0-2 0-2 0-2 0-2 0-2 0-2 0-2 0-2 0-2 0-2 0-2 0-2 0-2 0-2 0-2 0-2 0-2 0-2 0-2 0-2 0-2 0-2 0-2 0-2 0-2 0-2 0-2 0-2 0-2 0-2 0-2 0-2 0-2 0-2 0-2 0-2 0-2 0-2 0-2 0-2 0-2 0-2 0-2 0-2 0-2 0-2 0-2 0-2 0-2 0-2 0-2 0-2 0-2 0-2 0-2 0-2 0-2 0-2 0-2 0-2 0-2 0-2 0-2 0-2 0-2 0-2 0-2 0-2 0-2 0-2 0-2 0-2 0-2 0-2 0-2 
0-2 0-2 0-2 0-2 0-2 0-2 0-2 0-2 0-2 0-2 0-2 0-2 0-2 0-2 0-2 0-2 0-2 0-2 0-2 0-2 0-2 0-2 0-2 0-2 0-2 0-2 0-2 0-2 0-2 0-2 0-2 0-2 0-2 0-2 0-2 0-2 0-2 0-2 0-2 0-2 0-2 0-2 0-2 0-2 0-2 0-2 0-2 0-2 0-2 0-2 0-2 0-2 0-2 0-2 0-2 0-2 0-2 0-2 0-2 0-2 0-2 0-2 0-2 0-2 0-2 0-2 0-2 0-2 0-2 0-2 0-2 0-2 0-2 0-2 0-2 0-2 0-2 0-2 0-2 0-2 0-2 0-2 0-2 0-2 0-2 0-2 0-2 0-2 0-2 0-2 0-2 0-2 0-2 0-2 0-2 0-2 0-2 0-2 0-2 0-2 0-2 0-2 0-2 0-2 0-2 0-2 0-2 0-2 0-2 0-2 0-2 0-2 0-2 0-2 0-2 0-2 0-2 0-2 0-2 0-2 0-2 0-2 0-2 0-2 0-2 0-2 0-2 0-2 0-2 0-2 0-2 0-2 0-2 0-2 0-2 0-2 0-2 0-2 0-2 0-2 0-2 0-2 0-2 0-2 0-2 0-2 0-2 0-2 0-2 0-2 0-2 0-2 0-2 0-2 0-2 0-2 0-2 0-2 0-2 0-2 0-2 0-2 0-2 0-2 0-2 0-2 0-2 0-2 0-2 0-2 0-2 0-2 0-2 0-2 0-2 0-2 0-2 0-2 0-2 0-2 0-2 0-2 0-2 0-2 0-2 0-2 0-2 0-2 0-2 0-2 0-2 0-2 0-2 0-2 0-2 0-2 0-2 0-2 0-2 0-2 0-2 0-2 0-2 0-2 0-2 0-2 0-2 0-2 0-2 0-2 0-2 0-2 0-2 0-2 0-2 0-2 0-2 
0-2 0-2 0-2 0-2 0-2 0-2 0-2 0-2 0-2 0-2 0-2 0-2 0-2 0-2 0-2 0-2 0-2 0-2 0-2 0-2 0-2 0-2 0-2 0-2 0-2 0-2 0-2 0-2 0-2 0-2 0-2 0-2 0-2 0-2 0-2 0-2 0-2 0-2 0-2 0-2 0-2 0-2 0-2 0-2 0-2 0-2 0-2 0-2 0-2 0-2 0-2 0-2 0-2 0-2 0-2 0-2 0-2 0-2 0-2 0-2 0-2 0-2 0-2 0-2 0-2 0-2 0-2 0-2 0-2 0-2 0-2 0-2 0-2 0-2 0-2 0-2 0-2 0-2 0-2 0-2 0-2 0-2 0-2 0-2 0-2 0-2 0-2 0-2 0-2 0-2 0-2 0-2 0-2 0-2 0-2 0-2 0-2 0-2 0-2 0-2 0-2 0-2 0-2 0-2 0-2 0-2 0-2 0-2 0-2 0-2 0-2 0-2 0-2 0-2 0-2 0-2 0-2 0-2 0-2 0-2 0-2 0-2 0-2 0-2 0-2 0-2 0-2 0-2 0-2 0-2 0-2 0-2 0-2 0-2 0-2 0-2 0-2 0-2 0-2 0-2 0-2 0-2 0-2 0-2 0-2 0-2 0-2 0-2 0-2 0-2 0-2 0-2 0-2 0-2 0-2 0-2 0-2 0-2 0-2 0-2 0-2 0-2 0-2 0-2 0-2 0-2 0-2 0-2 0-2 0-2 0-2 0-2 0-2 0-2 0-2 0-2 0-2 0-2 0-2 0-2 0-2 0-2 0-2 0-2 0-2 0-2 0-2 0-2 0-2 0-2 0-2 0-2 0-2 0-2 0-2 0-2 0-2 0-2 0-2 0-2 0-2 0-2 0-2 0-2 0-2 0-2 0-2 0-2 0-2 0-2 0-2 0-2 0-2 0-2 0-2 0-2 0-2 
0-2 0-2 0-2 0-2 0-2 0-2 0-2 0-2 0-2 0-2 0-2 0-2 0-2 0-2 0-2 0-2 0-2 0-2 0-2 0-2 0-2 0-2 0-2 0-2 0-2 0-2 0-2 0-2 0-2 0-2 0-2 0-2 0-2 0-2 0-2 0-2 0-2 0-2 0-2 0-2 0-2 0-2 0-2 0-2 0-2 0-2 0-2 0-2 0-2 0-2 0-2 0-2 0-2 0-2 0-2 0-2 0-2 0-2 0-2 0-2 0-2 0-2 0-2 0-2 0-2 0-2 0-2 0-2 0-2 0-2 0-2 0-2 0-2 0-2 0-2 0-2 0-2 0-2 0-2 0-2 0-2 0-2 0-2 0-2 0-2 0-2 0-2 0-2 0-2 0-2 0-2 0-2 0-2 0-2 0-2 0-2 0-2 0-2 0-2 0-2 0-2 0-2 0-2 0-2 0-2 0-2 0-2 0-2 0-2 0-2 0-2 0-2 0-2 0-2 0-2 0-2 0-2 0-2 0-2 0-2 0-2 0-2 0-2 0-2 0-2 0-2 0-2 0-2 0-2 0-2 0-2 0-2 0-2 0-2 0-2 0-2 0-2 0-2 0-2 0-2 0-2 0-2 0-2 0-2 0-2 0-2 0-2 0-2 0-2 0-2 0-2 0-2 0-2 0-2 0-2 0-2 0-2 0-2 0-2 0-2 0-2 0-2 0-2 0-2 0-2 0-2 0-2 0-2 0-2 0-2 0-2 0-2 0-2 0-2 0-2 0-2 0-2 0-2 0-2 0-2 0-2 0-2 0-2 0-2 0-2 0-2 0-2 0-2 0-2 0-2 0-2 0-2 0-2 0-2 0-2 0-2 0-2 0-2 0-2 0-2 0-2 0-2 0-2 0-2 0-2 0-2 0-2 0-2 0-2 0-2 0-2 0-2 0-2 0-2 0-2 0-2 0-2 
0-2 0-2 0-2 0-2 0-2 0-2 0-2 0-2 0-2 0-2 0-2 0-2 0-2 0-2 0-2 0-2 0-2 0-2 0-2 0-2 0-2 0-2 0-2 0-2 0-2 0-2 0-2 0-2 0-2 0-2 0-2 0-2 0-2 0-2 0-2 0-2 0-2 0-2 0-2 0-2 0-2 0-2 0-2 0-2 0-2 0-2 0-2 0-2 0-2 0-2 0-2 0-2 0-2 0-2 0-2 0-2 0-2 0-2 0-2 0-2 0-2 0-2 0-2 0-2 0-2 0-2 0-2 0-2 0-2 0-2 0-2 0-2 0-2 0-2 0-2 0-2 0-2 0-2 0-2 0-2 0-2 0-2 0-2 0-2 0-2 0-2 0-2 0-2 0-2 0-2 0-2 0-2 0-2 0-2 0-2 0-2 0-2 0-2 0-2 0-2 0-2 0-2 0-2 0-2 0-2 0-2 0-2 0-2 0-2 0-2 0-2 0-2 0-2 0-2 0-2 0-2 0-2 0-2 0-2 0-2 0-2 0-2 0-2 0-2 0-2 0-2 0-2 0-2 0-2 0-2 0-2 0-2 0-2 0-2 0-2 0-2 0-2 0-2 0-2 0-2 0-2 0-2 0-2 0-2 0-2 0-2 0-2 0-2 0-2 0-2 0-2 0-2 0-2 0-2 0-2 0-2 0-2 0-2 0-2 0-2 0-2 0-2 0-2 0-2 0-2 0-2 0-2 0-2 0-2 0-2 0-2 0-2 0-2 0-2 0-2 0-2 0-2 0-2 0-2 0-2 0-2 0-2 0-2 0-2 0-2 0-2 0-2 0-2 0-2 0-2 0-2 0-2 0-2 0-2 0-2 0-2 0-2 0-2 0-2 0-2 0-2 0-2 0-2 0-2 0-2 0-2 0-2 0-2 0-2 0-2 0-2 0-2 0-2 0-2 0-2 0-2 0-2 
0-2 0-2 0-2 0-2 0-2 0-2 0-2 0-2 0-2 0-2 0-2 0-2 0-2 0-2 0-2 0-2 0-2 0-2 0-2 0-2 0-2 0-2 0-2 0-2 0-2 0-2 0-2 0-2 0-2 0-2 0-2 0-2 0-2 0-2 0-2 0-2 0-2 0-2 0-2 0-2 0-2 0-2 0-2 0-2 0-2 0-2 0-2 0-2 0-2 0-2 0-2 0-2 0-2 0-2 0-2 0-2 0-2 0-2 0-2 0-2 0-2 0-2 0-2 0-2 0-2 0-2 0-2 0-2 0-2 0-2 0-2 0-2 0-2 0-2 0-2 0-2 0-2 0-2 0-2 0-2 0-2 0-2 0-2 0-2 0-2 0-2 0-2 0-2 0-2 0-2 0-2 0-2 0-2 0-2 0-2 0-2 0-2 0-2 0-2 0-2 0-2 0-2 0-2 0-2 0-2 0-2 0-2 0-2 0-2 0-2 0-2 0-2 0-2 0-2 0-2 0-2 0-2 0-2 0-2 0-2 0-2 0-2 0-2 0-2 0-2 0-2 0-2 0-2 0-2 0-2 0-2 0-2 0-2 0-2 0-2 0-2 0-2 0-2 0-2 0-2 0-2 0-2 0-2 0-2 0-2 0-2 0-2 0-2 0-2 0-2 0-2 0-2 0-2 0-2 0-2 0-2 0-2 0-2 0-2 0-2 0-2 0-2 0-2 0-2 0-2 0-2 0-2 0-2 0-2 0-2 0-2 0-2 0-2 0-2 0-2 0-2 0-2 0-2 0-2 0-2 0-2 0-2 0-2 0-2 0-2 0-2 0-2 0-2 0-2 0-2 0-2 0-2 0-2 0-2 0-2 0-2 0-2 0-2 0-2 0-2 0-2 0-2 0-2 0-2 0-2 0-2 0-2 0-2 0-2 0-2 0-2 0-2 0-2 0-2 0-2 0-2 0-2 
0-2 0-2 0-2 0-2 0-2 0-2 0-2 0-2 0-2 0-2 0-2 0-2 0-2 0-2 0-2 0-2 0-2 0-2 0-2 0-2 0-2 0-2 0-2 0-2 0-2 0-2 0-2 0-2 0-2 0-2 0-2 0-2 0-2 0-2 0-2 0-2 0-2 0-2 0-2 0-2 0-2 0-2 0-2 0-2 0-2 0-2 0-2 0-2 0-2 0-2 0-2 0-2 0-2 0-2 0-2 0-2 0-2 0-2 0-2 0-2 0-2 0-2 0-2 0-2 0-2 0-2 0-2 0-2 0-2 0-2 0-2 0-2 0-2 0-2 0-2 0-2 0-2 0-2 0-2 0-2 0-2 0-2 0-2 0-2 0-2 0-2 0-2 0-2 0-2 0-2 0-2 0-2 0-2 0-2 0-2 0-2 0-2 0-2 0-2 0-2 0-2 0-2 0-2 0-2 0-2 0-2 0-2 0-2 0-2 0-2 0-2 0-2 0-2 0-2 0-2 0-2 0-2 0-2 0-2 0-2 0-2 0-2 0-2 0-2 0-2 0-2 0-2 0-2 0-2 0-2 0-2 0-2 0-2 0-2 0-2 0-2 0-2 0-2 0-2 0-2 0-2 0-2 0-2 0-2 0-2 0-2 0-2 0-2 0-2 0-2 0-2 0-2 0-2 0-2 0-2 0-2 0-2 0-2 0-2 0-2 0-2 0-2 0-2 0-2 0-2 0-2 0-2 0-2 0-2 0-2 0-2 0-2 0-2 0-2 0-2 0-2 0-2 0-2 0-2 0-2 0-2 0-2 0-2 0-2 0-2 0-2 0-2 0-2 0-2 0-2 0-2 0-2 0-2 0-2 0-2 0-2 0-2 0-2 0-2 0-2 0-2 0-2 0-2 0-2 0-2 0-2 0-2 0-2 0-2 0-2 0-2 0-2 0-2 0-2 0-2 0-2 0-2 
0-2 0-2 0-2 0-2 0-2 0-2 0-2 0-2 0-2 0-2 0-2 0-2 0-2 0-2 0-2 0-2 0-2 0-2 0-2 0-2 0-2 0-2 0-2 0-2 0-2 0-2 0-2 0-2 0-2 0-2 0-2 0-2 0-2 0-2 0-2 0-2 0-2 0-2 0-2 0-2 0-2 0-2 0-2 0-2 0-2 0-2 0-2 0-2 0-2 0-2 0-2 0-2 0-2 0-2 0-2 0-2 0-2 0-2 0-2 0-2 0-2 0-2 0-2 0-2 0-2 0-2 0-2 0-2 0-2 0-2 0-2 0-2 0-2 0-2 0-2 0-2 0-2 0-2 0-2 0-2 0-2 0-2 0-2 0-2 0-2 0-2 0-2 0-2 0-2 0-2 0-2 0-2 0-2 0-2 0-2 0-2 0-2 0-2 0-2 0-2 0-2 0-2 0-2 0-2 0-2 0-2 0-2 0-2 0-2 0-2 0-2 0-2 0-2 0-2 0-2 0-2 0-2 0-2 0-2 0-2 0-2 0-2 0-2 0-2 0-2 0-2 0-2 0-2 0-2 0-2 0-2 0-2 0-2 0-2 0-2 0-2 0-2 0-2 0-2 0-2 0-2 0-2 0-2 0-2 0-2 0-2 0-2 0-2 0-2 0-2 0-2 0-2 0-2 0-2 0-2 0-2 0-2 0-2 0-2 0-2 0-2 0-2 0-2 0-2 0-2 0-2 0-2 0-2 0-2 0-2 0-2 0-2 0-2 0-2 0-2 0-2 0-2 0-2 0-2 0-2 0-2 0-2 0-2 0-2 0-2 0-2 0-2 0-2 0-2 0-2 0-2 0-2 0-2 0-2 0-2 0-2 0-2 0-2 0-2 0-2 0-2 0-2 0-2 0-2 0-2 0-2 0-2 0-2 0-2 0-2 0-2 0-2 0-2 0-2 0-2 0-2 0-2 
0-2 0-2 0-2 0-2 0-2 0-2 0-2 0-2 0-2 0-2 0-2 0-2 0-2 0-2 0-2 0-2 0-2 0-2 0-2 0-2 0-2 0-2 0-2 0-2 0-2 0-2 0-2 0-2 0-2 0-2 0-2 0-2 0-2 0-2 0-2 0-2 0-2 0-2 0-2 0-2 0-2 0-2 0-2 0-2 0-2 0-2 0-2 0-2 0-2 0-2 0-2 0-2 0-2 0-2 0-2 0-2 0-2 0-2 0-2 0-2 0-2 0-2 0-2 0-2 0-2 0-2 0-2 0-2 0-2 0-2 0-2 0-2 0-2 0-2 0-2 0-2 0-2 0-2 0-2 0-2 0-2 0-2 0-2 0-2 0-2 0-2 0-2 0-2 0-2 0-2 0-2 0-2 0-2 0-2 0-2 0-2 0-2 0-2 0-2 0-2 0-2 0-2 0-2 0-2 0-2 0-2 0-2 0-2 0-2 0-2 0-2 0-2 0-2 0-2 0-2 0-2 0-2 0-2 0-2 0-2 0-2 0-2 0-2 0-2 0-2 0-2 0-2 0-2 0-2 0-2 0-2 0-2 0-2 0-2 0-2 0-2 0-2 0-2 0-2 0-2 0-2 0-2 0-2 0-2 0-2 0-2 0-2 0-2 0-2 0-2 0-2 0-2 0-2 0-2 0-2 0-2 0-2 0-2 0-2 0-2 0-2 0-2 0-2 0-2 0-2 0-2 0-2 0-2 0-2 0-2 0-2 0-2 0-2 0-2 0-2 0-2 0-2 0-2 0-2 0-2 0-2 0-2 0-2 0-2 0-2 0-2 0-2 0-2 0-2 0-2 0-2 0-2 0-2 0-2 0-2 0-2 0-2 0-2 0-2 0-2 0-2 0-2 0-2 0-2 0-2 0-2 0-2 0-2 0-2 0-2 0-2 0-2 0-2 0-2 0-2 0-2 0-2 
0-2 0-2 0-2 0-2 0-2 0-2 0-2 0-2 0-2 0-2 0-2 0-2 0-2 0-2 0-2 0-2 0-2 0-2 0-2 0-2 0-2 0-2 0-2 0-2 0-2 0-2 0-2 0-2 0-2 0-2 0-2 0-2 0-2 0-2 0-2 0-2 0-2 0-2 0-2 0-2 0-2 0-2 0-2 0-2 0-2 0-2 0-2 0-2 0-2 0-2 0-2 0-2 0-2 0-2 0-2 0-2 0-2 0-2 0-2 0-2 0-2 0-2 0-2 0-2 0-2 0-2 0-2 0-2 0-2 0-2 0-2 0-2 0-2 0-2 0-2 0-2 0-2 0-2 0-2 0-2 0-2 0-2 0-2 0-2 0-2 0-2 0-2 0-2 0-2 0-2 0-2 0-2 0-2 0-2 0-2 0-2 0-2 0-2 0-2 0-2 0-2 0-2 0-2 0-2 0-2 0-2 0-2 0-2 0-2 0-2 0-2 0-2 0-2 0-2 0-2 0-2 0-2 0-2 0-2 0-2 0-2 0-2 0-2 0-2 0-2 0-2 0-2 0-2 0-2 0-2 0-2 0-2 0-2 0-2 0-2 0-2 0-2 0-2 0-2 0-2 0-2 0-2 0-2 0-2 0-2 0-2 0-2 0-2 0-2 0-2 0-2 0-2 0-2 0-2 0-2 0-2 0-2 0-2 0-2 0-2 0-2 0-2 0-2 0-2 0-2 0-2 0-2 0-2 0-2 0-2 0-2 0-2 0-2 0-2 0-2 0-2 0-2 0-2 0-2 0-2 0-2 0-2 0-2 0-2 0-2 0-2 0-2 0-2 0-2 0-2 0-2 0-2 0-2 0-2 0-2 0-2 0-2 0-2 0-2 0-2 0-2 0-2 0-2 0-2 0-2 0-2 0-2 0-2 0-2 0-2 0-2 0-2 0-2 0-2 0-2 0-2 0-2 
0-2 0-2 0-2 0-2 0-2 0-2 0-2 0-2 0-2 0-2 0-2 0-2 0-2 0-2 0-2 0-2 0-2 0-2 0-2 0-2 0-2 0-2 0-2 0-2 0-2 0-2 0-2 0-2 0-2 0-2 0-2 0-2 0-2 0-2 0-2 0-2 0-2 0-2 0-2 0-2 0-2 0-2 0-2 0-2 0-2 0-2 0-2 0-2 0-2 0-2 0-2 0-2 0-2 0-2 0-2 0-2 0-2 0-2 0-2 0-2 0-2 0-2 0-2 0-2 0-2 0-2 0-2 0-2 0-2 0-2 0-2 0-2 0-2 0-2 0-2 0-2 0-2 0-2 0-2 0-2 0-2 0-2 0-2 0-2 0-2 0-2 0-2 0-2 0-2 0-2 0-2 0-2 0-2 0-2 0-2 0-2 0-2 0-2 0-2 0-2 0-2 0-2 0-2 0-2 0-2 0-2 0-2 0-2 0-2 0-2 0-2 0-2 0-2 0-2 0-2 0-2 0-2 0-2 0-2 0-2 0-2 0-2 0-2 0-2 0-2 0-2 0-2 0-2 0-2 0-2 0-2 0-2 0-2 0-2 0-2 0-2 0-2 0-2 0-2 0-2 0-2 0-2 0-2 0-2 0-2 0-2 0-2 0-2 0-2 0-2 0-2 0-2 0-2 0-2 0-2 0-2 0-2 0-2 0-2 0-2 0-2 0-2 0-2 0-2 0-2 0-2 0-2 0-2 0-2 0-2 0-2 0-2 0-2 0-2 0-2 0-2 0-2 0-2 0-2 0-2 0-2 0-2 0-2 0-2 0-2 0-2 0-2 0-2 0-2 0-2 0-2 0-2 0-2 0-2 0-2 0-2 0-2 0-2 0-2 0-2 0-2 0-2 0-2 0-2 0-2 0-2 0-2 0-2 0-2 0-2 0-2 0-2 0-2 0-2 0-2 0-2 0-2 
0-2 0-2 0-2 0-2 0-2 0-2 0-2 0-2 0-2 0-2 0-2 0-2 0-2 0-2 0-2 0-2 0-2 0-2 0-2 0-2 0-2 0-2 0-2 0-2 0-2 0-2 0-2 0-2 0-2 0-2 0-2 0-2 0-2 0-2 0-2 0-2 0-2 0-2 0-2 0-2 0-2 0-2 0-2 0-2 0-2 0-2 0-2 0-2 0-2 0-2 0-2 0-2 0-2 0-2 0-2 0-2 0-2 0-2 0-2 0-2 0-2 0-2 0-2 0-2 0-2 0-2 0-2 0-2 0-2 0-2 0-2 0-2 0-2 0-2 0-2 0-2 0-2 0-2 0-2 0-2 0-2 0-2 0-2 0-2 0-2 0-2 0-2 0-2 0-2 0-2 0-2 0-2 0-2 0-2 0-2 0-2 0-2 0-2 0-2 0-2 0-2 0-2 0-2 0-2 0-2 0-2 0-2 0-2 0-2 0-2 0-2 0-2 0-2 0-2 0-2 0-2 0-2 0-2 0-2 0-2 0-2 0-2 0-2 0-2 0-2 0-2 0-2 0-2 0-2 0-2 0-2 0-2 0-2 0-2 0-2 0-2 0-2 0-2 0-2 0-2 0-2 0-2 0-2 0-2 0-2 0-2 0-2 0-2 0-2 0-2 0-2 0-2 0-2 0-2 0-2 0-2 0-2 0-2 0-2 0-2 0-2 0-2 0-2 0-2 0-2 0-2 0-2 0-2 0-2 0-2 0-2 0-2 0-2 0-2 0-2 0-2 0-2 0-2 0-2 0-2 0-2 0-2 0-2 0-2 0-2 0-2 0-2 0-2 0-2 0-2 0-2 0-2 0-2 0-2 0-2 0-2 0-2 0-2 0-2 0-2 0-2 0-2 0-2 0-2 0-2 0-2 0-2 0-2 0-2 0-2 0-2 0-2 0-2 0-2 0-2 0-2 0-2 
0-2 0-2 0-2 0-2 0-2 0-2 0-2 0-2 0-2 0-2 0-2 0-2 0-2 0-2 0-2 0-2 0-2 0-2 0-2 0-2 0-2 0-2 0-2 0-2 0-2 0-2 0-2 0-2 0-2 0-2 0-2 0-2 0-2 0-2 0-2 0-2 0-2 0-2 0-2 0-2 0-2 0-2 0-2 0-2 0-2 0-2 0-2 0-2 0-2 0-2 0-2 0-2 0-2 0-2 0-2 0-2 0-2 0-2 0-2 0-2 0-2 0-2 0-2 0-2 0-2 0-2 0-2 0-2 0-2 0-2 0-2 0-2 0-2 0-2 0-2 0-2 0-2 0-2 0-2 0-2 0-2 0-2 0-2 0-2 0-2 0-2 0-2 0-2 0-2 0-2 0-2 0-2 0-2 0-2 0-2 0-2 0-2 0-2 0-2 0-2 0-2 0-2 0-2 0-2 0-2 0-2 0-2 0-2 0-2 0-2 0-2 0-2 0-2 0-2 0-2 0-2 0-2 0-2 0-2 0-2 0-2 0-2 0-2 0-2 0-2 0-2 0-2 0-2 0-2 0-2 0-2 0-2 0-2 0-2 0-2 0-2 0-2 0-2 0-2 0-2 0-2 0-2 0-2 0-2 0-2 0-2 0-2 0-2 0-2 0-2 0-2 0-2 0-2 0-2 0-2 0-2 0-2 0-2 0-2 0-2 0-2 0-2 0-2 0-2 0-2 0-2 0-2 0-2 0-2 0-2 0-2 0-2 0-2 0-2 0-2 0-2 0-2 0-2 0-2 0-2 0-2 0-2 0-2 0-2 0-2 0-2 0-2 0-2 0-2 0-2 0-2 0-2 0-2 0-2 0-2 0-2 0-2 0-2 0-2 0-2 0-2 0-2 0-2 0-2 0-2 0-2 0-2 0-2 0-2 0-2 0-2 0-2 0-2 0-2 0-2 0-2 0-2 
0-2 0-2 0-2 0-2 0-2 0-2 0-2 0-2 0-2 0-2 0-2 0-2 0-2 0-2 0-2 0-2 0-2 0-2 0-2 0-2 0-2 0-2 0-2 0-2 0-2 0-2 0-2 0-2 0-2 0-2 0-2 0-2 0-2 0-2 0-2 0-2 0-2 0-2 0-2 0-2 0-2 0-2 0-2 0-2 0-2 0-2 0-2 0-2 0-2 0-2 0-2 0-2 0-2 0-2 0-2 0-2 0-2 0-2 0-2 0-2 0-2 0-2 0-2 0-2 0-2 0-2 0-2 0-2 0-2 0-2 0-2 0-2 0-2 0-2 0-2 0-2 0-2 0-2 0-2 0-2 0-2 0-2 0-2 0-2 0-2 0-2 0-2 0-2 0-2 0-2 0-2 0-2 0-2 0-2 0-2 0-2 0-2 0-2 0-2 0-2 0-2 0-2 0-2 0-2 0-2 0-2 0-2 0-2 0-2 0-2 0-2 0-2 0-2 0-2 0-2 0-2 0-2 0-2 0-2 0-2 0-2 0-2 0-2 0-2 0-2 0-2 0-2 0-2 0-2 0-2 0-2 0-2 0-2 0-2 0-2 0-2 0-2 0-2 0-2 0-2 0-2 0-2 0-2 0-2 0-2 0-2 0-2 0-2 0-2 0-2 0-2 0-2 0-2 0-2 0-2 0-2 0-2 0-2 0-2 0-2 0-2 0-2 0-2 0-2 0-2 0-2 0-2 0-2 0-2 0-2 0-2 0-2 0-2 0-2 0-2 0-2 0-2 0-2 0-2 0-2 0-2 0-2 0-2 0-2 0-2 0-2 0-2 0-2 0-2 0-2 0-2 0-2 0-2 0-2 0-2 0-2 0-2 0-2 0-2 0-2 0-2 0-2 0-2 0-2 0-2 0-2 0-2 0-2 0-2 0-2 0-2 0-2 0-2 0-2 0-2 0-2 0-2 
0-2 0-2 0-2 0-2 0-2 0-2 0-2 0-2 0-2 0-2 0-2 0-2 0-2 0-2 0-2 0-2 0-2 0-2 0-2 0-2 0-2 0-2 0-2 0-2 0-2 0-2 0-2 0-2 0-2 0-2 0-2 0-2 0-2 0-2 0-2 0-2 0-2 0-2 0-2 0-2 0-2 0-2 0-2 0-2 0-2 0-2 0-2 0-2 0-2 0-2 0-2 0-2 0-2 0-2 0-2 0-2 0-2 0-2 0-2 0-2 0-2 0-2 0-2 0-2 0-2 0-2 0-2 0-2 0-2 0-2 0-2 0-2 0-2 0-2 0-2 0-2 0-2 0-2 0-2 0-2 0-2 0-2 0-2 0-2 0-2 0-2 0-2 0-2 0-2 0-2 0-2 0-2 0-2 0-2 0-2 0-2 0-2 0-2 0-2 0-2 0-2 0-2 0-2 0-2 0-2 0-2 0-2 0-2 0-2 0-2 0-2 0-2 0-2 0-2 0-2 0-2 0-2 0-2 0-2 0-2 0-2 0-2 0-2 0-2 0-2 0-2 0-2 0-2 0-2 0-2 0-2 0-2 0-2 0-2 0-2 0-2 0-2 0-2 0-2 0-2 0-2 0-2 0-2 0-2 0-2 0-2 0-2 0-2 0-2 0-2 0-2 0-2 0-2 0-2 0-2 0-2 0-2 0-2 0-2 0-2 0-2 0-2 0-2 0-2 0-2 0-2 0-2 0-2 0-2 0-2 0-2 0-2 0-2 0-2 0-2 0-2 0-2 0-2 0-2 0-2 0-2 0-2 0-2 0-2 0-2 0-2 0-2 0-2 0-2 0-2 0-2 0-2 0-2 0-2 0-2 0-2 0-2 0-2 0-2 0-2 0-2 0-2 0-2 0-2 0-2 0-2 0-2 0-2 0-2 0-2 0-2 0-2 0-2 0-2 0-2 0-2 0-2 
0-2 0-2 0-2 0-2 0-2 0-2 0-2 0-2 0-2 0-2 0-2 0-2 0-2 0-2 0-2 0-2 0-2 0-2 0-2 0-2 0-2 0-2 0-2 0-2 0-2 0-2 0-2 0-2 0-2 0-2 0-2 0-2 0-2 0-2 0-2 0-2 0-2 0-2 0-2 0-2 0-2 0-2 0-2 0-2 0-2 0-2 0-2 0-2 0-2 0-2 0-2 0-2 0-2 0-2 0-2 0-2 0-2 0-2 0-2 0-2 0-2 0-2 0-2 0-2 0-2 0-2 0-2 0-2 0-2 0-2 0-2 0-2 0-2 0-2 0-2 0-2 0-2 0-2 0-2 0-2 0-2 0-2 0-2 0-2 0-2 0-2 0-2 0-2 0-2 0-2 0-2 0-2 0-2 0-2 0-2 0-2 0-2 0-2 0-2 0-2 0-2 0-2 0-2 0-2 0-2 0-2 0-2 0-2 0-2 0-2 0-2 0-2 0-2 0-2 0-2 0-2 0-2 0-2 0-2 0-2 0-2 0-2 0-2 0-2 0-2 0-2 0-2 0-2 0-2 0-2 0-2 0-2 0-2 0-2 0-2 0-2 0-2 0-2 0-2 0-2 0-2 0-2 0-2 0-2 0-2 0-2 0-2 0-2 0-2 0-2 0-2 0-2 0-2 0-2 0-2 0-2 0-2 0-2 0-2 0-2 0-2 0-2 0-2 0-2 0-2 0-2 0-2 0-2 0-2 0-2 0-2 0-2 0-2 0-2 0-2 0-2 0-2 0-2 0-2 0-2 0-2 0-2 0-2 0-2 0-2 0-2 0-2 0-2 0-2 0-2 0-2 0-2 0-2 0-2 0-2 0-2 0-2 0-2 0-2 0-2 0-2 0-2 0-2 0-2 0-2 0-2 0-2 0-2 0-2 0-2 0-2 0-2 0-2 0-2 0-2 0-2 0-2 
0-2 0-2 0-2 0-2 0-2 0-2 0-2 0-2 0-2 0-2 0-2 0-2 0-2 0-2 0-2 0-2 0-2 0-2 0-2 0-2 0-2 0-2 0-2 0-2 0-2 0-2 0-2 0-2 0-2 0-2 0-2 0-2 0-2 0-2 0-2 0-2 0-2 0-2 0-2 0-2 0-2 0-2 0-2 0-2 0-2 0-2 0-2 0-2 0-2 0-2 0-2 0-2 0-2 0-2 0-2 0-2 0-2 0-2 0-2 0-2 0-2 0-2 0-2 0-2 0-2 0-2 0-2 0-2 0-2 0-2 0-2 0-2 0-2 0-2 0-2 0-2 0-2 0-2 0-2 0-2 0-2 0-2 0-2 0-2 0-2 0-2 0-2 0-2 0-2 0-2 0-2 0-2 0-2 0-2 0-2 0-2 0-2 0-2 0-2 0-2 0-2 0-2 0-2 0-2 0-2 0-2 0-2 0-2 0-2 0-2 0-2 0-2 0-2 0-2 0-2 0-2 0-2 0-2 0-2 0-2 0-2 0-2 0-2 0-2 0-2 0-2 0-2 0-2 0-2 0-2 0-2 0-2 0-2 0-2 0-2 0-2 0-2 0-2 0-2 0-2 0-2 0-2 0-2 0-2 0-2 0-2 0-2 0-2 0-2 0-2 0-2 0-2 0-2 0-2 0-2 0-2 0-2 0-2 0-2 0-2 0-2 0-2 0-2 0-2 0-2 0-2 0-2 0-2 0-2 0-2 0-2 0-2 0-2 0-2 0-2 0-2 0-2 0-2 0-2 0-2 0-2 0-2 0-2 0-2 0-2 0-2 0-2 0-2 0-2 0-2 0-2 0-2 0-2 0-2 0-2 0-2 0-2 0-2 0-2 0-2 0-2 0-2 0-2 0-2 0-2 0-2 0-2 0-2 0-2 0-2 0-2 0-2 0-2 0-2 0-2 0-2 0-2 
0-2 0-2 0-2 0-2 0-2 0-2 0-2 0-2 0-2 0-2 0-2 0-2 0-2 0-2 0-2 0-2 0-2 0-2 0-2 0-2 0-2 0-2 0-2 0-2 0-2 0-2 0-2 0-2 0-2 0-2 0-2 0-2 0-2 0-2 0-2 0-2 0-2 0-2 0-2 0-2 0-2 0-2 0-2 0-2 0-2 0-2 0-2 0-2 0-2 0-2 0-2 0-2 0-2 0-2 0-2 0-2 0-2 0-2 0-2 0-2 0-2 0-2 0-2 0-2 0-2 0-2 0-2 0-2 0-2 0-2 0-2 0-2 0-2 0-2 0-2 0-2 0-2 0-2 0-2 0-2 0-2 0-2 0-2 0-2 0-2 0-2 0-2 0-2 0-2 0-2 0-2 0-2 0-2 0-2 0-2 0-2 0-2 0-2 0-2 0-2 0-2 0-2 0-2 0-2 0-2 0-2 0-2 0-2 0-2 0-2 0-2 0-2 0-2 0-2 0-2 0-2 0-2 0-2 0-2 0-2 0-2 0-2 0-2 0-2 0-2 0-2 0-2 0-2 0-2 0-2 0-2 0-2 0-2 0-2 0-2 0-2 0-2 0-2 0-2 0-2 0-2 0-2 0-2 0-2 0-2 0-2 0-2 0-2 0-2 0-2 0-2 0-2 0-2 0-2 0-2 0-2 0-2 0-2 0-2 0-2 0-2 0-2 0-2 0-2 0-2 0-2 0-2 0-2 0-2 0-2 0-2 0-2 0-2 0-2 0-2 0-2 0-2 0-2 0-2 0-2 0-2 0-2 0-2 0-2 0-2 0-2 0-2 0-2 0-2 0-2 0-2 0-2 0-2 0-2 0-2 0-2 0-2 0-2 0-2 0-2 0-2 0-2 0-2 0-2 0-2 0-2 0-2 0-2 0-2 0-2 0-2 0-2 0-2 0-2 0-2 0-2 0-2 
0-2 0-2 0-2 0-2 0-2 0-2 0-2 0-2 0-2 0-2 0-2 0-2 0-2 0-2 0-2 0-2 0-2 0-2 0-2 0-2 0-2 0-2 0-2 0-2 0-2 0-2 0-2 0-2 0-2 0-2 0-2 0-2 0-2 0-2 0-2 0-2 0-2 0-2 0-2 0-2 0-2 0-2 0-2 0-2 0-2 0-2 0-2 0-2 0-2 0-2 0-2 0-2 0-2 0-2 0-2 0-2 0-2 0-2 0-2 0-2 0-2 0-2 0-2 0-2 0-2 0-2 0-2 0-2 0-2 0-2 0-2 0-2 0-2 0-2 0-2 0-2 0-2 0-2 0-2 0-2 0-2 0-2 0-2 0-2 0-2 0-2 0-2 0-2 0-2 0-2 0-2 0-2 0-2 0-2 0-2 0-2 0-2 0-2 0-2 0-2 0-2 0-2 0-2 0-2 0-2 0-2 0-2 0-2 0-2 0-2 0-2 0-2 0-2 0-2 0-2 0-2 0-2 0-2 0-2 0-2 0-2 0-2 0-2 0-2 0-2 0-2 0-2 0-2 0-2 0-2 0-2 0-2 0-2 0-2 0-2 0-2 0-2 0-2 0-2 0-2 0-2 0-2 0-2 0-2 0-2 0-2 0-2 0-2 0-2 0-2 0-2 0-2 0-2 0-2 0-2 0-2 0-2 0-2 0-2 0-2 0-2 0-2 0-2 0-2 0-2 0-2 0-2 0-2 0-2 0-2 0-2 0-2 0-2 0-2 0-2 0-2 0-2 0-2 0-2 0-2 0-2 0-2 0-2 0-2 0-2 0-2 0-2 0-2 0-2 0-2 0-2 0-2 0-2 0-2 0-2 0-2 0-2 0-2 0-2 0-2 0-2 0-2 0-2 0-2 0-2 0-2 0-2 0-2 0-2 0-2 0-2 0-2 0-2 0-2 0-2 0-2 0-2 
0-2 0-2 0-2 0-2 0-2 0-2 0-2 0-2 0-2 0-2 0-2 0-2 0-2 0-2 0-2 0-2 0-2 0-2 0-2 0-2 0-2 0-2 0-2 0-2 0-2 0-2 0-2 0-2 0-2 0-2 0-2 0-2 0-2 0-2 0-2 0-2 0-2 0-2 0-2 0-2 0-2 0-2 0-2 0-2 0-2 0-2 0-2 0-2 0-2 0-2 0-2 0-2 0-2 0-2 0-2 0-2 0-2 0-2 0-2 0-2 0-2 0-2 0-2 0-2 0-2 0-2 0-2 0-2 0-2 0-2 0-2 0-2 0-2 0-2 0-2 0-2 0-2 0-2 0-2 0-2 0-2 0-2 0-2 0-2 0-2 0-2 0-2 0-2 0-2 0-2 0-2 0-2 0-2 0-2 0-2 0-2 0-2 0-2 0-2 0-2 0-2 0-2 0-2 0-2 0-2 0-2 0-2 0-2 0-2 0-2 0-2 0-2 0-2 0-2 0-2 0-2 0-2 0-2 0-2 0-2 0-2 0-2 0-2 0-2 0-2 0-2 0-2 0-2 0-2 0-2 0-2 0-2 0-2 0-2 0-2 0-2 0-2 0-2 0-2 0-2 0-2 0-2 0-2 0-2 0-2 0-2 0-2 0-2 0-2 0-2 0-2 0-2 0-2 0-2 0-2 0-2 0-2 0-2 0-2 0-2 0-2 0-2 0-2 0-2 0-2 0-2 0-2 0-2 0-2 0-2 0-2 0-2 0-2 0-2 0-2 0-2 0-2 0-2 0-2 0-2 0-2 0-2 0-2 0-2 0-2 0-2 0-2 0-2 0-2 0-2 0-2 0-2 0-2 0-2 0-2 0-2 0-2 0-2 0-2 0-2 0-2 0-2 0-2 0-2 0-2 0-2 0-2 0-2 0-2 0-2 0-2 0-2 0-2 0-2 0-2 0-2 0-2 
0-2 0-2 0-2 0-2 0-2 0-2 0-2 0-2 0-2 0-2 0-2 0-2 0-2 0-2 0-2 0-2 0-2 0-2 0-2 0-2 0-2 0-2 0-2 0-2 0-2 0-2 0-2 0-2 0-2 0-2 0-2 0-2 0-2 0-2 0-2 0-2 0-2 0-2 0-2 0-2 0-2 0-2 0-2 0-2 0-2 0-2 0-2 0-2 0-2 0-2 0-2 0-2 0-2 0-2 0-2 0-2 0-2 0-2 0-2 0-2 0-2 0-2 0-2 0-2 0-2 0-2 0-2 0-2 0-2 0-2 0-2 0-2 0-2 0-2 0-2 0-2 0-2 0-2 0-2 0-2 0-2 0-2 0-2 0-2 0-2 0-2 0-2 0-2 0-2 0-2 0-2 0-2 0-2 0-2 0-2 0-2 0-2 0-2 0-2 0-2 0-2 0-2 0-2 0-2 0-2 0-2 0-2 0-2 0-2 0-2 0-2 0-2 0-2 0-2 0-2 0-2 0-2 0-2 0-2 0-2 0-2 0-2 0-2 0-2 0-2 0-2 0-2 0-2 0-2 0-2 0-2 0-2 0-2 0-2 0-2 0-2 0-2 0-2 0-2 0-2 0-2 0-2 0-2 0-2 0-2 0-2 0-2 0-2 0-2 0-2 0-2 0-2 0-2 0-2 0-2 0-2 0-2 0-2 0-2 0-2 0-2 0-2 0-2 0-2 0-2 0-2 0-2 0-2 0-2 0-2 0-2 0-2 0-2 0-2 0-2 0-2 0-2 0-2 0-2 0-2 0-2 0-2 0-2 0-2 0-2 0-2 0-2 0-2 0-2 0-2 0-2 0-2 0-2 0-2 0-2 0-2 0-2 0-2 0-2 0-2 0-2 0-2 0-2 0-2 0-2 0-2 0-2 0-2 0-2 0-2 0-2 0-2 0-2 0-2 0-2 0-2 0-2 
0-2 0-2 0-2 0-2 0-2 0-2 0-2 0-2 0-2 0-2 0-2 0-2 0-2 0-2 0-2 0-2 0-2 0-2 0-2 0-2 0-2 0-2 0-2 0-2 0-2 0-2 0-2 0-2 0-2 0-2 0-2 0-2 0-2 0-2 0-2 0-2 0-2 0-2 0-2 0-2 0-2 0-2 0-2 0-2 0-2 0-2 0-2 0-2 0-2 0-2 0-2 0-2 0-2 0-2 0-2 0-2 0-2 0-2 0-2 0-2 0-2 0-2 0-2 0-2 0-2 0-2 0-2 0-2 0-2 0-2 0-2 0-2 0-2 0-2 0-2 0-2 0-2 0-2 0-2 0-2 0-2 0-2 0-2 0-2 0-2 0-2 0-2 0-2 0-2 0-2 0-2 0-2 0-2 0-2 0-2 0-2 0-2 0-2 0-2 0-2 0-2 0-2 0-2 0-2 0-2 0-2 0-2 0-2 0-2 0-2 0-2 0-2 0-2 0-2 0-2 0-2 0-2 0-2 0-2 0-2 0-2 0-2 0-2 0-2 0-2 0-2 0-2 0-2 0-2 0-2 0-2 0-2 0-2 0-2 0-2 0-2 0-2 0-2 0-2 0-2 0-2 0-2 0-2 0-2 0-2 0-2 0-2 0-2 0-2 0-2 0-2 0-2 0-2 0-2 0-2 0-2 0-2 0-2 0-2 0-2 0-2 0-2 0-2 0-2 0-2 0-2 0-2 0-2 0-2 0-2 0-2 0-2 0-2 0-2 0-2 0-2 0-2 0-2 0-2 0-2 0-2 0-2 0-2 0-2 0-2 0-2 0-2 0-2 0-2 0-2 0-2 0-2 0-2 0-2 0-2 0-2 0-2 0-2 0-2 0-2 0-2 0-2 0-2 0-2 0-2 0-2 0-2 0-2 0-2 0-2 0-2 0-2 0-2 0-2 0-2 0-2 0-2 
0-2 0-2 0-2 0-2 0-2 0-2 0-2 0-2 0-2 0-2 0-2 0-2 0-2 0-2 0-2 0-2 0-2 0-2 0-2 0-2 0-2 0-2 0-2 0-2 0-2 0-2 0-2 0-2 0-2 0-2 0-2 0-2 0-2 0-2 0-2 0-2 0-2 0-2 0-2 0-2 0-2 0-2 0-2 0-2 0-2 0-2 0-2 0-2 0-2 0-2 0-2 0-2 0-2 0-2 0-2 0-2 0-2 0-2 0-2 0-2 0-2 0-2 0-2 0-2 0-2 0-2 0-2 0-2 0-2 0-2 0-2 0-2 0-2 0-2 0-2 0-2 0-2 0-2 0-2 0-2 0-2 0-2 0-2 0-2 0-2 0-2 0-2 0-2 0-2 0-2 0-2 0-2 0-2 0-2 0-2 0-2 0-2 0-2 0-2 0-2 0-2 0-2 0-2 0-2 0-2 0-2 0-2 0-2 0-2 0-2 0-2 0-2 0-2 0-2 0-2 0-2 0-2 0-2 0-2 0-2 0-2 0-2 0-2 0-2 0-2 0-2 0-2 0-2 0-2 0-2 0-2 0-2 0-2 0-2 0-2 0-2 0-2 0-2 0-2 0-2 0-2 0-2 0-2 0-2 0-2 0-2 0-2 0-2 0-2 0-2 0-2 0-2 0-2 0-2 0-2 0-2 0-2 0-2 0-2 0-2 0-2 0-2 0-2 0-2 0-2 0-2 0-2 0-2 0-2 0-2 0-2 0-2 0-2 0-2 0-2 0-2 0-2 0-2 0-2 0-2 0-2 0-2 0-2 0-2 0-2 0-2 0-2 0-2 0-2 0-2 0-2 0-2 0-2 0-2 0-2 0-2 0-2 0-2 0-2 0-2 0-2 0-2 0-2 0-2 0-2 0-2 0-2 0-2 0-2 0-2 0-2 0-2 0-2 0-2 0-2 0-2 0-2 
0-2 0-2 0-2 0-2 0-2 0-2 0-2 0-2 0-2 0-2 0-2 0-2 0-2 0-2 0-2 0-2 0-2 0-2 0-2 0-2 0-2 0-2 0-2 0-2 0-2 0-2 0-2 0-2 0-2 0-2 0-2 0-2 0-2 0-2 0-2 0-2 0-2 0-2 0-2 0-2 0-2 0-2 0-2 0-2 0-2 0-2 0-2 0-2 0-2 0-2 0-2 0-2 0-2 0-2 0-2 0-2 0-2 0-2 0-2 0-2 0-2 0-2 0-2 0-2 0-2 0-2 0-2 0-2 0-2 0-2 0-2 0-2 0-2 0-2 0-2 0-2 0-2 0-2 0-2 0-2 0-2 0-2 0-2 0-2 0-2 0-2 0-2 0-2 0-2 0-2 0-2 0-2 0-2 0-2 0-2 0-2 0-2 0-2 0-2 0-2 0-2 0-2 0-2 0-2 0-2 0-2 0-2 0-2 0-2 0-2 0-2 0-2 0-2 0-2 0-2 0-2 0-2 0-2 0-2 0-2 0-2 0-2 0-2 0-2 0-2 0-2 0-2 0-2 0-2 0-2 0-2 0-2 0-2 0-2 0-2 0-2 0-2 0-2 0-2 0-2 0-2 0-2 0-2 0-2 0-2 0-2 0-2 0-2 0-2 0-2 0-2 0-2 0-2 0-2 0-2 0-2 0-2 0-2 0-2 0-2 0-2 0-2 0-2 0-2 0-2 0-2 0-2 0-2 0-2 0-2 0-2 0-2 0-2 0-2 0-2 0-2 0-2 0-2 0-2 0-2 0-2 0-2 0-2 0-2 0-2 0-2 0-2 0-2 0-2 0-2 0-2 0-2 0-2 0-2 0-2 0-2 0-2 0-2 0-2 0-2 0-2 0-2 0-2 0-2 0-2 0-2 0-2 0-2 0-2 0-2 0-2 0-2 0-2 0-2 0-2 0-2 0-2 
0-2 0-2 0-2 0-2 0-2 0-2 0-2 0-2 0-2 0-2 0-2 0-2 0-2 0-2 0-2 0-2 0-2 0-2 0-2 0-2 0-2 0-2 0-2 0-2 0-2 0-2 0-2 0-2 0-2 0-2 0-2 0-2 0-2 0-2 0-2 0-2 0-2 0-2 0-2 0-2 0-2 0-2 0-2 0-2 0-2 0-2 0-2 0-2 0-2 0-2 0-2 0-2 0-2 0-2 0-2 0-2 0-2 0-2 0-2 0-2 0-2 0-2 0-2 0-2 0-2 0-2 0-2 0-2 0-2 0-2 0-2 0-2 0-2 0-2 0-2 0-2 0-2 0-2 0-2 0-2 0-2 0-2 0-2 0-2 0-2 0-2 0-2 0-2 0-2 0-2 0-2 0-2 0-2 0-2 0-2 0-2 0-2 0-2 0-2 0-2 0-2 0-2 0-2 0-2 0-2 0-2 0-2 0-2 0-2 0-2 0-2 0-2 0-2 0-2 0-2 0-2 0-2 0-2 0-2 0-2 0-2 0-2 0-2 0-2 0-2 0-2 0-2 0-2 0-2 0-2 0-2 0-2 0-2 0-2 0-2 0-2 0-2 0-2 0-2 0-2 0-2 0-2 0-2 0-2 0-2 0-2 0-2 0-2 0-2 0-2 0-2 0-2 0-2 0-2 0-2 0-2 0-2 0-2 0-2 0-2 0-2 0-2 0-2 0-2 0-2 0-2 0-2 0-2 0-2 0-2 0-2 0-2 0-2 0-2 0-2 0-2 0-2 0-2 0-2 0-2 0-2 0-2 0-2 0-2 0-2 0-2 0-2 0-2 0-2 0-2 0-2 0-2 0-2 0-2 0-2 0-2 0-2 0-2 0-2 0-2 0-2 0-2 0-2 0-2 0-2 0-2 0-2 0-2 0-2 0-2 0-2 0-2 0-2 0-2 0-2 0-2 0-2 
0-2 0-2 0-2 0-2 0-2 0-2 0-2 0-2 0-2 0-2 0-2 0-2 0-2 0-2 0-2 0-2 0-2 0-2 0-2 0-2 0-2 0-2 0-2 0-2 0-2 0-2 0-2 0-2 0-2 0-2 0-2 0-2 0-2 0-2 0-2 0-2 0-2 0-2 0-2 0-2 0-2 0-2 0-2 0-2 0-2 0-2 0-2 0-2 0-2 0-2 0-2 0-2 0-2 0-2 0-2 0-2 0-2 0-2 0-2 0-2 0-2 0-2 0-2 0-2 0-2 0-2 0-2 0-2 0-2 0-2 0-2 0-2 0-2 0-2 0-2 0-2 0-2 0-2 0-2 0-2 0-2 0-2 0-2 0-2 0-2 0-2 0-2 0-2 0-2 0-2 0-2 0-2 0-2 0-2 0-2 0-2 0-2 0-2 0-2 0-2 0-2 0-2 0-2 0-2 0-2 0-2 0-2 0-2 0-2 0-2 0-2 0-2 0-2 0-2 0-2 0-2 0-2 0-2 0-2 0-2 0-2 0-2 0-2 0-2 0-2 0-2 0-2 0-2 0-2 0-2 0-2 0-2 0-2 0-2 0-2 0-2 0-2 0-2 0-2 0-2 0-2 0-2 0-2 0-2 0-2 0-2 0-2 0-2 0-2 0-2 0-2 0-2 0-2 0-2 0-2 0-2 0-2 0-2 0-2 0-2 0-2 0-2 0-2 0-2 0-2 0-2 0-2 0-2 0-2 0-2 0-2 0-2 0-2 0-2 0-2 0-2 0-2 0-2 0-2 0-2 0-2 0-2 0-2 0-2 0-2 0-2 0-2 0-2 0-2 0-2 0-2 0-2 0-2 0-2 0-2 0-2 0-2 0-2 0-2 0-2 0-2 0-2 0-2 0-2 0-2 0-2 0-2 0-2 0-2 0-2 0-2 0-2 0-2 0-2 0-2 0-2 0-2 
0-2 0-2 0-2 0-2 0-2 0-2 0-2 0-2 0-2 0-2 0-2 0-2 0-2 0-2 0-2 0-2 0-2 0-2 0-2 0-2 0-2 0-2 0-2 0-2 0-2 0-2 0-2 0-2 0-2 0-2 0-2 0-2 0-2 0-2 0-2 0-2 0-2 0-2 0-2 0-2 0-2 0-2 0-2 0-2 0-2 0-2 0-2 0-2 0-2 0-2 0-2 0-2 0-2 0-2 0-2 0-2 0-2 0-2 0-2 0-2 0-2 0-2 0-2 0-2 0-2 0-2 0-2 0-2 0-2 0-2 0-2 0-2 0-2 0-2 0-2 0-2 0-2 0-2 0-2 0-2 0-2 0-2 0-2 0-2 0-2 0-2 0-2 0-2 0-2 0-2 0-2 0-2 0-2 0-2 0-2 0-2 0-2 0-2 0-2 0-2 0-2 0-2 0-2 0-2 0-2 0-2 0-2 0-2 0-2 0-2 0-2 0-2 0-2 0-2 0-2 0-2 0-2 0-2 0-2 0-2 0-2 0-2 0-2 0-2 0-2 0-2 0-2 0-2 0-2 0-2 0-2 0-2 0-2 0-2 0-2 0-2 0-2 0-2 0-2 0-2 0-2 0-2 0-2 0-2 0-2 0-2 0-2 0-2 0-2 0-2 0-2 0-2 0-2 0-2 0-2 0-2 0-2 0-2 0-2 0-2 0-2 0-2 0-2 0-2 0-2 0-2 0-2 0-2 0-2 0-2 0-2 0-2 0-2 0-2 0-2 0-2 0-2 0-2 0-2 0-2 0-2 0-2 0-2 0-2 0-2 0-2 0-2 0-2 0-2 0-2 0-2 0-2 0-2 0-2 0-2 0-2 0-2 0-2 0-2 0-2 0-2 0-2 0-2 0-2 0-2 0-2 0-2 0-2 0-2 0-2 0-2 0-2 0-2 0-2 0-2 0-2 0-2 
0-2 0-2 0-2 0-2 0-2 0-2 0-2 0-2 0-2 0-2 0-2 0-2 0-2 0-2 0-2 0-2 0-2 0-2 0-2 0-2 0-2 0-2 0-2 0-2 0-2 0-2 0-2 0-2 0-2 0-2 0-2 0-2 0-2 0-2 0-2 0-2 0-2 0-2 0-2 0-2 0-2 0-2 0-2 0-2 0-2 0-2 0-2 0-2 0-2 0-2 0-2 0-2 0-2 0-2 0-2 0-2 0-2 0-2 0-2 0-2 0-2 0-2 0-2 0-2 0-2 0-2 0-2 0-2 0-2 0-2 0-2 0-2 0-2 0-2 0-2 0-2 0-2 0-2 0-2 0-2 0-2 0-2 0-2 0-2 0-2 0-2 0-2 0-2 0-2 0-2 0-2 0-2 0-2 0-2 0-2 0-2 0-2 0-2 0-2 0-2 0-2 0-2 0-2 0-2 0-2 0-2 0-2 0-2 0-2 0-2 0-2 0-2 0-2 0-2 0-2 0-2 0-2 0-2 0-2 0-2 0-2 0-2 0-2 0-2 0-2 0-2 0-2 0-2 0-2 0-2 0-2 0-2 0-2 0-2 0-2 0-2 0-2 0-2 0-2 0-2 0-2 0-2 0-2 0-2 0-2 0-2 0-2 0-2 0-2 0-2 0-2 0-2 0-2 0-2 0-2 0-2 0-2 0-2 0-2 0-2 0-2 0-2 0-2 0-2 0-2 0-2 0-2 0-2 0-2 0-2 0-2 0-2 0-2 0-2 0-2 0-2 0-2 0-2 0-2 0-2 0-2 0-2 0-2 0-2 0-2 0-2 0-2 0-2 0-2 0-2 0-2 0-2 0-2 0-2 0-2 0-2 0-2 0-2 0-2 0-2 0-2 0-2 0-2 0-2 0-2 0-2 0-2 0-2 0-2 0-2 0-2 0-2 0-2 0-2 0-2 0-2 0-2 
0-2 0-2 0-2 0-2 0-2 0-2 0-2 0-2 0-2 0-2 0-2 0-2 0-2 0-2 0-2 0-2 0-2 0-2 0-2 0-2 0-2 0-2 0-2 0-2 0-2 0-2 0-2 0-2 0-2 0-2 0-2 0-2 0-2 0-2 0-2 0-2 0-2 0-2 0-2 0-2 0-2 0-2 0-2 0-2 0-2 0-2 0-2 0-2 0-2 0-2 0-2 0-2 0-2 0-2 0-2 0-2 0-2 0-2 0-2 0-2 0-2 0-2 0-2 0-2 0-2 0-2 0-2 0-2 0-2 0-2 0-2 0-2 0-2 0-2 0-2 0-2 0-2 0-2 0-2 0-2 0-2 0-2 0-2 0-2 0-2 0-2 0-2 0-2 0-2 0-2 0-2 0-2 0-2 0-2 0-2 0-2 0-2 0-2 0-2 0-2 0-2 0-2 0-2 0-2 0-2 0-2 0-2 0-2 0-2 0-2 0-2 0-2 0-2 0-2 0-2 0-2 0-2 0-2 0-2 0-2 0-2 0-2 0-2 0-2 0-2 0-2 0-2 0-2 0-2 0-2 0-2 0-2 0-2 0-2 0-2 0-2 0-2 0-2 0-2 0-2 0-2 0-2 0-2 0-2 0-2 0-2 0-2 0-2 0-2 0-2 0-2 0-2 0-2 0-2 0-2 0-2 0-2 0-2 0-2 0-2 0-2 0-2 0-2 0-2 0-2 0-2 0-2 0-2 0-2 0-2 0-2 0-2 0-2 0-2 0-2 0-2 0-2 0-2 0-2 0-2 0-2 0-2 0-2 0-2 0-2 0-2 0-2 0-2 0-2 0-2 0-2 0-2 0-2 0-2 0-2 0-2 0-2 0-2 0-2 0-2 0-2 0-2 0-2 0-2 0-2 0-2 0-2 0-2 0-2 0-2 0-2 0-2 0-2 0-2 0-2 0-2 0-2 
0-2 0-2 0-2 0-2 0-2 0-2 0-2 0-2 0-2 0-2 0-2 0-2 0-2 0-2 0-2 0-2 0-2 0-2 0-2 0-2 0-2 0-2 0-2 0-2 0-2 0-2 0-2 0-2 0-2 0-2 0-2 0-2 0-2 0-2 0-2 0-2 0-2 0-2 0-2 0-2 0-2 0-2 0-2 0-2 0-2 0-2 0-2 0-2 0-2 0-2 0-2 0-2 0-2 0-2 0-2 0-2 0-2 0-2 0-2 0-2 0-2 0-2 0-2 0-2 0-2 0-2 0-2 0-2 0-2 0-2 0-2 0-2 0-2 0-2 0-2 0-2 0-2 0-2 0-2 0-2 0-2 0-2 0-2 0-2 0-2 0-2 0-2 0-2 0-2 0-2 0-2 0-2 0-2 0-2 0-2 0-2 0-2 0-2 0-2 0-2 0-2 0-2 0-2 0-2 0-2 0-2 0-2 0-2 0-2 0-2 0-2 0-2 0-2 0-2 0-2 0-2 0-2 0-2 0-2 0-2 0-2 0-2 0-2 0-2 0-2 134-3 134-3 134-3 134-3 134-3 134-3 90-3 90-3 90-3 0-2 0-2 0-2 0-2 0-2 0-2 0-2 0-2 0-2 0-2 0-2 0-2 0-2 0-2 0-2 0-2 0-2 0-2 0-2 0-2 0-2 0-2 0-2 0-2 0-2 0-2 0-2 0-2 0-2 0-2 0-2 0-2 0-2 0-2 0-2 0-2 0-2 0-2 0-2 0-2 0-2 0-2 0-2 0-2 0-2 0-2 0-2 0-2 0-2 0-2 0-2 0-2 0-2 0-2 0-2 0-2 0-2 0-2 0-2 0-2 0-2 0-2 0-2 0-2 0-2 0-2 0-2 0-2 0-2 0-2 0-2 0-2 0-2 0-2 0-2 0-2 0-2 0-2 0-2 0-2 0-2 0-2 0-2 
0-2 0-2 0-2 0-2 0-2 0-2 0-2 0-2 0-2 0-2 0-2 0-2 0-2 0-2 0-2 0-2 0-2 0-2 0-2 0-2 0-2 0-2 0-2 0-2 0-2 0-2 0-2 0-2 0-2 0-2 0-2 0-2 0-2 0-2 0-2 0-2 0-2 0-2 0-2 0-2 0-2 0-2 0-2 0-2 0-2 0-2 0-2 0-2 0-2 0-2 0-2 0-2 0-2 0-2 0-2 0-2 0-2 0-2 0-2 0-2 0-2 0-2 0-2 0-2 0-2 0-2 0-2 0-2 0-2 0-2 0-2 0-2 0-2 0-2 0-2 0-2 0-2 0-2 0-2 0-2 0-2 0-2 0-2 0-2 0-2 0-2 0-2 0-2 0-2 0-2 0-2 0-2 0-2 0-2 0-2 0-2 0-2 0-2 0-2 0-2 0-2 0-2 0-2 0-2 0-2 0-2 0-2 0-2 0-2 136-0 136-0 136-0 136-0 136-0 136-0 136-0 136-0 136-0 134-3 134-3 134-3 134-3 134-3 134-3 134-3 134-3 134-3 134-3 134-3 134-3 134-3 90-3 90-3 90-3 11-3 11-3 11-3 0-2 0-2 0-2 0-2 0-2 0-2 0-2 0-2 0-2 0-2 0-2 0-2 0-2 0-2 0-2 0-2 0-2 0-2 0-2 0-2 0-2 0-2 0-2 0-2 0-2 0-2 0-2 0-2 0-2 0-2 0-2 0-2 0-2 0-2 0-2 0-2 0-2 0-2 0-2 0-2 0-2 0-2 0-2 0-2 0-2 0-2 0-2 0-2 0-2 0-2 0-2 0-2 0-2 0-2 0-2 0-2 0-2 0-2 0-2 0-2 0-2 0-2 0-2 0-2 0-2 0-2 0-2 0-2 0-2 0-2 0-2 0-2 0-2 0-2 0-2 0-2 0-2 0-2 0-2 0-2 
0-2 0-2 0-2 0-2 0-2 0-2 0-2 0-2 0-2 0-2 0-2 0-2 0-2 0-2 0-2 0-2 0-2 0-2 0-2 0-2 0-2 0-2 0-2 0-2 0-2 0-2 0-2 0-2 0-2 0-2 0-2 0-2 0-2 0-2 0-2 0-2 0-2 0-2 0-2 0-2 0-2 0-2 0-2 0-2 0-2 0-2 0-2 0-2 0-2 0-2 0-2 0-2 0-2 0-2 0-2 0-2 0-2 0-2 0-2 0-2 0-2 0-2 0-2 0-2 0-2 0-2 0-2 0-2 0-2 0-2 0-2 0-2 0-2 0-2 0-2 0-2 0-2 0-2 0-2 0-2 0-2 0-2 0-2 0-2 0-2 0-2 0-2 162-3 162-3 162-3 162-3 162-3 162-3 128-3 128-3 128-3 128-3 128-3 128-3 128-3 128-3 179-3 37-3 37-3 37-3 37-3 37-3 37-3 136-0 136-0 136-0 136-0 136-0 136-0 136-0 136-0 136-0 136-0 136-0 134-3 134-3 134-3 134-3 134-3 38-3 38-3 90-3 90-3 90-3 90-3 90-3 90-3 90-3 90-3 90-3 11-3 11-3 11-3 11-3 11-3 11-3 11-3 11-3 11-3 12-0 12-0 12-0 0-2 0-2 0-2 0-2 0-2 0-2 0-2 0-2 0-2 0-2 0-2 0-2 0-2 0-2 0-2 0-2 0-2 0-2 0-2 0-2 0-2 0-2 0-2 0-2 0-2 0-2 0-2 0-2 0-2 0-2 0-2 0-2 0-2 0-2 0-2 0-2 0-2 0-2 0-2 0-2 0-2 0-2 0-2 0-2 0-2 0-2 0-2 0-2 0-2 0-2 0-2 0-2 0-2 0-2 0-2 0-2 0-2 0-2 0-2 0-2 0-2 0-2 0-2 0-2 0-2 0-2 0-2 0-2 0-2 0-2 
0-2 0-2 0-2 0-2 0-2 0-2 0-2 0-2 0-2 0-2 0-2 0-2 0-2 0-2 0-2 0-2 0-2 0-2 0-2 0-2 0-2 0-2 0-2 0-2 0-2 0-2 0-2 0-2 0-2 0-2 0-2 0-2 0-2 0-2 0-2 0-2 0-2 0-2 0-2 0-2 0-2 0-2 0-2 0-2 0-2 0-2 0-2 0-2 0-2 0-2 0-2 0-2 0-2 0-2 0-2 0-2 0-2 0-2 0-2 0-2 0-2 0-2 0-2 0-2 0-2 0-2 0-2 0-2 0-2 0-2 0-2 0-2 0-2 0-2 0-2 0-2 88-0 88-0 88-0 88-0 88-0 88-0 88-0 88-0 88-0 162-3 162-3 162-3 162-3 162-3 162-3 162-3 162-3 128-3 128-3 128-3 128-3 128-3 128-3 128-3 128-3 179-3 179-3 37-3 37-3 37-3 37-3 37-3 136-0 136-0 136-0 136-0 136-0 136-0 136-0 136-0 136-0 136-0 134-3 134-3 134-3 134-3 134-3 134-3 134-3 38-3 38-3 90-3 90-3 90-3 90-3 90-3 90-3 90-3 90-3 89-0 11-3 11-3 11-3 11-3 11-3 11-3 12-0 12-0 12-0 12-0 12-0 0-2 0-2 0-2 0-2 0-2 0-2 0-2 0-2 0-2 0-2 0-2 0-2 0-2 0-2 0-2 0-2 0-2 0-2 0-2 0-2 0-2 0-2 0-2 0-2 0-2 0-2 0-2 0-2 0-2 0-2 0-2 0-2 0-2 0-2 0-2 0-2 0-2 0-2 0-2 0-2 0-2 0-2 0-2 0-2 0-2 0-2 0-2 0-2 0-2 0-2 0-2 0-2 0-2 0-2 0-2 0-2 0-2 0-2 0-2 0-2 0-2 0-2 0-2 0-2 0-2 0-2 0-2 0-2 0-2 0-2 
0-2 0-2 0-2 0-2 0-2 0-2 0-2 0-2 0-2 0-2 0-2 0-2 0-2 0-2 0-2 0-2 0-2 0-2 0-2 0-2 0-2 0-2 0-2 0-2 0-2 0-2 0-2 0-2 0-2 0-2 0-2 0-2 0-2 0-2 0-2 0-2 0-2 0-2 0-2 0-2 0-2 0-2 0-2 0-2 0-2 0-2 0-2 0-2 0-2 0-2 0-2 0-2 0-2 0-2 0-2 0-2 0-2 0-2 0-2 0-2 0-2 0-2 0-2 0-2 0-2 0-2 0-2 0-2 0-2 0-2 0-2 0-2 0-2 0-2 0-2 0-2 88-0 88-0 88-0 88-0 88-0 88-0 88-0 88-0 88-0 162-3 162-3 162-3 162-3 162-3 162-3 162-3 162-3 128-3 128-3 128-3 128-3 128-3 113-0 179-3 128-3 179-3 37-3 37-3 37-3 37-3 37-3 37-3 37-3 37-3 136-0 136-0 136-0 136-0 136-0 136-0 14-3 14-3 134-3 134-3 15-0 134-3 134-3 134-3 134-3 38-3 38-3 90-3 90-3 90-3 90-3 90-3 90-3 89-0 89-0 89-0 89-0 11-3 11-3 11-3 11-3 11-3 11-3 12-0 12-0 12-0 12-0 0-2 0-2 0-2 0-2 0-2 0-2 0-2 0-2 0-2 0-2 0-2 0-2 0-2 0-2 0-2 0-2 0-2 0-2 0-2 0-2 0-2 0-2 0-2 0-2 0-2 0-2 0-2 0-2 0-2 0-2 0-2 0-2 0-2 0-2 0-2 0-2 0-2 0-2 0-2 0-2 0-2 0-2 0-2 0-2 0-2 0-2 0-2 0-2 0-2 0-2 0-2 0-2 0-2 0-2 0-2 0-2 0-2 0-2 0-2 0-2 0-2 0-2 0-2 0-2 0-2 0-2 0-2 0-2 0-2 0-2 
0-2 0-2 0-2 0-2 0-2 0-2 0-2 0-2 0-2 0-2 0-2 0-2 0-2 0-2 0-2 0-2 0-2 0-2 0-2 0-2 0-2 0-2 0-2 0-2 0-2 0-2 0-2 0-2 0-2 0-2 0-2 0-2 0-2 0-2 0-2 0-2 0-2 0-2 0-2 0-2 0-2 0-2 0-2 0-2 0-2 0-2 0-2 0-2 0-2 0-2 0-2 0-2 0-2 0-2 0-2 0-2 0-2 0-2 0-2 0-2 0-2 0-2 0-2 0-2 0-2 0-2 0-2 0-2 0-2 0-2 0-2 0-2 0-2 0-2 0-2 133-3 88-0 88-0 88-0 88-0 88-0 88-0 88-0 88-0 88-0 162-3 162-3 162-3 162-3 162-3 162-3 162-3 128-3 128-3 128-3 128-3 113-0 113-0 113-0 179-3 179-3 179-3 37-3 37-3 37-3 37-3 37-3 37-3 37-3 37-3 37-3 37-3 37-3 136-0 136-0 14-3 14-3 14-3 134-3 14-3 15-0 15-0 134-3 38-3 38-3 38-3 38-3 90-3 90-3 90-3 90-3 90-3 90-3 89-0 89-0 89-0 89-0 89-0 89-0 11-3 11-3 11-3 11-3 12-0 12-0 12-0 12-0 12-0 12-0 12-0 12-0 167-3 167-3 0-2 0-2 0-2 0-2 0-2 0-2 0-2 0-2 0-2 0-2 0-2 0-2 0-2 0-2 0-2 0-2 0-2 0-2 0-2 0-2 0-2 0-2 0-2 0-2 0-2 0-2 0-2 0-2 0-2 0-2 0-2 0-2 0-2 0-2 0-2 0-2 0-2 0-2 0-2 0-2 0-2 0-2 0-2 0-2 0-2 0-2 0-2 0-2 0-2 0-2 0-2 0-2 0-2 0-2 0-2 0-2 0-2 0-2 0-2 0-2 0-2 0-2 0-2 0-2 
0-2 0-2 0-2 0-2 0-2 0-2 0-2 0-2 0-2 0-2 0-2 0-2 0-2 0-2 0-2 0-2 0-2 0-2 0-2 0-2 0-2 0-2 0-2 0-2 0-2 0-2 0-2 0-2 0-2 0-2 0-2 0-2 0-2 0-2 0-2 0-2 0-2 0-2 0-2 0-2 0-2 0-2 0-2 0-2 0-2 0-2 0-2 0-2 0-2 0-2 0-2 0-2 0-2 0-2 0-2 0-2 0-2 0-2 0-2 0-2 0-2 0-2 0-2 0-2 0-2 0-2 0-2 0-2 0-2 0-2 0-2 0-2 0-2 0-2 133-3 133-3 133-3 88-0 133-3 88-0 88-0 69-0 69-0 88-0 88-0 162-3 162-3 162-3 162-3 162-3 162-3 128-3 128-3 128-3 128-3 128-3 128-3 113-0 113-0 179-3 179-3 179-3 37-3 37-3 37-3 37-3 37-3 37-3 37-3 37-3 207-0 207-0 207-0 207-0 14-3 14-3 14-3 14-3 14-3 14-3 14-3 15-0 15-0 15-0 38-3 38-3 38-3 90-3 38-3 90-3 90-3 90-3 90-3 89-0 89-0 89-0 89-0 89-0 89-0 89-0 11-3 11-3 11-3 12-0 12-0 12-0 12-0 12-0 12-0 12-0 12-0 167-3 167-3 167-3 167-3 167-3 167-3 0-2 0-2 0-2 0-2 0-2 0-2 0-2 0-2 0-2 0-2 0-2 0-2 0-2 0-2 0-2 0-2 0-2 0-2 0-2 0-2 0-2 0-2 0-2 0-2 0-2 0-2 0-2 0-2 0-2 0-2 0-2 0-2 0-2 0-2 0-2 0-2 0-2 0-2 0-2 0-2 0-2 0-2 0-2 0-2 0-2 0-2 0-2 0-2 0-2 0-2 0-2 0-2 0-2 0-2 0-2 0-2 0-2 0-2 0-2 0-2 
0-2 0-2 0-2 0-2 0-2 0-2 0-2 0-2 0-2 0-2 0-2 0-2 0-2 0-2 0-2 0-2 0-2 0-2 0-2 0-2 0-2 0-2 0-2 0-2 0-2 0-2 0-2 0-2 0-2 0-2 0-2 0-2 0-2 0-2 0-2 0-2 0-2 0-2 0-2 0-2 0-2 0-2 0-2 0-2 0-2 0-2 0-2 0-2 0-2 0-2 0-2 0-2 0-2 0-2 0-2 0-2 0-2 0-2 0-2 0-2 0-2 0-2 0-2 0-2 0-2 0-2 0-2 0-2 0-2 0-2 0-2 0-2 0-2 114-0 133-3 133-3 133-3 133-3 133-3 88-0 88-0 69-0 69-0 88-0 88-0 88-0 69-0 162-3 162-3 162-3 42-0 128-3 128-3 128-3 128-3 128-3 128-3 128-3 113-0 179-3 179-3 179-3 179-3 179-3 37-3 37-3 70-3 70-3 70-3 207-0 207-0 207-0 207-0 207-0 14-3 14-3 14-3 14-3 14-3 14-3 15-0 15-0 15-0 15-0 38-3 38-3 38-3 38-3 38-3 38-3 38-3 89-0 89-0 89-0 89-0 89-0 89-0 89-0 89-0 11-3 11-3 11-3 11-3 12-0 12-0 12-0 12-0 12-0 12-0 12-0 12-0 167-3 167-3 167-3 167-3 167-3 167-3 0-2 0-2 0-2 0-2 0-2 0-2 0-2 0-2 0-2 0-2 0-2 0-2 0-2 0-2 0-2 0-2 0-2 0-2 0-2 0-2 0-2 0-2 0-2 0-2 0-2 0-2 0-2 0-2 0-2 0-2 0-2 0-2 0-2 0-2 0-2 0-2 0-2 0-2 0-2 0-2 0-2 0-2 0-2 0-2 0-2 0-2 0-2 0-2 0-2 0-2 0-2 0-2 0-2 0-2 0-2 0-2 0-2 0-2 0-2 0-2 
0-2 0-2 0-2 0-2 0-2 0-2 0-2 0-2 0-2 0-2 0-2 0-2 0-2 0-2 0-2 0-2 0-2 0-2 0-2 0-2 0-2 0-2 0-2 0-2 0-2 0-2 0-2 0-2 0-2 0-2 0-2 0-2 0-2 0-2 0-2 0-2 0-2 0-2 0-2 0-2 0-2 0-2 0-2 0-2 0-2 0-2 0-2 0-2 0-2 0-2 0-2 0-2 0-2 0-2 0-2 0-2 0-2 0-2 0-2 0-2 0-2 0-2 0-2 108-0 108-0 108-0 108-0 108-0 108-0 108-0 108-0 108-0 114-0 114-0 114-0 133-3 133-3 133-3 88-0 88-0 133-3 69-0 69-0 69-0 69-0 69-0 69-0 69-0 69-0 69-0 42-0 113-0 113-0 113-0 113-0 113-0 113-0 113-0 113-0 113-0 179-3 179-3 179-3 179-3 179-3 179-3 70-3 70-3 70-3 70-3 207-0 207-0 207-0 207-0 207-0 14-3 14-3 14-3 14-3 14-3 15-0 15-0 15-0 15-0 38-3 38-3 38-3 38-3 38-3 38-3 89-0 89-0 89-0 89-0 89-0 89-0 89-0 89-0 89-0 11-3 11-3 11-3 12-0 12-0 12-0 12-0 12-0 12-0 198-0 12-0 12-0 167-3 167-3 167-3 167-3 167-3 167-3 0-2 0-2 0-2 0-2 0-2 0-2 0-2 0-2 0-2 0-2 0-2 0-2 0-2 0-2 0-2 0-2 0-2 0-2 0-2 0-2 0-2 0-2 0-2 0-2 0-2 0-2 0-2 0-2 0-2 0-2 0-2 0-2 0-2 0-2 0-2 0-2 0-2 0-2 0-2 0-2 0-2 0-2 0-2 0-2 0-2 0-2 0-2 0-2 0-2 0-2 0-2 0-2 0-2 0-2 0-2 0-2 0-2 0-2 0-2 0-2 
0-2 0-2 0-2 0-2 0-2 0-2 0-2 0-2 0-2 0-2 0-2 0-2 0-2 0-2 0-2 0-2 0-2 0-2 0-2 0-2 0-2 0-2 0-2 0-2 0-2 0-2 0-2 0-2 0-2 0-2 0-2 0-2 0-2 0-2 0-2 0-2 0-2 0-2 0-2 0-2 0-2 0-2 0-2 0-2 0-2 0-2 0-2 0-2 0-2 0-2 0-2 0-2 0-2 0-2 0-2 0-2 0-2 0-2 0-2 0-2 0-2 0-2 108-0 108-0 108-0 108-0 108-0 108-0 108-0 108-0 108-0 114-0 114-0 114-0 114-0 114-0 133-3 133-3 133-3 133-3 133-3 69-0 69-0 69-0 69-0 69-0 69-0 132-3 132-3 132-3 42-0 113-0 113-0 113-0 113-0 113-0 113-0 113-0 113-0 113-0 179-3 179-3 179-3 179-3 179-3 179-3 70-3 70-3 70-3 70-3 207-0 207-0 207-0 207-0 14-3 14-3 14-3 14-3 14-3 14-3 14-3 15-0 15-0 15-0 38-3 38-3 38-3 38-3 38-3 38-3 38-3 96-0 89-0 89-0 89-0 89-0 89-0 89-0 97-3 97-3 11-3 97-3 97-3 97-3 97-3 97-3 97-3 198-0 198-0 86-3 86-3 86-3 167-3 167-3 167-3 167-3 167-3 167-3 0-2 0-2 0-2 0-2 0-2 0-2 0-2 0-2 0-2 0-2 0-2 0-2 0-2 0-2 0-2 0-2 0-2 0-2 0-2 0-2 0-2 0-2 0-2 0-2 0-2 0-2 0-2 0-2 0-2 0-2 0-2 0-2 0-2 0-2 0-2 0-2 0-2 0-2 0-2 0-2 0-2 0-2 0-2 0-2 0-2 0-2 0-2 0-2 0-2 0-2 0-2 0-2 0-2 0-2 0-2 0-2 0-2 0-2 0-2 
0-2 0-2 0-2 0-2 0-2 0-2 0-2 0-2 0-2 0-2 0-2 0-2 0-2 0-2 0-2 0-2 0-2 0-2 0-2 0-2 0-2 0-2 0-2 0-2 0-2 0-2 0-2 0-2 0-2 0-2 0-2 0-2 0-2 0-2 0-2 0-2 0-2 0-2 0-2 0-2 0-2 0-2 0-2 0-2 0-2 0-2 0-2 0-2 0-2 0-2 0-2 0-2 0-2 0-2 0-2 0-2 0-2 0-2 0-2 0-2 0-2 0-2 108-0 108-0 108-0 108-0 108-0 108-0 108-0 108-0 114-0 114-0 114-0 114-0 114-0 114-0 16-0 16-0 133-3 133-3 133-3 133-3 133-3 69-0 69-0 69-0 69-0 132-3 132-3 132-3 42-0 42-0 113-0 113-0 113-0 113-0 113-0 113-0 113-0 113-0 113-0 179-3 179-3 179-3 179-3 179-3 179-3 70-3 70-3 70-3 207-0 207-0 207-0 211-3 211-3 14-3 211-3 14-3 14-3 14-3 14-3 15-0 15-0 15-0 38-3 96-0 38-3 38-3 96-0 38-3 96-0 96-0 96-0 96-0 96-0 96-0 97-3 97-3 97-3 97-3 97-3 97-3 92-3 92-3 97-3 97-3 198-0 198-0 198-0 86-3 86-3 86-3 167-3 167-3 167-3 167-3 167-3 167-3 167-3 17-0 0-2 0-2 0-2 0-2 0-2 0-2 0-2 0-2 0-2 0-2 0-2 0-2 0-2 0-2 0-2 0-2 0-2 0-2 0-2 0-2 0-2 0-2 0-2 0-2 0-2 0-2 0-2 0-2 0-2 0-2 0-2 0-2 0-2 0-2 0-2 0-2 0-2 0-2 0-2 0-2 0-2 0-2 0-2 0-2 0-2 0-2 0-2 0-2 0-2 0-2 0-2 0-2 0-2 0-2 0-2 0-2 0-2 
0-2 0-2 0-2 0-2 0-2 0-2 0-2 0-2 0-2 0-2 0-2 0-2 0-2 0-2 0-2 0-2 0-2 0-2 0-2 0-2 0-2 0-2 0-2 0-2 0-2 0-2 0-2 0-2 0-2 0-2 0-2 0-2 0-2 0-2 0-2 0-2 0-2 0-2 0-2 0-2 0-2 0-2 0-2 0-2 0-2 0-2 0-2 0-2 0-2 0-2 0-2 0-2 0-2 0-2 0-2 0-2 0-2 0-2 0-2 0-2 0-2 0-2 226-0 108-0 108-0 108-0 108-0 62-3 108-0 114-0 114-0 114-0 114-0 114-0 114-0 16-0 16-0 16-0 133-3 133-3 133-3 133-3 69-0 69-0 69-0 69-0 69-0 132-3 132-3 132-3 132-3 42-0 113-0 113-0 113-0 10-3 10-3 10-3 10-3 137-3 179-3 179-3 179-3 179-3 179-3 179-3 70-3 70-3 70-3 207-0 207-0 207-0 207-0 211-3 211-3 211-3 211-3 166-3 14-3 15-0 15-0 15-0 15-0 15-0 15-0 96-0 96-0 96-0 96-0 96-0 96-0 96-0 224-0 96-0 96-0 96-0 59-0 97-3 97-3 97-3 97-3 97-3 92-3 92-3 97-3 198-0 198-0 198-0 86-3 86-3 86-3 86-3 167-3 167-3 167-3 167-3 17-0 17-0 17-0 17-0 0-2 0-2 0-2 0-2 0-2 0-2 0-2 0-2 0-2 0-2 0-2 0-2 0-2 0-2 0-2 0-2 0-2 0-2 0-2 0-2 0-2 0-2 0-2 0-2 0-2 0-2 0-2 0-2 0-2 0-2 0-2 0-2 0-2 0-2 0-2 0-2 0-2 0-2 0-2 0-2 0-2 0-2 0-2 0-2 0-2 0-2 0-2 0-2 0-2 0-2 0-2 0-2 0-2 0-2 0-2 0-2 0-2 
0-2 0-2 0-2 0-2 0-2 0-2 0-2 0-2 0-2 0-2 0-2 0-2 0-2 0-2 0-2 0-2 0-2 0-2 0-2 0-2 0-2 0-2 0-2 0-2 0-2 0-2 0-2 0-2 0-2 0-2 0-2 0-2 0-2 0-2 0-2 0-2 0-2 0-2 0-2 0-2 0-2 0-2 0-2 0-2 0-2 0-2 0-2 0-2 0-2 0-2 0-2 0-2 0-2 0-2 0-2 0-2 0-2 0-2 0-2 0-2 0-2 0-2 226-0 226-0 108-0 62-3 62-3 62-3 114-0 114-0 114-0 114-0 114-0 114-0 114-0 16-0 16-0 16-0 16-0 133-3 133-3 133-3 133-3 69-0 69-0 69-0 69-0 132-3 132-3 132-3 132-3 42-0 113-0 113-0 113-0 10-3 10-3 10-3 10-3 137-3 137-3 137-3 137-3 137-3 137-3 137-3 70-3 70-3 70-3 70-3 207-0 207-0 207-0 211-3 211-3 211-3 166-3 166-3 166-3 166-3 166-3 15-0 15-0 15-0 15-0 96-0 96-0 96-0 96-0 96-0 96-0 96-0 224-0 96-0 96-0 96-0 59-0 97-3 97-3 97-3 97-3 97-3 92-3 92-3 198-0 198-0 198-0 198-0 86-3 86-3 86-3 86-3 167-3 17-0 17-0 17-0 17-0 17-0 17-0 17-0 17-0 17-0 17-0 0-2 0-2 0-2 0-2 0-2 0-2 0-2 0-2 0-2 0-2 0-2 0-2 0-2 0-2 0-2 0-2 0-2 0-2 0-2 0-2 0-2 0-2 0-2 0-2 0-2 0-2 0-2 0-2 0-2 0-2 0-2 0-2 0-2 0-2 0-2 0-2 0-2 0-2 0-2 0-2 0-2 0-2 0-2 0-2 0-2 0-2 0-2 0-2 0-2 0-2 0-2 0-2 0-2 0-2 
0-2 0-2 0-2 0-2 0-2 0-2 0-2 0-2 0-2 0-2 0-2 0-2 0-2 0-2 0-2 0-2 0-2 0-2 0-2 0-2 0-2 0-2 0-2 0-2 0-2 0-2 0-2 0-2 0-2 0-2 0-2 0-2 0-2 0-2 0-2 0-2 0-2 0-2 0-2 0-2 0-2 0-2 0-2 0-2 0-2 0-2 0-2 0-2 0-2 0-2 0-2 0-2 0-2 0-2 0-2 0-2 0-2 0-2 0-2 0-2 226-0 226-0 226-0 108-0 108-0 62-3 62-3 62-3 62-3 62-3 114-0 114-0 114-0 114-0 114-0 16-0 16-0 16-0 16-0 133-3 133-3 16-0 16-0 69-0 132-3 69-0 69-0 132-3 132-3 132-3 132-3 42-0 42-0 42-0 42-0 10-3 10-3 10-3 10-3 10-3 137-3 137-3 137-3 137-3 137-3 70-3 70-3 70-3 70-3 70-3 207-0 207-0 207-0 211-3 211-3 211-3 211-3 166-3 166-3 166-3 166-3 15-0 15-0 15-0 15-0 96-0 96-0 96-0 96-0 96-0 96-0 96-0 224-0 224-0 224-0 224-0 59-0 97-3 97-3 97-3 97-3 97-3 92-3 92-3 92-3 198-0 198-0 198-0 198-0 86-3 86-3 86-3 167-3 17-0 17-0 17-0 17-0 17-0 17-0 17-0 17-0 246-3 246-3 246-3 0-2 0-2 0-2 0-2 0-2 0-2 0-2 0-2 0-2 0-2 0-2 0-2 0-2 0-2 0-2 0-2 0-2 0-2 0-2 0-2 0-2 0-2 0-2 0-2 0-2 0-2 0-2 0-2 0-2 0-2 0-2 0-2 0-2 0-2 0-2 0-2 0-2 0-2 0-2 0-2 0-2 0-2 0-2 0-2 0-2 0-2 0-2 0-2 0-2 0-2 0-2 0-2 0-2 
0-2 0-2 0-2 0-2 0-2 0-2 0-2 0-2 0-2 0-2 0-2 0-2 0-2 0-2 0-2 0-2 0-2 0-2 0-2 0-2 0-2 0-2 0-2 0-2 0-2 0-2 0-2 0-2 0-2 0-2 0-2 0-2 0-2 0-2 0-2 0-2 0-2 0-2 0-2 0-2 0-2 0-2 0-2 0-2 0-2 0-2 0-2 0-2 0-2 0-2 0-2 0-2 0-2 0-2 0-2 0-2 0-2 0-2 57-3 57-3 226-0 226-0 226-0 108-0 108-0 62-3 62-3 62-3 62-3 62-3 62-3 114-0 114-0 114-0 114-0 16-0 16-0 16-0 133-3 133-3 133-3 16-0 16-0 132-3 132-3 132-3 132-3 132-3 132-3 132-3 132-3 42-0 42-0 42-0 42-0 10-3 10-3 10-3 10-3 10-3 137-3 137-3 137-3 137-3 70-3 70-3 70-3 70-3 70-3 70-3 207-0 207-0 207-0 207-0 211-3 211-3 211-3 166-3 166-3 166-3 166-3 166-3 166-3 15-0 15-0 96-0 96-0 96-0 96-0 96-0 224-0 224-0 224-0 224-0 224-0 224-0 59-0 59-0 59-0 97-3 97-3 97-3 97-3 92-3 92-3 198-0 198-0 198-0 86-3 86-3 86-3 86-3 86-3 86-3 17-0 86-3 17-0 17-0 17-0 17-0 17-0 246-3 246-3 246-3 246-3 246-3 246-3 220-3 220-3 220-3 220-3 220-3 0-2 0-2 0-2 0-2 0-2 0-2 0-2 0-2 0-2 0-2 0-2 0-2 0-2 0-2 0-2 0-2 0-2 0-2 0-2 0-2 0-2 0-2 0-2 0-2 0-2 0-2 0-2 0-2 0-2 0-2 0-2 0-2 0-2 0-2 0-2 0-2 0-2 0-2 0-2 0-2 0-2 0-2 0-2 0-2 0-2 
0-2 0-2 0-2 0-2 0-2 0-2 0-2 0-2 0-2 0-2 0-2 0-2 0-2 0-2 0-2 0-2 0-2 0-2 0-2 0-2 0-2 0-2 0-2 0-2 0-2 0-2 0-2 0-2 0-2 0-2 0-2 0-2 0-2 0-2 0-2 0-2 0-2 0-2 0-2 0-2 0-2 0-2 0-2 0-2 0-2 0-2 0-2 0-2 0-2 0-2 0-2 0-2 0-2 0-2 0-2 57-3 57-3 57-3 57-3 57-3 226-0 226-0 226-0 226-0 226-0 226-0 62-3 62-3 62-3 62-3 62-3 131-0 131-0 131-0 131-0 16-0 16-0 16-0 16-0 133-3 16-0 16-0 16-0 132-3 132-3 132-3 132-3 42-0 42-0 42-0 42-0 42-0 42-0 42-0 42-0 10-3 10-3 10-3 10-3 10-3 137-3 137-3 137-3 137-3 70-3 70-3 70-3 70-3 207-0 207-0 207-0 207-0 211-3 211-3 211-3 188-0 166-3 166-3 166-3 166-3 166-3 166-3 166-3 166-3 393-3 393-3 393-3 393-3 393-3 393-3 393-3 224-0 224-0 224-0 224-0 59-0 59-0 59-0 59-0 59-0 59-0 59-0 92-3 92-3 92-3 198-0 198-0 198-0 86-3 86-3 86-3 86-3 86-3 86-3 86-3 86-3 17-0 17-0 17-0 17-0 17-0 246-3 246-3 246-3 246-3 246-3 220-3 220-3 220-3 220-3 220-3 220-3 0-2 0-2 0-2 0-2 0-2 0-2 0-2 0-2 0-2 0-2 0-2 0-2 0-2 0-2 0-2 0-2 0-2 0-2 0-2 0-2 0-2 0-2 0-2 0-2 0-2 0-2 0-2 0-2 0-2 0-2 0-2 0-2 0-2 0-2 0-2 0-2 0-2 0-2 0-2 0-2 0-2 0-2 0-2 0-2 0-2 
0-2 0-2 0-2 0-2 0-2 0-2 0-2 0-2 0-2 0-2 0-2 0-2 0-2 0-2 0-2 0-2 0-2 0-2 0-2 0-2 0-2 0-2 0-2 0-2 0-2 0-2 0-2 0-2 0-2 0-2 0-2 0-2 0-2 0-2 0-2 0-2 0-2 0-2 0-2 0-2 0-2 0-2 0-2 0-2 0-2 0-2 0-2 0-2 0-2 0-2 0-2 0-2 0-2 57-3 57-3 57-3 57-3 57-3 57-3 57-3 226-0 226-0 226-0 226-0 226-0 226-0 62-3 62-3 62-3 62-3 62-3 131-0 131-0 131-0 131-0 16-0 16-0 16-0 16-0 16-0 16-0 16-0 16-0 132-3 132-3 132-3 132-3 132-3 132-3 42-0 42-0 42-0 42-0 42-0 10-3 10-3 10-3 10-3 10-3 137-3 137-3 137-3 137-3 137-3 13-3 70-3 13-3 70-3 207-0 207-0 211-3 211-3 211-3 211-3 211-3 188-0 188-0 166-3 166-3 166-3 166-3 166-3 166-3 166-3 166-3 393-3 393-3 393-3 393-3 393-3 393-3 224-0 224-0 224-0 224-0 59-0 59-0 59-0 59-0 59-0 59-0 92-3 92-3 92-3 92-3 198-0 198-0 198-0 198-0 86-3 86-3 86-3 86-3 86-3 174-3 174-3 17-0 17-0 17-0 17-0 17-0 174-3 174-3 174-3 246-3 246-3 220-3 220-3 220-3 220-3 220-3 220-3 0-2 0-2 0-2 0-2 0-2 0-2 0-2 0-2 0-2 0-2 0-2 0-2 0-2 0-2 0-2 0-2 0-2 0-2 0-2 0-2 0-2 0-2 0-2 0-2 0-2 0-2 0-2 0-2 0-2 0-2 0-2 0-2 0-2 0-2 0-2 0-2 0-2 0-2 0-2 0-2 0-2 0-2 0-2 0-2 0-2 
0-2 0-2 0-2 0-2 0-2 0-2 0-2 0-2 0-2 0-2 0-2 0-2 0-2 0-2 0-2 0-2 0-2 0-2 0-2 0-2 0-2 0-2 0-2 0-2 0-2 0-2 0-2 0-2 0-2 0-2 0-2 0-2 0-2 0-2 0-2 0-2 0-2 0-2 0-2 0-2 0-2 0-2 0-2 0-2 0-2 0-2 0-2 0-2 0-2 0-2 0-2 82-0 82-0 57-3 57-3 57-3 57-3 57-3 57-3 57-3 57-3 226-0 226-0 226-0 226-0 62-3 62-3 62-3 62-3 131-0 131-0 131-0 131-0 131-0 109-0 16-0 16-0 16-0 16-0 135-3 135-3 135-3 16-0 16-0 209-3 209-3 209-3 132-3 132-3 132-3 42-0 42-0 42-0 42-0 10-3 10-3 10-3 10-3 10-3 137-3 137-3 137-3 137-3 137-3 13-3 13-3 13-3 13-3 210-3 210-3 210-3 211-3 211-3 211-3 211-3 188-0 188-0 166-3 166-3 166-3 166-3 166-3 166-3 166-3 166-3 393-3 393-3 393-3 393-3 393-3 393-3 224-0 224-0 224-0 224-0 59-0 59-0 59-0 59-0 59-0 59-0 92-3 92-3 92-3 92-3 198-0 198-0 198-0 198-0 86-3 174-3 174-3 174-3 174-3 174-3 174-3 174-3 17-0 17-0 17-0 174-3 174-3 174-3 246-3 246-3 246-3 220-3 220-3 220-3 220-3 220-3 220-3 0-2 0-2 0-2 0-2 0-2 0-2 0-2 0-2 0-2 0-2 0-2 0-2 0-2 0-2 0-2 0-2 0-2 0-2 0-2 0-2 0-2 0-2 0-2 0-2 0-2 0-2 0-2 0-2 0-2 0-2 0-2 0-2 0-2 0-2 0-2 0-2 0-2 0-2 0-2 0-2 0-2 0-2 0-2 0-2 0-2 
0-2 0-2 0-2 0-2 0-2 0-2 0-2 0-2 0-2 0-2 0-2 0-2 0-2 0-2 0-2 0-2 0-2 0-2 0-2 0-2 0-2 0-2 0-2 0-2 0-2 0-2 0-2 0-2 0-2 0-2 0-2 0-2 0-2 0-2 0-2 0-2 0-2 0-2 0-2 0-2 0-2 0-2 0-2 0-2 0-2 0-2 0-2 0-2 0-2 34-3 34-3 82-0 82-0 57-3 57-3 57-3 57-3 57-3 57-3 57-3 57-3 57-3 226-0 226-0 226-0 62-3 131-0 131-0 131-0 131-0 131-0 131-0 131-0 131-0 109-0 109-0 135-3 135-3 135-3 135-3 135-3 135-3 135-3 16-0 209-3 209-3 209-3 209-3 209-3 209-3 42-0 42-0 42-0 42-0 203-3 10-3 10-3 137-3 137-3 137-3 137-3 137-3 205-0 137-3 13-3 13-3 13-3 13-3 210-3 210-3 210-3 211-3 211-3 211-3 211-3 188-0 188-0 188-0 188-0 188-0 166-3 166-3 165-3 166-3 393-3 393-3 393-3 393-3 393-3 393-3 141-0 224-0 224-0 224-0 224-0 224-0 224-0 59-0 59-0 59-0 59-0 92-3 92-3 92-3 92-3 198-0 198-0 198-0 198-0 198-0 198-0 174-3 174-3 174-3 174-3 174-3 174-3 174-3 174-3 174-3 174-3 174-3 246-3 246-3 246-3 246-3 246-3 220-3 220-3 220-3 220-3 220-3 220-3 0-2 0-2 0-2 0-2 0-2 0-2 0-2 0-2 0-2 0-2 0-2 0-2 0-2 0-2 0-2 0-2 0-2 0-2 0-2 0-2 0-2 0-2 0-2 0-2 0-2 0-2 0-2 0-2 0-2 0-2 0-2 0-2 0-2 0-2 0-2 0-2 0-2 0-2 0-2 0-2 0-2 0-2 0-2 0-2 
0-2 0-2 0-2 0-2 0-2 0-2 0-2 0-2 0-2 0-2 0-2 0-2 0-2 0-2 0-2 0-2 0-2 0-2 0-2 0-2 0-2 0-2 0-2 0-2 0-2 0-2 0-2 0-2 0-2 0-2 0-2 0-2 0-2 0-2 0-2 0-2 0-2 0-2 0-2 0-2 0-2 0-2 0-2 0-2 0-2 0-2 0-2 0-2 0-2 34-3 34-3 82-0 82-0 82-0 57-3 57-3 57-3 57-3 57-3 57-3 57-3 57-3 226-0 226-0 62-3 62-3 62-3 131-0 131-0 131-0 131-0 131-0 131-0 131-0 109-0 109-0 135-3 135-3 135-3 135-3 135-3 135-3 135-3 209-3 209-3 209-3 209-3 209-3 209-3 209-3 209-3 203-3 203-3 203-3 203-3 10-3 10-3 137-3 137-3 137-3 137-3 205-0 205-0 205-0 205-0 13-3 13-3 210-3 210-3 210-3 210-3 211-3 188-0 188-0 188-0 188-0 188-0 188-0 165-3 165-3 165-3 165-3 165-3 165-3 393-3 393-3 393-3 393-3 393-3 393-3 141-0 141-0 141-0 224-0 224-0 224-0 224-0 59-0 59-0 59-0 92-3 92-3 92-3 92-3 92-3 140-0 140-0 140-0 140-0 198-0 140-0 140-0 123-3 123-3 123-3 123-3 174-3 174-3 174-3 246-3 246-3 246-3 246-3 246-3 246-3 220-3 220-3 220-3 220-3 220-3 225-0 225-0 225-0 225-0 225-0 0-2 0-2 0-2 0-2 0-2 0-2 0-2 0-2 0-2 0-2 0-2 0-2 0-2 0-2 0-2 0-2 0-2 0-2 0-2 0-2 0-2 0-2 0-2 0-2 0-2 0-2 0-2 0-2 0-2 0-2 0-2 0-2 0-2 0-2 0-2 0-2 0-2 0-2 0-2 0-2 0-2 0-2 
0-2 0-2 0-2 0-2 0-2 0-2 0-2 0-2 0-2 0-2 0-2 0-2 0-2 0-2 0-2 0-2 0-2 0-2 0-2 0-2 0-2 0-2 0-2 0-2 0-2 0-2 0-2 0-2 0-2 0-2 0-2 0-2 0-2 0-2 0-2 0-2 0-2 0-2 0-2 0-2 0-2 0-2 0-2 0-2 0-2 0-2 0-2 0-2 34-3 34-3 34-3 82-0 82-0 82-0 82-0 82-0 57-3 57-3 82-0 82-0 82-0 226-0 226-0 226-0 62-3 62-3 62-3 131-0 131-0 131-0 131-0 131-0 109-0 131-0 109-0 109-0 135-3 135-3 135-3 135-3 135-3 135-3 135-3 209-3 209-3 209-3 209-3 209-3 209-3 209-3 209-3 203-3 203-3 203-3 203-3 203-3 203-3 203-3 203-3 137-3 205-0 205-0 205-0 205-0 13-3 13-3 13-3 210-3 210-3 210-3 210-3 211-3 188-0 188-0 188-0 188-0 188-0 188-0 165-3 165-3 165-3 165-3 165-3 165-3 141-0 141-0 393-3 393-3 393-3 393-3 393-3 141-0 224-0 224-0 224-0 224-0 59-0 59-0 59-0 59-0 92-3 92-3 92-3 92-3 140-0 140-0 140-0 140-0 140-0 140-0 140-0 123-3 123-3 123-3 123-3 123-3 123-3 174-3 174-3 246-3 246-3 246-3 246-3 246-3 246-3 220-3 220-3 220-3 220-3 220-3 225-0 225-0 225-0 225-0 225-0 0-2 0-2 0-2 0-2 0-2 0-2 0-2 0-2 0-2 0-2 0-2 0-2 0-2 0-2 0-2 0-2 0-2 0-2 0-2 0-2 0-2 0-2 0-2 0-2 0-2 0-2 0-2 0-2 0-2 0-2 0-2 0-2 0-2 0-2 0-2 0-2 0-2 0-2 0-2 0-2 0-2 0-2 
0-2 0-2 0-2 0-2 0-2 0-2 0-2 0-2 0-2 0-2 0-2 0-2 0-2 0-2 0-2 0-2 0-2 0-2 0-2 0-2 0-2 0-2 0-2 0-2 0-2 0-2 0-2 0-2 0-2 0-2 0-2 0-2 0-2 0-2 0-2 0-2 0-2 0-2 0-2 0-2 0-2 0-2 0-2 0-2 0-2 0-2 34-3 34-3 34-3 34-3 34-3 82-0 82-0 82-0 82-0 82-0 82-0 82-0 82-0 82-0 82-0 226-0 226-0 226-0 62-3 62-3 62-3 131-0 131-0 109-0 109-0 109-0 109-0 109-0 109-0 109-0 135-3 135-3 32-0 32-0 32-0 135-3 135-3 135-3 84-0 84-0 209-3 209-3 209-3 209-3 209-3 84-0 203-3 203-3 203-3 203-3 203-3 203-3 203-3 137-3 205-0 205-0 205-0 205-0 13-3 13-3 210-3 210-3 210-3 210-3 210-3 211-3 211-3 188-0 188-0 188-0 188-0 188-0 165-3 165-3 165-3 165-3 165-3 165-3 165-3 141-0 141-0 141-0 393-3 393-3 393-3 141-0 141-0 224-0 224-0 59-0 59-0 59-0 59-0 59-0 92-3 92-3 92-3 92-3 140-0 140-0 140-0 140-0 140-0 140-0 140-0 123-3 123-3 123-3 123-3 123-3 123-3 174-3 174-3 174-3 246-3 246-3 246-3 246-3 295-0 295-0 295-0 295-0 225-0 225-0 225-0 225-0 225-0 225-0 225-0 0-2 0-2 0-2 0-2 0-2 0-2 0-2 0-2 0-2 0-2 0-2 0-2 0-2 0-2 0-2 0-2 0-2 0-2 0-2 0-2 0-2 0-2 0-2 0-2 0-2 0-2 0-2 0-2 0-2 0-2 0-2 0-2 0-2 0-2 0-2 0-2 0-2 0-2 0-2 0-2 0-2 0-2 
0-2 0-2 0-2 0-2 0-2 0-2 0-2 0-2 0-2 0-2 0-2 0-2 0-2 0-2 0-2 0-2 0-2 0-2 0-2 0-2 0-2 0-2 0-2 0-2 0-2 0-2 0-2 0-2 0-2 0-2 0-2 0-2 0-2 0-2 0-2 0-2 0-2 0-2 0-2 0-2 0-2 0-2 0-2 0-2 0-2 0-2 34-3 34-3 55-3 34-3 34-3 82-0 82-0 82-0 82-0 82-0 82-0 82-0 82-0 228-0 226-0 226-0 226-0 226-0 226-0 131-0 131-0 131-0 109-0 109-0 109-0 109-0 109-0 109-0 109-0 109-0 135-3 135-3 32-0 32-0 32-0 32-0 135-3 135-3 84-0 84-0 209-3 209-3 209-3 209-3 209-3 84-0 203-3 203-3 203-3 203-3 203-3 203-3 203-3 205-0 205-0 205-0 205-0 205-0 13-3 13-3 13-3 210-3 210-3 210-3 210-3 210-3 188-0 188-0 188-0 188-0 188-0 161-0 161-0 165-3 165-3 165-3 165-3 165-3 165-3 141-0 141-0 141-0 393-3 393-3 141-0 141-0 141-0 141-0 141-0 141-0 122-0 59-0 94-3 94-3 92-3 140-0 140-0 140-0 140-0 140-0 140-0 140-0 123-3 123-3 140-0 123-3 123-3 123-3 123-3 123-3 123-3 174-3 320-3 320-3 295-0 295-0 295-0 295-0 295-0 295-0 295-0 295-0 225-0 300-3 300-3 225-0 225-0 225-0 225-0 225-0 0-2 0-2 0-2 0-2 0-2 0-2 0-2 0-2 0-2 0-2 0-2 0-2 0-2 0-2 0-2 0-2 0-2 0-2 0-2 0-2 0-2 0-2 0-2 0-2 0-2 0-2 0-2 0-2 0-2 0-2 0-2 0-2 0-2 0-2 0-2 0-2 0-2 0-2 0-2 0-2 0-2 
0-2 0-2 0-2 0-2 0-2 0-2 0-2 0-2 0-2 0-2 0-2 0-2 0-2 0-2 0-2 0-2 0-2 0-2 0-2 0-2 0-2 0-2 0-2 0-2 0-2 0-2 0-2 0-2 0-2 0-2 0-2 0-2 0-2 0-2 0-2 0-2 0-2 0-2 0-2 0-2 0-2 0-2 0-2 0-2 0-2 0-2 34-3 34-3 55-3 55-3 34-3 82-0 82-0 82-0 82-0 82-0 228-0 228-0 228-0 228-0 226-0 228-0 228-0 226-0 226-0 131-0 131-0 131-0 109-0 109-0 109-0 109-0 32-0 32-0 32-0 32-0 135-3 32-0 32-0 32-0 32-0 44-0 135-3 135-3 84-0 84-0 84-0 84-0 84-0 84-0 84-0 84-0 203-3 203-3 203-3 203-3 203-3 203-3 93-3 93-3 205-0 205-0 205-0 205-0 205-0 13-3 13-3 210-3 210-3 210-3 210-3 210-3 188-0 188-0 188-0 188-0 188-0 161-0 161-0 165-3 165-3 165-3 165-3 165-3 165-3 141-0 141-0 141-0 141-0 141-0 141-0 141-0 141-0 141-0 122-0 122-0 122-0 122-0 122-0 94-3 140-0 140-0 140-0 140-0 140-0 140-0 140-0 123-3 123-3 123-3 123-3 123-3 320-3 123-3 123-3 123-3 123-3 320-3 320-3 320-3 295-0 295-0 295-0 295-0 295-0 295-0 295-0 295-0 300-3 300-3 300-3 300-3 300-3 225-0 225-0 225-0 0-2 0-2 0-2 0-2 0-2 0-2 0-2 0-2 0-2 0-2 0-2 0-2 0-2 0-2 0-2 0-2 0-2 0-2 0-2 0-2 0-2 0-2 0-2 0-2 0-2 0-2 0-2 0-2 0-2 0-2 0-2 0-2 0-2 0-2 0-2 0-2 0-2 0-2 0-2 0-2 0-2 
0-2 0-2 0-2 0-2 0-2 0-2 0-2 0-2 0-2 0-2 0-2 0-2 0-2 0-2 0-2 0-2 0-2 0-2 0-2 0-2 0-2 0-2 0-2 0-2 0-2 0-2 0-2 0-2 0-2 0-2 0-2 0-2 0-2 0-2 0-2 0-2 0-2 0-2 0-2 0-2 0-2 0-2 0-2 0-2 34-3 34-3 34-3 34-3 55-3 55-3 55-3 55-3 55-3 82-0 107-0 82-0 228-0 107-0 228-0 228-0 228-0 228-0 228-0 228-0 228-0 228-0 228-0 228-0 109-0 109-0 109-0 109-0 32-0 32-0 32-0 32-0 32-0 32-0 32-0 32-0 32-0 44-0 44-0 84-0 84-0 84-0 84-0 84-0 84-0 84-0 84-0 84-0 84-0 84-0 203-3 203-3 93-3 93-3 93-3 93-3 205-0 205-0 205-0 205-0 205-0 13-3 13-3 210-3 266-3 210-3 210-3 210-3 210-3 161-0 161-0 188-0 161-0 161-0 161-0 161-0 165-3 165-3 165-3 165-3 165-3 165-3 248-3 141-0 141-0 141-0 141-0 141-0 141-0 122-0 122-0 122-0 122-0 122-0 122-0 94-3 94-3 94-3 94-3 94-3 94-3 140-0 140-0 67-3 123-3 123-3 123-3 66-3 320-3 320-3 320-3 320-3 320-3 320-3 320-3 320-3 295-0 295-0 320-3 295-0 295-0 295-0 295-0 295-0 295-0 295-0 300-3 300-3 300-3 225-0 225-0 39-3 39-3 0-2 0-2 0-2 0-2 0-2 0-2 0-2 0-2 0-2 0-2 0-2 0-2 0-2 0-2 0-2 0-2 0-2 0-2 0-2 0-2 0-2 0-2 0-2 0-2 0-2 0-2 0-2 0-2 0-2 0-2 0-2 0-2 0-2 0-2 0-2 0-2 0-2 0-2 0-2 0-2 
0-2 0-2 0-2 0-2 0-2 0-2 0-2 0-2 0-2 0-2 0-2 0-2 0-2 0-2 0-2 0-2 0-2 0-2 0-2 0-2 0-2 0-2 0-2 0-2 0-2 0-2 0-2 0-2 0-2 0-2 0-2 0-2 0-2 0-2 0-2 0-2 0-2 0-2 0-2 0-2 0-2 0-2 0-2 0-2 34-3 34-3 34-3 34-3 55-3 55-3 55-3 55-3 107-0 107-0 107-0 82-0 228-0 107-0 107-0 107-0 228-0 228-0 228-0 228-0 228-0 228-0 228-0 278-3 109-0 109-0 109-0 32-0 32-0 32-0 208-3 208-3 32-0 32-0 32-0 32-0 32-0 44-0 44-0 44-0 84-0 84-0 84-0 84-0 84-0 84-0 84-0 84-0 84-0 84-0 203-3 203-3 93-3 93-3 93-3 93-3 205-0 205-0 205-0 205-0 205-0 13-3 13-3 13-3 266-3 266-3 210-3 210-3 210-3 161-0 161-0 161-0 161-0 161-0 161-0 161-0 165-3 165-3 248-3 165-3 248-3 165-3 248-3 248-3 141-0 141-0 81-0 81-0 81-0 122-0 122-0 122-0 122-0 122-0 122-0 122-0 94-3 94-3 94-3 94-3 94-3 140-0 67-3 67-3 67-3 123-3 123-3 66-3 66-3 66-3 66-3 66-3 66-3 320-3 66-3 320-3 320-3 320-3 320-3 320-3 295-0 295-0 295-0 295-0 295-0 300-3 300-3 300-3 300-3 225-0 225-0 39-3 39-3 39-3 39-3 0-2 0-2 0-2 0-2 0-2 0-2 0-2 0-2 0-2 0-2 0-2 0-2 0-2 0-2 0-2 0-2 0-2 0-2 0-2 0-2 0-2 0-2 0-2 0-2 0-2 0-2 0-2 0-2 0-2 0-2 0-2 0-2 0-2 0-2 0-2 0-2 0-2 0-2 
0-2 0-2 0-2 0-2 0-2 0-2 0-2 0-2 0-2 0-2 0-2 0-2 0-2 0-2 0-2 0-2 0-2 0-2 0-2 0-2 0-2 0-2 0-2 0-2 0-2 0-2 0-2 0-2 0-2 0-2 0-2 0-2 0-2 0-2 0-2 0-2 0-2 0-2 0-2 0-2 0-2 0-2 326-3 34-3 34-3 34-3 34-3 34-3 55-3 55-3 55-3 55-3 107-0 232-0 107-0 107-0 107-0 107-0 107-0 107-0 228-0 228-0 228-0 228-0 228-0 278-3 278-3 278-3 109-0 109-0 109-0 208-3 32-0 208-3 208-3 208-3 208-3 177-3 32-0 44-0 44-0 44-0 44-0 44-0 84-0 84-0 481-3 481-3 481-3 481-3 84-0 84-0 84-0 84-0 93-3 93-3 93-3 93-3 93-3 93-3 205-0 205-0 205-0 205-0 13-3 13-3 13-3 13-3 266-3 161-0 161-0 161-0 161-0 161-0 161-0 161-0 161-0 161-0 161-0 161-0 248-3 248-3 248-3 248-3 248-3 248-3 248-3 248-3 248-3 248-3 81-0 81-0 81-0 122-0 122-0 122-0 122-0 122-0 122-0 94-3 94-3 94-3 94-3 94-3 94-3 67-3 67-3 67-3 67-3 66-3 66-3 66-3 66-3 66-3 66-3 66-3 66-3 66-3 66-3 320-3 320-3 320-3 320-3 320-3 295-0 295-0 295-0 295-0 300-3 300-3 300-3 225-0 225-0 225-0 225-0 39-3 39-3 39-3 39-3 39-3 0-2 0-2 0-2 0-2 0-2 0-2 0-2 0-2 0-2 0-2 0-2 0-2 0-2 0-2 0-2 0-2 0-2 0-2 0-2 0-2 0-2 0-2 0-2 0-2 0-2 0-2 0-2 0-2 0-2 0-2 0-2 0-2 0-2 0-2 0-2 0-2 0-2 
0-2 0-2 0-2 0-2 0-2 0-2 0-2 0-2 0-2 0-2 0-2 0-2 0-2 0-2 0-2 0-2 0-2 0-2 0-2 0-2 0-2 0-2 0-2 0-2 0-2 0-2 0-2 0-2 0-2 0-2 0-2 0-2 0-2 0-2 0-2 0-2 0-2 0-2 0-2 0-2 0-2 0-2 326-3 34-3 34-3 34-3 34-3 34-3 55-3 55-3 55-3 55-3 232-0 232-0 107-0 107-0 107-0 107-0 107-0 107-0 228-0 228-0 228-0 228-0 278-3 278-3 278-3 208-3 208-3 208-3 109-0 208-3 208-3 208-3 177-3 177-3 177-3 177-3 177-3 177-3 44-0 44-0 44-0 44-0 44-0 481-3 481-3 481-3 481-3 481-3 84-0 227-3 227-3 227-3 227-3 227-3 93-3 93-3 93-3 93-3 205-0 205-0 205-0 13-3 13-3 266-3 266-3 266-3 266-3 266-3 266-3 161-0 161-0 161-0 161-0 161-0 311-0 311-0 311-0 311-0 248-3 248-3 248-3 248-3 248-3 248-3 248-3 248-3 248-3 248-3 81-0 81-0 81-0 122-0 122-0 122-0 122-0 122-0 122-0 94-3 94-3 94-3 94-3 94-3 94-3 94-3 67-3 67-3 67-3 67-3 66-3 66-3 66-3 66-3 66-3 66-3 66-3 171-0 171-0 320-3 320-3 320-3 320-3 320-3 298-0 298-0 298-0 298-0 300-3 300-3 225-0 225-0 225-0 225-0 225-0 39-3 39-3 39-3 39-3 39-3 0-2 0-2 0-2 0-2 0-2 0-2 0-2 0-2 0-2 0-2 0-2 0-2 0-2 0-2 0-2 0-2 0-2 0-2 0-2 0-2 0-2 0-2 0-2 0-2 0-2 0-2 0-2 0-2 0-2 0-2 0-2 0-2 0-2 0-2 0-2 0-2 0-2 
0-2 0-2 0-2 0-2 0-2 0-2 0-2 0-2 0-2 0-2 0-2 0-2 0-2 0-2 0-2 0-2 0-2 0-2 0-2 0-2 0-2 0-2 0-2 0-2 0-2 0-2 0-2 0-2 0-2 0-2 0-2 0-2 0-2 0-2 0-2 0-2 0-2 0-2 0-2 0-2 0-2 0-2 326-3 326-3 34-3 326-3 34-3 55-3 55-3 55-3 55-3 55-3 232-0 107-0 107-0 107-0 107-0 107-0 107-0 107-0 228-0 228-0 228-0 228-0 278-3 278-3 278-3 278-3 278-3 208-3 208-3 208-3 208-3 208-3 177-3 177-3 177-3 177-3 177-3 177-3 44-0 44-0 44-0 44-0 481-3 481-3 481-3 481-3 481-3 481-3 227-3 227-3 227-3 227-3 227-3 227-3 227-3 93-3 93-3 93-3 93-3 93-3 93-3 13-3 13-3 71-0 71-0 266-3 266-3 266-3 266-3 161-0 161-0 161-0 161-0 311-0 311-0 311-0 311-0 248-3 248-3 248-3 248-3 248-3 248-3 248-3 248-3 248-3 81-0 81-0 81-0 81-0 81-0 81-0 122-0 122-0 122-0 122-0 94-3 94-3 94-3 94-3 94-3 94-3 94-3 94-3 94-3 67-3 67-3 67-3 67-3 66-3 66-3 66-3 66-3 66-3 66-3 171-0 171-0 320-3 320-3 320-3 320-3 320-3 298-0 298-0 298-0 298-0 298-0 300-3 300-3 300-3 225-0 39-3 39-3 39-3 39-3 39-3 39-3 39-3 0-2 0-2 0-2 0-2 0-2 0-2 0-2 0-2 0-2 0-2 0-2 0-2 0-2 0-2 0-2 0-2 0-2 0-2 0-2 0-2 0-2 0-2 0-2 0-2 0-2 0-2 0-2 0-2 0-2 0-2 0-2 0-2 0-2 0-2 0-2 0-2 0-2 
0-2 0-2 0-2 0-2 0-2 0-2 0-2 0-2 0-2 0-2 0-2 0-2 0-2 0-2 0-2 0-2 0-2 0-2 0-2 0-2 0-2 0-2 0-2 0-2 0-2 0-2 0-2 0-2 0-2 0-2 0-2 0-2 0-2 0-2 0-2 0-2 0-2 0-2 0-2 0-2 0-2 0-2 326-3 326-3 326-3 326-3 55-3 55-3 55-3 55-3 55-3 232-0 232-0 232-0 107-0 107-0 107-0 107-0 107-0 228-0 228-0 228-0 329-3 329-3 278-3 278-3 278-3 278-3 278-3 278-3 208-3 208-3 208-3 208-3 177-3 177-3 177-3 177-3 177-3 177-3 44-0 44-0 44-0 44-0 481-3 481-3 481-3 481-3 481-3 481-3 481-3 227-3 227-3 227-3 227-3 227-3 227-3 93-3 93-3 93-3 93-3 93-3 93-3 13-3 13-3 71-0 71-0 266-3 266-3 266-3 266-3 266-3 161-0 161-0 161-0 311-0 311-0 335-0 335-0 248-3 335-0 335-0 335-0 335-0 335-0 335-0 248-3 248-3 81-0 81-0 81-0 81-0 81-0 81-0 81-0 122-0 122-0 122-0 94-3 94-3 94-3 139-3 139-3 139-3 139-3 94-3 94-3 67-3 67-3 67-3 67-3 66-3 66-3 66-3 66-3 171-0 171-0 171-0 171-0 171-0 171-0 171-0 171-0 320-3 298-0 298-0 298-0 298-0 298-0 300-3 300-3 300-3 300-3 39-3 39-3 39-3 39-3 39-3 39-3 39-3 39-3 0-2 0-2 0-2 0-2 0-2 0-2 0-2 0-2 0-2 0-2 0-2 0-2 0-2 0-2 0-2 0-2 0-2 0-2 0-2 0-2 0-2 0-2 0-2 0-2 0-2 0-2 0-2 0-2 0-2 0-2 0-2 0-2 0-2 0-2 0-2 0-2 
0-2 0-2 0-2 0-2 0-2 0-2 0-2 0-2 0-2 0-2 0-2 0-2 0-2 0-2 0-2 0-2 0-2 0-2 0-2 0-2 0-2 0-2 0-2 0-2 0-2 0-2 0-2 0-2 0-2 0-2 0-2 0-2 0-2 0-2 0-2 0-2 0-2 0-2 0-2 0-2 326-3 326-3 326-3 326-3 326-3 326-3 55-3 55-3 55-3 55-3 55-3 55-3 55-3 232-0 107-0 355-3 107-0 107-0 107-0 228-0 228-0 355-3 355-3 329-3 278-3 278-3 278-3 278-3 278-3 278-3 208-3 208-3 208-3 208-3 208-3 177-3 177-3 177-3 177-3 35-3 35-3 35-3 44-0 44-0 481-3 481-3 481-3 481-3 481-3 481-3 481-3 481-3 227-3 227-3 261-0 261-0 227-3 93-3 93-3 93-3 93-3 93-3 93-3 71-0 13-3 71-0 71-0 266-3 266-3 266-3 266-3 266-3 266-3 266-3 311-0 311-0 311-0 335-0 335-0 335-0 335-0 335-0 335-0 335-0 335-0 335-0 248-3 81-0 81-0 81-0 81-0 81-0 81-0 81-0 81-0 196-3 196-3 196-3 196-3 94-3 94-3 139-3 139-3 139-3 139-3 139-3 139-3 67-3 67-3 67-3 67-3 66-3 66-3 66-3 66-3 171-0 171-0 171-0 171-0 171-0 171-0 171-0 171-0 320-3 298-0 298-0 298-0 298-0 298-0 300-3 300-3 300-3 300-3 300-3 39-3 39-3 39-3 39-3 39-3 250-3 250-3 250-3 0-2 0-2 0-2 0-2 0-2 0-2 0-2 0-2 0-2 0-2 0-2 0-2 0-2 0-2 0-2 0-2 0-2 0-2 0-2 0-2 0-2 0-2 0-2 0-2 0-2 0-2 0-2 0-2 0-2 0-2 0-2 0-2 0-2 0-2 0-2 
0-2 0-2 0-2 0-2 0-2 0-2 0-2 0-2 0-2 0-2 0-2 0-2 0-2 0-2 0-2 0-2 0-2 0-2 0-2 0-2 0-2 0-2 0-2 0-2 0-2 0-2 0-2 0-2 0-2 0-2 0-2 0-2 0-2 0-2 0-2 0-2 0-2 0-2 0-2 0-2 326-3 326-3 326-3 326-3 326-3 326-3 55-3 279-3 279-3 279-3 279-3 55-3 232-0 232-0 355-3 355-3 107-0 107-0 355-3 355-3 355-3 355-3 355-3 329-3 329-3 329-3 329-3 278-3 278-3 278-3 208-3 208-3 208-3 190-0 190-0 177-3 177-3 177-3 177-3 35-3 35-3 35-3 44-0 44-0 481-3 481-3 481-3 85-3 481-3 481-3 481-3 227-3 227-3 227-3 261-0 261-0 261-0 261-0 93-3 93-3 93-3 261-0 261-0 71-0 71-0 71-0 71-0 266-3 266-3 266-3 266-3 266-3 266-3 311-0 311-0 311-0 240-3 335-0 335-0 335-0 335-0 335-0 335-0 335-0 335-0 335-0 248-3 81-0 81-0 81-0 81-0 81-0 81-0 81-0 196-3 196-3 196-3 196-3 196-3 94-3 291-3 139-3 139-3 139-3 139-3 67-3 67-3 67-3 67-3 67-3 67-3 66-3 66-3 171-0 171-0 171-0 171-0 171-0 171-0 171-0 110-3 110-3 110-3 110-3 298-0 298-0 298-0 298-0 298-0 298-0 300-3 300-3 300-3 300-3 250-3 39-3 39-3 250-3 250-3 250-3 250-3 250-3 0-2 0-2 0-2 0-2 0-2 0-2 0-2 0-2 0-2 0-2 0-2 0-2 0-2 0-2 0-2 0-2 0-2 0-2 0-2 0-2 0-2 0-2 0-2 0-2 0-2 0-2 0-2 0-2 0-2 0-2 0-2 0-2 0-2 0-2 0-2 
0-2 0-2 0-2 0-2 0-2 0-2 0-2 0-2 0-2 0-2 0-2 0-2 0-2 0-2 0-2 0-2 0-2 0-2 0-2 0-2 0-2 0-2 0-2 0-2 0-2 0-2 0-2 0-2 0-2 0-2 0-2 0-2 0-2 0-2 0-2 0-2 0-2 0-2 0-2 326-3 326-3 326-3 326-3 326-3 326-3 326-3 326-3 326-3 279-3 279-3 279-3 279-3 232-0 232-0 232-0 355-3 355-3 355-3 355-3 355-3 355-3 329-3 329-3 329-3 329-3 278-3 278-3 278-3 278-3 278-3 208-3 208-3 208-3 190-0 190-0 177-3 177-3 177-3 177-3 35-3 35-3 35-3 44-0 44-0 44-0 481-3 481-3 85-3 85-3 481-3 481-3 227-3 227-3 227-3 261-0 261-0 261-0 261-0 261-0 261-0 261-0 261-0 261-0 71-0 159-3 71-0 71-0 266-3 266-3 266-3 266-3 311-0 311-0 311-0 311-0 311-0 240-3 335-0 240-3 335-0 335-0 335-0 335-0 335-0 335-0 335-0 335-0 81-0 81-0 81-0 119-3 119-3 81-0 119-3 196-3 196-3 196-3 196-3 196-3 196-3 291-3 139-3 139-3 139-3 139-3 67-3 67-3 67-3 67-3 67-3 67-3 66-3 66-3 66-3 171-0 171-0 171-0 171-0 171-0 110-3 110-3 110-3 110-3 110-3 110-3 298-0 298-0 298-0 298-0 298-0 300-3 300-3 300-3 300-3 250-3 39-3 250-3 250-3 250-3 250-3 250-3 250-3 0-2 0-2 0-2 0-2 0-2 0-2 0-2 0-2 0-2 0-2 0-2 0-2 0-2 0-2 0-2 0-2 0-2 0-2 0-2 0-2 0-2 0-2 0-2 0-2 0-2 0-2 0-2 0-2 0-2 0-2 0-2 0-2 0-2 0-2 0-2 
0-2 0-2 0-2 0-2 0-2 0-2 0-2 0-2 0-2 0-2 0-2 0-2 0-2 0-2 0-2 0-2 0-2 0-2 0-2 0-2 0-2 0-2 0-2 0-2 0-2 0-2 0-2 0-2 0-2 0-2 0-2 0-2 0-2 0-2 0-2 0-2 0-2 0-2 0-2 129-3 129-3 326-3 326-3 326-3 326-3 326-3 326-3 326-3 279-3 279-3 279-3 232-0 232-0 232-0 232-0 355-3 355-3 355-3 355-3 355-3 355-3 329-3 329-3 329-3 329-3 278-3 278-3 278-3 278-3 278-3 208-3 208-3 190-0 190-0 190-0 190-0 177-3 177-3 177-3 35-3 35-3 44-0 44-0 44-0 44-0 44-0 44-0 44-0 85-3 85-3 85-3 227-3 227-3 227-3 261-0 261-0 261-0 261-0 261-0 261-0 261-0 261-0 261-0 71-0 159-3 159-3 159-3 266-3 159-3 159-3 266-3 266-3 311-0 311-0 311-0 311-0 240-3 240-3 240-3 240-3 240-3 145-3 335-0 145-3 145-3 145-3 145-3 119-3 119-3 119-3 119-3 119-3 119-3 119-3 196-3 196-3 196-3 196-3 196-3 196-3 291-3 291-3 139-3 120-0 139-3 139-3 139-3 139-3 67-3 67-3 272-3 272-3 66-3 171-0 171-0 344-3 171-0 171-0 110-3 110-3 110-3 110-3 110-3 110-3 298-0 298-0 298-0 298-0 298-0 289-0 289-0 289-0 274-3 274-3 250-3 250-3 250-3 250-3 250-3 250-3 250-3 250-3 250-3 0-2 0-2 0-2 0-2 0-2 0-2 0-2 0-2 0-2 0-2 0-2 0-2 0-2 0-2 0-2 0-2 0-2 0-2 0-2 0-2 0-2 0-2 0-2 0-2 0-2 0-2 0-2 0-2 0-2 0-2 0-2 0-2 0-2 0-2 
0-2 0-2 0-2 0-2 0-2 0-2 0-2 0-2 0-2 0-2 0-2 0-2 0-2 0-2 0-2 0-2 0-2 0-2 0-2 0-2 0-2 0-2 0-2 0-2 0-2 0-2 0-2 0-2 0-2 0-2 0-2 0-2 0-2 0-2 0-2 0-2 0-2 0-2 0-2 129-3 129-3 129-3 129-3 326-3 326-3 326-3 279-3 279-3 279-3 232-0 232-0 232-0 232-0 232-0 232-0 232-0 355-3 355-3 329-3 329-3 329-3 329-3 329-3 329-3 329-3 329-3 104-3 104-3 104-3 208-3 208-3 190-0 190-0 190-0 190-0 190-0 177-3 35-3 35-3 35-3 35-3 44-0 35-3 35-3 44-0 85-3 85-3 85-3 85-3 85-3 85-3 85-3 227-3 227-3 227-3 227-3 261-0 261-0 261-0 261-0 261-0 261-0 71-0 71-0 159-3 159-3 159-3 159-3 159-3 159-3 159-3 159-3 311-0 311-0 311-0 311-0 240-3 240-3 240-3 240-3 240-3 145-3 145-3 145-3 145-3 145-3 145-3 119-3 119-3 119-3 119-3 119-3 119-3 196-3 196-3 196-3 196-3 196-3 196-3 196-3 291-3 291-3 291-3 120-0 139-3 139-3 139-3 139-3 67-3 272-3 272-3 272-3 272-3 171-0 344-3 344-3 171-0 171-0 110-3 110-3 110-3 110-3 110-3 110-3 298-0 298-0 298-0 298-0 289-0 289-0 289-0 289-0 274-3 274-3 274-3 274-3 274-3 250-3 250-3 250-3 250-3 250-3 250-3 0-2 0-2 0-2 0-2 0-2 0-2 0-2 0-2 0-2 0-2 0-2 0-2 0-2 0-2 0-2 0-2 0-2 0-2 0-2 0-2 0-2 0-2 0-2 0-2 0-2 0-2 0-2 0-2 0-2 0-2 0-2 0-2 0-2 0-2 
0-2 0-2 0-2 0-2 0-2 0-2 0-2 0-2 0-2 0-2 0-2 0-2 0-2 0-2 0-2 0-2 0-2 0-2 0-2 0-2 0-2 0-2 0-2 0-2 0-2 0-2 0-2 0-2 0-2 0-2 0-2 0-2 0-2 0-2 0-2 0-2 0-2 0-2 0-2 129-3 129-3 129-3 129-3 326-3 279-3 279-3 279-3 279-3 279-3 232-0 232-0 232-0 232-0 232-0 355-3 355-3 355-3 355-3 153-0 329-3 329-3 329-3 329-3 329-3 329-3 329-3 104-3 104-3 79-3 208-3 190-0 190-0 190-0 190-0 190-0 177-3 177-3 177-3 35-3 35-3 35-3 44-0 35-3 35-3 35-3 35-3 85-3 85-3 85-3 85-3 85-3 85-3 85-3 227-3 227-3 56-0 56-0 261-0 261-0 261-0 261-0 71-0 71-0 71-0 159-3 159-3 159-3 159-3 159-3 159-3 159-3 159-3 159-3 311-0 311-0 311-0 240-3 240-3 240-3 240-3 145-3 145-3 145-3 145-3 145-3 119-3 119-3 119-3 119-3 119-3 119-3 119-3 119-3 119-3 119-3 196-3 196-3 196-3 196-3 196-3 291-3 291-3 291-3 120-0 120-0 120-0 139-3 139-3 139-3 272-3 272-3 272-3 344-3 344-3 344-3 344-3 344-3 344-3 344-3 110-3 110-3 110-3 110-3 60-0 60-0 289-0 289-0 289-0 289-0 289-0 289-0 289-0 274-3 274-3 274-3 274-3 274-3 274-3 274-3 250-3 250-3 250-3 250-3 250-3 0-2 0-2 0-2 0-2 0-2 0-2 0-2 0-2 0-2 0-2 0-2 0-2 0-2 0-2 0-2 0-2 0-2 0-2 0-2 0-2 0-2 0-2 0-2 0-2 0-2 0-2 0-2 0-2 0-2 0-2 0-2 0-2 0-2 
0-2 0-2 0-2 0-2 0-2 0-2 0-2 0-2 0-2 0-2 0-2 0-2 0-2 0-2 0-2 0-2 0-2 0-2 0-2 0-2 0-2 0-2 0-2 0-2 0-2 0-2 0-2 0-2 0-2 0-2 0-2 0-2 0-2 0-2 0-2 0-2 0-2 0-2 0-2 129-3 129-3 129-3 129-3 129-3 279-3 279-3 279-3 279-3 279-3 232-0 232-0 232-0 232-0 232-0 355-3 355-3 355-3 355-3 153-0 329-3 329-3 329-3 329-3 329-3 329-3 329-3 104-3 79-3 79-3 208-3 190-0 190-0 190-0 190-0 190-0 190-0 190-0 190-0 35-3 35-3 35-3 35-3 35-3 35-3 35-3 35-3 85-3 85-3 85-3 85-3 85-3 85-3 227-3 227-3 227-3 61-0 56-0 261-0 261-0 261-0 261-0 71-0 71-0 71-0 71-0 159-3 159-3 159-3 159-3 159-3 159-3 159-3 311-0 311-0 311-0 311-0 240-3 240-3 240-3 240-3 145-3 145-3 145-3 145-3 119-3 119-3 119-3 119-3 119-3 119-3 119-3 119-3 41-3 41-3 196-3 196-3 196-3 196-3 196-3 291-3 291-3 291-3 291-3 120-0 120-0 120-0 139-3 139-3 139-3 272-3 272-3 272-3 272-3 344-3 344-3 344-3 344-3 344-3 344-3 110-3 110-3 110-3 110-3 60-0 60-0 289-0 289-0 289-0 289-0 289-0 289-0 289-0 289-0 274-3 274-3 274-3 274-3 274-3 274-3 274-3 250-3 250-3 250-3 250-3 0-2 0-2 0-2 0-2 0-2 0-2 0-2 0-2 0-2 0-2 0-2 0-2 0-2 0-2 0-2 0-2 0-2 0-2 0-2 0-2 0-2 0-2 0-2 0-2 0-2 0-2 0-2 0-2 0-2 0-2 0-2 0-2 0-2 
0-2 0-2 0-2 0-2 0-2 0-2 0-2 0-2 0-2 0-2 0-2 0-2 0-2 0-2 0-2 0-2 0-2 0-2 0-2 0-2 0-2 0-2 0-2 0-2 0-2 0-2 0-2 0-2 0-2 0-2 0-2 0-2 0-2 0-2 0-2 0-2 0-2 0-2 0-2 129-3 129-3 129-3 129-3 129-3 279-3 279-3 279-3 279-3 279-3 279-3 232-0 232-0 232-0 232-0 355-3 355-3 355-3 153-0 153-0 153-0 153-0 329-3 329-3 329-3 329-3 329-3 104-3 79-3 79-3 79-3 79-3 190-0 190-0 190-0 190-0 190-0 190-0 190-0 190-0 190-0 35-3 35-3 35-3 35-3 35-3 257-3 257-3 257-3 85-3 85-3 85-3 85-3 61-0 61-0 61-0 61-0 56-0 56-0 56-0 56-0 71-0 71-0 71-0 71-0 71-0 159-3 159-3 159-3 159-3 159-3 239-0 159-3 159-3 240-3 311-0 311-0 311-0 240-3 240-3 145-3 145-3 145-3 145-3 145-3 119-3 119-3 187-3 119-3 41-3 41-3 41-3 41-3 41-3 41-3 196-3 196-3 291-3 291-3 196-3 291-3 291-3 120-0 120-0 120-0 120-0 120-0 139-3 139-3 139-3 272-3 272-3 272-3 344-3 344-3 344-3 344-3 110-3 110-3 110-3 110-3 110-3 110-3 110-3 60-0 60-0 289-0 289-0 289-0 289-0 289-0 289-0 289-0 274-3 274-3 274-3 274-3 274-3 274-3 274-3 274-3 274-3 250-3 250-3 250-3 0-2 0-2 0-2 0-2 0-2 0-2 0-2 0-2 0-2 0-2 0-2 0-2 0-2 0-2 0-2 0-2 0-2 0-2 0-2 0-2 0-2 0-2 0-2 0-2 0-2 0-2 0-2 0-2 0-2 0-2 0-2 0-2 0-2 
0-2 0-2 0-2 0-2 0-2 0-2 0-2 0-2 0-2 0-2 0-2 0-2 0-2 0-2 0-2 0-2 0-2 0-2 0-2 0-2 0-2 0-2 0-2 0-2 0-2 0-2 0-2 0-2 0-2 0-2 0-2 0-2 0-2 0-2 0-2 0-2 0-2 0-2 0-2 129-3 129-3 129-3 129-3 279-3 279-3 279-3 279-3 279-3 279-3 153-0 153-0 232-0 232-0 232-0 355-3 355-3 153-0 153-0 153-0 153-0 153-0 104-3 104-3 104-3 104-3 104-3 104-3 104-3 79-3 79-3 79-3 79-3 190-0 190-0 190-0 190-0 83-3 83-3 190-0 33-0 257-3 257-3 35-3 35-3 35-3 257-3 257-3 85-3 85-3 85-3 85-3 61-0 61-0 61-0 56-0 56-0 56-0 56-0 56-0 56-0 71-0 71-0 71-0 71-0 71-0 239-0 239-0 159-3 239-0 239-0 239-0 159-3 159-3 240-3 240-3 240-3 240-3 240-3 240-3 145-3 145-3 145-3 145-3 187-3 187-3 187-3 187-3 187-3 187-3 41-3 41-3 41-3 41-3 41-3 291-3 291-3 291-3 291-3 291-3 291-3 291-3 291-3 120-0 120-0 120-0 120-0 120-0 139-3 139-3 272-3 272-3 272-3 344-3 344-3 344-3 344-3 344-3 344-3 110-3 110-3 110-3 110-3 110-3 60-0 60-0 289-0 289-0 289-0 289-0 289-0 289-0 289-0 274-3 143-0 143-0 274-3 274-3 274-3 274-3 274-3 172-0 172-0 172-0 172-0 172-0 0-2 0-2 0-2 0-2 0-2 0-2 0-2 0-2 0-2 0-2 0-2 0-2 0-2 0-2 0-2 0-2 0-2 0-2 0-2 0-2 0-2 0-2 0-2 0-2 0-2 0-2 0-2 0-2 0-2 0-2 0-2 0-2 
0-2 0-2 0-2 0-2 0-2 0-2 0-2 0-2 0-2 0-2 0-2 0-2 0-2 0-2 0-2 0-2 0-2 0-2 0-2 0-2 0-2 0-2 0-2 0-2 0-2 0-2 0-2 0-2 0-2 0-2 0-2 0-2 0-2 0-2 0-2 0-2 0-2 0-2 0-2 129-3 129-3 129-3 129-3 129-3 180-0 180-0 180-0 279-3 153-0 153-0 153-0 153-0 153-0 153-0 153-0 355-3 153-0 153-0 153-0 153-0 104-3 104-3 104-3 104-3 104-3 104-3 104-3 104-3 79-3 79-3 79-3 79-3 79-3 79-3 79-3 79-3 79-3 83-3 83-3 33-0 33-0 257-3 35-3 257-3 257-3 257-3 257-3 257-3 85-3 85-3 61-0 61-0 61-0 61-0 56-0 56-0 56-0 56-0 56-0 56-0 71-0 71-0 71-0 71-0 71-0 239-0 239-0 239-0 239-0 239-0 239-0 239-0 239-0 239-0 240-3 240-3 240-3 64-3 64-3 145-3 145-3 145-3 145-3 187-3 187-3 187-3 187-3 187-3 41-3 41-3 65-0 65-0 41-3 41-3 291-3 291-3 291-3 291-3 291-3 291-3 291-3 291-3 120-0 120-0 120-0 120-0 120-0 120-0 120-0 272-3 272-3 272-3 272-3 272-3 344-3 344-3 344-3 344-3 344-3 60-0 60-0 60-0 110-3 60-0 60-0 289-0 289-0 289-0 143-0 143-0 143-0 143-0 143-0 143-0 143-0 143-0 143-0 143-0 274-3 274-3 172-0 172-0 172-0 172-0 172-0 0-2 0-2 0-2 0-2 0-2 0-2 0-2 0-2 0-2 0-2 0-2 0-2 0-2 0-2 0-2 0-2 0-2 0-2 0-2 0-2 0-2 0-2 0-2 0-2 0-2 0-2 0-2 0-2 0-2 0-2 0-2 0-2 
0-2 0-2 0-2 0-2 0-2 0-2 0-2 0-2 0-2 0-2 0-2 0-2 0-2 0-2 0-2 0-2 0-2 0-2 0-2 0-2 0-2 0-2 0-2 0-2 0-2 0-2 0-2 0-2 0-2 0-2 0-2 0-2 0-2 0-2 0-2 0-2 0-2 0-2 0-2 129-3 129-3 129-3 129-3 129-3 180-0 180-0 180-0 180-0 180-0 180-0 180-0 153-0 153-0 153-0 153-0 355-3 153-0 153-0 277-0 277-0 104-3 104-3 104-3 104-3 104-3 104-3 104-3 104-3 79-3 79-3 79-3 79-3 79-3 79-3 79-3 79-3 79-3 83-3 83-3 83-3 33-0 257-3 257-3 257-3 257-3 257-3 257-3 257-3 111-0 85-3 85-3 85-3 61-0 61-0 56-0 56-0 56-0 56-0 56-0 56-0 56-0 56-0 236-3 239-0 239-0 239-0 239-0 239-0 239-0 239-0 239-0 239-0 239-0 239-0 240-3 240-3 240-3 64-3 64-3 145-3 64-3 145-3 145-3 187-3 187-3 187-3 187-3 187-3 41-3 41-3 65-0 65-0 65-0 41-3 65-0 65-0 291-3 291-3 291-3 68-0 68-0 68-0 68-0 120-0 120-0 120-0 120-0 193-0 193-0 193-0 272-3 272-3 272-3 272-3 272-3 272-3 344-3 344-3 344-3 60-0 60-0 60-0 60-0 60-0 60-0 60-0 60-0 60-0 143-0 60-0 143-0 143-0 143-0 143-0 143-0 143-0 143-0 143-0 274-3 274-3 172-0 172-0 172-0 172-0 172-0 0-2 0-2 0-2 0-2 0-2 0-2 0-2 0-2 0-2 0-2 0-2 0-2 0-2 0-2 0-2 0-2 0-2 0-2 0-2 0-2 0-2 0-2 0-2 0-2 0-2 0-2 0-2 0-2 0-2 0-2 0-2 0-2 
0-2 0-2 0-2 0-2 0-2 0-2 0-2 0-2 0-2 0-2 0-2 0-2 0-2 0-2 0-2 0-2 0-2 0-2 0-2 0-2 0-2 0-2 0-2 0-2 0-2 0-2 0-2 0-2 0-2 0-2 0-2 0-2 0-2 0-2 0-2 0-2 0-2 206-3 206-3 206-3 206-3 129-3 129-3 129-3 180-0 180-0 180-0 180-0 180-0 180-0 180-0 153-0 153-0 153-0 153-0 153-0 153-0 153-0 277-0 277-0 104-3 104-3 104-3 104-3 104-3 380-3 380-3 380-3 380-3 380-3 79-3 79-3 79-3 79-3 79-3 79-3 83-3 83-3 83-3 83-3 33-0 257-3 257-3 257-3 257-3 257-3 257-3 257-3 111-0 111-0 61-0 61-0 61-0 61-0 61-0 56-0 236-3 236-3 236-3 236-3 56-0 56-0 236-3 236-3 236-3 239-0 239-0 236-3 239-0 239-0 63-3 63-3 239-0 239-0 64-3 64-3 240-3 64-3 64-3 64-3 64-3 215-0 145-3 187-3 187-3 187-3 187-3 187-3 41-3 41-3 41-3 65-0 65-0 65-0 65-0 65-0 65-0 291-3 68-0 68-0 68-0 68-0 120-0 120-0 120-0 120-0 120-0 193-0 193-0 193-0 193-0 272-3 272-3 272-3 272-3 272-3 272-3 344-3 344-3 344-3 60-0 60-0 60-0 60-0 60-0 60-0 60-0 60-0 60-0 60-0 173-3 173-3 173-3 173-3 143-0 143-0 143-0 143-0 143-0 143-0 172-0 172-0 172-0 172-0 172-0 0-2 0-2 0-2 0-2 0-2 0-2 0-2 0-2 0-2 0-2 0-2 0-2 0-2 0-2 0-2 0-2 0-2 0-2 0-2 0-2 0-2 0-2 0-2 0-2 0-2 0-2 0-2 0-2 0-2 0-2 0-2 0-2 
0-2 0-2 0-2 0-2 0-2 0-2 0-2 0-2 0-2 0-2 0-2 0-2 0-2 0-2 0-2 0-2 0-2 0-2 0-2 0-2 0-2 0-2 0-2 0-2 0-2 0-2 0-2 0-2 0-2 0-2 0-2 0-2 0-2 0-2 0-2 0-2 0-2 206-3 206-3 206-3 206-3 129-3 129-3 129-3 180-0 180-0 180-0 180-0 180-0 180-0 180-0 112-0 112-0 112-0 153-0 153-0 153-0 277-0 277-0 277-0 104-3 277-0 277-0 104-3 104-3 380-3 380-3 380-3 380-3 380-3 79-3 79-3 79-3 380-3 79-3 79-3 83-3 83-3 83-3 33-0 33-0 257-3 257-3 306-3 306-3 257-3 257-3 257-3 111-0 111-0 61-0 61-0 61-0 61-0 61-0 56-0 236-3 236-3 236-3 236-3 236-3 236-3 236-3 236-3 236-3 236-3 236-3 236-3 239-0 63-3 63-3 63-3 239-0 239-0 64-3 64-3 64-3 64-3 64-3 64-3 64-3 215-0 145-3 145-3 187-3 187-3 187-3 187-3 41-3 41-3 41-3 65-0 65-0 65-0 65-0 65-0 65-0 65-0 68-0 68-0 68-0 68-0 120-0 120-0 120-0 193-0 193-0 193-0 193-0 193-0 341-3 341-3 341-3 341-3 272-3 341-3 272-3 344-3 344-3 60-0 60-0 60-0 275-0 275-0 275-0 275-0 275-0 60-0 60-0 60-0 173-3 173-3 173-3 173-3 143-0 143-0 143-0 143-0 143-0 143-0 172-0 172-0 172-0 172-0 172-0 172-0 0-2 0-2 0-2 0-2 0-2 0-2 0-2 0-2 0-2 0-2 0-2 0-2 0-2 0-2 0-2 0-2 0-2 0-2 0-2 0-2 0-2 0-2 0-2 0-2 0-2 0-2 0-2 0-2 0-2 0-2 0-2 
0-2 0-2 0-2 0-2 0-2 0-2 0-2 0-2 0-2 0-2 0-2 0-2 0-2 0-2 0-2 0-2 0-2 0-2 0-2 0-2 0-2 0-2 0-2 0-2 0-2 0-2 0-2 0-2 0-2 0-2 0-2 0-2 0-2 0-2 0-2 0-2 0-2 206-3 206-3 206-3 206-3 206-3 206-3 206-3 206-3 235-3 180-0 180-0 180-0 180-0 180-0 112-0 112-0 112-0 256-3 277-0 277-0 277-0 277-0 277-0 277-0 277-0 277-0 104-3 380-3 380-3 380-3 380-3 380-3 380-3 380-3 380-3 380-3 380-3 83-3 83-3 83-3 33-0 33-0 33-0 33-0 257-3 257-3 257-3 306-3 306-3 257-3 257-3 111-0 111-0 61-0 61-0 61-0 61-0 56-0 56-0 236-3 236-3 236-3 236-3 236-3 236-3 236-3 236-3 236-3 236-3 63-3 236-3 63-3 63-3 63-3 63-3 239-0 64-3 64-3 64-3 64-3 64-3 64-3 64-3 215-0 215-0 215-0 145-3 187-3 187-3 187-3 187-3 41-3 41-3 41-3 65-0 65-0 65-0 65-0 65-0 65-0 68-0 68-0 68-0 68-0 68-0 68-0 193-0 193-0 193-0 193-0 193-0 193-0 193-0 341-3 341-3 341-3 341-3 341-3 341-3 341-3 341-3 344-3 60-0 275-0 275-0 275-0 275-0 275-0 275-0 275-0 60-0 173-3 173-3 173-3 173-3 173-3 173-3 143-0 143-0 143-0 143-0 143-0 143-0 172-0 172-0 172-0 172-0 172-0 172-0 0-2 0-2 0-2 0-2 0-2 0-2 0-2 0-2 0-2 0-2 0-2 0-2 0-2 0-2 0-2 0-2 0-2 0-2 0-2 0-2 0-2 0-2 0-2 0-2 0-2 0-2 0-2 0-2 0-2 0-2 0-2 
0-2 0-2 0-2 0-2 0-2 0-2 0-2 0-2 0-2 0-2 0-2 0-2 0-2 0-2 0-2 0-2 0-2 0-2 0-2 0-2 0-2 0-2 0-2 0-2 0-2 0-2 0-2 0-2 0-2 0-2 0-2 0-2 0-2 0-2 0-2 0-2 0-2 206-3 206-3 206-3 206-3 206-3 206-3 206-3 206-3 235-3 235-3 235-3 180-0 180-0 180-0 112-0 254-3 112-0 256-3 256-3 256-3 256-3 277-0 277-0 277-0 277-0 277-0 380-3 380-3 280-0 380-3 380-3 380-3 380-3 380-3 380-3 380-3 380-3 83-3 83-3 83-3 33-0 33-0 33-0 33-0 257-3 257-3 257-3 306-3 160-3 111-0 111-0 111-0 61-0 61-0 61-0 111-0 61-0 61-0 56-0 236-3 236-3 138-0 236-3 288-3 288-3 236-3 63-3 63-3 63-3 63-3 236-3 63-3 63-3 63-3 63-3 63-3 64-3 64-3 64-3 64-3 64-3 64-3 64-3 215-0 215-0 215-0 187-3 187-3 187-3 187-3 187-3 41-3 41-3 41-3 186-3 65-0 65-0 65-0 65-0 65-0 68-0 68-0 68-0 68-0 68-0 68-0 193-0 193-0 193-0 193-0 341-3 341-3 341-3 341-3 341-3 269-0 341-3 341-3 341-3 341-3 341-3 275-0 275-0 275-0 275-0 275-0 275-0 275-0 275-0 275-0 60-0 173-3 173-3 173-3 173-3 173-3 173-3 143-0 173-3 173-3 173-3 173-3 173-3 172-0 172-0 172-0 172-0 172-0 172-0 0-2 0-2 0-2 0-2 0-2 0-2 0-2 0-2 0-2 0-2 0-2 0-2 0-2 0-2 0-2 0-2 0-2 0-2 0-2 0-2 0-2 0-2 0-2 0-2 0-2 0-2 0-2 0-2 0-2 0-2 0-2 
0-2 0-2 0-2 0-2 0-2 0-2 0-2 0-2 0-2 0-2 0-2 0-2 0-2 0-2 0-2 0-2 0-2 0-2 0-2 0-2 0-2 0-2 0-2 0-2 0-2 0-2 0-2 0-2 0-2 0-2 0-2 0-2 0-2 0-2 0-2 0-2 0-2 206-3 206-3 206-3 206-3 206-3 206-3 235-3 235-3 235-3 235-3 235-3 180-0 180-0 180-0 112-0 254-3 256-3 256-3 256-3 256-3 256-3 256-3 277-0 277-0 277-0 277-0 280-0 280-0 280-0 280-0 280-0 380-3 380-3 380-3 380-3 380-3 83-3 83-3 83-3 83-3 33-0 33-0 33-0 33-0 33-0 306-3 306-3 306-3 160-3 111-0 111-0 111-0 111-0 111-0 111-0 111-0 61-0 61-0 138-0 236-3 138-0 138-0 138-0 288-3 288-3 63-3 63-3 63-3 63-3 63-3 63-3 63-3 63-3 63-3 63-3 63-3 371-0 371-0 371-0 64-3 64-3 64-3 64-3 215-0 215-0 215-0 187-3 186-3 187-3 187-3 187-3 41-3 41-3 41-3 186-3 186-3 186-3 65-0 65-0 65-0 68-0 68-0 68-0 68-0 68-0 68-0 193-0 193-0 193-0 193-0 193-0 341-3 341-3 341-3 269-0 269-0 341-3 341-3 341-3 341-3 269-0 275-0 275-0 275-0 275-0 275-0 275-0 275-0 275-0 275-0 60-0 275-0 173-3 173-3 173-3 173-3 173-3 173-3 173-3 173-3 249-0 249-0 173-3 249-0 249-0 249-0 249-0 172-0 249-0 0-2 0-2 0-2 0-2 0-2 0-2 0-2 0-2 0-2 0-2 0-2 0-2 0-2 0-2 0-2 0-2 0-2 0-2 0-2 0-2 0-2 0-2 0-2 0-2 0-2 0-2 0-2 0-2 0-2 0-2 0-2 
0-2 0-2 0-2 0-2 0-2 0-2 0-2 0-2 0-2 0-2 0-2 0-2 0-2 0-2 0-2 0-2 0-2 0-2 0-2 0-2 0-2 0-2 0-2 0-2 0-2 0-2 0-2 0-2 0-2 0-2 0-2 0-2 0-2 0-2 0-2 0-2 0-2 206-3 206-3 206-3 206-3 80-0 235-3 235-3 235-3 235-3 235-3 235-3 180-0 180-0 112-0 112-0 254-3 256-3 256-3 256-3 256-3 256-3 256-3 256-3 277-0 277-0 280-0 280-0 280-0 280-0 280-0 280-0 280-0 380-3 380-3 380-3 380-3 83-3 83-3 33-0 83-3 33-0 306-3 306-3 306-3 306-3 306-3 306-3 306-3 160-3 160-3 111-0 160-3 160-3 111-0 111-0 111-0 61-0 138-0 138-0 138-0 138-0 138-0 288-3 288-3 288-3 63-3 63-3 288-3 63-3 63-3 63-3 63-3 63-3 63-3 371-0 371-0 371-0 371-0 371-0 371-0 64-3 215-0 215-0 215-0 215-0 215-0 215-0 186-3 186-3 187-3 187-3 41-3 186-3 186-3 186-3 186-3 186-3 65-0 65-0 65-0 68-0 68-0 68-0 268-3 268-3 268-3 191-0 191-0 193-0 193-0 193-0 341-3 341-3 341-3 269-0 269-0 269-0 269-0 269-0 269-0 269-0 275-0 275-0 275-0 195-3 195-3 195-3 195-3 195-3 275-0 275-0 275-0 219-0 173-3 173-3 173-3 219-0 219-0 369-3 369-3 369-3 249-0 249-0 249-0 249-0 249-0 249-0 249-0 249-0 0-2 0-2 0-2 0-2 0-2 0-2 0-2 0-2 0-2 0-2 0-2 0-2 0-2 0-2 0-2 0-2 0-2 0-2 0-2 0-2 0-2 0-2 0-2 0-2 0-2 0-2 0-2 0-2 0-2 0-2 0-2 
0-2 0-2 0-2 0-2 0-2 0-2 0-2 0-2 0-2 0-2 0-2 0-2 0-2 0-2 0-2 0-2 0-2 0-2 0-2 0-2 0-2 0-2 0-2 0-2 0-2 0-2 0-2 0-2 0-2 0-2 0-2 0-2 0-2 0-2 0-2 0-2 80-0 206-3 80-0 80-0 80-0 80-0 235-3 235-3 235-3 235-3 235-3 235-3 180-0 112-0 112-0 112-0 254-3 256-3 256-3 256-3 256-3 256-3 256-3 256-3 256-3 277-0 277-0 277-0 280-0 280-0 280-0 280-0 280-0 83-3 83-3 380-3 83-3 83-3 33-0 33-0 33-0 33-0 306-3 306-3 306-3 306-3 306-3 306-3 160-3 160-3 160-3 111-0 160-3 160-3 111-0 111-0 111-0 111-0 138-0 138-0 138-0 138-0 288-3 288-3 288-3 288-3 288-3 63-3 288-3 63-3 288-3 242-0 242-0 242-0 242-0 371-0 371-0 371-0 371-0 371-0 215-0 215-0 215-0 215-0 215-0 215-0 215-0 215-0 186-3 186-3 186-3 186-3 186-3 186-3 345-3 186-3 186-3 186-3 186-3 65-0 65-0 68-0 68-0 268-3 268-3 268-3 268-3 191-0 191-0 191-0 193-0 193-0 341-3 341-3 269-0 269-0 269-0 269-0 269-0 269-0 269-0 269-0 95-3 275-0 275-0 275-0 195-3 195-3 195-3 195-3 219-0 219-0 219-0 219-0 219-0 219-0 219-0 219-0 369-3 369-3 369-3 369-3 249-0 249-0 249-0 249-0 249-0 249-0 249-0 249-0 0-2 0-2 0-2 0-2 0-2 0-2 0-2 0-2 0-2 0-2 0-2 0-2 0-2 0-2 0-2 0-2 0-2 0-2 0-2 0-2 0-2 0-2 0-2 0-2 0-2 0-2 0-2 0-2 0-2 0-2 0-2 
0-2 0-2 0-2 0-2 0-2 0-2 0-2 0-2 0-2 0-2 0-2 0-2 0-2 0-2 0-2 0-2 0-2 0-2 0-2 0-2 0-2 0-2 0-2 0-2 0-2 0-2 0-2 0-2 0-2 0-2 0-2 0-2 0-2 0-2 0-2 0-2 80-0 80-0 80-0 80-0 235-3 235-3 235-3 235-3 235-3 235-3 235-3 235-3 180-0 112-0 112-0 254-3 254-3 256-3 256-3 256-3 256-3 256-3 256-3 256-3 256-3 277-0 277-0 342-3 280-0 280-0 280-0 280-0 280-0 83-3 83-3 83-3 83-3 33-0 33-0 33-0 306-3 306-3 306-3 306-3 306-3 306-3 160-3 160-3 160-3 160-3 160-3 111-0 160-3 245-3 111-0 111-0 111-0 111-0 138-0 138-0 138-0 138-0 288-3 288-3 288-3 288-3 288-3 288-3 288-3 288-3 288-3 242-0 242-0 242-0 242-0 371-0 371-0 371-0 371-0 371-0 215-0 215-0 215-0 215-0 215-0 215-0 215-0 215-0 186-3 186-3 186-3 186-3 186-3 186-3 345-3 186-3 186-3 186-3 186-3 65-0 268-3 268-3 68-0 268-3 268-3 191-0 191-0 191-0 191-0 191-0 193-0 341-3 341-3 192-0 192-0 269-0 269-0 269-0 269-0 269-0 269-0 269-0 95-3 95-3 195-3 195-3 195-3 195-3 195-3 195-3 195-3 219-0 219-0 219-0 219-0 219-0 219-0 219-0 369-3 369-3 369-3 369-3 369-3 249-0 249-0 249-0 249-0 249-0 249-0 249-0 0-2 0-2 0-2 0-2 0-2 0-2 0-2 0-2 0-2 0-2 0-2 0-2 0-2 0-2 0-2 0-2 0-2 0-2 0-2 0-2 0-2 0-2 0-2 0-2 0-2 0-2 0-2 0-2 0-2 0-2 0-2 
0-2 0-2 0-2 0-2 0-2 0-2 0-2 0-2 0-2 0-2 0-2 0-2 0-2 0-2 0-2 0-2 0-2 0-2 0-2 0-2 0-2 0-2 0-2 0-2 0-2 0-2 0-2 0-2 0-2 0-2 0-2 0-2 0-2 0-2 0-2 0-2 80-0 80-0 80-0 80-0 235-3 235-3 235-3 112-0 112-0 112-0 112-0 235-3 180-0 112-0 112-0 254-3 254-3 254-3 254-3 254-3 256-3 256-3 256-3 254-3 256-3 277-0 342-3 342-3 342-3 280-0 280-0 280-0 280-0 280-0 280-0 83-3 83-3 33-0 33-0 33-0 33-0 306-3 306-3 306-3 306-3 306-3 160-3 160-3 160-3 160-3 160-3 160-3 160-3 245-3 111-0 111-0 111-0 111-0 138-0 138-0 138-0 138-0 138-0 288-3 288-3 288-3 242-0 242-0 242-0 242-0 242-0 242-0 242-0 242-0 242-0 371-0 371-0 371-0 371-0 371-0 215-0 215-0 40-3 538-3 538-3 215-0 215-0 538-3 186-3 186-3 538-3 538-3 186-3 186-3 345-3 345-3 345-3 345-3 345-3 268-3 268-3 268-3 68-0 268-3 268-3 191-0 191-0 191-0 191-0 191-0 341-3 341-3 341-3 192-0 192-0 192-0 269-0 269-0 269-0 269-0 269-0 95-3 95-3 95-3 195-3 195-3 195-3 195-3 195-3 195-3 219-0 219-0 219-0 219-0 219-0 219-0 219-0 219-0 369-3 369-3 369-3 369-3 369-3 369-3 369-3 369-3 249-0 249-0 249-0 249-0 249-0 0-2 0-2 0-2 0-2 0-2 0-2 0-2 0-2 0-2 0-2 0-2 0-2 0-2 0-2 0-2 0-2 0-2 0-2 0-2 0-2 0-2 0-2 0-2 0-2 0-2 0-2 0-2 0-2 0-2 0-2 
0-2 0-2 0-2 0-2 0-2 0-2 0-2 0-2 0-2 0-2 0-2 0-2 0-2 0-2 0-2 0-2 0-2 0-2 0-2 0-2 0-2 0-2 0-2 0-2 0-2 0-2 0-2 0-2 0-2 0-2 0-2 0-2 0-2 0-2 0-2 0-2 80-0 80-0 80-0 80-0 235-3 235-3 235-3 112-0 112-0 112-0 112-0 112-0 112-0 112-0 112-0 254-3 254-3 254-3 254-3 254-3 254-3 254-3 254-3 254-3 256-3 342-3 342-3 342-3 342-3 280-0 280-0 280-0 280-0 280-0 83-3 83-3 83-3 185-0 185-0 155-3 33-0 155-3 155-3 306-3 306-3 306-3 160-3 160-3 160-3 160-3 160-3 245-3 245-3 245-3 245-3 111-0 111-0 111-0 138-0 138-0 138-0 138-0 138-0 288-3 288-3 288-3 242-0 242-0 242-0 242-0 242-0 242-0 242-0 242-0 242-0 371-0 371-0 371-0 371-0 371-0 215-0 40-3 40-3 40-3 538-3 538-3 538-3 538-3 538-3 538-3 538-3 538-3 538-3 142-3 345-3 345-3 345-3 345-3 345-3 268-3 268-3 268-3 68-0 68-0 268-3 268-3 191-0 191-0 191-0 191-0 191-0 191-0 192-0 192-0 192-0 192-0 192-0 269-0 269-0 269-0 269-0 95-3 95-3 95-3 95-3 195-3 195-3 195-3 195-3 219-0 219-0 219-0 219-0 219-0 219-0 219-0 219-0 219-0 369-3 369-3 369-3 369-3 369-3 369-3 369-3 271-3 271-3 271-3 249-0 249-0 249-0 0-2 0-2 0-2 0-2 0-2 0-2 0-2 0-2 0-2 0-2 0-2 0-2 0-2 0-2 0-2 0-2 0-2 0-2 0-2 0-2 0-2 0-2 0-2 0-2 0-2 0-2 0-2 0-2 0-2 0-2 
0-2 0-2 0-2 0-2 0-2 0-2 0-2 0-2 0-2 0-2 0-2 0-2 0-2 0-2 0-2 0-2 0-2 0-2 0-2 0-2 0-2 0-2 0-2 0-2 0-2 0-2 0-2 0-2 0-2 0-2 0-2 0-2 0-2 0-2 0-2 0-2 80-0 80-0 80-0 80-0 80-0 235-3 235-3 235-3 112-0 112-0 252-0 252-0 112-0 112-0 112-0 112-0 112-0 254-3 254-3 254-3 254-3 254-3 254-3 254-3 254-3 342-3 342-3 342-3 342-3 280-0 280-0 280-0 280-0 280-0 280-0 280-0 185-0 185-0 185-0 155-3 33-0 33-0 155-3 155-3 306-3 306-3 160-3 160-3 160-3 160-3 160-3 245-3 245-3 111-0 111-0 111-0 138-0 138-0 138-0 138-0 138-0 138-0 138-0 288-3 288-3 288-3 242-0 242-0 242-0 242-0 242-0 242-0 242-0 242-0 242-0 103-0 103-0 371-0 371-0 371-0 40-3 40-3 40-3 538-3 538-3 538-3 538-3 538-3 538-3 538-3 538-3 538-3 142-3 142-3 345-3 345-3 345-3 345-3 345-3 345-3 268-3 268-3 268-3 268-3 268-3 268-3 191-0 191-0 191-0 191-0 191-0 191-0 192-0 192-0 192-0 192-0 192-0 269-0 192-0 269-0 192-0 192-0 95-3 95-3 95-3 195-3 195-3 195-3 195-3 219-0 219-0 219-0 219-0 146-3 219-0 219-0 146-3 369-3 369-3 369-3 369-3 369-3 369-3 369-3 369-3 271-3 271-3 271-3 271-3 249-0 249-0 0-2 0-2 0-2 0-2 0-2 0-2 0-2 0-2 0-2 0-2 0-2 0-2 0-2 0-2 0-2 0-2 0-2 0-2 0-2 0-2 0-2 0-2 0-2 0-2 0-2 0-2 0-2 0-2 0-2 0-2 
0-2 0-2 0-2 0-2 0-2 0-2 0-2 0-2 0-2 0-2 0-2 0-2 0-2 0-2 0-2 0-2 0-2 0-2 0-2 0-2 0-2 0-2 0-2 0-2 0-2 0-2 0-2 0-2 0-2 0-2 0-2 0-2 0-2 0-2 0-2 80-0 80-0 80-0 80-0 252-0 80-0 235-3 235-3 252-0 252-0 252-0 252-0 252-0 252-0 178-3 178-3 154-0 154-0 154-0 254-3 254-3 254-3 254-3 342-3 342-3 342-3 342-3 342-3 342-3 342-3 280-0 185-0 185-0 185-0 185-0 280-0 185-0 185-0 185-0 185-0 155-3 155-3 155-3 155-3 155-3 306-3 306-3 160-3 160-3 160-3 245-3 245-3 245-3 245-3 245-3 245-3 138-0 138-0 9-3 9-3 138-0 138-0 138-0 288-3 288-3 288-3 288-3 242-0 152-3 152-3 242-0 242-0 242-0 242-0 103-0 103-0 103-0 103-0 371-0 371-0 371-0 40-3 40-3 538-3 538-3 538-3 538-3 538-3 538-3 538-3 538-3 538-3 142-3 142-3 345-3 345-3 345-3 345-3 345-3 345-3 345-3 268-3 268-3 268-3 268-3 268-3 268-3 191-0 191-0 191-0 191-0 191-0 191-0 192-0 192-0 192-0 192-0 192-0 192-0 192-0 192-0 192-0 95-3 95-3 95-3 95-3 195-3 195-3 195-3 195-3 146-3 146-3 219-0 219-0 146-3 146-3 146-3 146-3 146-3 369-3 299-0 299-0 299-0 369-3 369-3 369-3 271-3 271-3 271-3 271-3 271-3 271-3 0-2 0-2 0-2 0-2 0-2 0-2 0-2 0-2 0-2 0-2 0-2 0-2 0-2 0-2 0-2 0-2 0-2 0-2 0-2 0-2 0-2 0-2 0-2 0-2 0-2 0-2 0-2 0-2 0-2 0-2 
0-2 0-2 0-2 0-2 0-2 0-2 0-2 0-2 0-2 0-2 0-2 0-2 0-2 0-2 0-2 0-2 0-2 0-2 0-2 0-2 0-2 0-2 0-2 0-2 0-2 0-2 0-2 0-2 0-2 0-2 0-2 0-2 0-2 0-2 0-2 80-0 80-0 80-0 80-0 252-0 252-0 252-0 235-3 252-0 178-3 178-3 178-3 178-3 178-3 178-3 178-3 154-0 154-0 154-0 154-0 154-0 254-3 254-3 342-3 342-3 342-3 342-3 342-3 342-3 342-3 185-0 185-0 185-0 185-0 185-0 185-0 185-0 185-0 185-0 185-0 155-3 155-3 155-3 155-3 155-3 306-3 306-3 263-0 263-0 160-3 160-3 245-3 245-3 245-3 245-3 245-3 138-0 9-3 9-3 9-3 9-3 9-3 9-3 288-3 288-3 288-3 288-3 152-3 152-3 152-3 242-0 106-0 106-0 106-0 103-0 103-0 103-0 103-0 103-0 103-0 371-0 371-0 40-3 538-3 538-3 538-3 538-3 538-3 142-3 142-3 142-3 142-3 142-3 142-3 345-3 345-3 345-3 345-3 345-3 345-3 268-3 268-3 268-3 268-3 118-0 118-0 118-0 191-0 118-0 191-0 118-0 189-3 192-0 192-0 192-0 192-0 170-3 192-0 192-0 192-0 192-0 95-3 95-3 95-3 95-3 195-3 195-3 195-3 195-3 195-3 146-3 146-3 146-3 146-3 146-3 146-3 146-3 146-3 146-3 299-0 299-0 299-0 299-0 299-0 299-0 369-3 271-3 271-3 271-3 271-3 271-3 271-3 0-2 0-2 0-2 0-2 0-2 0-2 0-2 0-2 0-2 0-2 0-2 0-2 0-2 0-2 0-2 0-2 0-2 0-2 0-2 0-2 0-2 0-2 0-2 0-2 0-2 0-2 0-2 0-2 0-2 0-2 
0-2 0-2 0-2 0-2 0-2 0-2 0-2 0-2 0-2 0-2 0-2 0-2 0-2 0-2 0-2 0-2 0-2 0-2 0-2 0-2 0-2 0-2 0-2 0-2 0-2 0-2 0-2 0-2 0-2 0-2 0-2 0-2 0-2 0-2 0-2 80-0 80-0 80-0 80-0 252-0 252-0 252-0 252-0 252-0 178-3 178-3 178-3 178-3 178-3 178-3 154-0 154-0 154-0 154-0 154-0 154-0 254-3 254-3 254-3 342-3 342-3 342-3 342-3 342-3 342-3 185-0 105-0 105-0 105-0 105-0 185-0 185-0 185-0 185-0 185-0 155-3 155-3 155-3 155-3 155-3 155-3 155-3 263-0 263-0 263-0 263-0 245-3 245-3 245-3 245-3 245-3 9-3 9-3 9-3 9-3 9-3 9-3 152-3 152-3 288-3 152-3 152-3 152-3 152-3 152-3 152-3 106-0 106-0 106-0 103-0 103-0 103-0 103-0 103-0 103-0 103-0 371-0 40-3 40-3 40-3 40-3 538-3 142-3 142-3 142-3 142-3 142-3 142-3 142-3 345-3 345-3 345-3 362-0 345-3 241-3 241-3 241-3 241-3 268-3 118-0 118-0 118-0 118-0 118-0 118-0 118-0 189-3 189-3 192-0 192-0 192-0 170-3 95-3 95-3 95-3 95-3 95-3 95-3 95-3 95-3 195-3 43-0 195-3 146-3 146-3 146-3 146-3 146-3 146-3 146-3 146-3 146-3 325-3 299-0 299-0 299-0 299-0 299-0 299-0 299-0 299-0 271-3 271-3 271-3 271-3 271-3 271-3 0-2 0-2 0-2 0-2 0-2 0-2 0-2 0-2 0-2 0-2 0-2 0-2 0-2 0-2 0-2 0-2 0-2 0-2 0-2 0-2 0-2 0-2 0-2 0-2 0-2 0-2 0-2 0-2 0-2 0-2 
0-2 0-2 0-2 0-2 0-2 0-2 0-2 0-2 0-2 0-2 0-2 0-2 0-2 0-2 0-2 0-2 0-2 0-2 0-2 0-2 0-2 0-2 0-2 0-2 0-2 0-2 0-2 0-2 0-2 0-2 0-2 0-2 0-2 0-2 0-2 80-0 80-0 252-0 252-0 252-0 252-0 252-0 252-0 252-0 178-3 178-3 178-3 178-3 178-3 178-3 178-3 154-0 154-0 154-0 154-0 154-0 154-0 154-0 254-3 342-3 342-3 342-3 105-0 105-0 105-0 105-0 105-0 312-3 105-0 105-0 185-0 185-0 185-0 185-0 185-0 185-0 155-3 155-3 155-3 155-3 155-3 155-3 263-0 263-0 263-0 263-0 245-3 245-3 245-3 245-3 245-3 9-3 9-3 9-3 9-3 9-3 9-3 152-3 152-3 152-3 152-3 152-3 152-3 152-3 152-3 106-0 106-0 106-0 106-0 106-0 106-0 103-0 103-0 103-0 103-0 103-0 103-0 40-3 40-3 40-3 40-3 142-3 142-3 142-3 142-3 142-3 362-0 142-3 142-3 362-0 362-0 362-0 362-0 241-3 241-3 241-3 241-3 118-0 118-0 118-0 118-0 118-0 118-0 118-0 118-0 118-0 189-3 189-3 189-3 189-3 170-3 170-3 170-3 170-3 170-3 170-3 374-0 95-3 95-3 374-0 195-3 43-0 43-0 146-3 146-3 146-3 146-3 146-3 146-3 146-3 146-3 146-3 325-3 325-3 325-3 299-0 299-0 299-0 299-0 299-0 299-0 299-0 271-3 271-3 271-3 271-3 271-3 0-2 0-2 0-2 0-2 0-2 0-2 0-2 0-2 0-2 0-2 0-2 0-2 0-2 0-2 0-2 0-2 0-2 0-2 0-2 0-2 0-2 0-2 0-2 0-2 0-2 0-2 0-2 0-2 0-2 0-2 
0-2 0-2 0-2 0-2 0-2 0-2 0-2 0-2 0-2 0-2 0-2 0-2 0-2 0-2 0-2 0-2 0-2 0-2 0-2 0-2 0-2 0-2 0-2 0-2 0-2 0-2 0-2 0-2 0-2 0-2 0-2 0-2 0-2 0-2 0-2 237-3 237-3 252-0 252-0 252-0 252-0 252-0 252-0 252-0 252-0 178-3 378-0 378-0 378-0 378-0 178-3 378-0 378-0 378-0 154-0 87-0 154-0 154-0 154-0 154-0 154-0 105-0 105-0 105-0 105-0 105-0 312-3 312-3 105-0 105-0 185-0 185-0 185-0 185-0 155-3 155-3 155-3 155-3 155-3 155-3 155-3 263-0 263-0 263-0 263-0 263-0 263-0 245-3 245-3 245-3 245-3 245-3 9-3 9-3 9-3 9-3 9-3 9-3 152-3 247-0 152-3 152-3 152-3 152-3 152-3 106-0 106-0 106-0 106-0 106-0 103-0 103-0 103-0 103-0 103-0 40-3 103-0 40-3 40-3 40-3 40-3 142-3 142-3 142-3 142-3 142-3 362-0 142-3 142-3 362-0 362-0 362-0 362-0 241-3 241-3 241-3 118-0 118-0 118-0 118-0 118-0 118-0 118-0 118-0 118-0 189-3 189-3 189-3 189-3 189-3 170-3 170-3 170-3 170-3 170-3 374-0 374-0 95-3 95-3 374-0 43-0 43-0 43-0 43-0 43-0 146-3 146-3 43-0 43-0 146-3 146-3 325-3 325-3 325-3 325-3 299-0 299-0 299-0 299-0 299-0 299-0 199-0 199-0 199-0 271-3 271-3 271-3 0-2 0-2 0-2 0-2 0-2 0-2 0-2 0-2 0-2 0-2 0-2 0-2 0-2 0-2 0-2 0-2 0-2 0-2 0-2 0-2 0-2 0-2 0-2 0-2 0-2 0-2 0-2 0-2 0-2 0-2 
0-2 0-2 0-2 0-2 0-2 0-2 0-2 0-2 0-2 0-2 0-2 0-2 0-2 0-2 0-2 0-2 0-2 0-2 0-2 0-2 0-2 0-2 0-2 0-2 0-2 0-2 0-2 0-2 0-2 0-2 0-2 0-2 0-2 0-2 237-3 237-3 237-3 237-3 237-3 252-0 252-0 252-0 252-0 252-0 252-0 178-3 378-0 378-0 378-0 378-0 378-0 378-0 378-0 378-0 87-0 87-0 154-0 154-0 154-0 154-0 154-0 105-0 105-0 105-0 105-0 312-3 312-3 312-3 312-3 312-3 185-0 185-0 185-0 185-0 185-0 310-3 155-3 155-3 155-3 155-3 155-3 263-0 263-0 263-0 263-0 263-0 263-0 245-3 245-3 245-3 245-3 245-3 9-3 9-3 9-3 9-3 9-3 247-0 247-0 247-0 152-3 152-3 152-3 152-3 152-3 106-0 106-0 106-0 106-0 106-0 106-0 103-0 103-0 103-0 103-0 40-3 40-3 40-3 40-3 40-3 40-3 40-3 40-3 142-3 142-3 142-3 362-0 362-0 362-0 362-0 362-0 362-0 362-0 241-3 241-3 241-3 241-3 241-3 118-0 118-0 118-0 118-0 118-0 118-0 189-3 189-3 189-3 189-3 170-3 170-3 170-3 170-3 170-3 170-3 170-3 374-0 374-0 374-0 374-0 374-0 43-0 43-0 43-0 43-0 43-0 43-0 43-0 43-0 43-0 43-0 43-0 325-3 325-3 325-3 325-3 299-0 299-0 299-0 299-0 299-0 199-0 199-0 199-0 199-0 271-3 271-3 271-3 0-2 0-2 0-2 0-2 0-2 0-2 0-2 0-2 0-2 0-2 0-2 0-2 0-2 0-2 0-2 0-2 0-2 0-2 0-2 0-2 0-2 0-2 0-2 0-2 0-2 0-2 0-2 0-2 0-2 0-2 
0-2 0-2 0-2 0-2 0-2 0-2 0-2 0-2 0-2 0-2 0-2 0-2 0-2 0-2 0-2 0-2 0-2 0-2 0-2 0-2 0-2 0-2 0-2 0-2 0-2 0-2 0-2 0-2 0-2 0-2 0-2 0-2 0-2 0-2 237-3 237-3 237-3 237-3 237-3 301-3 301-3 301-3 301-3 178-3 178-3 178-3 178-3 378-0 378-0 378-0 378-0 378-0 378-0 87-0 87-0 87-0 87-0 154-0 154-0 154-0 105-0 105-0 105-0 105-0 312-3 312-3 312-3 312-3 312-3 312-3 312-3 312-3 310-3 310-3 310-3 310-3 310-3 310-3 310-3 310-3 263-0 263-0 263-0 263-0 263-0 263-0 255-3 255-3 255-3 255-3 245-3 9-3 9-3 9-3 9-3 9-3 9-3 247-0 247-0 247-0 247-0 247-0 247-0 152-3 152-3 106-0 234-3 234-3 106-0 106-0 106-0 103-0 103-0 103-0 40-3 40-3 40-3 40-3 40-3 339-0 121-0 121-0 121-0 142-3 142-3 142-3 362-0 362-0 362-0 362-0 362-0 362-0 241-3 241-3 241-3 241-3 241-3 241-3 118-0 118-0 118-0 293-0 293-0 293-0 189-3 189-3 189-3 189-3 170-3 170-3 170-3 170-3 170-3 170-3 170-3 374-0 374-0 374-0 374-0 374-0 374-0 374-0 43-0 43-0 43-0 43-0 43-0 43-0 222-3 222-3 43-0 325-3 325-3 325-3 325-3 299-0 299-0 443-0 299-0 299-0 299-0 199-0 199-0 199-0 199-0 199-0 271-3 0-2 0-2 0-2 0-2 0-2 0-2 0-2 0-2 0-2 0-2 0-2 0-2 0-2 0-2 0-2 0-2 0-2 0-2 0-2 0-2 0-2 0-2 0-2 0-2 0-2 0-2 0-2 0-2 0-2 0-2 
0-2 0-2 0-2 0-2 0-2 0-2 0-2 0-2 0-2 0-2 0-2 0-2 0-2 0-2 0-2 0-2 0-2 0-2 0-2 0-2 0-2 0-2 0-2 0-2 0-2 0-2 0-2 0-2 0-2 0-2 0-2 0-2 0-2 0-2 237-3 237-3 237-3 237-3 237-3 301-3 301-3 301-3 301-3 178-3 178-3 178-3 178-3 178-3 378-0 378-0 378-0 378-0 378-0 87-0 87-0 87-0 87-0 154-0 105-0 105-0 105-0 105-0 105-0 105-0 312-3 312-3 312-3 312-3 312-3 312-3 312-3 312-3 310-3 310-3 310-3 310-3 310-3 310-3 310-3 310-3 263-0 263-0 263-0 263-0 263-0 263-0 255-3 255-3 255-3 255-3 255-3 436-0 363-0 9-3 9-3 363-0 363-0 363-0 247-0 247-0 247-0 247-0 247-0 152-3 152-3 234-3 234-3 234-3 234-3 106-0 106-0 106-0 106-0 106-0 106-0 40-3 40-3 339-0 339-0 339-0 121-0 121-0 121-0 121-0 121-0 142-3 362-0 362-0 362-0 362-0 362-0 362-0 241-3 241-3 241-3 241-3 241-3 241-3 293-0 293-0 293-0 293-0 293-0 293-0 189-3 189-3 189-3 189-3 170-3 170-3 170-3 350-3 170-3 170-3 170-3 374-0 374-0 374-0 374-0 374-0 374-0 374-0 374-0 374-0 43-0 43-0 222-3 222-3 222-3 222-3 222-3 325-3 325-3 325-3 325-3 443-0 443-0 443-0 443-0 199-0 199-0 199-0 199-0 199-0 199-0 199-0 199-0 0-2 0-2 0-2 0-2 0-2 0-2 0-2 0-2 0-2 0-2 0-2 0-2 0-2 0-2 0-2 0-2 0-2 0-2 0-2 0-2 0-2 0-2 0-2 0-2 0-2 0-2 0-2 0-2 0-2 0-2 
0-2 0-2 0-2 0-2 0-2 0-2 0-2 0-2 0-2 0-2 0-2 0-2 0-2 0-2 0-2 0-2 0-2 0-2 0-2 0-2 0-2 0-2 0-2 0-2 0-2 0-2 0-2 0-2 0-2 0-2 0-2 0-2 0-2 0-2 237-3 237-3 237-3 237-3 237-3 301-3 301-3 301-3 301-3 301-3 301-3 301-3 178-3 178-3 378-0 378-0 378-0 378-0 378-0 87-0 87-0 87-0 87-0 87-0 87-0 105-0 105-0 105-0 105-0 312-3 312-3 312-3 312-3 312-3 312-3 312-3 312-3 157-3 157-3 157-3 310-3 310-3 310-3 310-3 310-3 255-3 255-3 255-3 255-3 263-0 263-0 255-3 255-3 255-3 255-3 255-3 255-3 436-0 363-0 363-0 363-0 363-0 363-0 363-0 247-0 247-0 247-0 247-0 247-0 152-3 234-3 234-3 234-3 234-3 234-3 234-3 234-3 106-0 106-0 106-0 339-0 40-3 40-3 339-0 339-0 339-0 339-0 121-0 121-0 121-0 121-0 121-0 121-0 362-0 362-0 362-0 362-0 362-0 241-3 241-3 241-3 241-3 293-0 293-0 293-0 293-0 293-0 293-0 293-0 189-3 189-3 350-3 350-3 350-3 350-3 170-3 350-3 350-3 170-3 170-3 170-3 374-0 374-0 374-0 374-0 374-0 374-0 374-0 374-0 43-0 43-0 222-3 222-3 163-3 163-3 222-3 222-3 325-3 325-3 325-3 325-3 443-0 443-0 443-0 443-0 443-0 443-0 199-0 199-0 199-0 199-0 199-0 199-0 0-2 0-2 0-2 0-2 0-2 0-2 0-2 0-2 0-2 0-2 0-2 0-2 0-2 0-2 0-2 0-2 0-2 0-2 0-2 0-2 0-2 0-2 0-2 0-2 0-2 0-2 0-2 0-2 0-2 0-2 
0-2 0-2 0-2 0-2 0-2 0-2 0-2 0-2 0-2 0-2 0-2 0-2 0-2 0-2 0-2 0-2 0-2 0-2 0-2 0-2 0-2 0-2 0-2 0-2 0-2 0-2 0-2 0-2 0-2 0-2 0-2 0-2 0-2 0-2 237-3 237-3 237-3 237-3 237-3 301-3 301-3 301-3 301-3 301-3 301-3 301-3 178-3 178-3 378-0 378-0 378-0 378-0 378-0 233-0 87-0 87-0 87-0 87-0 202-0 202-0 202-0 202-0 105-0 105-0 312-3 312-3 312-3 312-3 312-3 312-3 312-3 157-3 157-3 157-3 310-3 310-3 310-3 310-3 310-3 255-3 255-3 255-3 255-3 255-3 255-3 255-3 255-3 436-0 436-0 436-0 436-0 436-0 363-0 363-0 363-0 363-0 363-0 363-0 247-0 247-0 247-0 247-0 247-0 234-3 234-3 234-3 234-3 234-3 234-3 234-3 234-3 234-3 339-0 339-0 339-0 339-0 339-0 339-0 339-0 339-0 339-0 121-0 121-0 121-0 121-0 121-0 121-0 121-0 362-0 362-0 362-0 362-0 362-0 241-3 241-3 241-3 293-0 293-0 293-0 293-0 293-0 293-0 293-0 189-3 189-3 189-3 350-3 350-3 350-3 350-3 350-3 350-3 170-3 170-3 91-0 374-0 374-0 197-3 197-3 197-3 197-3 374-0 374-0 43-0 43-0 222-3 222-3 222-3 163-3 222-3 325-3 325-3 325-3 325-3 325-3 443-0 443-0 443-0 443-0 443-0 443-0 199-0 199-0 199-0 199-0 199-0 218-0 0-2 0-2 0-2 0-2 0-2 0-2 0-2 0-2 0-2 0-2 0-2 0-2 0-2 0-2 0-2 0-2 0-2 0-2 0-2 0-2 0-2 0-2 0-2 0-2 0-2 0-2 0-2 0-2 0-2 0-2 
0-2 0-2 0-2 0-2 0-2 0-2 0-2 0-2 0-2 0-2 0-2 0-2 0-2 0-2 0-2 0-2 0-2 0-2 0-2 0-2 0-2 0-2 0-2 0-2 0-2 0-2 0-2 0-2 0-2 0-2 0-2 0-2 0-2 0-2 237-3 237-3 237-3 237-3 237-3 301-3 301-3 301-3 301-3 301-3 301-3 301-3 178-3 178-3 428-0 233-0 378-0 233-0 233-0 233-0 87-0 87-0 202-0 202-0 202-0 202-0 202-0 202-0 105-0 105-0 105-0 331-3 312-3 312-3 157-3 157-3 157-3 157-3 157-3 157-3 310-3 310-3 310-3 310-3 310-3 310-3 310-3 238-0 255-3 255-3 255-3 255-3 255-3 436-0 436-0 436-0 436-0 436-0 363-0 363-0 363-0 363-0 363-0 363-0 363-0 363-0 247-0 247-0 247-0 247-0 234-3 234-3 234-3 234-3 234-3 234-3 234-3 234-3 339-0 339-0 339-0 292-3 339-0 339-0 339-0 339-0 339-0 121-0 262-0 121-0 121-0 121-0 121-0 121-0 362-0 362-0 362-0 362-0 241-3 241-3 414-3 414-3 293-0 293-0 293-0 293-0 293-0 293-0 293-0 189-3 189-3 189-3 350-3 350-3 350-3 350-3 350-3 350-3 91-0 91-0 91-0 91-0 197-3 197-3 197-3 197-3 197-3 374-0 374-0 43-0 43-0 222-3 222-3 222-3 163-3 163-3 163-3 325-3 325-3 325-3 325-3 443-0 443-0 443-0 443-0 443-0 443-0 199-0 199-0 199-0 218-0 218-0 218-0 0-2 0-2 0-2 0-2 0-2 0-2 0-2 0-2 0-2 0-2 0-2 0-2 0-2 0-2 0-2 0-2 0-2 0-2 0-2 0-2 0-2 0-2 0-2 0-2 0-2 0-2 0-2 0-2 0-2 0-2 
0-2 0-2 0-2 0-2 0-2 0-2 0-2 0-2 0-2 0-2 0-2 0-2 0-2 0-2 0-2 0-2 0-2 0-2 0-2 0-2 0-2 0-2 0-2 0-2 0-2 0-2 0-2 0-2 0-2 0-2 0-2 0-2 0-2 0-2 237-3 237-3 237-3 237-3 237-3 301-3 301-3 301-3 301-3 301-3 301-3 301-3 428-0 428-0 428-0 233-0 233-0 233-0 233-0 233-0 233-0 87-0 202-0 202-0 202-0 202-0 202-0 202-0 202-0 202-0 331-3 331-3 331-3 331-3 331-3 157-3 157-3 157-3 157-3 157-3 412-0 412-0 412-0 310-3 310-3 310-3 238-0 238-0 238-0 255-3 255-3 255-3 255-3 436-0 436-0 436-0 436-0 436-0 363-0 363-0 363-0 363-0 363-0 363-0 363-0 363-0 247-0 247-0 247-0 247-0 247-0 234-3 234-3 234-3 234-3 234-3 234-3 339-0 339-0 339-0 292-3 292-3 339-0 339-0 339-0 339-0 262-0 262-0 262-0 262-0 262-0 121-0 121-0 121-0 121-0 121-0 121-0 414-3 414-3 414-3 414-3 414-3 293-0 293-0 293-0 293-0 293-0 293-0 293-0 293-0 189-3 189-3 350-3 350-3 350-3 350-3 350-3 350-3 91-0 91-0 91-0 91-0 197-3 197-3 197-3 197-3 197-3 197-3 43-0 43-0 222-3 222-3 222-3 163-3 163-3 163-3 163-3 325-3 325-3 325-3 325-3 443-0 443-0 443-0 443-0 443-0 443-0 199-0 218-0 218-0 218-0 218-0 218-0 218-0 0-2 0-2 0-2 0-2 0-2 0-2 0-2 0-2 0-2 0-2 0-2 0-2 0-2 0-2 0-2 0-2 0-2 0-2 0-2 0-2 0-2 0-2 0-2 0-2 0-2 0-2 0-2 0-2 0-2 
0-2 0-2 0-2 0-2 0-2 0-2 0-2 0-2 0-2 0-2 0-2 0-2 0-2 0-2 0-2 0-2 0-2 0-2 0-2 0-2 0-2 0-2 0-2 0-2 0-2 0-2 0-2 0-2 0-2 0-2 0-2 0-2 0-2 0-2 237-3 377-3 237-3 237-3 301-3 301-3 229-0 229-0 229-0 229-0 428-0 428-0 428-0 428-0 233-0 233-0 233-0 233-0 233-0 233-0 233-0 87-0 87-0 202-0 202-0 202-0 202-0 202-0 202-0 202-0 331-3 331-3 331-3 331-3 331-3 157-3 157-3 157-3 157-3 157-3 412-0 412-0 412-0 310-3 238-0 238-0 238-0 238-0 238-0 238-0 238-0 255-3 255-3 436-0 436-0 436-0 436-0 436-0 436-0 363-0 436-0 436-0 363-0 363-0 363-0 182-3 182-3 247-0 247-0 247-0 247-0 321-3 234-3 234-3 234-3 321-3 339-0 339-0 321-3 321-3 292-3 292-3 339-0 339-0 339-0 262-0 262-0 262-0 262-0 262-0 262-0 121-0 121-0 121-0 121-0 121-0 267-3 267-3 267-3 414-3 414-3 414-3 414-3 414-3 414-3 213-0 213-0 213-0 189-3 189-3 189-3 189-3 189-3 350-3 350-3 350-3 350-3 350-3 91-0 91-0 197-3 197-3 197-3 197-3 197-3 197-3 197-3 197-3 43-0 43-0 222-3 222-3 222-3 163-3 163-3 163-3 163-3 325-3 325-3 325-3 443-0 443-0 443-0 443-0 443-0 443-0 218-0 218-0 218-0 218-0 218-0 218-0 218-0 218-0 0-2 0-2 0-2 0-2 0-2 0-2 0-2 0-2 0-2 0-2 0-2 0-2 0-2 0-2 0-2 0-2 0-2 0-2 0-2 0-2 0-2 0-2 0-2 0-2 0-2 0-2 0-2 0-2 0-2 
0-2 0-2 0-2 0-2 0-2 0-2 0-2 0-2 0-2 0-2 0-2 0-2 0-2 0-2 0-2 0-2 0-2 0-2 0-2 0-2 0-2 0-2 0-2 0-2 0-2 0-2 0-2 0-2 0-2 0-2 0-2 0-2 0-2 0-2 237-3 377-3 237-3 229-0 229-0 229-0 229-0 229-0 229-0 229-0 428-0 428-0 428-0 428-0 428-0 233-0 233-0 233-0 233-0 87-0 87-0 87-0 87-0 202-0 202-0 202-0 202-0 202-0 331-3 202-0 331-3 331-3 331-3 331-3 331-3 331-3 157-3 157-3 157-3 157-3 412-0 412-0 412-0 412-0 238-0 238-0 238-0 238-0 238-0 238-0 238-0 255-3 238-0 436-0 436-0 436-0 436-0 436-0 436-0 436-0 436-0 436-0 363-0 363-0 182-3 182-3 182-3 247-0 247-0 247-0 321-3 321-3 321-3 321-3 321-3 321-3 321-3 321-3 321-3 321-3 292-3 292-3 292-3 262-0 262-0 262-0 262-0 262-0 262-0 262-0 121-0 121-0 121-0 121-0 121-0 121-0 267-3 267-3 414-3 414-3 414-3 414-3 414-3 414-3 414-3 213-0 213-0 213-0 213-0 213-0 213-0 213-0 213-0 350-3 350-3 350-3 350-3 350-3 350-3 91-0 197-3 197-3 197-3 197-3 197-3 197-3 197-3 222-3 222-3 222-3 222-3 448-0 448-0 163-3 163-3 163-3 163-3 163-3 163-3 163-3 443-0 443-0 443-0 443-0 399-0 218-0 218-0 218-0 218-0 218-0 218-0 218-0 218-0 218-0 0-2 0-2 0-2 0-2 0-2 0-2 0-2 0-2 0-2 0-2 0-2 0-2 0-2 0-2 0-2 0-2 0-2 0-2 0-2 0-2 0-2 0-2 0-2 0-2 0-2 0-2 0-2 0-2 0-2 
0-2 0-2 0-2 0-2 0-2 0-2 0-2 0-2 0-2 0-2 0-2 0-2 0-2 0-2 0-2 0-2 0-2 0-2 0-2 0-2 0-2 0-2 0-2 0-2 0-2 0-2 0-2 0-2 0-2 0-2 0-2 0-2 0-2 0-2 377-3 377-3 237-3 229-0 229-0 229-0 229-0 229-0 229-0 229-0 428-0 428-0 428-0 428-0 428-0 233-0 233-0 233-0 233-0 233-0 87-0 87-0 87-0 202-0 202-0 202-0 202-0 331-3 331-3 331-3 331-3 331-3 331-3 331-3 157-3 157-3 157-3 157-3 157-3 412-0 412-0 412-0 412-0 412-0 412-0 238-0 238-0 238-0 238-0 238-0 238-0 238-0 238-0 436-0 436-0 365-0 365-0 365-0 365-0 365-0 365-0 365-0 365-0 363-0 182-3 182-3 182-3 182-3 182-3 247-0 321-3 321-3 321-3 321-3 321-3 321-3 321-3 321-3 321-3 321-3 292-3 292-3 292-3 262-0 262-0 262-0 262-0 262-0 262-0 262-0 262-0 267-3 267-3 267-3 267-3 267-3 267-3 267-3 313-0 414-3 414-3 414-3 414-3 414-3 414-3 213-0 213-0 213-0 213-0 213-0 213-0 213-0 213-0 213-0 350-3 350-3 350-3 91-0 91-0 91-0 197-3 197-3 91-0 197-3 91-0 197-3 197-3 222-3 222-3 448-0 448-0 448-0 448-0 163-3 163-3 163-3 163-3 163-3 163-3 163-3 163-3 399-0 399-0 399-0 399-0 218-0 218-0 218-0 218-0 218-0 218-0 273-0 218-0 218-0 0-2 0-2 0-2 0-2 0-2 0-2 0-2 0-2 0-2 0-2 0-2 0-2 0-2 0-2 0-2 0-2 0-2 0-2 0-2 0-2 0-2 0-2 0-2 0-2 0-2 0-2 0-2 0-2 0-2 
0-2 0-2 0-2 0-2 0-2 0-2 0-2 0-2 0-2 0-2 0-2 0-2 0-2 0-2 0-2 0-2 0-2 0-2 0-2 0-2 0-2 0-2 0-2 0-2 0-2 0-2 0-2 0-2 0-2 0-2 0-2 0-2 0-2 0-2 377-3 377-3 377-3 377-3 229-0 229-0 229-0 229-0 229-0 229-0 428-0 428-0 428-0 428-0 428-0 233-0 233-0 233-0 233-0 233-0 376-0 87-0 87-0 202-0 202-0 202-0 331-3 331-3 331-3 331-3 331-3 331-3 331-3 157-3 157-3 157-3 157-3 157-3 157-3 412-0 412-0 412-0 412-0 412-0 412-0 238-0 238-0 238-0 238-0 238-0 238-0 238-0 436-0 436-0 365-0 365-0 365-0 365-0 365-0 365-0 365-0 365-0 365-0 365-0 182-3 182-3 182-3 182-3 182-3 321-3 321-3 321-3 321-3 321-3 321-3 321-3 321-3 321-3 321-3 321-3 292-3 292-3 292-3 262-0 262-0 262-0 262-0 262-0 262-0 262-0 262-0 169-3 267-3 267-3 267-3 267-3 267-3 313-0 313-0 313-0 414-3 414-3 414-3 414-3 213-0 213-0 213-0 213-0 213-0 213-0 213-0 213-0 213-0 213-0 350-3 424-0 424-0 91-0 91-0 91-0 91-0 91-0 91-0 91-0 91-0 197-3 197-3 197-3 222-3 222-3 448-0 448-0 448-0 448-0 163-3 163-3 163-3 448-0 163-3 163-3 163-3 163-3 399-0 399-0 399-0 218-0 218-0 399-0 273-0 273-0 273-0 273-0 218-0 218-0 273-0 0-2 0-2 0-2 0-2 0-2 0-2 0-2 0-2 0-2 0-2 0-2 0-2 0-2 0-2 0-2 0-2 0-2 0-2 0-2 0-2 0-2 0-2 0-2 0-2 0-2 0-2 0-2 0-2 
0-2 0-2 0-2 0-2 0-2 0-2 0-2 0-2 0-2 0-2 0-2 0-2 0-2 0-2 0-2 0-2 0-2 0-2 0-2 0-2 0-2 0-2 0-2 0-2 0-2 0-2 0-2 0-2 0-2 0-2 0-2 0-2 0-2 0-2 377-3 377-3 377-3 377-3 229-0 229-0 229-0 229-0 229-0 229-0 428-0 428-0 428-0 181-3 428-0 428-0 428-0 233-0 233-0 376-0 376-0 87-0 87-0 202-0 202-0 202-0 330-0 331-3 331-3 331-3 330-0 231-3 231-3 231-3 231-3 231-3 157-3 157-3 412-0 412-0 412-0 412-0 412-0 412-0 158-0 238-0 238-0 238-0 238-0 238-0 238-0 238-0 436-0 436-0 365-0 365-0 365-0 365-0 365-0 365-0 365-0 365-0 182-3 182-3 182-3 182-3 182-3 182-3 182-3 258-3 258-3 258-3 168-3 168-3 168-3 321-3 321-3 321-3 321-3 321-3 292-3 292-3 292-3 292-3 292-3 262-0 262-0 262-0 262-0 262-0 262-0 169-3 267-3 267-3 267-3 313-0 313-0 313-0 313-0 313-0 313-0 414-3 414-3 414-3 414-3 313-0 213-0 213-0 213-0 213-0 213-0 349-0 213-0 213-0 424-0 424-0 424-0 424-0 91-0 91-0 91-0 91-0 91-0 91-0 265-3 265-3 222-3 222-3 222-3 222-3 448-0 448-0 448-0 448-0 448-0 448-0 448-0 448-0 448-0 163-3 163-3 163-3 399-0 399-0 399-0 399-0 399-0 399-0 273-0 273-0 273-0 273-0 218-0 218-0 273-0 0-2 0-2 0-2 0-2 0-2 0-2 0-2 0-2 0-2 0-2 0-2 0-2 0-2 0-2 0-2 0-2 0-2 0-2 0-2 0-2 0-2 0-2 0-2 0-2 0-2 0-2 0-2 0-2 
0-2 0-2 0-2 0-2 0-2 0-2 0-2 0-2 0-2 0-2 0-2 0-2 0-2 0-2 0-2 0-2 0-2 0-2 0-2 0-2 0-2 0-2 0-2 0-2 0-2 0-2 0-2 0-2 0-2 0-2 0-2 0-2 0-2 0-2 0-2 377-3 377-3 377-3 229-0 229-0 229-0 229-0 229-0 428-0 428-0 428-0 181-3 181-3 428-0 428-0 428-0 233-0 233-0 376-0 376-0 376-0 330-0 330-0 330-0 330-0 330-0 331-3 331-3 330-0 330-0 231-3 231-3 231-3 231-3 231-3 231-3 157-3 412-0 412-0 412-0 412-0 412-0 158-0 158-0 158-0 158-0 158-0 158-0 158-0 158-0 264-0 264-0 264-0 264-0 365-0 365-0 365-0 365-0 365-0 365-0 365-0 182-3 182-3 296-0 182-3 182-3 182-3 182-3 258-3 258-3 258-3 168-3 168-3 168-3 168-3 168-3 168-3 168-3 321-3 292-3 292-3 292-3 292-3 292-3 292-3 169-3 169-3 169-3 169-3 169-3 169-3 267-3 267-3 313-0 313-0 313-0 313-0 313-0 313-0 313-0 414-3 414-3 313-0 313-0 313-0 313-0 349-0 349-0 349-0 349-0 349-0 349-0 349-0 424-0 424-0 424-0 424-0 91-0 91-0 91-0 91-0 91-0 91-0 265-3 265-3 265-3 265-3 222-3 222-3 222-3 448-0 448-0 448-0 448-0 448-0 448-0 448-0 448-0 448-0 448-0 399-0 399-0 399-0 399-0 399-0 399-0 399-0 273-0 273-0 273-0 273-0 273-0 273-0 273-0 0-2 0-2 0-2 0-2 0-2 0-2 0-2 0-2 0-2 0-2 0-2 0-2 0-2 0-2 0-2 0-2 0-2 0-2 0-2 0-2 0-2 0-2 0-2 0-2 0-2 0-2 0-2 0-2 
0-2 0-2 0-2 0-2 0-2 0-2 0-2 0-2 0-2 0-2 0-2 0-2 0-2 0-2 0-2 0-2 0-2 0-2 0-2 0-2 0-2 0-2 0-2 0-2 0-2 0-2 0-2 0-2 0-2 0-2 0-2 0-2 0-2 0-2 0-2 377-3 377-3 377-3 229-0 229-0 229-0 229-0 229-0 229-0 428-0 181-3 181-3 181-3 181-3 428-0 181-3 233-0 233-0 376-0 376-0 376-0 376-0 376-0 330-0 330-0 330-0 331-3 331-3 330-0 231-3 231-3 231-3 231-3 231-3 231-3 231-3 231-3 231-3 412-0 412-0 412-0 412-0 158-0 158-0 158-0 158-0 158-0 158-0 158-0 158-0 158-0 264-0 264-0 264-0 264-0 365-0 365-0 264-0 264-0 365-0 365-0 182-3 182-3 296-0 182-3 182-3 182-3 258-3 258-3 258-3 168-3 168-3 168-3 168-3 168-3 168-3 168-3 168-3 270-3 292-3 292-3 292-3 292-3 292-3 292-3 292-3 169-3 169-3 169-3 169-3 169-3 169-3 267-3 267-3 267-3 267-3 267-3 313-0 313-0 313-0 414-3 414-3 313-0 313-0 313-0 313-0 349-0 349-0 349-0 349-0 349-0 349-0 349-0 424-0 424-0 424-0 424-0 322-0 322-0 322-0 322-0 91-0 91-0 265-3 265-3 265-3 265-3 265-3 222-3 222-3 448-0 448-0 340-0 340-0 448-0 448-0 448-0 448-0 448-0 448-0 399-0 399-0 399-0 399-0 399-0 399-0 399-0 148-0 148-0 273-0 273-0 273-0 273-0 273-0 0-2 0-2 0-2 0-2 0-2 0-2 0-2 0-2 0-2 0-2 0-2 0-2 0-2 0-2 0-2 0-2 0-2 0-2 0-2 0-2 0-2 0-2 0-2 0-2 0-2 0-2 0-2 0-2 
0-2 0-2 0-2 0-2 0-2 0-2 0-2 0-2 0-2 0-2 0-2 0-2 0-2 0-2 0-2 0-2 0-2 0-2 0-2 0-2 0-2 0-2 0-2 0-2 0-2 0-2 0-2 0-2 0-2 0-2 0-2 0-2 0-2 0-2 0-2 377-3 377-3 377-3 229-0 303-3 303-3 303-3 428-0 428-0 428-0 181-3 181-3 181-3 181-3 181-3 181-3 181-3 233-0 376-0 376-0 376-0 376-0 376-0 330-0 330-0 330-0 330-0 330-0 330-0 231-3 231-3 231-3 231-3 231-3 231-3 231-3 231-3 231-3 412-0 412-0 412-0 412-0 389-3 158-0 158-0 158-0 216-3 216-3 216-3 216-3 264-0 264-0 264-0 264-0 264-0 264-0 264-0 264-0 264-0 264-0 264-0 182-3 296-0 296-0 182-3 258-3 258-3 258-3 258-3 258-3 168-3 168-3 168-3 168-3 168-3 168-3 168-3 270-3 270-3 292-3 292-3 292-3 292-3 58-3 58-3 58-3 58-3 169-3 169-3 169-3 169-3 169-3 267-3 267-3 267-3 267-3 267-3 313-0 313-0 313-0 313-0 313-0 313-0 313-0 349-0 349-0 349-0 349-0 349-0 349-0 349-0 349-0 424-0 424-0 424-0 424-0 424-0 322-0 322-0 322-0 322-0 366-3 366-3 366-3 265-3 265-3 265-3 265-3 222-3 222-3 448-0 448-0 340-0 340-0 340-0 340-0 340-0 340-0 474-3 474-3 474-3 474-3 474-3 399-0 399-0 399-0 399-0 399-0 148-0 273-0 273-0 273-0 273-0 273-0 0-2 0-2 0-2 0-2 0-2 0-2 0-2 0-2 0-2 0-2 0-2 0-2 0-2 0-2 0-2 0-2 0-2 0-2 0-2 0-2 0-2 0-2 0-2 0-2 0-2 0-2 0-2 0-2 
0-2 0-2 0-2 0-2 0-2 0-2 0-2 0-2 0-2 0-2 0-2 0-2 0-2 0-2 0-2 0-2 0-2 0-2 0-2 0-2 0-2 0-2 0-2 0-2 0-2 0-2 0-2 0-2 0-2 0-2 0-2 0-2 0-2 0-2 377-3 377-3 377-3 377-3 303-3 303-3 303-3 303-3 303-3 303-3 303-3 181-3 181-3 181-3 181-3 181-3 181-3 376-0 376-0 376-0 376-0 376-0 354-0 354-0 330-0 330-0 330-0 330-0 330-0 330-0 330-0 231-3 231-3 231-3 231-3 231-3 231-3 231-3 231-3 389-3 389-3 389-3 389-3 389-3 158-0 158-0 158-0 216-3 216-3 216-3 216-3 216-3 264-0 264-0 264-0 264-0 264-0 264-0 264-0 264-0 264-0 264-0 182-3 296-0 296-0 296-0 258-3 258-3 258-3 258-3 258-3 168-3 168-3 168-3 168-3 168-3 168-3 270-3 270-3 270-3 270-3 292-3 292-3 292-3 58-3 58-3 270-3 58-3 169-3 169-3 169-3 169-3 169-3 267-3 267-3 267-3 267-3 267-3 318-3 318-3 313-0 313-0 313-0 313-0 313-0 349-0 349-0 349-0 349-0 349-0 349-0 349-0 349-0 424-0 424-0 424-0 424-0 424-0 322-0 322-0 322-0 322-0 366-3 366-3 366-3 366-3 366-3 265-3 265-3 265-3 265-3 265-3 340-0 340-0 340-0 340-0 340-0 340-0 474-3 474-3 474-3 474-3 474-3 474-3 399-0 399-0 399-0 399-0 399-0 148-0 148-0 273-0 273-0 273-0 273-0 0-2 0-2 0-2 0-2 0-2 0-2 0-2 0-2 0-2 0-2 0-2 0-2 0-2 0-2 0-2 0-2 0-2 0-2 0-2 0-2 0-2 0-2 0-2 0-2 0-2 0-2 0-2 0-2 
0-2 0-2 0-2 0-2 0-2 0-2 0-2 0-2 0-2 0-2 0-2 0-2 0-2 0-2 0-2 0-2 0-2 0-2 0-2 0-2 0-2 0-2 0-2 0-2 0-2 0-2 0-2 0-2 0-2 0-2 0-2 0-2 0-2 0-2 377-3 377-3 377-3 377-3 303-3 303-3 303-3 303-3 303-3 303-3 303-3 181-3 181-3 181-3 181-3 181-3 376-0 376-0 376-0 376-0 376-0 376-0 354-0 354-0 330-0 330-0 330-0 330-0 330-0 330-0 330-0 201-0 201-0 201-0 201-0 201-0 201-0 389-3 389-3 389-3 389-3 389-3 389-3 389-3 158-0 158-0 158-0 216-3 216-3 216-3 216-3 469-3 469-3 469-3 264-0 264-0 264-0 264-0 336-3 336-3 336-3 336-3 182-3 296-0 296-0 296-0 258-3 258-3 258-3 258-3 258-3 258-3 168-3 168-3 168-3 305-0 270-3 270-3 270-3 270-3 270-3 270-3 270-3 270-3 270-3 270-3 270-3 58-3 169-3 169-3 169-3 169-3 169-3 169-3 267-3 267-3 267-3 267-3 318-3 318-3 318-3 318-3 318-3 318-3 349-0 349-0 244-3 349-0 244-3 244-3 244-3 244-3 424-0 424-0 424-0 424-0 322-0 322-0 322-0 322-0 322-0 322-0 366-3 366-3 366-3 366-3 366-3 366-3 265-3 265-3 265-3 265-3 265-3 340-0 340-0 340-0 340-0 340-0 474-3 474-3 474-3 474-3 394-3 394-3 394-3 394-3 394-3 399-0 399-0 148-0 148-0 273-0 273-0 273-0 273-0 0-2 0-2 0-2 0-2 0-2 0-2 0-2 0-2 0-2 0-2 0-2 0-2 0-2 0-2 0-2 0-2 0-2 0-2 0-2 0-2 0-2 0-2 0-2 0-2 0-2 0-2 0-2 0-2 
0-2 0-2 0-2 0-2 0-2 0-2 0-2 0-2 0-2 0-2 0-2 0-2 0-2 0-2 0-2 0-2 0-2 0-2 0-2 0-2 0-2 0-2 0-2 0-2 0-2 0-2 0-2 0-2 0-2 0-2 0-2 0-2 0-2 0-2 377-3 377-3 377-3 377-3 282-3 303-3 303-3 303-3 303-3 303-3 303-3 303-3 181-3 181-3 181-3 181-3 181-3 376-0 376-0 376-0 376-0 376-0 354-0 354-0 354-0 330-0 354-0 354-0 330-0 330-0 201-0 201-0 201-0 201-0 201-0 201-0 201-0 201-0 389-3 389-3 389-3 389-3 389-3 158-0 158-0 158-0 158-0 158-0 216-3 216-3 469-3 469-3 469-3 469-3 264-0 264-0 264-0 264-0 336-3 336-3 336-3 336-3 336-3 336-3 296-0 296-0 296-0 296-0 296-0 258-3 258-3 258-3 258-3 168-3 168-3 305-0 270-3 270-3 270-3 270-3 270-3 270-3 270-3 270-3 270-3 270-3 58-3 58-3 169-3 169-3 169-3 169-3 169-3 489-0 489-0 489-0 489-0 489-0 318-3 318-3 318-3 318-3 318-3 318-3 349-0 349-0 244-3 244-3 244-3 244-3 244-3 424-0 424-0 424-0 424-0 424-0 322-0 322-0 322-0 322-0 322-0 322-0 322-0 366-3 366-3 366-3 366-3 366-3 265-3 265-3 265-3 265-3 340-0 340-0 340-0 340-0 340-0 474-3 474-3 474-3 474-3 474-3 394-3 394-3 394-3 394-3 394-3 394-3 399-0 148-0 148-0 273-0 273-0 273-0 273-0 0-2 0-2 0-2 0-2 0-2 0-2 0-2 0-2 0-2 0-2 0-2 0-2 0-2 0-2 0-2 0-2 0-2 0-2 0-2 0-2 0-2 0-2 0-2 0-2 0-2 0-2 0-2 0-2 
0-2 0-2 0-2 0-2 0-2 0-2 0-2 0-2 0-2 0-2 0-2 0-2 0-2 0-2 0-2 0-2 0-2 0-2 0-2 0-2 0-2 0-2 0-2 0-2 0-2 0-2 0-2 0-2 0-2 0-2 0-2 0-2 0-2 0-2 377-3 377-3 377-3 282-3 282-3 303-3 303-3 303-3 303-3 303-3 303-3 303-3 204-3 181-3 181-3 181-3 181-3 181-3 376-0 376-0 376-0 376-0 376-0 354-0 354-0 330-0 354-0 354-0 330-0 201-0 201-0 201-0 201-0 201-0 201-0 201-0 201-0 201-0 389-3 389-3 389-3 389-3 389-3 389-3 389-3 158-0 158-0 158-0 216-3 469-3 469-3 469-3 469-3 469-3 264-0 264-0 336-3 336-3 336-3 336-3 336-3 336-3 336-3 336-3 296-0 296-0 296-0 296-0 296-0 258-3 258-3 258-3 258-3 305-0 305-0 305-0 270-3 270-3 270-3 270-3 270-3 270-3 270-3 270-3 270-3 58-3 58-3 58-3 58-3 58-3 58-3 58-3 58-3 489-0 489-0 489-0 489-0 489-0 318-3 318-3 318-3 318-3 318-3 318-3 318-3 318-3 244-3 244-3 244-3 244-3 117-0 116-0 424-0 424-0 424-0 424-0 322-0 322-0 322-0 322-0 322-0 348-0 348-0 348-0 366-3 366-3 366-3 366-3 265-3 265-3 265-3 265-3 194-3 340-0 340-0 340-0 340-0 474-3 474-3 474-3 474-3 474-3 394-3 394-3 394-3 394-3 394-3 394-3 394-3 148-0 148-0 148-0 148-0 148-0 148-0 0-2 0-2 0-2 0-2 0-2 0-2 0-2 0-2 0-2 0-2 0-2 0-2 0-2 0-2 0-2 0-2 0-2 0-2 0-2 0-2 0-2 0-2 0-2 0-2 0-2 0-2 0-2 0-2 
0-2 0-2 0-2 0-2 0-2 0-2 0-2 0-2 0-2 0-2 0-2 0-2 0-2 0-2 0-2 0-2 0-2 0-2 0-2 0-2 0-2 0-2 0-2 0-2 0-2 0-2 0-2 0-2 0-2 0-2 0-2 0-2 0-2 0-2 377-3 377-3 377-3 282-3 282-3 282-3 282-3 204-3 303-3 303-3 303-3 303-3 204-3 181-3 204-3 204-3 204-3 181-3 181-3 230-0 376-0 354-0 354-0 354-0 354-0 330-0 354-0 354-0 330-0 201-0 201-0 201-0 201-0 201-0 201-0 201-0 201-0 259-3 389-3 389-3 389-3 389-3 389-3 389-3 389-3 158-0 158-0 158-0 216-3 469-3 469-3 469-3 469-3 469-3 264-0 469-3 469-3 336-3 336-3 336-3 336-3 336-3 336-3 336-3 336-3 296-0 296-0 296-0 296-0 296-0 258-3 258-3 258-3 164-0 164-0 305-0 305-0 305-0 270-3 270-3 36-0 270-3 58-3 58-3 58-3 58-3 58-3 58-3 58-3 489-0 489-0 489-0 489-0 489-0 489-0 489-0 318-3 318-3 318-3 334-3 318-3 318-3 318-3 318-3 244-3 244-3 244-3 244-3 244-3 117-0 117-0 116-0 116-0 116-0 116-0 424-0 424-0 322-0 322-0 322-0 348-0 348-0 348-0 348-0 366-3 366-3 366-3 366-3 366-3 265-3 194-3 194-3 194-3 340-0 340-0 340-0 340-0 474-3 474-3 474-3 474-3 474-3 394-3 394-3 394-3 394-3 394-3 394-3 394-3 221-3 221-3 148-0 148-0 148-0 148-0 0-2 0-2 0-2 0-2 0-2 0-2 0-2 0-2 0-2 0-2 0-2 0-2 0-2 0-2 0-2 0-2 0-2 0-2 0-2 0-2 0-2 0-2 0-2 0-2 0-2 0-2 0-2 0-2 
0-2 0-2 0-2 0-2 0-2 0-2 0-2 0-2 0-2 0-2 0-2 0-2 0-2 0-2 0-2 0-2 0-2 0-2 0-2 0-2 0-2 0-2 0-2 0-2 0-2 0-2 0-2 0-2 0-2 0-2 0-2 0-2 0-2 0-2 282-3 282-3 282-3 282-3 282-3 282-3 282-3 204-3 204-3 303-3 303-3 204-3 204-3 204-3 204-3 204-3 204-3 204-3 204-3 230-0 230-0 230-0 230-0 354-0 354-0 354-0 354-0 354-0 354-0 354-0 201-0 201-0 201-0 259-3 259-3 201-0 201-0 259-3 259-3 389-3 389-3 389-3 389-3 389-3 389-3 216-3 216-3 216-3 216-3 469-3 469-3 469-3 469-3 469-3 469-3 469-3 469-3 469-3 336-3 469-3 336-3 336-3 336-3 336-3 409-0 409-0 296-0 296-0 296-0 296-0 258-3 258-3 258-3 164-0 164-0 164-0 305-0 305-0 36-0 36-0 36-0 36-0 58-3 58-3 58-3 58-3 58-3 58-3 58-3 489-0 489-0 489-0 489-0 489-0 489-0 489-0 318-3 318-3 334-3 334-3 334-3 318-3 244-3 244-3 244-3 244-3 244-3 244-3 244-3 117-0 116-0 116-0 116-0 116-0 116-0 116-0 424-0 322-0 322-0 322-0 348-0 348-0 348-0 348-0 348-0 366-3 366-3 366-3 366-3 194-3 194-3 194-3 194-3 340-0 194-3 340-0 340-0 474-3 474-3 474-3 474-3 474-3 394-3 394-3 394-3 394-3 394-3 394-3 221-3 221-3 148-0 148-0 148-0 148-0 148-0 0-2 0-2 0-2 0-2 0-2 0-2 0-2 0-2 0-2 0-2 0-2 0-2 0-2 0-2 0-2 0-2 0-2 0-2 0-2 0-2 0-2 0-2 0-2 0-2 0-2 0-2 0-2 0-2 
0-2 0-2 0-2 0-2 0-2 0-2 0-2 0-2 0-2 0-2 0-2 0-2 0-2 0-2 0-2 0-2 0-2 0-2 0-2 0-2 0-2 0-2 0-2 0-2 0-2 0-2 0-2 0-2 0-2 0-2 0-2 0-2 0-2 0-2 282-3 282-3 282-3 282-3 282-3 282-3 282-3 204-3 204-3 204-3 204-3 204-3 204-3 204-3 204-3 204-3 230-0 230-0 230-0 230-0 230-0 230-0 285-0 285-0 285-0 354-0 354-0 354-0 354-0 354-0 201-0 201-0 201-0 259-3 259-3 201-0 259-3 259-3 259-3 389-3 389-3 389-3 216-3 216-3 216-3 216-3 216-3 216-3 216-3 469-3 469-3 469-3 469-3 469-3 469-3 469-3 469-3 469-3 469-3 469-3 336-3 336-3 336-3 336-3 409-0 409-0 308-3 296-0 296-0 296-0 296-0 258-3 164-0 164-0 164-0 164-0 305-0 305-0 36-0 36-0 36-0 36-0 36-0 36-0 36-0 58-3 58-3 58-3 58-3 489-0 489-0 489-0 489-0 489-0 489-0 418-3 318-3 318-3 334-3 334-3 334-3 334-3 244-3 244-3 244-3 244-3 244-3 244-3 244-3 117-0 116-0 116-0 116-0 116-0 116-0 116-0 116-0 322-0 322-0 348-0 348-0 348-0 348-0 348-0 348-0 366-3 366-3 366-3 366-3 194-3 194-3 194-3 194-3 340-0 194-3 194-3 194-3 474-3 474-3 449-3 474-3 394-3 394-3 394-3 394-3 394-3 394-3 394-3 221-3 221-3 148-0 148-0 148-0 0-2 0-2 0-2 0-2 0-2 0-2 0-2 0-2 0-2 0-2 0-2 0-2 0-2 0-2 0-2 0-2 0-2 0-2 0-2 0-2 0-2 0-2 0-2 0-2 0-2 0-2 0-2 0-2 0-2 0-2 
0-2 0-2 0-2 0-2 0-2 0-2 0-2 0-2 0-2 0-2 0-2 0-2 0-2 0-2 0-2 0-2 0-2 0-2 0-2 0-2 0-2 0-2 0-2 0-2 0-2 0-2 0-2 0-2 0-2 0-2 0-2 0-2 0-2 0-2 282-3 282-3 282-3 282-3 282-3 282-3 352-3 352-3 352-3 204-3 204-3 204-3 204-3 204-3 204-3 230-0 230-0 230-0 230-0 230-0 230-0 230-0 285-0 285-0 285-0 285-0 285-0 354-0 354-0 354-0 259-3 259-3 259-3 259-3 259-3 259-3 259-3 259-3 259-3 260-3 260-3 260-3 216-3 216-3 216-3 216-3 216-3 216-3 388-0 388-0 388-0 388-0 388-0 388-0 388-0 439-0 439-0 469-3 409-0 409-0 409-0 336-3 409-0 409-0 409-0 409-0 308-3 296-0 296-0 296-0 296-0 258-3 164-0 164-0 164-0 164-0 305-0 36-0 36-0 36-0 36-0 36-0 36-0 36-0 36-0 36-0 58-3 58-3 58-3 489-0 489-0 489-0 489-0 489-0 489-0 418-3 418-3 418-3 334-3 334-3 334-3 334-3 334-3 334-3 244-3 244-3 244-3 244-3 244-3 117-0 116-0 116-0 116-0 116-0 116-0 116-0 116-0 322-0 348-0 348-0 348-0 348-0 348-0 348-0 348-0 366-3 348-0 348-0 347-0 194-3 194-3 194-3 194-3 194-3 194-3 194-3 194-3 474-3 474-3 449-3 474-3 474-3 474-3 394-3 394-3 394-3 221-3 221-3 221-3 148-0 148-0 148-0 148-0 0-2 0-2 0-2 0-2 0-2 0-2 0-2 0-2 0-2 0-2 0-2 0-2 0-2 0-2 0-2 0-2 0-2 0-2 0-2 0-2 0-2 0-2 0-2 0-2 0-2 0-2 0-2 0-2 0-2 0-2 
0-2 0-2 0-2 0-2 0-2 0-2 0-2 0-2 0-2 0-2 0-2 0-2 0-2 0-2 0-2 0-2 0-2 0-2 0-2 0-2 0-2 0-2 0-2 0-2 0-2 0-2 0-2 0-2 0-2 0-2 0-2 0-2 0-2 0-2 282-3 282-3 282-3 282-3 282-3 282-3 352-3 352-3 352-3 204-3 204-3 204-3 204-3 204-3 204-3 230-0 230-0 230-0 230-0 230-0 230-0 285-0 285-0 285-0 285-0 285-0 354-0 354-0 354-0 354-0 259-3 259-3 259-3 259-3 259-3 259-3 259-3 259-3 259-3 259-3 260-3 260-3 216-3 216-3 216-3 216-3 216-3 216-3 388-0 388-0 388-0 388-0 388-0 388-0 388-0 439-0 439-0 409-0 409-0 409-0 409-0 409-0 409-0 409-0 409-0 409-0 308-3 308-3 296-0 296-0 296-0 164-0 164-0 164-0 164-0 164-0 305-0 305-0 36-0 36-0 36-0 36-0 36-0 36-0 36-0 36-0 337-0 337-0 337-0 337-0 489-0 418-3 418-3 418-3 418-3 418-3 418-3 418-3 418-3 334-3 334-3 334-3 334-3 334-3 334-3 244-3 244-3 244-3 244-3 117-0 116-0 116-0 116-0 116-0 116-0 116-0 116-0 322-0 348-0 214-3 348-0 348-0 348-0 348-0 348-0 348-0 348-0 347-0 347-0 347-0 194-3 194-3 194-3 194-3 194-3 194-3 194-3 474-3 474-3 449-3 449-3 449-3 449-3 449-3 394-3 221-3 221-3 221-3 221-3 148-0 148-0 148-0 148-0 0-2 0-2 0-2 0-2 0-2 0-2 0-2 0-2 0-2 0-2 0-2 0-2 0-2 0-2 0-2 0-2 0-2 0-2 0-2 0-2 0-2 0-2 0-2 0-2 0-2 0-2 0-2 0-2 0-2 0-2 
0-2 0-2 0-2 0-2 0-2 0-2 0-2 0-2 0-2 0-2 0-2 0-2 0-2 0-2 0-2 0-2 0-2 0-2 0-2 0-2 0-2 0-2 0-2 0-2 0-2 0-2 0-2 0-2 0-2 0-2 0-2 0-2 0-2 0-2 282-3 282-3 282-3 352-3 352-3 352-3 352-3 352-3 352-3 356-3 204-3 204-3 356-3 356-3 204-3 230-0 230-0 230-0 230-0 230-0 230-0 285-0 285-0 285-0 285-0 285-0 354-0 354-0 354-0 253-3 253-3 259-3 259-3 259-3 130-3 130-3 259-3 259-3 259-3 259-3 260-3 260-3 260-3 260-3 260-3 260-3 260-3 388-0 388-0 388-0 388-0 388-0 388-0 388-0 388-0 439-0 439-0 439-0 409-0 409-0 409-0 409-0 409-0 409-0 308-3 308-3 308-3 308-3 308-3 308-3 296-0 296-0 164-0 164-0 164-0 164-0 305-0 305-0 36-0 36-0 36-0 36-0 36-0 36-0 36-0 36-0 36-0 337-0 337-0 337-0 337-0 418-3 418-3 418-3 418-3 418-3 418-3 418-3 334-3 334-3 334-3 334-3 334-3 334-3 334-3 117-0 117-0 117-0 117-0 117-0 117-0 117-0 116-0 116-0 116-0 116-0 116-0 214-3 214-3 214-3 214-3 348-0 348-0 348-0 347-0 347-0 348-0 347-0 347-0 347-0 194-3 194-3 194-3 194-3 194-3 194-3 449-3 449-3 449-3 449-3 449-3 449-3 221-3 221-3 221-3 221-3 221-3 221-3 221-3 221-3 221-3 221-3 148-0 0-2 0-2 0-2 0-2 0-2 0-2 0-2 0-2 0-2 0-2 0-2 0-2 0-2 0-2 0-2 0-2 0-2 0-2 0-2 0-2 0-2 0-2 0-2 0-2 0-2 0-2 0-2 0-2 0-2 0-2 
0-2 0-2 0-2 0-2 0-2 0-2 0-2 0-2 0-2 0-2 0-2 0-2 0-2 0-2 0-2 0-2 0-2 0-2 0-2 0-2 0-2 0-2 0-2 0-2 0-2 0-2 0-2 0-2 0-2 0-2 0-2 0-2 0-2 0-2 282-3 282-3 352-3 352-3 352-3 352-3 352-3 356-3 356-3 356-3 356-3 356-3 356-3 356-3 356-3 230-0 230-0 230-0 230-0 230-0 230-0 285-0 285-0 285-0 285-0 285-0 285-0 285-0 253-3 253-3 253-3 253-3 259-3 130-3 130-3 130-3 130-3 130-3 130-3 333-3 333-3 260-3 260-3 260-3 260-3 260-3 260-3 260-3 388-0 388-0 388-0 388-0 388-0 439-0 439-0 439-0 439-0 439-0 439-0 409-0 409-0 409-0 409-0 308-3 308-3 308-3 308-3 308-3 308-3 308-3 164-0 164-0 164-0 164-0 164-0 305-0 305-0 305-0 36-0 36-0 36-0 36-0 36-0 337-0 337-0 337-0 337-0 337-0 337-0 337-0 337-0 418-3 418-3 418-3 418-3 418-3 418-3 418-3 418-3 334-3 334-3 334-3 334-3 334-3 334-3 117-0 117-0 117-0 117-0 117-0 117-0 117-0 116-0 116-0 116-0 214-3 214-3 214-3 214-3 214-3 214-3 214-3 214-3 214-3 214-3 347-0 347-0 347-0 347-0 347-0 194-3 194-3 323-0 323-0 323-0 323-0 449-3 449-3 449-3 449-3 449-3 449-3 449-3 400-0 221-3 400-0 221-3 221-3 221-3 221-3 221-3 221-3 0-2 0-2 0-2 0-2 0-2 0-2 0-2 0-2 0-2 0-2 0-2 0-2 0-2 0-2 0-2 0-2 0-2 0-2 0-2 0-2 0-2 0-2 0-2 0-2 0-2 0-2 0-2 0-2 0-2 0-2 0-2 
0-2 0-2 0-2 0-2 0-2 0-2 0-2 0-2 0-2 0-2 0-2 0-2 0-2 0-2 0-2 0-2 0-2 0-2 0-2 0-2 0-2 0-2 0-2 0-2 0-2 0-2 0-2 0-2 0-2 0-2 0-2 0-2 0-2 0-2 282-3 282-3 352-3 352-3 352-3 352-3 352-3 352-3 356-3 356-3 356-3 356-3 356-3 356-3 401-0 401-0 401-0 230-0 230-0 230-0 230-0 285-0 285-0 285-0 285-0 285-0 285-0 253-3 253-3 253-3 253-3 253-3 253-3 130-3 130-3 130-3 130-3 130-3 333-3 333-3 333-3 333-3 333-3 260-3 260-3 260-3 260-3 388-0 388-0 388-0 388-0 439-0 439-0 439-0 439-0 439-0 439-0 409-0 409-0 409-0 409-0 409-0 409-0 409-0 308-3 308-3 308-3 308-3 308-3 308-3 164-0 164-0 164-0 164-0 164-0 305-0 305-0 305-0 305-0 305-0 305-0 305-0 36-0 337-0 337-0 337-0 337-0 337-0 337-0 337-0 337-0 418-3 418-3 418-3 418-3 418-3 418-3 497-0 497-0 497-0 334-3 334-3 334-3 334-3 117-0 117-0 117-0 117-0 117-0 117-0 117-0 545-3 545-3 545-3 545-3 214-3 214-3 214-3 214-3 214-3 214-3 214-3 214-3 214-3 214-3 347-0 347-0 347-0 347-0 347-0 347-0 323-0 323-0 323-0 323-0 323-0 449-3 449-3 449-3 449-3 449-3 449-3 449-3 400-0 400-0 400-0 400-0 400-0 221-3 221-3 221-3 221-3 0-2 0-2 0-2 0-2 0-2 0-2 0-2 0-2 0-2 0-2 0-2 0-2 0-2 0-2 0-2 0-2 0-2 0-2 0-2 0-2 0-2 0-2 0-2 0-2 0-2 0-2 0-2 0-2 0-2 0-2 0-2 
0-2 0-2 0-2 0-2 0-2 0-2 0-2 0-2 0-2 0-2 0-2 0-2 0-2 0-2 0-2 0-2 0-2 0-2 0-2 0-2 0-2 0-2 0-2 0-2 0-2 0-2 0-2 0-2 0-2 0-2 0-2 0-2 0-2 0-2 251-3 251-3 251-3 352-3 352-3 352-3 352-3 352-3 352-3 356-3 356-3 356-3 356-3 356-3 401-0 401-0 401-0 401-0 401-0 401-0 285-0 285-0 285-0 285-0 285-0 285-0 253-3 253-3 253-3 253-3 253-3 253-3 253-3 130-3 130-3 130-3 130-3 333-3 333-3 333-3 333-3 333-3 260-3 260-3 260-3 260-3 260-3 388-0 388-0 388-0 388-0 217-0 439-0 439-0 439-0 439-0 439-0 439-0 283-3 409-0 409-0 409-0 409-0 283-3 308-3 308-3 308-3 308-3 308-3 308-3 164-0 164-0 164-0 305-0 305-0 305-0 447-3 568-3 568-3 305-0 305-0 305-0 337-0 337-0 337-0 337-0 337-0 337-0 368-0 368-0 337-0 418-3 418-3 418-3 418-3 418-3 418-3 497-0 497-0 497-0 497-0 334-3 334-3 334-3 117-0 117-0 117-0 117-0 117-0 117-0 545-3 545-3 545-3 545-3 545-3 545-3 214-3 214-3 214-3 214-3 214-3 214-3 214-3 214-3 347-0 347-0 347-0 347-0 347-0 347-0 323-0 323-0 323-0 323-0 323-0 323-0 323-0 323-0 323-0 449-3 449-3 449-3 449-3 449-3 400-0 400-0 400-0 400-0 400-0 221-3 221-3 221-3 0-2 0-2 0-2 0-2 0-2 0-2 0-2 0-2 0-2 0-2 0-2 0-2 0-2 0-2 0-2 0-2 0-2 0-2 0-2 0-2 0-2 0-2 0-2 0-2 0-2 0-2 0-2 0-2 0-2 0-2 0-2 
0-2 0-2 0-2 0-2 0-2 0-2 0-2 0-2 0-2 0-2 0-2 0-2 0-2 0-2 0-2 0-2 0-2 0-2 0-2 0-2 0-2 0-2 0-2 0-2 0-2 0-2 0-2 0-2 0-2 0-2 0-2 0-2 0-2 0-2 251-3 251-3 251-3 251-3 352-3 352-3 352-3 352-3 352-3 352-3 352-3 352-3 356-3 356-3 356-3 356-3 356-3 401-0 401-0 401-0 285-0 285-0 285-0 285-0 285-0 402-3 402-3 402-3 253-3 253-3 253-3 253-3 253-3 130-3 130-3 130-3 130-3 130-3 130-3 333-3 333-3 333-3 260-3 260-3 260-3 260-3 260-3 217-0 217-0 217-0 217-0 217-0 439-0 439-0 439-0 439-0 439-0 439-0 283-3 283-3 283-3 283-3 283-3 283-3 283-3 283-3 308-3 308-3 308-3 308-3 164-0 164-0 164-0 164-0 447-3 447-3 447-3 568-3 568-3 305-0 305-0 337-0 337-0 337-0 337-0 337-0 337-0 368-0 368-0 368-0 337-0 115-0 115-0 115-0 497-0 497-0 497-0 497-0 497-0 497-0 497-0 497-0 497-0 497-0 497-0 497-0 117-0 117-0 117-0 545-3 545-3 545-3 545-3 545-3 545-3 545-3 214-3 214-3 214-3 214-3 324-0 324-0 324-0 324-0 347-0 347-0 347-0 347-0 347-0 323-0 323-0 323-0 323-0 323-0 323-0 323-0 317-0 317-0 323-0 449-3 449-3 449-3 400-0 400-0 400-0 400-0 400-0 400-0 400-0 221-3 221-3 221-3 0-2 0-2 0-2 0-2 0-2 0-2 0-2 0-2 0-2 0-2 0-2 0-2 0-2 0-2 0-2 0-2 0-2 0-2 0-2 0-2 0-2 0-2 0-2 0-2 0-2 0-2 0-2 0-2 0-2 0-2 0-2 
0-2 0-2 0-2 0-2 0-2 0-2 0-2 0-2 0-2 0-2 0-2 0-2 0-2 0-2 0-2 0-2 0-2 0-2 0-2 0-2 0-2 0-2 0-2 0-2 0-2 0-2 0-2 0-2 0-2 0-2 0-2 0-2 0-2 0-2 251-3 251-3 251-3 251-3 251-3 352-3 352-3 352-3 352-3 352-3 356-3 356-3 356-3 356-3 356-3 356-3 401-0 401-0 401-0 402-3 402-3 402-3 402-3 402-3 402-3 402-3 402-3 402-3 402-3 253-3 253-3 253-3 253-3 253-3 130-3 130-3 130-3 130-3 130-3 333-3 333-3 333-3 260-3 260-3 260-3 260-3 514-3 514-3 217-0 217-0 217-0 217-0 217-0 439-0 439-0 439-0 439-0 439-0 283-3 283-3 283-3 283-3 283-3 283-3 283-3 308-3 308-3 308-3 308-3 184-3 184-3 184-3 164-0 447-3 447-3 447-3 447-3 568-3 568-3 305-0 305-0 337-0 337-0 337-0 337-0 337-0 368-0 368-0 368-0 364-0 364-0 364-0 115-0 115-0 115-0 115-0 497-0 497-0 497-0 497-0 497-0 497-0 497-0 497-0 290-3 290-3 117-0 117-0 290-3 290-3 545-3 545-3 545-3 545-3 545-3 545-3 545-3 214-3 214-3 324-0 324-0 324-0 324-0 324-0 324-0 324-0 347-0 347-0 323-0 323-0 323-0 323-0 323-0 323-0 323-0 323-0 317-0 317-0 317-0 449-3 449-3 449-3 400-0 400-0 400-0 400-0 400-0 400-0 400-0 400-0 400-0 0-2 0-2 0-2 0-2 0-2 0-2 0-2 0-2 0-2 0-2 0-2 0-2 0-2 0-2 0-2 0-2 0-2 0-2 0-2 0-2 0-2 0-2 0-2 0-2 0-2 0-2 0-2 0-2 0-2 0-2 0-2 0-2 
0-2 0-2 0-2 0-2 0-2 0-2 0-2 0-2 0-2 0-2 0-2 0-2 0-2 0-2 0-2 0-2 0-2 0-2 0-2 0-2 0-2 0-2 0-2 0-2 0-2 0-2 0-2 0-2 0-2 0-2 0-2 0-2 0-2 0-2 251-3 251-3 251-3 251-3 251-3 352-3 352-3 307-0 307-0 307-0 307-0 307-0 356-3 356-3 356-3 356-3 401-0 401-0 401-0 402-3 402-3 402-3 327-0 327-0 327-0 402-3 402-3 402-3 402-3 402-3 402-3 253-3 253-3 253-3 130-3 130-3 130-3 130-3 130-3 333-3 333-3 333-3 333-3 333-3 260-3 260-3 514-3 514-3 217-0 217-0 217-0 217-0 217-0 217-0 439-0 439-0 283-3 283-3 283-3 283-3 283-3 283-3 283-3 283-3 283-3 283-3 283-3 308-3 308-3 184-3 184-3 447-3 447-3 447-3 447-3 447-3 447-3 568-3 568-3 305-0 305-0 568-3 568-3 337-0 337-0 368-0 368-0 368-0 368-0 364-0 364-0 364-0 364-0 115-0 115-0 115-0 115-0 497-0 497-0 115-0 461-3 461-3 497-0 497-0 290-3 290-3 290-3 117-0 290-3 290-3 290-3 290-3 545-3 545-3 545-3 545-3 462-0 462-0 462-0 462-0 324-0 324-0 324-0 324-0 324-0 324-0 324-0 347-0 347-0 347-0 317-0 323-0 323-0 323-0 323-0 317-0 317-0 566-3 566-3 566-3 449-3 449-3 400-0 400-0 400-0 400-0 400-0 400-0 400-0 400-0 400-0 0-2 0-2 0-2 0-2 0-2 0-2 0-2 0-2 0-2 0-2 0-2 0-2 0-2 0-2 0-2 0-2 0-2 0-2 0-2 0-2 0-2 0-2 0-2 0-2 0-2 0-2 0-2 0-2 0-2 0-2 0-2 0-2 
0-2 0-2 0-2 0-2 0-2 0-2 0-2 0-2 0-2 0-2 0-2 0-2 0-2 0-2 0-2 0-2 0-2 0-2 0-2 0-2 0-2 0-2 0-2 0-2 0-2 0-2 0-2 0-2 0-2 0-2 0-2 0-2 0-2 0-2 251-3 251-3 251-3 251-3 251-3 251-3 251-3 307-0 307-0 307-0 307-0 307-0 356-3 307-0 356-3 401-0 401-0 401-0 401-0 402-3 402-3 327-0 327-0 327-0 327-0 286-0 286-0 402-3 402-3 402-3 402-3 503-0 253-3 253-3 130-3 130-3 333-3 333-3 333-3 333-3 514-3 333-3 333-3 514-3 260-3 260-3 514-3 514-3 514-3 217-0 217-0 217-0 217-0 217-0 217-0 283-3 283-3 283-3 283-3 283-3 283-3 283-3 283-3 283-3 184-3 184-3 184-3 184-3 184-3 184-3 447-3 447-3 447-3 447-3 447-3 447-3 447-3 568-3 568-3 568-3 568-3 568-3 568-3 568-3 568-3 568-3 368-0 368-0 368-0 364-0 364-0 364-0 364-0 115-0 115-0 115-0 115-0 115-0 115-0 115-0 461-3 497-0 497-0 497-0 290-3 290-3 290-3 290-3 290-3 290-3 290-3 290-3 290-3 545-3 545-3 545-3 462-0 462-0 462-0 462-0 324-0 462-0 324-0 324-0 324-0 324-0 324-0 347-0 347-0 347-0 317-0 317-0 317-0 317-0 317-0 317-0 317-0 566-3 566-3 566-3 566-3 375-3 375-3 375-3 375-3 375-3 375-3 375-3 375-3 375-3 375-3 0-2 0-2 0-2 0-2 0-2 0-2 0-2 0-2 0-2 0-2 0-2 0-2 0-2 0-2 0-2 0-2 0-2 0-2 0-2 0-2 0-2 0-2 0-2 0-2 0-2 0-2 0-2 0-2 0-2 0-2 0-2 0-2 
0-2 0-2 0-2 0-2 0-2 0-2 0-2 0-2 0-2 0-2 0-2 0-2 0-2 0-2 0-2 0-2 0-2 0-2 0-2 0-2 0-2 0-2 0-2 0-2 0-2 0-2 0-2 0-2 0-2 0-2 0-2 0-2 0-2 0-2 251-3 251-3 251-3 251-3 251-3 307-0 307-0 307-0 307-0 307-0 307-0 307-0 307-0 307-0 307-0 401-0 401-0 401-0 401-0 327-0 327-0 327-0 327-0 327-0 327-0 286-0 286-0 402-3 402-3 402-3 402-3 503-0 503-0 253-3 130-3 130-3 333-3 333-3 333-3 333-3 514-3 514-3 514-3 514-3 260-3 260-3 514-3 514-3 514-3 217-0 217-0 217-0 217-0 217-0 217-0 332-0 332-0 332-0 332-0 332-0 332-0 332-0 332-0 332-0 184-3 184-3 184-3 184-3 184-3 184-3 447-3 447-3 447-3 447-3 447-3 447-3 447-3 447-3 360-0 360-0 568-3 568-3 568-3 568-3 568-3 568-3 368-0 368-0 368-0 364-0 364-0 364-0 364-0 115-0 115-0 115-0 115-0 115-0 115-0 115-0 461-3 497-0 243-0 497-0 290-3 290-3 290-3 290-3 290-3 290-3 290-3 290-3 545-3 545-3 545-3 545-3 462-0 462-0 462-0 462-0 462-0 462-0 324-0 324-0 324-0 324-0 324-0 324-0 473-0 473-0 317-0 317-0 317-0 317-0 317-0 317-0 317-0 566-3 566-3 566-3 566-3 566-3 566-3 375-3 375-3 375-3 375-3 375-3 375-3 375-3 375-3 0-2 0-2 0-2 0-2 0-2 0-2 0-2 0-2 0-2 0-2 0-2 0-2 0-2 0-2 0-2 0-2 0-2 0-2 0-2 0-2 0-2 0-2 0-2 0-2 0-2 0-2 0-2 0-2 0-2 0-2 0-2 0-2 
0-2 0-2 0-2 0-2 0-2 0-2 0-2 0-2 0-2 0-2 0-2 0-2 0-2 0-2 0-2 0-2 0-2 0-2 0-2 0-2 0-2 0-2 0-2 0-2 0-2 0-2 0-2 0-2 0-2 0-2 0-2 0-2 0-2 0-2 0-2 251-3 251-3 251-3 251-3 307-0 307-0 307-0 307-0 307-0 307-0 307-0 307-0 307-0 307-0 401-0 401-0 401-0 401-0 327-0 327-0 327-0 327-0 327-0 286-0 286-0 286-0 402-3 402-3 402-3 402-3 402-3 503-0 503-0 503-0 130-3 130-3 503-0 333-3 333-3 479-0 514-3 514-3 514-3 514-3 514-3 514-3 514-3 514-3 514-3 514-3 217-0 217-0 217-0 217-0 332-0 332-0 332-0 332-0 332-0 332-0 332-0 332-0 332-0 332-0 184-3 184-3 470-3 447-3 447-3 447-3 447-3 447-3 447-3 447-3 447-3 360-0 360-0 360-0 360-0 360-0 360-0 568-3 568-3 568-3 568-3 368-0 368-0 368-0 364-0 364-0 364-0 364-0 364-0 115-0 115-0 115-0 115-0 115-0 115-0 461-3 497-0 243-0 497-0 243-0 243-0 290-3 290-3 290-3 290-3 290-3 290-3 545-3 545-3 545-3 545-3 462-0 462-0 462-0 462-0 462-0 462-0 324-0 324-0 324-0 324-0 324-0 324-0 473-0 473-0 317-0 317-0 317-0 317-0 317-0 317-0 317-0 566-3 566-3 566-3 566-3 566-3 375-3 375-3 375-3 375-3 375-3 375-3 375-3 0-2 0-2 0-2 0-2 0-2 0-2 0-2 0-2 0-2 0-2 0-2 0-2 0-2 0-2 0-2 0-2 0-2 0-2 0-2 0-2 0-2 0-2 0-2 0-2 0-2 0-2 0-2 0-2 0-2 0-2 0-2 0-2 0-2 0-2 
0-2 0-2 0-2 0-2 0-2 0-2 0-2 0-2 0-2 0-2 0-2 0-2 0-2 0-2 0-2 0-2 0-2 0-2 0-2 0-2 0-2 0-2 0-2 0-2 0-2 0-2 0-2 0-2 0-2 0-2 0-2 0-2 0-2 0-2 0-2 251-3 357-0 251-3 251-3 307-0 307-0 307-0 307-0 357-0 307-0 307-0 307-0 307-0 183-3 401-0 401-0 401-0 327-0 327-0 327-0 327-0 327-0 286-0 286-0 286-0 286-0 286-0 286-0 286-0 286-0 503-0 503-0 503-0 503-0 503-0 503-0 503-0 333-3 479-0 479-0 514-3 514-3 514-3 514-3 514-3 514-3 514-3 514-3 514-3 514-3 217-0 217-0 217-0 217-0 332-0 332-0 332-0 332-0 332-0 332-0 332-0 184-3 184-3 184-3 184-3 470-3 470-3 470-3 470-3 470-3 353-0 447-3 447-3 447-3 447-3 360-0 360-0 360-0 360-0 360-0 568-3 568-3 568-3 568-3 568-3 368-0 368-0 368-0 364-0 364-0 364-0 364-0 364-0 115-0 115-0 115-0 115-0 115-0 461-3 461-3 461-3 243-0 243-0 243-0 243-0 290-3 290-3 290-3 290-3 290-3 290-3 545-3 462-0 462-0 462-0 462-0 462-0 462-0 462-0 462-0 462-0 462-0 473-0 324-0 473-0 324-0 324-0 473-0 473-0 317-0 317-0 317-0 317-0 317-0 566-3 566-3 566-3 566-3 566-3 566-3 566-3 375-3 375-3 375-3 375-3 375-3 375-3 375-3 0-2 0-2 0-2 0-2 0-2 0-2 0-2 0-2 0-2 0-2 0-2 0-2 0-2 0-2 0-2 0-2 0-2 0-2 0-2 0-2 0-2 0-2 0-2 0-2 0-2 0-2 0-2 0-2 0-2 0-2 0-2 0-2 0-2 0-2 
0-2 0-2 0-2 0-2 0-2 0-2 0-2 0-2 0-2 0-2 0-2 0-2 0-2 0-2 0-2 0-2 0-2 0-2 0-2 0-2 0-2 0-2 0-2 0-2 0-2 0-2 0-2 0-2 0-2 0-2 0-2 0-2 0-2 0-2 0-2 357-0 357-0 357-0 357-0 357-0 357-0 357-0 357-0 357-0 357-0 183-3 183-3 183-3 183-3 183-3 401-0 401-0 401-0 327-0 327-0 327-0 327-0 286-0 286-0 286-0 286-0 286-0 286-0 286-0 286-0 286-0 503-0 503-0 503-0 503-0 503-0 503-0 333-3 503-0 479-0 514-3 514-3 514-3 328-3 328-3 514-3 328-3 328-3 328-3 217-0 217-0 217-0 453-0 453-0 332-0 332-0 332-0 332-0 332-0 332-0 184-3 184-3 184-3 470-3 470-3 470-3 470-3 470-3 470-3 470-3 353-0 447-3 447-3 360-0 360-0 360-0 360-0 360-0 360-0 568-3 568-3 568-3 568-3 568-3 568-3 368-0 368-0 368-0 364-0 364-0 364-0 461-3 364-0 364-0 364-0 364-0 461-3 115-0 115-0 461-3 461-3 461-3 243-0 243-0 243-0 243-0 372-3 372-3 372-3 372-3 372-3 372-3 372-3 372-3 462-0 462-0 462-0 495-3 495-3 462-0 462-0 473-0 473-0 473-0 473-0 473-0 324-0 473-0 473-0 473-0 317-0 317-0 147-3 317-0 566-3 566-3 566-3 566-3 566-3 566-3 566-3 319-3 375-3 375-3 375-3 375-3 375-3 0-2 0-2 0-2 0-2 0-2 0-2 0-2 0-2 0-2 0-2 0-2 0-2 0-2 0-2 0-2 0-2 0-2 0-2 0-2 0-2 0-2 0-2 0-2 0-2 0-2 0-2 0-2 0-2 0-2 0-2 0-2 0-2 0-2 0-2 0-2 
0-2 0-2 0-2 0-2 0-2 0-2 0-2 0-2 0-2 0-2 0-2 0-2 0-2 0-2 0-2 0-2 0-2 0-2 0-2 0-2 0-2 0-2 0-2 0-2 0-2 0-2 0-2 0-2 0-2 0-2 0-2 0-2 0-2 0-2 0-2 357-0 357-0 357-0 357-0 357-0 357-0 357-0 357-0 357-0 357-0 183-3 183-3 183-3 183-3 183-3 401-0 401-0 401-0 327-0 327-0 327-0 327-0 286-0 286-0 286-0 286-0 286-0 427-0 286-0 286-0 286-0 503-0 503-0 503-0 503-0 503-0 503-0 503-0 503-0 479-0 479-0 514-3 328-3 328-3 328-3 328-3 328-3 328-3 328-3 328-3 328-3 328-3 328-3 453-0 453-0 332-0 332-0 332-0 332-0 332-0 184-3 184-3 184-3 470-3 470-3 470-3 470-3 470-3 470-3 470-3 353-0 353-0 353-0 520-0 520-0 360-0 360-0 360-0 360-0 360-0 360-0 360-0 368-0 368-0 368-0 368-0 368-0 368-0 368-0 364-0 364-0 461-3 364-0 364-0 461-3 461-3 461-3 461-3 461-3 461-3 461-3 461-3 243-0 243-0 243-0 372-3 372-3 372-3 372-3 372-3 372-3 372-3 372-3 372-3 495-3 495-3 495-3 495-3 462-0 462-0 462-0 473-0 473-0 473-0 473-0 473-0 473-0 473-0 473-0 473-0 473-0 147-3 147-3 147-3 147-3 147-3 566-3 566-3 566-3 566-3 566-3 319-3 319-3 375-3 319-3 319-3 319-3 0-2 0-2 0-2 0-2 0-2 0-2 0-2 0-2 0-2 0-2 0-2 0-2 0-2 0-2 0-2 0-2 0-2 0-2 0-2 0-2 0-2 0-2 0-2 0-2 0-2 0-2 0-2 0-2 0-2 0-2 0-2 0-2 0-2 0-2 0-2 
0-2 0-2 0-2 0-2 0-2 0-2 0-2 0-2 0-2 0-2 0-2 0-2 0-2 0-2 0-2 0-2 0-2 0-2 0-2 0-2 0-2 0-2 0-2 0-2 0-2 0-2 0-2 0-2 0-2 0-2 0-2 0-2 0-2 0-2 0-2 357-0 357-0 357-0 357-0 357-0 357-0 357-0 357-0 357-0 357-0 183-3 183-3 183-3 183-3 183-3 482-0 482-0 401-0 482-0 327-0 327-0 327-0 286-0 286-0 286-0 427-0 427-0 427-0 559-3 286-0 286-0 503-0 503-0 503-0 503-0 503-0 503-0 503-0 503-0 479-0 479-0 479-0 302-3 302-3 328-3 328-3 328-3 328-3 328-3 328-3 328-3 453-0 453-0 453-0 453-0 453-0 453-0 453-0 184-3 184-3 184-3 184-3 470-3 470-3 470-3 470-3 470-3 470-3 470-3 470-3 353-0 353-0 520-0 520-0 520-0 520-0 360-0 360-0 360-0 360-0 360-0 368-0 368-0 368-0 368-0 563-0 563-0 563-0 563-0 563-0 364-0 461-3 461-3 461-3 461-3 461-3 461-3 461-3 461-3 461-3 243-0 243-0 243-0 243-0 243-0 372-3 372-3 372-3 372-3 372-3 372-3 372-3 372-3 495-3 495-3 495-3 495-3 495-3 495-3 462-0 462-0 473-0 473-0 473-0 473-0 473-0 473-0 473-0 421-0 421-0 421-0 147-3 147-3 147-3 147-3 147-3 147-3 566-3 566-3 319-3 319-3 319-3 319-3 319-3 319-3 319-3 319-3 0-2 0-2 0-2 0-2 0-2 0-2 0-2 0-2 0-2 0-2 0-2 0-2 0-2 0-2 0-2 0-2 0-2 0-2 0-2 0-2 0-2 0-2 0-2 0-2 0-2 0-2 0-2 0-2 0-2 0-2 0-2 0-2 0-2 0-2 0-2 
0-2 0-2 0-2 0-2 0-2 0-2 0-2 0-2 0-2 0-2 0-2 0-2 0-2 0-2 0-2 0-2 0-2 0-2 0-2 0-2 0-2 0-2 0-2 0-2 0-2 0-2 0-2 0-2 0-2 0-2 0-2 0-2 0-2 0-2 0-2 357-0 357-0 506-3 506-3 357-0 357-0 357-0 357-0 506-3 183-3 183-3 183-3 183-3 482-0 482-0 482-0 482-0 482-0 482-0 327-0 327-0 327-0 286-0 427-0 427-0 427-0 427-0 559-3 559-3 559-3 559-3 503-0 503-0 503-0 559-3 559-3 559-3 503-0 503-0 479-0 479-0 479-0 302-3 302-3 328-3 328-3 328-3 328-3 328-3 328-3 328-3 453-0 453-0 453-0 453-0 453-0 453-0 453-0 184-3 184-3 184-3 437-0 470-3 470-3 470-3 470-3 470-3 470-3 470-3 353-0 353-0 353-0 353-0 520-0 520-0 520-0 360-0 360-0 360-0 360-0 360-0 360-0 368-0 368-0 368-0 563-0 563-0 563-0 563-0 563-0 413-3 413-3 413-3 413-3 461-3 461-3 461-3 461-3 461-3 461-3 243-0 243-0 243-0 243-0 243-0 243-0 243-0 372-3 372-3 372-3 372-3 372-3 372-3 495-3 495-3 495-3 495-3 495-3 495-3 417-3 462-0 417-3 421-0 421-0 473-0 473-0 473-0 473-0 421-0 421-0 421-0 147-3 147-3 147-3 147-3 147-3 147-3 147-3 147-3 319-3 319-3 319-3 319-3 319-3 319-3 319-3 319-3 0-2 0-2 0-2 0-2 0-2 0-2 0-2 0-2 0-2 0-2 0-2 0-2 0-2 0-2 0-2 0-2 0-2 0-2 0-2 0-2 0-2 0-2 0-2 0-2 0-2 0-2 0-2 0-2 0-2 0-2 0-2 0-2 0-2 0-2 0-2 
0-2 0-2 0-2 0-2 0-2 0-2 0-2 0-2 0-2 0-2 0-2 0-2 0-2 0-2 0-2 0-2 0-2 0-2 0-2 0-2 0-2 0-2 0-2 0-2 0-2 0-2 0-2 0-2 0-2 0-2 0-2 0-2 0-2 0-2 0-2 506-3 506-3 506-3 506-3 506-3 506-3 506-3 357-0 506-3 183-3 183-3 183-3 183-3 183-3 482-0 482-0 482-0 482-0 482-0 482-0 482-0 482-0 427-0 427-0 427-0 427-0 427-0 427-0 427-0 559-3 559-3 559-3 559-3 559-3 559-3 559-3 559-3 503-0 479-0 479-0 302-3 302-3 302-3 302-3 328-3 328-3 328-3 328-3 328-3 328-3 453-0 453-0 453-0 453-0 453-0 453-0 558-0 558-0 437-0 184-3 184-3 437-0 470-3 470-3 470-3 470-3 353-0 353-0 353-0 353-0 353-0 353-0 353-0 520-0 520-0 520-0 520-0 467-3 467-3 467-3 360-0 467-3 563-0 563-0 563-0 563-0 563-0 563-0 563-0 563-0 413-3 413-3 413-3 413-3 461-3 461-3 461-3 461-3 461-3 243-0 243-0 243-0 243-0 570-0 570-0 243-0 372-3 372-3 372-3 372-3 372-3 372-3 372-3 495-3 495-3 495-3 495-3 495-3 417-3 417-3 417-3 417-3 417-3 421-0 421-0 421-0 421-0 473-0 421-0 421-0 421-0 421-0 147-3 147-3 147-3 147-3 147-3 147-3 147-3 147-3 147-3 319-3 319-3 319-3 319-3 319-3 319-3 0-2 0-2 0-2 0-2 0-2 0-2 0-2 0-2 0-2 0-2 0-2 0-2 0-2 0-2 0-2 0-2 0-2 0-2 0-2 0-2 0-2 0-2 0-2 0-2 0-2 0-2 0-2 0-2 0-2 0-2 0-2 0-2 0-2 0-2 0-2 
0-2 0-2 0-2 0-2 0-2 0-2 0-2 0-2 0-2 0-2 0-2 0-2 0-2 0-2 0-2 0-2 0-2 0-2 0-2 0-2 0-2 0-2 0-2 0-2 0-2 0-2 0-2 0-2 0-2 0-2 0-2 0-2 0-2 0-2 0-2 506-3 506-3 506-3 506-3 506-3 506-3 506-3 506-3 506-3 183-3 183-3 183-3 183-3 183-3 183-3 183-3 482-0 482-0 482-0 482-0 482-0 482-0 482-0 427-0 427-0 427-0 427-0 427-0 427-0 427-0 427-0 427-0 559-3 559-3 559-3 559-3 559-3 479-0 479-0 479-0 479-0 302-3 302-3 302-3 302-3 302-3 543-0 453-0 453-0 453-0 453-0 453-0 453-0 453-0 453-0 453-0 558-0 558-0 437-0 437-0 437-0 437-0 437-0 437-0 437-0 353-0 353-0 353-0 353-0 353-0 353-0 353-0 520-0 520-0 520-0 520-0 520-0 467-3 467-3 467-3 467-3 467-3 467-3 563-0 563-0 467-3 563-0 563-0 563-0 563-0 563-0 563-0 413-3 413-3 461-3 461-3 243-0 243-0 243-0 243-0 243-0 243-0 570-0 570-0 570-0 570-0 570-0 570-0 570-0 372-3 372-3 372-3 495-3 495-3 495-3 495-3 495-3 495-3 417-3 417-3 417-3 417-3 417-3 417-3 421-0 421-0 421-0 421-0 421-0 421-0 421-0 421-0 421-0 392-3 392-3 392-3 147-3 147-3 147-3 147-3 147-3 319-3 319-3 223-3 319-3 319-3 319-3 0-2 0-2 0-2 0-2 0-2 0-2 0-2 0-2 0-2 0-2 0-2 0-2 0-2 0-2 0-2 0-2 0-2 0-2 0-2 0-2 0-2 0-2 0-2 0-2 0-2 0-2 0-2 0-2 0-2 0-2 0-2 0-2 0-2 0-2 0-2 
0-2 0-2 0-2 0-2 0-2 0-2 0-2 0-2 0-2 0-2 0-2 0-2 0-2 0-2 0-2 0-2 0-2 0-2 0-2 0-2 0-2 0-2 0-2 0-2 0-2 0-2 0-2 0-2 0-2 0-2 0-2 0-2 0-2 0-2 0-2 506-3 506-3 506-3 506-3 506-3 506-3 506-3 506-3 506-3 183-3 183-3 183-3 183-3 183-3 156-0 156-0 482-0 482-0 482-0 482-0 482-0 482-0 482-0 482-0 482-0 427-0 427-0 427-0 427-0 427-0 427-0 427-0 559-3 559-3 559-3 559-3 559-3 479-0 479-0 479-0 479-0 479-0 302-3 302-3 302-3 302-3 543-0 453-0 453-0 453-0 453-0 453-0 453-0 453-0 543-0 543-0 543-0 558-0 437-0 437-0 437-0 437-0 437-0 437-0 437-0 353-0 353-0 353-0 353-0 353-0 353-0 353-0 520-0 520-0 520-0 520-0 520-0 467-3 467-3 467-3 467-3 467-3 467-3 467-3 467-3 467-3 563-0 563-0 563-0 563-0 413-3 413-3 413-3 413-3 591-3 591-3 591-3 591-3 591-3 591-3 570-0 570-0 570-0 570-0 570-0 444-0 570-0 570-0 570-0 570-0 372-3 372-3 495-3 495-3 495-3 495-3 495-3 417-3 417-3 417-3 417-3 417-3 417-3 460-3 460-3 421-0 421-0 421-0 421-0 421-0 421-0 421-0 367-3 392-3 392-3 392-3 147-3 147-3 147-3 223-3 223-3 223-3 223-3 223-3 319-3 319-3 319-3 0-2 0-2 0-2 0-2 0-2 0-2 0-2 0-2 0-2 0-2 0-2 0-2 0-2 0-2 0-2 0-2 0-2 0-2 0-2 0-2 0-2 0-2 0-2 0-2 0-2 0-2 0-2 0-2 0-2 0-2 0-2 0-2 0-2 0-2 0-2 
0-2 0-2 0-2 0-2 0-2 0-2 0-2 0-2 0-2 0-2 0-2 0-2 0-2 0-2 0-2 0-2 0-2 0-2 0-2 0-2 0-2 0-2 0-2 0-2 0-2 0-2 0-2 0-2 0-2 0-2 0-2 0-2 0-2 0-2 0-2 532-3 532-3 532-3 506-3 506-3 506-3 506-3 506-3 506-3 183-3 183-3 478-0 478-0 156-0 156-0 156-0 156-0 482-0 156-0 482-0 482-0 482-0 482-0 379-3 482-0 379-3 427-0 427-0 427-0 427-0 427-0 427-0 559-3 559-3 559-3 559-3 479-0 479-0 479-0 479-0 480-3 302-3 302-3 302-3 302-3 302-3 543-0 543-0 453-0 543-0 543-0 543-0 543-0 543-0 543-0 543-0 558-0 558-0 437-0 437-0 437-0 437-0 437-0 437-0 437-0 353-0 353-0 353-0 353-0 353-0 353-0 353-0 520-0 520-0 520-0 520-0 423-3 423-3 467-3 467-3 467-3 467-3 467-3 467-3 467-3 467-3 467-3 563-0 563-0 563-0 413-3 413-3 413-3 413-3 591-3 591-3 591-3 591-3 591-3 570-0 570-0 570-0 570-0 570-0 444-0 444-0 570-0 570-0 570-0 570-0 570-0 570-0 343-3 495-3 495-3 523-3 417-3 417-3 417-3 417-3 417-3 417-3 417-3 460-3 460-3 421-0 421-0 421-0 421-0 297-3 421-0 421-0 367-3 392-3 392-3 392-3 392-3 147-3 223-3 223-3 223-3 223-3 223-3 223-3 398-0 319-3 319-3 0-2 0-2 0-2 0-2 0-2 0-2 0-2 0-2 0-2 0-2 0-2 0-2 0-2 0-2 0-2 0-2 0-2 0-2 0-2 0-2 0-2 0-2 0-2 0-2 0-2 0-2 0-2 0-2 0-2 0-2 0-2 0-2 0-2 0-2 0-2 
0-2 0-2 0-2 0-2 0-2 0-2 0-2 0-2 0-2 0-2 0-2 0-2 0-2 0-2 0-2 0-2 0-2 0-2 0-2 0-2 0-2 0-2 0-2 0-2 0-2 0-2 0-2 0-2 0-2 0-2 0-2 0-2 0-2 0-2 0-2 532-3 532-3 532-3 532-3 506-3 506-3 532-3 506-3 506-3 478-0 478-0 478-0 478-0 156-0 156-0 156-0 156-0 156-0 156-0 379-3 482-0 482-0 379-3 379-3 379-3 379-3 427-0 427-0 427-0 415-3 427-0 427-0 559-3 559-3 559-3 559-3 406-3 479-0 479-0 479-0 480-3 302-3 302-3 302-3 302-3 543-0 543-0 543-0 543-0 543-0 543-0 543-0 543-0 543-0 543-0 543-0 558-0 558-0 437-0 437-0 437-0 437-0 437-0 437-0 437-0 437-0 437-0 437-0 437-0 437-0 353-0 358-0 520-0 520-0 520-0 423-3 423-3 423-3 423-3 467-3 423-3 467-3 467-3 467-3 467-3 467-3 467-3 563-0 413-3 413-3 413-3 413-3 413-3 413-3 591-3 591-3 591-3 591-3 591-3 591-3 591-3 570-0 570-0 570-0 444-0 444-0 444-0 444-0 570-0 570-0 343-3 343-3 343-3 343-3 343-3 523-3 523-3 523-3 523-3 417-3 417-3 417-3 460-3 460-3 460-3 460-3 421-0 421-0 297-3 297-3 297-3 367-3 367-3 392-3 392-3 392-3 392-3 392-3 223-3 223-3 223-3 223-3 223-3 223-3 398-0 398-0 398-0 0-2 0-2 0-2 0-2 0-2 0-2 0-2 0-2 0-2 0-2 0-2 0-2 0-2 0-2 0-2 0-2 0-2 0-2 0-2 0-2 0-2 0-2 0-2 0-2 0-2 0-2 0-2 0-2 0-2 0-2 0-2 0-2 0-2 0-2 0-2 
0-2 0-2 0-2 0-2 0-2 0-2 0-2 0-2 0-2 0-2 0-2 0-2 0-2 0-2 0-2 0-2 0-2 0-2 0-2 0-2 0-2 0-2 0-2 0-2 0-2 0-2 0-2 0-2 0-2 0-2 0-2 0-2 0-2 0-2 0-2 532-3 532-3 532-3 532-3 532-3 532-3 532-3 478-0 478-0 478-0 478-0 478-0 156-0 156-0 156-0 156-0 156-0 156-0 156-0 379-3 379-3 482-0 379-3 379-3 379-3 415-3 415-3 415-3 415-3 415-3 427-0 427-0 559-3 406-3 406-3 406-3 406-3 479-0 479-0 479-0 480-3 302-3 302-3 302-3 302-3 302-3 543-0 543-0 543-0 543-0 543-0 543-0 543-0 543-0 543-0 543-0 558-0 558-0 558-0 558-0 410-0 410-0 410-0 410-0 437-0 437-0 437-0 437-0 437-0 358-0 358-0 358-0 358-0 358-0 520-0 520-0 423-3 423-3 423-3 423-3 423-3 423-3 423-3 423-3 423-3 467-3 467-3 563-0 413-3 413-3 413-3 413-3 413-3 591-3 591-3 591-3 591-3 591-3 591-3 591-3 570-0 570-0 444-0 444-0 444-0 444-0 444-0 343-3 343-3 343-3 343-3 343-3 343-3 343-3 523-3 523-3 523-3 523-3 417-3 417-3 417-3 417-3 460-3 460-3 460-3 297-3 297-3 297-3 297-3 297-3 297-3 367-3 367-3 367-3 367-3 367-3 392-3 392-3 223-3 223-3 223-3 223-3 223-3 398-0 398-0 398-0 398-0 0-2 0-2 0-2 0-2 0-2 0-2 0-2 0-2 0-2 0-2 0-2 0-2 0-2 0-2 0-2 0-2 0-2 0-2 0-2 0-2 0-2 0-2 0-2 0-2 0-2 0-2 0-2 0-2 0-2 0-2 0-2 0-2 0-2 0-2 0-2 
0-2 0-2 0-2 0-2 0-2 0-2 0-2 0-2 0-2 0-2 0-2 0-2 0-2 0-2 0-2 0-2 0-2 0-2 0-2 0-2 0-2 0-2 0-2 0-2 0-2 0-2 0-2 0-2 0-2 0-2 0-2 0-2 0-2 0-2 0-2 532-3 532-3 532-3 532-3 532-3 532-3 532-3 532-3 532-3 478-0 478-0 478-0 478-0 156-0 156-0 156-0 156-0 156-0 156-0 379-3 379-3 379-3 379-3 379-3 379-3 415-3 415-3 415-3 415-3 415-3 415-3 415-3 415-3 406-3 406-3 406-3 406-3 479-0 479-0 479-0 480-3 302-3 302-3 302-3 302-3 302-3 543-0 543-0 543-0 543-0 543-0 543-0 314-3 314-3 314-3 558-0 558-0 558-0 558-0 558-0 558-0 410-0 410-0 410-0 410-0 410-0 410-0 410-0 358-0 358-0 358-0 358-0 358-0 358-0 520-0 520-0 423-3 423-3 423-3 423-3 423-3 423-3 491-0 423-3 423-3 467-3 467-3 563-0 413-3 413-3 413-3 413-3 413-3 591-3 591-3 591-3 591-3 591-3 591-3 591-3 570-0 570-0 444-0 444-0 444-0 444-0 444-0 343-3 343-3 343-3 343-3 343-3 343-3 523-3 523-3 523-3 523-3 523-3 523-3 417-3 417-3 417-3 417-3 460-3 460-3 297-3 297-3 297-3 297-3 297-3 367-3 367-3 367-3 392-3 392-3 392-3 392-3 392-3 392-3 223-3 398-0 398-0 398-0 398-0 398-0 398-0 398-0 0-2 0-2 0-2 0-2 0-2 0-2 0-2 0-2 0-2 0-2 0-2 0-2 0-2 0-2 0-2 0-2 0-2 0-2 0-2 0-2 0-2 0-2 0-2 0-2 0-2 0-2 0-2 0-2 0-2 0-2 0-2 0-2 0-2 0-2 0-2 
0-2 0-2 0-2 0-2 0-2 0-2 0-2 0-2 0-2 0-2 0-2 0-2 0-2 0-2 0-2 0-2 0-2 0-2 0-2 0-2 0-2 0-2 0-2 0-2 0-2 0-2 0-2 0-2 0-2 0-2 0-2 0-2 0-2 0-2 0-2 532-3 532-3 532-3 532-3 532-3 532-3 532-3 532-3 532-3 478-0 478-0 478-0 478-0 156-0 156-0 156-0 156-0 156-0 156-0 379-3 379-3 379-3 379-3 379-3 379-3 379-3 415-3 415-3 415-3 415-3 415-3 415-3 406-3 406-3 406-3 406-3 406-3 479-0 479-0 480-3 480-3 480-3 302-3 302-3 480-3 302-3 381-3 381-3 381-3 381-3 314-3 314-3 314-3 314-3 314-3 558-0 558-0 558-0 558-0 558-0 558-0 558-0 410-0 410-0 410-0 410-0 410-0 410-0 358-0 358-0 358-0 358-0 358-0 358-0 520-0 520-0 423-3 423-3 423-3 423-3 423-3 423-3 491-0 491-0 491-0 563-0 563-0 563-0 563-0 413-3 413-3 413-3 536-3 591-3 591-3 591-3 591-3 591-3 591-3 591-3 294-3 570-0 444-0 444-0 444-0 444-0 444-0 343-3 343-3 343-3 343-3 343-3 523-3 523-3 523-3 523-3 523-3 523-3 523-3 523-3 417-3 460-3 460-3 460-3 460-3 297-3 297-3 297-3 297-3 297-3 297-3 367-3 367-3 392-3 392-3 392-3 392-3 392-3 392-3 223-3 223-3 398-0 398-0 398-0 398-0 398-0 398-0 0-2 0-2 0-2 0-2 0-2 0-2 0-2 0-2 0-2 0-2 0-2 0-2 0-2 0-2 0-2 0-2 0-2 0-2 0-2 0-2 0-2 0-2 0-2 0-2 0-2 0-2 0-2 0-2 0-2 0-2 0-2 0-2 0-2 0-2 0-2 
0-2 0-2 0-2 0-2 0-2 0-2 0-2 0-2 0-2 0-2 0-2 0-2 0-2 0-2 0-2 0-2 0-2 0-2 0-2 0-2 0-2 0-2 0-2 0-2 0-2 0-2 0-2 0-2 0-2 0-2 0-2 0-2 0-2 0-2 0-2 532-3 532-3 532-3 532-3 532-3 532-3 478-0 478-0 478-0 478-0 478-0 478-0 156-0 156-0 156-0 156-0 156-0 156-0 156-0 452-0 379-3 379-3 379-3 379-3 379-3 281-3 415-3 415-3 415-3 415-3 415-3 406-3 406-3 406-3 406-3 406-3 406-3 480-3 480-3 480-3 480-3 480-3 480-3 480-3 480-3 381-3 381-3 381-3 381-3 314-3 314-3 314-3 314-3 314-3 314-3 558-0 558-0 558-0 558-0 558-0 558-0 558-0 410-0 410-0 410-0 410-0 410-0 358-0 358-0 358-0 358-0 358-0 358-0 615-0 615-0 615-0 615-0 423-3 423-3 423-3 423-3 423-3 491-0 491-0 491-0 491-0 563-0 563-0 536-3 413-3 413-3 413-3 536-3 536-3 294-3 294-3 294-3 294-3 294-3 294-3 294-3 294-3 444-0 444-0 444-0 444-0 444-0 444-0 343-3 343-3 343-3 343-3 523-3 523-3 523-3 523-3 523-3 523-3 523-3 523-3 523-3 460-3 460-3 460-3 460-3 297-3 297-3 297-3 297-3 297-3 297-3 297-3 367-3 392-3 392-3 392-3 392-3 392-3 392-3 223-3 223-3 398-0 398-0 398-0 398-0 398-0 398-0 0-2 0-2 0-2 0-2 0-2 0-2 0-2 0-2 0-2 0-2 0-2 0-2 0-2 0-2 0-2 0-2 0-2 0-2 0-2 0-2 0-2 0-2 0-2 0-2 0-2 0-2 0-2 0-2 0-2 0-2 0-2 0-2 0-2 0-2 0-2 
0-2 0-2 0-2 0-2 0-2 0-2 0-2 0-2 0-2 0-2 0-2 0-2 0-2 0-2 0-2 0-2 0-2 0-2 0-2 0-2 0-2 0-2 0-2 0-2 0-2 0-2 0-2 0-2 0-2 0-2 0-2 0-2 0-2 0-2 0-2 383-0 383-0 532-3 383-0 383-0 383-0 478-0 478-0 478-0 478-0 478-0 478-0 452-0 452-0 452-0 452-0 452-0 156-0 452-0 452-0 379-3 379-3 379-3 379-3 281-3 281-3 415-3 415-3 406-3 406-3 406-3 406-3 406-3 406-3 406-3 406-3 406-3 406-3 480-3 480-3 480-3 480-3 480-3 480-3 480-3 381-3 381-3 381-3 314-3 314-3 314-3 314-3 314-3 314-3 314-3 314-3 558-0 558-0 558-0 558-0 558-0 410-0 410-0 410-0 410-0 410-0 410-0 358-0 358-0 358-0 358-0 358-0 358-0 615-0 615-0 615-0 615-0 615-0 423-3 423-3 423-3 423-3 491-0 491-0 491-0 491-0 491-0 563-0 536-3 413-3 413-3 536-3 536-3 536-3 294-3 294-3 294-3 294-3 294-3 294-3 294-3 294-3 444-0 444-0 444-0 444-0 444-0 444-0 343-3 343-3 343-3 343-3 523-3 523-3 523-3 523-3 523-3 434-3 434-3 434-3 460-3 460-3 460-3 460-3 460-3 297-3 297-3 297-3 297-3 297-3 367-3 367-3 367-3 367-3 392-3 392-3 392-3 392-3 223-3 223-3 223-3 398-0 398-0 398-0 398-0 398-0 346-3 0-2 0-2 0-2 0-2 0-2 0-2 0-2 0-2 0-2 0-2 0-2 0-2 0-2 0-2 0-2 0-2 0-2 0-2 0-2 0-2 0-2 0-2 0-2 0-2 0-2 0-2 0-2 0-2 0-2 0-2 0-2 0-2 0-2 0-2 0-2 
0-2 0-2 0-2 0-2 0-2 0-2 0-2 0-2 0-2 0-2 0-2 0-2 0-2 0-2 0-2 0-2 0-2 0-2 0-2 0-2 0-2 0-2 0-2 0-2 0-2 0-2 0-2 0-2 0-2 0-2 0-2 0-2 0-2 0-2 0-2 383-0 383-0 383-0 383-0 383-0 383-0 478-0 478-0 478-0 478-0 478-0 478-0 452-0 452-0 452-0 452-0 452-0 452-0 452-0 452-0 379-3 379-3 379-3 281-3 281-3 281-3 281-3 415-3 406-3 415-3 415-3 406-3 406-3 406-3 406-3 406-3 480-3 480-3 480-3 480-3 480-3 381-3 480-3 480-3 381-3 381-3 381-3 381-3 314-3 314-3 314-3 314-3 314-3 314-3 314-3 314-3 314-3 459-0 558-0 558-0 459-0 410-0 410-0 410-0 410-0 410-0 410-0 358-0 358-0 358-0 358-0 358-0 615-0 615-0 615-0 615-0 615-0 615-0 615-0 463-3 463-3 463-3 491-0 491-0 491-0 491-0 491-0 536-3 536-3 536-3 413-3 536-3 536-3 536-3 294-3 144-0 144-0 294-3 294-3 294-3 294-3 294-3 444-0 444-0 444-0 444-0 444-0 343-3 343-3 343-3 343-3 343-3 343-3 564-3 564-3 523-3 523-3 523-3 434-3 434-3 460-3 460-3 460-3 460-3 460-3 297-3 297-3 297-3 297-3 297-3 367-3 367-3 367-3 367-3 571-0 571-0 571-0 571-0 223-3 223-3 223-3 398-0 398-0 398-0 346-3 346-3 346-3 0-2 0-2 0-2 0-2 0-2 0-2 0-2 0-2 0-2 0-2 0-2 0-2 0-2 0-2 0-2 0-2 0-2 0-2 0-2 0-2 0-2 0-2 0-2 0-2 0-2 0-2 0-2 0-2 0-2 0-2 0-2 0-2 0-2 0-2 0-2 
0-2 0-2 0-2 0-2 0-2 0-2 0-2 0-2 0-2 0-2 0-2 0-2 0-2 0-2 0-2 0-2 0-2 0-2 0-2 0-2 0-2 0-2 0-2 0-2 0-2 0-2 0-2 0-2 0-2 0-2 0-2 0-2 0-2 0-2 0-2 383-0 383-0 383-0 383-0 383-0 383-0 383-0 383-0 478-0 478-0 276-3 478-0 452-0 452-0 452-0 452-0 452-0 452-0 452-0 452-0 379-3 379-3 281-3 281-3 281-3 281-3 281-3 415-3 415-3 415-3 415-3 415-3 309-0 309-0 309-0 309-0 480-3 480-3 480-3 480-3 480-3 381-3 381-3 381-3 381-3 381-3 381-3 381-3 381-3 284-3 314-3 314-3 314-3 314-3 314-3 314-3 459-0 459-0 459-0 558-0 459-0 459-0 410-0 410-0 382-0 382-0 382-0 382-0 382-0 358-0 358-0 358-0 615-0 615-0 615-0 615-0 615-0 615-0 615-0 463-3 463-3 463-3 491-0 491-0 491-0 491-0 491-0 536-3 536-3 536-3 536-3 536-3 536-3 536-3 536-3 144-0 144-0 144-0 294-3 294-3 294-3 294-3 294-3 294-3 445-3 445-3 445-3 343-3 343-3 445-3 564-3 564-3 564-3 564-3 564-3 434-3 434-3 434-3 434-3 434-3 434-3 460-3 460-3 460-3 370-3 370-3 297-3 297-3 297-3 297-3 367-3 367-3 367-3 367-3 367-3 571-0 571-0 571-0 223-3 223-3 223-3 398-0 398-0 398-0 346-3 346-3 0-2 0-2 0-2 0-2 0-2 0-2 0-2 0-2 0-2 0-2 0-2 0-2 0-2 0-2 0-2 0-2 0-2 0-2 0-2 0-2 0-2 0-2 0-2 0-2 0-2 0-2 0-2 0-2 0-2 0-2 0-2 0-2 0-2 0-2 0-2 0-2 
0-2 0-2 0-2 0-2 0-2 0-2 0-2 0-2 0-2 0-2 0-2 0-2 0-2 0-2 0-2 0-2 0-2 0-2 0-2 0-2 0-2 0-2 0-2 0-2 0-2 0-2 0-2 0-2 0-2 0-2 0-2 0-2 0-2 0-2 0-2 383-0 383-0 383-0 383-0 383-0 383-0 383-0 383-0 276-3 276-3 276-3 478-0 452-0 452-0 452-0 452-0 452-0 507-3 507-3 507-3 507-3 281-3 281-3 281-3 281-3 281-3 281-3 281-3 415-3 415-3 415-3 309-0 309-0 309-0 309-0 309-0 309-0 480-3 480-3 284-3 480-3 381-3 381-3 381-3 381-3 381-3 381-3 284-3 284-3 284-3 459-0 459-0 459-0 459-0 314-3 314-3 459-0 459-0 459-0 459-0 459-0 459-0 459-0 410-0 382-0 382-0 382-0 382-0 382-0 382-0 382-0 615-0 615-0 615-0 615-0 615-0 615-0 615-0 615-0 463-3 463-3 463-3 491-0 491-0 491-0 491-0 491-0 536-3 536-3 536-3 536-3 536-3 536-3 536-3 144-0 144-0 144-0 144-0 294-3 294-3 294-3 294-3 294-3 294-3 445-3 445-3 445-3 445-3 445-3 445-3 445-3 564-3 564-3 564-3 564-3 564-3 434-3 434-3 434-3 434-3 434-3 460-3 460-3 460-3 370-3 370-3 370-3 370-3 370-3 397-0 367-3 367-3 367-3 367-3 367-3 571-0 571-0 571-0 571-0 571-0 571-0 571-0 571-0 398-0 346-3 346-3 0-2 0-2 0-2 0-2 0-2 0-2 0-2 0-2 0-2 0-2 0-2 0-2 0-2 0-2 0-2 0-2 0-2 0-2 0-2 0-2 0-2 0-2 0-2 0-2 0-2 0-2 0-2 0-2 0-2 0-2 0-2 0-2 0-2 0-2 0-2 0-2 
0-2 0-2 0-2 0-2 0-2 0-2 0-2 0-2 0-2 0-2 0-2 0-2 0-2 0-2 0-2 0-2 0-2 0-2 0-2 0-2 0-2 0-2 0-2 0-2 0-2 0-2 0-2 0-2 0-2 0-2 0-2 0-2 0-2 0-2 0-2 0-2 383-0 383-0 383-0 383-0 383-0 383-0 276-3 276-3 276-3 276-3 478-0 452-0 452-0 452-0 452-0 452-0 507-3 507-3 430-3 430-3 281-3 281-3 281-3 281-3 309-0 281-3 281-3 415-3 415-3 415-3 309-0 309-0 309-0 309-0 309-0 309-0 561-3 561-3 284-3 284-3 381-3 381-3 381-3 381-3 381-3 381-3 284-3 284-3 284-3 459-0 459-0 459-0 459-0 459-0 459-0 459-0 459-0 359-3 359-3 359-3 359-3 359-3 410-0 410-0 382-0 382-0 382-0 382-0 382-0 382-0 615-0 615-0 441-0 615-0 615-0 615-0 441-0 441-0 441-0 463-3 463-3 463-3 491-0 491-0 491-0 491-0 536-3 536-3 536-3 536-3 536-3 536-3 536-3 144-0 144-0 144-0 144-0 294-3 294-3 294-3 294-3 294-3 294-3 445-3 445-3 445-3 445-3 445-3 445-3 445-3 445-3 564-3 564-3 564-3 564-3 434-3 434-3 434-3 434-3 434-3 460-3 460-3 370-3 370-3 370-3 370-3 370-3 370-3 397-0 397-0 367-3 367-3 367-3 367-3 571-0 571-0 571-0 571-0 571-0 571-0 571-0 571-0 346-3 346-3 0-2 0-2 0-2 0-2 0-2 0-2 0-2 0-2 0-2 0-2 0-2 0-2 0-2 0-2 0-2 0-2 0-2 0-2 0-2 0-2 0-2 0-2 0-2 0-2 0-2 0-2 0-2 0-2 0-2 0-2 0-2 0-2 0-2 0-2 0-2 0-2 0-2 
0-2 0-2 0-2 0-2 0-2 0-2 0-2 0-2 0-2 0-2 0-2 0-2 0-2 0-2 0-2 0-2 0-2 0-2 0-2 0-2 0-2 0-2 0-2 0-2 0-2 0-2 0-2 0-2 0-2 0-2 0-2 0-2 0-2 0-2 0-2 0-2 383-0 383-0 383-0 383-0 383-0 383-0 276-3 276-3 276-3 452-0 452-0 452-0 507-3 507-3 507-3 507-3 507-3 507-3 507-3 430-3 281-3 281-3 281-3 281-3 309-0 309-0 309-0 309-0 309-0 309-0 309-0 309-0 309-0 309-0 309-0 309-0 561-3 561-3 561-3 284-3 284-3 284-3 284-3 381-3 381-3 381-3 284-3 284-3 284-3 284-3 407-0 407-0 459-0 459-0 459-0 459-0 459-0 359-3 359-3 359-3 359-3 359-3 359-3 359-3 382-0 382-0 382-0 382-0 382-0 441-0 615-0 441-0 441-0 441-0 615-0 441-0 441-0 441-0 441-0 463-3 463-3 463-3 491-0 491-0 491-0 491-0 491-0 536-3 494-0 494-0 494-0 144-0 144-0 144-0 144-0 144-0 144-0 144-0 294-3 144-0 144-0 144-0 445-3 445-3 445-3 445-3 445-3 445-3 445-3 445-3 445-3 564-3 564-3 564-3 434-3 434-3 434-3 434-3 434-3 434-3 434-3 434-3 370-3 370-3 370-3 370-3 370-3 370-3 370-3 397-0 367-3 367-3 367-3 571-0 571-0 571-0 571-0 571-0 571-0 571-0 571-0 346-3 346-3 346-3 0-2 0-2 0-2 0-2 0-2 0-2 0-2 0-2 0-2 0-2 0-2 0-2 0-2 0-2 0-2 0-2 0-2 0-2 0-2 0-2 0-2 0-2 0-2 0-2 0-2 0-2 0-2 0-2 0-2 0-2 0-2 0-2 0-2 0-2 0-2 0-2 0-2 
0-2 0-2 0-2 0-2 0-2 0-2 0-2 0-2 0-2 0-2 0-2 0-2 0-2 0-2 0-2 0-2 0-2 0-2 0-2 0-2 0-2 0-2 0-2 0-2 0-2 0-2 0-2 0-2 0-2 0-2 0-2 0-2 0-2 0-2 0-2 0-2 383-0 383-0 276-3 276-3 276-3 276-3 276-3 276-3 276-3 452-0 452-0 452-0 452-0 507-3 507-3 507-3 507-3 507-3 507-3 430-3 281-3 281-3 281-3 281-3 309-0 609-3 609-3 609-3 609-3 609-3 609-3 309-0 309-0 309-0 561-3 561-3 561-3 561-3 561-3 284-3 284-3 284-3 284-3 284-3 284-3 284-3 284-3 284-3 407-0 407-0 407-0 459-0 459-0 459-0 459-0 459-0 459-0 359-3 359-3 359-3 359-3 359-3 359-3 359-3 359-3 382-0 382-0 382-0 382-0 441-0 441-0 441-0 441-0 441-0 441-0 441-0 441-0 441-0 441-0 463-3 463-3 463-3 491-0 491-0 494-0 494-0 536-3 536-3 494-0 494-0 494-0 144-0 144-0 144-0 144-0 144-0 144-0 144-0 144-0 144-0 144-0 144-0 144-0 144-0 445-3 445-3 445-3 445-3 445-3 445-3 564-3 564-3 564-3 564-3 434-3 434-3 434-3 434-3 434-3 434-3 434-3 434-3 370-3 370-3 370-3 370-3 397-0 397-0 397-0 397-0 397-0 397-0 571-0 571-0 571-0 571-0 346-3 346-3 571-0 571-0 346-3 346-3 346-3 346-3 0-2 0-2 0-2 0-2 0-2 0-2 0-2 0-2 0-2 0-2 0-2 0-2 0-2 0-2 0-2 0-2 0-2 0-2 0-2 0-2 0-2 0-2 0-2 0-2 0-2 0-2 0-2 0-2 0-2 0-2 0-2 0-2 0-2 0-2 0-2 0-2 0-2 
0-2 0-2 0-2 0-2 0-2 0-2 0-2 0-2 0-2 0-2 0-2 0-2 0-2 0-2 0-2 0-2 0-2 0-2 0-2 0-2 0-2 0-2 0-2 0-2 0-2 0-2 0-2 0-2 0-2 0-2 0-2 0-2 0-2 0-2 0-2 0-2 0-2 0-2 276-3 276-3 276-3 276-3 276-3 276-3 276-3 276-3 276-3 276-3 452-0 507-3 507-3 507-3 507-3 507-3 430-3 430-3 430-3 430-3 281-3 281-3 309-0 609-3 609-3 609-3 609-3 609-3 609-3 609-3 309-0 309-0 561-3 561-3 561-3 561-3 561-3 561-3 284-3 284-3 284-3 284-3 284-3 284-3 284-3 407-0 407-0 407-0 407-0 407-0 407-0 407-0 459-0 403-3 403-3 359-3 359-3 359-3 359-3 359-3 359-3 359-3 359-3 382-0 382-0 382-0 441-0 441-0 441-0 441-0 212-0 441-0 441-0 441-0 441-0 441-0 441-0 463-3 463-3 463-3 463-3 494-0 494-0 494-0 494-0 494-0 494-0 494-0 494-0 494-0 494-0 494-0 494-0 494-0 594-0 594-0 594-0 594-0 144-0 144-0 144-0 445-3 445-3 445-3 483-3 445-3 445-3 483-3 564-3 564-3 564-3 522-0 522-0 522-0 522-0 492-0 434-3 434-3 434-3 434-3 370-3 370-3 370-3 397-0 397-0 397-0 397-0 397-0 397-0 397-0 571-0 571-0 571-0 571-0 346-3 346-3 346-3 346-3 346-3 346-3 346-3 0-2 0-2 0-2 0-2 0-2 0-2 0-2 0-2 0-2 0-2 0-2 0-2 0-2 0-2 0-2 0-2 0-2 0-2 0-2 0-2 0-2 0-2 0-2 0-2 0-2 0-2 0-2 0-2 0-2 0-2 0-2 0-2 0-2 0-2 0-2 0-2 0-2 0-2 
0-2 0-2 0-2 0-2 0-2 0-2 0-2 0-2 0-2 0-2 0-2 0-2 0-2 0-2 0-2 0-2 0-2 0-2 0-2 0-2 0-2 0-2 0-2 0-2 0-2 0-2 0-2 0-2 0-2 0-2 0-2 0-2 0-2 0-2 0-2 0-2 0-2 0-2 0-2 276-3 276-3 276-3 276-3 276-3 276-3 276-3 276-3 276-3 452-0 452-0 507-3 507-3 507-3 507-3 430-3 430-3 430-3 430-3 430-3 281-3 281-3 609-3 609-3 609-3 609-3 609-3 609-3 609-3 384-3 309-0 561-3 561-3 561-3 561-3 561-3 561-3 561-3 561-3 284-3 284-3 284-3 284-3 407-0 407-0 407-0 407-0 407-0 407-0 407-0 407-0 403-3 403-3 403-3 359-3 359-3 359-3 359-3 359-3 359-3 359-3 562-0 382-0 382-0 382-0 441-0 441-0 212-0 212-0 212-0 431-3 441-0 431-3 463-3 441-0 463-3 463-3 438-0 463-3 494-0 494-0 494-0 494-0 494-0 494-0 494-0 494-0 494-0 373-0 373-0 373-0 373-0 594-0 594-0 594-0 594-0 594-0 483-3 483-3 483-3 445-3 483-3 445-3 483-3 483-3 483-3 483-3 564-3 564-3 564-3 564-3 522-0 522-0 522-0 492-0 492-0 434-3 370-3 370-3 370-3 370-3 370-3 397-0 397-0 397-0 397-0 397-0 397-0 316-0 316-0 316-0 316-0 487-0 346-3 346-3 346-3 346-3 346-3 346-3 0-2 0-2 0-2 0-2 0-2 0-2 0-2 0-2 0-2 0-2 0-2 0-2 0-2 0-2 0-2 0-2 0-2 0-2 0-2 0-2 0-2 0-2 0-2 0-2 0-2 0-2 0-2 0-2 0-2 0-2 0-2 0-2 0-2 0-2 0-2 0-2 0-2 0-2 0-2 
0-2 0-2 0-2 0-2 0-2 0-2 0-2 0-2 0-2 0-2 0-2 0-2 0-2 0-2 0-2 0-2 0-2 0-2 0-2 0-2 0-2 0-2 0-2 0-2 0-2 0-2 0-2 0-2 0-2 0-2 0-2 0-2 0-2 0-2 0-2 0-2 0-2 0-2 0-2 510-0 510-0 276-3 276-3 276-3 276-3 276-3 276-3 510-0 507-3 507-3 507-3 507-3 507-3 507-3 430-3 430-3 430-3 430-3 430-3 281-3 281-3 609-3 609-3 609-3 609-3 609-3 609-3 384-3 384-3 309-0 384-3 384-3 561-3 561-3 561-3 561-3 561-3 561-3 284-3 516-0 516-0 284-3 407-0 407-0 407-0 407-0 407-0 407-0 403-3 403-3 403-3 403-3 403-3 359-3 359-3 403-3 562-0 562-0 562-0 562-0 562-0 562-0 382-0 382-0 212-0 212-0 212-0 212-0 431-3 431-3 431-3 431-3 463-3 463-3 463-3 463-3 438-0 438-0 494-0 494-0 494-0 494-0 494-0 494-0 494-0 494-0 494-0 373-0 373-0 373-0 373-0 373-0 594-0 594-0 594-0 594-0 483-3 483-3 483-3 483-3 483-3 483-3 483-3 483-3 564-3 564-3 564-3 522-0 522-0 522-0 522-0 522-0 492-0 492-0 546-0 546-0 546-0 370-3 370-3 370-3 370-3 397-0 397-0 397-0 397-0 316-0 316-0 316-0 316-0 316-0 316-0 487-0 346-3 346-3 346-3 346-3 346-3 346-3 0-2 0-2 0-2 0-2 0-2 0-2 0-2 0-2 0-2 0-2 0-2 0-2 0-2 0-2 0-2 0-2 0-2 0-2 0-2 0-2 0-2 0-2 0-2 0-2 0-2 0-2 0-2 0-2 0-2 0-2 0-2 0-2 0-2 0-2 0-2 0-2 0-2 0-2 0-2 
0-2 0-2 0-2 0-2 0-2 0-2 0-2 0-2 0-2 0-2 0-2 0-2 0-2 0-2 0-2 0-2 0-2 0-2 0-2 0-2 0-2 0-2 0-2 0-2 0-2 0-2 0-2 0-2 0-2 0-2 0-2 0-2 0-2 0-2 0-2 0-2 0-2 0-2 0-2 510-0 510-0 510-0 510-0 510-0 510-0 510-0 510-0 510-0 304-3 507-3 507-3 507-3 507-3 507-3 430-3 430-3 430-3 430-3 430-3 429-0 429-0 429-0 609-3 609-3 609-3 609-3 609-3 384-3 384-3 384-3 384-3 384-3 561-3 516-0 561-3 561-3 561-3 561-3 516-0 516-0 516-0 516-0 407-0 407-0 407-0 407-0 407-0 407-0 403-3 403-3 403-3 403-3 403-3 403-3 403-3 403-3 562-0 562-0 562-0 562-0 562-0 562-0 382-0 382-0 212-0 212-0 212-0 212-0 212-0 431-3 431-3 431-3 463-3 463-3 463-3 463-3 438-0 438-0 408-0 408-0 408-0 408-0 408-0 408-0 373-0 373-0 373-0 373-0 373-0 373-0 373-0 373-0 594-0 594-0 594-0 594-0 594-0 594-0 483-3 483-3 483-3 422-0 422-0 422-0 564-3 564-3 564-3 564-3 522-0 522-0 522-0 522-0 492-0 546-0 546-0 546-0 546-0 546-0 370-3 370-3 546-0 546-0 397-0 397-0 397-0 397-0 397-0 397-0 316-0 487-0 487-0 487-0 487-0 487-0 346-3 487-0 487-0 0-2 0-2 0-2 0-2 0-2 0-2 0-2 0-2 0-2 0-2 0-2 0-2 0-2 0-2 0-2 0-2 0-2 0-2 0-2 0-2 0-2 0-2 0-2 0-2 0-2 0-2 0-2 0-2 0-2 0-2 0-2 0-2 0-2 0-2 0-2 0-2 0-2 0-2 0-2 0-2 
0-2 0-2 0-2 0-2 0-2 0-2 0-2 0-2 0-2 0-2 0-2 0-2 0-2 0-2 0-2 0-2 0-2 0-2 0-2 0-2 0-2 0-2 0-2 0-2 0-2 0-2 0-2 0-2 0-2 0-2 0-2 0-2 0-2 0-2 0-2 0-2 0-2 0-2 0-2 510-0 510-0 510-0 510-0 510-0 510-0 510-0 510-0 510-0 304-3 304-3 304-3 304-3 304-3 304-3 430-3 430-3 430-3 430-3 430-3 429-0 429-0 429-0 609-3 609-3 384-3 384-3 609-3 384-3 384-3 384-3 384-3 384-3 561-3 516-0 561-3 561-3 561-3 516-0 516-0 516-0 516-0 516-0 407-0 407-0 407-0 407-0 407-0 407-0 403-3 403-3 403-3 403-3 403-3 403-3 403-3 403-3 403-3 562-0 562-0 562-0 562-0 562-0 496-3 212-0 212-0 212-0 212-0 212-0 212-0 431-3 431-3 431-3 463-3 438-0 463-3 463-3 438-0 438-0 408-0 408-0 408-0 408-0 408-0 408-0 408-0 373-0 373-0 373-0 373-0 373-0 373-0 373-0 373-0 594-0 594-0 483-3 483-3 483-3 483-3 483-3 483-3 422-0 422-0 422-0 564-3 564-3 522-0 522-0 522-0 522-0 522-0 522-0 492-0 546-0 546-0 546-0 546-0 546-0 546-0 546-0 546-0 546-0 397-0 397-0 397-0 316-0 316-0 316-0 316-0 487-0 487-0 487-0 487-0 487-0 487-0 487-0 487-0 0-2 0-2 0-2 0-2 0-2 0-2 0-2 0-2 0-2 0-2 0-2 0-2 0-2 0-2 0-2 0-2 0-2 0-2 0-2 0-2 0-2 0-2 0-2 0-2 0-2 0-2 0-2 0-2 0-2 0-2 0-2 0-2 0-2 0-2 0-2 0-2 0-2 0-2 0-2 0-2 
0-2 0-2 0-2 0-2 0-2 0-2 0-2 0-2 0-2 0-2 0-2 0-2 0-2 0-2 0-2 0-2 0-2 0-2 0-2 0-2 0-2 0-2 0-2 0-2 0-2 0-2 0-2 0-2 0-2 0-2 0-2 0-2 0-2 0-2 0-2 0-2 0-2 0-2 0-2 510-0 510-0 510-0 510-0 510-0 510-0 510-0 404-3 510-0 304-3 304-3 304-3 304-3 304-3 304-3 304-3 304-3 430-3 430-3 430-3 429-0 429-0 429-0 429-0 609-3 384-3 384-3 384-3 384-3 384-3 384-3 384-3 516-0 516-0 516-0 561-3 561-3 516-0 516-0 516-0 516-0 516-0 516-0 516-0 516-0 407-0 407-0 407-0 403-3 403-3 403-3 403-3 403-3 403-3 488-0 403-3 403-3 562-0 562-0 562-0 562-0 496-3 496-3 496-3 212-0 212-0 212-0 212-0 212-0 212-0 431-3 431-3 438-0 438-0 438-0 463-3 463-3 463-3 438-0 438-0 408-0 408-0 408-0 408-0 408-0 408-0 373-0 373-0 373-0 373-0 373-0 373-0 594-0 594-0 594-0 594-0 594-0 594-0 483-3 483-3 483-3 483-3 422-0 422-0 422-0 422-0 422-0 522-0 522-0 522-0 492-0 492-0 492-0 492-0 546-0 546-0 546-0 546-0 546-0 546-0 546-0 446-0 446-0 446-0 316-0 397-0 316-0 316-0 316-0 316-0 487-0 487-0 487-0 487-0 487-0 487-0 487-0 487-0 0-2 0-2 0-2 0-2 0-2 0-2 0-2 0-2 0-2 0-2 0-2 0-2 0-2 0-2 0-2 0-2 0-2 0-2 0-2 0-2 0-2 0-2 0-2 0-2 0-2 0-2 0-2 0-2 0-2 0-2 0-2 0-2 0-2 0-2 0-2 0-2 0-2 0-2 0-2 0-2 
0-2 0-2 0-2 0-2 0-2 0-2 0-2 0-2 0-2 0-2 0-2 0-2 0-2 0-2 0-2 0-2 0-2 0-2 0-2 0-2 0-2 0-2 0-2 0-2 0-2 0-2 0-2 0-2 0-2 0-2 0-2 0-2 0-2 0-2 0-2 0-2 0-2 0-2 0-2 510-0 510-0 510-0 510-0 510-0 510-0 510-0 404-3 510-0 510-0 304-3 304-3 304-3 304-3 304-3 304-3 304-3 430-3 430-3 430-3 429-0 429-0 429-0 429-0 384-3 384-3 384-3 384-3 384-3 557-3 557-3 557-3 516-0 516-0 516-0 516-0 516-0 516-0 535-3 535-3 535-3 535-3 516-0 516-0 516-0 516-0 515-0 515-0 488-0 488-0 488-0 488-0 488-0 488-0 488-0 403-3 403-3 562-0 562-0 562-0 496-3 496-3 496-3 496-3 496-3 496-3 212-0 212-0 212-0 431-3 431-3 431-3 431-3 438-0 438-0 438-0 438-0 438-0 438-0 438-0 408-0 408-0 408-0 408-0 408-0 408-0 373-0 373-0 373-0 373-0 373-0 373-0 594-0 594-0 594-0 594-0 594-0 594-0 483-3 483-3 483-3 483-3 422-0 422-0 422-0 422-0 422-0 522-0 522-0 522-0 492-0 492-0 492-0 492-0 546-0 546-0 546-0 546-0 546-0 546-0 446-0 446-0 446-0 316-0 316-0 316-0 316-0 316-0 316-0 316-0 472-3 472-3 472-3 487-0 487-0 487-0 0-2 0-2 0-2 0-2 0-2 0-2 0-2 0-2 0-2 0-2 0-2 0-2 0-2 0-2 0-2 0-2 0-2 0-2 0-2 0-2 0-2 0-2 0-2 0-2 0-2 0-2 0-2 0-2 0-2 0-2 0-2 0-2 0-2 0-2 0-2 0-2 0-2 0-2 0-2 0-2 0-2 0-2 
0-2 0-2 0-2 0-2 0-2 0-2 0-2 0-2 0-2 0-2 0-2 0-2 0-2 0-2 0-2 0-2 0-2 0-2 0-2 0-2 0-2 0-2 0-2 0-2 0-2 0-2 0-2 0-2 0-2 0-2 0-2 0-2 0-2 0-2 0-2 0-2 0-2 0-2 0-2 510-0 510-0 404-3 404-3 510-0 404-3 404-3 404-3 404-3 404-3 304-3 304-3 304-3 304-3 505-3 505-3 304-3 430-3 430-3 429-0 429-0 429-0 429-0 429-0 384-3 384-3 557-3 384-3 384-3 384-3 557-3 557-3 557-3 516-0 535-3 535-3 535-3 535-3 535-3 535-3 535-3 535-3 516-0 516-0 515-0 515-0 515-0 515-0 488-0 488-0 488-0 488-0 488-0 488-0 488-0 562-0 562-0 562-0 562-0 562-0 496-3 496-3 496-3 496-3 496-3 496-3 212-0 212-0 431-3 431-3 431-3 431-3 431-3 438-0 438-0 438-0 438-0 438-0 438-0 408-0 408-0 408-0 408-0 408-0 408-0 411-3 411-3 411-3 373-0 588-0 588-0 588-0 588-0 588-0 588-0 594-0 594-0 594-0 594-0 594-0 483-3 483-3 422-0 422-0 422-0 422-0 422-0 522-0 522-0 522-0 492-0 492-0 492-0 492-0 546-0 546-0 546-0 446-0 446-0 446-0 446-0 446-0 446-0 316-0 316-0 316-0 316-0 472-3 316-0 472-3 472-3 487-0 487-0 487-0 487-0 487-0 0-2 0-2 0-2 0-2 0-2 0-2 0-2 0-2 0-2 0-2 0-2 0-2 0-2 0-2 0-2 0-2 0-2 0-2 0-2 0-2 0-2 0-2 0-2 0-2 0-2 0-2 0-2 0-2 0-2 0-2 0-2 0-2 0-2 0-2 0-2 0-2 0-2 0-2 0-2 0-2 0-2 0-2 
0-2 0-2 0-2 0-2 0-2 0-2 0-2 0-2 0-2 0-2 0-2 0-2 0-2 0-2 0-2 0-2 0-2 0-2 0-2 0-2 0-2 0-2 0-2 0-2 0-2 0-2 0-2 0-2 0-2 0-2 0-2 0-2 0-2 0-2 0-2 0-2 0-2 0-2 0-2 0-2 0-2 0-2 404-3 404-3 404-3 404-3 404-3 404-3 404-3 304-3 304-3 304-3 505-3 505-3 505-3 304-3 430-3 430-3 429-0 429-0 429-0 429-0 429-0 429-0 384-3 557-3 557-3 384-3 384-3 557-3 557-3 557-3 535-3 535-3 535-3 535-3 535-3 535-3 535-3 515-0 515-0 515-0 515-0 515-0 515-0 515-0 515-0 515-0 488-0 488-0 488-0 488-0 488-0 488-0 562-0 562-0 562-0 496-3 496-3 496-3 496-3 496-3 212-0 212-0 212-0 212-0 431-3 431-3 431-3 431-3 431-3 431-3 438-0 438-0 438-0 438-0 438-0 438-0 408-0 408-0 408-0 408-0 408-0 411-3 411-3 411-3 411-3 588-0 588-0 588-0 588-0 588-0 588-0 588-0 419-0 419-0 419-0 419-0 419-0 483-3 483-3 422-0 422-0 422-0 422-0 422-0 522-0 522-0 522-0 492-0 492-0 492-0 492-0 546-0 546-0 446-0 446-0 446-0 446-0 446-0 446-0 446-0 446-0 316-0 316-0 316-0 472-3 472-3 472-3 472-3 472-3 472-3 487-0 487-0 487-0 0-2 0-2 0-2 0-2 0-2 0-2 0-2 0-2 0-2 0-2 0-2 0-2 0-2 0-2 0-2 0-2 0-2 0-2 0-2 0-2 0-2 0-2 0-2 0-2 0-2 0-2 0-2 0-2 0-2 0-2 0-2 0-2 0-2 0-2 0-2 0-2 0-2 0-2 0-2 0-2 0-2 0-2 
0-2 0-2 0-2 0-2 0-2 0-2 0-2 0-2 0-2 0-2 0-2 0-2 0-2 0-2 0-2 0-2 0-2 0-2 0-2 0-2 0-2 0-2 0-2 0-2 0-2 0-2 0-2 0-2 0-2 0-2 0-2 0-2 0-2 0-2 0-2 0-2 0-2 0-2 0-2 0-2 0-2 0-2 404-3 404-3 404-3 404-3 404-3 404-3 304-3 304-3 304-3 304-3 505-3 505-3 405-0 304-3 429-0 429-0 429-0 429-0 429-0 429-0 429-0 429-0 557-3 557-3 557-3 557-3 557-3 557-3 534-0 557-3 535-3 535-3 535-3 535-3 535-3 535-3 535-3 515-0 515-0 515-0 515-0 515-0 515-0 515-0 515-0 515-0 488-0 488-0 488-0 488-0 590-0 562-0 562-0 586-0 586-0 496-3 496-3 496-3 496-3 496-3 212-0 212-0 212-0 431-3 431-3 584-3 431-3 431-3 431-3 431-3 438-0 438-0 438-0 438-0 338-0 438-0 438-0 408-0 408-0 408-0 411-3 411-3 411-3 411-3 411-3 588-0 588-0 588-0 588-0 588-0 588-0 588-0 588-0 419-0 419-0 419-0 419-0 416-0 416-0 416-0 422-0 422-0 422-0 422-0 422-0 522-0 522-0 522-0 522-0 492-0 492-0 492-0 446-0 446-0 446-0 425-3 446-0 446-0 446-0 446-0 396-3 396-3 316-0 316-0 472-3 472-3 472-3 472-3 472-3 472-3 487-0 487-0 487-0 0-2 0-2 0-2 0-2 0-2 0-2 0-2 0-2 0-2 0-2 0-2 0-2 0-2 0-2 0-2 0-2 0-2 0-2 0-2 0-2 0-2 0-2 0-2 0-2 0-2 0-2 0-2 0-2 0-2 0-2 0-2 0-2 0-2 0-2 0-2 0-2 0-2 0-2 0-2 0-2 0-2 0-2 
0-2 0-2 0-2 0-2 0-2 0-2 0-2 0-2 0-2 0-2 0-2 0-2 0-2 0-2 0-2 0-2 0-2 0-2 0-2 0-2 0-2 0-2 0-2 0-2 0-2 0-2 0-2 0-2 0-2 0-2 0-2 0-2 0-2 0-2 0-2 0-2 0-2 0-2 0-2 0-2 0-2 0-2 404-3 404-3 404-3 404-3 404-3 404-3 304-3 304-3 304-3 304-3 505-3 505-3 405-0 429-0 429-0 429-0 429-0 429-0 454-0 454-0 454-0 454-0 557-3 557-3 557-3 557-3 557-3 557-3 534-0 557-3 535-3 535-3 535-3 535-3 535-3 535-3 535-3 612-0 515-0 515-0 515-0 515-0 515-0 515-0 515-0 488-0 488-0 488-0 590-0 590-0 590-0 586-0 586-0 586-0 586-0 496-3 496-3 496-3 496-3 496-3 496-3 496-3 212-0 212-0 584-3 584-3 431-3 431-3 584-3 584-3 584-3 338-0 338-0 338-0 338-0 338-0 438-0 541-0 411-3 411-3 411-3 411-3 411-3 411-3 411-3 588-0 588-0 588-0 588-0 588-0 588-0 588-0 588-0 419-0 419-0 419-0 419-0 416-0 416-0 416-0 422-0 422-0 422-0 422-0 422-0 466-3 522-0 522-0 466-3 492-0 492-0 446-0 446-0 446-0 425-3 425-3 446-0 446-0 446-0 446-0 396-3 396-3 396-3 316-0 472-3 396-3 472-3 472-3 472-3 472-3 472-3 472-3 472-3 0-2 0-2 0-2 0-2 0-2 0-2 0-2 0-2 0-2 0-2 0-2 0-2 0-2 0-2 0-2 0-2 0-2 0-2 0-2 0-2 0-2 0-2 0-2 0-2 0-2 0-2 0-2 0-2 0-2 0-2 0-2 0-2 0-2 0-2 0-2 0-2 0-2 0-2 0-2 0-2 0-2 0-2 
0-2 0-2 0-2 0-2 0-2 0-2 0-2 0-2 0-2 0-2 0-2 0-2 0-2 0-2 0-2 0-2 0-2 0-2 0-2 0-2 0-2 0-2 0-2 0-2 0-2 0-2 0-2 0-2 0-2 0-2 0-2 0-2 0-2 0-2 0-2 0-2 0-2 0-2 0-2 0-2 0-2 0-2 404-3 404-3 404-3 404-3 404-3 404-3 304-3 505-3 505-3 505-3 505-3 505-3 405-0 429-0 429-0 454-0 429-0 429-0 454-0 454-0 454-0 557-3 557-3 557-3 557-3 557-3 557-3 557-3 534-0 534-0 535-3 535-3 535-3 535-3 535-3 535-3 612-0 612-0 612-0 515-0 515-0 515-0 515-0 488-0 488-0 488-0 488-0 488-0 590-0 590-0 590-0 590-0 590-0 586-0 586-0 496-3 496-3 496-3 496-3 496-3 565-0 565-0 565-0 212-0 584-3 584-3 584-3 584-3 584-3 338-0 338-0 338-0 338-0 338-0 338-0 338-0 541-0 541-0 541-0 541-0 541-0 411-3 411-3 411-3 411-3 411-3 588-0 588-0 588-0 588-0 588-0 588-0 419-0 419-0 419-0 419-0 419-0 416-0 416-0 416-0 416-0 416-0 422-0 422-0 422-0 466-3 522-0 466-3 466-3 492-0 492-0 446-0 446-0 446-0 425-3 425-3 425-3 425-3 425-3 425-3 425-3 396-3 396-3 396-3 396-3 396-3 472-3 472-3 472-3 472-3 472-3 472-3 472-3 0-2 0-2 0-2 0-2 0-2 0-2 0-2 0-2 0-2 0-2 0-2 0-2 0-2 0-2 0-2 0-2 0-2 0-2 0-2 0-2 0-2 0-2 0-2 0-2 0-2 0-2 0-2 0-2 0-2 0-2 0-2 0-2 0-2 0-2 0-2 0-2 0-2 0-2 0-2 0-2 0-2 0-2 
0-2 0-2 0-2 0-2 0-2 0-2 0-2 0-2 0-2 0-2 0-2 0-2 0-2 0-2 0-2 0-2 0-2 0-2 0-2 0-2 0-2 0-2 0-2 0-2 0-2 0-2 0-2 0-2 0-2 0-2 0-2 0-2 0-2 0-2 0-2 0-2 0-2 0-2 0-2 0-2 0-2 0-2 404-3 404-3 456-0 404-3 404-3 404-3 505-3 505-3 505-3 505-3 505-3 505-3 405-0 405-0 454-0 454-0 454-0 454-0 454-0 454-0 454-0 557-3 557-3 557-3 557-3 557-3 534-0 534-0 534-0 534-0 612-0 612-0 535-3 612-0 612-0 612-0 612-0 612-0 515-0 515-0 515-0 515-0 488-0 488-0 488-0 351-0 351-0 351-0 590-0 590-0 590-0 590-0 590-0 586-0 586-0 586-0 586-0 496-3 496-3 496-3 565-0 565-0 565-0 565-0 584-3 584-3 584-3 584-3 584-3 584-3 338-0 338-0 338-0 338-0 338-0 338-0 541-0 541-0 541-0 541-0 541-0 411-3 411-3 411-3 411-3 411-3 411-3 588-0 588-0 588-0 569-3 569-3 569-3 419-0 419-0 419-0 419-0 416-0 416-0 416-0 416-0 416-0 422-0 422-0 422-0 466-3 466-3 466-3 492-0 492-0 492-0 446-0 446-0 466-3 425-3 425-3 425-3 425-3 425-3 425-3 396-3 396-3 396-3 396-3 396-3 396-3 396-3 396-3 472-3 472-3 472-3 472-3 472-3 0-2 0-2 0-2 0-2 0-2 0-2 0-2 0-2 0-2 0-2 0-2 0-2 0-2 0-2 0-2 0-2 0-2 0-2 0-2 0-2 0-2 0-2 0-2 0-2 0-2 0-2 0-2 0-2 0-2 0-2 0-2 0-2 0-2 0-2 0-2 0-2 0-2 0-2 0-2 0-2 0-2 0-2 
0-2 0-2 0-2 0-2 0-2 0-2 0-2 0-2 0-2 0-2 0-2 0-2 0-2 0-2 0-2 0-2 0-2 0-2 0-2 0-2 0-2 0-2 0-2 0-2 0-2 0-2 0-2 0-2 0-2 0-2 0-2 0-2 0-2 0-2 0-2 0-2 0-2 0-2 0-2 0-2 0-2 0-2 404-3 404-3 456-0 456-0 456-0 456-0 505-3 505-3 505-3 505-3 505-3 505-3 405-0 405-0 454-0 454-0 454-0 454-0 454-0 454-0 454-0 454-0 454-0 385-3 385-3 557-3 534-0 534-0 534-0 534-0 534-0 612-0 612-0 612-0 612-0 612-0 612-0 458-0 515-0 515-0 515-0 351-0 351-0 488-0 488-0 351-0 351-0 590-0 590-0 590-0 590-0 590-0 586-0 586-0 586-0 586-0 586-0 496-3 565-0 565-0 565-0 565-0 584-3 584-3 584-3 584-3 584-3 584-3 584-3 584-3 338-0 338-0 338-0 338-0 541-0 541-0 541-0 541-0 541-0 541-0 541-0 541-0 508-3 411-3 411-3 411-3 411-3 411-3 588-0 588-0 569-3 569-3 419-0 419-0 419-0 419-0 419-0 416-0 416-0 416-0 416-0 416-0 416-0 422-0 422-0 466-3 466-3 466-3 466-3 492-0 492-0 466-3 466-3 466-3 425-3 425-3 425-3 425-3 440-0 440-0 440-0 440-0 440-0 396-3 396-3 396-3 396-3 396-3 472-3 472-3 472-3 472-3 0-2 0-2 0-2 0-2 0-2 0-2 0-2 0-2 0-2 0-2 0-2 0-2 0-2 0-2 0-2 0-2 0-2 0-2 0-2 0-2 0-2 0-2 0-2 0-2 0-2 0-2 0-2 0-2 0-2 0-2 0-2 0-2 0-2 0-2 0-2 0-2 0-2 0-2 0-2 0-2 0-2 0-2 0-2 
0-2 0-2 0-2 0-2 0-2 0-2 0-2 0-2 0-2 0-2 0-2 0-2 0-2 0-2 0-2 0-2 0-2 0-2 0-2 0-2 0-2 0-2 0-2 0-2 0-2 0-2 0-2 0-2 0-2 0-2 0-2 0-2 0-2 0-2 0-2 0-2 0-2 0-2 0-2 0-2 0-2 0-2 404-3 404-3 456-0 456-0 456-0 456-0 505-3 505-3 505-3 505-3 505-3 505-3 405-0 405-0 454-0 454-0 454-0 454-0 454-0 454-0 454-0 454-0 385-3 385-3 385-3 385-3 534-0 534-0 534-0 534-0 612-0 612-0 612-0 612-0 612-0 612-0 612-0 458-0 458-0 515-0 351-0 351-0 351-0 488-0 488-0 351-0 351-0 351-0 590-0 590-0 590-0 590-0 590-0 586-0 586-0 586-0 586-0 586-0 586-0 586-0 565-0 565-0 584-3 584-3 584-3 584-3 584-3 584-3 584-3 338-0 338-0 338-0 338-0 338-0 541-0 541-0 541-0 541-0 541-0 541-0 541-0 508-3 508-3 411-3 411-3 442-3 442-3 442-3 442-3 442-3 569-3 569-3 419-0 419-0 419-0 419-0 419-0 416-0 416-0 416-0 416-0 416-0 416-0 422-0 422-0 466-3 466-3 466-3 466-3 466-3 466-3 466-3 466-3 466-3 425-3 425-3 425-3 425-3 440-0 440-0 440-0 440-0 440-0 396-3 396-3 396-3 396-3 396-3 396-3 396-3 396-3 0-2 0-2 0-2 0-2 0-2 0-2 0-2 0-2 0-2 0-2 0-2 0-2 0-2 0-2 0-2 0-2 0-2 0-2 0-2 0-2 0-2 0-2 0-2 0-2 0-2 0-2 0-2 0-2 0-2 0-2 0-2 0-2 0-2 0-2 0-2 0-2 0-2 0-2 0-2 0-2 0-2 0-2 0-2 0-2 
0-2 0-2 0-2 0-2 0-2 0-2 0-2 0-2 0-2 0-2 0-2 0-2 0-2 0-2 0-2 0-2 0-2 0-2 0-2 0-2 0-2 0-2 0-2 0-2 0-2 0-2 0-2 0-2 0-2 0-2 0-2 0-2 0-2 0-2 0-2 0-2 0-2 0-2 0-2 0-2 0-2 0-2 404-3 456-0 456-0 456-0 456-0 456-0 456-0 505-3 505-3 505-3 505-3 505-3 405-0 405-0 405-0 405-0 454-0 454-0 454-0 454-0 454-0 385-3 385-3 385-3 385-3 534-0 534-0 534-0 534-0 534-0 612-0 612-0 612-0 612-0 612-0 509-0 612-0 458-0 458-0 515-0 351-0 351-0 351-0 351-0 351-0 351-0 351-0 590-0 590-0 590-0 590-0 590-0 590-0 586-0 586-0 586-0 586-0 586-0 586-0 565-0 565-0 565-0 565-0 584-3 486-0 584-3 584-3 584-3 584-3 584-3 584-3 338-0 338-0 338-0 541-0 541-0 541-0 541-0 541-0 541-0 541-0 508-3 508-3 411-3 442-3 442-3 442-3 442-3 442-3 569-3 569-3 569-3 419-0 419-0 419-0 419-0 419-0 416-0 517-3 517-3 517-3 416-0 416-0 416-0 416-0 466-3 466-3 471-3 471-3 471-3 425-3 466-3 466-3 425-3 425-3 425-3 425-3 440-0 440-0 440-0 440-0 440-0 440-0 396-3 396-3 396-3 396-3 396-3 396-3 396-3 0-2 0-2 0-2 0-2 0-2 0-2 0-2 0-2 0-2 0-2 0-2 0-2 0-2 0-2 0-2 0-2 0-2 0-2 0-2 0-2 0-2 0-2 0-2 0-2 0-2 0-2 0-2 0-2 0-2 0-2 0-2 0-2 0-2 0-2 0-2 0-2 0-2 0-2 0-2 0-2 0-2 0-2 0-2 0-2 0-2 
0-2 0-2 0-2 0-2 0-2 0-2 0-2 0-2 0-2 0-2 0-2 0-2 0-2 0-2 0-2 0-2 0-2 0-2 0-2 0-2 0-2 0-2 0-2 0-2 0-2 0-2 0-2 0-2 0-2 0-2 0-2 0-2 0-2 0-2 0-2 0-2 0-2 0-2 0-2 0-2 0-2 0-2 0-2 0-2 456-0 456-0 456-0 456-0 587-3 587-3 505-3 505-3 587-3 405-0 405-0 405-0 405-0 405-0 385-3 385-3 454-0 385-3 385-3 385-3 385-3 385-3 385-3 534-0 534-0 534-0 534-0 612-0 612-0 612-0 612-0 509-0 509-0 509-0 509-0 458-0 458-0 458-0 351-0 351-0 351-0 351-0 351-0 351-0 351-0 590-0 590-0 590-0 590-0 590-0 590-0 586-0 586-0 586-0 586-0 586-0 586-0 565-0 565-0 565-0 565-0 565-0 486-0 486-0 584-3 486-0 338-0 338-0 338-0 338-0 338-0 338-0 512-0 541-0 541-0 541-0 541-0 541-0 508-3 508-3 508-3 508-3 442-3 442-3 442-3 442-3 569-3 569-3 569-3 569-3 569-3 569-3 569-3 517-3 517-3 416-0 517-3 517-3 517-3 416-0 416-0 416-0 466-3 466-3 471-3 471-3 471-3 471-3 425-3 425-3 425-3 425-3 425-3 425-3 440-0 440-0 440-0 440-0 440-0 440-0 440-0 440-0 396-3 395-3 395-3 395-3 395-3 0-2 0-2 0-2 0-2 0-2 0-2 0-2 0-2 0-2 0-2 0-2 0-2 0-2 0-2 0-2 0-2 0-2 0-2 0-2 0-2 0-2 0-2 0-2 0-2 0-2 0-2 0-2 0-2 0-2 0-2 0-2 0-2 0-2 0-2 0-2 0-2 0-2 0-2 0-2 0-2 0-2 0-2 0-2 0-2 0-2 0-2 
0-2 0-2 0-2 0-2 0-2 0-2 0-2 0-2 0-2 0-2 0-2 0-2 0-2 0-2 0-2 0-2 0-2 0-2 0-2 0-2 0-2 0-2 0-2 0-2 0-2 0-2 0-2 0-2 0-2 0-2 0-2 0-2 0-2 0-2 0-2 0-2 0-2 0-2 0-2 0-2 0-2 0-2 0-2 0-2 456-0 456-0 456-0 456-0 587-3 587-3 505-3 587-3 587-3 587-3 405-0 405-0 405-0 405-0 385-3 385-3 385-3 385-3 385-3 385-3 385-3 534-0 534-0 534-0 534-0 534-0 560-3 560-3 560-3 612-0 612-0 509-0 509-0 509-0 509-0 458-0 458-0 458-0 351-0 351-0 351-0 351-0 351-0 351-0 504-0 590-0 590-0 287-3 287-3 287-3 586-0 586-0 586-0 586-0 586-0 586-0 565-0 565-0 565-0 565-0 565-0 486-0 486-0 486-0 486-0 486-0 486-0 338-0 338-0 512-0 512-0 512-0 512-0 512-0 541-0 541-0 512-0 512-0 508-3 508-3 508-3 508-3 442-3 442-3 442-3 442-3 442-3 569-3 569-3 569-3 569-3 569-3 569-3 517-3 517-3 517-3 517-3 517-3 517-3 517-3 593-0 466-3 466-3 466-3 466-3 471-3 471-3 471-3 425-3 425-3 425-3 425-3 440-0 440-0 440-0 440-0 440-0 440-0 440-0 440-0 440-0 395-3 395-3 395-3 395-3 395-3 395-3 0-2 0-2 0-2 0-2 0-2 0-2 0-2 0-2 0-2 0-2 0-2 0-2 0-2 0-2 0-2 0-2 0-2 0-2 0-2 0-2 0-2 0-2 0-2 0-2 0-2 0-2 0-2 0-2 0-2 0-2 0-2 0-2 0-2 0-2 0-2 0-2 0-2 0-2 0-2 0-2 0-2 0-2 0-2 0-2 0-2 0-2 
0-2 0-2 0-2 0-2 0-2 0-2 0-2 0-2 0-2 0-2 0-2 0-2 0-2 0-2 0-2 0-2 0-2 0-2 0-2 0-2 0-2 0-2 0-2 0-2 0-2 0-2 0-2 0-2 0-2 0-2 0-2 0-2 0-2 0-2 0-2 0-2 0-2 0-2 0-2 0-2 0-2 0-2 0-2 0-2 456-0 456-0 456-0 456-0 456-0 587-3 505-3 587-3 587-3 587-3 405-0 405-0 405-0 405-0 385-3 385-3 385-3 385-3 385-3 385-3 385-3 534-0 534-0 534-0 534-0 560-3 560-3 560-3 560-3 560-3 612-0 509-0 509-0 509-0 509-0 458-0 458-0 458-0 351-0 351-0 351-0 504-0 351-0 351-0 504-0 504-0 590-0 287-3 287-3 287-3 586-0 586-0 565-0 565-0 565-0 565-0 565-0 565-0 565-0 565-0 565-0 486-0 486-0 486-0 486-0 486-0 486-0 486-0 338-0 512-0 512-0 512-0 512-0 512-0 512-0 512-0 512-0 508-3 508-3 508-3 508-3 508-3 442-3 442-3 442-3 442-3 442-3 569-3 569-3 569-3 569-3 569-3 569-3 517-3 517-3 517-3 517-3 517-3 517-3 517-3 593-0 593-0 466-3 466-3 593-0 593-0 471-3 471-3 471-3 425-3 425-3 425-3 440-0 440-0 613-0 567-3 440-0 440-0 440-0 440-0 440-0 395-3 395-3 395-3 395-3 395-3 395-3 0-2 0-2 0-2 0-2 0-2 0-2 0-2 0-2 0-2 0-2 0-2 0-2 0-2 0-2 0-2 0-2 0-2 0-2 0-2 0-2 0-2 0-2 0-2 0-2 0-2 0-2 0-2 0-2 0-2 0-2 0-2 0-2 0-2 0-2 0-2 0-2 0-2 0-2 0-2 0-2 0-2 0-2 0-2 0-2 0-2 0-2 
0-2 0-2 0-2 0-2 0-2 0-2 0-2 0-2 0-2 0-2 0-2 0-2 0-2 0-2 0-2 0-2 0-2 0-2 0-2 0-2 0-2 0-2 0-2 0-2 0-2 0-2 0-2 0-2 0-2 0-2 0-2 0-2 0-2 0-2 0-2 0-2 0-2 0-2 0-2 0-2 0-2 0-2 0-2 0-2 456-0 456-0 456-0 456-0 587-3 587-3 587-3 587-3 587-3 587-3 405-0 405-0 405-0 405-0 405-0 385-3 385-3 385-3 457-3 457-3 457-3 457-3 457-3 457-3 457-3 560-3 560-3 560-3 560-3 560-3 560-3 509-0 509-0 509-0 509-0 458-0 458-0 458-0 458-0 458-0 458-0 504-0 504-0 504-0 504-0 504-0 590-0 287-3 287-3 287-3 287-3 287-3 565-0 565-0 565-0 565-0 565-0 486-0 486-0 486-0 486-0 486-0 486-0 486-0 486-0 486-0 486-0 486-0 486-0 486-0 486-0 512-0 512-0 512-0 512-0 512-0 508-3 508-3 508-3 508-3 508-3 508-3 442-3 442-3 442-3 442-3 442-3 569-3 569-3 569-3 569-3 569-3 569-3 517-3 517-3 517-3 517-3 517-3 517-3 517-3 593-0 593-0 593-0 466-3 593-0 593-0 471-3 471-3 613-0 613-0 613-0 613-0 613-0 613-0 613-0 567-3 567-3 440-0 440-0 567-3 567-3 567-3 395-3 395-3 395-3 395-3 395-3 0-2 0-2 0-2 0-2 0-2 0-2 0-2 0-2 0-2 0-2 0-2 0-2 0-2 0-2 0-2 0-2 0-2 0-2 0-2 0-2 0-2 0-2 0-2 0-2 0-2 0-2 0-2 0-2 0-2 0-2 0-2 0-2 0-2 0-2 0-2 0-2 0-2 0-2 0-2 0-2 0-2 0-2 0-2 0-2 0-2 0-2 
0-2 0-2 0-2 0-2 0-2 0-2 0-2 0-2 0-2 0-2 0-2 0-2 0-2 0-2 0-2 0-2 0-2 0-2 0-2 0-2 0-2 0-2 0-2 0-2 0-2 0-2 0-2 0-2 0-2 0-2 0-2 0-2 0-2 0-2 0-2 0-2 0-2 0-2 0-2 0-2 0-2 0-2 0-2 0-2 456-0 456-0 456-0 587-3 587-3 587-3 587-3 587-3 587-3 587-3 405-0 405-0 405-0 405-0 385-3 385-3 385-3 385-3 457-3 457-3 457-3 457-3 457-3 457-3 457-3 560-3 560-3 560-3 560-3 560-3 560-3 560-3 509-0 509-0 509-0 509-0 509-0 509-0 509-0 458-0 458-0 458-0 504-0 504-0 504-0 504-0 504-0 287-3 287-3 287-3 287-3 287-3 287-3 565-0 565-0 315-0 315-0 315-0 315-0 315-0 315-0 486-0 486-0 486-0 486-0 486-0 486-0 589-0 589-0 589-0 589-0 589-0 589-0 512-0 512-0 512-0 508-3 508-3 508-3 508-3 508-3 508-3 508-3 442-3 442-3 442-3 442-3 569-3 569-3 569-3 569-3 569-3 569-3 517-3 517-3 517-3 517-3 593-0 593-0 593-0 593-0 593-0 593-0 593-0 593-0 593-0 471-3 471-3 613-0 613-0 613-0 613-0 613-0 613-0 613-0 567-3 567-3 567-3 567-3 567-3 567-3 395-3 395-3 395-3 395-3 395-3 395-3 0-2 0-2 0-2 0-2 0-2 0-2 0-2 0-2 0-2 0-2 0-2 0-2 0-2 0-2 0-2 0-2 0-2 0-2 0-2 0-2 0-2 0-2 0-2 0-2 0-2 0-2 0-2 0-2 0-2 0-2 0-2 0-2 0-2 0-2 0-2 0-2 0-2 0-2 0-2 0-2 0-2 0-2 0-2 0-2 0-2 0-2 
0-2 0-2 0-2 0-2 0-2 0-2 0-2 0-2 0-2 0-2 0-2 0-2 0-2 0-2 0-2 0-2 0-2 0-2 0-2 0-2 0-2 0-2 0-2 0-2 0-2 0-2 0-2 0-2 0-2 0-2 0-2 0-2 0-2 0-2 0-2 0-2 0-2 0-2 0-2 0-2 0-2 0-2 0-2 0-2 456-0 456-0 456-0 587-3 587-3 587-3 587-3 587-3 587-3 587-3 405-0 485-0 485-0 485-0 531-3 531-3 385-3 385-3 531-3 531-3 457-3 457-3 457-3 457-3 457-3 457-3 457-3 560-3 560-3 560-3 560-3 560-3 509-0 509-0 509-0 509-0 509-0 509-0 509-0 458-0 458-0 504-0 504-0 504-0 504-0 504-0 504-0 504-0 287-3 287-3 287-3 287-3 287-3 315-0 315-0 315-0 315-0 315-0 315-0 556-0 315-0 315-0 486-0 486-0 589-0 589-0 486-0 589-0 589-0 589-0 589-0 589-0 589-0 512-0 512-0 512-0 508-3 508-3 508-3 508-3 508-3 508-3 508-3 442-3 442-3 442-3 442-3 465-3 465-3 465-3 493-3 493-3 493-3 517-3 517-3 517-3 517-3 593-0 593-0 593-0 593-0 593-0 593-0 593-0 593-0 471-3 471-3 613-0 613-0 613-0 613-0 613-0 613-0 613-0 613-0 567-3 567-3 567-3 567-3 567-3 567-3 395-3 395-3 395-3 395-3 395-3 395-3 0-2 0-2 0-2 0-2 0-2 0-2 0-2 0-2 0-2 0-2 0-2 0-2 0-2 0-2 0-2 0-2 0-2 0-2 0-2 0-2 0-2 0-2 0-2 0-2 0-2 0-2 0-2 0-2 0-2 0-2 0-2 0-2 0-2 0-2 0-2 0-2 0-2 0-2 0-2 0-2 0-2 0-2 0-2 0-2 0-2 0-2 
0-2 0-2 0-2 0-2 0-2 0-2 0-2 0-2 0-2 0-2 0-2 0-2 0-2 0-2 0-2 0-2 0-2 0-2 0-2 0-2 0-2 0-2 0-2 0-2 0-2 0-2 0-2 0-2 0-2 0-2 0-2 0-2 0-2 0-2 0-2 0-2 0-2 0-2 0-2 0-2 0-2 0-2 0-2 0-2 456-0 456-0 456-0 587-3 587-3 587-3 587-3 587-3 361-0 361-0 405-0 405-0 485-0 485-0 531-3 531-3 531-3 531-3 531-3 457-3 457-3 457-3 457-3 457-3 457-3 457-3 457-3 457-3 560-3 560-3 560-3 560-3 560-3 585-0 509-0 509-0 509-0 509-0 509-0 458-0 504-0 504-0 504-0 504-0 504-0 504-0 504-0 287-3 287-3 287-3 287-3 287-3 287-3 315-0 315-0 315-0 315-0 315-0 315-0 556-0 556-0 556-0 556-0 556-0 589-0 589-0 589-0 589-0 589-0 589-0 589-0 589-0 512-0 512-0 512-0 512-0 455-3 455-3 455-3 455-3 508-3 508-3 455-3 455-3 442-3 465-3 465-3 465-3 493-3 493-3 493-3 493-3 493-3 493-3 493-3 493-3 517-3 493-3 593-0 493-3 593-0 593-0 593-0 593-0 593-0 471-3 471-3 471-3 471-3 613-0 613-0 613-0 613-0 613-0 613-0 613-0 567-3 567-3 567-3 567-3 567-3 567-3 395-3 395-3 395-3 395-3 0-2 0-2 0-2 0-2 0-2 0-2 0-2 0-2 0-2 0-2 0-2 0-2 0-2 0-2 0-2 0-2 0-2 0-2 0-2 0-2 0-2 0-2 0-2 0-2 0-2 0-2 0-2 0-2 0-2 0-2 0-2 0-2 0-2 0-2 0-2 0-2 0-2 0-2 0-2 0-2 0-2 0-2 0-2 0-2 0-2 0-2 0-2 
0-2 0-2 0-2 0-2 0-2 0-2 0-2 0-2 0-2 0-2 0-2 0-2 0-2 0-2 0-2 0-2 0-2 0-2 0-2 0-2 0-2 0-2 0-2 0-2 0-2 0-2 0-2 0-2 0-2 0-2 0-2 0-2 0-2 0-2 0-2 0-2 0-2 0-2 0-2 0-2 0-2 0-2 0-2 0-2 0-2 0-2 456-0 456-0 456-0 587-3 587-3 361-0 361-0 485-0 485-0 485-0 485-0 485-0 485-0 531-3 531-3 531-3 531-3 457-3 457-3 457-3 457-3 529-0 529-0 457-3 457-3 457-3 560-3 560-3 560-3 560-3 560-3 585-0 585-0 585-0 585-0 509-0 458-0 458-0 464-0 464-0 504-0 504-0 504-0 504-0 504-0 287-3 287-3 287-3 287-3 287-3 287-3 315-0 315-0 315-0 315-0 315-0 315-0 556-0 556-0 556-0 556-0 556-0 556-0 556-0 556-0 511-0 511-0 589-0 589-0 589-0 512-0 512-0 512-0 512-0 455-3 455-3 455-3 455-3 455-3 455-3 455-3 455-3 617-3 617-3 465-3 465-3 465-3 493-3 493-3 493-3 493-3 493-3 420-3 493-3 493-3 493-3 493-3 493-3 493-3 593-0 593-0 593-0 471-3 471-3 471-3 471-3 471-3 390-0 613-0 613-0 613-0 613-0 613-0 613-0 567-3 567-3 567-3 567-3 567-3 547-0 547-0 547-0 395-3 395-3 0-2 0-2 0-2 0-2 0-2 0-2 0-2 0-2 0-2 0-2 0-2 0-2 0-2 0-2 0-2 0-2 0-2 0-2 0-2 0-2 0-2 0-2 0-2 0-2 0-2 0-2 0-2 0-2 0-2 0-2 0-2 0-2 0-2 0-2 0-2 0-2 0-2 0-2 0-2 0-2 0-2 0-2 0-2 0-2 0-2 0-2 0-2 
0-2 0-2 0-2 0-2 0-2 0-2 0-2 0-2 0-2 0-2 0-2 0-2 0-2 0-2 0-2 0-2 0-2 0-2 0-2 0-2 0-2 0-2 0-2 0-2 0-2 0-2 0-2 0-2 0-2 0-2 0-2 0-2 0-2 0-2 0-2 0-2 0-2 0-2 0-2 0-2 0-2 0-2 0-2 0-2 0-2 0-2 361-0 361-0 361-0 361-0 587-3 361-0 361-0 485-0 485-0 485-0 485-0 485-0 531-3 531-3 531-3 531-3 457-3 457-3 457-3 530-0 530-0 529-0 529-0 529-0 529-0 529-0 560-3 560-3 529-0 529-0 529-0 585-0 585-0 585-0 585-0 458-0 458-0 458-0 464-0 464-0 464-0 464-0 464-0 504-0 504-0 287-3 287-3 555-3 287-3 287-3 287-3 592-0 592-0 315-0 315-0 315-0 315-0 315-0 556-0 556-0 556-0 556-0 556-0 556-0 556-0 511-0 511-0 511-0 589-0 589-0 589-0 512-0 512-0 512-0 455-3 455-3 455-3 455-3 455-3 455-3 617-3 617-3 617-3 617-3 465-3 465-3 465-3 465-3 493-3 493-3 493-3 493-3 420-3 420-3 420-3 493-3 493-3 493-3 493-3 593-0 593-0 593-0 471-3 471-3 471-3 471-3 471-3 390-0 613-0 613-0 613-0 390-0 567-3 567-3 567-3 567-3 547-0 547-0 547-0 547-0 547-0 547-0 547-0 547-0 0-2 0-2 0-2 0-2 0-2 0-2 0-2 0-2 0-2 0-2 0-2 0-2 0-2 0-2 0-2 0-2 0-2 0-2 0-2 0-2 0-2 0-2 0-2 0-2 0-2 0-2 0-2 0-2 0-2 0-2 0-2 0-2 0-2 0-2 0-2 0-2 0-2 0-2 0-2 0-2 0-2 0-2 0-2 0-2 0-2 0-2 0-2 
0-2 0-2 0-2 0-2 0-2 0-2 0-2 0-2 0-2 0-2 0-2 0-2 0-2 0-2 0-2 0-2 0-2 0-2 0-2 0-2 0-2 0-2 0-2 0-2 0-2 0-2 0-2 0-2 0-2 0-2 0-2 0-2 0-2 0-2 0-2 0-2 0-2 0-2 0-2 0-2 0-2 0-2 0-2 0-2 0-2 0-2 361-0 361-0 361-0 361-0 361-0 361-0 361-0 361-0 361-0 485-0 485-0 485-0 531-3 531-3 531-3 531-3 531-3 531-3 530-0 530-0 530-0 530-0 529-0 529-0 529-0 529-0 560-3 560-3 529-0 529-0 529-0 529-0 585-0 585-0 585-0 458-0 458-0 458-0 458-0 464-0 464-0 464-0 464-0 464-0 464-0 555-3 555-3 555-3 287-3 287-3 287-3 592-0 592-0 315-0 315-0 315-0 315-0 315-0 556-0 556-0 556-0 556-0 556-0 556-0 556-0 511-0 511-0 511-0 589-0 511-0 589-0 589-0 589-0 589-0 455-3 455-3 455-3 455-3 455-3 455-3 617-3 617-3 617-3 617-3 465-3 465-3 465-3 465-3 420-3 493-3 493-3 420-3 420-3 420-3 544-0 544-0 493-3 544-0 544-0 544-0 518-0 593-0 593-0 471-3 471-3 471-3 471-3 390-0 613-0 390-0 390-0 390-0 567-3 567-3 567-3 567-3 547-0 547-0 547-0 547-0 547-0 547-0 547-0 547-0 0-2 0-2 0-2 0-2 0-2 0-2 0-2 0-2 0-2 0-2 0-2 0-2 0-2 0-2 0-2 0-2 0-2 0-2 0-2 0-2 0-2 0-2 0-2 0-2 0-2 0-2 0-2 0-2 0-2 0-2 0-2 0-2 0-2 0-2 0-2 0-2 0-2 0-2 0-2 0-2 0-2 0-2 0-2 0-2 0-2 0-2 0-2 
0-2 0-2 0-2 0-2 0-2 0-2 0-2 0-2 0-2 0-2 0-2 0-2 0-2 0-2 0-2 0-2 0-2 0-2 0-2 0-2 0-2 0-2 0-2 0-2 0-2 0-2 0-2 0-2 0-2 0-2 0-2 0-2 0-2 0-2 0-2 0-2 0-2 0-2 0-2 0-2 0-2 0-2 0-2 0-2 0-2 0-2 361-0 361-0 361-0 361-0 361-0 361-0 361-0 361-0 485-0 485-0 485-0 485-0 531-3 531-3 531-3 531-3 531-3 531-3 530-0 530-0 530-0 530-0 529-0 529-0 529-0 529-0 529-0 560-3 529-0 529-0 529-0 529-0 585-0 585-0 585-0 585-0 458-0 464-0 464-0 464-0 464-0 464-0 464-0 464-0 464-0 555-3 555-3 555-3 555-3 555-3 592-0 592-0 592-0 592-0 592-0 315-0 315-0 315-0 556-0 556-0 556-0 556-0 556-0 556-0 511-0 511-0 511-0 511-0 511-0 511-0 589-0 589-0 589-0 589-0 455-3 455-3 455-3 455-3 455-3 455-3 617-3 617-3 617-3 617-3 465-3 465-3 465-3 465-3 420-3 420-3 420-3 420-3 420-3 420-3 544-0 544-0 544-0 544-0 544-0 544-0 518-0 518-0 518-0 518-0 390-0 471-3 471-3 390-0 390-0 390-0 390-0 390-0 390-0 547-0 547-0 567-3 547-0 547-0 547-0 468-3 468-3 468-3 468-3 468-3 0-2 0-2 0-2 0-2 0-2 0-2 0-2 0-2 0-2 0-2 0-2 0-2 0-2 0-2 0-2 0-2 0-2 0-2 0-2 0-2 0-2 0-2 0-2 0-2 0-2 0-2 0-2 0-2 0-2 0-2 0-2 0-2 0-2 0-2 0-2 0-2 0-2 0-2 0-2 0-2 0-2 0-2 0-2 0-2 0-2 0-2 0-2 
0-2 0-2 0-2 0-2 0-2 0-2 0-2 0-2 0-2 0-2 0-2 0-2 0-2 0-2 0-2 0-2 0-2 0-2 0-2 0-2 0-2 0-2 0-2 0-2 0-2 0-2 0-2 0-2 0-2 0-2 0-2 0-2 0-2 0-2 0-2 0-2 0-2 0-2 0-2 0-2 0-2 0-2 0-2 0-2 0-2 0-2 0-2 0-2 0-2 361-0 361-0 361-0 361-0 361-0 361-0 485-0 485-0 485-0 531-3 531-3 531-3 531-3 531-3 531-3 530-0 530-0 530-0 530-0 529-0 529-0 386-3 386-3 529-0 529-0 529-0 529-0 529-0 529-0 585-0 585-0 585-0 585-0 585-0 585-0 464-0 464-0 464-0 464-0 464-0 464-0 555-3 555-3 555-3 555-3 555-3 555-3 592-0 592-0 592-0 592-0 592-0 592-0 592-0 542-3 542-3 556-0 556-0 556-0 556-0 556-0 511-0 511-0 511-0 511-0 511-0 511-0 511-0 582-3 582-3 582-3 455-3 582-3 455-3 455-3 455-3 455-3 617-3 617-3 617-3 617-3 465-3 465-3 465-3 465-3 420-3 420-3 420-3 420-3 420-3 420-3 544-0 544-0 544-0 544-0 544-0 518-0 518-0 518-0 518-0 390-0 390-0 390-0 390-0 390-0 435-3 390-0 390-0 390-0 390-0 547-0 547-0 547-0 547-0 547-0 468-3 468-3 468-3 468-3 468-3 468-3 0-2 0-2 0-2 0-2 0-2 0-2 0-2 0-2 0-2 0-2 0-2 0-2 0-2 0-2 0-2 0-2 0-2 0-2 0-2 0-2 0-2 0-2 0-2 0-2 0-2 0-2 0-2 0-2 0-2 0-2 0-2 0-2 0-2 0-2 0-2 0-2 0-2 0-2 0-2 0-2 0-2 0-2 0-2 0-2 0-2 0-2 0-2 
0-2 0-2 0-2 0-2 0-2 0-2 0-2 0-2 0-2 0-2 0-2 0-2 0-2 0-2 0-2 0-2 0-2 0-2 0-2 0-2 0-2 0-2 0-2 0-2 0-2 0-2 0-2 0-2 0-2 0-2 0-2 0-2 0-2 0-2 0-2 0-2 0-2 0-2 0-2 0-2 0-2 0-2 0-2 0-2 0-2 0-2 0-2 0-2 0-2 0-2 0-2 361-0 361-0 361-0 485-0 485-0 485-0 485-0 485-0 530-0 530-0 530-0 530-0 530-0 530-0 530-0 530-0 530-0 386-3 386-3 386-3 386-3 386-3 529-0 529-0 529-0 529-0 529-0 585-0 585-0 585-0 585-0 585-0 585-0 432-0 432-0 464-0 464-0 464-0 464-0 555-3 555-3 555-3 555-3 555-3 555-3 592-0 592-0 592-0 592-0 592-0 592-0 592-0 542-3 542-3 542-3 542-3 542-3 556-0 391-3 511-0 511-0 511-0 511-0 511-0 511-0 511-0 582-3 582-3 582-3 582-3 582-3 455-3 617-3 617-3 617-3 617-3 617-3 617-3 617-3 465-3 465-3 465-3 465-3 420-3 420-3 420-3 420-3 420-3 420-3 544-0 544-0 544-0 544-0 544-0 518-0 518-0 518-0 390-0 390-0 390-0 390-0 390-0 390-0 435-3 390-0 390-0 390-0 390-0 390-0 547-0 547-0 547-0 547-0 468-3 468-3 468-3 468-3 468-3 468-3 0-2 0-2 0-2 0-2 0-2 0-2 0-2 0-2 0-2 0-2 0-2 0-2 0-2 0-2 0-2 0-2 0-2 0-2 0-2 0-2 0-2 0-2 0-2 0-2 0-2 0-2 0-2 0-2 0-2 0-2 0-2 0-2 0-2 0-2 0-2 0-2 0-2 0-2 0-2 0-2 0-2 0-2 0-2 0-2 0-2 0-2 0-2 
0-2 0-2 0-2 0-2 0-2 0-2 0-2 0-2 0-2 0-2 0-2 0-2 0-2 0-2 0-2 0-2 0-2 0-2 0-2 0-2 0-2 0-2 0-2 0-2 0-2 0-2 0-2 0-2 0-2 0-2 0-2 0-2 0-2 0-2 0-2 0-2 0-2 0-2 0-2 0-2 0-2 0-2 0-2 0-2 0-2 0-2 0-2 0-2 0-2 0-2 0-2 0-2 0-2 361-0 361-0 485-0 485-0 485-0 485-0 530-0 530-0 530-0 530-0 530-0 530-0 530-0 386-3 386-3 386-3 386-3 386-3 386-3 386-3 386-3 529-0 529-0 529-0 585-0 585-0 585-0 585-0 585-0 585-0 585-0 432-0 464-0 464-0 464-0 464-0 555-3 555-3 555-3 555-3 555-3 555-3 555-3 592-0 592-0 592-0 592-0 592-0 592-0 592-0 542-3 542-3 542-3 542-3 542-3 391-3 391-3 391-3 511-0 511-0 511-0 511-0 511-0 582-3 582-3 582-3 582-3 582-3 582-3 617-3 617-3 617-3 617-3 617-3 617-3 617-3 465-3 465-3 465-3 484-0 465-3 420-3 420-3 420-3 420-3 420-3 420-3 544-0 544-0 544-0 544-0 544-0 518-0 518-0 518-0 518-0 518-0 390-0 390-0 518-0 435-3 435-3 390-0 390-0 390-0 390-0 390-0 547-0 547-0 547-0 547-0 468-3 468-3 468-3 468-3 468-3 468-3 0-2 0-2 0-2 0-2 0-2 0-2 0-2 0-2 0-2 0-2 0-2 0-2 0-2 0-2 0-2 0-2 0-2 0-2 0-2 0-2 0-2 0-2 0-2 0-2 0-2 0-2 0-2 0-2 0-2 0-2 0-2 0-2 0-2 0-2 0-2 0-2 0-2 0-2 0-2 0-2 0-2 0-2 0-2 0-2 0-2 0-2 0-2 
0-2 0-2 0-2 0-2 0-2 0-2 0-2 0-2 0-2 0-2 0-2 0-2 0-2 0-2 0-2 0-2 0-2 0-2 0-2 0-2 0-2 0-2 0-2 0-2 0-2 0-2 0-2 0-2 0-2 0-2 0-2 0-2 0-2 0-2 0-2 0-2 0-2 0-2 0-2 0-2 0-2 0-2 0-2 0-2 0-2 0-2 0-2 0-2 0-2 0-2 0-2 0-2 0-2 0-2 0-2 0-2 0-2 485-0 485-0 530-0 530-0 530-0 530-0 530-0 530-0 530-0 386-3 386-3 386-3 386-3 386-3 386-3 386-3 386-3 386-3 583-3 583-3 583-3 583-3 583-3 585-0 585-0 585-0 432-0 432-0 432-0 432-0 432-0 432-0 555-3 432-0 432-0 432-0 555-3 555-3 555-3 592-0 592-0 592-0 592-0 592-0 592-0 592-0 542-3 542-3 542-3 542-3 542-3 391-3 391-3 391-3 511-0 511-0 511-0 610-3 582-3 582-3 582-3 582-3 582-3 582-3 582-3 617-3 616-3 617-3 617-3 617-3 617-3 617-3 465-3 465-3 465-3 484-0 484-0 420-3 420-3 484-0 484-0 420-3 420-3 544-0 544-0 544-0 544-0 544-0 518-0 518-0 518-0 518-0 518-0 518-0 518-0 518-0 518-0 435-3 435-3 435-3 435-3 490-3 490-3 490-3 490-3 468-3 468-3 468-3 468-3 468-3 468-3 468-3 0-2 0-2 0-2 0-2 0-2 0-2 0-2 0-2 0-2 0-2 0-2 0-2 0-2 0-2 0-2 0-2 0-2 0-2 0-2 0-2 0-2 0-2 0-2 0-2 0-2 0-2 0-2 0-2 0-2 0-2 0-2 0-2 0-2 0-2 0-2 0-2 0-2 0-2 0-2 0-2 0-2 0-2 0-2 0-2 0-2 0-2 0-2 0-2 
0-2 0-2 0-2 0-2 0-2 0-2 0-2 0-2 0-2 0-2 0-2 0-2 0-2 0-2 0-2 0-2 0-2 0-2 0-2 0-2 0-2 0-2 0-2 0-2 0-2 0-2 0-2 0-2 0-2 0-2 0-2 0-2 0-2 0-2 0-2 0-2 0-2 0-2 0-2 0-2 0-2 0-2 0-2 0-2 0-2 0-2 0-2 0-2 0-2 0-2 0-2 0-2 0-2 0-2 0-2 0-2 0-2 485-0 485-0 530-0 530-0 530-0 530-0 530-0 530-0 530-0 386-3 386-3 386-3 386-3 386-3 386-3 386-3 583-3 583-3 583-3 583-3 583-3 583-3 583-3 585-0 432-0 432-0 432-0 432-0 432-0 432-0 432-0 432-0 555-3 432-0 432-0 555-3 555-3 555-3 555-3 433-3 542-3 542-3 592-0 542-3 542-3 542-3 542-3 542-3 542-3 542-3 391-3 391-3 391-3 391-3 391-3 391-3 610-3 610-3 582-3 582-3 582-3 582-3 582-3 582-3 582-3 616-3 616-3 539-0 617-3 617-3 617-3 617-3 465-3 465-3 465-3 484-0 484-0 484-0 484-0 484-0 484-0 540-0 540-0 544-0 544-0 540-0 540-0 544-0 544-0 518-0 518-0 518-0 518-0 518-0 518-0 518-0 435-3 435-3 435-3 435-3 435-3 490-3 490-3 490-3 490-3 468-3 468-3 468-3 468-3 468-3 468-3 468-3 0-2 0-2 0-2 0-2 0-2 0-2 0-2 0-2 0-2 0-2 0-2 0-2 0-2 0-2 0-2 0-2 0-2 0-2 0-2 0-2 0-2 0-2 0-2 0-2 0-2 0-2 0-2 0-2 0-2 0-2 0-2 0-2 0-2 0-2 0-2 0-2 0-2 0-2 0-2 0-2 0-2 0-2 0-2 0-2 0-2 0-2 0-2 0-2 
0-2 0-2 0-2 0-2 0-2 0-2 0-2 0-2 0-2 0-2 0-2 0-2 0-2 0-2 0-2 0-2 0-2 0-2 0-2 0-2 0-2 0-2 0-2 0-2 0-2 0-2 0-2 0-2 0-2 0-2 0-2 0-2 0-2 0-2 0-2 0-2 0-2 0-2 0-2 0-2 0-2 0-2 0-2 0-2 0-2 0-2 0-2 0-2 0-2 0-2 0-2 0-2 0-2 0-2 0-2 0-2 0-2 0-2 0-2 0-2 0-2 0-2 0-2 0-2 0-2 386-3 386-3 386-3 386-3 386-3 386-3 386-3 386-3 583-3 583-3 583-3 583-3 583-3 583-3 583-3 583-3 432-0 432-0 432-0 432-0 432-0 432-0 432-0 432-0 432-0 432-0 432-0 433-3 555-3 555-3 433-3 433-3 542-3 542-3 542-3 542-3 542-3 542-3 513-0 542-3 542-3 542-3 391-3 391-3 391-3 391-3 391-3 391-3 610-3 610-3 610-3 610-3 582-3 582-3 582-3 582-3 582-3 616-3 539-0 539-0 539-0 539-0 539-0 539-0 539-0 539-0 465-3 484-0 484-0 484-0 484-0 484-0 484-0 540-0 544-0 544-0 544-0 540-0 540-0 540-0 518-0 518-0 518-0 435-3 435-3 435-3 435-3 435-3 435-3 435-3 490-3 490-3 435-3 490-3 490-3 490-3 490-3 468-3 490-3 468-3 468-3 0-2 0-2 0-2 0-2 0-2 0-2 0-2 0-2 0-2 0-2 0-2 0-2 0-2 0-2 0-2 0-2 0-2 0-2 0-2 0-2 0-2 0-2 0-2 0-2 0-2 0-2 0-2 0-2 0-2 0-2 0-2 0-2 0-2 0-2 0-2 0-2 0-2 0-2 0-2 0-2 0-2 0-2 0-2 0-2 0-2 0-2 0-2 0-2 0-2 0-2 0-2 
0-2 0-2 0-2 0-2 0-2 0-2 0-2 0-2 0-2 0-2 0-2 0-2 0-2 0-2 0-2 0-2 0-2 0-2 0-2 0-2 0-2 0-2 0-2 0-2 0-2 0-2 0-2 0-2 0-2 0-2 0-2 0-2 0-2 0-2 0-2 0-2 0-2 0-2 0-2 0-2 0-2 0-2 0-2 0-2 0-2 0-2 0-2 0-2 0-2 0-2 0-2 0-2 0-2 0-2 0-2 0-2 0-2 0-2 0-2 0-2 0-2 0-2 0-2 0-2 0-2 0-2 0-2 0-2 0-2 0-2 0-2 0-2 0-2 583-3 583-3 583-3 583-3 583-3 583-3 583-3 583-3 583-3 533-0 533-0 533-0 432-0 533-0 432-0 432-0 433-3 433-3 433-3 433-3 433-3 433-3 433-3 611-3 611-3 611-3 611-3 513-0 513-0 513-0 513-0 542-3 542-3 542-3 542-3 391-3 391-3 391-3 610-3 610-3 610-3 610-3 610-3 610-3 582-3 582-3 616-3 582-3 582-3 616-3 539-0 539-0 539-0 539-0 539-0 539-0 539-0 539-0 484-0 484-0 484-0 484-0 484-0 484-0 484-0 540-0 544-0 540-0 540-0 540-0 540-0 540-0 498-3 498-3 435-3 435-3 435-3 435-3 435-3 435-3 435-3 435-3 490-3 490-3 435-3 435-3 490-3 490-3 490-3 490-3 490-3 0-2 0-2 0-2 0-2 0-2 0-2 0-2 0-2 0-2 0-2 0-2 0-2 0-2 0-2 0-2 0-2 0-2 0-2 0-2 0-2 0-2 0-2 0-2 0-2 0-2 0-2 0-2 0-2 0-2 0-2 0-2 0-2 0-2 0-2 0-2 0-2 0-2 0-2 0-2 0-2 0-2 0-2 0-2 0-2 0-2 0-2 0-2 0-2 0-2 0-2 0-2 0-2 0-2 
0-2 0-2 0-2 0-2 0-2 0-2 0-2 0-2 0-2 0-2 0-2 0-2 0-2 0-2 0-2 0-2 0-2 0-2 0-2 0-2 0-2 0-2 0-2 0-2 0-2 0-2 0-2 0-2 0-2 0-2 0-2 0-2 0-2 0-2 0-2 0-2 0-2 0-2 0-2 0-2 0-2 0-2 0-2 0-2 0-2 0-2 0-2 0-2 0-2 0-2 0-2 0-2 0-2 0-2 0-2 0-2 0-2 0-2 0-2 0-2 0-2 0-2 0-2 0-2 0-2 0-2 0-2 0-2 0-2 0-2 0-2 0-2 0-2 583-3 583-3 583-3 583-3 583-3 533-0 533-0 533-0 533-0 533-0 533-0 533-0 533-0 533-0 533-0 432-0 433-3 433-3 433-3 433-3 433-3 433-3 433-3 611-3 611-3 611-3 611-3 513-0 513-0 513-0 513-0 513-0 513-0 391-3 391-3 391-3 391-3 391-3 610-3 610-3 610-3 610-3 610-3 582-3 582-3 616-3 616-3 616-3 582-3 616-3 539-0 539-0 539-0 539-0 539-0 539-0 539-0 539-0 484-0 484-0 484-0 484-0 484-0 484-0 484-0 540-0 540-0 540-0 540-0 540-0 498-3 540-0 498-3 498-3 435-3 435-3 435-3 435-3 519-3 519-3 519-3 519-3 490-3 490-3 490-3 490-3 490-3 490-3 490-3 490-3 490-3 0-2 0-2 0-2 0-2 0-2 0-2 0-2 0-2 0-2 0-2 0-2 0-2 0-2 0-2 0-2 0-2 0-2 0-2 0-2 0-2 0-2 0-2 0-2 0-2 0-2 0-2 0-2 0-2 0-2 0-2 0-2 0-2 0-2 0-2 0-2 0-2 0-2 0-2 0-2 0-2 0-2 0-2 0-2 0-2 0-2 0-2 0-2 0-2 0-2 0-2 0-2 0-2 0-2 
0-2 0-2 0-2 0-2 0-2 0-2 0-2 0-2 0-2 0-2 0-2 0-2 0-2 0-2 0-2 0-2 0-2 0-2 0-2 0-2 0-2 0-2 0-2 0-2 0-2 0-2 0-2 0-2 0-2 0-2 0-2 0-2 0-2 0-2 0-2 0-2 0-2 0-2 0-2 0-2 0-2 0-2 0-2 0-2 0-2 0-2 0-2 0-2 0-2 0-2 0-2 0-2 0-2 0-2 0-2 0-2 0-2 0-2 0-2 0-2 0-2 0-2 0-2 0-2 0-2 0-2 0-2 0-2 0-2 0-2 0-2 0-2 0-2 0-2 583-3 583-3 583-3 533-0 533-0 533-0 533-0 533-0 533-0 533-0 533-0 533-0 533-0 533-0 433-3 433-3 433-3 433-3 433-3 433-3 611-3 433-3 611-3 611-3 611-3 611-3 611-3 513-0 513-0 513-0 513-0 513-0 391-3 391-3 391-3 391-3 391-3 610-3 610-3 610-3 610-3 610-3 616-3 616-3 616-3 616-3 616-3 616-3 616-3 539-0 539-0 539-0 539-0 539-0 539-0 539-0 484-0 484-0 484-0 484-0 540-0 540-0 540-0 540-0 540-0 540-0 540-0 540-0 540-0 498-3 498-3 498-3 498-3 498-3 435-3 435-3 519-3 519-3 519-3 519-3 519-3 490-3 490-3 490-3 490-3 490-3 490-3 490-3 490-3 490-3 0-2 0-2 0-2 0-2 0-2 0-2 0-2 0-2 0-2 0-2 0-2 0-2 0-2 0-2 0-2 0-2 0-2 0-2 0-2 0-2 0-2 0-2 0-2 0-2 0-2 0-2 0-2 0-2 0-2 0-2 0-2 0-2 0-2 0-2 0-2 0-2 0-2 0-2 0-2 0-2 0-2 0-2 0-2 0-2 0-2 0-2 0-2 0-2 0-2 0-2 0-2 0-2 0-2 
0-2 0-2 0-2 0-2 0-2 0-2 0-2 0-2 0-2 0-2 0-2 0-2 0-2 0-2 0-2 0-2 0-2 0-2 0-2 0-2 0-2 0-2 0-2 0-2 0-2 0-2 0-2 0-2 0-2 0-2 0-2 0-2 0-2 0-2 0-2 0-2 0-2 0-2 0-2 0-2 0-2 0-2 0-2 0-2 0-2 0-2 0-2 0-2 0-2 0-2 0-2 0-2 0-2 0-2 0-2 0-2 0-2 0-2 0-2 0-2 0-2 0-2 0-2 0-2 0-2 0-2 0-2 0-2 0-2 0-2 0-2 0-2 0-2 0-2 0-2 0-2 583-3 533-0 533-0 533-0 533-0 533-0 533-0 533-0 533-0 533-0 533-0 533-0 533-0 533-0 433-3 433-3 433-3 433-3 611-3 611-3 611-3 611-3 611-3 611-3 611-3 513-0 513-0 513-0 513-0 513-0 391-3 391-3 391-3 391-3 391-3 610-3 610-3 610-3 610-3 610-3 616-3 616-3 616-3 616-3 616-3 616-3 537-0 537-0 539-0 539-0 539-0 539-0 539-0 614-0 614-0 484-0 484-0 484-0 521-3 540-0 540-0 540-0 540-0 540-0 540-0 540-0 540-0 540-0 498-3 498-3 498-3 519-3 519-3 435-3 519-3 519-3 519-3 519-3 519-3 519-3 519-3 519-3 519-3 519-3 490-3 490-3 0-2 0-2 0-2 0-2 0-2 0-2 0-2 0-2 0-2 0-2 0-2 0-2 0-2 0-2 0-2 0-2 0-2 0-2 0-2 0-2 0-2 0-2 0-2 0-2 0-2 0-2 0-2 0-2 0-2 0-2 0-2 0-2 0-2 0-2 0-2 0-2 0-2 0-2 0-2 0-2 0-2 0-2 0-2 0-2 0-2 0-2 0-2 0-2 0-2 0-2 0-2 0-2 0-2 0-2 0-2 
0-2 0-2 0-2 0-2 0-2 0-2 0-2 0-2 0-2 0-2 0-2 0-2 0-2 0-2 0-2 0-2 0-2 0-2 0-2 0-2 0-2 0-2 0-2 0-2 0-2 0-2 0-2 0-2 0-2 0-2 0-2 0-2 0-2 0-2 0-2 0-2 0-2 0-2 0-2 0-2 0-2 0-2 0-2 0-2 0-2 0-2 0-2 0-2 0-2 0-2 0-2 0-2 0-2 0-2 0-2 0-2 0-2 0-2 0-2 0-2 0-2 0-2 0-2 0-2 0-2 0-2 0-2 0-2 0-2 0-2 0-2 0-2 0-2 0-2 0-2 0-2 0-2 0-2 533-0 0-2 0-2 0-2 0-2 0-2 0-2 0-2 0-2 0-2 0-2 0-2 433-3 433-3 433-3 433-3 611-3 611-3 611-3 611-3 611-3 611-3 611-3 513-0 513-0 513-0 513-0 513-0 513-0 513-0 513-0 513-0 610-3 610-3 610-3 610-3 610-3 616-3 616-3 616-3 537-0 616-3 616-3 537-0 537-0 537-0 537-0 537-0 539-0 539-0 614-0 614-0 521-3 521-3 521-3 521-3 521-3 540-0 521-3 540-0 540-0 521-3 498-3 498-3 498-3 498-3 498-3 498-3 498-3 498-3 519-3 519-3 519-3 519-3 519-3 519-3 519-3 519-3 519-3 519-3 0-2 0-2 0-2 0-2 0-2 0-2 0-2 0-2 0-2 0-2 0-2 0-2 0-2 0-2 0-2 0-2 0-2 0-2 0-2 0-2 0-2 0-2 0-2 0-2 0-2 0-2 0-2 0-2 0-2 0-2 0-2 0-2 0-2 0-2 0-2 0-2 0-2 0-2 0-2 0-2 0-2 0-2 0-2 0-2 0-2 0-2 0-2 0-2 0-2 0-2 0-2 0-2 0-2 0-2 0-2 0-2 0-2 0-2 0-2 
0-2 0-2 0-2 0-2 0-2 0-2 0-2 0-2 0-2 0-2 0-2 0-2 0-2 0-2 0-2 0-2 0-2 0-2 0-2 0-2 0-2 0-2 0-2 0-2 0-2 0-2 0-2 0-2 0-2 0-2 0-2 0-2 0-2 0-2 0-2 0-2 0-2 0-2 0-2 0-2 0-2 0-2 0-2 0-2 0-2 0-2 0-2 0-2 0-2 0-2 0-2 0-2 0-2 0-2 0-2 0-2 0-2 0-2 0-2 0-2 0-2 0-2 0-2 0-2 0-2 0-2 0-2 0-2 0-2 0-2 0-2 0-2 0-2 0-2 0-2 0-2 0-2 0-2 0-2 0-2 0-2 0-2 0-2 0-2 0-2 0-2 0-2 0-2 0-2 0-2 0-2 433-3 433-3 433-3 611-3 611-3 611-3 611-3 611-3 611-3 611-3 513-0 513-0 513-0 513-0 513-0 513-0 387-0 387-0 387-0 610-3 610-3 610-3 387-0 387-0 616-3 616-3 616-3 537-0 537-0 537-0 537-0 537-0 537-0 537-0 537-0 537-0 614-0 614-0 614-0 521-3 521-3 521-3 521-3 521-3 521-3 521-3 540-0 521-3 521-3 498-3 498-3 498-3 498-3 498-3 498-3 498-3 498-3 519-3 519-3 519-3 519-3 0-2 0-2 0-2 0-2 0-2 0-2 0-2 0-2 0-2 0-2 0-2 0-2 0-2 0-2 0-2 0-2 0-2 0-2 0-2 0-2 0-2 0-2 0-2 0-2 0-2 0-2 0-2 0-2 0-2 0-2 0-2 0-2 0-2 0-2 0-2 0-2 0-2 0-2 0-2 0-2 0-2 0-2 0-2 0-2 0-2 0-2 0-2 0-2 0-2 0-2 0-2 0-2 0-2 0-2 0-2 0-2 0-2 0-2 0-2 0-2 0-2 0-2 0-2 0-2 0-2 
0-2 0-2 0-2 0-2 0-2 0-2 0-2 0-2 0-2 0-2 0-2 0-2 0-2 0-2 0-2 0-2 0-2 0-2 0-2 0-2 0-2 0-2 0-2 0-2 0-2 0-2 0-2 0-2 0-2 0-2 0-2 0-2 0-2 0-2 0-2 0-2 0-2 0-2 0-2 0-2 0-2 0-2 0-2 0-2 0-2 0-2 0-2 0-2 0-2 0-2 0-2 0-2 0-2 0-2 0-2 0-2 0-2 0-2 0-2 0-2 0-2 0-2 0-2 0-2 0-2 0-2 0-2 0-2 0-2 0-2 0-2 0-2 0-2 0-2 0-2 0-2 0-2 0-2 0-2 0-2 0-2 0-2 0-2 0-2 0-2 0-2 0-2 0-2 0-2 0-2 0-2 0-2 0-2 0-2 0-2 0-2 611-3 611-3 611-3 611-3 611-3 513-0 513-0 513-0 387-0 387-0 387-0 387-0 387-0 387-0 387-0 387-0 387-0 387-0 387-0 616-3 616-3 616-3 537-0 537-0 537-0 537-0 537-0 537-0 537-0 537-0 614-0 614-0 614-0 614-0 614-0 521-3 521-3 521-3 521-3 521-3 521-3 521-3 521-3 521-3 498-3 498-3 498-3 498-3 498-3 498-3 498-3 498-3 519-3 519-3 519-3 519-3 0-2 0-2 0-2 0-2 0-2 0-2 0-2 0-2 0-2 0-2 0-2 0-2 0-2 0-2 0-2 0-2 0-2 0-2 0-2 0-2 0-2 0-2 0-2 0-2 0-2 0-2 0-2 0-2 0-2 0-2 0-2 0-2 0-2 0-2 0-2 0-2 0-2 0-2 0-2 0-2 0-2 0-2 0-2 0-2 0-2 0-2 0-2 0-2 0-2 0-2 0-2 0-2 0-2 0-2 0-2 0-2 0-2 0-2 0-2 0-2 0-2 0-2 0-2 0-2 0-2 
0-2 0-2 0-2 0-2 0-2 0-2 0-2 0-2 0-2 0-2 0-2 0-2 0-2 0-2 0-2 0-2 0-2 0-2 0-2 0-2 0-2 0-2 0-2 0-2 0-2 0-2 0-2 0-2 0-2 0-2 0-2 0-2 0-2 0-2 0-2 0-2 0-2 0-2 0-2 0-2 0-2 0-2 0-2 0-2 0-2 0-2 0-2 0-2 0-2 0-2 0-2 0-2 0-2 0-2 0-2 0-2 0-2 0-2 0-2 0-2 0-2 0-2 0-2 0-2 0-2 0-2 0-2 0-2 0-2 0-2 0-2 0-2 0-2 0-2 0-2 0-2 0-2 0-2 0-2 0-2 0-2 0-2 0-2 0-2 0-2 0-2 0-2 0-2 0-2 0-2 0-2 0-2 0-2 0-2 0-2 0-2 0-2 0-2 0-2 0-2 0-2 0-2 0-2 0-2 387-0 387-0 387-0 387-0 387-0 387-0 387-0 387-0 387-0 387-0 387-0 616-3 616-3 616-3 616-3 537-0 537-0 537-0 537-0 537-0 537-0 614-0 614-0 614-0 614-0 614-0 614-0 614-0 614-0 521-3 521-3 521-3 521-3 521-3 521-3 521-3 498-3 498-3 498-3 498-3 0-2 0-2 0-2 0-2 0-2 0-2 0-2 0-2 0-2 0-2 0-2 0-2 0-2 0-2 0-2 0-2 0-2 0-2 0-2 0-2 0-2 0-2 0-2 0-2 0-2 0-2 0-2 0-2 0-2 0-2 0-2 0-2 0-2 0-2 0-2 0-2 0-2 0-2 0-2 0-2 0-2 0-2 0-2 0-2 0-2 0-2 0-2 0-2 0-2 0-2 0-2 0-2 0-2 0-2 0-2 0-2 0-2 0-2 0-2 0-2 0-2 0-2 0-2 0-2 0-2 0-2 0-2 0-2 0-2 0-2 0-2 0-2 0-2 
0-2 0-2 0-2 0-2 0-2 0-2 0-2 0-2 0-2 0-2 0-2 0-2 0-2 0-2 0-2 0-2 0-2 0-2 0-2 0-2 0-2 0-2 0-2 0-2 0-2 0-2 0-2 0-2 0-2 0-2 0-2 0-2 0-2 0-2 0-2 0-2 0-2 0-2 0-2 0-2 0-2 0-2 0-2 0-2 0-2 0-2 0-2 0-2 0-2 0-2 0-2 0-2 0-2 0-2 0-2 0-2 0-2 0-2 0-2 0-2 0-2 0-2 0-2 0-2 0-2 0-2 0-2 0-2 0-2 0-2 0-2 0-2 0-2 0-2 0-2 0-2 0-2 0-2 0-2 0-2 0-2 0-2 0-2 0-2 0-2 0-2 0-2 0-2 0-2 0-2 0-2 0-2 0-2 0-2 0-2 0-2 0-2 0-2 0-2 0-2 0-2 0-2 0-2 0-2 387-0 387-0 387-0 387-0 387-0 387-0 387-0 387-0 387-0 387-0 387-0 387-0 616-3 616-3 537-0 537-0 537-0 537-0 537-0 537-0 537-0 614-0 614-0 614-0 614-0 614-0 614-0 614-0 614-0 521-3 521-3 521-3 521-3 521-3 0-2 0-2 0-2 0-2 0-2 0-2 0-2 0-2 0-2 0-2 0-2 0-2 0-2 0-2 0-2 0-2 0-2 0-2 0-2 0-2 0-2 0-2 0-2 0-2 0-2 0-2 0-2 0-2 0-2 0-2 0-2 0-2 0-2 0-2 0-2 0-2 0-2 0-2 0-2 0-2 0-2 0-2 0-2 0-2 0-2 0-2 0-2 0-2 0-2 0-2 0-2 0-2 0-2 0-2 0-2 0-2 0-2 0-2 0-2 0-2 0-2 0-2 0-2 0-2 0-2 0-2 0-2 0-2 0-2 0-2 0-2 0-2 0-2 0-2 0-2 0-2 0-2 0-2 0-2 
0-2 0-2 0-2 0-2 0-2 0-2 0-2 0-2 0-2 0-2 0-2 0-2 0-2 0-2 0-2 0-2 0-2 0-2 0-2 0-2 0-2 0-2 0-2 0-2 0-2 0-2 0-2 0-2 0-2 0-2 0-2 0-2 0-2 0-2 0-2 0-2 0-2 0-2 0-2 0-2 0-2 0-2 0-2 0-2 0-2 0-2 0-2 0-2 0-2 0-2 0-2 0-2 0-2 0-2 0-2 0-2 0-2 0-2 0-2 0-2 0-2 0-2 0-2 0-2 0-2 0-2 0-2 0-2 0-2 0-2 0-2 0-2 0-2 0-2 0-2 0-2 0-2 0-2 0-2 0-2 0-2 0-2 0-2 0-2 0-2 0-2 0-2 0-2 0-2 0-2 0-2 0-2 0-2 0-2 0-2 0-2 0-2 0-2 0-2 0-2 0-2 0-2 0-2 0-2 0-2 0-2 0-2 0-2 0-2 0-2 0-2 0-2 0-2 0-2 0-2 0-2 0-2 0-2 0-2 0-2 0-2 537-0 537-0 537-0 537-0 614-0 614-0 614-0 614-0 614-0 614-0 614-0 0-2 0-2 0-2 0-2 0-2 0-2 0-2 0-2 0-2 0-2 0-2 0-2 0-2 0-2 0-2 0-2 0-2 0-2 0-2 0-2 0-2 0-2 0-2 0-2 0-2 0-2 0-2 0-2 0-2 0-2 0-2 0-2 0-2 0-2 0-2 0-2 0-2 0-2 0-2 0-2 0-2 0-2 0-2 0-2 0-2 0-2 0-2 0-2 0-2 0-2 0-2 0-2 0-2 0-2 0-2 0-2 0-2 0-2 0-2 0-2 0-2 0-2 0-2 0-2 0-2 0-2 0-2 0-2 0-2 0-2 0-2 0-2 0-2 0-2 0-2 0-2 0-2 0-2 0-2 0-2 0-2 0-2 0-2 0-2 0-2 
0-2 0-2 0-2 0-2 0-2 0-2 0-2 0-2 0-2 0-2 0-2 0-2 0-2 0-2 0-2 0-2 0-2 0-2 0-2 0-2 0-2 0-2 0-2 0-2 0-2 0-2 0-2 0-2 0-2 0-2 0-2 0-2 0-2 0-2 0-2 0-2 0-2 0-2 0-2 0-2 0-2 0-2 0-2 0-2 0-2 0-2 0-2 0-2 0-2 0-2 0-2 0-2 0-2 0-2 0-2 0-2 0-2 0-2 0-2 0-2 0-2 0-2 0-2 0-2 0-2 0-2 0-2 0-2 0-2 0-2 0-2 0-2 0-2 0-2 0-2 0-2 0-2 0-2 0-2 0-2 0-2 0-2 0-2 0-2 0-2 0-2 0-2 0-2 0-2 0-2 0-2 0-2 0-2 0-2 0-2 0-2 0-2 0-2 0-2 0-2 0-2 0-2 0-2 0-2 0-2 0-2 0-2 0-2 0-2 0-2 0-2 0-2 0-2 0-2 0-2 0-2 0-2 0-2 0-2 0-2 0-2 0-2 0-2 0-2 0-2 0-2 0-2 0-2 0-2 0-2 0-2 0-2 0-2 0-2 0-2 0-2 0-2 0-2 0-2 0-2 0-2 0-2 0-2 0-2 0-2 0-2 0-2 0-2 0-2 0-2 0-2 0-2 0-2 0-2 0-2 0-2 0-2 0-2 0-2 0-2 0-2 0-2 0-2 0-2 0-2 0-2 0-2 0-2 0-2 0-2 0-2 0-2 0-2 0-2 0-2 0-2 0-2 0-2 0-2 0-2 0-2 0-2 0-2 0-2 0-2 0-2 0-2 0-2 0-2 0-2 0-2 0-2 0-2 0-2 0-2 0-2 0-2 0-2 0-2 0-2 0-2 0-2 0-2 0-2 0-2 0-2 0-2 0-2 0-2 0-2 0-2 0-2 0-2 0-2 0-2 0-2 0-2 
0-2 0-2 0-2 0-2 0-2 0-2 0-2 0-2 0-2 0-2 0-2 0-2 0-2 0-2 0-2 0-2 0-2 0-2 0-2 0-2 0-2 0-2 0-2 0-2 0-2 0-2 0-2 0-2 0-2 0-2 0-2 0-2 0-2 0-2 0-2 0-2 0-2 0-2 0-2 0-2 0-2 0-2 0-2 0-2 0-2 0-2 0-2 0-2 0-2 0-2 0-2 0-2 0-2 0-2 0-2 0-2 0-2 0-2 0-2 0-2 0-2 0-2 0-2 0-2 0-2 0-2 0-2 0-2 0-2 0-2 0-2 0-2 0-2 0-2 0-2 0-2 0-2 0-2 0-2 0-2 0-2 0-2 0-2 0-2 0-2 0-2 0-2 0-2 0-2 0-2 0-2 0-2 0-2 0-2 0-2 0-2 0-2 0-2 0-2 0-2 0-2 0-2 0-2 0-2 0-2 0-2 0-2 0-2 0-2 0-2 0-2 0-2 0-2 0-2 0-2 0-2 0-2 0-2 0-2 0-2 0-2 0-2 0-2 0-2 0-2 0-2 0-2 0-2 0-2 0-2 0-2 0-2 0-2 0-2 0-2 0-2 0-2 0-2 0-2 0-2 0-2 0-2 0-2 0-2 0-2 0-2 0-2 0-2 0-2 0-2 0-2 0-2 0-2 0-2 0-2 0-2 0-2 0-2 0-2 0-2 0-2 0-2 0-2 0-2 0-2 0-2 0-2 0-2 0-2 0-2 0-2 0-2 0-2 0-2 0-2 0-2 0-2 0-2 0-2 0-2 0-2 0-2 0-2 0-2 0-2 0-2 0-2 0-2 0-2 0-2 0-2 0-2 0-2 0-2 0-2 0-2 0-2 0-2 0-2 0-2 0-2 0-2 0-2 0-2 0-2 0-2 0-2 0-2 0-2 0-2 0-2 0-2 0-2 0-2 0-2 0-2 0-2 
0-2 0-2 0-2 0-2 0-2 0-2 0-2 0-2 0-2 0-2 0-2 0-2 0-2 0-2 0-2 0-2 0-2 0-2 0-2 0-2 0-2 0-2 0-2 0-2 0-2 0-2 0-2 0-2 0-2 0-2 0-2 0-2 0-2 0-2 0-2 0-2 0-2 0-2 0-2 0-2 0-2 0-2 0-2 0-2 0-2 0-2 0-2 0-2 0-2 0-2 0-2 0-2 0-2 0-2 0-2 0-2 0-2 0-2 0-2 0-2 0-2 0-2 0-2 0-2 0-2 0-2 0-2 0-2 0-2 0-2 0-2 0-2 0-2 0-2 0-2 0-2 0-2 0-2 0-2 0-2 0-2 0-2 0-2 0-2 0-2 0-2 0-2 0-2 0-2 0-2 0-2 0-2 0-2 0-2 0-2 0-2 0-2 0-2 0-2 0-2 0-2 0-2 0-2 0-2 0-2 0-2 0-2 0-2 0-2 0-2 0-2 0-2 0-2 0-2 0-2 0-2 0-2 0-2 0-2 0-2 0-2 0-2 0-2 0-2 0-2 0-2 0-2 0-2 0-2 0-2 0-2 0-2 0-2 0-2 0-2 0-2 0-2 0-2 0-2 0-2 0-2 0-2 0-2 0-2 0-2 0-2 0-2 0-2 0-2 0-2 0-2 0-2 0-2 0-2 0-2 0-2 0-2 0-2 0-2 0-2 0-2 0-2 0-2 0-2 0-2 0-2 0-2 0-2 0-2 0-2 0-2 0-2 0-2 0-2 0-2 0-2 0-2 0-2 0-2 0-2 0-2 0-2 0-2 0-2 0-2 0-2 0-2 0-2 0-2 0-2 0-2 0-2 0-2 0-2 0-2 0-2 0-2 0-2 0-2 0-2 0-2 0-2 0-2 0-2 0-2 0-2 0-2 0-2 0-2 0-2 0-2 0-2 0-2 0-2 0-2 0-2 0-2 
0-2 0-2 0-2 0-2 0-2 0-2 0-2 0-2 0-2 0-2 0-2 0-2 0-2 0-2 0-2 0-2 0-2 0-2 0-2 0-2 0-2 0-2 0-2 0-2 0-2 0-2 0-2 0-2 0-2 0-2 0-2 0-2 0-2 0-2 0-2 0-2 0-2 0-2 0-2 0-2 0-2 0-2 0-2 0-2 0-2 0-2 0-2 0-2 0-2 0-2 0-2 0-2 0-2 0-2 0-2 0-2 0-2 0-2 0-2 0-2 0-2 0-2 0-2 0-2 0-2 0-2 0-2 0-2 0-2 0-2 0-2 0-2 0-2 0-2 0-2 0-2 0-2 0-2 0-2 0-2 0-2 0-2 0-2 0-2 0-2 0-2 0-2 0-2 0-2 0-2 0-2 0-2 0-2 0-2 0-2 0-2 0-2 0-2 0-2 0-2 0-2 0-2 0-2 0-2 0-2 0-2 0-2 0-2 0-2 0-2 0-2 0-2 0-2 0-2 0-2 0-2 0-2 0-2 0-2 0-2 0-2 0-2 0-2 0-2 0-2 0-2 0-2 0-2 0-2 0-2 0-2 0-2 0-2 0-2 0-2 0-2 0-2 0-2 0-2 0-2 0-2 0-2 0-2 0-2 0-2 0-2 0-2 0-2 0-2 0-2 0-2 0-2 0-2 0-2 0-2 0-2 0-2 0-2 0-2 0-2 0-2 0-2 0-2 0-2 0-2 0-2 0-2 0-2 0-2 0-2 0-2 0-2 0-2 0-2 0-2 0-2 0-2 0-2 0-2 0-2 0-2 0-2 0-2 0-2 0-2 0-2 0-2 0-2 0-2 0-2 0-2 0-2 0-2 0-2 0-2 0-2 0-2 0-2 0-2 0-2 0-2 0-2 0-2 0-2 0-2 0-2 0-2 0-2 0-2 0-2 0-2 0-2 0-2 0-2 0-2 0-2 0-2 
0-2 0-2 0-2 0-2 0-2 0-2 0-2 0-2 0-2 0-2 0-2 0-2 0-2 0-2 0-2 0-2 0-2 0-2 0-2 0-2 0-2 0-2 0-2 0-2 0-2 0-2 0-2 0-2 0-2 0-2 0-2 0-2 0-2 0-2 0-2 0-2 0-2 0-2 0-2 0-2 0-2 0-2 0-2 0-2 0-2 0-2 0-2 0-2 0-2 0-2 0-2 0-2 0-2 0-2 0-2 0-2 0-2 0-2 0-2 0-2 0-2 0-2 0-2 0-2 0-2 0-2 0-2 0-2 0-2 0-2 0-2 0-2 0-2 0-2 0-2 0-2 0-2 0-2 0-2 0-2 0-2 0-2 0-2 0-2 0-2 0-2 0-2 0-2 0-2 0-2 0-2 0-2 0-2 0-2 0-2 0-2 0-2 0-2 0-2 0-2 0-2 0-2 0-2 0-2 0-2 0-2 0-2 0-2 0-2 0-2 0-2 0-2 0-2 0-2 0-2 0-2 0-2 0-2 0-2 0-2 0-2 0-2 0-2 0-2 0-2 0-2 0-2 0-2 0-2 0-2 0-2 0-2 0-2 0-2 0-2 0-2 0-2 0-2 0-2 0-2 0-2 0-2 0-2 0-2 0-2 0-2 0-2 0-2 0-2 0-2 0-2 0-2 0-2 0-2 0-2 0-2 0-2 0-2 0-2 0-2 0-2 0-2 0-2 0-2 0-2 0-2 0-2 0-2 0-2 0-2 0-2 0-2 0-2 0-2 0-2 0-2 0-2 0-2 0-2 0-2 0-2 0-2 0-2 0-2 0-2 0-2 0-2 0-2 0-2 0-2 0-2 0-2 0-2 0-2 0-2 0-2 0-2 0-2 0-2 0-2 0-2 0-2 0-2 0-2 0-2 0-2 0-2 0-2 0-2 0-2 0-2 0-2 0-2 0-2 0-2 0-2 0-2 
0-2 0-2 0-2 0-2 0-2 0-2 0-2 0-2 0-2 0-2 0-2 0-2 0-2 0-2 0-2 0-2 0-2 0-2 0-2 0-2 0-2 0-2 0-2 0-2 0-2 0-2 0-2 0-2 0-2 0-2 0-2 0-2 0-2 0-2 0-2 0-2 0-2 0-2 0-2 0-2 0-2 0-2 0-2 0-2 0-2 0-2 0-2 0-2 0-2 0-2 0-2 0-2 0-2 0-2 0-2 0-2 0-2 0-2 0-2 0-2 0-2 0-2 0-2 0-2 0-2 0-2 0-2 0-2 0-2 0-2 0-2 0-2 0-2 0-2 0-2 0-2 0-2 0-2 0-2 0-2 0-2 0-2 0-2 0-2 0-2 0-2 0-2 0-2 0-2 0-2 0-2 0-2 0-2 0-2 0-2 0-2 0-2 0-2 0-2 0-2 0-2 0-2 0-2 0-2 0-2 0-2 0-2 0-2 0-2 0-2 0-2 0-2 0-2 0-2 0-2 0-2 0-2 0-2 0-2 0-2 0-2 0-2 0-2 0-2 0-2 0-2 0-2 0-2 0-2 0-2 0-2 0-2 0-2 0-2 0-2 0-2 0-2 0-2 0-2 0-2 0-2 0-2 0-2 0-2 0-2 0-2 0-2 0-2 0-2 0-2 0-2 0-2 0-2 0-2 0-2 0-2 0-2 0-2 0-2 0-2 0-2 0-2 0-2 0-2 0-2 0-2 0-2 0-2 0-2 0-2 0-2 0-2 0-2 0-2 0-2 0-2 0-2 0-2 0-2 0-2 0-2 0-2 0-2 0-2 0-2 0-2 0-2 0-2 0-2 0-2 0-2 0-2 0-2 0-2 0-2 0-2 0-2 0-2 0-2 0-2 0-2 0-2 0-2 0-2 0-2 0-2 0-2 0-2 0-2 0-2 0-2 0-2 0-2 0-2 0-2 0-2 0-2 
0-2 0-2 0-2 0-2 0-2 0-2 0-2 0-2 0-2 0-2 0-2 0-2 0-2 0-2 0-2 0-2 0-2 0-2 0-2 0-2 0-2 0-2 0-2 0-2 0-2 0-2 0-2 0-2 0-2 0-2 0-2 0-2 0-2 0-2 0-2 0-2 0-2 0-2 0-2 0-2 0-2 0-2 0-2 0-2 0-2 0-2 0-2 0-2 0-2 0-2 0-2 0-2 0-2 0-2 0-2 0-2 0-2 0-2 0-2 0-2 0-2 0-2 0-2 0-2 0-2 0-2 0-2 0-2 0-2 0-2 0-2 0-2 0-2 0-2 0-2 0-2 0-2 0-2 0-2 0-2 0-2 0-2 0-2 0-2 0-2 0-2 0-2 0-2 0-2 0-2 0-2 0-2 0-2 0-2 0-2 0-2 0-2 0-2 0-2 0-2 0-2 0-2 0-2 0-2 0-2 0-2 0-2 0-2 0-2 0-2 0-2 0-2 0-2 0-2 0-2 0-2 0-2 0-2 0-2 0-2 0-2 0-2 0-2 0-2 0-2 0-2 0-2 0-2 0-2 0-2 0-2 0-2 0-2 0-2 0-2 0-2 0-2 0-2 0-2 0-2 0-2 0-2 0-2 0-2 0-2 0-2 0-2 0-2 0-2 0-2 0-2 0-2 0-2 0-2 0-2 0-2 0-2 0-2 0-2 0-2 0-2 0-2 0-2 0-2 0-2 0-2 0-2 0-2 0-2 0-2 0-2 0-2 0-2 0-2 0-2 0-2 0-2 0-2 0-2 0-2 0-2 0-2 0-2 0-2 0-2 0-2 0-2 0-2 0-2 0-2 0-2 0-2 0-2 0-2 0-2 0-2 0-2 0-2 0-2 0-2 0-2 0-2 0-2 0-2 0-2 0-2 0-2 0-2 0-2 0-2 0-2 0-2 0-2 0-2 0-2 0-2 0-2 
0-2 0-2 0-2 0-2 0-2 0-2 0-2 0-2 0-2 0-2 0-2 0-2 0-2 0-2 0-2 0-2 0-2 0-2 0-2 0-2 0-2 0-2 0-2 0-2 0-2 0-2 0-2 0-2 0-2 0-2 0-2 0-2 0-2 0-2 0-2 0-2 0-2 0-2 0-2 0-2 0-2 0-2 0-2 0-2 0-2 0-2 0-2 0-2 0-2 0-2 0-2 0-2 0-2 0-2 0-2 0-2 0-2 0-2 0-2 0-2 0-2 0-2 0-2 0-2 0-2 0-2 0-2 0-2 0-2 0-2 0-2 0-2 0-2 0-2 0-2 0-2 0-2 0-2 0-2 0-2 0-2 0-2 0-2 0-2 0-2 0-2 0-2 0-2 0-2 0-2 0-2 0-2 0-2 0-2 0-2 0-2 0-2 0-2 0-2 0-2 0-2 0-2 0-2 0-2 0-2 0-2 0-2 0-2 0-2 0-2 0-2 0-2 0-2 0-2 0-2 0-2 0-2 0-2 0-2 0-2 0-2 0-2 0-2 0-2 0-2 0-2 0-2 0-2 0-2 0-2 0-2 0-2 0-2 0-2 0-2 0-2 0-2 0-2 0-2 0-2 0-2 0-2 0-2 0-2 0-2 0-2 0-2 0-2 0-2 0-2 0-2 0-2 0-2 0-2 0-2 0-2 0-2 0-2 0-2 0-2 0-2 0-2 0-2 0-2 0-2 0-2 0-2 0-2 0-2 0-2 0-2 0-2 0-2 0-2 0-2 0-2 0-2 0-2 0-2 0-2 0-2 0-2 0-2 0-2 0-2 0-2 0-2 0-2 0-2 0-2 0-2 0-2 0-2 0-2 0-2 0-2 0-2 0-2 0-2 0-2 0-2 0-2 0-2 0-2 0-2 0-2 0-2 0-2 0-2 0-2 0-2 0-2 0-2 0-2 0-2 0-2 0-2 
0-2 0-2 0-2 0-2 0-2 0-2 0-2 0-2 0-2 0-2 0-2 0-2 0-2 0-2 0-2 0-2 0-2 0-2 0-2 0-2 0-2 0-2 0-2 0-2 0-2 0-2 0-2 0-2 0-2 0-2 0-2 0-2 0-2 0-2 0-2 0-2 0-2 0-2 0-2 0-2 0-2 0-2 0-2 0-2 0-2 0-2 0-2 0-2 0-2 0-2 0-2 0-2 0-2 0-2 0-2 0-2 0-2 0-2 0-2 0-2 0-2 0-2 0-2 0-2 0-2 0-2 0-2 0-2 0-2 0-2 0-2 0-2 0-2 0-2 0-2 0-2 0-2 0-2 0-2 0-2 0-2 0-2 0-2 0-2 0-2 0-2 0-2 0-2 0-2 0-2 0-2 0-2 0-2 0-2 0-2 0-2 0-2 0-2 0-2 0-2 0-2 0-2 0-2 0-2 0-2 0-2 0-2 0-2 0-2 0-2 0-2 0-2 0-2 0-2 0-2 0-2 0-2 0-2 0-2 0-2 0-2 0-2 0-2 0-2 0-2 0-2 0-2 0-2 0-2 0-2 0-2 0-2 0-2 0-2 0-2 0-2 0-2 0-2 0-2 0-2 0-2 0-2 0-2 0-2 0-2 0-2 0-2 0-2 0-2 0-2 0-2 0-2 0-2 0-2 0-2 0-2 0-2 0-2 0-2 0-2 0-2 0-2 0-2 0-2 0-2 0-2 0-2 0-2 0-2 0-2 0-2 0-2 0-2 0-2 0-2 0-2 0-2 0-2 0-2 0-2 0-2 0-2 0-2 0-2 0-2 0-2 0-2 0-2 0-2 0-2 0-2 0-2 0-2 0-2 0-2 0-2 0-2 0-2 0-2 0-2 0-2 0-2 0-2 0-2 0-2 0-2 0-2 0-2 0-2 0-2 0-2 0-2 0-2 0-2 0-2 0-2 0-2 
0-2 0-2 0-2 0-2 0-2 0-2 0-2 0-2 0-2 0-2 0-2 0-2 0-2 0-2 0-2 0-2 0-2 0-2 0-2 0-2 0-2 0-2 0-2 0-2 0-2 0-2 0-2 0-2 0-2 0-2 0-2 0-2 0-2 0-2 0-2 0-2 0-2 0-2 0-2 0-2 0-2 0-2 0-2 0-2 0-2 0-2 0-2 0-2 0-2 0-2 0-2 0-2 0-2 0-2 0-2 0-2 0-2 0-2 0-2 0-2 0-2 0-2 0-2 0-2 0-2 0-2 0-2 0-2 0-2 0-2 0-2 0-2 0-2 0-2 0-2 0-2 0-2 0-2 0-2 0-2 0-2 0-2 0-2 0-2 0-2 0-2 0-2 0-2 0-2 0-2 0-2 0-2 0-2 0-2 0-2 0-2 0-2 0-2 0-2 0-2 0-2 0-2 0-2 0-2 0-2 0-2 0-2 0-2 0-2 0-2 0-2 0-2 0-2 0-2 0-2 0-2 0-2 0-2 0-2 0-2 0-2 0-2 0-2 0-2 0-2 0-2 0-2 0-2 0-2 0-2 0-2 0-2 0-2 0-2 0-2 0-2 0-2 0-2 0-2 0-2 0-2 0-2 0-2 0-2 0-2 0-2 0-2 0-2 0-2 0-2 0-2 0-2 0-2 0-2 0-2 0-2 0-2 0-2 0-2 0-2 0-2 0-2 0-2 0-2 0-2 0-2 0-2 0-2 0-2 0-2 0-2 0-2 0-2 0-2 0-2 0-2 0-2 0-2 0-2 0-2 0-2 0-2 0-2 0-2 0-2 0-2 0-2 0-2 0-2 0-2 0-2 0-2 0-2 0-2 0-2 0-2 0-2 0-2 0-2 0-2 0-2 0-2 0-2 0-2 0-2 0-2 0-2 0-2 0-2 0-2 0-2 0-2 0-2 0-2 0-2 0-2 0-2 
0-2 0-2 0-2 0-2 0-2 0-2 0-2 0-2 0-2 0-2 0-2 0-2 0-2 0-2 0-2 0-2 0-2 0-2 0-2 0-2 0-2 0-2 0-2 0-2 0-2 0-2 0-2 0-2 0-2 0-2 0-2 0-2 0-2 0-2 0-2 0-2 0-2 0-2 0-2 0-2 0-2 0-2 0-2 0-2 0-2 0-2 0-2 0-2 0-2 0-2 0-2 0-2 0-2 0-2 0-2 0-2 0-2 0-2 0-2 0-2 0-2 0-2 0-2 0-2 0-2 0-2 0-2 0-2 0-2 0-2 0-2 0-2 0-2 0-2 0-2 0-2 0-2 0-2 0-2 0-2 0-2 0-2 0-2 0-2 0-2 0-2 0-2 0-2 0-2 0-2 0-2 0-2 0-2 0-2 0-2 0-2 0-2 0-2 0-2 0-2 0-2 0-2 0-2 0-2 0-2 0-2 0-2 0-2 0-2 0-2 0-2 0-2 0-2 0-2 0-2 0-2 0-2 0-2 0-2 0-2 0-2 0-2 0-2 0-2 0-2 0-2 0-2 0-2 0-2 0-2 0-2 0-2 0-2 0-2 0-2 0-2 0-2 0-2 0-2 0-2 0-2 0-2 0-2 0-2 0-2 0-2 0-2 0-2 0-2 0-2 0-2 0-2 0-2 0-2 0-2 0-2 0-2 0-2 0-2 0-2 0-2 0-2 0-2 0-2 0-2 0-2 0-2 0-2 0-2 0-2 0-2 0-2 0-2 0-2 0-2 0-2 0-2 0-2 0-2 0-2 0-2 0-2 0-2 0-2 0-2 0-2 0-2 0-2 0-2 0-2 0-2 0-2 0-2 0-2 0-2 0-2 0-2 0-2 0-2 0-2 0-2 0-2 0-2 0-2 0-2 0-2 0-2 0-2 0-2 0-2 0-2 0-2 0-2 0-2 0-2 0-2 0-2 
0-2 0-2 0-2 0-2 0-2 0-2 0-2 0-2 0-2 0-2 0-2 0-2 0-2 0-2 0-2 0-2 0-2 0-2 0-2 0-2 0-2 0-2 0-2 0-2 0-2 0-2 0-2 0-2 0-2 0-2 0-2 0-2 0-2 0-2 0-2 0-2 0-2 0-2 0-2 0-2 0-2 0-2 0-2 0-2 0-2 0-2 0-2 0-2 0-2 0-2 0-2 0-2 0-2 0-2 0-2 0-2 0-2 0-2 0-2 0-2 0-2 0-2 0-2 0-2 0-2 0-2 0-2 0-2 0-2 0-2 0-2 0-2 0-2 0-2 0-2 0-2 0-2 0-2 0-2 0-2 0-2 0-2 0-2 0-2 0-2 0-2 0-2 0-2 0-2 0-2 0-2 0-2 0-2 0-2 0-2 0-2 0-2 0-2 0-2 0-2 0-2 0-2 0-2 0-2 0-2 0-2 0-2 0-2 0-2 0-2 0-2 0-2 0-2 0-2 0-2 0-2 0-2 0-2 0-2 0-2 0-2 0-2 0-2 0-2 0-2 0-2 0-2 0-2 0-2 0-2 0-2 0-2 0-2 0-2 0-2 0-2 0-2 0-2 0-2 0-2 0-2 0-2 0-2 0-2 0-2 0-2 0-2 0-2 0-2 0-2 0-2 0-2 0-2 0-2 0-2 0-2 0-2 0-2 0-2 0-2 0-2 0-2 0-2 0-2 0-2 0-2 0-2 0-2 0-2 0-2 0-2 0-2 0-2 0-2 0-2 0-2 0-2 0-2 0-2 0-2 0-2 0-2 0-2 0-2 0-2 0-2 0-2 0-2 0-2 0-2 0-2 0-2 0-2 0-2 0-2 0-2 0-2 0-2 0-2 0-2 0-2 0-2 0-2 0-2 0-2 0-2 0-2 0-2 0-2 0-2 0-2 0-2 0-2 0-2 0-2 0-2 0-2 
0-2 0-2 0-2 0-2 0-2 0-2 0-2 0-2 0-2 0-2 0-2 0-2 0-2 0-2 0-2 0-2 0-2 0-2 0-2 0-2 0-2 0-2 0-2 0-2 0-2 0-2 0-2 0-2 0-2 0-2 0-2 0-2 0-2 0-2 0-2 0-2 0-2 0-2 0-2 0-2 0-2 0-2 0-2 0-2 0-2 0-2 0-2 0-2 0-2 0-2 0-2 0-2 0-2 0-2 0-2 0-2 0-2 0-2 0-2 0-2 0-2 0-2 0-2 0-2 0-2 0-2 0-2 0-2 0-2 0-2 0-2 0-2 0-2 0-2 0-2 0-2 0-2 0-2 0-2 0-2 0-2 0-2 0-2 0-2 0-2 0-2 0-2 0-2 0-2 0-2 0-2 0-2 0-2 0-2 0-2 0-2 0-2 0-2 0-2 0-2 0-2 0-2 0-2 0-2 0-2 0-2 0-2 0-2 0-2 0-2 0-2 0-2 0-2 0-2 0-2 0-2 0-2 0-2 0-2 0-2 0-2 0-2 0-2 0-2 0-2 0-2 0-2 0-2 0-2 0-2 0-2 0-2 0-2 0-2 0-2 0-2 0-2 0-2 0-2 0-2 0-2 0-2 0-2 0-2 0-2 0-2 0-2 0-2 0-2 0-2 0-2 0-2 0-2 0-2 0-2 0-2 0-2 0-2 0-2 0-2 0-2 0-2 0-2 0-2 0-2 0-2 0-2 0-2 0-2 0-2 0-2 0-2 0-2 0-2 0-2 0-2 0-2 0-2 0-2 0-2 0-2 0-2 0-2 0-2 0-2 0-2 0-2 0-2 0-2 0-2 0-2 0-2 0-2 0-2 0-2 0-2 0-2 0-2 0-2 0-2 0-2 0-2 0-2 0-2 0-2 0-2 0-2 0-2 0-2 0-2 0-2 0-2 0-2 0-2 0-2 0-2 0-2 
0-2 0-2 0-2 0-2 0-2 0-2 0-2 0-2 0-2 0-2 0-2 0-2 0-2 0-2 0-2 0-2 0-2 0-2 0-2 0-2 0-2 0-2 0-2 0-2 0-2 0-2 0-2 0-2 0-2 0-2 0-2 0-2 0-2 0-2 0-2 0-2 0-2 0-2 0-2 0-2 0-2 0-2 0-2 0-2 0-2 0-2 0-2 0-2 0-2 0-2 0-2 0-2 0-2 0-2 0-2 0-2 0-2 0-2 0-2 0-2 0-2 0-2 0-2 0-2 0-2 0-2 0-2 0-2 0-2 0-2 0-2 0-2 0-2 0-2 0-2 0-2 0-2 0-2 0-2 0-2 0-2 0-2 0-2 0-2 0-2 0-2 0-2 0-2 0-2 0-2 0-2 0-2 0-2 0-2 0-2 0-2 0-2 0-2 0-2 0-2 0-2 0-2 0-2 0-2 0-2 0-2 0-2 0-2 0-2 0-2 0-2 0-2 0-2 0-2 0-2 0-2 0-2 0-2 0-2 0-2 0-2 0-2 0-2 0-2 0-2 0-2 0-2 0-2 0-2 0-2 0-2 0-2 0-2 0-2 0-2 0-2 0-2 0-2 0-2 0-2 0-2 0-2 0-2 0-2 0-2 0-2 0-2 0-2 0-2 0-2 0-2 0-2 0-2 0-2 0-2 0-2 0-2 0-2 0-2 0-2 0-2 0-2 0-2 0-2 0-2 0-2 0-2 0-2 0-2 0-2 0-2 0-2 0-2 0-2 0-2 0-2 0-2 0-2 0-2 0-2 0-2 0-2 0-2 0-2 0-2 0-2 0-2 0-2 0-2 0-2 0-2 0-2 0-2 0-2 0-2 0-2 0-2 0-2 0-2 0-2 0-2 0-2 0-2 0-2 0-2 0-2 0-2 0-2 0-2 0-2 0-2 0-2 0-2 0-2 0-2 0-2 0-2 
0-2 0-2 0-2 0-2 0-2 0-2 0-2 0-2 0-2 0-2 0-2 0-2 0-2 0-2 0-2 0-2 0-2 0-2 0-2 0-2 0-2 0-2 0-2 0-2 0-2 0-2 0-2 0-2 0-2 0-2 0-2 0-2 0-2 0-2 0-2 0-2 0-2 0-2 0-2 0-2 0-2 0-2 0-2 0-2 0-2 0-2 0-2 0-2 0-2 0-2 0-2 0-2 0-2 0-2 0-2 0-2 0-2 0-2 0-2 0-2 0-2 0-2 0-2 0-2 0-2 0-2 0-2 0-2 0-2 0-2 0-2 0-2 0-2 0-2 0-2 0-2 0-2 0-2 0-2 0-2 0-2 0-2 0-2 0-2 0-2 0-2 0-2 0-2 0-2 0-2 0-2 0-2 0-2 0-2 0-2 0-2 0-2 0-2 0-2 0-2 0-2 0-2 0-2 0-2 0-2 0-2 0-2 0-2 0-2 0-2 0-2 0-2 0-2 0-2 0-2 0-2 0-2 0-2 0-2 0-2 0-2 0-2 0-2 0-2 0-2 0-2 0-2 0-2 0-2 0-2 0-2 0-2 0-2 0-2 0-2 0-2 0-2 0-2 0-2 0-2 0-2 0-2 0-2 0-2 0-2 0-2 0-2 0-2 0-2 0-2 0-2 0-2 0-2 0-2 0-2 0-2 0-2 0-2 0-2 0-2 0-2 0-2 0-2 0-2 0-2 0-2 0-2 0-2 0-2 0-2 0-2 0-2 0-2 0-2 0-2 0-2 0-2 0-2 0-2 0-2 0-2 0-2 0-2 0-2 0-2 0-2 0-2 0-2 0-2 0-2 0-2 0-2 0-2 0-2 0-2 0-2 0-2 0-2 0-2 0-2 0-2 0-2 0-2 0-2 0-2 0-2 0-2 0-2 0-2 0-2 0-2 0-2 0-2 0-2 0-2 0-2 0-2 
0-2 0-2 0-2 0-2 0-2 0-2 0-2 0-2 0-2 0-2 0-2 0-2 0-2 0-2 0-2 0-2 0-2 0-2 0-2 0-2 0-2 0-2 0-2 0-2 0-2 0-2 0-2 0-2 0-2 0-2 0-2 0-2 0-2 0-2 0-2 0-2 0-2 0-2 0-2 0-2 0-2 0-2 0-2 0-2 0-2 0-2 0-2 0-2 0-2 0-2 0-2 0-2 0-2 0-2 0-2 0-2 0-2 0-2 0-2 0-2 0-2 0-2 0-2 0-2 0-2 0-2 0-2 0-2 0-2 0-2 0-2 0-2 0-2 0-2 0-2 0-2 0-2 0-2 0-2 0-2 0-2 0-2 0-2 0-2 0-2 0-2 0-2 0-2 0-2 0-2 0-2 0-2 0-2 0-2 0-2 0-2 0-2 0-2 0-2 0-2 0-2 0-2 0-2 0-2 0-2 0-2 0-2 0-2 0-2 0-2 0-2 0-2 0-2 0-2 0-2 0-2 0-2 0-2 0-2 0-2 0-2 0-2 0-2 0-2 0-2 0-2 0-2 0-2 0-2 0-2 0-2 0-2 0-2 0-2 0-2 0-2 0-2 0-2 0-2 0-2 0-2 0-2 0-2 0-2 0-2 0-2 0-2 0-2 0-2 0-2 0-2 0-2 0-2 0-2 0-2 0-2 0-2 0-2 0-2 0-2 0-2 0-2 0-2 0-2 0-2 0-2 0-2 0-2 0-2 0-2 0-2 0-2 0-2 0-2 0-2 0-2 0-2 0-2 0-2 0-2 0-2 0-2 0-2 0-2 0-2 0-2 0-2 0-2 0-2 0-2 0-2 0-2 0-2 0-2 0-2 0-2 0-2 0-2 0-2 0-2 0-2 0-2 0-2 0-2 0-2 0-2 0-2 0-2 0-2 0-2 0-2 0-2 0-2 0-2 0-2 0-2 0-2 
0-2 0-2 0-2 0-2 0-2 0-2 0-2 0-2 0-2 0-2 0-2 0-2 0-2 0-2 0-2 0-2 0-2 0-2 0-2 0-2 0-2 0-2 0-2 0-2 0-2 0-2 0-2 0-2 0-2 0-2 0-2 0-2 0-2 0-2 0-2 0-2 0-2 0-2 0-2 0-2 0-2 0-2 0-2 0-2 0-2 0-2 0-2 0-2 0-2 0-2 0-2 0-2 0-2 0-2 0-2 0-2 0-2 0-2 0-2 0-2 0-2 0-2 0-2 0-2 0-2 0-2 0-2 0-2 0-2 0-2 0-2 0-2 0-2 0-2 0-2 0-2 0-2 0-2 0-2 0-2 0-2 0-2 0-2 0-2 0-2 0-2 0-2 0-2 0-2 0-2 0-2 0-2 0-2 0-2 0-2 0-2 0-2 0-2 0-2 0-2 0-2 0-2 0-2 0-2 0-2 0-2 0-2 0-2 0-2 0-2 0-2 0-2 0-2 0-2 0-2 0-2 0-2 0-2 0-2 0-2 0-2 0-2 0-2 0-2 0-2 0-2 0-2 0-2 0-2 0-2 0-2 0-2 0-2 0-2 0-2 0-2 0-2 0-2 0-2 0-2 0-2 0-2 0-2 0-2 0-2 0-2 0-2 0-2 0-2 0-2 0-2 0-2 0-2 0-2 0-2 0-2 0-2 0-2 0-2 0-2 0-2 0-2 0-2 0-2 0-2 0-2 0-2 0-2 0-2 0-2 0-2 0-2 0-2 0-2 0-2 0-2 0-2 0-2 0-2 0-2 0-2 0-2 0-2 0-2 0-2 0-2 0-2 0-2 0-2 0-2 0-2 0-2 0-2 0-2 0-2 0-2 0-2 0-2 0-2 0-2 0-2 0-2 0-2 0-2 0-2 0-2 0-2 0-2 0-2 0-2 0-2 0-2 0-2 0-2 0-2 0-2 0-2 
0-2 0-2 0-2 0-2 0-2 0-2 0-2 0-2 0-2 0-2 0-2 0-2 0-2 0-2 0-2 0-2 0-2 0-2 0-2 0-2 0-2 0-2 0-2 0-2 0-2 0-2 0-2 0-2 0-2 0-2 0-2 0-2 0-2 0-2 0-2 0-2 0-2 0-2 0-2 0-2 0-2 0-2 0-2 0-2 0-2 0-2 0-2 0-2 0-2 0-2 0-2 0-2 0-2 0-2 0-2 0-2 0-2 0-2 0-2 0-2 0-2 0-2 0-2 0-2 0-2 0-2 0-2 0-2 0-2 0-2 0-2 0-2 0-2 0-2 0-2 0-2 0-2 0-2 0-2 0-2 0-2 0-2 0-2 0-2 0-2 0-2 0-2 0-2 0-2 0-2 0-2 0-2 0-2 0-2 0-2 0-2 0-2 0-2 0-2 0-2 0-2 0-2 0-2 0-2 0-2 0-2 0-2 0-2 0-2 0-2 0-2 0-2 0-2 0-2 0-2 0-2 0-2 0-2 0-2 0-2 0-2 0-2 0-2 0-2 0-2 0-2 0-2 0-2 0-2 0-2 0-2 0-2 0-2 0-2 0-2 0-2 0-2 0-2 0-2 0-2 0-2 0-2 0-2 0-2 0-2 0-2 0-2 0-2 0-2 0-2 0-2 0-2 0-2 0-2 0-2 0-2 0-2 0-2 0-2 0-2 0-2 0-2 0-2 0-2 0-2 0-2 0-2 0-2 0-2 0-2 0-2 0-2 0-2 0-2 0-2 0-2 0-2 0-2 0-2 0-2 0-2 0-2 0-2 0-2 0-2 0-2 0-2 0-2 0-2 0-2 0-2 0-2 0-2 0-2 0-2 0-2 0-2 0-2 0-2 0-2 0-2 0-2 0-2 0-2 0-2 0-2 0-2 0-2 0-2 0-2 0-2 0-2 0-2 0-2 0-2 0-2 0-2 
0-2 0-2 0-2 0-2 0-2 0-2 0-2 0-2 0-2 0-2 0-2 0-2 0-2 0-2 0-2 0-2 0-2 0-2 0-2 0-2 0-2 0-2 0-2 0-2 0-2 0-2 0-2 0-2 0-2 0-2 0-2 0-2 0-2 0-2 0-2 0-2 0-2 0-2 0-2 0-2 0-2 0-2 0-2 0-2 0-2 0-2 0-2 0-2 0-2 0-2 0-2 0-2 0-2 0-2 0-2 0-2 0-2 0-2 0-2 0-2 0-2 0-2 0-2 0-2 0-2 0-2 0-2 0-2 0-2 0-2 0-2 0-2 0-2 0-2 0-2 0-2 0-2 0-2 0-2 0-2 0-2 0-2 0-2 0-2 0-2 0-2 0-2 0-2 0-2 0-2 0-2 0-2 0-2 0-2 0-2 0-2 0-2 0-2 0-2 0-2 0-2 0-2 0-2 0-2 0-2 0-2 0-2 0-2 0-2 0-2 0-2 0-2 0-2 0-2 0-2 0-2 0-2 0-2 0-2 0-2 0-2 0-2 0-2 0-2 0-2 0-2 0-2 0-2 0-2 0-2 0-2 0-2 0-2 0-2 0-2 0-2 0-2 0-2 0-2 0-2 0-2 0-2 0-2 0-2 0-2 0-2 0-2 0-2 0-2 0-2 0-2 0-2 0-2 0-2 0-2 0-2 0-2 0-2 0-2 0-2 0-2 0-2 0-2 0-2 0-2 0-2 0-2 0-2 0-2 0-2 0-2 0-2 0-2 0-2 0-2 0-2 0-2 0-2 0-2 0-2 0-2 0-2 0-2 0-2 0-2 0-2 0-2 0-2 0-2 0-2 0-2 0-2 0-2 0-2 0-2 0-2 0-2 0-2 0-2 0-2 0-2 0-2 0-2 0-2 0-2 0-2 0-2 0-2 0-2 0-2 0-2 0-2 0-2 0-2 0-2 0-2 0-2 
0-2 0-2 0-2 0-2 0-2 0-2 0-2 0-2 0-2 0-2 0-2 0-2 0-2 0-2 0-2 0-2 0-2 0-2 0-2 0-2 0-2 0-2 0-2 0-2 0-2 0-2 0-2 0-2 0-2 0-2 0-2 0-2 0-2 0-2 0-2 0-2 0-2 0-2 0-2 0-2 0-2 0-2 0-2 0-2 0-2 0-2 0-2 0-2 0-2 0-2 0-2 0-2 0-2 0-2 0-2 0-2 0-2 0-2 0-2 0-2 0-2 0-2 0-2 0-2 0-2 0-2 0-2 0-2 0-2 0-2 0-2 0-2 0-2 0-2 0-2 0-2 0-2 0-2 0-2 0-2 0-2 0-2 0-2 0-2 0-2 0-2 0-2 0-2 0-2 0-2 0-2 0-2 0-2 0-2 0-2 0-2 0-2 0-2 0-2 0-2 0-2 0-2 0-2 0-2 0-2 0-2 0-2 0-2 0-2 0-2 0-2 0-2 0-2 0-2 0-2 0-2 0-2 0-2 0-2 0-2 0-2 0-2 0-2 0-2 0-2 0-2 0-2 0-2 0-2 0-2 0-2 0-2 0-2 0-2 0-2 0-2 0-2 0-2 0-2 0-2 0-2 0-2 0-2 0-2 0-2 0-2 0-2 0-2 0-2 0-2 0-2 0-2 0-2 0-2 0-2 0-2 0-2 0-2 0-2 0-2 0-2 0-2 0-2 0-2 0-2 0-2 0-2 0-2 0-2 0-2 0-2 0-2 0-2 0-2 0-2 0-2 0-2 0-2 0-2 0-2 0-2 0-2 0-2 0-2 0-2 0-2 0-2 0-2 0-2 0-2 0-2 0-2 0-2 0-2 0-2 0-2 0-2 0-2 0-2 0-2 0-2 0-2 0-2 0-2 0-2 0-2 0-2 0-2 0-2 0-2 0-2 0-2 0-2 0-2 0-2 0-2 0-2 
0-2 0-2 0-2 0-2 0-2 0-2 0-2 0-2 0-2 0-2 0-2 0-2 0-2 0-2 0-2 0-2 0-2 0-2 0-2 0-2 0-2 0-2 0-2 0-2 0-2 0-2 0-2 0-2 0-2 0-2 0-2 0-2 0-2 0-2 0-2 0-2 0-2 0-2 0-2 0-2 0-2 0-2 0-2 0-2 0-2 0-2 0-2 0-2 0-2 0-2 0-2 0-2 0-2 0-2 0-2 0-2 0-2 0-2 0-2 0-2 0-2 0-2 0-2 0-2 0-2 0-2 0-2 0-2 0-2 0-2 0-2 0-2 0-2 0-2 0-2 0-2 0-2 0-2 0-2 0-2 0-2 0-2 0-2 0-2 0-2 0-2 0-2 0-2 0-2 0-2 0-2 0-2 0-2 0-2 0-2 0-2 0-2 0-2 0-2 0-2 0-2 0-2 0-2 0-2 0-2 0-2 0-2 0-2 0-2 0-2 0-2 0-2 0-2 0-2 0-2 0-2 0-2 0-2 0-2 0-2 0-2 0-2 0-2 0-2 0-2 0-2 0-2 0-2 0-2 0-2 0-2 0-2 0-2 0-2 0-2 0-2 0-2 0-2 0-2 0-2 0-2 0-2 0-2 0-2 0-2 0-2 0-2 0-2 0-2 0-2 0-2 0-2 0-2 0-2 0-2 0-2 0-2 0-2 0-2 0-2 0-2 0-2 0-2 0-2 0-2 0-2 0-2 0-2 0-2 0-2 0-2 0-2 0-2 0-2 0-2 0-2 0-2 0-2 0-2 0-2 0-2 0-2 0-2 0-2 0-2 0-2 0-2 0-2 0-2 0-2 0-2 0-2 0-2 0-2 0-2 0-2 0-2 0-2 0-2 0-2 0-2 0-2 0-2 0-2 0-2 0-2 0-2 0-2 0-2 0-2 0-2 0-2 0-2 0-2 0-2 0-2 0-2 
0-2 0-2 0-2 0-2 0-2 0-2 0-2 0-2 0-2 0-2 0-2 0-2 0-2 0-2 0-2 0-2 0-2 0-2 0-2 0-2 0-2 0-2 0-2 0-2 0-2 0-2 0-2 0-2 0-2 0-2 0-2 0-2 0-2 0-2 0-2 0-2 0-2 0-2 0-2 0-2 0-2 0-2 0-2 0-2 0-2 0-2 0-2 0-2 0-2 0-2 0-2 0-2 0-2 0-2 0-2 0-2 0-2 0-2 0-2 0-2 0-2 0-2 0-2 0-2 0-2 0-2 0-2 0-2 0-2 0-2 0-2 0-2 0-2 0-2 0-2 0-2 0-2 0-2 0-2 0-2 0-2 0-2 0-2 0-2 0-2 0-2 0-2 0-2 0-2 0-2 0-2 0-2 0-2 0-2 0-2 0-2 0-2 0-2 0-2 0-2 0-2 0-2 0-2 0-2 0-2 0-2 0-2 0-2 0-2 0-2 0-2 0-2 0-2 0-2 0-2 0-2 0-2 0-2 0-2 0-2 0-2 0-2 0-2 0-2 0-2 0-2 0-2 0-2 0-2 0-2 0-2 0-2 0-2 0-2 0-2 0-2 0-2 0-2 0-2 0-2 0-2 0-2 0-2 0-2 0-2 0-2 0-2 0-2 0-2 0-2 0-2 0-2 0-2 0-2 0-2 0-2 0-2 0-2 0-2 0-2 0-2 0-2 0-2 0-2 0-2 0-2 0-2 0-2 0-2 0-2 0-2 0-2 0-2 0-2 0-2 0-2 0-2 0-2 0-2 0-2 0-2 0-2 0-2 0-2 0-2 0-2 0-2 0-2 0-2 0-2 0-2 0-2 0-2 0-2 0-2 0-2 0-2 0-2 0-2 0-2 0-2 0-2 0-2 0-2 0-2 0-2 0-2 0-2 0-2 0-2 0-2 0-2 0-2 0-2 0-2 0-2 0-2 
0-2 0-2 0-2 0-2 0-2 0-2 0-2 0-2 0-2 0-2 0-2 0-2 0-2 0-2 0-2 0-2 0-2 0-2 0-2 0-2 0-2 0-2 0-2 0-2 0-2 0-2 0-2 0-2 0-2 0-2 0-2 0-2 0-2 0-2 0-2 0-2 0-2 0-2 0-2 0-2 0-2 0-2 0-2 0-2 0-2 0-2 0-2 0-2 0-2 0-2 0-2 0-2 0-2 0-2 0-2 0-2 0-2 0-2 0-2 0-2 0-2 0-2 0-2 0-2 0-2 0-2 0-2 0-2 0-2 0-2 0-2 0-2 0-2 0-2 0-2 0-2 0-2 0-2 0-2 0-2 0-2 0-2 0-2 0-2 0-2 0-2 0-2 0-2 0-2 0-2 0-2 0-2 0-2 0-2 0-2 0-2 0-2 0-2 0-2 0-2 0-2 0-2 0-2 0-2 0-2 0-2 0-2 0-2 0-2 0-2 0-2 0-2 0-2 0-2 0-2 0-2 0-2 0-2 0-2 0-2 0-2 0-2 0-2 0-2 0-2 0-2 0-2 0-2 0-2 0-2 0-2 0-2 0-2 0-2 0-2 0-2 0-2 0-2 0-2 0-2 0-2 0-2 0-2 0-2 0-2 0-2 0-2 0-2 0-2 0-2 0-2 0-2 0-2 0-2 0-2 0-2 0-2 0-2 0-2 0-2 0-2 0-2 0-2 0-2 0-2 0-2 0-2 0-2 0-2 0-2 0-2 0-2 0-2 0-2 0-2 0-2 0-2 0-2 0-2 0-2 0-2 0-2 0-2 0-2 0-2 0-2 0-2 0-2 0-2 0-2 0-2 0-2 0-2 0-2 0-2 0-2 0-2 0-2 0-2 0-2 0-2 0-2 0-2 0-2 0-2 0-2 0-2 0-2 0-2 0-2 0-2 0-2 0-2 0-2 0-2 0-2 0-2 
0-2 0-2 0-2 0-2 0-2 0-2 0-2 0-2 0-2 0-2 0-2 0-2 0-2 0-2 0-2 0-2 0-2 0-2 0-2 0-2 0-2 0-2 0-2 0-2 0-2 0-2 0-2 0-2 0-2 0-2 0-2 0-2 0-2 0-2 0-2 0-2 0-2 0-2 0-2 0-2 0-2 0-2 0-2 0-2 0-2 0-2 0-2 0-2 0-2 0-2 0-2 0-2 0-2 0-2 0-2 0-2 0-2 0-2 0-2 0-2 0-2 0-2 0-2 0-2 0-2 0-2 0-2 0-2 0-2 0-2 0-2 0-2 0-2 0-2 0-2 0-2 0-2 0-2 0-2 0-2 0-2 0-2 0-2 0-2 0-2 0-2 0-2 0-2 0-2 0-2 0-2 0-2 0-2 0-2 0-2 0-2 0-2 0-2 0-2 0-2 0-2 0-2 0-2 0-2 0-2 0-2 0-2 0-2 0-2 0-2 0-2 0-2 0-2 0-2 0-2 0-2 0-2 0-2 0-2 0-2 0-2 0-2 0-2 0-2 0-2 0-2 0-2 0-2 0-2 0-2 0-2 0-2 0-2 0-2 0-2 0-2 0-2 0-2 0-2 0-2 0-2 0-2 0-2 0-2 0-2 0-2 0-2 0-2 0-2 0-2 0-2 0-2 0-2 0-2 0-2 0-2 0-2 0-2 0-2 0-2 0-2 0-2 0-2 0-2 0-2 0-2 0-2 0-2 0-2 0-2 0-2 0-2 0-2 0-2 0-2 0-2 0-2 0-2 0-2 0-2 0-2 0-2 0-2 0-2 0-2 0-2 0-2 0-2 0-2 0-2 0-2 0-2 0-2 0-2 0-2 0-2 0-2 0-2 0-2 0-2 0-2 0-2 0-2 0-2 0-2 0-2 0-2 0-2 0-2 0-2 0-2 0-2 0-2 0-2 0-2 0-2 0-2 
0-2 0-2 0-2 0-2 0-2 0-2 0-2 0-2 0-2 0-2 0-2 0-2 0-2 0-2 0-2 0-2 0-2 0-2 0-2 0-2 0-2 0-2 0-2 0-2 0-2 0-2 0-2 0-2 0-2 0-2 0-2 0-2 0-2 0-2 0-2 0-2 0-2 0-2 0-2 0-2 0-2 0-2 0-2 0-2 0-2 0-2 0-2 0-2 0-2 0-2 0-2 0-2 0-2 0-2 0-2 0-2 0-2 0-2 0-2 0-2 0-2 0-2 0-2 0-2 0-2 0-2 0-2 0-2 0-2 0-2 0-2 0-2 0-2 0-2 0-2 0-2 0-2 0-2 0-2 0-2 0-2 0-2 0-2 0-2 0-2 0-2 0-2 0-2 0-2 0-2 0-2 0-2 0-2 0-2 0-2 0-2 0-2 0-2 0-2 0-2 0-2 0-2 0-2 0-2 0-2 0-2 0-2 0-2 0-2 0-2 0-2 0-2 0-2 0-2 0-2 0-2 0-2 0-2 0-2 0-2 0-2 0-2 0-2 0-2 0-2 0-2 0-2 0-2 0-2 0-2 0-2 0-2 0-2 0-2 0-2 0-2 0-2 0-2 0-2 0-2 0-2 0-2 0-2 0-2 0-2 0-2 0-2 0-2 0-2 0-2 0-2 0-2 0-2 0-2 0-2 0-2 0-2 0-2 0-2 0-2 0-2 0-2 0-2 0-2 0-2 0-2 0-2 0-2 0-2 0-2 0-2 0-2 0-2 0-2 0-2 0-2 0-2 0-2 0-2 0-2 0-2 0-2 0-2 0-2 0-2 0-2 0-2 0-2 0-2 0-2 0-2 0-2 0-2 0-2 0-2 0-2 0-2 0-2 0-2 0-2 0-2 0-2 0-2 0-2 0-2 0-2 0-2 0-2 0-2 0-2 0-2 0-2 0-2 0-2 0-2 0-2 0-2 
0-2 0-2 0-2 0-2 0-2 0-2 0-2 0-2 0-2 0-2 0-2 0-2 0-2 0-2 0-2 0-2 0-2 0-2 0-2 0-2 0-2 0-2 0-2 0-2 0-2 0-2 0-2 0-2 0-2 0-2 0-2 0-2 0-2 0-2 0-2 0-2 0-2 0-2 0-2 0-2 0-2 0-2 0-2 0-2 0-2 0-2 0-2 0-2 0-2 0-2 0-2 0-2 0-2 0-2 0-2 0-2 0-2 0-2 0-2 0-2 0-2 0-2 0-2 0-2 0-2 0-2 0-2 0-2 0-2 0-2 0-2 0-2 0-2 0-2 0-2 0-2 0-2 0-2 0-2 0-2 0-2 0-2 0-2 0-2 0-2 0-2 0-2 0-2 0-2 0-2 0-2 0-2 0-2 0-2 0-2 0-2 0-2 0-2 0-2 0-2 0-2 0-2 0-2 0-2 0-2 0-2 0-2 0-2 0-2 0-2 0-2 0-2 0-2 0-2 0-2 0-2 0-2 0-2 0-2 0-2 0-2 0-2 0-2 0-2 0-2 0-2 0-2 0-2 0-2 0-2 0-2 0-2 0-2 0-2 0-2 0-2 0-2 0-2 0-2 0-2 0-2 0-2 0-2 0-2 0-2 0-2 0-2 0-2 0-2 0-2 0-2 0-2 0-2 0-2 0-2 0-2 0-2 0-2 0-2 0-2 0-2 0-2 0-2 0-2 0-2 0-2 0-2 0-2 0-2 0-2 0-2 0-2 0-2 0-2 0-2 0-2 0-2 0-2 0-2 0-2 0-2 0-2 0-2 0-2 0-2 0-2 0-2 0-2 0-2 0-2 0-2 0-2 0-2 0-2 0-2 0-2 0-2 0-2 0-2 0-2 0-2 0-2 0-2 0-2 0-2 0-2 0-2 0-2 0-2 0-2 0-2 0-2 0-2 0-2 0-2 0-2 0-2 
0-2 0-2 0-2 0-2 0-2 0-2 0-2 0-2 0-2 0-2 0-2 0-2 0-2 0-2 0-2 0-2 0-2 0-2 0-2 0-2 0-2 0-2 0-2 0-2 0-2 0-2 0-2 0-2 0-2 0-2 0-2 0-2 0-2 0-2 0-2 0-2 0-2 0-2 0-2 0-2 0-2 0-2 0-2 0-2 0-2 0-2 0-2 0-2 0-2 0-2 0-2 0-2 0-2 0-2 0-2 0-2 0-2 0-2 0-2 0-2 0-2 0-2 0-2 0-2 0-2 0-2 0-2 0-2 0-2 0-2 0-2 0-2 0-2 0-2 0-2 0-2 0-2 0-2 0-2 0-2 0-2 0-2 0-2 0-2 0-2 0-2 0-2 0-2 0-2 0-2 0-2 0-2 0-2 0-2 0-2 0-2 0-2 0-2 0-2 0-2 0-2 0-2 0-2 0-2 0-2 0-2 0-2 0-2 0-2 0-2 0-2 0-2 0-2 0-2 0-2 0-2 0-2 0-2 0-2 0-2 0-2 0-2 0-2 0-2 0-2 0-2 0-2 0-2 0-2 0-2 0-2 0-2 0-2 0-2 0-2 0-2 0-2 0-2 0-2 0-2 0-2 0-2 0-2 0-2 0-2 0-2 0-2 0-2 0-2 0-2 0-2 0-2 0-2 0-2 0-2 0-2 0-2 0-2 0-2 0-2 0-2 0-2 0-2 0-2 0-2 0-2 0-2 0-2 0-2 0-2 0-2 0-2 0-2 0-2 0-2 0-2 0-2 0-2 0-2 0-2 0-2 0-2 0-2 0-2 0-2 0-2 0-2 0-2 0-2 0-2 0-2 0-2 0-2 0-2 0-2 0-2 0-2 0-2 0-2 0-2 0-2 0-2 0-2 0-2 0-2 0-2 0-2 0-2 0-2 0-2 0-2 0-2 0-2 0-2 0-2 0-2 0-2 
0-2 0-2 0-2 0-2 0-2 0-2 0-2 0-2 0-2 0-2 0-2 0-2 0-2 0-2 0-2 0-2 0-2 0-2 0-2 0-2 0-2 0-2 0-2 0-2 0-2 0-2 0-2 0-2 0-2 0-2 0-2 0-2 0-2 0-2 0-2 0-2 0-2 0-2 0-2 0-2 0-2 0-2 0-2 0-2 0-2 0-2 0-2 0-2 0-2 0-2 0-2 0-2 0-2 0-2 0-2 0-2 0-2 0-2 0-2 0-2 0-2 0-2 0-2 0-2 0-2 0-2 0-2 0-2 0-2 0-2 0-2 0-2 0-2 0-2 0-2 0-2 0-2 0-2 0-2 0-2 0-2 0-2 0-2 0-2 0-2 0-2 0-2 0-2 0-2 0-2 0-2 0-2 0-2 0-2 0-2 0-2 0-2 0-2 0-2 0-2 0-2 0-2 0-2 0-2 0-2 0-2 0-2 0-2 0-2 0-2 0-2 0-2 0-2 0-2 0-2 0-2 0-2 0-2 0-2 0-2 0-2 0-2 0-2 0-2 0-2 0-2 0-2 0-2 0-2 0-2 0-2 0-2 0-2 0-2 0-2 0-2 0-2 0-2 0-2 0-2 0-2 0-2 0-2 0-2 0-2 0-2 0-2 0-2 0-2 0-2 0-2 0-2 0-2 0-2 0-2 0-2 0-2 0-2 0-2 0-2 0-2 0-2 0-2 0-2 0-2 0-2 0-2 0-2 0-2 0-2 0-2 0-2 0-2 0-2 0-2 0-2 0-2 0-2 0-2 0-2 0-2 0-2 0-2 0-2 0-2 0-2 0-2 0-2 0-2 0-2 0-2 0-2 0-2 0-2 0-2 0-2 0-2 0-2 0-2 0-2 0-2 0-2 0-2 0-2 0-2 0-2 0-2 0-2 0-2 0-2 0-2 0-2 0-2 0-2 0-2 0-2 0-2 
0-2 0-2 0-2 0-2 0-2 0-2 0-2 0-2 0-2 0-2 0-2 0-2 0-2 0-2 0-2 0-2 0-2 0-2 0-2 0-2 0-2 0-2 0-2 0-2 0-2 0-2 0-2 0-2 0-2 0-2 0-2 0-2 0-2 0-2 0-2 0-2 0-2 0-2 0-2 0-2 0-2 0-2 0-2 0-2 0-2 0-2 0-2 0-2 0-2 0-2 0-2 0-2 0-2 0-2 0-2 0-2 0-2 0-2 0-2 0-2 0-2 0-2 0-2 0-2 0-2 0-2 0-2 0-2 0-2 0-2 0-2 0-2 0-2 0-2 0-2 0-2 0-2 0-2 0-2 0-2 0-2 0-2 0-2 0-2 0-2 0-2 0-2 0-2 0-2 0-2 0-2 0-2 0-2 0-2 0-2 0-2 0-2 0-2 0-2 0-2 0-2 0-2 0-2 0-2 0-2 0-2 0-2 0-2 0-2 0-2 0-2 0-2 0-2 0-2 0-2 0-2 0-2 0-2 0-2 0-2 0-2 0-2 0-2 0-2 0-2 0-2 0-2 0-2 0-2 0-2 0-2 0-2 0-2 0-2 0-2 0-2 0-2 0-2 0-2 0-2 0-2 0-2 0-2 0-2 0-2 0-2 0-2 0-2 0-2 0-2 0-2 0-2 0-2 0-2 0-2 0-2 0-2 0-2 0-2 0-2 0-2 0-2 0-2 0-2 0-2 0-2 0-2 0-2 0-2 0-2 0-2 0-2 0-2 0-2 0-2 0-2 0-2 0-2 0-2 0-2 0-2 0-2 0-2 0-2 0-2 0-2 0-2 0-2 0-2 0-2 0-2 0-2 0-2 0-2 0-2 0-2 0-2 0-2 0-2 0-2 0-2 0-2 0-2 0-2 0-2 0-2 0-2 0-2 0-2 0-2 0-2 0-2 0-2 0-2 0-2 0-2 0-2 
0-2 0-2 0-2 0-2 0-2 0-2 0-2 0-2 0-2 0-2 0-2 0-2 0-2 0-2 0-2 0-2 0-2 0-2 0-2 0-2 0-2 0-2 0-2 0-2 0-2 0-2 0-2 0-2 0-2 0-2 0-2 0-2 0-2 0-2 0-2 0-2 0-2 0-2 0-2 0-2 0-2 0-2 0-2 0-2 0-2 0-2 0-2 0-2 0-2 0-2 0-2 0-2 0-2 0-2 0-2 0-2 0-2 0-2 0-2 0-2 0-2 0-2 0-2 0-2 0-2 0-2 0-2 0-2 0-2 0-2 0-2 0-2 0-2 0-2 0-2 0-2 0-2 0-2 0-2 0-2 0-2 0-2 0-2 0-2 0-2 0-2 0-2 0-2 0-2 0-2 0-2 0-2 0-2 0-2 0-2 0-2 0-2 0-2 0-2 0-2 0-2 0-2 0-2 0-2 0-2 0-2 0-2 0-2 0-2 0-2 0-2 0-2 0-2 0-2 0-2 0-2 0-2 0-2 0-2 0-2 0-2 0-2 0-2 0-2 0-2 0-2 0-2 0-2 0-2 0-2 0-2 0-2 0-2 0-2 0-2 0-2 0-2 0-2 0-2 0-2 0-2 0-2 0-2 0-2 0-2 0-2 0-2 0-2 0-2 0-2 0-2 0-2 0-2 0-2 0-2 0-2 0-2 0-2 0-2 0-2 0-2 0-2 0-2 0-2 0-2 0-2 0-2 0-2 0-2 0-2 0-2 0-2 0-2 0-2 0-2 0-2 0-2 0-2 0-2 0-2 0-2 0-2 0-2 0-2 0-2 0-2 0-2 0-2 0-2 0-2 0-2 0-2 0-2 0-2 0-2 0-2 0-2 0-2 0-2 0-2 0-2 0-2 0-2 0-2 0-2 0-2 0-2 0-2 0-2 0-2 0-2 0-2 0-2 0-2 0-2 0-2 0-2 
0-2 0-2 0-2 0-2 0-2 0-2 0-2 0-2 0-2 0-2 0-2 0-2 0-2 0-2 0-2 0-2 0-2 0-2 0-2 0-2 0-2 0-2 0-2 0-2 0-2 0-2 0-2 0-2 0-2 0-2 0-2 0-2 0-2 0-2 0-2 0-2 0-2 0-2 0-2 0-2 0-2 0-2 0-2 0-2 0-2 0-2 0-2 0-2 0-2 0-2 0-2 0-2 0-2 0-2 0-2 0-2 0-2 0-2 0-2 0-2 0-2 0-2 0-2 0-2 0-2 0-2 0-2 0-2 0-2 0-2 0-2 0-2 0-2 0-2 0-2 0-2 0-2 0-2 0-2 0-2 0-2 0-2 0-2 0-2 0-2 0-2 0-2 0-2 0-2 0-2 0-2 0-2 0-2 0-2 0-2 0-2 0-2 0-2 0-2 0-2 0-2 0-2 0-2 0-2 0-2 0-2 0-2 0-2 0-2 0-2 0-2 0-2 0-2 0-2 0-2 0-2 0-2 0-2 0-2 0-2 0-2 0-2 0-2 0-2 0-2 0-2 0-2 0-2 0-2 0-2 0-2 0-2 0-2 0-2 0-2 0-2 0-2 0-2 0-2 0-2 0-2 0-2 0-2 0-2 0-2 0-2 0-2 0-2 0-2 0-2 0-2 0-2 0-2 0-2 0-2 0-2 0-2 0-2 0-2 0-2 0-2 0-2 0-2 0-2 0-2 0-2 0-2 0-2 0-2 0-2 0-2 0-2 0-2 0-2 0-2 0-2 0-2 0-2 0-2 0-2 0-2 0-2 0-2 0-2 0-2 0-2 0-2 0-2 0-2 0-2 0-2 0-2 0-2 0-2 0-2 0-2 0-2 0-2 0-2 0-2 0-2 0-2 0-2 0-2 0-2 0-2 0-2 0-2 0-2 0-2 0-2 0-2 0-2 0-2 0-2 0-2 0-2 
