# Supplementary material for: Sorting at embryonic boundaries requires high heterotypic interfacial tension
Source: Nat Commun. 2017 Jul 31;8:157. doi: 10.1038/s41467-017-00146-x (PMC5537356; doi:10.1038/s41467-017-00146-x)
Supplement: Supplementary file 2 — Supplementary Software 1 [file 41467_2017_146_MOESM2_ESM.zip › PottsModel/ExecutablePottsModel/mtx/RandomN.txt]

0-2 0-2 0-2 0-2 0-2 0-2 0-2 0-2 0-2 0-2 0-2 0-2 0-2 0-2 0-2 0-2 0-2 0-2 0-2 0-2 0-2 0-2 0-2 0-2 0-2 0-2 0-2 0-2 0-2 0-2 0-2 0-2 0-2 0-2 0-2 0-2 0-2 0-2 0-2 0-2 0-2 0-2 0-2 0-2 0-2 0-2 0-2 0-2 0-2 0-2 0-2 0-2 0-2 0-2 0-2 0-2 0-2 0-2 0-2 0-2 0-2 0-2 0-2 0-2 0-2 0-2 0-2 0-2 0-2 0-2 0-2 0-2 0-2 0-2 0-2 0-2 0-2 0-2 0-2 0-2 0-2 0-2 0-2 0-2 0-2 0-2 0-2 0-2 0-2 0-2 0-2 0-2 0-2 0-2 0-2 0-2 0-2 0-2 0-2 0-2 0-2 0-2 0-2 0-2 0-2 0-2 0-2 0-2 0-2 0-2 0-2 0-2 0-2 0-2 0-2 0-2 0-2 0-2 0-2 0-2 0-2 0-2 0-2 0-2 0-2 0-2 0-2 0-2 0-2 0-2 0-2 0-2 0-2 0-2 0-2 0-2 0-2 0-2 0-2 0-2 0-2 0-2 0-2 0-2 0-2 0-2 0-2 0-2 0-2 0-2 0-2 0-2 0-2 0-2 0-2 0-2 0-2 0-2 0-2 0-2 0-2 0-2 0-2 0-2 0-2 0-2 0-2 0-2 0-2 0-2 0-2 0-2 0-2 0-2 0-2 0-2 0-2 0-2 0-2 0-2 0-2 0-2 0-2 0-2 0-2 0-2 0-2 0-2 0-2 0-2 0-2 0-2 0-2 0-2 0-2 0-2 0-2 0-2 0-2 0-2 0-2 0-2 0-2 0-2 0-2 0-2 0-2 0-2 0-2 0-2 0-2 0-2 0-2 0-2 0-2 0-2 0-2 
0-2 0-2 0-2 0-2 0-2 0-2 0-2 0-2 0-2 0-2 0-2 0-2 0-2 0-2 0-2 0-2 0-2 0-2 0-2 0-2 0-2 0-2 0-2 0-2 0-2 0-2 0-2 0-2 0-2 0-2 0-2 0-2 0-2 0-2 0-2 0-2 0-2 0-2 0-2 0-2 0-2 0-2 0-2 0-2 0-2 0-2 0-2 0-2 0-2 0-2 0-2 0-2 0-2 0-2 0-2 0-2 0-2 0-2 0-2 0-2 0-2 0-2 0-2 0-2 0-2 0-2 0-2 0-2 0-2 0-2 0-2 0-2 0-2 0-2 0-2 0-2 0-2 0-2 0-2 0-2 0-2 0-2 0-2 0-2 0-2 0-2 0-2 0-2 0-2 0-2 0-2 0-2 0-2 0-2 0-2 0-2 0-2 0-2 0-2 0-2 0-2 0-2 0-2 0-2 0-2 0-2 0-2 0-2 0-2 0-2 0-2 0-2 0-2 0-2 0-2 0-2 0-2 0-2 0-2 0-2 0-2 0-2 0-2 0-2 0-2 0-2 0-2 0-2 0-2 0-2 0-2 0-2 0-2 0-2 0-2 0-2 0-2 0-2 0-2 0-2 0-2 0-2 0-2 0-2 0-2 0-2 0-2 0-2 0-2 0-2 0-2 0-2 0-2 0-2 0-2 0-2 0-2 0-2 0-2 0-2 0-2 0-2 0-2 0-2 0-2 0-2 0-2 0-2 0-2 0-2 0-2 0-2 0-2 0-2 0-2 0-2 0-2 0-2 0-2 0-2 0-2 0-2 0-2 0-2 0-2 0-2 0-2 0-2 0-2 0-2 0-2 0-2 0-2 0-2 0-2 0-2 0-2 0-2 0-2 0-2 0-2 0-2 0-2 0-2 0-2 0-2 0-2 0-2 0-2 0-2 0-2 0-2 0-2 0-2 0-2 0-2 0-2 
0-2 0-2 0-2 0-2 0-2 0-2 0-2 0-2 0-2 0-2 0-2 0-2 0-2 0-2 0-2 0-2 0-2 0-2 0-2 0-2 0-2 0-2 0-2 0-2 0-2 0-2 0-2 0-2 0-2 0-2 0-2 0-2 0-2 0-2 0-2 0-2 0-2 0-2 0-2 0-2 0-2 0-2 0-2 0-2 0-2 0-2 0-2 0-2 0-2 0-2 0-2 0-2 0-2 0-2 0-2 0-2 0-2 0-2 0-2 0-2 0-2 0-2 0-2 0-2 0-2 0-2 0-2 0-2 0-2 0-2 0-2 0-2 0-2 0-2 0-2 0-2 0-2 0-2 0-2 0-2 0-2 0-2 0-2 0-2 0-2 0-2 0-2 0-2 0-2 0-2 0-2 0-2 0-2 0-2 0-2 0-2 0-2 0-2 0-2 0-2 0-2 0-2 0-2 0-2 0-2 0-2 0-2 0-2 0-2 0-2 0-2 0-2 0-2 0-2 0-2 0-2 0-2 0-2 0-2 0-2 0-2 0-2 0-2 0-2 0-2 0-2 0-2 0-2 0-2 0-2 0-2 0-2 0-2 0-2 0-2 0-2 0-2 0-2 0-2 0-2 0-2 0-2 0-2 0-2 0-2 0-2 0-2 0-2 0-2 0-2 0-2 0-2 0-2 0-2 0-2 0-2 0-2 0-2 0-2 0-2 0-2 0-2 0-2 0-2 0-2 0-2 0-2 0-2 0-2 0-2 0-2 0-2 0-2 0-2 0-2 0-2 0-2 0-2 0-2 0-2 0-2 0-2 0-2 0-2 0-2 0-2 0-2 0-2 0-2 0-2 0-2 0-2 0-2 0-2 0-2 0-2 0-2 0-2 0-2 0-2 0-2 0-2 0-2 0-2 0-2 0-2 0-2 0-2 0-2 0-2 0-2 0-2 0-2 0-2 0-2 0-2 0-2 
0-2 0-2 0-2 0-2 0-2 0-2 0-2 0-2 0-2 0-2 0-2 0-2 0-2 0-2 0-2 0-2 0-2 0-2 0-2 0-2 0-2 0-2 0-2 0-2 0-2 0-2 0-2 0-2 0-2 0-2 0-2 0-2 0-2 0-2 0-2 0-2 0-2 0-2 0-2 0-2 0-2 0-2 0-2 0-2 0-2 0-2 0-2 0-2 0-2 0-2 0-2 0-2 0-2 0-2 0-2 0-2 0-2 0-2 0-2 0-2 0-2 0-2 0-2 0-2 0-2 0-2 0-2 0-2 0-2 0-2 0-2 0-2 0-2 0-2 0-2 0-2 0-2 0-2 0-2 0-2 0-2 0-2 0-2 0-2 0-2 0-2 0-2 0-2 0-2 0-2 0-2 0-2 0-2 0-2 0-2 0-2 0-2 0-2 0-2 0-2 0-2 0-2 0-2 0-2 0-2 0-2 0-2 0-2 0-2 0-2 0-2 0-2 0-2 0-2 0-2 0-2 0-2 0-2 0-2 0-2 0-2 0-2 0-2 0-2 0-2 0-2 0-2 0-2 0-2 0-2 0-2 0-2 0-2 0-2 0-2 0-2 0-2 0-2 0-2 0-2 0-2 0-2 0-2 0-2 0-2 0-2 0-2 0-2 0-2 0-2 0-2 0-2 0-2 0-2 0-2 0-2 0-2 0-2 0-2 0-2 0-2 0-2 0-2 0-2 0-2 0-2 0-2 0-2 0-2 0-2 0-2 0-2 0-2 0-2 0-2 0-2 0-2 0-2 0-2 0-2 0-2 0-2 0-2 0-2 0-2 0-2 0-2 0-2 0-2 0-2 0-2 0-2 0-2 0-2 0-2 0-2 0-2 0-2 0-2 0-2 0-2 0-2 0-2 0-2 0-2 0-2 0-2 0-2 0-2 0-2 0-2 0-2 0-2 0-2 0-2 0-2 0-2 
0-2 0-2 0-2 0-2 0-2 0-2 0-2 0-2 0-2 0-2 0-2 0-2 0-2 0-2 0-2 0-2 0-2 0-2 0-2 0-2 0-2 0-2 0-2 0-2 0-2 0-2 0-2 0-2 0-2 0-2 0-2 0-2 0-2 0-2 0-2 0-2 0-2 0-2 0-2 0-2 0-2 0-2 0-2 0-2 0-2 0-2 0-2 0-2 0-2 0-2 0-2 0-2 0-2 0-2 0-2 0-2 0-2 0-2 0-2 0-2 0-2 0-2 0-2 0-2 0-2 0-2 0-2 0-2 0-2 0-2 0-2 0-2 0-2 0-2 0-2 0-2 0-2 0-2 0-2 0-2 0-2 0-2 0-2 0-2 0-2 0-2 0-2 0-2 0-2 0-2 0-2 0-2 0-2 0-2 0-2 0-2 0-2 0-2 0-2 0-2 0-2 0-2 0-2 0-2 0-2 0-2 0-2 0-2 0-2 0-2 0-2 0-2 0-2 0-2 0-2 0-2 0-2 0-2 0-2 0-2 0-2 0-2 0-2 0-2 0-2 0-2 0-2 0-2 0-2 0-2 0-2 0-2 0-2 0-2 0-2 0-2 0-2 0-2 0-2 0-2 0-2 0-2 0-2 0-2 0-2 0-2 0-2 0-2 0-2 0-2 0-2 0-2 0-2 0-2 0-2 0-2 0-2 0-2 0-2 0-2 0-2 0-2 0-2 0-2 0-2 0-2 0-2 0-2 0-2 0-2 0-2 0-2 0-2 0-2 0-2 0-2 0-2 0-2 0-2 0-2 0-2 0-2 0-2 0-2 0-2 0-2 0-2 0-2 0-2 0-2 0-2 0-2 0-2 0-2 0-2 0-2 0-2 0-2 0-2 0-2 0-2 0-2 0-2 0-2 0-2 0-2 0-2 0-2 0-2 0-2 0-2 0-2 0-2 0-2 0-2 0-2 0-2 
0-2 0-2 0-2 0-2 0-2 0-2 0-2 0-2 0-2 0-2 0-2 0-2 0-2 0-2 0-2 0-2 0-2 0-2 0-2 0-2 0-2 0-2 0-2 0-2 0-2 0-2 0-2 0-2 0-2 0-2 0-2 0-2 0-2 0-2 0-2 0-2 0-2 0-2 0-2 0-2 0-2 0-2 0-2 0-2 0-2 0-2 0-2 0-2 0-2 0-2 0-2 0-2 0-2 0-2 0-2 0-2 0-2 0-2 0-2 0-2 0-2 0-2 0-2 0-2 0-2 0-2 0-2 0-2 0-2 0-2 0-2 0-2 0-2 0-2 0-2 0-2 0-2 0-2 0-2 0-2 0-2 0-2 0-2 0-2 0-2 0-2 0-2 0-2 0-2 0-2 0-2 0-2 0-2 0-2 0-2 0-2 0-2 0-2 0-2 0-2 0-2 0-2 0-2 0-2 0-2 0-2 0-2 0-2 0-2 0-2 0-2 0-2 0-2 0-2 0-2 0-2 0-2 0-2 0-2 0-2 0-2 0-2 0-2 0-2 0-2 0-2 0-2 0-2 0-2 0-2 0-2 0-2 0-2 0-2 0-2 0-2 0-2 0-2 0-2 0-2 0-2 0-2 0-2 0-2 0-2 0-2 0-2 0-2 0-2 0-2 0-2 0-2 0-2 0-2 0-2 0-2 0-2 0-2 0-2 0-2 0-2 0-2 0-2 0-2 0-2 0-2 0-2 0-2 0-2 0-2 0-2 0-2 0-2 0-2 0-2 0-2 0-2 0-2 0-2 0-2 0-2 0-2 0-2 0-2 0-2 0-2 0-2 0-2 0-2 0-2 0-2 0-2 0-2 0-2 0-2 0-2 0-2 0-2 0-2 0-2 0-2 0-2 0-2 0-2 0-2 0-2 0-2 0-2 0-2 0-2 0-2 0-2 0-2 0-2 0-2 0-2 0-2 
0-2 0-2 0-2 0-2 0-2 0-2 0-2 0-2 0-2 0-2 0-2 0-2 0-2 0-2 0-2 0-2 0-2 0-2 0-2 0-2 0-2 0-2 0-2 0-2 0-2 0-2 0-2 0-2 0-2 0-2 0-2 0-2 0-2 0-2 0-2 0-2 0-2 0-2 0-2 0-2 0-2 0-2 0-2 0-2 0-2 0-2 0-2 0-2 0-2 0-2 0-2 0-2 0-2 0-2 0-2 0-2 0-2 0-2 0-2 0-2 0-2 0-2 0-2 0-2 0-2 0-2 0-2 0-2 0-2 0-2 0-2 0-2 0-2 0-2 0-2 0-2 0-2 0-2 0-2 0-2 0-2 0-2 0-2 0-2 0-2 0-2 0-2 0-2 0-2 0-2 0-2 0-2 0-2 0-2 0-2 0-2 0-2 0-2 0-2 0-2 0-2 0-2 0-2 0-2 0-2 0-2 0-2 0-2 0-2 0-2 0-2 0-2 0-2 0-2 0-2 0-2 0-2 0-2 0-2 0-2 0-2 0-2 0-2 0-2 0-2 0-2 0-2 0-2 0-2 0-2 0-2 0-2 0-2 0-2 0-2 0-2 0-2 0-2 0-2 0-2 0-2 0-2 0-2 0-2 0-2 0-2 0-2 0-2 0-2 0-2 0-2 0-2 0-2 0-2 0-2 0-2 0-2 0-2 0-2 0-2 0-2 0-2 0-2 0-2 0-2 0-2 0-2 0-2 0-2 0-2 0-2 0-2 0-2 0-2 0-2 0-2 0-2 0-2 0-2 0-2 0-2 0-2 0-2 0-2 0-2 0-2 0-2 0-2 0-2 0-2 0-2 0-2 0-2 0-2 0-2 0-2 0-2 0-2 0-2 0-2 0-2 0-2 0-2 0-2 0-2 0-2 0-2 0-2 0-2 0-2 0-2 0-2 0-2 0-2 0-2 0-2 0-2 
0-2 0-2 0-2 0-2 0-2 0-2 0-2 0-2 0-2 0-2 0-2 0-2 0-2 0-2 0-2 0-2 0-2 0-2 0-2 0-2 0-2 0-2 0-2 0-2 0-2 0-2 0-2 0-2 0-2 0-2 0-2 0-2 0-2 0-2 0-2 0-2 0-2 0-2 0-2 0-2 0-2 0-2 0-2 0-2 0-2 0-2 0-2 0-2 0-2 0-2 0-2 0-2 0-2 0-2 0-2 0-2 0-2 0-2 0-2 0-2 0-2 0-2 0-2 0-2 0-2 0-2 0-2 0-2 0-2 0-2 0-2 0-2 0-2 0-2 0-2 0-2 0-2 0-2 0-2 0-2 0-2 0-2 0-2 0-2 0-2 0-2 0-2 0-2 0-2 0-2 0-2 0-2 0-2 0-2 0-2 0-2 0-2 0-2 0-2 0-2 0-2 0-2 0-2 0-2 0-2 0-2 0-2 0-2 0-2 0-2 0-2 0-2 0-2 0-2 0-2 0-2 0-2 0-2 0-2 0-2 0-2 0-2 0-2 0-2 0-2 0-2 0-2 0-2 0-2 0-2 0-2 0-2 0-2 0-2 0-2 0-2 0-2 0-2 0-2 0-2 0-2 0-2 0-2 0-2 0-2 0-2 0-2 0-2 0-2 0-2 0-2 0-2 0-2 0-2 0-2 0-2 0-2 0-2 0-2 0-2 0-2 0-2 0-2 0-2 0-2 0-2 0-2 0-2 0-2 0-2 0-2 0-2 0-2 0-2 0-2 0-2 0-2 0-2 0-2 0-2 0-2 0-2 0-2 0-2 0-2 0-2 0-2 0-2 0-2 0-2 0-2 0-2 0-2 0-2 0-2 0-2 0-2 0-2 0-2 0-2 0-2 0-2 0-2 0-2 0-2 0-2 0-2 0-2 0-2 0-2 0-2 0-2 0-2 0-2 0-2 0-2 0-2 
0-2 0-2 0-2 0-2 0-2 0-2 0-2 0-2 0-2 0-2 0-2 0-2 0-2 0-2 0-2 0-2 0-2 0-2 0-2 0-2 0-2 0-2 0-2 0-2 0-2 0-2 0-2 0-2 0-2 0-2 0-2 0-2 0-2 0-2 0-2 0-2 0-2 0-2 0-2 0-2 0-2 0-2 0-2 0-2 0-2 0-2 0-2 0-2 0-2 0-2 0-2 0-2 0-2 0-2 0-2 0-2 0-2 0-2 0-2 0-2 0-2 0-2 0-2 0-2 0-2 0-2 0-2 0-2 0-2 0-2 0-2 0-2 0-2 0-2 0-2 0-2 0-2 0-2 0-2 0-2 0-2 0-2 0-2 0-2 0-2 0-2 0-2 0-2 0-2 0-2 0-2 0-2 0-2 0-2 0-2 0-2 0-2 0-2 0-2 0-2 0-2 0-2 0-2 0-2 0-2 0-2 0-2 0-2 0-2 0-2 0-2 0-2 0-2 0-2 0-2 0-2 0-2 0-2 0-2 0-2 0-2 0-2 0-2 0-2 0-2 0-2 0-2 0-2 0-2 0-2 0-2 0-2 0-2 0-2 0-2 0-2 0-2 0-2 0-2 0-2 0-2 0-2 0-2 0-2 0-2 0-2 0-2 0-2 0-2 0-2 0-2 0-2 0-2 0-2 0-2 0-2 0-2 0-2 0-2 0-2 0-2 0-2 0-2 0-2 0-2 0-2 0-2 0-2 0-2 0-2 0-2 0-2 0-2 0-2 0-2 0-2 0-2 0-2 0-2 0-2 0-2 0-2 0-2 0-2 0-2 0-2 0-2 0-2 0-2 0-2 0-2 0-2 0-2 0-2 0-2 0-2 0-2 0-2 0-2 0-2 0-2 0-2 0-2 0-2 0-2 0-2 0-2 0-2 0-2 0-2 0-2 0-2 0-2 0-2 0-2 0-2 0-2 
0-2 0-2 0-2 0-2 0-2 0-2 0-2 0-2 0-2 0-2 0-2 0-2 0-2 0-2 0-2 0-2 0-2 0-2 0-2 0-2 0-2 0-2 0-2 0-2 0-2 0-2 0-2 0-2 0-2 0-2 0-2 0-2 0-2 0-2 0-2 0-2 0-2 0-2 0-2 0-2 0-2 0-2 0-2 0-2 0-2 0-2 0-2 0-2 0-2 0-2 0-2 0-2 0-2 0-2 0-2 0-2 0-2 0-2 0-2 0-2 0-2 0-2 0-2 0-2 0-2 0-2 0-2 0-2 0-2 0-2 0-2 0-2 0-2 0-2 0-2 0-2 0-2 0-2 0-2 0-2 0-2 0-2 0-2 0-2 0-2 0-2 0-2 0-2 0-2 0-2 0-2 0-2 0-2 0-2 0-2 0-2 0-2 0-2 0-2 0-2 0-2 0-2 0-2 0-2 0-2 0-2 0-2 0-2 0-2 0-2 0-2 0-2 0-2 0-2 0-2 0-2 0-2 0-2 0-2 0-2 0-2 0-2 0-2 0-2 0-2 0-2 0-2 0-2 0-2 0-2 0-2 0-2 0-2 0-2 0-2 0-2 0-2 0-2 0-2 0-2 0-2 0-2 0-2 0-2 0-2 0-2 0-2 0-2 0-2 0-2 0-2 0-2 0-2 0-2 0-2 0-2 0-2 0-2 0-2 0-2 0-2 0-2 0-2 0-2 0-2 0-2 0-2 0-2 0-2 0-2 0-2 0-2 0-2 0-2 0-2 0-2 0-2 0-2 0-2 0-2 0-2 0-2 0-2 0-2 0-2 0-2 0-2 0-2 0-2 0-2 0-2 0-2 0-2 0-2 0-2 0-2 0-2 0-2 0-2 0-2 0-2 0-2 0-2 0-2 0-2 0-2 0-2 0-2 0-2 0-2 0-2 0-2 0-2 0-2 0-2 0-2 0-2 
0-2 0-2 0-2 0-2 0-2 0-2 0-2 0-2 0-2 0-2 0-2 0-2 0-2 0-2 0-2 0-2 0-2 0-2 0-2 0-2 0-2 0-2 0-2 0-2 0-2 0-2 0-2 0-2 0-2 0-2 0-2 0-2 0-2 0-2 0-2 0-2 0-2 0-2 0-2 0-2 0-2 0-2 0-2 0-2 0-2 0-2 0-2 0-2 0-2 0-2 0-2 0-2 0-2 0-2 0-2 0-2 0-2 0-2 0-2 0-2 0-2 0-2 0-2 0-2 0-2 0-2 0-2 0-2 0-2 0-2 0-2 0-2 0-2 0-2 0-2 0-2 0-2 0-2 0-2 0-2 0-2 0-2 0-2 0-2 0-2 0-2 0-2 0-2 0-2 0-2 0-2 0-2 0-2 0-2 0-2 0-2 0-2 0-2 0-2 0-2 0-2 0-2 0-2 0-2 0-2 0-2 0-2 0-2 0-2 0-2 0-2 0-2 0-2 0-2 0-2 0-2 0-2 0-2 0-2 0-2 0-2 0-2 0-2 0-2 0-2 0-2 0-2 0-2 0-2 0-2 0-2 0-2 0-2 0-2 0-2 0-2 0-2 0-2 0-2 0-2 0-2 0-2 0-2 0-2 0-2 0-2 0-2 0-2 0-2 0-2 0-2 0-2 0-2 0-2 0-2 0-2 0-2 0-2 0-2 0-2 0-2 0-2 0-2 0-2 0-2 0-2 0-2 0-2 0-2 0-2 0-2 0-2 0-2 0-2 0-2 0-2 0-2 0-2 0-2 0-2 0-2 0-2 0-2 0-2 0-2 0-2 0-2 0-2 0-2 0-2 0-2 0-2 0-2 0-2 0-2 0-2 0-2 0-2 0-2 0-2 0-2 0-2 0-2 0-2 0-2 0-2 0-2 0-2 0-2 0-2 0-2 0-2 0-2 0-2 0-2 0-2 0-2 
0-2 0-2 0-2 0-2 0-2 0-2 0-2 0-2 0-2 0-2 0-2 0-2 0-2 0-2 0-2 0-2 0-2 0-2 0-2 0-2 0-2 0-2 0-2 0-2 0-2 0-2 0-2 0-2 0-2 0-2 0-2 0-2 0-2 0-2 0-2 0-2 0-2 0-2 0-2 0-2 0-2 0-2 0-2 0-2 0-2 0-2 0-2 0-2 0-2 0-2 0-2 0-2 0-2 0-2 0-2 0-2 0-2 0-2 0-2 0-2 0-2 0-2 0-2 0-2 0-2 0-2 0-2 0-2 0-2 0-2 0-2 0-2 0-2 0-2 0-2 0-2 0-2 0-2 0-2 0-2 0-2 0-2 0-2 0-2 0-2 0-2 0-2 0-2 0-2 0-2 0-2 0-2 0-2 0-2 0-2 0-2 0-2 0-2 0-2 0-2 0-2 0-2 0-2 0-2 0-2 0-2 0-2 0-2 0-2 0-2 0-2 0-2 0-2 0-2 0-2 0-2 0-2 0-2 0-2 0-2 0-2 0-2 0-2 0-2 0-2 0-2 0-2 0-2 0-2 0-2 0-2 0-2 0-2 0-2 0-2 0-2 0-2 0-2 0-2 0-2 0-2 0-2 0-2 0-2 0-2 0-2 0-2 0-2 0-2 0-2 0-2 0-2 0-2 0-2 0-2 0-2 0-2 0-2 0-2 0-2 0-2 0-2 0-2 0-2 0-2 0-2 0-2 0-2 0-2 0-2 0-2 0-2 0-2 0-2 0-2 0-2 0-2 0-2 0-2 0-2 0-2 0-2 0-2 0-2 0-2 0-2 0-2 0-2 0-2 0-2 0-2 0-2 0-2 0-2 0-2 0-2 0-2 0-2 0-2 0-2 0-2 0-2 0-2 0-2 0-2 0-2 0-2 0-2 0-2 0-2 0-2 0-2 0-2 0-2 0-2 0-2 0-2 
0-2 0-2 0-2 0-2 0-2 0-2 0-2 0-2 0-2 0-2 0-2 0-2 0-2 0-2 0-2 0-2 0-2 0-2 0-2 0-2 0-2 0-2 0-2 0-2 0-2 0-2 0-2 0-2 0-2 0-2 0-2 0-2 0-2 0-2 0-2 0-2 0-2 0-2 0-2 0-2 0-2 0-2 0-2 0-2 0-2 0-2 0-2 0-2 0-2 0-2 0-2 0-2 0-2 0-2 0-2 0-2 0-2 0-2 0-2 0-2 0-2 0-2 0-2 0-2 0-2 0-2 0-2 0-2 0-2 0-2 0-2 0-2 0-2 0-2 0-2 0-2 0-2 0-2 0-2 0-2 0-2 0-2 0-2 0-2 0-2 0-2 0-2 0-2 0-2 0-2 0-2 0-2 0-2 0-2 0-2 0-2 0-2 0-2 0-2 0-2 0-2 0-2 0-2 0-2 0-2 0-2 0-2 0-2 0-2 0-2 0-2 0-2 0-2 0-2 0-2 0-2 0-2 0-2 0-2 0-2 0-2 0-2 0-2 0-2 0-2 0-2 0-2 0-2 0-2 0-2 0-2 0-2 0-2 0-2 0-2 0-2 0-2 0-2 0-2 0-2 0-2 0-2 0-2 0-2 0-2 0-2 0-2 0-2 0-2 0-2 0-2 0-2 0-2 0-2 0-2 0-2 0-2 0-2 0-2 0-2 0-2 0-2 0-2 0-2 0-2 0-2 0-2 0-2 0-2 0-2 0-2 0-2 0-2 0-2 0-2 0-2 0-2 0-2 0-2 0-2 0-2 0-2 0-2 0-2 0-2 0-2 0-2 0-2 0-2 0-2 0-2 0-2 0-2 0-2 0-2 0-2 0-2 0-2 0-2 0-2 0-2 0-2 0-2 0-2 0-2 0-2 0-2 0-2 0-2 0-2 0-2 0-2 0-2 0-2 0-2 0-2 0-2 
0-2 0-2 0-2 0-2 0-2 0-2 0-2 0-2 0-2 0-2 0-2 0-2 0-2 0-2 0-2 0-2 0-2 0-2 0-2 0-2 0-2 0-2 0-2 0-2 0-2 0-2 0-2 0-2 0-2 0-2 0-2 0-2 0-2 0-2 0-2 0-2 0-2 0-2 0-2 0-2 0-2 0-2 0-2 0-2 0-2 0-2 0-2 0-2 0-2 0-2 0-2 0-2 0-2 0-2 0-2 0-2 0-2 0-2 0-2 0-2 0-2 0-2 0-2 0-2 0-2 0-2 0-2 0-2 0-2 0-2 0-2 0-2 0-2 0-2 0-2 0-2 0-2 0-2 0-2 0-2 0-2 0-2 0-2 0-2 0-2 0-2 0-2 0-2 0-2 0-2 0-2 0-2 0-2 0-2 0-2 0-2 0-2 0-2 0-2 0-2 0-2 0-2 0-2 0-2 0-2 0-2 0-2 0-2 0-2 0-2 0-2 0-2 0-2 0-2 0-2 0-2 0-2 0-2 0-2 0-2 0-2 0-2 0-2 0-2 0-2 0-2 0-2 0-2 0-2 0-2 0-2 0-2 0-2 0-2 0-2 0-2 0-2 0-2 0-2 0-2 0-2 0-2 0-2 0-2 0-2 0-2 0-2 0-2 0-2 0-2 0-2 0-2 0-2 0-2 0-2 0-2 0-2 0-2 0-2 0-2 0-2 0-2 0-2 0-2 0-2 0-2 0-2 0-2 0-2 0-2 0-2 0-2 0-2 0-2 0-2 0-2 0-2 0-2 0-2 0-2 0-2 0-2 0-2 0-2 0-2 0-2 0-2 0-2 0-2 0-2 0-2 0-2 0-2 0-2 0-2 0-2 0-2 0-2 0-2 0-2 0-2 0-2 0-2 0-2 0-2 0-2 0-2 0-2 0-2 0-2 0-2 0-2 0-2 0-2 0-2 0-2 0-2 
0-2 0-2 0-2 0-2 0-2 0-2 0-2 0-2 0-2 0-2 0-2 0-2 0-2 0-2 0-2 0-2 0-2 0-2 0-2 0-2 0-2 0-2 0-2 0-2 0-2 0-2 0-2 0-2 0-2 0-2 0-2 0-2 0-2 0-2 0-2 0-2 0-2 0-2 0-2 0-2 0-2 0-2 0-2 0-2 0-2 0-2 0-2 0-2 0-2 0-2 0-2 0-2 0-2 0-2 0-2 0-2 0-2 0-2 0-2 0-2 0-2 0-2 0-2 0-2 0-2 0-2 0-2 0-2 0-2 0-2 0-2 0-2 0-2 0-2 0-2 0-2 0-2 0-2 0-2 0-2 0-2 0-2 0-2 0-2 0-2 0-2 0-2 0-2 0-2 0-2 0-2 0-2 0-2 0-2 0-2 0-2 0-2 0-2 0-2 0-2 0-2 0-2 0-2 0-2 0-2 0-2 0-2 0-2 0-2 0-2 0-2 0-2 0-2 0-2 0-2 0-2 0-2 0-2 0-2 0-2 0-2 0-2 0-2 0-2 0-2 0-2 0-2 0-2 0-2 0-2 0-2 0-2 0-2 0-2 0-2 0-2 0-2 0-2 0-2 0-2 0-2 0-2 0-2 0-2 0-2 0-2 0-2 0-2 0-2 0-2 0-2 0-2 0-2 0-2 0-2 0-2 0-2 0-2 0-2 0-2 0-2 0-2 0-2 0-2 0-2 0-2 0-2 0-2 0-2 0-2 0-2 0-2 0-2 0-2 0-2 0-2 0-2 0-2 0-2 0-2 0-2 0-2 0-2 0-2 0-2 0-2 0-2 0-2 0-2 0-2 0-2 0-2 0-2 0-2 0-2 0-2 0-2 0-2 0-2 0-2 0-2 0-2 0-2 0-2 0-2 0-2 0-2 0-2 0-2 0-2 0-2 0-2 0-2 0-2 0-2 0-2 0-2 
0-2 0-2 0-2 0-2 0-2 0-2 0-2 0-2 0-2 0-2 0-2 0-2 0-2 0-2 0-2 0-2 0-2 0-2 0-2 0-2 0-2 0-2 0-2 0-2 0-2 0-2 0-2 0-2 0-2 0-2 0-2 0-2 0-2 0-2 0-2 0-2 0-2 0-2 0-2 0-2 0-2 0-2 0-2 0-2 0-2 0-2 0-2 0-2 0-2 0-2 0-2 0-2 0-2 0-2 0-2 0-2 0-2 0-2 0-2 0-2 0-2 0-2 0-2 0-2 0-2 0-2 0-2 0-2 0-2 0-2 0-2 0-2 0-2 0-2 0-2 0-2 0-2 0-2 0-2 0-2 0-2 0-2 0-2 0-2 0-2 0-2 0-2 0-2 0-2 0-2 0-2 0-2 0-2 0-2 0-2 0-2 0-2 0-2 0-2 0-2 0-2 0-2 0-2 0-2 0-2 0-2 0-2 0-2 0-2 0-2 0-2 0-2 0-2 0-2 0-2 0-2 0-2 0-2 0-2 0-2 0-2 0-2 0-2 0-2 0-2 0-2 0-2 0-2 0-2 0-2 0-2 0-2 0-2 0-2 0-2 0-2 0-2 0-2 0-2 0-2 0-2 0-2 0-2 0-2 0-2 0-2 0-2 0-2 0-2 0-2 0-2 0-2 0-2 0-2 0-2 0-2 0-2 0-2 0-2 0-2 0-2 0-2 0-2 0-2 0-2 0-2 0-2 0-2 0-2 0-2 0-2 0-2 0-2 0-2 0-2 0-2 0-2 0-2 0-2 0-2 0-2 0-2 0-2 0-2 0-2 0-2 0-2 0-2 0-2 0-2 0-2 0-2 0-2 0-2 0-2 0-2 0-2 0-2 0-2 0-2 0-2 0-2 0-2 0-2 0-2 0-2 0-2 0-2 0-2 0-2 0-2 0-2 0-2 0-2 0-2 0-2 0-2 
0-2 0-2 0-2 0-2 0-2 0-2 0-2 0-2 0-2 0-2 0-2 0-2 0-2 0-2 0-2 0-2 0-2 0-2 0-2 0-2 0-2 0-2 0-2 0-2 0-2 0-2 0-2 0-2 0-2 0-2 0-2 0-2 0-2 0-2 0-2 0-2 0-2 0-2 0-2 0-2 0-2 0-2 0-2 0-2 0-2 0-2 0-2 0-2 0-2 0-2 0-2 0-2 0-2 0-2 0-2 0-2 0-2 0-2 0-2 0-2 0-2 0-2 0-2 0-2 0-2 0-2 0-2 0-2 0-2 0-2 0-2 0-2 0-2 0-2 0-2 0-2 0-2 0-2 0-2 0-2 0-2 0-2 0-2 0-2 0-2 0-2 0-2 0-2 0-2 0-2 0-2 0-2 0-2 0-2 0-2 0-2 0-2 0-2 0-2 0-2 0-2 0-2 0-2 0-2 0-2 0-2 0-2 0-2 0-2 0-2 0-2 0-2 0-2 0-2 0-2 0-2 0-2 0-2 0-2 0-2 0-2 0-2 0-2 0-2 0-2 0-2 0-2 0-2 0-2 0-2 0-2 0-2 0-2 0-2 0-2 0-2 0-2 0-2 0-2 0-2 0-2 0-2 0-2 0-2 0-2 0-2 0-2 0-2 0-2 0-2 0-2 0-2 0-2 0-2 0-2 0-2 0-2 0-2 0-2 0-2 0-2 0-2 0-2 0-2 0-2 0-2 0-2 0-2 0-2 0-2 0-2 0-2 0-2 0-2 0-2 0-2 0-2 0-2 0-2 0-2 0-2 0-2 0-2 0-2 0-2 0-2 0-2 0-2 0-2 0-2 0-2 0-2 0-2 0-2 0-2 0-2 0-2 0-2 0-2 0-2 0-2 0-2 0-2 0-2 0-2 0-2 0-2 0-2 0-2 0-2 0-2 0-2 0-2 0-2 0-2 0-2 0-2 
0-2 0-2 0-2 0-2 0-2 0-2 0-2 0-2 0-2 0-2 0-2 0-2 0-2 0-2 0-2 0-2 0-2 0-2 0-2 0-2 0-2 0-2 0-2 0-2 0-2 0-2 0-2 0-2 0-2 0-2 0-2 0-2 0-2 0-2 0-2 0-2 0-2 0-2 0-2 0-2 0-2 0-2 0-2 0-2 0-2 0-2 0-2 0-2 0-2 0-2 0-2 0-2 0-2 0-2 0-2 0-2 0-2 0-2 0-2 0-2 0-2 0-2 0-2 0-2 0-2 0-2 0-2 0-2 0-2 0-2 0-2 0-2 0-2 0-2 0-2 0-2 0-2 0-2 0-2 0-2 0-2 0-2 0-2 0-2 0-2 0-2 0-2 0-2 0-2 0-2 0-2 0-2 0-2 0-2 0-2 0-2 0-2 0-2 0-2 0-2 0-2 0-2 0-2 0-2 0-2 0-2 0-2 0-2 0-2 0-2 0-2 0-2 0-2 0-2 0-2 0-2 0-2 0-2 0-2 0-2 0-2 0-2 0-2 0-2 0-2 0-2 0-2 0-2 0-2 0-2 0-2 0-2 0-2 0-2 0-2 0-2 0-2 0-2 0-2 0-2 0-2 0-2 0-2 0-2 0-2 0-2 0-2 0-2 0-2 0-2 0-2 0-2 0-2 0-2 0-2 0-2 0-2 0-2 0-2 0-2 0-2 0-2 0-2 0-2 0-2 0-2 0-2 0-2 0-2 0-2 0-2 0-2 0-2 0-2 0-2 0-2 0-2 0-2 0-2 0-2 0-2 0-2 0-2 0-2 0-2 0-2 0-2 0-2 0-2 0-2 0-2 0-2 0-2 0-2 0-2 0-2 0-2 0-2 0-2 0-2 0-2 0-2 0-2 0-2 0-2 0-2 0-2 0-2 0-2 0-2 0-2 0-2 0-2 0-2 0-2 0-2 0-2 
0-2 0-2 0-2 0-2 0-2 0-2 0-2 0-2 0-2 0-2 0-2 0-2 0-2 0-2 0-2 0-2 0-2 0-2 0-2 0-2 0-2 0-2 0-2 0-2 0-2 0-2 0-2 0-2 0-2 0-2 0-2 0-2 0-2 0-2 0-2 0-2 0-2 0-2 0-2 0-2 0-2 0-2 0-2 0-2 0-2 0-2 0-2 0-2 0-2 0-2 0-2 0-2 0-2 0-2 0-2 0-2 0-2 0-2 0-2 0-2 0-2 0-2 0-2 0-2 0-2 0-2 0-2 0-2 0-2 0-2 0-2 0-2 0-2 0-2 0-2 0-2 0-2 0-2 0-2 0-2 0-2 0-2 0-2 0-2 0-2 0-2 0-2 0-2 0-2 0-2 0-2 0-2 0-2 0-2 0-2 0-2 0-2 0-2 0-2 0-2 0-2 0-2 0-2 0-2 0-2 0-2 0-2 0-2 0-2 0-2 0-2 0-2 0-2 0-2 0-2 0-2 0-2 0-2 0-2 0-2 0-2 0-2 0-2 0-2 0-2 0-2 0-2 0-2 0-2 0-2 0-2 0-2 0-2 0-2 0-2 0-2 0-2 0-2 0-2 0-2 0-2 0-2 0-2 0-2 0-2 0-2 0-2 0-2 0-2 0-2 0-2 0-2 0-2 0-2 0-2 0-2 0-2 0-2 0-2 0-2 0-2 0-2 0-2 0-2 0-2 0-2 0-2 0-2 0-2 0-2 0-2 0-2 0-2 0-2 0-2 0-2 0-2 0-2 0-2 0-2 0-2 0-2 0-2 0-2 0-2 0-2 0-2 0-2 0-2 0-2 0-2 0-2 0-2 0-2 0-2 0-2 0-2 0-2 0-2 0-2 0-2 0-2 0-2 0-2 0-2 0-2 0-2 0-2 0-2 0-2 0-2 0-2 0-2 0-2 0-2 0-2 0-2 
0-2 0-2 0-2 0-2 0-2 0-2 0-2 0-2 0-2 0-2 0-2 0-2 0-2 0-2 0-2 0-2 0-2 0-2 0-2 0-2 0-2 0-2 0-2 0-2 0-2 0-2 0-2 0-2 0-2 0-2 0-2 0-2 0-2 0-2 0-2 0-2 0-2 0-2 0-2 0-2 0-2 0-2 0-2 0-2 0-2 0-2 0-2 0-2 0-2 0-2 0-2 0-2 0-2 0-2 0-2 0-2 0-2 0-2 0-2 0-2 0-2 0-2 0-2 0-2 0-2 0-2 0-2 0-2 0-2 0-2 0-2 0-2 0-2 0-2 0-2 0-2 0-2 0-2 0-2 0-2 0-2 0-2 0-2 0-2 0-2 0-2 0-2 0-2 0-2 0-2 0-2 0-2 0-2 0-2 0-2 0-2 0-2 0-2 0-2 0-2 0-2 0-2 0-2 0-2 0-2 0-2 0-2 0-2 0-2 0-2 0-2 0-2 0-2 0-2 0-2 0-2 0-2 0-2 0-2 0-2 0-2 0-2 0-2 0-2 0-2 0-2 0-2 0-2 0-2 0-2 0-2 0-2 0-2 0-2 0-2 0-2 0-2 0-2 0-2 0-2 0-2 0-2 0-2 0-2 0-2 0-2 0-2 0-2 0-2 0-2 0-2 0-2 0-2 0-2 0-2 0-2 0-2 0-2 0-2 0-2 0-2 0-2 0-2 0-2 0-2 0-2 0-2 0-2 0-2 0-2 0-2 0-2 0-2 0-2 0-2 0-2 0-2 0-2 0-2 0-2 0-2 0-2 0-2 0-2 0-2 0-2 0-2 0-2 0-2 0-2 0-2 0-2 0-2 0-2 0-2 0-2 0-2 0-2 0-2 0-2 0-2 0-2 0-2 0-2 0-2 0-2 0-2 0-2 0-2 0-2 0-2 0-2 0-2 0-2 0-2 0-2 0-2 
0-2 0-2 0-2 0-2 0-2 0-2 0-2 0-2 0-2 0-2 0-2 0-2 0-2 0-2 0-2 0-2 0-2 0-2 0-2 0-2 0-2 0-2 0-2 0-2 0-2 0-2 0-2 0-2 0-2 0-2 0-2 0-2 0-2 0-2 0-2 0-2 0-2 0-2 0-2 0-2 0-2 0-2 0-2 0-2 0-2 0-2 0-2 0-2 0-2 0-2 0-2 0-2 0-2 0-2 0-2 0-2 0-2 0-2 0-2 0-2 0-2 0-2 0-2 0-2 0-2 0-2 0-2 0-2 0-2 0-2 0-2 0-2 0-2 0-2 0-2 0-2 0-2 0-2 0-2 0-2 0-2 0-2 0-2 0-2 0-2 0-2 0-2 0-2 0-2 0-2 0-2 0-2 0-2 0-2 0-2 0-2 0-2 0-2 0-2 0-2 0-2 0-2 0-2 0-2 0-2 0-2 0-2 0-2 0-2 0-2 0-2 0-2 0-2 0-2 0-2 0-2 0-2 0-2 0-2 0-2 0-2 0-2 0-2 0-2 0-2 0-2 0-2 0-2 0-2 0-2 0-2 0-2 0-2 0-2 0-2 0-2 0-2 0-2 0-2 0-2 0-2 0-2 0-2 0-2 0-2 0-2 0-2 0-2 0-2 0-2 0-2 0-2 0-2 0-2 0-2 0-2 0-2 0-2 0-2 0-2 0-2 0-2 0-2 0-2 0-2 0-2 0-2 0-2 0-2 0-2 0-2 0-2 0-2 0-2 0-2 0-2 0-2 0-2 0-2 0-2 0-2 0-2 0-2 0-2 0-2 0-2 0-2 0-2 0-2 0-2 0-2 0-2 0-2 0-2 0-2 0-2 0-2 0-2 0-2 0-2 0-2 0-2 0-2 0-2 0-2 0-2 0-2 0-2 0-2 0-2 0-2 0-2 0-2 0-2 0-2 0-2 0-2 
0-2 0-2 0-2 0-2 0-2 0-2 0-2 0-2 0-2 0-2 0-2 0-2 0-2 0-2 0-2 0-2 0-2 0-2 0-2 0-2 0-2 0-2 0-2 0-2 0-2 0-2 0-2 0-2 0-2 0-2 0-2 0-2 0-2 0-2 0-2 0-2 0-2 0-2 0-2 0-2 0-2 0-2 0-2 0-2 0-2 0-2 0-2 0-2 0-2 0-2 0-2 0-2 0-2 0-2 0-2 0-2 0-2 0-2 0-2 0-2 0-2 0-2 0-2 0-2 0-2 0-2 0-2 0-2 0-2 0-2 0-2 0-2 0-2 0-2 0-2 0-2 0-2 0-2 0-2 0-2 0-2 0-2 0-2 0-2 0-2 0-2 0-2 0-2 0-2 0-2 0-2 0-2 0-2 0-2 0-2 0-2 0-2 0-2 0-2 0-2 0-2 0-2 0-2 0-2 0-2 0-2 0-2 0-2 0-2 0-2 0-2 0-2 0-2 0-2 0-2 0-2 0-2 0-2 0-2 0-2 0-2 0-2 0-2 0-2 0-2 0-2 0-2 0-2 0-2 0-2 0-2 0-2 0-2 0-2 0-2 0-2 0-2 0-2 0-2 0-2 0-2 0-2 0-2 0-2 0-2 0-2 0-2 0-2 0-2 0-2 0-2 0-2 0-2 0-2 0-2 0-2 0-2 0-2 0-2 0-2 0-2 0-2 0-2 0-2 0-2 0-2 0-2 0-2 0-2 0-2 0-2 0-2 0-2 0-2 0-2 0-2 0-2 0-2 0-2 0-2 0-2 0-2 0-2 0-2 0-2 0-2 0-2 0-2 0-2 0-2 0-2 0-2 0-2 0-2 0-2 0-2 0-2 0-2 0-2 0-2 0-2 0-2 0-2 0-2 0-2 0-2 0-2 0-2 0-2 0-2 0-2 0-2 0-2 0-2 0-2 0-2 0-2 
0-2 0-2 0-2 0-2 0-2 0-2 0-2 0-2 0-2 0-2 0-2 0-2 0-2 0-2 0-2 0-2 0-2 0-2 0-2 0-2 0-2 0-2 0-2 0-2 0-2 0-2 0-2 0-2 0-2 0-2 0-2 0-2 0-2 0-2 0-2 0-2 0-2 0-2 0-2 0-2 0-2 0-2 0-2 0-2 0-2 0-2 0-2 0-2 0-2 0-2 0-2 0-2 0-2 0-2 0-2 0-2 0-2 0-2 0-2 0-2 0-2 0-2 0-2 0-2 0-2 0-2 0-2 0-2 0-2 0-2 0-2 0-2 0-2 0-2 0-2 0-2 0-2 0-2 0-2 0-2 0-2 0-2 0-2 0-2 0-2 0-2 0-2 0-2 0-2 0-2 0-2 0-2 0-2 0-2 0-2 0-2 0-2 0-2 0-2 0-2 0-2 0-2 0-2 0-2 0-2 0-2 0-2 0-2 0-2 0-2 0-2 0-2 0-2 0-2 0-2 0-2 0-2 0-2 0-2 0-2 0-2 0-2 0-2 0-2 0-2 0-2 0-2 0-2 0-2 0-2 0-2 0-2 0-2 0-2 0-2 0-2 0-2 0-2 0-2 0-2 0-2 0-2 0-2 0-2 0-2 0-2 0-2 0-2 0-2 0-2 0-2 0-2 0-2 0-2 0-2 0-2 0-2 0-2 0-2 0-2 0-2 0-2 0-2 0-2 0-2 0-2 0-2 0-2 0-2 0-2 0-2 0-2 0-2 0-2 0-2 0-2 0-2 0-2 0-2 0-2 0-2 0-2 0-2 0-2 0-2 0-2 0-2 0-2 0-2 0-2 0-2 0-2 0-2 0-2 0-2 0-2 0-2 0-2 0-2 0-2 0-2 0-2 0-2 0-2 0-2 0-2 0-2 0-2 0-2 0-2 0-2 0-2 0-2 0-2 0-2 0-2 0-2 
0-2 0-2 0-2 0-2 0-2 0-2 0-2 0-2 0-2 0-2 0-2 0-2 0-2 0-2 0-2 0-2 0-2 0-2 0-2 0-2 0-2 0-2 0-2 0-2 0-2 0-2 0-2 0-2 0-2 0-2 0-2 0-2 0-2 0-2 0-2 0-2 0-2 0-2 0-2 0-2 0-2 0-2 0-2 0-2 0-2 0-2 0-2 0-2 0-2 0-2 0-2 0-2 0-2 0-2 0-2 0-2 0-2 0-2 0-2 0-2 0-2 0-2 0-2 0-2 0-2 0-2 0-2 0-2 0-2 0-2 0-2 0-2 0-2 0-2 0-2 0-2 0-2 0-2 0-2 0-2 0-2 0-2 0-2 0-2 0-2 0-2 0-2 0-2 0-2 0-2 0-2 0-2 0-2 0-2 0-2 0-2 0-2 0-2 0-2 0-2 0-2 0-2 0-2 0-2 0-2 0-2 0-2 0-2 0-2 0-2 0-2 0-2 0-2 0-2 0-2 0-2 0-2 0-2 0-2 0-2 0-2 0-2 0-2 0-2 0-2 0-2 0-2 0-2 0-2 0-2 0-2 0-2 0-2 0-2 0-2 0-2 0-2 0-2 0-2 0-2 0-2 0-2 0-2 0-2 0-2 0-2 0-2 0-2 0-2 0-2 0-2 0-2 0-2 0-2 0-2 0-2 0-2 0-2 0-2 0-2 0-2 0-2 0-2 0-2 0-2 0-2 0-2 0-2 0-2 0-2 0-2 0-2 0-2 0-2 0-2 0-2 0-2 0-2 0-2 0-2 0-2 0-2 0-2 0-2 0-2 0-2 0-2 0-2 0-2 0-2 0-2 0-2 0-2 0-2 0-2 0-2 0-2 0-2 0-2 0-2 0-2 0-2 0-2 0-2 0-2 0-2 0-2 0-2 0-2 0-2 0-2 0-2 0-2 0-2 0-2 0-2 0-2 
0-2 0-2 0-2 0-2 0-2 0-2 0-2 0-2 0-2 0-2 0-2 0-2 0-2 0-2 0-2 0-2 0-2 0-2 0-2 0-2 0-2 0-2 0-2 0-2 0-2 0-2 0-2 0-2 0-2 0-2 0-2 0-2 0-2 0-2 0-2 0-2 0-2 0-2 0-2 0-2 0-2 0-2 0-2 0-2 0-2 0-2 0-2 0-2 0-2 0-2 0-2 0-2 0-2 0-2 0-2 0-2 0-2 0-2 0-2 0-2 0-2 0-2 0-2 0-2 0-2 0-2 0-2 0-2 0-2 0-2 0-2 0-2 0-2 0-2 0-2 0-2 0-2 0-2 0-2 0-2 0-2 0-2 0-2 0-2 0-2 0-2 0-2 0-2 0-2 0-2 0-2 0-2 0-2 0-2 0-2 0-2 0-2 0-2 0-2 0-2 0-2 0-2 0-2 0-2 0-2 0-2 0-2 0-2 0-2 0-2 0-2 0-2 0-2 0-2 0-2 0-2 0-2 0-2 0-2 0-2 0-2 0-2 0-2 0-2 0-2 0-2 0-2 0-2 0-2 0-2 0-2 0-2 0-2 0-2 0-2 0-2 0-2 0-2 0-2 0-2 0-2 0-2 0-2 0-2 0-2 0-2 0-2 0-2 0-2 0-2 0-2 0-2 0-2 0-2 0-2 0-2 0-2 0-2 0-2 0-2 0-2 0-2 0-2 0-2 0-2 0-2 0-2 0-2 0-2 0-2 0-2 0-2 0-2 0-2 0-2 0-2 0-2 0-2 0-2 0-2 0-2 0-2 0-2 0-2 0-2 0-2 0-2 0-2 0-2 0-2 0-2 0-2 0-2 0-2 0-2 0-2 0-2 0-2 0-2 0-2 0-2 0-2 0-2 0-2 0-2 0-2 0-2 0-2 0-2 0-2 0-2 0-2 0-2 0-2 0-2 0-2 0-2 
0-2 0-2 0-2 0-2 0-2 0-2 0-2 0-2 0-2 0-2 0-2 0-2 0-2 0-2 0-2 0-2 0-2 0-2 0-2 0-2 0-2 0-2 0-2 0-2 0-2 0-2 0-2 0-2 0-2 0-2 0-2 0-2 0-2 0-2 0-2 0-2 0-2 0-2 0-2 0-2 0-2 0-2 0-2 0-2 0-2 0-2 0-2 0-2 0-2 0-2 0-2 0-2 0-2 0-2 0-2 0-2 0-2 0-2 0-2 0-2 0-2 0-2 0-2 0-2 0-2 0-2 0-2 0-2 0-2 0-2 0-2 0-2 0-2 0-2 0-2 0-2 0-2 0-2 0-2 0-2 0-2 0-2 0-2 0-2 0-2 0-2 0-2 0-2 0-2 0-2 0-2 0-2 0-2 0-2 0-2 0-2 0-2 0-2 0-2 0-2 0-2 0-2 0-2 0-2 0-2 0-2 0-2 0-2 0-2 0-2 0-2 0-2 0-2 0-2 0-2 0-2 0-2 0-2 0-2 0-2 0-2 0-2 0-2 0-2 0-2 0-2 0-2 0-2 0-2 0-2 0-2 0-2 0-2 0-2 0-2 0-2 0-2 0-2 0-2 0-2 0-2 0-2 0-2 0-2 0-2 0-2 0-2 0-2 0-2 0-2 0-2 0-2 0-2 0-2 0-2 0-2 0-2 0-2 0-2 0-2 0-2 0-2 0-2 0-2 0-2 0-2 0-2 0-2 0-2 0-2 0-2 0-2 0-2 0-2 0-2 0-2 0-2 0-2 0-2 0-2 0-2 0-2 0-2 0-2 0-2 0-2 0-2 0-2 0-2 0-2 0-2 0-2 0-2 0-2 0-2 0-2 0-2 0-2 0-2 0-2 0-2 0-2 0-2 0-2 0-2 0-2 0-2 0-2 0-2 0-2 0-2 0-2 0-2 0-2 0-2 0-2 0-2 
0-2 0-2 0-2 0-2 0-2 0-2 0-2 0-2 0-2 0-2 0-2 0-2 0-2 0-2 0-2 0-2 0-2 0-2 0-2 0-2 0-2 0-2 0-2 0-2 0-2 0-2 0-2 0-2 0-2 0-2 0-2 0-2 0-2 0-2 0-2 0-2 0-2 0-2 0-2 0-2 0-2 0-2 0-2 0-2 0-2 0-2 0-2 0-2 0-2 0-2 0-2 0-2 0-2 0-2 0-2 0-2 0-2 0-2 0-2 0-2 0-2 0-2 0-2 0-2 0-2 0-2 0-2 0-2 0-2 0-2 0-2 0-2 0-2 0-2 0-2 0-2 0-2 0-2 0-2 0-2 0-2 0-2 0-2 0-2 0-2 0-2 0-2 0-2 0-2 0-2 0-2 0-2 0-2 0-2 0-2 0-2 0-2 0-2 0-2 0-2 0-2 0-2 0-2 0-2 0-2 0-2 0-2 0-2 0-2 0-2 0-2 0-2 0-2 0-2 0-2 0-2 0-2 0-2 0-2 0-2 0-2 0-2 0-2 0-2 0-2 0-2 0-2 0-2 0-2 0-2 0-2 0-2 0-2 0-2 0-2 0-2 0-2 0-2 0-2 0-2 0-2 0-2 0-2 0-2 0-2 0-2 0-2 0-2 0-2 0-2 0-2 0-2 0-2 0-2 0-2 0-2 0-2 0-2 0-2 0-2 0-2 0-2 0-2 0-2 0-2 0-2 0-2 0-2 0-2 0-2 0-2 0-2 0-2 0-2 0-2 0-2 0-2 0-2 0-2 0-2 0-2 0-2 0-2 0-2 0-2 0-2 0-2 0-2 0-2 0-2 0-2 0-2 0-2 0-2 0-2 0-2 0-2 0-2 0-2 0-2 0-2 0-2 0-2 0-2 0-2 0-2 0-2 0-2 0-2 0-2 0-2 0-2 0-2 0-2 0-2 0-2 0-2 
0-2 0-2 0-2 0-2 0-2 0-2 0-2 0-2 0-2 0-2 0-2 0-2 0-2 0-2 0-2 0-2 0-2 0-2 0-2 0-2 0-2 0-2 0-2 0-2 0-2 0-2 0-2 0-2 0-2 0-2 0-2 0-2 0-2 0-2 0-2 0-2 0-2 0-2 0-2 0-2 0-2 0-2 0-2 0-2 0-2 0-2 0-2 0-2 0-2 0-2 0-2 0-2 0-2 0-2 0-2 0-2 0-2 0-2 0-2 0-2 0-2 0-2 0-2 0-2 0-2 0-2 0-2 0-2 0-2 0-2 0-2 0-2 0-2 0-2 0-2 0-2 0-2 0-2 0-2 0-2 0-2 0-2 0-2 0-2 0-2 0-2 0-2 0-2 0-2 0-2 0-2 0-2 0-2 0-2 0-2 0-2 0-2 0-2 0-2 0-2 0-2 0-2 0-2 0-2 0-2 0-2 0-2 0-2 0-2 0-2 0-2 0-2 0-2 0-2 0-2 0-2 0-2 0-2 0-2 0-2 0-2 0-2 0-2 0-2 0-2 0-2 0-2 0-2 0-2 0-2 0-2 0-2 0-2 0-2 0-2 0-2 0-2 0-2 0-2 0-2 0-2 0-2 0-2 0-2 0-2 0-2 0-2 0-2 0-2 0-2 0-2 0-2 0-2 0-2 0-2 0-2 0-2 0-2 0-2 0-2 0-2 0-2 0-2 0-2 0-2 0-2 0-2 0-2 0-2 0-2 0-2 0-2 0-2 0-2 0-2 0-2 0-2 0-2 0-2 0-2 0-2 0-2 0-2 0-2 0-2 0-2 0-2 0-2 0-2 0-2 0-2 0-2 0-2 0-2 0-2 0-2 0-2 0-2 0-2 0-2 0-2 0-2 0-2 0-2 0-2 0-2 0-2 0-2 0-2 0-2 0-2 0-2 0-2 0-2 0-2 0-2 0-2 
0-2 0-2 0-2 0-2 0-2 0-2 0-2 0-2 0-2 0-2 0-2 0-2 0-2 0-2 0-2 0-2 0-2 0-2 0-2 0-2 0-2 0-2 0-2 0-2 0-2 0-2 0-2 0-2 0-2 0-2 0-2 0-2 0-2 0-2 0-2 0-2 0-2 0-2 0-2 0-2 0-2 0-2 0-2 0-2 0-2 0-2 0-2 0-2 0-2 0-2 0-2 0-2 0-2 0-2 0-2 0-2 0-2 0-2 0-2 0-2 0-2 0-2 0-2 0-2 0-2 0-2 0-2 0-2 0-2 0-2 0-2 0-2 0-2 0-2 0-2 0-2 0-2 0-2 0-2 0-2 0-2 0-2 0-2 0-2 0-2 0-2 0-2 0-2 0-2 0-2 0-2 0-2 0-2 0-2 0-2 0-2 0-2 0-2 0-2 0-2 0-2 0-2 0-2 0-2 0-2 0-2 0-2 0-2 0-2 0-2 0-2 0-2 0-2 0-2 0-2 0-2 0-2 0-2 0-2 0-2 0-2 0-2 0-2 0-2 0-2 0-2 0-2 0-2 0-2 0-2 0-2 0-2 0-2 0-2 0-2 0-2 0-2 0-2 0-2 0-2 0-2 0-2 0-2 0-2 0-2 0-2 0-2 0-2 0-2 0-2 0-2 0-2 0-2 0-2 0-2 0-2 0-2 0-2 0-2 0-2 0-2 0-2 0-2 0-2 0-2 0-2 0-2 0-2 0-2 0-2 0-2 0-2 0-2 0-2 0-2 0-2 0-2 0-2 0-2 0-2 0-2 0-2 0-2 0-2 0-2 0-2 0-2 0-2 0-2 0-2 0-2 0-2 0-2 0-2 0-2 0-2 0-2 0-2 0-2 0-2 0-2 0-2 0-2 0-2 0-2 0-2 0-2 0-2 0-2 0-2 0-2 0-2 0-2 0-2 0-2 0-2 0-2 
0-2 0-2 0-2 0-2 0-2 0-2 0-2 0-2 0-2 0-2 0-2 0-2 0-2 0-2 0-2 0-2 0-2 0-2 0-2 0-2 0-2 0-2 0-2 0-2 0-2 0-2 0-2 0-2 0-2 0-2 0-2 0-2 0-2 0-2 0-2 0-2 0-2 0-2 0-2 0-2 0-2 0-2 0-2 0-2 0-2 0-2 0-2 0-2 0-2 0-2 0-2 0-2 0-2 0-2 0-2 0-2 0-2 0-2 0-2 0-2 0-2 0-2 0-2 0-2 0-2 0-2 0-2 0-2 0-2 0-2 0-2 0-2 0-2 0-2 0-2 0-2 0-2 0-2 0-2 0-2 0-2 0-2 0-2 0-2 0-2 0-2 0-2 0-2 0-2 0-2 0-2 0-2 0-2 0-2 0-2 0-2 0-2 0-2 0-2 0-2 0-2 0-2 0-2 0-2 0-2 0-2 0-2 0-2 0-2 0-2 0-2 0-2 0-2 0-2 0-2 0-2 0-2 0-2 0-2 0-2 0-2 0-2 0-2 0-2 0-2 0-2 0-2 0-2 0-2 0-2 0-2 0-2 0-2 0-2 0-2 0-2 0-2 0-2 0-2 0-2 0-2 0-2 0-2 0-2 0-2 0-2 0-2 0-2 0-2 0-2 0-2 0-2 0-2 0-2 0-2 0-2 0-2 0-2 0-2 0-2 0-2 0-2 0-2 0-2 0-2 0-2 0-2 0-2 0-2 0-2 0-2 0-2 0-2 0-2 0-2 0-2 0-2 0-2 0-2 0-2 0-2 0-2 0-2 0-2 0-2 0-2 0-2 0-2 0-2 0-2 0-2 0-2 0-2 0-2 0-2 0-2 0-2 0-2 0-2 0-2 0-2 0-2 0-2 0-2 0-2 0-2 0-2 0-2 0-2 0-2 0-2 0-2 0-2 0-2 0-2 0-2 0-2 
0-2 0-2 0-2 0-2 0-2 0-2 0-2 0-2 0-2 0-2 0-2 0-2 0-2 0-2 0-2 0-2 0-2 0-2 0-2 0-2 0-2 0-2 0-2 0-2 0-2 0-2 0-2 0-2 0-2 0-2 0-2 0-2 0-2 0-2 0-2 0-2 0-2 0-2 0-2 0-2 0-2 0-2 0-2 0-2 0-2 0-2 0-2 0-2 0-2 0-2 0-2 0-2 0-2 0-2 0-2 0-2 0-2 0-2 0-2 0-2 0-2 0-2 0-2 0-2 0-2 0-2 0-2 0-2 0-2 0-2 0-2 0-2 0-2 0-2 0-2 0-2 0-2 0-2 0-2 0-2 0-2 0-2 0-2 0-2 0-2 0-2 0-2 0-2 0-2 0-2 0-2 0-2 0-2 0-2 0-2 0-2 0-2 0-2 0-2 0-2 0-2 0-2 0-2 0-2 0-2 0-2 0-2 0-2 0-2 0-2 0-2 0-2 0-2 0-2 0-2 0-2 0-2 0-2 0-2 0-2 0-2 0-2 0-2 0-2 0-2 0-2 0-2 0-2 0-2 0-2 0-2 0-2 0-2 0-2 0-2 0-2 0-2 0-2 0-2 0-2 0-2 0-2 0-2 0-2 0-2 0-2 0-2 0-2 0-2 0-2 0-2 0-2 0-2 0-2 0-2 0-2 0-2 0-2 0-2 0-2 0-2 0-2 0-2 0-2 0-2 0-2 0-2 0-2 0-2 0-2 0-2 0-2 0-2 0-2 0-2 0-2 0-2 0-2 0-2 0-2 0-2 0-2 0-2 0-2 0-2 0-2 0-2 0-2 0-2 0-2 0-2 0-2 0-2 0-2 0-2 0-2 0-2 0-2 0-2 0-2 0-2 0-2 0-2 0-2 0-2 0-2 0-2 0-2 0-2 0-2 0-2 0-2 0-2 0-2 0-2 0-2 0-2 
0-2 0-2 0-2 0-2 0-2 0-2 0-2 0-2 0-2 0-2 0-2 0-2 0-2 0-2 0-2 0-2 0-2 0-2 0-2 0-2 0-2 0-2 0-2 0-2 0-2 0-2 0-2 0-2 0-2 0-2 0-2 0-2 0-2 0-2 0-2 0-2 0-2 0-2 0-2 0-2 0-2 0-2 0-2 0-2 0-2 0-2 0-2 0-2 0-2 0-2 0-2 0-2 0-2 0-2 0-2 0-2 0-2 0-2 0-2 0-2 0-2 0-2 0-2 0-2 0-2 0-2 0-2 0-2 0-2 0-2 0-2 0-2 0-2 0-2 0-2 0-2 0-2 0-2 0-2 0-2 0-2 0-2 0-2 0-2 0-2 0-2 0-2 0-2 0-2 0-2 0-2 0-2 0-2 0-2 0-2 0-2 0-2 0-2 0-2 0-2 0-2 0-2 0-2 0-2 0-2 0-2 0-2 0-2 0-2 0-2 0-2 0-2 0-2 0-2 0-2 0-2 0-2 0-2 0-2 0-2 0-2 0-2 0-2 0-2 0-2 134-3 134-3 134-3 134-3 134-3 134-3 90-0 90-0 90-0 0-2 0-2 0-2 0-2 0-2 0-2 0-2 0-2 0-2 0-2 0-2 0-2 0-2 0-2 0-2 0-2 0-2 0-2 0-2 0-2 0-2 0-2 0-2 0-2 0-2 0-2 0-2 0-2 0-2 0-2 0-2 0-2 0-2 0-2 0-2 0-2 0-2 0-2 0-2 0-2 0-2 0-2 0-2 0-2 0-2 0-2 0-2 0-2 0-2 0-2 0-2 0-2 0-2 0-2 0-2 0-2 0-2 0-2 0-2 0-2 0-2 0-2 0-2 0-2 0-2 0-2 0-2 0-2 0-2 0-2 0-2 0-2 0-2 0-2 0-2 0-2 0-2 0-2 0-2 0-2 0-2 0-2 0-2 
0-2 0-2 0-2 0-2 0-2 0-2 0-2 0-2 0-2 0-2 0-2 0-2 0-2 0-2 0-2 0-2 0-2 0-2 0-2 0-2 0-2 0-2 0-2 0-2 0-2 0-2 0-2 0-2 0-2 0-2 0-2 0-2 0-2 0-2 0-2 0-2 0-2 0-2 0-2 0-2 0-2 0-2 0-2 0-2 0-2 0-2 0-2 0-2 0-2 0-2 0-2 0-2 0-2 0-2 0-2 0-2 0-2 0-2 0-2 0-2 0-2 0-2 0-2 0-2 0-2 0-2 0-2 0-2 0-2 0-2 0-2 0-2 0-2 0-2 0-2 0-2 0-2 0-2 0-2 0-2 0-2 0-2 0-2 0-2 0-2 0-2 0-2 0-2 0-2 0-2 0-2 0-2 0-2 0-2 0-2 0-2 0-2 0-2 0-2 0-2 0-2 0-2 0-2 0-2 0-2 0-2 0-2 0-2 0-2 136-0 136-0 136-0 136-0 136-0 136-0 136-0 136-0 136-0 134-3 134-3 134-3 134-3 134-3 134-3 134-3 134-3 134-3 134-3 134-3 134-3 134-3 90-0 90-0 90-0 11-3 11-3 11-3 0-2 0-2 0-2 0-2 0-2 0-2 0-2 0-2 0-2 0-2 0-2 0-2 0-2 0-2 0-2 0-2 0-2 0-2 0-2 0-2 0-2 0-2 0-2 0-2 0-2 0-2 0-2 0-2 0-2 0-2 0-2 0-2 0-2 0-2 0-2 0-2 0-2 0-2 0-2 0-2 0-2 0-2 0-2 0-2 0-2 0-2 0-2 0-2 0-2 0-2 0-2 0-2 0-2 0-2 0-2 0-2 0-2 0-2 0-2 0-2 0-2 0-2 0-2 0-2 0-2 0-2 0-2 0-2 0-2 0-2 0-2 0-2 0-2 0-2 0-2 0-2 0-2 0-2 0-2 0-2 
0-2 0-2 0-2 0-2 0-2 0-2 0-2 0-2 0-2 0-2 0-2 0-2 0-2 0-2 0-2 0-2 0-2 0-2 0-2 0-2 0-2 0-2 0-2 0-2 0-2 0-2 0-2 0-2 0-2 0-2 0-2 0-2 0-2 0-2 0-2 0-2 0-2 0-2 0-2 0-2 0-2 0-2 0-2 0-2 0-2 0-2 0-2 0-2 0-2 0-2 0-2 0-2 0-2 0-2 0-2 0-2 0-2 0-2 0-2 0-2 0-2 0-2 0-2 0-2 0-2 0-2 0-2 0-2 0-2 0-2 0-2 0-2 0-2 0-2 0-2 0-2 0-2 0-2 0-2 0-2 0-2 0-2 0-2 0-2 0-2 0-2 0-2 162-3 162-3 162-3 162-3 162-3 162-3 128-3 128-3 128-3 128-3 128-3 128-3 128-3 128-3 179-0 37-0 37-0 37-0 37-0 37-0 37-0 136-0 136-0 136-0 136-0 136-0 136-0 136-0 136-0 136-0 136-0 136-0 134-3 134-3 134-3 134-3 134-3 38-0 38-0 90-0 90-0 90-0 90-0 90-0 90-0 90-0 90-0 90-0 11-3 11-3 11-3 11-3 11-3 11-3 11-3 11-3 11-3 12-0 12-0 12-0 0-2 0-2 0-2 0-2 0-2 0-2 0-2 0-2 0-2 0-2 0-2 0-2 0-2 0-2 0-2 0-2 0-2 0-2 0-2 0-2 0-2 0-2 0-2 0-2 0-2 0-2 0-2 0-2 0-2 0-2 0-2 0-2 0-2 0-2 0-2 0-2 0-2 0-2 0-2 0-2 0-2 0-2 0-2 0-2 0-2 0-2 0-2 0-2 0-2 0-2 0-2 0-2 0-2 0-2 0-2 0-2 0-2 0-2 0-2 0-2 0-2 0-2 0-2 0-2 0-2 0-2 0-2 0-2 0-2 0-2 
0-2 0-2 0-2 0-2 0-2 0-2 0-2 0-2 0-2 0-2 0-2 0-2 0-2 0-2 0-2 0-2 0-2 0-2 0-2 0-2 0-2 0-2 0-2 0-2 0-2 0-2 0-2 0-2 0-2 0-2 0-2 0-2 0-2 0-2 0-2 0-2 0-2 0-2 0-2 0-2 0-2 0-2 0-2 0-2 0-2 0-2 0-2 0-2 0-2 0-2 0-2 0-2 0-2 0-2 0-2 0-2 0-2 0-2 0-2 0-2 0-2 0-2 0-2 0-2 0-2 0-2 0-2 0-2 0-2 0-2 0-2 0-2 0-2 0-2 0-2 0-2 88-3 88-3 88-3 88-3 88-3 88-3 88-3 88-3 88-3 162-3 162-3 162-3 162-3 162-3 162-3 162-3 162-3 128-3 128-3 128-3 128-3 128-3 128-3 128-3 128-3 179-0 179-0 37-0 37-0 37-0 37-0 37-0 136-0 136-0 136-0 136-0 136-0 136-0 136-0 136-0 136-0 136-0 134-3 134-3 134-3 134-3 134-3 134-3 134-3 38-0 38-0 90-0 90-0 90-0 90-0 90-0 90-0 90-0 90-0 89-3 11-3 11-3 11-3 11-3 11-3 11-3 12-0 12-0 12-0 12-0 12-0 0-2 0-2 0-2 0-2 0-2 0-2 0-2 0-2 0-2 0-2 0-2 0-2 0-2 0-2 0-2 0-2 0-2 0-2 0-2 0-2 0-2 0-2 0-2 0-2 0-2 0-2 0-2 0-2 0-2 0-2 0-2 0-2 0-2 0-2 0-2 0-2 0-2 0-2 0-2 0-2 0-2 0-2 0-2 0-2 0-2 0-2 0-2 0-2 0-2 0-2 0-2 0-2 0-2 0-2 0-2 0-2 0-2 0-2 0-2 0-2 0-2 0-2 0-2 0-2 0-2 0-2 0-2 0-2 0-2 0-2 
0-2 0-2 0-2 0-2 0-2 0-2 0-2 0-2 0-2 0-2 0-2 0-2 0-2 0-2 0-2 0-2 0-2 0-2 0-2 0-2 0-2 0-2 0-2 0-2 0-2 0-2 0-2 0-2 0-2 0-2 0-2 0-2 0-2 0-2 0-2 0-2 0-2 0-2 0-2 0-2 0-2 0-2 0-2 0-2 0-2 0-2 0-2 0-2 0-2 0-2 0-2 0-2 0-2 0-2 0-2 0-2 0-2 0-2 0-2 0-2 0-2 0-2 0-2 0-2 0-2 0-2 0-2 0-2 0-2 0-2 0-2 0-2 0-2 0-2 0-2 0-2 88-3 88-3 88-3 88-3 88-3 88-3 88-3 88-3 88-3 162-3 162-3 162-3 162-3 162-3 162-3 162-3 162-3 128-3 128-3 128-3 128-3 128-3 113-3 179-0 128-3 179-0 37-0 37-0 37-0 37-0 37-0 37-0 37-0 37-0 136-0 136-0 136-0 136-0 136-0 136-0 14-0 14-0 134-3 134-3 15-0 134-3 134-3 134-3 134-3 38-0 38-0 90-0 90-0 90-0 90-0 90-0 90-0 89-3 89-3 89-3 89-3 11-3 11-3 11-3 11-3 11-3 11-3 12-0 12-0 12-0 12-0 0-2 0-2 0-2 0-2 0-2 0-2 0-2 0-2 0-2 0-2 0-2 0-2 0-2 0-2 0-2 0-2 0-2 0-2 0-2 0-2 0-2 0-2 0-2 0-2 0-2 0-2 0-2 0-2 0-2 0-2 0-2 0-2 0-2 0-2 0-2 0-2 0-2 0-2 0-2 0-2 0-2 0-2 0-2 0-2 0-2 0-2 0-2 0-2 0-2 0-2 0-2 0-2 0-2 0-2 0-2 0-2 0-2 0-2 0-2 0-2 0-2 0-2 0-2 0-2 0-2 0-2 0-2 0-2 0-2 0-2 
0-2 0-2 0-2 0-2 0-2 0-2 0-2 0-2 0-2 0-2 0-2 0-2 0-2 0-2 0-2 0-2 0-2 0-2 0-2 0-2 0-2 0-2 0-2 0-2 0-2 0-2 0-2 0-2 0-2 0-2 0-2 0-2 0-2 0-2 0-2 0-2 0-2 0-2 0-2 0-2 0-2 0-2 0-2 0-2 0-2 0-2 0-2 0-2 0-2 0-2 0-2 0-2 0-2 0-2 0-2 0-2 0-2 0-2 0-2 0-2 0-2 0-2 0-2 0-2 0-2 0-2 0-2 0-2 0-2 0-2 0-2 0-2 0-2 0-2 0-2 133-0 88-3 88-3 88-3 88-3 88-3 88-3 88-3 88-3 88-3 162-3 162-3 162-3 162-3 162-3 162-3 162-3 128-3 128-3 128-3 128-3 113-3 113-3 113-3 179-0 179-0 179-0 37-0 37-0 37-0 37-0 37-0 37-0 37-0 37-0 37-0 37-0 37-0 136-0 136-0 14-0 14-0 14-0 134-3 14-0 15-0 15-0 134-3 38-0 38-0 38-0 38-0 90-0 90-0 90-0 90-0 90-0 90-0 89-3 89-3 89-3 89-3 89-3 89-3 11-3 11-3 11-3 11-3 12-0 12-0 12-0 12-0 12-0 12-0 12-0 12-0 167-0 167-0 0-2 0-2 0-2 0-2 0-2 0-2 0-2 0-2 0-2 0-2 0-2 0-2 0-2 0-2 0-2 0-2 0-2 0-2 0-2 0-2 0-2 0-2 0-2 0-2 0-2 0-2 0-2 0-2 0-2 0-2 0-2 0-2 0-2 0-2 0-2 0-2 0-2 0-2 0-2 0-2 0-2 0-2 0-2 0-2 0-2 0-2 0-2 0-2 0-2 0-2 0-2 0-2 0-2 0-2 0-2 0-2 0-2 0-2 0-2 0-2 0-2 0-2 0-2 0-2 
0-2 0-2 0-2 0-2 0-2 0-2 0-2 0-2 0-2 0-2 0-2 0-2 0-2 0-2 0-2 0-2 0-2 0-2 0-2 0-2 0-2 0-2 0-2 0-2 0-2 0-2 0-2 0-2 0-2 0-2 0-2 0-2 0-2 0-2 0-2 0-2 0-2 0-2 0-2 0-2 0-2 0-2 0-2 0-2 0-2 0-2 0-2 0-2 0-2 0-2 0-2 0-2 0-2 0-2 0-2 0-2 0-2 0-2 0-2 0-2 0-2 0-2 0-2 0-2 0-2 0-2 0-2 0-2 0-2 0-2 0-2 0-2 0-2 0-2 133-0 133-0 133-0 88-3 133-0 88-3 88-3 69-0 69-0 88-3 88-3 162-3 162-3 162-3 162-3 162-3 162-3 128-3 128-3 128-3 128-3 128-3 128-3 113-3 113-3 179-0 179-0 179-0 37-0 37-0 37-0 37-0 37-0 37-0 37-0 37-0 207-0 207-0 207-0 207-0 14-0 14-0 14-0 14-0 14-0 14-0 14-0 15-0 15-0 15-0 38-0 38-0 38-0 90-0 38-0 90-0 90-0 90-0 90-0 89-3 89-3 89-3 89-3 89-3 89-3 89-3 11-3 11-3 11-3 12-0 12-0 12-0 12-0 12-0 12-0 12-0 12-0 167-0 167-0 167-0 167-0 167-0 167-0 0-2 0-2 0-2 0-2 0-2 0-2 0-2 0-2 0-2 0-2 0-2 0-2 0-2 0-2 0-2 0-2 0-2 0-2 0-2 0-2 0-2 0-2 0-2 0-2 0-2 0-2 0-2 0-2 0-2 0-2 0-2 0-2 0-2 0-2 0-2 0-2 0-2 0-2 0-2 0-2 0-2 0-2 0-2 0-2 0-2 0-2 0-2 0-2 0-2 0-2 0-2 0-2 0-2 0-2 0-2 0-2 0-2 0-2 0-2 0-2 
0-2 0-2 0-2 0-2 0-2 0-2 0-2 0-2 0-2 0-2 0-2 0-2 0-2 0-2 0-2 0-2 0-2 0-2 0-2 0-2 0-2 0-2 0-2 0-2 0-2 0-2 0-2 0-2 0-2 0-2 0-2 0-2 0-2 0-2 0-2 0-2 0-2 0-2 0-2 0-2 0-2 0-2 0-2 0-2 0-2 0-2 0-2 0-2 0-2 0-2 0-2 0-2 0-2 0-2 0-2 0-2 0-2 0-2 0-2 0-2 0-2 0-2 0-2 0-2 0-2 0-2 0-2 0-2 0-2 0-2 0-2 0-2 0-2 114-0 133-0 133-0 133-0 133-0 133-0 88-3 88-3 69-0 69-0 88-3 88-3 88-3 69-0 162-3 162-3 162-3 42-3 128-3 128-3 128-3 128-3 128-3 128-3 128-3 113-3 179-0 179-0 179-0 179-0 179-0 37-0 37-0 70-3 70-3 70-3 207-0 207-0 207-0 207-0 207-0 14-0 14-0 14-0 14-0 14-0 14-0 15-0 15-0 15-0 15-0 38-0 38-0 38-0 38-0 38-0 38-0 38-0 89-3 89-3 89-3 89-3 89-3 89-3 89-3 89-3 11-3 11-3 11-3 11-3 12-0 12-0 12-0 12-0 12-0 12-0 12-0 12-0 167-0 167-0 167-0 167-0 167-0 167-0 0-2 0-2 0-2 0-2 0-2 0-2 0-2 0-2 0-2 0-2 0-2 0-2 0-2 0-2 0-2 0-2 0-2 0-2 0-2 0-2 0-2 0-2 0-2 0-2 0-2 0-2 0-2 0-2 0-2 0-2 0-2 0-2 0-2 0-2 0-2 0-2 0-2 0-2 0-2 0-2 0-2 0-2 0-2 0-2 0-2 0-2 0-2 0-2 0-2 0-2 0-2 0-2 0-2 0-2 0-2 0-2 0-2 0-2 0-2 0-2 
0-2 0-2 0-2 0-2 0-2 0-2 0-2 0-2 0-2 0-2 0-2 0-2 0-2 0-2 0-2 0-2 0-2 0-2 0-2 0-2 0-2 0-2 0-2 0-2 0-2 0-2 0-2 0-2 0-2 0-2 0-2 0-2 0-2 0-2 0-2 0-2 0-2 0-2 0-2 0-2 0-2 0-2 0-2 0-2 0-2 0-2 0-2 0-2 0-2 0-2 0-2 0-2 0-2 0-2 0-2 0-2 0-2 0-2 0-2 0-2 0-2 0-2 0-2 108-0 108-0 108-0 108-0 108-0 108-0 108-0 108-0 108-0 114-0 114-0 114-0 133-0 133-0 133-0 88-3 88-3 133-0 69-0 69-0 69-0 69-0 69-0 69-0 69-0 69-0 69-0 42-3 113-3 113-3 113-3 113-3 113-3 113-3 113-3 113-3 113-3 179-0 179-0 179-0 179-0 179-0 179-0 70-3 70-3 70-3 70-3 207-0 207-0 207-0 207-0 207-0 14-0 14-0 14-0 14-0 14-0 15-0 15-0 15-0 15-0 38-0 38-0 38-0 38-0 38-0 38-0 89-3 89-3 89-3 89-3 89-3 89-3 89-3 89-3 89-3 11-3 11-3 11-3 12-0 12-0 12-0 12-0 12-0 12-0 198-3 12-0 12-0 167-0 167-0 167-0 167-0 167-0 167-0 0-2 0-2 0-2 0-2 0-2 0-2 0-2 0-2 0-2 0-2 0-2 0-2 0-2 0-2 0-2 0-2 0-2 0-2 0-2 0-2 0-2 0-2 0-2 0-2 0-2 0-2 0-2 0-2 0-2 0-2 0-2 0-2 0-2 0-2 0-2 0-2 0-2 0-2 0-2 0-2 0-2 0-2 0-2 0-2 0-2 0-2 0-2 0-2 0-2 0-2 0-2 0-2 0-2 0-2 0-2 0-2 0-2 0-2 0-2 0-2 
0-2 0-2 0-2 0-2 0-2 0-2 0-2 0-2 0-2 0-2 0-2 0-2 0-2 0-2 0-2 0-2 0-2 0-2 0-2 0-2 0-2 0-2 0-2 0-2 0-2 0-2 0-2 0-2 0-2 0-2 0-2 0-2 0-2 0-2 0-2 0-2 0-2 0-2 0-2 0-2 0-2 0-2 0-2 0-2 0-2 0-2 0-2 0-2 0-2 0-2 0-2 0-2 0-2 0-2 0-2 0-2 0-2 0-2 0-2 0-2 0-2 0-2 108-0 108-0 108-0 108-0 108-0 108-0 108-0 108-0 108-0 114-0 114-0 114-0 114-0 114-0 133-0 133-0 133-0 133-0 133-0 69-0 69-0 69-0 69-0 69-0 69-0 132-0 132-0 132-0 42-3 113-3 113-3 113-3 113-3 113-3 113-3 113-3 113-3 113-3 179-0 179-0 179-0 179-0 179-0 179-0 70-3 70-3 70-3 70-3 207-0 207-0 207-0 207-0 14-0 14-0 14-0 14-0 14-0 14-0 14-0 15-0 15-0 15-0 38-0 38-0 38-0 38-0 38-0 38-0 38-0 96-0 89-3 89-3 89-3 89-3 89-3 89-3 97-0 97-0 11-3 97-0 97-0 97-0 97-0 97-0 97-0 198-3 198-3 86-3 86-3 86-3 167-0 167-0 167-0 167-0 167-0 167-0 0-2 0-2 0-2 0-2 0-2 0-2 0-2 0-2 0-2 0-2 0-2 0-2 0-2 0-2 0-2 0-2 0-2 0-2 0-2 0-2 0-2 0-2 0-2 0-2 0-2 0-2 0-2 0-2 0-2 0-2 0-2 0-2 0-2 0-2 0-2 0-2 0-2 0-2 0-2 0-2 0-2 0-2 0-2 0-2 0-2 0-2 0-2 0-2 0-2 0-2 0-2 0-2 0-2 0-2 0-2 0-2 0-2 0-2 0-2 
0-2 0-2 0-2 0-2 0-2 0-2 0-2 0-2 0-2 0-2 0-2 0-2 0-2 0-2 0-2 0-2 0-2 0-2 0-2 0-2 0-2 0-2 0-2 0-2 0-2 0-2 0-2 0-2 0-2 0-2 0-2 0-2 0-2 0-2 0-2 0-2 0-2 0-2 0-2 0-2 0-2 0-2 0-2 0-2 0-2 0-2 0-2 0-2 0-2 0-2 0-2 0-2 0-2 0-2 0-2 0-2 0-2 0-2 0-2 0-2 0-2 0-2 108-0 108-0 108-0 108-0 108-0 108-0 108-0 108-0 114-0 114-0 114-0 114-0 114-0 114-0 16-3 16-3 133-0 133-0 133-0 133-0 133-0 69-0 69-0 69-0 69-0 132-0 132-0 132-0 42-3 42-3 113-3 113-3 113-3 113-3 113-3 113-3 113-3 113-3 113-3 179-0 179-0 179-0 179-0 179-0 179-0 70-3 70-3 70-3 207-0 207-0 207-0 211-3 211-3 14-0 211-3 14-0 14-0 14-0 14-0 15-0 15-0 15-0 38-0 96-0 38-0 38-0 96-0 38-0 96-0 96-0 96-0 96-0 96-0 96-0 97-0 97-0 97-0 97-0 97-0 97-0 92-3 92-3 97-0 97-0 198-3 198-3 198-3 86-3 86-3 86-3 167-0 167-0 167-0 167-0 167-0 167-0 167-0 17-0 0-2 0-2 0-2 0-2 0-2 0-2 0-2 0-2 0-2 0-2 0-2 0-2 0-2 0-2 0-2 0-2 0-2 0-2 0-2 0-2 0-2 0-2 0-2 0-2 0-2 0-2 0-2 0-2 0-2 0-2 0-2 0-2 0-2 0-2 0-2 0-2 0-2 0-2 0-2 0-2 0-2 0-2 0-2 0-2 0-2 0-2 0-2 0-2 0-2 0-2 0-2 0-2 0-2 0-2 0-2 0-2 0-2 
0-2 0-2 0-2 0-2 0-2 0-2 0-2 0-2 0-2 0-2 0-2 0-2 0-2 0-2 0-2 0-2 0-2 0-2 0-2 0-2 0-2 0-2 0-2 0-2 0-2 0-2 0-2 0-2 0-2 0-2 0-2 0-2 0-2 0-2 0-2 0-2 0-2 0-2 0-2 0-2 0-2 0-2 0-2 0-2 0-2 0-2 0-2 0-2 0-2 0-2 0-2 0-2 0-2 0-2 0-2 0-2 0-2 0-2 0-2 0-2 0-2 0-2 226-3 108-0 108-0 108-0 108-0 62-0 108-0 114-0 114-0 114-0 114-0 114-0 114-0 16-3 16-3 16-3 133-0 133-0 133-0 133-0 69-0 69-0 69-0 69-0 69-0 132-0 132-0 132-0 132-0 42-3 113-3 113-3 113-3 10-0 10-0 10-0 10-0 137-0 179-0 179-0 179-0 179-0 179-0 179-0 70-3 70-3 70-3 207-0 207-0 207-0 207-0 211-3 211-3 211-3 211-3 166-3 14-0 15-0 15-0 15-0 15-0 15-0 15-0 96-0 96-0 96-0 96-0 96-0 96-0 96-0 224-3 96-0 96-0 96-0 59-0 97-0 97-0 97-0 97-0 97-0 92-3 92-3 97-0 198-3 198-3 198-3 86-3 86-3 86-3 86-3 167-0 167-0 167-0 167-0 17-0 17-0 17-0 17-0 0-2 0-2 0-2 0-2 0-2 0-2 0-2 0-2 0-2 0-2 0-2 0-2 0-2 0-2 0-2 0-2 0-2 0-2 0-2 0-2 0-2 0-2 0-2 0-2 0-2 0-2 0-2 0-2 0-2 0-2 0-2 0-2 0-2 0-2 0-2 0-2 0-2 0-2 0-2 0-2 0-2 0-2 0-2 0-2 0-2 0-2 0-2 0-2 0-2 0-2 0-2 0-2 0-2 0-2 0-2 0-2 0-2 
0-2 0-2 0-2 0-2 0-2 0-2 0-2 0-2 0-2 0-2 0-2 0-2 0-2 0-2 0-2 0-2 0-2 0-2 0-2 0-2 0-2 0-2 0-2 0-2 0-2 0-2 0-2 0-2 0-2 0-2 0-2 0-2 0-2 0-2 0-2 0-2 0-2 0-2 0-2 0-2 0-2 0-2 0-2 0-2 0-2 0-2 0-2 0-2 0-2 0-2 0-2 0-2 0-2 0-2 0-2 0-2 0-2 0-2 0-2 0-2 0-2 0-2 226-3 226-3 108-0 62-0 62-0 62-0 114-0 114-0 114-0 114-0 114-0 114-0 114-0 16-3 16-3 16-3 16-3 133-0 133-0 133-0 133-0 69-0 69-0 69-0 69-0 132-0 132-0 132-0 132-0 42-3 113-3 113-3 113-3 10-0 10-0 10-0 10-0 137-0 137-0 137-0 137-0 137-0 137-0 137-0 70-3 70-3 70-3 70-3 207-0 207-0 207-0 211-3 211-3 211-3 166-3 166-3 166-3 166-3 166-3 15-0 15-0 15-0 15-0 96-0 96-0 96-0 96-0 96-0 96-0 96-0 224-3 96-0 96-0 96-0 59-0 97-0 97-0 97-0 97-0 97-0 92-3 92-3 198-3 198-3 198-3 198-3 86-3 86-3 86-3 86-3 167-0 17-0 17-0 17-0 17-0 17-0 17-0 17-0 17-0 17-0 17-0 0-2 0-2 0-2 0-2 0-2 0-2 0-2 0-2 0-2 0-2 0-2 0-2 0-2 0-2 0-2 0-2 0-2 0-2 0-2 0-2 0-2 0-2 0-2 0-2 0-2 0-2 0-2 0-2 0-2 0-2 0-2 0-2 0-2 0-2 0-2 0-2 0-2 0-2 0-2 0-2 0-2 0-2 0-2 0-2 0-2 0-2 0-2 0-2 0-2 0-2 0-2 0-2 0-2 0-2 
0-2 0-2 0-2 0-2 0-2 0-2 0-2 0-2 0-2 0-2 0-2 0-2 0-2 0-2 0-2 0-2 0-2 0-2 0-2 0-2 0-2 0-2 0-2 0-2 0-2 0-2 0-2 0-2 0-2 0-2 0-2 0-2 0-2 0-2 0-2 0-2 0-2 0-2 0-2 0-2 0-2 0-2 0-2 0-2 0-2 0-2 0-2 0-2 0-2 0-2 0-2 0-2 0-2 0-2 0-2 0-2 0-2 0-2 0-2 0-2 226-3 226-3 226-3 108-0 108-0 62-0 62-0 62-0 62-0 62-0 114-0 114-0 114-0 114-0 114-0 16-3 16-3 16-3 16-3 133-0 133-0 16-3 16-3 69-0 132-0 69-0 69-0 132-0 132-0 132-0 132-0 42-3 42-3 42-3 42-3 10-0 10-0 10-0 10-0 10-0 137-0 137-0 137-0 137-0 137-0 70-3 70-3 70-3 70-3 70-3 207-0 207-0 207-0 211-3 211-3 211-3 211-3 166-3 166-3 166-3 166-3 15-0 15-0 15-0 15-0 96-0 96-0 96-0 96-0 96-0 96-0 96-0 224-3 224-3 224-3 224-3 59-0 97-0 97-0 97-0 97-0 97-0 92-3 92-3 92-3 198-3 198-3 198-3 198-3 86-3 86-3 86-3 167-0 17-0 17-0 17-0 17-0 17-0 17-0 17-0 17-0 246-3 246-3 246-3 0-2 0-2 0-2 0-2 0-2 0-2 0-2 0-2 0-2 0-2 0-2 0-2 0-2 0-2 0-2 0-2 0-2 0-2 0-2 0-2 0-2 0-2 0-2 0-2 0-2 0-2 0-2 0-2 0-2 0-2 0-2 0-2 0-2 0-2 0-2 0-2 0-2 0-2 0-2 0-2 0-2 0-2 0-2 0-2 0-2 0-2 0-2 0-2 0-2 0-2 0-2 0-2 0-2 
0-2 0-2 0-2 0-2 0-2 0-2 0-2 0-2 0-2 0-2 0-2 0-2 0-2 0-2 0-2 0-2 0-2 0-2 0-2 0-2 0-2 0-2 0-2 0-2 0-2 0-2 0-2 0-2 0-2 0-2 0-2 0-2 0-2 0-2 0-2 0-2 0-2 0-2 0-2 0-2 0-2 0-2 0-2 0-2 0-2 0-2 0-2 0-2 0-2 0-2 0-2 0-2 0-2 0-2 0-2 0-2 0-2 0-2 57-0 57-0 226-3 226-3 226-3 108-0 108-0 62-0 62-0 62-0 62-0 62-0 62-0 114-0 114-0 114-0 114-0 16-3 16-3 16-3 133-0 133-0 133-0 16-3 16-3 132-0 132-0 132-0 132-0 132-0 132-0 132-0 132-0 42-3 42-3 42-3 42-3 10-0 10-0 10-0 10-0 10-0 137-0 137-0 137-0 137-0 70-3 70-3 70-3 70-3 70-3 70-3 207-0 207-0 207-0 207-0 211-3 211-3 211-3 166-3 166-3 166-3 166-3 166-3 166-3 15-0 15-0 96-0 96-0 96-0 96-0 96-0 224-3 224-3 224-3 224-3 224-3 224-3 59-0 59-0 59-0 97-0 97-0 97-0 97-0 92-3 92-3 198-3 198-3 198-3 86-3 86-3 86-3 86-3 86-3 86-3 17-0 86-3 17-0 17-0 17-0 17-0 17-0 246-3 246-3 246-3 246-3 246-3 246-3 220-3 220-3 220-3 220-3 220-3 0-2 0-2 0-2 0-2 0-2 0-2 0-2 0-2 0-2 0-2 0-2 0-2 0-2 0-2 0-2 0-2 0-2 0-2 0-2 0-2 0-2 0-2 0-2 0-2 0-2 0-2 0-2 0-2 0-2 0-2 0-2 0-2 0-2 0-2 0-2 0-2 0-2 0-2 0-2 0-2 0-2 0-2 0-2 0-2 0-2 
0-2 0-2 0-2 0-2 0-2 0-2 0-2 0-2 0-2 0-2 0-2 0-2 0-2 0-2 0-2 0-2 0-2 0-2 0-2 0-2 0-2 0-2 0-2 0-2 0-2 0-2 0-2 0-2 0-2 0-2 0-2 0-2 0-2 0-2 0-2 0-2 0-2 0-2 0-2 0-2 0-2 0-2 0-2 0-2 0-2 0-2 0-2 0-2 0-2 0-2 0-2 0-2 0-2 0-2 0-2 57-0 57-0 57-0 57-0 57-0 226-3 226-3 226-3 226-3 226-3 226-3 62-0 62-0 62-0 62-0 62-0 131-3 131-3 131-3 131-3 16-3 16-3 16-3 16-3 133-0 16-3 16-3 16-3 132-0 132-0 132-0 132-0 42-3 42-3 42-3 42-3 42-3 42-3 42-3 42-3 10-0 10-0 10-0 10-0 10-0 137-0 137-0 137-0 137-0 70-3 70-3 70-3 70-3 207-0 207-0 207-0 207-0 211-3 211-3 211-3 188-0 166-3 166-3 166-3 166-3 166-3 166-3 166-3 166-3 393-0 393-0 393-0 393-0 393-0 393-0 393-0 224-3 224-3 224-3 224-3 59-0 59-0 59-0 59-0 59-0 59-0 59-0 92-3 92-3 92-3 198-3 198-3 198-3 86-3 86-3 86-3 86-3 86-3 86-3 86-3 86-3 17-0 17-0 17-0 17-0 17-0 246-3 246-3 246-3 246-3 246-3 220-3 220-3 220-3 220-3 220-3 220-3 0-2 0-2 0-2 0-2 0-2 0-2 0-2 0-2 0-2 0-2 0-2 0-2 0-2 0-2 0-2 0-2 0-2 0-2 0-2 0-2 0-2 0-2 0-2 0-2 0-2 0-2 0-2 0-2 0-2 0-2 0-2 0-2 0-2 0-2 0-2 0-2 0-2 0-2 0-2 0-2 0-2 0-2 0-2 0-2 0-2 
0-2 0-2 0-2 0-2 0-2 0-2 0-2 0-2 0-2 0-2 0-2 0-2 0-2 0-2 0-2 0-2 0-2 0-2 0-2 0-2 0-2 0-2 0-2 0-2 0-2 0-2 0-2 0-2 0-2 0-2 0-2 0-2 0-2 0-2 0-2 0-2 0-2 0-2 0-2 0-2 0-2 0-2 0-2 0-2 0-2 0-2 0-2 0-2 0-2 0-2 0-2 0-2 0-2 57-0 57-0 57-0 57-0 57-0 57-0 57-0 226-3 226-3 226-3 226-3 226-3 226-3 62-0 62-0 62-0 62-0 62-0 131-3 131-3 131-3 131-3 16-3 16-3 16-3 16-3 16-3 16-3 16-3 16-3 132-0 132-0 132-0 132-0 132-0 132-0 42-3 42-3 42-3 42-3 42-3 10-0 10-0 10-0 10-0 10-0 137-0 137-0 137-0 137-0 137-0 13-0 70-3 13-0 70-3 207-0 207-0 211-3 211-3 211-3 211-3 211-3 188-0 188-0 166-3 166-3 166-3 166-3 166-3 166-3 166-3 166-3 393-0 393-0 393-0 393-0 393-0 393-0 224-3 224-3 224-3 224-3 59-0 59-0 59-0 59-0 59-0 59-0 92-3 92-3 92-3 92-3 198-3 198-3 198-3 198-3 86-3 86-3 86-3 86-3 86-3 174-0 174-0 17-0 17-0 17-0 17-0 17-0 174-0 174-0 174-0 246-3 246-3 220-3 220-3 220-3 220-3 220-3 220-3 0-2 0-2 0-2 0-2 0-2 0-2 0-2 0-2 0-2 0-2 0-2 0-2 0-2 0-2 0-2 0-2 0-2 0-2 0-2 0-2 0-2 0-2 0-2 0-2 0-2 0-2 0-2 0-2 0-2 0-2 0-2 0-2 0-2 0-2 0-2 0-2 0-2 0-2 0-2 0-2 0-2 0-2 0-2 0-2 0-2 
0-2 0-2 0-2 0-2 0-2 0-2 0-2 0-2 0-2 0-2 0-2 0-2 0-2 0-2 0-2 0-2 0-2 0-2 0-2 0-2 0-2 0-2 0-2 0-2 0-2 0-2 0-2 0-2 0-2 0-2 0-2 0-2 0-2 0-2 0-2 0-2 0-2 0-2 0-2 0-2 0-2 0-2 0-2 0-2 0-2 0-2 0-2 0-2 0-2 0-2 0-2 82-3 82-3 57-0 57-0 57-0 57-0 57-0 57-0 57-0 57-0 226-3 226-3 226-3 226-3 62-0 62-0 62-0 62-0 131-3 131-3 131-3 131-3 131-3 109-0 16-3 16-3 16-3 16-3 135-0 135-0 135-0 16-3 16-3 209-0 209-0 209-0 132-0 132-0 132-0 42-3 42-3 42-3 42-3 10-0 10-0 10-0 10-0 10-0 137-0 137-0 137-0 137-0 137-0 13-0 13-0 13-0 13-0 210-3 210-3 210-3 211-3 211-3 211-3 211-3 188-0 188-0 166-3 166-3 166-3 166-3 166-3 166-3 166-3 166-3 393-0 393-0 393-0 393-0 393-0 393-0 224-3 224-3 224-3 224-3 59-0 59-0 59-0 59-0 59-0 59-0 92-3 92-3 92-3 92-3 198-3 198-3 198-3 198-3 86-3 174-0 174-0 174-0 174-0 174-0 174-0 174-0 17-0 17-0 17-0 174-0 174-0 174-0 246-3 246-3 246-3 220-3 220-3 220-3 220-3 220-3 220-3 0-2 0-2 0-2 0-2 0-2 0-2 0-2 0-2 0-2 0-2 0-2 0-2 0-2 0-2 0-2 0-2 0-2 0-2 0-2 0-2 0-2 0-2 0-2 0-2 0-2 0-2 0-2 0-2 0-2 0-2 0-2 0-2 0-2 0-2 0-2 0-2 0-2 0-2 0-2 0-2 0-2 0-2 0-2 0-2 0-2 
0-2 0-2 0-2 0-2 0-2 0-2 0-2 0-2 0-2 0-2 0-2 0-2 0-2 0-2 0-2 0-2 0-2 0-2 0-2 0-2 0-2 0-2 0-2 0-2 0-2 0-2 0-2 0-2 0-2 0-2 0-2 0-2 0-2 0-2 0-2 0-2 0-2 0-2 0-2 0-2 0-2 0-2 0-2 0-2 0-2 0-2 0-2 0-2 0-2 34-3 34-3 82-3 82-3 57-0 57-0 57-0 57-0 57-0 57-0 57-0 57-0 57-0 226-3 226-3 226-3 62-0 131-3 131-3 131-3 131-3 131-3 131-3 131-3 131-3 109-0 109-0 135-0 135-0 135-0 135-0 135-0 135-0 135-0 16-3 209-0 209-0 209-0 209-0 209-0 209-0 42-3 42-3 42-3 42-3 203-0 10-0 10-0 137-0 137-0 137-0 137-0 137-0 205-0 137-0 13-0 13-0 13-0 13-0 210-3 210-3 210-3 211-3 211-3 211-3 211-3 188-0 188-0 188-0 188-0 188-0 166-3 166-3 165-0 166-3 393-0 393-0 393-0 393-0 393-0 393-0 141-0 224-3 224-3 224-3 224-3 224-3 224-3 59-0 59-0 59-0 59-0 92-3 92-3 92-3 92-3 198-3 198-3 198-3 198-3 198-3 198-3 174-0 174-0 174-0 174-0 174-0 174-0 174-0 174-0 174-0 174-0 174-0 246-3 246-3 246-3 246-3 246-3 220-3 220-3 220-3 220-3 220-3 220-3 0-2 0-2 0-2 0-2 0-2 0-2 0-2 0-2 0-2 0-2 0-2 0-2 0-2 0-2 0-2 0-2 0-2 0-2 0-2 0-2 0-2 0-2 0-2 0-2 0-2 0-2 0-2 0-2 0-2 0-2 0-2 0-2 0-2 0-2 0-2 0-2 0-2 0-2 0-2 0-2 0-2 0-2 0-2 0-2 
0-2 0-2 0-2 0-2 0-2 0-2 0-2 0-2 0-2 0-2 0-2 0-2 0-2 0-2 0-2 0-2 0-2 0-2 0-2 0-2 0-2 0-2 0-2 0-2 0-2 0-2 0-2 0-2 0-2 0-2 0-2 0-2 0-2 0-2 0-2 0-2 0-2 0-2 0-2 0-2 0-2 0-2 0-2 0-2 0-2 0-2 0-2 0-2 0-2 34-3 34-3 82-3 82-3 82-3 57-0 57-0 57-0 57-0 57-0 57-0 57-0 57-0 226-3 226-3 62-0 62-0 62-0 131-3 131-3 131-3 131-3 131-3 131-3 131-3 109-0 109-0 135-0 135-0 135-0 135-0 135-0 135-0 135-0 209-0 209-0 209-0 209-0 209-0 209-0 209-0 209-0 203-0 203-0 203-0 203-0 10-0 10-0 137-0 137-0 137-0 137-0 205-0 205-0 205-0 205-0 13-0 13-0 210-3 210-3 210-3 210-3 211-3 188-0 188-0 188-0 188-0 188-0 188-0 165-0 165-0 165-0 165-0 165-0 165-0 393-0 393-0 393-0 393-0 393-0 393-0 141-0 141-0 141-0 224-3 224-3 224-3 224-3 59-0 59-0 59-0 92-3 92-3 92-3 92-3 92-3 140-0 140-0 140-0 140-0 198-3 140-0 140-0 123-3 123-3 123-3 123-3 174-0 174-0 174-0 246-3 246-3 246-3 246-3 246-3 246-3 220-3 220-3 220-3 220-3 220-3 225-0 225-0 225-0 225-0 225-0 0-2 0-2 0-2 0-2 0-2 0-2 0-2 0-2 0-2 0-2 0-2 0-2 0-2 0-2 0-2 0-2 0-2 0-2 0-2 0-2 0-2 0-2 0-2 0-2 0-2 0-2 0-2 0-2 0-2 0-2 0-2 0-2 0-2 0-2 0-2 0-2 0-2 0-2 0-2 0-2 0-2 0-2 
0-2 0-2 0-2 0-2 0-2 0-2 0-2 0-2 0-2 0-2 0-2 0-2 0-2 0-2 0-2 0-2 0-2 0-2 0-2 0-2 0-2 0-2 0-2 0-2 0-2 0-2 0-2 0-2 0-2 0-2 0-2 0-2 0-2 0-2 0-2 0-2 0-2 0-2 0-2 0-2 0-2 0-2 0-2 0-2 0-2 0-2 0-2 0-2 34-3 34-3 34-3 82-3 82-3 82-3 82-3 82-3 57-0 57-0 82-3 82-3 82-3 226-3 226-3 226-3 62-0 62-0 62-0 131-3 131-3 131-3 131-3 131-3 109-0 131-3 109-0 109-0 135-0 135-0 135-0 135-0 135-0 135-0 135-0 209-0 209-0 209-0 209-0 209-0 209-0 209-0 209-0 203-0 203-0 203-0 203-0 203-0 203-0 203-0 203-0 137-0 205-0 205-0 205-0 205-0 13-0 13-0 13-0 210-3 210-3 210-3 210-3 211-3 188-0 188-0 188-0 188-0 188-0 188-0 165-0 165-0 165-0 165-0 165-0 165-0 141-0 141-0 393-0 393-0 393-0 393-0 393-0 141-0 224-3 224-3 224-3 224-3 59-0 59-0 59-0 59-0 92-3 92-3 92-3 92-3 140-0 140-0 140-0 140-0 140-0 140-0 140-0 123-3 123-3 123-3 123-3 123-3 123-3 174-0 174-0 246-3 246-3 246-3 246-3 246-3 246-3 220-3 220-3 220-3 220-3 220-3 225-0 225-0 225-0 225-0 225-0 0-2 0-2 0-2 0-2 0-2 0-2 0-2 0-2 0-2 0-2 0-2 0-2 0-2 0-2 0-2 0-2 0-2 0-2 0-2 0-2 0-2 0-2 0-2 0-2 0-2 0-2 0-2 0-2 0-2 0-2 0-2 0-2 0-2 0-2 0-2 0-2 0-2 0-2 0-2 0-2 0-2 0-2 
0-2 0-2 0-2 0-2 0-2 0-2 0-2 0-2 0-2 0-2 0-2 0-2 0-2 0-2 0-2 0-2 0-2 0-2 0-2 0-2 0-2 0-2 0-2 0-2 0-2 0-2 0-2 0-2 0-2 0-2 0-2 0-2 0-2 0-2 0-2 0-2 0-2 0-2 0-2 0-2 0-2 0-2 0-2 0-2 0-2 0-2 34-3 34-3 34-3 34-3 34-3 82-3 82-3 82-3 82-3 82-3 82-3 82-3 82-3 82-3 82-3 226-3 226-3 226-3 62-0 62-0 62-0 131-3 131-3 109-0 109-0 109-0 109-0 109-0 109-0 109-0 135-0 135-0 32-0 32-0 32-0 135-0 135-0 135-0 84-0 84-0 209-0 209-0 209-0 209-0 209-0 84-0 203-0 203-0 203-0 203-0 203-0 203-0 203-0 137-0 205-0 205-0 205-0 205-0 13-0 13-0 210-3 210-3 210-3 210-3 210-3 211-3 211-3 188-0 188-0 188-0 188-0 188-0 165-0 165-0 165-0 165-0 165-0 165-0 165-0 141-0 141-0 141-0 393-0 393-0 393-0 141-0 141-0 224-3 224-3 59-0 59-0 59-0 59-0 59-0 92-3 92-3 92-3 92-3 140-0 140-0 140-0 140-0 140-0 140-0 140-0 123-3 123-3 123-3 123-3 123-3 123-3 174-0 174-0 174-0 246-3 246-3 246-3 246-3 295-3 295-3 295-3 295-3 225-0 225-0 225-0 225-0 225-0 225-0 225-0 0-2 0-2 0-2 0-2 0-2 0-2 0-2 0-2 0-2 0-2 0-2 0-2 0-2 0-2 0-2 0-2 0-2 0-2 0-2 0-2 0-2 0-2 0-2 0-2 0-2 0-2 0-2 0-2 0-2 0-2 0-2 0-2 0-2 0-2 0-2 0-2 0-2 0-2 0-2 0-2 0-2 0-2 
0-2 0-2 0-2 0-2 0-2 0-2 0-2 0-2 0-2 0-2 0-2 0-2 0-2 0-2 0-2 0-2 0-2 0-2 0-2 0-2 0-2 0-2 0-2 0-2 0-2 0-2 0-2 0-2 0-2 0-2 0-2 0-2 0-2 0-2 0-2 0-2 0-2 0-2 0-2 0-2 0-2 0-2 0-2 0-2 0-2 0-2 34-3 34-3 55-0 34-3 34-3 82-3 82-3 82-3 82-3 82-3 82-3 82-3 82-3 228-3 226-3 226-3 226-3 226-3 226-3 131-3 131-3 131-3 109-0 109-0 109-0 109-0 109-0 109-0 109-0 109-0 135-0 135-0 32-0 32-0 32-0 32-0 135-0 135-0 84-0 84-0 209-0 209-0 209-0 209-0 209-0 84-0 203-0 203-0 203-0 203-0 203-0 203-0 203-0 205-0 205-0 205-0 205-0 205-0 13-0 13-0 13-0 210-3 210-3 210-3 210-3 210-3 188-0 188-0 188-0 188-0 188-0 161-3 161-3 165-0 165-0 165-0 165-0 165-0 165-0 141-0 141-0 141-0 393-0 393-0 141-0 141-0 141-0 141-0 141-0 141-0 122-3 59-0 94-0 94-0 92-3 140-0 140-0 140-0 140-0 140-0 140-0 140-0 123-3 123-3 140-0 123-3 123-3 123-3 123-3 123-3 123-3 174-0 320-0 320-0 295-3 295-3 295-3 295-3 295-3 295-3 295-3 295-3 225-0 300-3 300-3 225-0 225-0 225-0 225-0 225-0 0-2 0-2 0-2 0-2 0-2 0-2 0-2 0-2 0-2 0-2 0-2 0-2 0-2 0-2 0-2 0-2 0-2 0-2 0-2 0-2 0-2 0-2 0-2 0-2 0-2 0-2 0-2 0-2 0-2 0-2 0-2 0-2 0-2 0-2 0-2 0-2 0-2 0-2 0-2 0-2 0-2 
0-2 0-2 0-2 0-2 0-2 0-2 0-2 0-2 0-2 0-2 0-2 0-2 0-2 0-2 0-2 0-2 0-2 0-2 0-2 0-2 0-2 0-2 0-2 0-2 0-2 0-2 0-2 0-2 0-2 0-2 0-2 0-2 0-2 0-2 0-2 0-2 0-2 0-2 0-2 0-2 0-2 0-2 0-2 0-2 0-2 0-2 34-3 34-3 55-0 55-0 34-3 82-3 82-3 82-3 82-3 82-3 228-3 228-3 228-3 228-3 226-3 228-3 228-3 226-3 226-3 131-3 131-3 131-3 109-0 109-0 109-0 109-0 32-0 32-0 32-0 32-0 135-0 32-0 32-0 32-0 32-0 44-3 135-0 135-0 84-0 84-0 84-0 84-0 84-0 84-0 84-0 84-0 203-0 203-0 203-0 203-0 203-0 203-0 93-0 93-0 205-0 205-0 205-0 205-0 205-0 13-0 13-0 210-3 210-3 210-3 210-3 210-3 188-0 188-0 188-0 188-0 188-0 161-3 161-3 165-0 165-0 165-0 165-0 165-0 165-0 141-0 141-0 141-0 141-0 141-0 141-0 141-0 141-0 141-0 122-3 122-3 122-3 122-3 122-3 94-0 140-0 140-0 140-0 140-0 140-0 140-0 140-0 123-3 123-3 123-3 123-3 123-3 320-0 123-3 123-3 123-3 123-3 320-0 320-0 320-0 295-3 295-3 295-3 295-3 295-3 295-3 295-3 295-3 300-3 300-3 300-3 300-3 300-3 225-0 225-0 225-0 0-2 0-2 0-2 0-2 0-2 0-2 0-2 0-2 0-2 0-2 0-2 0-2 0-2 0-2 0-2 0-2 0-2 0-2 0-2 0-2 0-2 0-2 0-2 0-2 0-2 0-2 0-2 0-2 0-2 0-2 0-2 0-2 0-2 0-2 0-2 0-2 0-2 0-2 0-2 0-2 0-2 
0-2 0-2 0-2 0-2 0-2 0-2 0-2 0-2 0-2 0-2 0-2 0-2 0-2 0-2 0-2 0-2 0-2 0-2 0-2 0-2 0-2 0-2 0-2 0-2 0-2 0-2 0-2 0-2 0-2 0-2 0-2 0-2 0-2 0-2 0-2 0-2 0-2 0-2 0-2 0-2 0-2 0-2 0-2 0-2 34-3 34-3 34-3 34-3 55-0 55-0 55-0 55-0 55-0 82-3 107-0 82-3 228-3 107-0 228-3 228-3 228-3 228-3 228-3 228-3 228-3 228-3 228-3 228-3 109-0 109-0 109-0 109-0 32-0 32-0 32-0 32-0 32-0 32-0 32-0 32-0 32-0 44-3 44-3 84-0 84-0 84-0 84-0 84-0 84-0 84-0 84-0 84-0 84-0 84-0 203-0 203-0 93-0 93-0 93-0 93-0 205-0 205-0 205-0 205-0 205-0 13-0 13-0 210-3 266-0 210-3 210-3 210-3 210-3 161-3 161-3 188-0 161-3 161-3 161-3 161-3 165-0 165-0 165-0 165-0 165-0 165-0 248-3 141-0 141-0 141-0 141-0 141-0 141-0 122-3 122-3 122-3 122-3 122-3 122-3 94-0 94-0 94-0 94-0 94-0 94-0 140-0 140-0 67-3 123-3 123-3 123-3 66-3 320-0 320-0 320-0 320-0 320-0 320-0 320-0 320-0 295-3 295-3 320-0 295-3 295-3 295-3 295-3 295-3 295-3 295-3 300-3 300-3 300-3 225-0 225-0 39-3 39-3 0-2 0-2 0-2 0-2 0-2 0-2 0-2 0-2 0-2 0-2 0-2 0-2 0-2 0-2 0-2 0-2 0-2 0-2 0-2 0-2 0-2 0-2 0-2 0-2 0-2 0-2 0-2 0-2 0-2 0-2 0-2 0-2 0-2 0-2 0-2 0-2 0-2 0-2 0-2 0-2 
0-2 0-2 0-2 0-2 0-2 0-2 0-2 0-2 0-2 0-2 0-2 0-2 0-2 0-2 0-2 0-2 0-2 0-2 0-2 0-2 0-2 0-2 0-2 0-2 0-2 0-2 0-2 0-2 0-2 0-2 0-2 0-2 0-2 0-2 0-2 0-2 0-2 0-2 0-2 0-2 0-2 0-2 0-2 0-2 34-3 34-3 34-3 34-3 55-0 55-0 55-0 55-0 107-0 107-0 107-0 82-3 228-3 107-0 107-0 107-0 228-3 228-3 228-3 228-3 228-3 228-3 228-3 278-0 109-0 109-0 109-0 32-0 32-0 32-0 208-3 208-3 32-0 32-0 32-0 32-0 32-0 44-3 44-3 44-3 84-0 84-0 84-0 84-0 84-0 84-0 84-0 84-0 84-0 84-0 203-0 203-0 93-0 93-0 93-0 93-0 205-0 205-0 205-0 205-0 205-0 13-0 13-0 13-0 266-0 266-0 210-3 210-3 210-3 161-3 161-3 161-3 161-3 161-3 161-3 161-3 165-0 165-0 248-3 165-0 248-3 165-0 248-3 248-3 141-0 141-0 81-0 81-0 81-0 122-3 122-3 122-3 122-3 122-3 122-3 122-3 94-0 94-0 94-0 94-0 94-0 140-0 67-3 67-3 67-3 123-3 123-3 66-3 66-3 66-3 66-3 66-3 66-3 320-0 66-3 320-0 320-0 320-0 320-0 320-0 295-3 295-3 295-3 295-3 295-3 300-3 300-3 300-3 300-3 225-0 225-0 39-3 39-3 39-3 39-3 0-2 0-2 0-2 0-2 0-2 0-2 0-2 0-2 0-2 0-2 0-2 0-2 0-2 0-2 0-2 0-2 0-2 0-2 0-2 0-2 0-2 0-2 0-2 0-2 0-2 0-2 0-2 0-2 0-2 0-2 0-2 0-2 0-2 0-2 0-2 0-2 0-2 0-2 
0-2 0-2 0-2 0-2 0-2 0-2 0-2 0-2 0-2 0-2 0-2 0-2 0-2 0-2 0-2 0-2 0-2 0-2 0-2 0-2 0-2 0-2 0-2 0-2 0-2 0-2 0-2 0-2 0-2 0-2 0-2 0-2 0-2 0-2 0-2 0-2 0-2 0-2 0-2 0-2 0-2 0-2 326-3 34-3 34-3 34-3 34-3 34-3 55-0 55-0 55-0 55-0 107-0 232-0 107-0 107-0 107-0 107-0 107-0 107-0 228-3 228-3 228-3 228-3 228-3 278-0 278-0 278-0 109-0 109-0 109-0 208-3 32-0 208-3 208-3 208-3 208-3 177-0 32-0 44-3 44-3 44-3 44-3 44-3 84-0 84-0 481-3 481-3 481-3 481-3 84-0 84-0 84-0 84-0 93-0 93-0 93-0 93-0 93-0 93-0 205-0 205-0 205-0 205-0 13-0 13-0 13-0 13-0 266-0 161-3 161-3 161-3 161-3 161-3 161-3 161-3 161-3 161-3 161-3 161-3 248-3 248-3 248-3 248-3 248-3 248-3 248-3 248-3 248-3 248-3 81-0 81-0 81-0 122-3 122-3 122-3 122-3 122-3 122-3 94-0 94-0 94-0 94-0 94-0 94-0 67-3 67-3 67-3 67-3 66-3 66-3 66-3 66-3 66-3 66-3 66-3 66-3 66-3 66-3 320-0 320-0 320-0 320-0 320-0 295-3 295-3 295-3 295-3 300-3 300-3 300-3 225-0 225-0 225-0 225-0 39-3 39-3 39-3 39-3 39-3 0-2 0-2 0-2 0-2 0-2 0-2 0-2 0-2 0-2 0-2 0-2 0-2 0-2 0-2 0-2 0-2 0-2 0-2 0-2 0-2 0-2 0-2 0-2 0-2 0-2 0-2 0-2 0-2 0-2 0-2 0-2 0-2 0-2 0-2 0-2 0-2 0-2 
0-2 0-2 0-2 0-2 0-2 0-2 0-2 0-2 0-2 0-2 0-2 0-2 0-2 0-2 0-2 0-2 0-2 0-2 0-2 0-2 0-2 0-2 0-2 0-2 0-2 0-2 0-2 0-2 0-2 0-2 0-2 0-2 0-2 0-2 0-2 0-2 0-2 0-2 0-2 0-2 0-2 0-2 326-3 34-3 34-3 34-3 34-3 34-3 55-0 55-0 55-0 55-0 232-0 232-0 107-0 107-0 107-0 107-0 107-0 107-0 228-3 228-3 228-3 228-3 278-0 278-0 278-0 208-3 208-3 208-3 109-0 208-3 208-3 208-3 177-0 177-0 177-0 177-0 177-0 177-0 44-3 44-3 44-3 44-3 44-3 481-3 481-3 481-3 481-3 481-3 84-0 227-3 227-3 227-3 227-3 227-3 93-0 93-0 93-0 93-0 205-0 205-0 205-0 13-0 13-0 266-0 266-0 266-0 266-0 266-0 266-0 161-3 161-3 161-3 161-3 161-3 311-3 311-3 311-3 311-3 248-3 248-3 248-3 248-3 248-3 248-3 248-3 248-3 248-3 248-3 81-0 81-0 81-0 122-3 122-3 122-3 122-3 122-3 122-3 94-0 94-0 94-0 94-0 94-0 94-0 94-0 67-3 67-3 67-3 67-3 66-3 66-3 66-3 66-3 66-3 66-3 66-3 171-0 171-0 320-0 320-0 320-0 320-0 320-0 298-0 298-0 298-0 298-0 300-3 300-3 225-0 225-0 225-0 225-0 225-0 39-3 39-3 39-3 39-3 39-3 0-2 0-2 0-2 0-2 0-2 0-2 0-2 0-2 0-2 0-2 0-2 0-2 0-2 0-2 0-2 0-2 0-2 0-2 0-2 0-2 0-2 0-2 0-2 0-2 0-2 0-2 0-2 0-2 0-2 0-2 0-2 0-2 0-2 0-2 0-2 0-2 0-2 
0-2 0-2 0-2 0-2 0-2 0-2 0-2 0-2 0-2 0-2 0-2 0-2 0-2 0-2 0-2 0-2 0-2 0-2 0-2 0-2 0-2 0-2 0-2 0-2 0-2 0-2 0-2 0-2 0-2 0-2 0-2 0-2 0-2 0-2 0-2 0-2 0-2 0-2 0-2 0-2 0-2 0-2 326-3 326-3 34-3 326-3 34-3 55-0 55-0 55-0 55-0 55-0 232-0 107-0 107-0 107-0 107-0 107-0 107-0 107-0 228-3 228-3 228-3 228-3 278-0 278-0 278-0 278-0 278-0 208-3 208-3 208-3 208-3 208-3 177-0 177-0 177-0 177-0 177-0 177-0 44-3 44-3 44-3 44-3 481-3 481-3 481-3 481-3 481-3 481-3 227-3 227-3 227-3 227-3 227-3 227-3 227-3 93-0 93-0 93-0 93-0 93-0 93-0 13-0 13-0 71-3 71-3 266-0 266-0 266-0 266-0 161-3 161-3 161-3 161-3 311-3 311-3 311-3 311-3 248-3 248-3 248-3 248-3 248-3 248-3 248-3 248-3 248-3 81-0 81-0 81-0 81-0 81-0 81-0 122-3 122-3 122-3 122-3 94-0 94-0 94-0 94-0 94-0 94-0 94-0 94-0 94-0 67-3 67-3 67-3 67-3 66-3 66-3 66-3 66-3 66-3 66-3 171-0 171-0 320-0 320-0 320-0 320-0 320-0 298-0 298-0 298-0 298-0 298-0 300-3 300-3 300-3 225-0 39-3 39-3 39-3 39-3 39-3 39-3 39-3 0-2 0-2 0-2 0-2 0-2 0-2 0-2 0-2 0-2 0-2 0-2 0-2 0-2 0-2 0-2 0-2 0-2 0-2 0-2 0-2 0-2 0-2 0-2 0-2 0-2 0-2 0-2 0-2 0-2 0-2 0-2 0-2 0-2 0-2 0-2 0-2 0-2 
0-2 0-2 0-2 0-2 0-2 0-2 0-2 0-2 0-2 0-2 0-2 0-2 0-2 0-2 0-2 0-2 0-2 0-2 0-2 0-2 0-2 0-2 0-2 0-2 0-2 0-2 0-2 0-2 0-2 0-2 0-2 0-2 0-2 0-2 0-2 0-2 0-2 0-2 0-2 0-2 0-2 0-2 326-3 326-3 326-3 326-3 55-0 55-0 55-0 55-0 55-0 232-0 232-0 232-0 107-0 107-0 107-0 107-0 107-0 228-3 228-3 228-3 329-0 329-0 278-0 278-0 278-0 278-0 278-0 278-0 208-3 208-3 208-3 208-3 177-0 177-0 177-0 177-0 177-0 177-0 44-3 44-3 44-3 44-3 481-3 481-3 481-3 481-3 481-3 481-3 481-3 227-3 227-3 227-3 227-3 227-3 227-3 93-0 93-0 93-0 93-0 93-0 93-0 13-0 13-0 71-3 71-3 266-0 266-0 266-0 266-0 266-0 161-3 161-3 161-3 311-3 311-3 335-0 335-0 248-3 335-0 335-0 335-0 335-0 335-0 335-0 248-3 248-3 81-0 81-0 81-0 81-0 81-0 81-0 81-0 122-3 122-3 122-3 94-0 94-0 94-0 139-0 139-0 139-0 139-0 94-0 94-0 67-3 67-3 67-3 67-3 66-3 66-3 66-3 66-3 171-0 171-0 171-0 171-0 171-0 171-0 171-0 171-0 320-0 298-0 298-0 298-0 298-0 298-0 300-3 300-3 300-3 300-3 39-3 39-3 39-3 39-3 39-3 39-3 39-3 39-3 0-2 0-2 0-2 0-2 0-2 0-2 0-2 0-2 0-2 0-2 0-2 0-2 0-2 0-2 0-2 0-2 0-2 0-2 0-2 0-2 0-2 0-2 0-2 0-2 0-2 0-2 0-2 0-2 0-2 0-2 0-2 0-2 0-2 0-2 0-2 0-2 
0-2 0-2 0-2 0-2 0-2 0-2 0-2 0-2 0-2 0-2 0-2 0-2 0-2 0-2 0-2 0-2 0-2 0-2 0-2 0-2 0-2 0-2 0-2 0-2 0-2 0-2 0-2 0-2 0-2 0-2 0-2 0-2 0-2 0-2 0-2 0-2 0-2 0-2 0-2 0-2 326-3 326-3 326-3 326-3 326-3 326-3 55-0 55-0 55-0 55-0 55-0 55-0 55-0 232-0 107-0 355-0 107-0 107-0 107-0 228-3 228-3 355-0 355-0 329-0 278-0 278-0 278-0 278-0 278-0 278-0 208-3 208-3 208-3 208-3 208-3 177-0 177-0 177-0 177-0 35-3 35-3 35-3 44-3 44-3 481-3 481-3 481-3 481-3 481-3 481-3 481-3 481-3 227-3 227-3 261-3 261-3 227-3 93-0 93-0 93-0 93-0 93-0 93-0 71-3 13-0 71-3 71-3 266-0 266-0 266-0 266-0 266-0 266-0 266-0 311-3 311-3 311-3 335-0 335-0 335-0 335-0 335-0 335-0 335-0 335-0 335-0 248-3 81-0 81-0 81-0 81-0 81-0 81-0 81-0 81-0 196-0 196-0 196-0 196-0 94-0 94-0 139-0 139-0 139-0 139-0 139-0 139-0 67-3 67-3 67-3 67-3 66-3 66-3 66-3 66-3 171-0 171-0 171-0 171-0 171-0 171-0 171-0 171-0 320-0 298-0 298-0 298-0 298-0 298-0 300-3 300-3 300-3 300-3 300-3 39-3 39-3 39-3 39-3 39-3 250-3 250-3 250-3 0-2 0-2 0-2 0-2 0-2 0-2 0-2 0-2 0-2 0-2 0-2 0-2 0-2 0-2 0-2 0-2 0-2 0-2 0-2 0-2 0-2 0-2 0-2 0-2 0-2 0-2 0-2 0-2 0-2 0-2 0-2 0-2 0-2 0-2 0-2 
0-2 0-2 0-2 0-2 0-2 0-2 0-2 0-2 0-2 0-2 0-2 0-2 0-2 0-2 0-2 0-2 0-2 0-2 0-2 0-2 0-2 0-2 0-2 0-2 0-2 0-2 0-2 0-2 0-2 0-2 0-2 0-2 0-2 0-2 0-2 0-2 0-2 0-2 0-2 0-2 326-3 326-3 326-3 326-3 326-3 326-3 55-0 279-0 279-0 279-0 279-0 55-0 232-0 232-0 355-0 355-0 107-0 107-0 355-0 355-0 355-0 355-0 355-0 329-0 329-0 329-0 329-0 278-0 278-0 278-0 208-3 208-3 208-3 190-3 190-3 177-0 177-0 177-0 177-0 35-3 35-3 35-3 44-3 44-3 481-3 481-3 481-3 85-3 481-3 481-3 481-3 227-3 227-3 227-3 261-3 261-3 261-3 261-3 93-0 93-0 93-0 261-3 261-3 71-3 71-3 71-3 71-3 266-0 266-0 266-0 266-0 266-0 266-0 311-3 311-3 311-3 240-0 335-0 335-0 335-0 335-0 335-0 335-0 335-0 335-0 335-0 248-3 81-0 81-0 81-0 81-0 81-0 81-0 81-0 196-0 196-0 196-0 196-0 196-0 94-0 291-0 139-0 139-0 139-0 139-0 67-3 67-3 67-3 67-3 67-3 67-3 66-3 66-3 171-0 171-0 171-0 171-0 171-0 171-0 171-0 110-3 110-3 110-3 110-3 298-0 298-0 298-0 298-0 298-0 298-0 300-3 300-3 300-3 300-3 250-3 39-3 39-3 250-3 250-3 250-3 250-3 250-3 0-2 0-2 0-2 0-2 0-2 0-2 0-2 0-2 0-2 0-2 0-2 0-2 0-2 0-2 0-2 0-2 0-2 0-2 0-2 0-2 0-2 0-2 0-2 0-2 0-2 0-2 0-2 0-2 0-2 0-2 0-2 0-2 0-2 0-2 0-2 
0-2 0-2 0-2 0-2 0-2 0-2 0-2 0-2 0-2 0-2 0-2 0-2 0-2 0-2 0-2 0-2 0-2 0-2 0-2 0-2 0-2 0-2 0-2 0-2 0-2 0-2 0-2 0-2 0-2 0-2 0-2 0-2 0-2 0-2 0-2 0-2 0-2 0-2 0-2 326-3 326-3 326-3 326-3 326-3 326-3 326-3 326-3 326-3 279-0 279-0 279-0 279-0 232-0 232-0 232-0 355-0 355-0 355-0 355-0 355-0 355-0 329-0 329-0 329-0 329-0 278-0 278-0 278-0 278-0 278-0 208-3 208-3 208-3 190-3 190-3 177-0 177-0 177-0 177-0 35-3 35-3 35-3 44-3 44-3 44-3 481-3 481-3 85-3 85-3 481-3 481-3 227-3 227-3 227-3 261-3 261-3 261-3 261-3 261-3 261-3 261-3 261-3 261-3 71-3 159-3 71-3 71-3 266-0 266-0 266-0 266-0 311-3 311-3 311-3 311-3 311-3 240-0 335-0 240-0 335-0 335-0 335-0 335-0 335-0 335-0 335-0 335-0 81-0 81-0 81-0 119-3 119-3 81-0 119-3 196-0 196-0 196-0 196-0 196-0 196-0 291-0 139-0 139-0 139-0 139-0 67-3 67-3 67-3 67-3 67-3 67-3 66-3 66-3 66-3 171-0 171-0 171-0 171-0 171-0 110-3 110-3 110-3 110-3 110-3 110-3 298-0 298-0 298-0 298-0 298-0 300-3 300-3 300-3 300-3 250-3 39-3 250-3 250-3 250-3 250-3 250-3 250-3 0-2 0-2 0-2 0-2 0-2 0-2 0-2 0-2 0-2 0-2 0-2 0-2 0-2 0-2 0-2 0-2 0-2 0-2 0-2 0-2 0-2 0-2 0-2 0-2 0-2 0-2 0-2 0-2 0-2 0-2 0-2 0-2 0-2 0-2 0-2 
0-2 0-2 0-2 0-2 0-2 0-2 0-2 0-2 0-2 0-2 0-2 0-2 0-2 0-2 0-2 0-2 0-2 0-2 0-2 0-2 0-2 0-2 0-2 0-2 0-2 0-2 0-2 0-2 0-2 0-2 0-2 0-2 0-2 0-2 0-2 0-2 0-2 0-2 0-2 129-3 129-3 326-3 326-3 326-3 326-3 326-3 326-3 326-3 279-0 279-0 279-0 232-0 232-0 232-0 232-0 355-0 355-0 355-0 355-0 355-0 355-0 329-0 329-0 329-0 329-0 278-0 278-0 278-0 278-0 278-0 208-3 208-3 190-3 190-3 190-3 190-3 177-0 177-0 177-0 35-3 35-3 44-3 44-3 44-3 44-3 44-3 44-3 44-3 85-3 85-3 85-3 227-3 227-3 227-3 261-3 261-3 261-3 261-3 261-3 261-3 261-3 261-3 261-3 71-3 159-3 159-3 159-3 266-0 159-3 159-3 266-0 266-0 311-3 311-3 311-3 311-3 240-0 240-0 240-0 240-0 240-0 145-0 335-0 145-0 145-0 145-0 145-0 119-3 119-3 119-3 119-3 119-3 119-3 119-3 196-0 196-0 196-0 196-0 196-0 196-0 291-0 291-0 139-0 120-0 139-0 139-0 139-0 139-0 67-3 67-3 272-3 272-3 66-3 171-0 171-0 344-3 171-0 171-0 110-3 110-3 110-3 110-3 110-3 110-3 298-0 298-0 298-0 298-0 298-0 289-3 289-3 289-3 274-3 274-3 250-3 250-3 250-3 250-3 250-3 250-3 250-3 250-3 250-3 0-2 0-2 0-2 0-2 0-2 0-2 0-2 0-2 0-2 0-2 0-2 0-2 0-2 0-2 0-2 0-2 0-2 0-2 0-2 0-2 0-2 0-2 0-2 0-2 0-2 0-2 0-2 0-2 0-2 0-2 0-2 0-2 0-2 0-2 
0-2 0-2 0-2 0-2 0-2 0-2 0-2 0-2 0-2 0-2 0-2 0-2 0-2 0-2 0-2 0-2 0-2 0-2 0-2 0-2 0-2 0-2 0-2 0-2 0-2 0-2 0-2 0-2 0-2 0-2 0-2 0-2 0-2 0-2 0-2 0-2 0-2 0-2 0-2 129-3 129-3 129-3 129-3 326-3 326-3 326-3 279-0 279-0 279-0 232-0 232-0 232-0 232-0 232-0 232-0 232-0 355-0 355-0 329-0 329-0 329-0 329-0 329-0 329-0 329-0 329-0 104-3 104-3 104-3 208-3 208-3 190-3 190-3 190-3 190-3 190-3 177-0 35-3 35-3 35-3 35-3 44-3 35-3 35-3 44-3 85-3 85-3 85-3 85-3 85-3 85-3 85-3 227-3 227-3 227-3 227-3 261-3 261-3 261-3 261-3 261-3 261-3 71-3 71-3 159-3 159-3 159-3 159-3 159-3 159-3 159-3 159-3 311-3 311-3 311-3 311-3 240-0 240-0 240-0 240-0 240-0 145-0 145-0 145-0 145-0 145-0 145-0 119-3 119-3 119-3 119-3 119-3 119-3 196-0 196-0 196-0 196-0 196-0 196-0 196-0 291-0 291-0 291-0 120-0 139-0 139-0 139-0 139-0 67-3 272-3 272-3 272-3 272-3 171-0 344-3 344-3 171-0 171-0 110-3 110-3 110-3 110-3 110-3 110-3 298-0 298-0 298-0 298-0 289-3 289-3 289-3 289-3 274-3 274-3 274-3 274-3 274-3 250-3 250-3 250-3 250-3 250-3 250-3 0-2 0-2 0-2 0-2 0-2 0-2 0-2 0-2 0-2 0-2 0-2 0-2 0-2 0-2 0-2 0-2 0-2 0-2 0-2 0-2 0-2 0-2 0-2 0-2 0-2 0-2 0-2 0-2 0-2 0-2 0-2 0-2 0-2 0-2 
0-2 0-2 0-2 0-2 0-2 0-2 0-2 0-2 0-2 0-2 0-2 0-2 0-2 0-2 0-2 0-2 0-2 0-2 0-2 0-2 0-2 0-2 0-2 0-2 0-2 0-2 0-2 0-2 0-2 0-2 0-2 0-2 0-2 0-2 0-2 0-2 0-2 0-2 0-2 129-3 129-3 129-3 129-3 326-3 279-0 279-0 279-0 279-0 279-0 232-0 232-0 232-0 232-0 232-0 355-0 355-0 355-0 355-0 153-0 329-0 329-0 329-0 329-0 329-0 329-0 329-0 104-3 104-3 79-0 208-3 190-3 190-3 190-3 190-3 190-3 177-0 177-0 177-0 35-3 35-3 35-3 44-3 35-3 35-3 35-3 35-3 85-3 85-3 85-3 85-3 85-3 85-3 85-3 227-3 227-3 56-0 56-0 261-3 261-3 261-3 261-3 71-3 71-3 71-3 159-3 159-3 159-3 159-3 159-3 159-3 159-3 159-3 159-3 311-3 311-3 311-3 240-0 240-0 240-0 240-0 145-0 145-0 145-0 145-0 145-0 119-3 119-3 119-3 119-3 119-3 119-3 119-3 119-3 119-3 119-3 196-0 196-0 196-0 196-0 196-0 291-0 291-0 291-0 120-0 120-0 120-0 139-0 139-0 139-0 272-3 272-3 272-3 344-3 344-3 344-3 344-3 344-3 344-3 344-3 110-3 110-3 110-3 110-3 60-3 60-3 289-3 289-3 289-3 289-3 289-3 289-3 289-3 274-3 274-3 274-3 274-3 274-3 274-3 274-3 250-3 250-3 250-3 250-3 250-3 0-2 0-2 0-2 0-2 0-2 0-2 0-2 0-2 0-2 0-2 0-2 0-2 0-2 0-2 0-2 0-2 0-2 0-2 0-2 0-2 0-2 0-2 0-2 0-2 0-2 0-2 0-2 0-2 0-2 0-2 0-2 0-2 0-2 
0-2 0-2 0-2 0-2 0-2 0-2 0-2 0-2 0-2 0-2 0-2 0-2 0-2 0-2 0-2 0-2 0-2 0-2 0-2 0-2 0-2 0-2 0-2 0-2 0-2 0-2 0-2 0-2 0-2 0-2 0-2 0-2 0-2 0-2 0-2 0-2 0-2 0-2 0-2 129-3 129-3 129-3 129-3 129-3 279-0 279-0 279-0 279-0 279-0 232-0 232-0 232-0 232-0 232-0 355-0 355-0 355-0 355-0 153-0 329-0 329-0 329-0 329-0 329-0 329-0 329-0 104-3 79-0 79-0 208-3 190-3 190-3 190-3 190-3 190-3 190-3 190-3 190-3 35-3 35-3 35-3 35-3 35-3 35-3 35-3 35-3 85-3 85-3 85-3 85-3 85-3 85-3 227-3 227-3 227-3 61-0 56-0 261-3 261-3 261-3 261-3 71-3 71-3 71-3 71-3 159-3 159-3 159-3 159-3 159-3 159-3 159-3 311-3 311-3 311-3 311-3 240-0 240-0 240-0 240-0 145-0 145-0 145-0 145-0 119-3 119-3 119-3 119-3 119-3 119-3 119-3 119-3 41-0 41-0 196-0 196-0 196-0 196-0 196-0 291-0 291-0 291-0 291-0 120-0 120-0 120-0 139-0 139-0 139-0 272-3 272-3 272-3 272-3 344-3 344-3 344-3 344-3 344-3 344-3 110-3 110-3 110-3 110-3 60-3 60-3 289-3 289-3 289-3 289-3 289-3 289-3 289-3 289-3 274-3 274-3 274-3 274-3 274-3 274-3 274-3 250-3 250-3 250-3 250-3 0-2 0-2 0-2 0-2 0-2 0-2 0-2 0-2 0-2 0-2 0-2 0-2 0-2 0-2 0-2 0-2 0-2 0-2 0-2 0-2 0-2 0-2 0-2 0-2 0-2 0-2 0-2 0-2 0-2 0-2 0-2 0-2 0-2 
0-2 0-2 0-2 0-2 0-2 0-2 0-2 0-2 0-2 0-2 0-2 0-2 0-2 0-2 0-2 0-2 0-2 0-2 0-2 0-2 0-2 0-2 0-2 0-2 0-2 0-2 0-2 0-2 0-2 0-2 0-2 0-2 0-2 0-2 0-2 0-2 0-2 0-2 0-2 129-3 129-3 129-3 129-3 129-3 279-0 279-0 279-0 279-0 279-0 279-0 232-0 232-0 232-0 232-0 355-0 355-0 355-0 153-0 153-0 153-0 153-0 329-0 329-0 329-0 329-0 329-0 104-3 79-0 79-0 79-0 79-0 190-3 190-3 190-3 190-3 190-3 190-3 190-3 190-3 190-3 35-3 35-3 35-3 35-3 35-3 257-0 257-0 257-0 85-3 85-3 85-3 85-3 61-0 61-0 61-0 61-0 56-0 56-0 56-0 56-0 71-3 71-3 71-3 71-3 71-3 159-3 159-3 159-3 159-3 159-3 239-0 159-3 159-3 240-0 311-3 311-3 311-3 240-0 240-0 145-0 145-0 145-0 145-0 145-0 119-3 119-3 187-3 119-3 41-0 41-0 41-0 41-0 41-0 41-0 196-0 196-0 291-0 291-0 196-0 291-0 291-0 120-0 120-0 120-0 120-0 120-0 139-0 139-0 139-0 272-3 272-3 272-3 344-3 344-3 344-3 344-3 110-3 110-3 110-3 110-3 110-3 110-3 110-3 60-3 60-3 289-3 289-3 289-3 289-3 289-3 289-3 289-3 274-3 274-3 274-3 274-3 274-3 274-3 274-3 274-3 274-3 250-3 250-3 250-3 0-2 0-2 0-2 0-2 0-2 0-2 0-2 0-2 0-2 0-2 0-2 0-2 0-2 0-2 0-2 0-2 0-2 0-2 0-2 0-2 0-2 0-2 0-2 0-2 0-2 0-2 0-2 0-2 0-2 0-2 0-2 0-2 0-2 
0-2 0-2 0-2 0-2 0-2 0-2 0-2 0-2 0-2 0-2 0-2 0-2 0-2 0-2 0-2 0-2 0-2 0-2 0-2 0-2 0-2 0-2 0-2 0-2 0-2 0-2 0-2 0-2 0-2 0-2 0-2 0-2 0-2 0-2 0-2 0-2 0-2 0-2 0-2 129-3 129-3 129-3 129-3 279-0 279-0 279-0 279-0 279-0 279-0 153-0 153-0 232-0 232-0 232-0 355-0 355-0 153-0 153-0 153-0 153-0 153-0 104-3 104-3 104-3 104-3 104-3 104-3 104-3 79-0 79-0 79-0 79-0 190-3 190-3 190-3 190-3 83-0 83-0 190-3 33-3 257-0 257-0 35-3 35-3 35-3 257-0 257-0 85-3 85-3 85-3 85-3 61-0 61-0 61-0 56-0 56-0 56-0 56-0 56-0 56-0 71-3 71-3 71-3 71-3 71-3 239-0 239-0 159-3 239-0 239-0 239-0 159-3 159-3 240-0 240-0 240-0 240-0 240-0 240-0 145-0 145-0 145-0 145-0 187-3 187-3 187-3 187-3 187-3 187-3 41-0 41-0 41-0 41-0 41-0 291-0 291-0 291-0 291-0 291-0 291-0 291-0 291-0 120-0 120-0 120-0 120-0 120-0 139-0 139-0 272-3 272-3 272-3 344-3 344-3 344-3 344-3 344-3 344-3 110-3 110-3 110-3 110-3 110-3 60-3 60-3 289-3 289-3 289-3 289-3 289-3 289-3 289-3 274-3 143-3 143-3 274-3 274-3 274-3 274-3 274-3 172-0 172-0 172-0 172-0 172-0 0-2 0-2 0-2 0-2 0-2 0-2 0-2 0-2 0-2 0-2 0-2 0-2 0-2 0-2 0-2 0-2 0-2 0-2 0-2 0-2 0-2 0-2 0-2 0-2 0-2 0-2 0-2 0-2 0-2 0-2 0-2 0-2 
0-2 0-2 0-2 0-2 0-2 0-2 0-2 0-2 0-2 0-2 0-2 0-2 0-2 0-2 0-2 0-2 0-2 0-2 0-2 0-2 0-2 0-2 0-2 0-2 0-2 0-2 0-2 0-2 0-2 0-2 0-2 0-2 0-2 0-2 0-2 0-2 0-2 0-2 0-2 129-3 129-3 129-3 129-3 129-3 180-0 180-0 180-0 279-0 153-0 153-0 153-0 153-0 153-0 153-0 153-0 355-0 153-0 153-0 153-0 153-0 104-3 104-3 104-3 104-3 104-3 104-3 104-3 104-3 79-0 79-0 79-0 79-0 79-0 79-0 79-0 79-0 79-0 83-0 83-0 33-3 33-3 257-0 35-3 257-0 257-0 257-0 257-0 257-0 85-3 85-3 61-0 61-0 61-0 61-0 56-0 56-0 56-0 56-0 56-0 56-0 71-3 71-3 71-3 71-3 71-3 239-0 239-0 239-0 239-0 239-0 239-0 239-0 239-0 239-0 240-0 240-0 240-0 64-3 64-3 145-0 145-0 145-0 145-0 187-3 187-3 187-3 187-3 187-3 41-0 41-0 65-3 65-3 41-0 41-0 291-0 291-0 291-0 291-0 291-0 291-0 291-0 291-0 120-0 120-0 120-0 120-0 120-0 120-0 120-0 272-3 272-3 272-3 272-3 272-3 344-3 344-3 344-3 344-3 344-3 60-3 60-3 60-3 110-3 60-3 60-3 289-3 289-3 289-3 143-3 143-3 143-3 143-3 143-3 143-3 143-3 143-3 143-3 143-3 274-3 274-3 172-0 172-0 172-0 172-0 172-0 0-2 0-2 0-2 0-2 0-2 0-2 0-2 0-2 0-2 0-2 0-2 0-2 0-2 0-2 0-2 0-2 0-2 0-2 0-2 0-2 0-2 0-2 0-2 0-2 0-2 0-2 0-2 0-2 0-2 0-2 0-2 0-2 
0-2 0-2 0-2 0-2 0-2 0-2 0-2 0-2 0-2 0-2 0-2 0-2 0-2 0-2 0-2 0-2 0-2 0-2 0-2 0-2 0-2 0-2 0-2 0-2 0-2 0-2 0-2 0-2 0-2 0-2 0-2 0-2 0-2 0-2 0-2 0-2 0-2 0-2 0-2 129-3 129-3 129-3 129-3 129-3 180-0 180-0 180-0 180-0 180-0 180-0 180-0 153-0 153-0 153-0 153-0 355-0 153-0 153-0 277-3 277-3 104-3 104-3 104-3 104-3 104-3 104-3 104-3 104-3 79-0 79-0 79-0 79-0 79-0 79-0 79-0 79-0 79-0 83-0 83-0 83-0 33-3 257-0 257-0 257-0 257-0 257-0 257-0 257-0 111-0 85-3 85-3 85-3 61-0 61-0 56-0 56-0 56-0 56-0 56-0 56-0 56-0 56-0 236-3 239-0 239-0 239-0 239-0 239-0 239-0 239-0 239-0 239-0 239-0 239-0 240-0 240-0 240-0 64-3 64-3 145-0 64-3 145-0 145-0 187-3 187-3 187-3 187-3 187-3 41-0 41-0 65-3 65-3 65-3 41-0 65-3 65-3 291-0 291-0 291-0 68-0 68-0 68-0 68-0 120-0 120-0 120-0 120-0 193-3 193-3 193-3 272-3 272-3 272-3 272-3 272-3 272-3 344-3 344-3 344-3 60-3 60-3 60-3 60-3 60-3 60-3 60-3 60-3 60-3 143-3 60-3 143-3 143-3 143-3 143-3 143-3 143-3 143-3 143-3 274-3 274-3 172-0 172-0 172-0 172-0 172-0 0-2 0-2 0-2 0-2 0-2 0-2 0-2 0-2 0-2 0-2 0-2 0-2 0-2 0-2 0-2 0-2 0-2 0-2 0-2 0-2 0-2 0-2 0-2 0-2 0-2 0-2 0-2 0-2 0-2 0-2 0-2 0-2 
0-2 0-2 0-2 0-2 0-2 0-2 0-2 0-2 0-2 0-2 0-2 0-2 0-2 0-2 0-2 0-2 0-2 0-2 0-2 0-2 0-2 0-2 0-2 0-2 0-2 0-2 0-2 0-2 0-2 0-2 0-2 0-2 0-2 0-2 0-2 0-2 0-2 206-0 206-0 206-0 206-0 129-3 129-3 129-3 180-0 180-0 180-0 180-0 180-0 180-0 180-0 153-0 153-0 153-0 153-0 153-0 153-0 153-0 277-3 277-3 104-3 104-3 104-3 104-3 104-3 380-0 380-0 380-0 380-0 380-0 79-0 79-0 79-0 79-0 79-0 79-0 83-0 83-0 83-0 83-0 33-3 257-0 257-0 257-0 257-0 257-0 257-0 257-0 111-0 111-0 61-0 61-0 61-0 61-0 61-0 56-0 236-3 236-3 236-3 236-3 56-0 56-0 236-3 236-3 236-3 239-0 239-0 236-3 239-0 239-0 63-3 63-3 239-0 239-0 64-3 64-3 240-0 64-3 64-3 64-3 64-3 215-0 145-0 187-3 187-3 187-3 187-3 187-3 41-0 41-0 41-0 65-3 65-3 65-3 65-3 65-3 65-3 291-0 68-0 68-0 68-0 68-0 120-0 120-0 120-0 120-0 120-0 193-3 193-3 193-3 193-3 272-3 272-3 272-3 272-3 272-3 272-3 344-3 344-3 344-3 60-3 60-3 60-3 60-3 60-3 60-3 60-3 60-3 60-3 60-3 173-3 173-3 173-3 173-3 143-3 143-3 143-3 143-3 143-3 143-3 172-0 172-0 172-0 172-0 172-0 0-2 0-2 0-2 0-2 0-2 0-2 0-2 0-2 0-2 0-2 0-2 0-2 0-2 0-2 0-2 0-2 0-2 0-2 0-2 0-2 0-2 0-2 0-2 0-2 0-2 0-2 0-2 0-2 0-2 0-2 0-2 0-2 
0-2 0-2 0-2 0-2 0-2 0-2 0-2 0-2 0-2 0-2 0-2 0-2 0-2 0-2 0-2 0-2 0-2 0-2 0-2 0-2 0-2 0-2 0-2 0-2 0-2 0-2 0-2 0-2 0-2 0-2 0-2 0-2 0-2 0-2 0-2 0-2 0-2 206-0 206-0 206-0 206-0 129-3 129-3 129-3 180-0 180-0 180-0 180-0 180-0 180-0 180-0 112-3 112-3 112-3 153-0 153-0 153-0 277-3 277-3 277-3 104-3 277-3 277-3 104-3 104-3 380-0 380-0 380-0 380-0 380-0 79-0 79-0 79-0 380-0 79-0 79-0 83-0 83-0 83-0 33-3 33-3 257-0 257-0 306-3 306-3 257-0 257-0 257-0 111-0 111-0 61-0 61-0 61-0 61-0 61-0 56-0 236-3 236-3 236-3 236-3 236-3 236-3 236-3 236-3 236-3 236-3 236-3 236-3 239-0 63-3 63-3 63-3 239-0 239-0 64-3 64-3 64-3 64-3 64-3 64-3 64-3 215-0 145-0 145-0 187-3 187-3 187-3 187-3 41-0 41-0 41-0 65-3 65-3 65-3 65-3 65-3 65-3 65-3 68-0 68-0 68-0 68-0 120-0 120-0 120-0 193-3 193-3 193-3 193-3 193-3 341-3 341-3 341-3 341-3 272-3 341-3 272-3 344-3 344-3 60-3 60-3 60-3 275-3 275-3 275-3 275-3 275-3 60-3 60-3 60-3 173-3 173-3 173-3 173-3 143-3 143-3 143-3 143-3 143-3 143-3 172-0 172-0 172-0 172-0 172-0 172-0 0-2 0-2 0-2 0-2 0-2 0-2 0-2 0-2 0-2 0-2 0-2 0-2 0-2 0-2 0-2 0-2 0-2 0-2 0-2 0-2 0-2 0-2 0-2 0-2 0-2 0-2 0-2 0-2 0-2 0-2 0-2 
0-2 0-2 0-2 0-2 0-2 0-2 0-2 0-2 0-2 0-2 0-2 0-2 0-2 0-2 0-2 0-2 0-2 0-2 0-2 0-2 0-2 0-2 0-2 0-2 0-2 0-2 0-2 0-2 0-2 0-2 0-2 0-2 0-2 0-2 0-2 0-2 0-2 206-0 206-0 206-0 206-0 206-0 206-0 206-0 206-0 235-0 180-0 180-0 180-0 180-0 180-0 112-3 112-3 112-3 256-0 277-3 277-3 277-3 277-3 277-3 277-3 277-3 277-3 104-3 380-0 380-0 380-0 380-0 380-0 380-0 380-0 380-0 380-0 380-0 83-0 83-0 83-0 33-3 33-3 33-3 33-3 257-0 257-0 257-0 306-3 306-3 257-0 257-0 111-0 111-0 61-0 61-0 61-0 61-0 56-0 56-0 236-3 236-3 236-3 236-3 236-3 236-3 236-3 236-3 236-3 236-3 63-3 236-3 63-3 63-3 63-3 63-3 239-0 64-3 64-3 64-3 64-3 64-3 64-3 64-3 215-0 215-0 215-0 145-0 187-3 187-3 187-3 187-3 41-0 41-0 41-0 65-3 65-3 65-3 65-3 65-3 65-3 68-0 68-0 68-0 68-0 68-0 68-0 193-3 193-3 193-3 193-3 193-3 193-3 193-3 341-3 341-3 341-3 341-3 341-3 341-3 341-3 341-3 344-3 60-3 275-3 275-3 275-3 275-3 275-3 275-3 275-3 60-3 173-3 173-3 173-3 173-3 173-3 173-3 143-3 143-3 143-3 143-3 143-3 143-3 172-0 172-0 172-0 172-0 172-0 172-0 0-2 0-2 0-2 0-2 0-2 0-2 0-2 0-2 0-2 0-2 0-2 0-2 0-2 0-2 0-2 0-2 0-2 0-2 0-2 0-2 0-2 0-2 0-2 0-2 0-2 0-2 0-2 0-2 0-2 0-2 0-2 
0-2 0-2 0-2 0-2 0-2 0-2 0-2 0-2 0-2 0-2 0-2 0-2 0-2 0-2 0-2 0-2 0-2 0-2 0-2 0-2 0-2 0-2 0-2 0-2 0-2 0-2 0-2 0-2 0-2 0-2 0-2 0-2 0-2 0-2 0-2 0-2 0-2 206-0 206-0 206-0 206-0 206-0 206-0 206-0 206-0 235-0 235-0 235-0 180-0 180-0 180-0 112-3 254-3 112-3 256-0 256-0 256-0 256-0 277-3 277-3 277-3 277-3 277-3 380-0 380-0 280-0 380-0 380-0 380-0 380-0 380-0 380-0 380-0 380-0 83-0 83-0 83-0 33-3 33-3 33-3 33-3 257-0 257-0 257-0 306-3 160-3 111-0 111-0 111-0 61-0 61-0 61-0 111-0 61-0 61-0 56-0 236-3 236-3 138-0 236-3 288-0 288-0 236-3 63-3 63-3 63-3 63-3 236-3 63-3 63-3 63-3 63-3 63-3 64-3 64-3 64-3 64-3 64-3 64-3 64-3 215-0 215-0 215-0 187-3 187-3 187-3 187-3 187-3 41-0 41-0 41-0 186-0 65-3 65-3 65-3 65-3 65-3 68-0 68-0 68-0 68-0 68-0 68-0 193-3 193-3 193-3 193-3 341-3 341-3 341-3 341-3 341-3 269-0 341-3 341-3 341-3 341-3 341-3 275-3 275-3 275-3 275-3 275-3 275-3 275-3 275-3 275-3 60-3 173-3 173-3 173-3 173-3 173-3 173-3 143-3 173-3 173-3 173-3 173-3 173-3 172-0 172-0 172-0 172-0 172-0 172-0 0-2 0-2 0-2 0-2 0-2 0-2 0-2 0-2 0-2 0-2 0-2 0-2 0-2 0-2 0-2 0-2 0-2 0-2 0-2 0-2 0-2 0-2 0-2 0-2 0-2 0-2 0-2 0-2 0-2 0-2 0-2 
0-2 0-2 0-2 0-2 0-2 0-2 0-2 0-2 0-2 0-2 0-2 0-2 0-2 0-2 0-2 0-2 0-2 0-2 0-2 0-2 0-2 0-2 0-2 0-2 0-2 0-2 0-2 0-2 0-2 0-2 0-2 0-2 0-2 0-2 0-2 0-2 0-2 206-0 206-0 206-0 206-0 206-0 206-0 235-0 235-0 235-0 235-0 235-0 180-0 180-0 180-0 112-3 254-3 256-0 256-0 256-0 256-0 256-0 256-0 277-3 277-3 277-3 277-3 280-0 280-0 280-0 280-0 280-0 380-0 380-0 380-0 380-0 380-0 83-0 83-0 83-0 83-0 33-3 33-3 33-3 33-3 33-3 306-3 306-3 306-3 160-3 111-0 111-0 111-0 111-0 111-0 111-0 111-0 61-0 61-0 138-0 236-3 138-0 138-0 138-0 288-0 288-0 63-3 63-3 63-3 63-3 63-3 63-3 63-3 63-3 63-3 63-3 63-3 371-3 371-3 371-3 64-3 64-3 64-3 64-3 215-0 215-0 215-0 187-3 186-0 187-3 187-3 187-3 41-0 41-0 41-0 186-0 186-0 186-0 65-3 65-3 65-3 68-0 68-0 68-0 68-0 68-0 68-0 193-3 193-3 193-3 193-3 193-3 341-3 341-3 341-3 269-0 269-0 341-3 341-3 341-3 341-3 269-0 275-3 275-3 275-3 275-3 275-3 275-3 275-3 275-3 275-3 60-3 275-3 173-3 173-3 173-3 173-3 173-3 173-3 173-3 173-3 249-0 249-0 173-3 249-0 249-0 249-0 249-0 172-0 249-0 0-2 0-2 0-2 0-2 0-2 0-2 0-2 0-2 0-2 0-2 0-2 0-2 0-2 0-2 0-2 0-2 0-2 0-2 0-2 0-2 0-2 0-2 0-2 0-2 0-2 0-2 0-2 0-2 0-2 0-2 0-2 
0-2 0-2 0-2 0-2 0-2 0-2 0-2 0-2 0-2 0-2 0-2 0-2 0-2 0-2 0-2 0-2 0-2 0-2 0-2 0-2 0-2 0-2 0-2 0-2 0-2 0-2 0-2 0-2 0-2 0-2 0-2 0-2 0-2 0-2 0-2 0-2 0-2 206-0 206-0 206-0 206-0 80-0 235-0 235-0 235-0 235-0 235-0 235-0 180-0 180-0 112-3 112-3 254-3 256-0 256-0 256-0 256-0 256-0 256-0 256-0 277-3 277-3 280-0 280-0 280-0 280-0 280-0 280-0 280-0 380-0 380-0 380-0 380-0 83-0 83-0 33-3 83-0 33-3 306-3 306-3 306-3 306-3 306-3 306-3 306-3 160-3 160-3 111-0 160-3 160-3 111-0 111-0 111-0 61-0 138-0 138-0 138-0 138-0 138-0 288-0 288-0 288-0 63-3 63-3 288-0 63-3 63-3 63-3 63-3 63-3 63-3 371-3 371-3 371-3 371-3 371-3 371-3 64-3 215-0 215-0 215-0 215-0 215-0 215-0 186-0 186-0 187-3 187-3 41-0 186-0 186-0 186-0 186-0 186-0 65-3 65-3 65-3 68-0 68-0 68-0 268-3 268-3 268-3 191-3 191-3 193-3 193-3 193-3 341-3 341-3 341-3 269-0 269-0 269-0 269-0 269-0 269-0 269-0 275-3 275-3 275-3 195-3 195-3 195-3 195-3 195-3 275-3 275-3 275-3 219-0 173-3 173-3 173-3 219-0 219-0 369-0 369-0 369-0 249-0 249-0 249-0 249-0 249-0 249-0 249-0 249-0 0-2 0-2 0-2 0-2 0-2 0-2 0-2 0-2 0-2 0-2 0-2 0-2 0-2 0-2 0-2 0-2 0-2 0-2 0-2 0-2 0-2 0-2 0-2 0-2 0-2 0-2 0-2 0-2 0-2 0-2 0-2 
0-2 0-2 0-2 0-2 0-2 0-2 0-2 0-2 0-2 0-2 0-2 0-2 0-2 0-2 0-2 0-2 0-2 0-2 0-2 0-2 0-2 0-2 0-2 0-2 0-2 0-2 0-2 0-2 0-2 0-2 0-2 0-2 0-2 0-2 0-2 0-2 80-0 206-0 80-0 80-0 80-0 80-0 235-0 235-0 235-0 235-0 235-0 235-0 180-0 112-3 112-3 112-3 254-3 256-0 256-0 256-0 256-0 256-0 256-0 256-0 256-0 277-3 277-3 277-3 280-0 280-0 280-0 280-0 280-0 83-0 83-0 380-0 83-0 83-0 33-3 33-3 33-3 33-3 306-3 306-3 306-3 306-3 306-3 306-3 160-3 160-3 160-3 111-0 160-3 160-3 111-0 111-0 111-0 111-0 138-0 138-0 138-0 138-0 288-0 288-0 288-0 288-0 288-0 63-3 288-0 63-3 288-0 242-3 242-3 242-3 242-3 371-3 371-3 371-3 371-3 371-3 215-0 215-0 215-0 215-0 215-0 215-0 215-0 215-0 186-0 186-0 186-0 186-0 186-0 186-0 345-3 186-0 186-0 186-0 186-0 65-3 65-3 68-0 68-0 268-3 268-3 268-3 268-3 191-3 191-3 191-3 193-3 193-3 341-3 341-3 269-0 269-0 269-0 269-0 269-0 269-0 269-0 269-0 95-3 275-3 275-3 275-3 195-3 195-3 195-3 195-3 219-0 219-0 219-0 219-0 219-0 219-0 219-0 219-0 369-0 369-0 369-0 369-0 249-0 249-0 249-0 249-0 249-0 249-0 249-0 249-0 0-2 0-2 0-2 0-2 0-2 0-2 0-2 0-2 0-2 0-2 0-2 0-2 0-2 0-2 0-2 0-2 0-2 0-2 0-2 0-2 0-2 0-2 0-2 0-2 0-2 0-2 0-2 0-2 0-2 0-2 0-2 
0-2 0-2 0-2 0-2 0-2 0-2 0-2 0-2 0-2 0-2 0-2 0-2 0-2 0-2 0-2 0-2 0-2 0-2 0-2 0-2 0-2 0-2 0-2 0-2 0-2 0-2 0-2 0-2 0-2 0-2 0-2 0-2 0-2 0-2 0-2 0-2 80-0 80-0 80-0 80-0 235-0 235-0 235-0 235-0 235-0 235-0 235-0 235-0 180-0 112-3 112-3 254-3 254-3 256-0 256-0 256-0 256-0 256-0 256-0 256-0 256-0 277-3 277-3 342-0 280-0 280-0 280-0 280-0 280-0 83-0 83-0 83-0 83-0 33-3 33-3 33-3 306-3 306-3 306-3 306-3 306-3 306-3 160-3 160-3 160-3 160-3 160-3 111-0 160-3 245-3 111-0 111-0 111-0 111-0 138-0 138-0 138-0 138-0 288-0 288-0 288-0 288-0 288-0 288-0 288-0 288-0 288-0 242-3 242-3 242-3 242-3 371-3 371-3 371-3 371-3 371-3 215-0 215-0 215-0 215-0 215-0 215-0 215-0 215-0 186-0 186-0 186-0 186-0 186-0 186-0 345-3 186-0 186-0 186-0 186-0 65-3 268-3 268-3 68-0 268-3 268-3 191-3 191-3 191-3 191-3 191-3 193-3 341-3 341-3 192-3 192-3 269-0 269-0 269-0 269-0 269-0 269-0 269-0 95-3 95-3 195-3 195-3 195-3 195-3 195-3 195-3 195-3 219-0 219-0 219-0 219-0 219-0 219-0 219-0 369-0 369-0 369-0 369-0 369-0 249-0 249-0 249-0 249-0 249-0 249-0 249-0 0-2 0-2 0-2 0-2 0-2 0-2 0-2 0-2 0-2 0-2 0-2 0-2 0-2 0-2 0-2 0-2 0-2 0-2 0-2 0-2 0-2 0-2 0-2 0-2 0-2 0-2 0-2 0-2 0-2 0-2 0-2 
0-2 0-2 0-2 0-2 0-2 0-2 0-2 0-2 0-2 0-2 0-2 0-2 0-2 0-2 0-2 0-2 0-2 0-2 0-2 0-2 0-2 0-2 0-2 0-2 0-2 0-2 0-2 0-2 0-2 0-2 0-2 0-2 0-2 0-2 0-2 0-2 80-0 80-0 80-0 80-0 235-0 235-0 235-0 112-3 112-3 112-3 112-3 235-0 180-0 112-3 112-3 254-3 254-3 254-3 254-3 254-3 256-0 256-0 256-0 254-3 256-0 277-3 342-0 342-0 342-0 280-0 280-0 280-0 280-0 280-0 280-0 83-0 83-0 33-3 33-3 33-3 33-3 306-3 306-3 306-3 306-3 306-3 160-3 160-3 160-3 160-3 160-3 160-3 160-3 245-3 111-0 111-0 111-0 111-0 138-0 138-0 138-0 138-0 138-0 288-0 288-0 288-0 242-3 242-3 242-3 242-3 242-3 242-3 242-3 242-3 242-3 371-3 371-3 371-3 371-3 371-3 215-0 215-0 40-0 538-0 538-0 215-0 215-0 538-0 186-0 186-0 538-0 538-0 186-0 186-0 345-3 345-3 345-3 345-3 345-3 268-3 268-3 268-3 68-0 268-3 268-3 191-3 191-3 191-3 191-3 191-3 341-3 341-3 341-3 192-3 192-3 192-3 269-0 269-0 269-0 269-0 269-0 95-3 95-3 95-3 195-3 195-3 195-3 195-3 195-3 195-3 219-0 219-0 219-0 219-0 219-0 219-0 219-0 219-0 369-0 369-0 369-0 369-0 369-0 369-0 369-0 369-0 249-0 249-0 249-0 249-0 249-0 0-2 0-2 0-2 0-2 0-2 0-2 0-2 0-2 0-2 0-2 0-2 0-2 0-2 0-2 0-2 0-2 0-2 0-2 0-2 0-2 0-2 0-2 0-2 0-2 0-2 0-2 0-2 0-2 0-2 0-2 
0-2 0-2 0-2 0-2 0-2 0-2 0-2 0-2 0-2 0-2 0-2 0-2 0-2 0-2 0-2 0-2 0-2 0-2 0-2 0-2 0-2 0-2 0-2 0-2 0-2 0-2 0-2 0-2 0-2 0-2 0-2 0-2 0-2 0-2 0-2 0-2 80-0 80-0 80-0 80-0 235-0 235-0 235-0 112-3 112-3 112-3 112-3 112-3 112-3 112-3 112-3 254-3 254-3 254-3 254-3 254-3 254-3 254-3 254-3 254-3 256-0 342-0 342-0 342-0 342-0 280-0 280-0 280-0 280-0 280-0 83-0 83-0 83-0 185-0 185-0 155-0 33-3 155-0 155-0 306-3 306-3 306-3 160-3 160-3 160-3 160-3 160-3 245-3 245-3 245-3 245-3 111-0 111-0 111-0 138-0 138-0 138-0 138-0 138-0 288-0 288-0 288-0 242-3 242-3 242-3 242-3 242-3 242-3 242-3 242-3 242-3 371-3 371-3 371-3 371-3 371-3 215-0 40-0 40-0 40-0 538-0 538-0 538-0 538-0 538-0 538-0 538-0 538-0 538-0 142-3 345-3 345-3 345-3 345-3 345-3 268-3 268-3 268-3 68-0 68-0 268-3 268-3 191-3 191-3 191-3 191-3 191-3 191-3 192-3 192-3 192-3 192-3 192-3 269-0 269-0 269-0 269-0 95-3 95-3 95-3 95-3 195-3 195-3 195-3 195-3 219-0 219-0 219-0 219-0 219-0 219-0 219-0 219-0 219-0 369-0 369-0 369-0 369-0 369-0 369-0 369-0 271-0 271-0 271-0 249-0 249-0 249-0 0-2 0-2 0-2 0-2 0-2 0-2 0-2 0-2 0-2 0-2 0-2 0-2 0-2 0-2 0-2 0-2 0-2 0-2 0-2 0-2 0-2 0-2 0-2 0-2 0-2 0-2 0-2 0-2 0-2 0-2 
0-2 0-2 0-2 0-2 0-2 0-2 0-2 0-2 0-2 0-2 0-2 0-2 0-2 0-2 0-2 0-2 0-2 0-2 0-2 0-2 0-2 0-2 0-2 0-2 0-2 0-2 0-2 0-2 0-2 0-2 0-2 0-2 0-2 0-2 0-2 0-2 80-0 80-0 80-0 80-0 80-0 235-0 235-0 235-0 112-3 112-3 252-3 252-3 112-3 112-3 112-3 112-3 112-3 254-3 254-3 254-3 254-3 254-3 254-3 254-3 254-3 342-0 342-0 342-0 342-0 280-0 280-0 280-0 280-0 280-0 280-0 280-0 185-0 185-0 185-0 155-0 33-3 33-3 155-0 155-0 306-3 306-3 160-3 160-3 160-3 160-3 160-3 245-3 245-3 111-0 111-0 111-0 138-0 138-0 138-0 138-0 138-0 138-0 138-0 288-0 288-0 288-0 242-3 242-3 242-3 242-3 242-3 242-3 242-3 242-3 242-3 103-0 103-0 371-3 371-3 371-3 40-0 40-0 40-0 538-0 538-0 538-0 538-0 538-0 538-0 538-0 538-0 538-0 142-3 142-3 345-3 345-3 345-3 345-3 345-3 345-3 268-3 268-3 268-3 268-3 268-3 268-3 191-3 191-3 191-3 191-3 191-3 191-3 192-3 192-3 192-3 192-3 192-3 269-0 192-3 269-0 192-3 192-3 95-3 95-3 95-3 195-3 195-3 195-3 195-3 219-0 219-0 219-0 219-0 146-3 219-0 219-0 146-3 369-0 369-0 369-0 369-0 369-0 369-0 369-0 369-0 271-0 271-0 271-0 271-0 249-0 249-0 0-2 0-2 0-2 0-2 0-2 0-2 0-2 0-2 0-2 0-2 0-2 0-2 0-2 0-2 0-2 0-2 0-2 0-2 0-2 0-2 0-2 0-2 0-2 0-2 0-2 0-2 0-2 0-2 0-2 0-2 
0-2 0-2 0-2 0-2 0-2 0-2 0-2 0-2 0-2 0-2 0-2 0-2 0-2 0-2 0-2 0-2 0-2 0-2 0-2 0-2 0-2 0-2 0-2 0-2 0-2 0-2 0-2 0-2 0-2 0-2 0-2 0-2 0-2 0-2 0-2 80-0 80-0 80-0 80-0 252-3 80-0 235-0 235-0 252-3 252-3 252-3 252-3 252-3 252-3 178-3 178-3 154-3 154-3 154-3 254-3 254-3 254-3 254-3 342-0 342-0 342-0 342-0 342-0 342-0 342-0 280-0 185-0 185-0 185-0 185-0 280-0 185-0 185-0 185-0 185-0 155-0 155-0 155-0 155-0 155-0 306-3 306-3 160-3 160-3 160-3 245-3 245-3 245-3 245-3 245-3 245-3 138-0 138-0 9-3 9-3 138-0 138-0 138-0 288-0 288-0 288-0 288-0 242-3 152-0 152-0 242-3 242-3 242-3 242-3 103-0 103-0 103-0 103-0 371-3 371-3 371-3 40-0 40-0 538-0 538-0 538-0 538-0 538-0 538-0 538-0 538-0 538-0 142-3 142-3 345-3 345-3 345-3 345-3 345-3 345-3 345-3 268-3 268-3 268-3 268-3 268-3 268-3 191-3 191-3 191-3 191-3 191-3 191-3 192-3 192-3 192-3 192-3 192-3 192-3 192-3 192-3 192-3 95-3 95-3 95-3 95-3 195-3 195-3 195-3 195-3 146-3 146-3 219-0 219-0 146-3 146-3 146-3 146-3 146-3 369-0 299-0 299-0 299-0 369-0 369-0 369-0 271-0 271-0 271-0 271-0 271-0 271-0 0-2 0-2 0-2 0-2 0-2 0-2 0-2 0-2 0-2 0-2 0-2 0-2 0-2 0-2 0-2 0-2 0-2 0-2 0-2 0-2 0-2 0-2 0-2 0-2 0-2 0-2 0-2 0-2 0-2 0-2 
0-2 0-2 0-2 0-2 0-2 0-2 0-2 0-2 0-2 0-2 0-2 0-2 0-2 0-2 0-2 0-2 0-2 0-2 0-2 0-2 0-2 0-2 0-2 0-2 0-2 0-2 0-2 0-2 0-2 0-2 0-2 0-2 0-2 0-2 0-2 80-0 80-0 80-0 80-0 252-3 252-3 252-3 235-0 252-3 178-3 178-3 178-3 178-3 178-3 178-3 178-3 154-3 154-3 154-3 154-3 154-3 254-3 254-3 342-0 342-0 342-0 342-0 342-0 342-0 342-0 185-0 185-0 185-0 185-0 185-0 185-0 185-0 185-0 185-0 185-0 155-0 155-0 155-0 155-0 155-0 306-3 306-3 263-3 263-3 160-3 160-3 245-3 245-3 245-3 245-3 245-3 138-0 9-3 9-3 9-3 9-3 9-3 9-3 288-0 288-0 288-0 288-0 152-0 152-0 152-0 242-3 106-3 106-3 106-3 103-0 103-0 103-0 103-0 103-0 103-0 371-3 371-3 40-0 538-0 538-0 538-0 538-0 538-0 142-3 142-3 142-3 142-3 142-3 142-3 345-3 345-3 345-3 345-3 345-3 345-3 268-3 268-3 268-3 268-3 118-0 118-0 118-0 191-3 118-0 191-3 118-0 189-0 192-3 192-3 192-3 192-3 170-3 192-3 192-3 192-3 192-3 95-3 95-3 95-3 95-3 195-3 195-3 195-3 195-3 195-3 146-3 146-3 146-3 146-3 146-3 146-3 146-3 146-3 146-3 299-0 299-0 299-0 299-0 299-0 299-0 369-0 271-0 271-0 271-0 271-0 271-0 271-0 0-2 0-2 0-2 0-2 0-2 0-2 0-2 0-2 0-2 0-2 0-2 0-2 0-2 0-2 0-2 0-2 0-2 0-2 0-2 0-2 0-2 0-2 0-2 0-2 0-2 0-2 0-2 0-2 0-2 0-2 
0-2 0-2 0-2 0-2 0-2 0-2 0-2 0-2 0-2 0-2 0-2 0-2 0-2 0-2 0-2 0-2 0-2 0-2 0-2 0-2 0-2 0-2 0-2 0-2 0-2 0-2 0-2 0-2 0-2 0-2 0-2 0-2 0-2 0-2 0-2 80-0 80-0 80-0 80-0 252-3 252-3 252-3 252-3 252-3 178-3 178-3 178-3 178-3 178-3 178-3 154-3 154-3 154-3 154-3 154-3 154-3 254-3 254-3 254-3 342-0 342-0 342-0 342-0 342-0 342-0 185-0 105-3 105-3 105-3 105-3 185-0 185-0 185-0 185-0 185-0 155-0 155-0 155-0 155-0 155-0 155-0 155-0 263-3 263-3 263-3 263-3 245-3 245-3 245-3 245-3 245-3 9-3 9-3 9-3 9-3 9-3 9-3 152-0 152-0 288-0 152-0 152-0 152-0 152-0 152-0 152-0 106-3 106-3 106-3 103-0 103-0 103-0 103-0 103-0 103-0 103-0 371-3 40-0 40-0 40-0 40-0 538-0 142-3 142-3 142-3 142-3 142-3 142-3 142-3 345-3 345-3 345-3 362-3 345-3 241-0 241-0 241-0 241-0 268-3 118-0 118-0 118-0 118-0 118-0 118-0 118-0 189-0 189-0 192-3 192-3 192-3 170-3 95-3 95-3 95-3 95-3 95-3 95-3 95-3 95-3 195-3 43-3 195-3 146-3 146-3 146-3 146-3 146-3 146-3 146-3 146-3 146-3 325-3 299-0 299-0 299-0 299-0 299-0 299-0 299-0 299-0 271-0 271-0 271-0 271-0 271-0 271-0 0-2 0-2 0-2 0-2 0-2 0-2 0-2 0-2 0-2 0-2 0-2 0-2 0-2 0-2 0-2 0-2 0-2 0-2 0-2 0-2 0-2 0-2 0-2 0-2 0-2 0-2 0-2 0-2 0-2 0-2 
0-2 0-2 0-2 0-2 0-2 0-2 0-2 0-2 0-2 0-2 0-2 0-2 0-2 0-2 0-2 0-2 0-2 0-2 0-2 0-2 0-2 0-2 0-2 0-2 0-2 0-2 0-2 0-2 0-2 0-2 0-2 0-2 0-2 0-2 0-2 80-0 80-0 252-3 252-3 252-3 252-3 252-3 252-3 252-3 178-3 178-3 178-3 178-3 178-3 178-3 178-3 154-3 154-3 154-3 154-3 154-3 154-3 154-3 254-3 342-0 342-0 342-0 105-3 105-3 105-3 105-3 105-3 312-3 105-3 105-3 185-0 185-0 185-0 185-0 185-0 185-0 155-0 155-0 155-0 155-0 155-0 155-0 263-3 263-3 263-3 263-3 245-3 245-3 245-3 245-3 245-3 9-3 9-3 9-3 9-3 9-3 9-3 152-0 152-0 152-0 152-0 152-0 152-0 152-0 152-0 106-3 106-3 106-3 106-3 106-3 106-3 103-0 103-0 103-0 103-0 103-0 103-0 40-0 40-0 40-0 40-0 142-3 142-3 142-3 142-3 142-3 362-3 142-3 142-3 362-3 362-3 362-3 362-3 241-0 241-0 241-0 241-0 118-0 118-0 118-0 118-0 118-0 118-0 118-0 118-0 118-0 189-0 189-0 189-0 189-0 170-3 170-3 170-3 170-3 170-3 170-3 374-3 95-3 95-3 374-3 195-3 43-3 43-3 146-3 146-3 146-3 146-3 146-3 146-3 146-3 146-3 146-3 325-3 325-3 325-3 299-0 299-0 299-0 299-0 299-0 299-0 299-0 271-0 271-0 271-0 271-0 271-0 0-2 0-2 0-2 0-2 0-2 0-2 0-2 0-2 0-2 0-2 0-2 0-2 0-2 0-2 0-2 0-2 0-2 0-2 0-2 0-2 0-2 0-2 0-2 0-2 0-2 0-2 0-2 0-2 0-2 0-2 
0-2 0-2 0-2 0-2 0-2 0-2 0-2 0-2 0-2 0-2 0-2 0-2 0-2 0-2 0-2 0-2 0-2 0-2 0-2 0-2 0-2 0-2 0-2 0-2 0-2 0-2 0-2 0-2 0-2 0-2 0-2 0-2 0-2 0-2 0-2 237-3 237-3 252-3 252-3 252-3 252-3 252-3 252-3 252-3 252-3 178-3 378-3 378-3 378-3 378-3 178-3 378-3 378-3 378-3 154-3 87-0 154-3 154-3 154-3 154-3 154-3 105-3 105-3 105-3 105-3 105-3 312-3 312-3 105-3 105-3 185-0 185-0 185-0 185-0 155-0 155-0 155-0 155-0 155-0 155-0 155-0 263-3 263-3 263-3 263-3 263-3 263-3 245-3 245-3 245-3 245-3 245-3 9-3 9-3 9-3 9-3 9-3 9-3 152-0 247-0 152-0 152-0 152-0 152-0 152-0 106-3 106-3 106-3 106-3 106-3 103-0 103-0 103-0 103-0 103-0 40-0 103-0 40-0 40-0 40-0 40-0 142-3 142-3 142-3 142-3 142-3 362-3 142-3 142-3 362-3 362-3 362-3 362-3 241-0 241-0 241-0 118-0 118-0 118-0 118-0 118-0 118-0 118-0 118-0 118-0 189-0 189-0 189-0 189-0 189-0 170-3 170-3 170-3 170-3 170-3 374-3 374-3 95-3 95-3 374-3 43-3 43-3 43-3 43-3 43-3 146-3 146-3 43-3 43-3 146-3 146-3 325-3 325-3 325-3 325-3 299-0 299-0 299-0 299-0 299-0 299-0 199-0 199-0 199-0 271-0 271-0 271-0 0-2 0-2 0-2 0-2 0-2 0-2 0-2 0-2 0-2 0-2 0-2 0-2 0-2 0-2 0-2 0-2 0-2 0-2 0-2 0-2 0-2 0-2 0-2 0-2 0-2 0-2 0-2 0-2 0-2 0-2 
0-2 0-2 0-2 0-2 0-2 0-2 0-2 0-2 0-2 0-2 0-2 0-2 0-2 0-2 0-2 0-2 0-2 0-2 0-2 0-2 0-2 0-2 0-2 0-2 0-2 0-2 0-2 0-2 0-2 0-2 0-2 0-2 0-2 0-2 237-3 237-3 237-3 237-3 237-3 252-3 252-3 252-3 252-3 252-3 252-3 178-3 378-3 378-3 378-3 378-3 378-3 378-3 378-3 378-3 87-0 87-0 154-3 154-3 154-3 154-3 154-3 105-3 105-3 105-3 105-3 312-3 312-3 312-3 312-3 312-3 185-0 185-0 185-0 185-0 185-0 310-0 155-0 155-0 155-0 155-0 155-0 263-3 263-3 263-3 263-3 263-3 263-3 245-3 245-3 245-3 245-3 245-3 9-3 9-3 9-3 9-3 9-3 247-0 247-0 247-0 152-0 152-0 152-0 152-0 152-0 106-3 106-3 106-3 106-3 106-3 106-3 103-0 103-0 103-0 103-0 40-0 40-0 40-0 40-0 40-0 40-0 40-0 40-0 142-3 142-3 142-3 362-3 362-3 362-3 362-3 362-3 362-3 362-3 241-0 241-0 241-0 241-0 241-0 118-0 118-0 118-0 118-0 118-0 118-0 189-0 189-0 189-0 189-0 170-3 170-3 170-3 170-3 170-3 170-3 170-3 374-3 374-3 374-3 374-3 374-3 43-3 43-3 43-3 43-3 43-3 43-3 43-3 43-3 43-3 43-3 43-3 325-3 325-3 325-3 325-3 299-0 299-0 299-0 299-0 299-0 199-0 199-0 199-0 199-0 271-0 271-0 271-0 0-2 0-2 0-2 0-2 0-2 0-2 0-2 0-2 0-2 0-2 0-2 0-2 0-2 0-2 0-2 0-2 0-2 0-2 0-2 0-2 0-2 0-2 0-2 0-2 0-2 0-2 0-2 0-2 0-2 0-2 
0-2 0-2 0-2 0-2 0-2 0-2 0-2 0-2 0-2 0-2 0-2 0-2 0-2 0-2 0-2 0-2 0-2 0-2 0-2 0-2 0-2 0-2 0-2 0-2 0-2 0-2 0-2 0-2 0-2 0-2 0-2 0-2 0-2 0-2 237-3 237-3 237-3 237-3 237-3 301-3 301-3 301-3 301-3 178-3 178-3 178-3 178-3 378-3 378-3 378-3 378-3 378-3 378-3 87-0 87-0 87-0 87-0 154-3 154-3 154-3 105-3 105-3 105-3 105-3 312-3 312-3 312-3 312-3 312-3 312-3 312-3 312-3 310-0 310-0 310-0 310-0 310-0 310-0 310-0 310-0 263-3 263-3 263-3 263-3 263-3 263-3 255-0 255-0 255-0 255-0 245-3 9-3 9-3 9-3 9-3 9-3 9-3 247-0 247-0 247-0 247-0 247-0 247-0 152-0 152-0 106-3 234-0 234-0 106-3 106-3 106-3 103-0 103-0 103-0 40-0 40-0 40-0 40-0 40-0 339-3 121-3 121-3 121-3 142-3 142-3 142-3 362-3 362-3 362-3 362-3 362-3 362-3 241-0 241-0 241-0 241-0 241-0 241-0 118-0 118-0 118-0 293-3 293-3 293-3 189-0 189-0 189-0 189-0 170-3 170-3 170-3 170-3 170-3 170-3 170-3 374-3 374-3 374-3 374-3 374-3 374-3 374-3 43-3 43-3 43-3 43-3 43-3 43-3 222-3 222-3 43-3 325-3 325-3 325-3 325-3 299-0 299-0 443-3 299-0 299-0 299-0 199-0 199-0 199-0 199-0 199-0 271-0 0-2 0-2 0-2 0-2 0-2 0-2 0-2 0-2 0-2 0-2 0-2 0-2 0-2 0-2 0-2 0-2 0-2 0-2 0-2 0-2 0-2 0-2 0-2 0-2 0-2 0-2 0-2 0-2 0-2 0-2 
0-2 0-2 0-2 0-2 0-2 0-2 0-2 0-2 0-2 0-2 0-2 0-2 0-2 0-2 0-2 0-2 0-2 0-2 0-2 0-2 0-2 0-2 0-2 0-2 0-2 0-2 0-2 0-2 0-2 0-2 0-2 0-2 0-2 0-2 237-3 237-3 237-3 237-3 237-3 301-3 301-3 301-3 301-3 178-3 178-3 178-3 178-3 178-3 378-3 378-3 378-3 378-3 378-3 87-0 87-0 87-0 87-0 154-3 105-3 105-3 105-3 105-3 105-3 105-3 312-3 312-3 312-3 312-3 312-3 312-3 312-3 312-3 310-0 310-0 310-0 310-0 310-0 310-0 310-0 310-0 263-3 263-3 263-3 263-3 263-3 263-3 255-0 255-0 255-0 255-0 255-0 436-0 363-0 9-3 9-3 363-0 363-0 363-0 247-0 247-0 247-0 247-0 247-0 152-0 152-0 234-0 234-0 234-0 234-0 106-3 106-3 106-3 106-3 106-3 106-3 40-0 40-0 339-3 339-3 339-3 121-3 121-3 121-3 121-3 121-3 142-3 362-3 362-3 362-3 362-3 362-3 362-3 241-0 241-0 241-0 241-0 241-0 241-0 293-3 293-3 293-3 293-3 293-3 293-3 189-0 189-0 189-0 189-0 170-3 170-3 170-3 350-0 170-3 170-3 170-3 374-3 374-3 374-3 374-3 374-3 374-3 374-3 374-3 374-3 43-3 43-3 222-3 222-3 222-3 222-3 222-3 325-3 325-3 325-3 325-3 443-3 443-3 443-3 443-3 199-0 199-0 199-0 199-0 199-0 199-0 199-0 199-0 0-2 0-2 0-2 0-2 0-2 0-2 0-2 0-2 0-2 0-2 0-2 0-2 0-2 0-2 0-2 0-2 0-2 0-2 0-2 0-2 0-2 0-2 0-2 0-2 0-2 0-2 0-2 0-2 0-2 0-2 
0-2 0-2 0-2 0-2 0-2 0-2 0-2 0-2 0-2 0-2 0-2 0-2 0-2 0-2 0-2 0-2 0-2 0-2 0-2 0-2 0-2 0-2 0-2 0-2 0-2 0-2 0-2 0-2 0-2 0-2 0-2 0-2 0-2 0-2 237-3 237-3 237-3 237-3 237-3 301-3 301-3 301-3 301-3 301-3 301-3 301-3 178-3 178-3 378-3 378-3 378-3 378-3 378-3 87-0 87-0 87-0 87-0 87-0 87-0 105-3 105-3 105-3 105-3 312-3 312-3 312-3 312-3 312-3 312-3 312-3 312-3 157-0 157-0 157-0 310-0 310-0 310-0 310-0 310-0 255-0 255-0 255-0 255-0 263-3 263-3 255-0 255-0 255-0 255-0 255-0 255-0 436-0 363-0 363-0 363-0 363-0 363-0 363-0 247-0 247-0 247-0 247-0 247-0 152-0 234-0 234-0 234-0 234-0 234-0 234-0 234-0 106-3 106-3 106-3 339-3 40-0 40-0 339-3 339-3 339-3 339-3 121-3 121-3 121-3 121-3 121-3 121-3 362-3 362-3 362-3 362-3 362-3 241-0 241-0 241-0 241-0 293-3 293-3 293-3 293-3 293-3 293-3 293-3 189-0 189-0 350-0 350-0 350-0 350-0 170-3 350-0 350-0 170-3 170-3 170-3 374-3 374-3 374-3 374-3 374-3 374-3 374-3 374-3 43-3 43-3 222-3 222-3 163-0 163-0 222-3 222-3 325-3 325-3 325-3 325-3 443-3 443-3 443-3 443-3 443-3 443-3 199-0 199-0 199-0 199-0 199-0 199-0 0-2 0-2 0-2 0-2 0-2 0-2 0-2 0-2 0-2 0-2 0-2 0-2 0-2 0-2 0-2 0-2 0-2 0-2 0-2 0-2 0-2 0-2 0-2 0-2 0-2 0-2 0-2 0-2 0-2 0-2 
0-2 0-2 0-2 0-2 0-2 0-2 0-2 0-2 0-2 0-2 0-2 0-2 0-2 0-2 0-2 0-2 0-2 0-2 0-2 0-2 0-2 0-2 0-2 0-2 0-2 0-2 0-2 0-2 0-2 0-2 0-2 0-2 0-2 0-2 237-3 237-3 237-3 237-3 237-3 301-3 301-3 301-3 301-3 301-3 301-3 301-3 178-3 178-3 378-3 378-3 378-3 378-3 378-3 233-0 87-0 87-0 87-0 87-0 202-0 202-0 202-0 202-0 105-3 105-3 312-3 312-3 312-3 312-3 312-3 312-3 312-3 157-0 157-0 157-0 310-0 310-0 310-0 310-0 310-0 255-0 255-0 255-0 255-0 255-0 255-0 255-0 255-0 436-0 436-0 436-0 436-0 436-0 363-0 363-0 363-0 363-0 363-0 363-0 247-0 247-0 247-0 247-0 247-0 234-0 234-0 234-0 234-0 234-0 234-0 234-0 234-0 234-0 339-3 339-3 339-3 339-3 339-3 339-3 339-3 339-3 339-3 121-3 121-3 121-3 121-3 121-3 121-3 121-3 362-3 362-3 362-3 362-3 362-3 241-0 241-0 241-0 293-3 293-3 293-3 293-3 293-3 293-3 293-3 189-0 189-0 189-0 350-0 350-0 350-0 350-0 350-0 350-0 170-3 170-3 91-3 374-3 374-3 197-3 197-3 197-3 197-3 374-3 374-3 43-3 43-3 222-3 222-3 222-3 163-0 222-3 325-3 325-3 325-3 325-3 325-3 443-3 443-3 443-3 443-3 443-3 443-3 199-0 199-0 199-0 199-0 199-0 218-3 0-2 0-2 0-2 0-2 0-2 0-2 0-2 0-2 0-2 0-2 0-2 0-2 0-2 0-2 0-2 0-2 0-2 0-2 0-2 0-2 0-2 0-2 0-2 0-2 0-2 0-2 0-2 0-2 0-2 0-2 
0-2 0-2 0-2 0-2 0-2 0-2 0-2 0-2 0-2 0-2 0-2 0-2 0-2 0-2 0-2 0-2 0-2 0-2 0-2 0-2 0-2 0-2 0-2 0-2 0-2 0-2 0-2 0-2 0-2 0-2 0-2 0-2 0-2 0-2 237-3 237-3 237-3 237-3 237-3 301-3 301-3 301-3 301-3 301-3 301-3 301-3 178-3 178-3 428-3 233-0 378-3 233-0 233-0 233-0 87-0 87-0 202-0 202-0 202-0 202-0 202-0 202-0 105-3 105-3 105-3 331-3 312-3 312-3 157-0 157-0 157-0 157-0 157-0 157-0 310-0 310-0 310-0 310-0 310-0 310-0 310-0 238-3 255-0 255-0 255-0 255-0 255-0 436-0 436-0 436-0 436-0 436-0 363-0 363-0 363-0 363-0 363-0 363-0 363-0 363-0 247-0 247-0 247-0 247-0 234-0 234-0 234-0 234-0 234-0 234-0 234-0 234-0 339-3 339-3 339-3 292-3 339-3 339-3 339-3 339-3 339-3 121-3 262-0 121-3 121-3 121-3 121-3 121-3 362-3 362-3 362-3 362-3 241-0 241-0 414-3 414-3 293-3 293-3 293-3 293-3 293-3 293-3 293-3 189-0 189-0 189-0 350-0 350-0 350-0 350-0 350-0 350-0 91-3 91-3 91-3 91-3 197-3 197-3 197-3 197-3 197-3 374-3 374-3 43-3 43-3 222-3 222-3 222-3 163-0 163-0 163-0 325-3 325-3 325-3 325-3 443-3 443-3 443-3 443-3 443-3 443-3 199-0 199-0 199-0 218-3 218-3 218-3 0-2 0-2 0-2 0-2 0-2 0-2 0-2 0-2 0-2 0-2 0-2 0-2 0-2 0-2 0-2 0-2 0-2 0-2 0-2 0-2 0-2 0-2 0-2 0-2 0-2 0-2 0-2 0-2 0-2 0-2 
0-2 0-2 0-2 0-2 0-2 0-2 0-2 0-2 0-2 0-2 0-2 0-2 0-2 0-2 0-2 0-2 0-2 0-2 0-2 0-2 0-2 0-2 0-2 0-2 0-2 0-2 0-2 0-2 0-2 0-2 0-2 0-2 0-2 0-2 237-3 237-3 237-3 237-3 237-3 301-3 301-3 301-3 301-3 301-3 301-3 301-3 428-3 428-3 428-3 233-0 233-0 233-0 233-0 233-0 233-0 87-0 202-0 202-0 202-0 202-0 202-0 202-0 202-0 202-0 331-3 331-3 331-3 331-3 331-3 157-0 157-0 157-0 157-0 157-0 412-3 412-3 412-3 310-0 310-0 310-0 238-3 238-3 238-3 255-0 255-0 255-0 255-0 436-0 436-0 436-0 436-0 436-0 363-0 363-0 363-0 363-0 363-0 363-0 363-0 363-0 247-0 247-0 247-0 247-0 247-0 234-0 234-0 234-0 234-0 234-0 234-0 339-3 339-3 339-3 292-3 292-3 339-3 339-3 339-3 339-3 262-0 262-0 262-0 262-0 262-0 121-3 121-3 121-3 121-3 121-3 121-3 414-3 414-3 414-3 414-3 414-3 293-3 293-3 293-3 293-3 293-3 293-3 293-3 293-3 189-0 189-0 350-0 350-0 350-0 350-0 350-0 350-0 91-3 91-3 91-3 91-3 197-3 197-3 197-3 197-3 197-3 197-3 43-3 43-3 222-3 222-3 222-3 163-0 163-0 163-0 163-0 325-3 325-3 325-3 325-3 443-3 443-3 443-3 443-3 443-3 443-3 199-0 218-3 218-3 218-3 218-3 218-3 218-3 0-2 0-2 0-2 0-2 0-2 0-2 0-2 0-2 0-2 0-2 0-2 0-2 0-2 0-2 0-2 0-2 0-2 0-2 0-2 0-2 0-2 0-2 0-2 0-2 0-2 0-2 0-2 0-2 0-2 
0-2 0-2 0-2 0-2 0-2 0-2 0-2 0-2 0-2 0-2 0-2 0-2 0-2 0-2 0-2 0-2 0-2 0-2 0-2 0-2 0-2 0-2 0-2 0-2 0-2 0-2 0-2 0-2 0-2 0-2 0-2 0-2 0-2 0-2 237-3 377-3 237-3 237-3 301-3 301-3 229-0 229-0 229-0 229-0 428-3 428-3 428-3 428-3 233-0 233-0 233-0 233-0 233-0 233-0 233-0 87-0 87-0 202-0 202-0 202-0 202-0 202-0 202-0 202-0 331-3 331-3 331-3 331-3 331-3 157-0 157-0 157-0 157-0 157-0 412-3 412-3 412-3 310-0 238-3 238-3 238-3 238-3 238-3 238-3 238-3 255-0 255-0 436-0 436-0 436-0 436-0 436-0 436-0 363-0 436-0 436-0 363-0 363-0 363-0 182-3 182-3 247-0 247-0 247-0 247-0 321-0 234-0 234-0 234-0 321-0 339-3 339-3 321-0 321-0 292-3 292-3 339-3 339-3 339-3 262-0 262-0 262-0 262-0 262-0 262-0 121-3 121-3 121-3 121-3 121-3 267-3 267-3 267-3 414-3 414-3 414-3 414-3 414-3 414-3 213-3 213-3 213-3 189-0 189-0 189-0 189-0 189-0 350-0 350-0 350-0 350-0 350-0 91-3 91-3 197-3 197-3 197-3 197-3 197-3 197-3 197-3 197-3 43-3 43-3 222-3 222-3 222-3 163-0 163-0 163-0 163-0 325-3 325-3 325-3 443-3 443-3 443-3 443-3 443-3 443-3 218-3 218-3 218-3 218-3 218-3 218-3 218-3 218-3 0-2 0-2 0-2 0-2 0-2 0-2 0-2 0-2 0-2 0-2 0-2 0-2 0-2 0-2 0-2 0-2 0-2 0-2 0-2 0-2 0-2 0-2 0-2 0-2 0-2 0-2 0-2 0-2 0-2 
0-2 0-2 0-2 0-2 0-2 0-2 0-2 0-2 0-2 0-2 0-2 0-2 0-2 0-2 0-2 0-2 0-2 0-2 0-2 0-2 0-2 0-2 0-2 0-2 0-2 0-2 0-2 0-2 0-2 0-2 0-2 0-2 0-2 0-2 237-3 377-3 237-3 229-0 229-0 229-0 229-0 229-0 229-0 229-0 428-3 428-3 428-3 428-3 428-3 233-0 233-0 233-0 233-0 87-0 87-0 87-0 87-0 202-0 202-0 202-0 202-0 202-0 331-3 202-0 331-3 331-3 331-3 331-3 331-3 331-3 157-0 157-0 157-0 157-0 412-3 412-3 412-3 412-3 238-3 238-3 238-3 238-3 238-3 238-3 238-3 255-0 238-3 436-0 436-0 436-0 436-0 436-0 436-0 436-0 436-0 436-0 363-0 363-0 182-3 182-3 182-3 247-0 247-0 247-0 321-0 321-0 321-0 321-0 321-0 321-0 321-0 321-0 321-0 321-0 292-3 292-3 292-3 262-0 262-0 262-0 262-0 262-0 262-0 262-0 121-3 121-3 121-3 121-3 121-3 121-3 267-3 267-3 414-3 414-3 414-3 414-3 414-3 414-3 414-3 213-3 213-3 213-3 213-3 213-3 213-3 213-3 213-3 350-0 350-0 350-0 350-0 350-0 350-0 91-3 197-3 197-3 197-3 197-3 197-3 197-3 197-3 222-3 222-3 222-3 222-3 448-0 448-0 163-0 163-0 163-0 163-0 163-0 163-0 163-0 443-3 443-3 443-3 443-3 399-0 218-3 218-3 218-3 218-3 218-3 218-3 218-3 218-3 218-3 0-2 0-2 0-2 0-2 0-2 0-2 0-2 0-2 0-2 0-2 0-2 0-2 0-2 0-2 0-2 0-2 0-2 0-2 0-2 0-2 0-2 0-2 0-2 0-2 0-2 0-2 0-2 0-2 0-2 
0-2 0-2 0-2 0-2 0-2 0-2 0-2 0-2 0-2 0-2 0-2 0-2 0-2 0-2 0-2 0-2 0-2 0-2 0-2 0-2 0-2 0-2 0-2 0-2 0-2 0-2 0-2 0-2 0-2 0-2 0-2 0-2 0-2 0-2 377-3 377-3 237-3 229-0 229-0 229-0 229-0 229-0 229-0 229-0 428-3 428-3 428-3 428-3 428-3 233-0 233-0 233-0 233-0 233-0 87-0 87-0 87-0 202-0 202-0 202-0 202-0 331-3 331-3 331-3 331-3 331-3 331-3 331-3 157-0 157-0 157-0 157-0 157-0 412-3 412-3 412-3 412-3 412-3 412-3 238-3 238-3 238-3 238-3 238-3 238-3 238-3 238-3 436-0 436-0 365-3 365-3 365-3 365-3 365-3 365-3 365-3 365-3 363-0 182-3 182-3 182-3 182-3 182-3 247-0 321-0 321-0 321-0 321-0 321-0 321-0 321-0 321-0 321-0 321-0 292-3 292-3 292-3 262-0 262-0 262-0 262-0 262-0 262-0 262-0 262-0 267-3 267-3 267-3 267-3 267-3 267-3 267-3 313-0 414-3 414-3 414-3 414-3 414-3 414-3 213-3 213-3 213-3 213-3 213-3 213-3 213-3 213-3 213-3 350-0 350-0 350-0 91-3 91-3 91-3 197-3 197-3 91-3 197-3 91-3 197-3 197-3 222-3 222-3 448-0 448-0 448-0 448-0 163-0 163-0 163-0 163-0 163-0 163-0 163-0 163-0 399-0 399-0 399-0 399-0 218-3 218-3 218-3 218-3 218-3 218-3 273-0 218-3 218-3 0-2 0-2 0-2 0-2 0-2 0-2 0-2 0-2 0-2 0-2 0-2 0-2 0-2 0-2 0-2 0-2 0-2 0-2 0-2 0-2 0-2 0-2 0-2 0-2 0-2 0-2 0-2 0-2 0-2 
0-2 0-2 0-2 0-2 0-2 0-2 0-2 0-2 0-2 0-2 0-2 0-2 0-2 0-2 0-2 0-2 0-2 0-2 0-2 0-2 0-2 0-2 0-2 0-2 0-2 0-2 0-2 0-2 0-2 0-2 0-2 0-2 0-2 0-2 377-3 377-3 377-3 377-3 229-0 229-0 229-0 229-0 229-0 229-0 428-3 428-3 428-3 428-3 428-3 233-0 233-0 233-0 233-0 233-0 376-0 87-0 87-0 202-0 202-0 202-0 331-3 331-3 331-3 331-3 331-3 331-3 331-3 157-0 157-0 157-0 157-0 157-0 157-0 412-3 412-3 412-3 412-3 412-3 412-3 238-3 238-3 238-3 238-3 238-3 238-3 238-3 436-0 436-0 365-3 365-3 365-3 365-3 365-3 365-3 365-3 365-3 365-3 365-3 182-3 182-3 182-3 182-3 182-3 321-0 321-0 321-0 321-0 321-0 321-0 321-0 321-0 321-0 321-0 321-0 292-3 292-3 292-3 262-0 262-0 262-0 262-0 262-0 262-0 262-0 262-0 169-0 267-3 267-3 267-3 267-3 267-3 313-0 313-0 313-0 414-3 414-3 414-3 414-3 213-3 213-3 213-3 213-3 213-3 213-3 213-3 213-3 213-3 213-3 350-0 424-3 424-3 91-3 91-3 91-3 91-3 91-3 91-3 91-3 91-3 197-3 197-3 197-3 222-3 222-3 448-0 448-0 448-0 448-0 163-0 163-0 163-0 448-0 163-0 163-0 163-0 163-0 399-0 399-0 399-0 218-3 218-3 399-0 273-0 273-0 273-0 273-0 218-3 218-3 273-0 0-2 0-2 0-2 0-2 0-2 0-2 0-2 0-2 0-2 0-2 0-2 0-2 0-2 0-2 0-2 0-2 0-2 0-2 0-2 0-2 0-2 0-2 0-2 0-2 0-2 0-2 0-2 0-2 
0-2 0-2 0-2 0-2 0-2 0-2 0-2 0-2 0-2 0-2 0-2 0-2 0-2 0-2 0-2 0-2 0-2 0-2 0-2 0-2 0-2 0-2 0-2 0-2 0-2 0-2 0-2 0-2 0-2 0-2 0-2 0-2 0-2 0-2 377-3 377-3 377-3 377-3 229-0 229-0 229-0 229-0 229-0 229-0 428-3 428-3 428-3 181-0 428-3 428-3 428-3 233-0 233-0 376-0 376-0 87-0 87-0 202-0 202-0 202-0 330-0 331-3 331-3 331-3 330-0 231-3 231-3 231-3 231-3 231-3 157-0 157-0 412-3 412-3 412-3 412-3 412-3 412-3 158-3 238-3 238-3 238-3 238-3 238-3 238-3 238-3 436-0 436-0 365-3 365-3 365-3 365-3 365-3 365-3 365-3 365-3 182-3 182-3 182-3 182-3 182-3 182-3 182-3 258-0 258-0 258-0 168-0 168-0 168-0 321-0 321-0 321-0 321-0 321-0 292-3 292-3 292-3 292-3 292-3 262-0 262-0 262-0 262-0 262-0 262-0 169-0 267-3 267-3 267-3 313-0 313-0 313-0 313-0 313-0 313-0 414-3 414-3 414-3 414-3 313-0 213-3 213-3 213-3 213-3 213-3 349-0 213-3 213-3 424-3 424-3 424-3 424-3 91-3 91-3 91-3 91-3 91-3 91-3 265-0 265-0 222-3 222-3 222-3 222-3 448-0 448-0 448-0 448-0 448-0 448-0 448-0 448-0 448-0 163-0 163-0 163-0 399-0 399-0 399-0 399-0 399-0 399-0 273-0 273-0 273-0 273-0 218-3 218-3 273-0 0-2 0-2 0-2 0-2 0-2 0-2 0-2 0-2 0-2 0-2 0-2 0-2 0-2 0-2 0-2 0-2 0-2 0-2 0-2 0-2 0-2 0-2 0-2 0-2 0-2 0-2 0-2 0-2 
0-2 0-2 0-2 0-2 0-2 0-2 0-2 0-2 0-2 0-2 0-2 0-2 0-2 0-2 0-2 0-2 0-2 0-2 0-2 0-2 0-2 0-2 0-2 0-2 0-2 0-2 0-2 0-2 0-2 0-2 0-2 0-2 0-2 0-2 0-2 377-3 377-3 377-3 229-0 229-0 229-0 229-0 229-0 428-3 428-3 428-3 181-0 181-0 428-3 428-3 428-3 233-0 233-0 376-0 376-0 376-0 330-0 330-0 330-0 330-0 330-0 331-3 331-3 330-0 330-0 231-3 231-3 231-3 231-3 231-3 231-3 157-0 412-3 412-3 412-3 412-3 412-3 158-3 158-3 158-3 158-3 158-3 158-3 158-3 158-3 264-3 264-3 264-3 264-3 365-3 365-3 365-3 365-3 365-3 365-3 365-3 182-3 182-3 296-3 182-3 182-3 182-3 182-3 258-0 258-0 258-0 168-0 168-0 168-0 168-0 168-0 168-0 168-0 321-0 292-3 292-3 292-3 292-3 292-3 292-3 169-0 169-0 169-0 169-0 169-0 169-0 267-3 267-3 313-0 313-0 313-0 313-0 313-0 313-0 313-0 414-3 414-3 313-0 313-0 313-0 313-0 349-0 349-0 349-0 349-0 349-0 349-0 349-0 424-3 424-3 424-3 424-3 91-3 91-3 91-3 91-3 91-3 91-3 265-0 265-0 265-0 265-0 222-3 222-3 222-3 448-0 448-0 448-0 448-0 448-0 448-0 448-0 448-0 448-0 448-0 399-0 399-0 399-0 399-0 399-0 399-0 399-0 273-0 273-0 273-0 273-0 273-0 273-0 273-0 0-2 0-2 0-2 0-2 0-2 0-2 0-2 0-2 0-2 0-2 0-2 0-2 0-2 0-2 0-2 0-2 0-2 0-2 0-2 0-2 0-2 0-2 0-2 0-2 0-2 0-2 0-2 0-2 
0-2 0-2 0-2 0-2 0-2 0-2 0-2 0-2 0-2 0-2 0-2 0-2 0-2 0-2 0-2 0-2 0-2 0-2 0-2 0-2 0-2 0-2 0-2 0-2 0-2 0-2 0-2 0-2 0-2 0-2 0-2 0-2 0-2 0-2 0-2 377-3 377-3 377-3 229-0 229-0 229-0 229-0 229-0 229-0 428-3 181-0 181-0 181-0 181-0 428-3 181-0 233-0 233-0 376-0 376-0 376-0 376-0 376-0 330-0 330-0 330-0 331-3 331-3 330-0 231-3 231-3 231-3 231-3 231-3 231-3 231-3 231-3 231-3 412-3 412-3 412-3 412-3 158-3 158-3 158-3 158-3 158-3 158-3 158-3 158-3 158-3 264-3 264-3 264-3 264-3 365-3 365-3 264-3 264-3 365-3 365-3 182-3 182-3 296-3 182-3 182-3 182-3 258-0 258-0 258-0 168-0 168-0 168-0 168-0 168-0 168-0 168-0 168-0 270-0 292-3 292-3 292-3 292-3 292-3 292-3 292-3 169-0 169-0 169-0 169-0 169-0 169-0 267-3 267-3 267-3 267-3 267-3 313-0 313-0 313-0 414-3 414-3 313-0 313-0 313-0 313-0 349-0 349-0 349-0 349-0 349-0 349-0 349-0 424-3 424-3 424-3 424-3 322-3 322-3 322-3 322-3 91-3 91-3 265-0 265-0 265-0 265-0 265-0 222-3 222-3 448-0 448-0 340-3 340-3 448-0 448-0 448-0 448-0 448-0 448-0 399-0 399-0 399-0 399-0 399-0 399-0 399-0 148-0 148-0 273-0 273-0 273-0 273-0 273-0 0-2 0-2 0-2 0-2 0-2 0-2 0-2 0-2 0-2 0-2 0-2 0-2 0-2 0-2 0-2 0-2 0-2 0-2 0-2 0-2 0-2 0-2 0-2 0-2 0-2 0-2 0-2 0-2 
0-2 0-2 0-2 0-2 0-2 0-2 0-2 0-2 0-2 0-2 0-2 0-2 0-2 0-2 0-2 0-2 0-2 0-2 0-2 0-2 0-2 0-2 0-2 0-2 0-2 0-2 0-2 0-2 0-2 0-2 0-2 0-2 0-2 0-2 0-2 377-3 377-3 377-3 229-0 303-0 303-0 303-0 428-3 428-3 428-3 181-0 181-0 181-0 181-0 181-0 181-0 181-0 233-0 376-0 376-0 376-0 376-0 376-0 330-0 330-0 330-0 330-0 330-0 330-0 231-3 231-3 231-3 231-3 231-3 231-3 231-3 231-3 231-3 412-3 412-3 412-3 412-3 389-0 158-3 158-3 158-3 216-3 216-3 216-3 216-3 264-3 264-3 264-3 264-3 264-3 264-3 264-3 264-3 264-3 264-3 264-3 182-3 296-3 296-3 182-3 258-0 258-0 258-0 258-0 258-0 168-0 168-0 168-0 168-0 168-0 168-0 168-0 270-0 270-0 292-3 292-3 292-3 292-3 58-0 58-0 58-0 58-0 169-0 169-0 169-0 169-0 169-0 267-3 267-3 267-3 267-3 267-3 313-0 313-0 313-0 313-0 313-0 313-0 313-0 349-0 349-0 349-0 349-0 349-0 349-0 349-0 349-0 424-3 424-3 424-3 424-3 424-3 322-3 322-3 322-3 322-3 366-3 366-3 366-3 265-0 265-0 265-0 265-0 222-3 222-3 448-0 448-0 340-3 340-3 340-3 340-3 340-3 340-3 474-0 474-0 474-0 474-0 474-0 399-0 399-0 399-0 399-0 399-0 148-0 273-0 273-0 273-0 273-0 273-0 0-2 0-2 0-2 0-2 0-2 0-2 0-2 0-2 0-2 0-2 0-2 0-2 0-2 0-2 0-2 0-2 0-2 0-2 0-2 0-2 0-2 0-2 0-2 0-2 0-2 0-2 0-2 0-2 
0-2 0-2 0-2 0-2 0-2 0-2 0-2 0-2 0-2 0-2 0-2 0-2 0-2 0-2 0-2 0-2 0-2 0-2 0-2 0-2 0-2 0-2 0-2 0-2 0-2 0-2 0-2 0-2 0-2 0-2 0-2 0-2 0-2 0-2 377-3 377-3 377-3 377-3 303-0 303-0 303-0 303-0 303-0 303-0 303-0 181-0 181-0 181-0 181-0 181-0 181-0 376-0 376-0 376-0 376-0 376-0 354-0 354-0 330-0 330-0 330-0 330-0 330-0 330-0 330-0 231-3 231-3 231-3 231-3 231-3 231-3 231-3 231-3 389-0 389-0 389-0 389-0 389-0 158-3 158-3 158-3 216-3 216-3 216-3 216-3 216-3 264-3 264-3 264-3 264-3 264-3 264-3 264-3 264-3 264-3 264-3 182-3 296-3 296-3 296-3 258-0 258-0 258-0 258-0 258-0 168-0 168-0 168-0 168-0 168-0 168-0 270-0 270-0 270-0 270-0 292-3 292-3 292-3 58-0 58-0 270-0 58-0 169-0 169-0 169-0 169-0 169-0 267-3 267-3 267-3 267-3 267-3 318-0 318-0 313-0 313-0 313-0 313-0 313-0 349-0 349-0 349-0 349-0 349-0 349-0 349-0 349-0 424-3 424-3 424-3 424-3 424-3 322-3 322-3 322-3 322-3 366-3 366-3 366-3 366-3 366-3 265-0 265-0 265-0 265-0 265-0 340-3 340-3 340-3 340-3 340-3 340-3 474-0 474-0 474-0 474-0 474-0 474-0 399-0 399-0 399-0 399-0 399-0 148-0 148-0 273-0 273-0 273-0 273-0 0-2 0-2 0-2 0-2 0-2 0-2 0-2 0-2 0-2 0-2 0-2 0-2 0-2 0-2 0-2 0-2 0-2 0-2 0-2 0-2 0-2 0-2 0-2 0-2 0-2 0-2 0-2 0-2 
0-2 0-2 0-2 0-2 0-2 0-2 0-2 0-2 0-2 0-2 0-2 0-2 0-2 0-2 0-2 0-2 0-2 0-2 0-2 0-2 0-2 0-2 0-2 0-2 0-2 0-2 0-2 0-2 0-2 0-2 0-2 0-2 0-2 0-2 377-3 377-3 377-3 377-3 303-0 303-0 303-0 303-0 303-0 303-0 303-0 181-0 181-0 181-0 181-0 181-0 376-0 376-0 376-0 376-0 376-0 376-0 354-0 354-0 330-0 330-0 330-0 330-0 330-0 330-0 330-0 201-3 201-3 201-3 201-3 201-3 201-3 389-0 389-0 389-0 389-0 389-0 389-0 389-0 158-3 158-3 158-3 216-3 216-3 216-3 216-3 469-3 469-3 469-3 264-3 264-3 264-3 264-3 336-0 336-0 336-0 336-0 182-3 296-3 296-3 296-3 258-0 258-0 258-0 258-0 258-0 258-0 168-0 168-0 168-0 305-0 270-0 270-0 270-0 270-0 270-0 270-0 270-0 270-0 270-0 270-0 270-0 58-0 169-0 169-0 169-0 169-0 169-0 169-0 267-3 267-3 267-3 267-3 318-0 318-0 318-0 318-0 318-0 318-0 349-0 349-0 244-3 349-0 244-3 244-3 244-3 244-3 424-3 424-3 424-3 424-3 322-3 322-3 322-3 322-3 322-3 322-3 366-3 366-3 366-3 366-3 366-3 366-3 265-0 265-0 265-0 265-0 265-0 340-3 340-3 340-3 340-3 340-3 474-0 474-0 474-0 474-0 394-0 394-0 394-0 394-0 394-0 399-0 399-0 148-0 148-0 273-0 273-0 273-0 273-0 0-2 0-2 0-2 0-2 0-2 0-2 0-2 0-2 0-2 0-2 0-2 0-2 0-2 0-2 0-2 0-2 0-2 0-2 0-2 0-2 0-2 0-2 0-2 0-2 0-2 0-2 0-2 0-2 
0-2 0-2 0-2 0-2 0-2 0-2 0-2 0-2 0-2 0-2 0-2 0-2 0-2 0-2 0-2 0-2 0-2 0-2 0-2 0-2 0-2 0-2 0-2 0-2 0-2 0-2 0-2 0-2 0-2 0-2 0-2 0-2 0-2 0-2 377-3 377-3 377-3 377-3 282-0 303-0 303-0 303-0 303-0 303-0 303-0 303-0 181-0 181-0 181-0 181-0 181-0 376-0 376-0 376-0 376-0 376-0 354-0 354-0 354-0 330-0 354-0 354-0 330-0 330-0 201-3 201-3 201-3 201-3 201-3 201-3 201-3 201-3 389-0 389-0 389-0 389-0 389-0 158-3 158-3 158-3 158-3 158-3 216-3 216-3 469-3 469-3 469-3 469-3 264-3 264-3 264-3 264-3 336-0 336-0 336-0 336-0 336-0 336-0 296-3 296-3 296-3 296-3 296-3 258-0 258-0 258-0 258-0 168-0 168-0 305-0 270-0 270-0 270-0 270-0 270-0 270-0 270-0 270-0 270-0 270-0 58-0 58-0 169-0 169-0 169-0 169-0 169-0 489-3 489-3 489-3 489-3 489-3 318-0 318-0 318-0 318-0 318-0 318-0 349-0 349-0 244-3 244-3 244-3 244-3 244-3 424-3 424-3 424-3 424-3 424-3 322-3 322-3 322-3 322-3 322-3 322-3 322-3 366-3 366-3 366-3 366-3 366-3 265-0 265-0 265-0 265-0 340-3 340-3 340-3 340-3 340-3 474-0 474-0 474-0 474-0 474-0 394-0 394-0 394-0 394-0 394-0 394-0 399-0 148-0 148-0 273-0 273-0 273-0 273-0 0-2 0-2 0-2 0-2 0-2 0-2 0-2 0-2 0-2 0-2 0-2 0-2 0-2 0-2 0-2 0-2 0-2 0-2 0-2 0-2 0-2 0-2 0-2 0-2 0-2 0-2 0-2 0-2 
0-2 0-2 0-2 0-2 0-2 0-2 0-2 0-2 0-2 0-2 0-2 0-2 0-2 0-2 0-2 0-2 0-2 0-2 0-2 0-2 0-2 0-2 0-2 0-2 0-2 0-2 0-2 0-2 0-2 0-2 0-2 0-2 0-2 0-2 377-3 377-3 377-3 282-0 282-0 303-0 303-0 303-0 303-0 303-0 303-0 303-0 204-3 181-0 181-0 181-0 181-0 181-0 376-0 376-0 376-0 376-0 376-0 354-0 354-0 330-0 354-0 354-0 330-0 201-3 201-3 201-3 201-3 201-3 201-3 201-3 201-3 201-3 389-0 389-0 389-0 389-0 389-0 389-0 389-0 158-3 158-3 158-3 216-3 469-3 469-3 469-3 469-3 469-3 264-3 264-3 336-0 336-0 336-0 336-0 336-0 336-0 336-0 336-0 296-3 296-3 296-3 296-3 296-3 258-0 258-0 258-0 258-0 305-0 305-0 305-0 270-0 270-0 270-0 270-0 270-0 270-0 270-0 270-0 270-0 58-0 58-0 58-0 58-0 58-0 58-0 58-0 58-0 489-3 489-3 489-3 489-3 489-3 318-0 318-0 318-0 318-0 318-0 318-0 318-0 318-0 244-3 244-3 244-3 244-3 117-0 116-3 424-3 424-3 424-3 424-3 322-3 322-3 322-3 322-3 322-3 348-3 348-3 348-3 366-3 366-3 366-3 366-3 265-0 265-0 265-0 265-0 194-0 340-3 340-3 340-3 340-3 474-0 474-0 474-0 474-0 474-0 394-0 394-0 394-0 394-0 394-0 394-0 394-0 148-0 148-0 148-0 148-0 148-0 148-0 0-2 0-2 0-2 0-2 0-2 0-2 0-2 0-2 0-2 0-2 0-2 0-2 0-2 0-2 0-2 0-2 0-2 0-2 0-2 0-2 0-2 0-2 0-2 0-2 0-2 0-2 0-2 0-2 
0-2 0-2 0-2 0-2 0-2 0-2 0-2 0-2 0-2 0-2 0-2 0-2 0-2 0-2 0-2 0-2 0-2 0-2 0-2 0-2 0-2 0-2 0-2 0-2 0-2 0-2 0-2 0-2 0-2 0-2 0-2 0-2 0-2 0-2 377-3 377-3 377-3 282-0 282-0 282-0 282-0 204-3 303-0 303-0 303-0 303-0 204-3 181-0 204-3 204-3 204-3 181-0 181-0 230-0 376-0 354-0 354-0 354-0 354-0 330-0 354-0 354-0 330-0 201-3 201-3 201-3 201-3 201-3 201-3 201-3 201-3 259-3 389-0 389-0 389-0 389-0 389-0 389-0 389-0 158-3 158-3 158-3 216-3 469-3 469-3 469-3 469-3 469-3 264-3 469-3 469-3 336-0 336-0 336-0 336-0 336-0 336-0 336-0 336-0 296-3 296-3 296-3 296-3 296-3 258-0 258-0 258-0 164-3 164-3 305-0 305-0 305-0 270-0 270-0 36-3 270-0 58-0 58-0 58-0 58-0 58-0 58-0 58-0 489-3 489-3 489-3 489-3 489-3 489-3 489-3 318-0 318-0 318-0 334-3 318-0 318-0 318-0 318-0 244-3 244-3 244-3 244-3 244-3 117-0 117-0 116-3 116-3 116-3 116-3 424-3 424-3 322-3 322-3 322-3 348-3 348-3 348-3 348-3 366-3 366-3 366-3 366-3 366-3 265-0 194-0 194-0 194-0 340-3 340-3 340-3 340-3 474-0 474-0 474-0 474-0 474-0 394-0 394-0 394-0 394-0 394-0 394-0 394-0 221-0 221-0 148-0 148-0 148-0 148-0 0-2 0-2 0-2 0-2 0-2 0-2 0-2 0-2 0-2 0-2 0-2 0-2 0-2 0-2 0-2 0-2 0-2 0-2 0-2 0-2 0-2 0-2 0-2 0-2 0-2 0-2 0-2 0-2 
0-2 0-2 0-2 0-2 0-2 0-2 0-2 0-2 0-2 0-2 0-2 0-2 0-2 0-2 0-2 0-2 0-2 0-2 0-2 0-2 0-2 0-2 0-2 0-2 0-2 0-2 0-2 0-2 0-2 0-2 0-2 0-2 0-2 0-2 282-0 282-0 282-0 282-0 282-0 282-0 282-0 204-3 204-3 303-0 303-0 204-3 204-3 204-3 204-3 204-3 204-3 204-3 204-3 230-0 230-0 230-0 230-0 354-0 354-0 354-0 354-0 354-0 354-0 354-0 201-3 201-3 201-3 259-3 259-3 201-3 201-3 259-3 259-3 389-0 389-0 389-0 389-0 389-0 389-0 216-3 216-3 216-3 216-3 469-3 469-3 469-3 469-3 469-3 469-3 469-3 469-3 469-3 336-0 469-3 336-0 336-0 336-0 336-0 409-3 409-3 296-3 296-3 296-3 296-3 258-0 258-0 258-0 164-3 164-3 164-3 305-0 305-0 36-3 36-3 36-3 36-3 58-0 58-0 58-0 58-0 58-0 58-0 58-0 489-3 489-3 489-3 489-3 489-3 489-3 489-3 318-0 318-0 334-3 334-3 334-3 318-0 244-3 244-3 244-3 244-3 244-3 244-3 244-3 117-0 116-3 116-3 116-3 116-3 116-3 116-3 424-3 322-3 322-3 322-3 348-3 348-3 348-3 348-3 348-3 366-3 366-3 366-3 366-3 194-0 194-0 194-0 194-0 340-3 194-0 340-3 340-3 474-0 474-0 474-0 474-0 474-0 394-0 394-0 394-0 394-0 394-0 394-0 221-0 221-0 148-0 148-0 148-0 148-0 148-0 0-2 0-2 0-2 0-2 0-2 0-2 0-2 0-2 0-2 0-2 0-2 0-2 0-2 0-2 0-2 0-2 0-2 0-2 0-2 0-2 0-2 0-2 0-2 0-2 0-2 0-2 0-2 0-2 
0-2 0-2 0-2 0-2 0-2 0-2 0-2 0-2 0-2 0-2 0-2 0-2 0-2 0-2 0-2 0-2 0-2 0-2 0-2 0-2 0-2 0-2 0-2 0-2 0-2 0-2 0-2 0-2 0-2 0-2 0-2 0-2 0-2 0-2 282-0 282-0 282-0 282-0 282-0 282-0 282-0 204-3 204-3 204-3 204-3 204-3 204-3 204-3 204-3 204-3 230-0 230-0 230-0 230-0 230-0 230-0 285-3 285-3 285-3 354-0 354-0 354-0 354-0 354-0 201-3 201-3 201-3 259-3 259-3 201-3 259-3 259-3 259-3 389-0 389-0 389-0 216-3 216-3 216-3 216-3 216-3 216-3 216-3 469-3 469-3 469-3 469-3 469-3 469-3 469-3 469-3 469-3 469-3 469-3 336-0 336-0 336-0 336-0 409-3 409-3 308-0 296-3 296-3 296-3 296-3 258-0 164-3 164-3 164-3 164-3 305-0 305-0 36-3 36-3 36-3 36-3 36-3 36-3 36-3 58-0 58-0 58-0 58-0 489-3 489-3 489-3 489-3 489-3 489-3 418-3 318-0 318-0 334-3 334-3 334-3 334-3 244-3 244-3 244-3 244-3 244-3 244-3 244-3 117-0 116-3 116-3 116-3 116-3 116-3 116-3 116-3 322-3 322-3 348-3 348-3 348-3 348-3 348-3 348-3 366-3 366-3 366-3 366-3 194-0 194-0 194-0 194-0 340-3 194-0 194-0 194-0 474-0 474-0 449-3 474-0 394-0 394-0 394-0 394-0 394-0 394-0 394-0 221-0 221-0 148-0 148-0 148-0 0-2 0-2 0-2 0-2 0-2 0-2 0-2 0-2 0-2 0-2 0-2 0-2 0-2 0-2 0-2 0-2 0-2 0-2 0-2 0-2 0-2 0-2 0-2 0-2 0-2 0-2 0-2 0-2 0-2 0-2 
0-2 0-2 0-2 0-2 0-2 0-2 0-2 0-2 0-2 0-2 0-2 0-2 0-2 0-2 0-2 0-2 0-2 0-2 0-2 0-2 0-2 0-2 0-2 0-2 0-2 0-2 0-2 0-2 0-2 0-2 0-2 0-2 0-2 0-2 282-0 282-0 282-0 282-0 282-0 282-0 352-3 352-3 352-3 204-3 204-3 204-3 204-3 204-3 204-3 230-0 230-0 230-0 230-0 230-0 230-0 230-0 285-3 285-3 285-3 285-3 285-3 354-0 354-0 354-0 259-3 259-3 259-3 259-3 259-3 259-3 259-3 259-3 259-3 260-3 260-3 260-3 216-3 216-3 216-3 216-3 216-3 216-3 388-0 388-0 388-0 388-0 388-0 388-0 388-0 439-0 439-0 469-3 409-3 409-3 409-3 336-0 409-3 409-3 409-3 409-3 308-0 296-3 296-3 296-3 296-3 258-0 164-3 164-3 164-3 164-3 305-0 36-3 36-3 36-3 36-3 36-3 36-3 36-3 36-3 36-3 58-0 58-0 58-0 489-3 489-3 489-3 489-3 489-3 489-3 418-3 418-3 418-3 334-3 334-3 334-3 334-3 334-3 334-3 244-3 244-3 244-3 244-3 244-3 117-0 116-3 116-3 116-3 116-3 116-3 116-3 116-3 322-3 348-3 348-3 348-3 348-3 348-3 348-3 348-3 366-3 348-3 348-3 347-3 194-0 194-0 194-0 194-0 194-0 194-0 194-0 194-0 474-0 474-0 449-3 474-0 474-0 474-0 394-0 394-0 394-0 221-0 221-0 221-0 148-0 148-0 148-0 148-0 0-2 0-2 0-2 0-2 0-2 0-2 0-2 0-2 0-2 0-2 0-2 0-2 0-2 0-2 0-2 0-2 0-2 0-2 0-2 0-2 0-2 0-2 0-2 0-2 0-2 0-2 0-2 0-2 0-2 0-2 
0-2 0-2 0-2 0-2 0-2 0-2 0-2 0-2 0-2 0-2 0-2 0-2 0-2 0-2 0-2 0-2 0-2 0-2 0-2 0-2 0-2 0-2 0-2 0-2 0-2 0-2 0-2 0-2 0-2 0-2 0-2 0-2 0-2 0-2 282-0 282-0 282-0 282-0 282-0 282-0 352-3 352-3 352-3 204-3 204-3 204-3 204-3 204-3 204-3 230-0 230-0 230-0 230-0 230-0 230-0 285-3 285-3 285-3 285-3 285-3 354-0 354-0 354-0 354-0 259-3 259-3 259-3 259-3 259-3 259-3 259-3 259-3 259-3 259-3 260-3 260-3 216-3 216-3 216-3 216-3 216-3 216-3 388-0 388-0 388-0 388-0 388-0 388-0 388-0 439-0 439-0 409-3 409-3 409-3 409-3 409-3 409-3 409-3 409-3 409-3 308-0 308-0 296-3 296-3 296-3 164-3 164-3 164-3 164-3 164-3 305-0 305-0 36-3 36-3 36-3 36-3 36-3 36-3 36-3 36-3 337-3 337-3 337-3 337-3 489-3 418-3 418-3 418-3 418-3 418-3 418-3 418-3 418-3 334-3 334-3 334-3 334-3 334-3 334-3 244-3 244-3 244-3 244-3 117-0 116-3 116-3 116-3 116-3 116-3 116-3 116-3 322-3 348-3 214-3 348-3 348-3 348-3 348-3 348-3 348-3 348-3 347-3 347-3 347-3 194-0 194-0 194-0 194-0 194-0 194-0 194-0 474-0 474-0 449-3 449-3 449-3 449-3 449-3 394-0 221-0 221-0 221-0 221-0 148-0 148-0 148-0 148-0 0-2 0-2 0-2 0-2 0-2 0-2 0-2 0-2 0-2 0-2 0-2 0-2 0-2 0-2 0-2 0-2 0-2 0-2 0-2 0-2 0-2 0-2 0-2 0-2 0-2 0-2 0-2 0-2 0-2 0-2 
0-2 0-2 0-2 0-2 0-2 0-2 0-2 0-2 0-2 0-2 0-2 0-2 0-2 0-2 0-2 0-2 0-2 0-2 0-2 0-2 0-2 0-2 0-2 0-2 0-2 0-2 0-2 0-2 0-2 0-2 0-2 0-2 0-2 0-2 282-0 282-0 282-0 352-3 352-3 352-3 352-3 352-3 352-3 356-0 204-3 204-3 356-0 356-0 204-3 230-0 230-0 230-0 230-0 230-0 230-0 285-3 285-3 285-3 285-3 285-3 354-0 354-0 354-0 253-0 253-0 259-3 259-3 259-3 130-0 130-0 259-3 259-3 259-3 259-3 260-3 260-3 260-3 260-3 260-3 260-3 260-3 388-0 388-0 388-0 388-0 388-0 388-0 388-0 388-0 439-0 439-0 439-0 409-3 409-3 409-3 409-3 409-3 409-3 308-0 308-0 308-0 308-0 308-0 308-0 296-3 296-3 164-3 164-3 164-3 164-3 305-0 305-0 36-3 36-3 36-3 36-3 36-3 36-3 36-3 36-3 36-3 337-3 337-3 337-3 337-3 418-3 418-3 418-3 418-3 418-3 418-3 418-3 334-3 334-3 334-3 334-3 334-3 334-3 334-3 117-0 117-0 117-0 117-0 117-0 117-0 117-0 116-3 116-3 116-3 116-3 116-3 214-3 214-3 214-3 214-3 348-3 348-3 348-3 347-3 347-3 348-3 347-3 347-3 347-3 194-0 194-0 194-0 194-0 194-0 194-0 449-3 449-3 449-3 449-3 449-3 449-3 221-0 221-0 221-0 221-0 221-0 221-0 221-0 221-0 221-0 221-0 148-0 0-2 0-2 0-2 0-2 0-2 0-2 0-2 0-2 0-2 0-2 0-2 0-2 0-2 0-2 0-2 0-2 0-2 0-2 0-2 0-2 0-2 0-2 0-2 0-2 0-2 0-2 0-2 0-2 0-2 0-2 
0-2 0-2 0-2 0-2 0-2 0-2 0-2 0-2 0-2 0-2 0-2 0-2 0-2 0-2 0-2 0-2 0-2 0-2 0-2 0-2 0-2 0-2 0-2 0-2 0-2 0-2 0-2 0-2 0-2 0-2 0-2 0-2 0-2 0-2 282-0 282-0 352-3 352-3 352-3 352-3 352-3 356-0 356-0 356-0 356-0 356-0 356-0 356-0 356-0 230-0 230-0 230-0 230-0 230-0 230-0 285-3 285-3 285-3 285-3 285-3 285-3 285-3 253-0 253-0 253-0 253-0 259-3 130-0 130-0 130-0 130-0 130-0 130-0 333-3 333-3 260-3 260-3 260-3 260-3 260-3 260-3 260-3 388-0 388-0 388-0 388-0 388-0 439-0 439-0 439-0 439-0 439-0 439-0 409-3 409-3 409-3 409-3 308-0 308-0 308-0 308-0 308-0 308-0 308-0 164-3 164-3 164-3 164-3 164-3 305-0 305-0 305-0 36-3 36-3 36-3 36-3 36-3 337-3 337-3 337-3 337-3 337-3 337-3 337-3 337-3 418-3 418-3 418-3 418-3 418-3 418-3 418-3 418-3 334-3 334-3 334-3 334-3 334-3 334-3 117-0 117-0 117-0 117-0 117-0 117-0 117-0 116-3 116-3 116-3 214-3 214-3 214-3 214-3 214-3 214-3 214-3 214-3 214-3 214-3 347-3 347-3 347-3 347-3 347-3 194-0 194-0 323-3 323-3 323-3 323-3 449-3 449-3 449-3 449-3 449-3 449-3 449-3 400-3 221-0 400-3 221-0 221-0 221-0 221-0 221-0 221-0 0-2 0-2 0-2 0-2 0-2 0-2 0-2 0-2 0-2 0-2 0-2 0-2 0-2 0-2 0-2 0-2 0-2 0-2 0-2 0-2 0-2 0-2 0-2 0-2 0-2 0-2 0-2 0-2 0-2 0-2 0-2 
0-2 0-2 0-2 0-2 0-2 0-2 0-2 0-2 0-2 0-2 0-2 0-2 0-2 0-2 0-2 0-2 0-2 0-2 0-2 0-2 0-2 0-2 0-2 0-2 0-2 0-2 0-2 0-2 0-2 0-2 0-2 0-2 0-2 0-2 282-0 282-0 352-3 352-3 352-3 352-3 352-3 352-3 356-0 356-0 356-0 356-0 356-0 356-0 401-3 401-3 401-3 230-0 230-0 230-0 230-0 285-3 285-3 285-3 285-3 285-3 285-3 253-0 253-0 253-0 253-0 253-0 253-0 130-0 130-0 130-0 130-0 130-0 333-3 333-3 333-3 333-3 333-3 260-3 260-3 260-3 260-3 388-0 388-0 388-0 388-0 439-0 439-0 439-0 439-0 439-0 439-0 409-3 409-3 409-3 409-3 409-3 409-3 409-3 308-0 308-0 308-0 308-0 308-0 308-0 164-3 164-3 164-3 164-3 164-3 305-0 305-0 305-0 305-0 305-0 305-0 305-0 36-3 337-3 337-3 337-3 337-3 337-3 337-3 337-3 337-3 418-3 418-3 418-3 418-3 418-3 418-3 497-3 497-3 497-3 334-3 334-3 334-3 334-3 117-0 117-0 117-0 117-0 117-0 117-0 117-0 545-3 545-3 545-3 545-3 214-3 214-3 214-3 214-3 214-3 214-3 214-3 214-3 214-3 214-3 347-3 347-3 347-3 347-3 347-3 347-3 323-3 323-3 323-3 323-3 323-3 449-3 449-3 449-3 449-3 449-3 449-3 449-3 400-3 400-3 400-3 400-3 400-3 221-0 221-0 221-0 221-0 0-2 0-2 0-2 0-2 0-2 0-2 0-2 0-2 0-2 0-2 0-2 0-2 0-2 0-2 0-2 0-2 0-2 0-2 0-2 0-2 0-2 0-2 0-2 0-2 0-2 0-2 0-2 0-2 0-2 0-2 0-2 
0-2 0-2 0-2 0-2 0-2 0-2 0-2 0-2 0-2 0-2 0-2 0-2 0-2 0-2 0-2 0-2 0-2 0-2 0-2 0-2 0-2 0-2 0-2 0-2 0-2 0-2 0-2 0-2 0-2 0-2 0-2 0-2 0-2 0-2 251-0 251-0 251-0 352-3 352-3 352-3 352-3 352-3 352-3 356-0 356-0 356-0 356-0 356-0 401-3 401-3 401-3 401-3 401-3 401-3 285-3 285-3 285-3 285-3 285-3 285-3 253-0 253-0 253-0 253-0 253-0 253-0 253-0 130-0 130-0 130-0 130-0 333-3 333-3 333-3 333-3 333-3 260-3 260-3 260-3 260-3 260-3 388-0 388-0 388-0 388-0 217-0 439-0 439-0 439-0 439-0 439-0 439-0 283-0 409-3 409-3 409-3 409-3 283-0 308-0 308-0 308-0 308-0 308-0 308-0 164-3 164-3 164-3 305-0 305-0 305-0 447-3 568-3 568-3 305-0 305-0 305-0 337-3 337-3 337-3 337-3 337-3 337-3 368-3 368-3 337-3 418-3 418-3 418-3 418-3 418-3 418-3 497-3 497-3 497-3 497-3 334-3 334-3 334-3 117-0 117-0 117-0 117-0 117-0 117-0 545-3 545-3 545-3 545-3 545-3 545-3 214-3 214-3 214-3 214-3 214-3 214-3 214-3 214-3 347-3 347-3 347-3 347-3 347-3 347-3 323-3 323-3 323-3 323-3 323-3 323-3 323-3 323-3 323-3 449-3 449-3 449-3 449-3 449-3 400-3 400-3 400-3 400-3 400-3 221-0 221-0 221-0 0-2 0-2 0-2 0-2 0-2 0-2 0-2 0-2 0-2 0-2 0-2 0-2 0-2 0-2 0-2 0-2 0-2 0-2 0-2 0-2 0-2 0-2 0-2 0-2 0-2 0-2 0-2 0-2 0-2 0-2 0-2 
0-2 0-2 0-2 0-2 0-2 0-2 0-2 0-2 0-2 0-2 0-2 0-2 0-2 0-2 0-2 0-2 0-2 0-2 0-2 0-2 0-2 0-2 0-2 0-2 0-2 0-2 0-2 0-2 0-2 0-2 0-2 0-2 0-2 0-2 251-0 251-0 251-0 251-0 352-3 352-3 352-3 352-3 352-3 352-3 352-3 352-3 356-0 356-0 356-0 356-0 356-0 401-3 401-3 401-3 285-3 285-3 285-3 285-3 285-3 402-0 402-0 402-0 253-0 253-0 253-0 253-0 253-0 130-0 130-0 130-0 130-0 130-0 130-0 333-3 333-3 333-3 260-3 260-3 260-3 260-3 260-3 217-0 217-0 217-0 217-0 217-0 439-0 439-0 439-0 439-0 439-0 439-0 283-0 283-0 283-0 283-0 283-0 283-0 283-0 283-0 308-0 308-0 308-0 308-0 164-3 164-3 164-3 164-3 447-3 447-3 447-3 568-3 568-3 305-0 305-0 337-3 337-3 337-3 337-3 337-3 337-3 368-3 368-3 368-3 337-3 115-3 115-3 115-3 497-3 497-3 497-3 497-3 497-3 497-3 497-3 497-3 497-3 497-3 497-3 497-3 117-0 117-0 117-0 545-3 545-3 545-3 545-3 545-3 545-3 545-3 214-3 214-3 214-3 214-3 324-3 324-3 324-3 324-3 347-3 347-3 347-3 347-3 347-3 323-3 323-3 323-3 323-3 323-3 323-3 323-3 317-3 317-3 323-3 449-3 449-3 449-3 400-3 400-3 400-3 400-3 400-3 400-3 400-3 221-0 221-0 221-0 0-2 0-2 0-2 0-2 0-2 0-2 0-2 0-2 0-2 0-2 0-2 0-2 0-2 0-2 0-2 0-2 0-2 0-2 0-2 0-2 0-2 0-2 0-2 0-2 0-2 0-2 0-2 0-2 0-2 0-2 0-2 
0-2 0-2 0-2 0-2 0-2 0-2 0-2 0-2 0-2 0-2 0-2 0-2 0-2 0-2 0-2 0-2 0-2 0-2 0-2 0-2 0-2 0-2 0-2 0-2 0-2 0-2 0-2 0-2 0-2 0-2 0-2 0-2 0-2 0-2 251-0 251-0 251-0 251-0 251-0 352-3 352-3 352-3 352-3 352-3 356-0 356-0 356-0 356-0 356-0 356-0 401-3 401-3 401-3 402-0 402-0 402-0 402-0 402-0 402-0 402-0 402-0 402-0 402-0 253-0 253-0 253-0 253-0 253-0 130-0 130-0 130-0 130-0 130-0 333-3 333-3 333-3 260-3 260-3 260-3 260-3 514-0 514-0 217-0 217-0 217-0 217-0 217-0 439-0 439-0 439-0 439-0 439-0 283-0 283-0 283-0 283-0 283-0 283-0 283-0 308-0 308-0 308-0 308-0 184-0 184-0 184-0 164-3 447-3 447-3 447-3 447-3 568-3 568-3 305-0 305-0 337-3 337-3 337-3 337-3 337-3 368-3 368-3 368-3 364-3 364-3 364-3 115-3 115-3 115-3 115-3 497-3 497-3 497-3 497-3 497-3 497-3 497-3 497-3 290-0 290-0 117-0 117-0 290-0 290-0 545-3 545-3 545-3 545-3 545-3 545-3 545-3 214-3 214-3 324-3 324-3 324-3 324-3 324-3 324-3 324-3 347-3 347-3 323-3 323-3 323-3 323-3 323-3 323-3 323-3 323-3 317-3 317-3 317-3 449-3 449-3 449-3 400-3 400-3 400-3 400-3 400-3 400-3 400-3 400-3 400-3 0-2 0-2 0-2 0-2 0-2 0-2 0-2 0-2 0-2 0-2 0-2 0-2 0-2 0-2 0-2 0-2 0-2 0-2 0-2 0-2 0-2 0-2 0-2 0-2 0-2 0-2 0-2 0-2 0-2 0-2 0-2 0-2 
0-2 0-2 0-2 0-2 0-2 0-2 0-2 0-2 0-2 0-2 0-2 0-2 0-2 0-2 0-2 0-2 0-2 0-2 0-2 0-2 0-2 0-2 0-2 0-2 0-2 0-2 0-2 0-2 0-2 0-2 0-2 0-2 0-2 0-2 251-0 251-0 251-0 251-0 251-0 352-3 352-3 307-3 307-3 307-3 307-3 307-3 356-0 356-0 356-0 356-0 401-3 401-3 401-3 402-0 402-0 402-0 327-3 327-3 327-3 402-0 402-0 402-0 402-0 402-0 402-0 253-0 253-0 253-0 130-0 130-0 130-0 130-0 130-0 333-3 333-3 333-3 333-3 333-3 260-3 260-3 514-0 514-0 217-0 217-0 217-0 217-0 217-0 217-0 439-0 439-0 283-0 283-0 283-0 283-0 283-0 283-0 283-0 283-0 283-0 283-0 283-0 308-0 308-0 184-0 184-0 447-3 447-3 447-3 447-3 447-3 447-3 568-3 568-3 305-0 305-0 568-3 568-3 337-3 337-3 368-3 368-3 368-3 368-3 364-3 364-3 364-3 364-3 115-3 115-3 115-3 115-3 497-3 497-3 115-3 461-0 461-0 497-3 497-3 290-0 290-0 290-0 117-0 290-0 290-0 290-0 290-0 545-3 545-3 545-3 545-3 462-0 462-0 462-0 462-0 324-3 324-3 324-3 324-3 324-3 324-3 324-3 347-3 347-3 347-3 317-3 323-3 323-3 323-3 323-3 317-3 317-3 566-0 566-0 566-0 449-3 449-3 400-3 400-3 400-3 400-3 400-3 400-3 400-3 400-3 400-3 0-2 0-2 0-2 0-2 0-2 0-2 0-2 0-2 0-2 0-2 0-2 0-2 0-2 0-2 0-2 0-2 0-2 0-2 0-2 0-2 0-2 0-2 0-2 0-2 0-2 0-2 0-2 0-2 0-2 0-2 0-2 0-2 
0-2 0-2 0-2 0-2 0-2 0-2 0-2 0-2 0-2 0-2 0-2 0-2 0-2 0-2 0-2 0-2 0-2 0-2 0-2 0-2 0-2 0-2 0-2 0-2 0-2 0-2 0-2 0-2 0-2 0-2 0-2 0-2 0-2 0-2 251-0 251-0 251-0 251-0 251-0 251-0 251-0 307-3 307-3 307-3 307-3 307-3 356-0 307-3 356-0 401-3 401-3 401-3 401-3 402-0 402-0 327-3 327-3 327-3 327-3 286-0 286-0 402-0 402-0 402-0 402-0 503-3 253-0 253-0 130-0 130-0 333-3 333-3 333-3 333-3 514-0 333-3 333-3 514-0 260-3 260-3 514-0 514-0 514-0 217-0 217-0 217-0 217-0 217-0 217-0 283-0 283-0 283-0 283-0 283-0 283-0 283-0 283-0 283-0 184-0 184-0 184-0 184-0 184-0 184-0 447-3 447-3 447-3 447-3 447-3 447-3 447-3 568-3 568-3 568-3 568-3 568-3 568-3 568-3 568-3 568-3 368-3 368-3 368-3 364-3 364-3 364-3 364-3 115-3 115-3 115-3 115-3 115-3 115-3 115-3 461-0 497-3 497-3 497-3 290-0 290-0 290-0 290-0 290-0 290-0 290-0 290-0 290-0 545-3 545-3 545-3 462-0 462-0 462-0 462-0 324-3 462-0 324-3 324-3 324-3 324-3 324-3 347-3 347-3 347-3 317-3 317-3 317-3 317-3 317-3 317-3 317-3 566-0 566-0 566-0 566-0 375-3 375-3 375-3 375-3 375-3 375-3 375-3 375-3 375-3 375-3 0-2 0-2 0-2 0-2 0-2 0-2 0-2 0-2 0-2 0-2 0-2 0-2 0-2 0-2 0-2 0-2 0-2 0-2 0-2 0-2 0-2 0-2 0-2 0-2 0-2 0-2 0-2 0-2 0-2 0-2 0-2 0-2 
0-2 0-2 0-2 0-2 0-2 0-2 0-2 0-2 0-2 0-2 0-2 0-2 0-2 0-2 0-2 0-2 0-2 0-2 0-2 0-2 0-2 0-2 0-2 0-2 0-2 0-2 0-2 0-2 0-2 0-2 0-2 0-2 0-2 0-2 251-0 251-0 251-0 251-0 251-0 307-3 307-3 307-3 307-3 307-3 307-3 307-3 307-3 307-3 307-3 401-3 401-3 401-3 401-3 327-3 327-3 327-3 327-3 327-3 327-3 286-0 286-0 402-0 402-0 402-0 402-0 503-3 503-3 253-0 130-0 130-0 333-3 333-3 333-3 333-3 514-0 514-0 514-0 514-0 260-3 260-3 514-0 514-0 514-0 217-0 217-0 217-0 217-0 217-0 217-0 332-0 332-0 332-0 332-0 332-0 332-0 332-0 332-0 332-0 184-0 184-0 184-0 184-0 184-0 184-0 447-3 447-3 447-3 447-3 447-3 447-3 447-3 447-3 360-0 360-0 568-3 568-3 568-3 568-3 568-3 568-3 368-3 368-3 368-3 364-3 364-3 364-3 364-3 115-3 115-3 115-3 115-3 115-3 115-3 115-3 461-0 497-3 243-3 497-3 290-0 290-0 290-0 290-0 290-0 290-0 290-0 290-0 545-3 545-3 545-3 545-3 462-0 462-0 462-0 462-0 462-0 462-0 324-3 324-3 324-3 324-3 324-3 324-3 473-3 473-3 317-3 317-3 317-3 317-3 317-3 317-3 317-3 566-0 566-0 566-0 566-0 566-0 566-0 375-3 375-3 375-3 375-3 375-3 375-3 375-3 375-3 0-2 0-2 0-2 0-2 0-2 0-2 0-2 0-2 0-2 0-2 0-2 0-2 0-2 0-2 0-2 0-2 0-2 0-2 0-2 0-2 0-2 0-2 0-2 0-2 0-2 0-2 0-2 0-2 0-2 0-2 0-2 0-2 
0-2 0-2 0-2 0-2 0-2 0-2 0-2 0-2 0-2 0-2 0-2 0-2 0-2 0-2 0-2 0-2 0-2 0-2 0-2 0-2 0-2 0-2 0-2 0-2 0-2 0-2 0-2 0-2 0-2 0-2 0-2 0-2 0-2 0-2 0-2 251-0 251-0 251-0 251-0 307-3 307-3 307-3 307-3 307-3 307-3 307-3 307-3 307-3 307-3 401-3 401-3 401-3 401-3 327-3 327-3 327-3 327-3 327-3 286-0 286-0 286-0 402-0 402-0 402-0 402-0 402-0 503-3 503-3 503-3 130-0 130-0 503-3 333-3 333-3 479-0 514-0 514-0 514-0 514-0 514-0 514-0 514-0 514-0 514-0 514-0 217-0 217-0 217-0 217-0 332-0 332-0 332-0 332-0 332-0 332-0 332-0 332-0 332-0 332-0 184-0 184-0 470-0 447-3 447-3 447-3 447-3 447-3 447-3 447-3 447-3 360-0 360-0 360-0 360-0 360-0 360-0 568-3 568-3 568-3 568-3 368-3 368-3 368-3 364-3 364-3 364-3 364-3 364-3 115-3 115-3 115-3 115-3 115-3 115-3 461-0 497-3 243-3 497-3 243-3 243-3 290-0 290-0 290-0 290-0 290-0 290-0 545-3 545-3 545-3 545-3 462-0 462-0 462-0 462-0 462-0 462-0 324-3 324-3 324-3 324-3 324-3 324-3 473-3 473-3 317-3 317-3 317-3 317-3 317-3 317-3 317-3 566-0 566-0 566-0 566-0 566-0 375-3 375-3 375-3 375-3 375-3 375-3 375-3 0-2 0-2 0-2 0-2 0-2 0-2 0-2 0-2 0-2 0-2 0-2 0-2 0-2 0-2 0-2 0-2 0-2 0-2 0-2 0-2 0-2 0-2 0-2 0-2 0-2 0-2 0-2 0-2 0-2 0-2 0-2 0-2 0-2 0-2 
0-2 0-2 0-2 0-2 0-2 0-2 0-2 0-2 0-2 0-2 0-2 0-2 0-2 0-2 0-2 0-2 0-2 0-2 0-2 0-2 0-2 0-2 0-2 0-2 0-2 0-2 0-2 0-2 0-2 0-2 0-2 0-2 0-2 0-2 0-2 251-0 357-0 251-0 251-0 307-3 307-3 307-3 307-3 357-0 307-3 307-3 307-3 307-3 183-3 401-3 401-3 401-3 327-3 327-3 327-3 327-3 327-3 286-0 286-0 286-0 286-0 286-0 286-0 286-0 286-0 503-3 503-3 503-3 503-3 503-3 503-3 503-3 333-3 479-0 479-0 514-0 514-0 514-0 514-0 514-0 514-0 514-0 514-0 514-0 514-0 217-0 217-0 217-0 217-0 332-0 332-0 332-0 332-0 332-0 332-0 332-0 184-0 184-0 184-0 184-0 470-0 470-0 470-0 470-0 470-0 353-0 447-3 447-3 447-3 447-3 360-0 360-0 360-0 360-0 360-0 568-3 568-3 568-3 568-3 568-3 368-3 368-3 368-3 364-3 364-3 364-3 364-3 364-3 115-3 115-3 115-3 115-3 115-3 461-0 461-0 461-0 243-3 243-3 243-3 243-3 290-0 290-0 290-0 290-0 290-0 290-0 545-3 462-0 462-0 462-0 462-0 462-0 462-0 462-0 462-0 462-0 462-0 473-3 324-3 473-3 324-3 324-3 473-3 473-3 317-3 317-3 317-3 317-3 317-3 566-0 566-0 566-0 566-0 566-0 566-0 566-0 375-3 375-3 375-3 375-3 375-3 375-3 375-3 0-2 0-2 0-2 0-2 0-2 0-2 0-2 0-2 0-2 0-2 0-2 0-2 0-2 0-2 0-2 0-2 0-2 0-2 0-2 0-2 0-2 0-2 0-2 0-2 0-2 0-2 0-2 0-2 0-2 0-2 0-2 0-2 0-2 0-2 
0-2 0-2 0-2 0-2 0-2 0-2 0-2 0-2 0-2 0-2 0-2 0-2 0-2 0-2 0-2 0-2 0-2 0-2 0-2 0-2 0-2 0-2 0-2 0-2 0-2 0-2 0-2 0-2 0-2 0-2 0-2 0-2 0-2 0-2 0-2 357-0 357-0 357-0 357-0 357-0 357-0 357-0 357-0 357-0 357-0 183-3 183-3 183-3 183-3 183-3 401-3 401-3 401-3 327-3 327-3 327-3 327-3 286-0 286-0 286-0 286-0 286-0 286-0 286-0 286-0 286-0 503-3 503-3 503-3 503-3 503-3 503-3 333-3 503-3 479-0 514-0 514-0 514-0 328-3 328-3 514-0 328-3 328-3 328-3 217-0 217-0 217-0 453-0 453-0 332-0 332-0 332-0 332-0 332-0 332-0 184-0 184-0 184-0 470-0 470-0 470-0 470-0 470-0 470-0 470-0 353-0 447-3 447-3 360-0 360-0 360-0 360-0 360-0 360-0 568-3 568-3 568-3 568-3 568-3 568-3 368-3 368-3 368-3 364-3 364-3 364-3 461-0 364-3 364-3 364-3 364-3 461-0 115-3 115-3 461-0 461-0 461-0 243-3 243-3 243-3 243-3 372-3 372-3 372-3 372-3 372-3 372-3 372-3 372-3 462-0 462-0 462-0 495-3 495-3 462-0 462-0 473-3 473-3 473-3 473-3 473-3 324-3 473-3 473-3 473-3 317-3 317-3 147-0 317-3 566-0 566-0 566-0 566-0 566-0 566-0 566-0 319-0 375-3 375-3 375-3 375-3 375-3 0-2 0-2 0-2 0-2 0-2 0-2 0-2 0-2 0-2 0-2 0-2 0-2 0-2 0-2 0-2 0-2 0-2 0-2 0-2 0-2 0-2 0-2 0-2 0-2 0-2 0-2 0-2 0-2 0-2 0-2 0-2 0-2 0-2 0-2 0-2 
0-2 0-2 0-2 0-2 0-2 0-2 0-2 0-2 0-2 0-2 0-2 0-2 0-2 0-2 0-2 0-2 0-2 0-2 0-2 0-2 0-2 0-2 0-2 0-2 0-2 0-2 0-2 0-2 0-2 0-2 0-2 0-2 0-2 0-2 0-2 357-0 357-0 357-0 357-0 357-0 357-0 357-0 357-0 357-0 357-0 183-3 183-3 183-3 183-3 183-3 401-3 401-3 401-3 327-3 327-3 327-3 327-3 286-0 286-0 286-0 286-0 286-0 427-0 286-0 286-0 286-0 503-3 503-3 503-3 503-3 503-3 503-3 503-3 503-3 479-0 479-0 514-0 328-3 328-3 328-3 328-3 328-3 328-3 328-3 328-3 328-3 328-3 328-3 453-0 453-0 332-0 332-0 332-0 332-0 332-0 184-0 184-0 184-0 470-0 470-0 470-0 470-0 470-0 470-0 470-0 353-0 353-0 353-0 520-3 520-3 360-0 360-0 360-0 360-0 360-0 360-0 360-0 368-3 368-3 368-3 368-3 368-3 368-3 368-3 364-3 364-3 461-0 364-3 364-3 461-0 461-0 461-0 461-0 461-0 461-0 461-0 461-0 243-3 243-3 243-3 372-3 372-3 372-3 372-3 372-3 372-3 372-3 372-3 372-3 495-3 495-3 495-3 495-3 462-0 462-0 462-0 473-3 473-3 473-3 473-3 473-3 473-3 473-3 473-3 473-3 473-3 147-0 147-0 147-0 147-0 147-0 566-0 566-0 566-0 566-0 566-0 319-0 319-0 375-3 319-0 319-0 319-0 0-2 0-2 0-2 0-2 0-2 0-2 0-2 0-2 0-2 0-2 0-2 0-2 0-2 0-2 0-2 0-2 0-2 0-2 0-2 0-2 0-2 0-2 0-2 0-2 0-2 0-2 0-2 0-2 0-2 0-2 0-2 0-2 0-2 0-2 0-2 
0-2 0-2 0-2 0-2 0-2 0-2 0-2 0-2 0-2 0-2 0-2 0-2 0-2 0-2 0-2 0-2 0-2 0-2 0-2 0-2 0-2 0-2 0-2 0-2 0-2 0-2 0-2 0-2 0-2 0-2 0-2 0-2 0-2 0-2 0-2 357-0 357-0 357-0 357-0 357-0 357-0 357-0 357-0 357-0 357-0 183-3 183-3 183-3 183-3 183-3 482-3 482-3 401-3 482-3 327-3 327-3 327-3 286-0 286-0 286-0 427-0 427-0 427-0 559-0 286-0 286-0 503-3 503-3 503-3 503-3 503-3 503-3 503-3 503-3 479-0 479-0 479-0 302-3 302-3 328-3 328-3 328-3 328-3 328-3 328-3 328-3 453-0 453-0 453-0 453-0 453-0 453-0 453-0 184-0 184-0 184-0 184-0 470-0 470-0 470-0 470-0 470-0 470-0 470-0 470-0 353-0 353-0 520-3 520-3 520-3 520-3 360-0 360-0 360-0 360-0 360-0 368-3 368-3 368-3 368-3 563-0 563-0 563-0 563-0 563-0 364-3 461-0 461-0 461-0 461-0 461-0 461-0 461-0 461-0 461-0 243-3 243-3 243-3 243-3 243-3 372-3 372-3 372-3 372-3 372-3 372-3 372-3 372-3 495-3 495-3 495-3 495-3 495-3 495-3 462-0 462-0 473-3 473-3 473-3 473-3 473-3 473-3 473-3 421-0 421-0 421-0 147-0 147-0 147-0 147-0 147-0 147-0 566-0 566-0 319-0 319-0 319-0 319-0 319-0 319-0 319-0 319-0 0-2 0-2 0-2 0-2 0-2 0-2 0-2 0-2 0-2 0-2 0-2 0-2 0-2 0-2 0-2 0-2 0-2 0-2 0-2 0-2 0-2 0-2 0-2 0-2 0-2 0-2 0-2 0-2 0-2 0-2 0-2 0-2 0-2 0-2 0-2 
0-2 0-2 0-2 0-2 0-2 0-2 0-2 0-2 0-2 0-2 0-2 0-2 0-2 0-2 0-2 0-2 0-2 0-2 0-2 0-2 0-2 0-2 0-2 0-2 0-2 0-2 0-2 0-2 0-2 0-2 0-2 0-2 0-2 0-2 0-2 357-0 357-0 506-0 506-0 357-0 357-0 357-0 357-0 506-0 183-3 183-3 183-3 183-3 482-3 482-3 482-3 482-3 482-3 482-3 327-3 327-3 327-3 286-0 427-0 427-0 427-0 427-0 559-0 559-0 559-0 559-0 503-3 503-3 503-3 559-0 559-0 559-0 503-3 503-3 479-0 479-0 479-0 302-3 302-3 328-3 328-3 328-3 328-3 328-3 328-3 328-3 453-0 453-0 453-0 453-0 453-0 453-0 453-0 184-0 184-0 184-0 437-3 470-0 470-0 470-0 470-0 470-0 470-0 470-0 353-0 353-0 353-0 353-0 520-3 520-3 520-3 360-0 360-0 360-0 360-0 360-0 360-0 368-3 368-3 368-3 563-0 563-0 563-0 563-0 563-0 413-0 413-0 413-0 413-0 461-0 461-0 461-0 461-0 461-0 461-0 243-3 243-3 243-3 243-3 243-3 243-3 243-3 372-3 372-3 372-3 372-3 372-3 372-3 495-3 495-3 495-3 495-3 495-3 495-3 417-3 462-0 417-3 421-0 421-0 473-3 473-3 473-3 473-3 421-0 421-0 421-0 147-0 147-0 147-0 147-0 147-0 147-0 147-0 147-0 319-0 319-0 319-0 319-0 319-0 319-0 319-0 319-0 0-2 0-2 0-2 0-2 0-2 0-2 0-2 0-2 0-2 0-2 0-2 0-2 0-2 0-2 0-2 0-2 0-2 0-2 0-2 0-2 0-2 0-2 0-2 0-2 0-2 0-2 0-2 0-2 0-2 0-2 0-2 0-2 0-2 0-2 0-2 
0-2 0-2 0-2 0-2 0-2 0-2 0-2 0-2 0-2 0-2 0-2 0-2 0-2 0-2 0-2 0-2 0-2 0-2 0-2 0-2 0-2 0-2 0-2 0-2 0-2 0-2 0-2 0-2 0-2 0-2 0-2 0-2 0-2 0-2 0-2 506-0 506-0 506-0 506-0 506-0 506-0 506-0 357-0 506-0 183-3 183-3 183-3 183-3 183-3 482-3 482-3 482-3 482-3 482-3 482-3 482-3 482-3 427-0 427-0 427-0 427-0 427-0 427-0 427-0 559-0 559-0 559-0 559-0 559-0 559-0 559-0 559-0 503-3 479-0 479-0 302-3 302-3 302-3 302-3 328-3 328-3 328-3 328-3 328-3 328-3 453-0 453-0 453-0 453-0 453-0 453-0 558-0 558-0 437-3 184-0 184-0 437-3 470-0 470-0 470-0 470-0 353-0 353-0 353-0 353-0 353-0 353-0 353-0 520-3 520-3 520-3 520-3 467-0 467-0 467-0 360-0 467-0 563-0 563-0 563-0 563-0 563-0 563-0 563-0 563-0 413-0 413-0 413-0 413-0 461-0 461-0 461-0 461-0 461-0 243-3 243-3 243-3 243-3 570-3 570-3 243-3 372-3 372-3 372-3 372-3 372-3 372-3 372-3 495-3 495-3 495-3 495-3 495-3 417-3 417-3 417-3 417-3 417-3 421-0 421-0 421-0 421-0 473-3 421-0 421-0 421-0 421-0 147-0 147-0 147-0 147-0 147-0 147-0 147-0 147-0 147-0 319-0 319-0 319-0 319-0 319-0 319-0 0-2 0-2 0-2 0-2 0-2 0-2 0-2 0-2 0-2 0-2 0-2 0-2 0-2 0-2 0-2 0-2 0-2 0-2 0-2 0-2 0-2 0-2 0-2 0-2 0-2 0-2 0-2 0-2 0-2 0-2 0-2 0-2 0-2 0-2 0-2 
0-2 0-2 0-2 0-2 0-2 0-2 0-2 0-2 0-2 0-2 0-2 0-2 0-2 0-2 0-2 0-2 0-2 0-2 0-2 0-2 0-2 0-2 0-2 0-2 0-2 0-2 0-2 0-2 0-2 0-2 0-2 0-2 0-2 0-2 0-2 506-0 506-0 506-0 506-0 506-0 506-0 506-0 506-0 506-0 183-3 183-3 183-3 183-3 183-3 183-3 183-3 482-3 482-3 482-3 482-3 482-3 482-3 482-3 427-0 427-0 427-0 427-0 427-0 427-0 427-0 427-0 427-0 559-0 559-0 559-0 559-0 559-0 479-0 479-0 479-0 479-0 302-3 302-3 302-3 302-3 302-3 543-0 453-0 453-0 453-0 453-0 453-0 453-0 453-0 453-0 453-0 558-0 558-0 437-3 437-3 437-3 437-3 437-3 437-3 437-3 353-0 353-0 353-0 353-0 353-0 353-0 353-0 520-3 520-3 520-3 520-3 520-3 467-0 467-0 467-0 467-0 467-0 467-0 563-0 563-0 467-0 563-0 563-0 563-0 563-0 563-0 563-0 413-0 413-0 461-0 461-0 243-3 243-3 243-3 243-3 243-3 243-3 570-3 570-3 570-3 570-3 570-3 570-3 570-3 372-3 372-3 372-3 495-3 495-3 495-3 495-3 495-3 495-3 417-3 417-3 417-3 417-3 417-3 417-3 421-0 421-0 421-0 421-0 421-0 421-0 421-0 421-0 421-0 392-3 392-3 392-3 147-0 147-0 147-0 147-0 147-0 319-0 319-0 223-3 319-0 319-0 319-0 0-2 0-2 0-2 0-2 0-2 0-2 0-2 0-2 0-2 0-2 0-2 0-2 0-2 0-2 0-2 0-2 0-2 0-2 0-2 0-2 0-2 0-2 0-2 0-2 0-2 0-2 0-2 0-2 0-2 0-2 0-2 0-2 0-2 0-2 0-2 
0-2 0-2 0-2 0-2 0-2 0-2 0-2 0-2 0-2 0-2 0-2 0-2 0-2 0-2 0-2 0-2 0-2 0-2 0-2 0-2 0-2 0-2 0-2 0-2 0-2 0-2 0-2 0-2 0-2 0-2 0-2 0-2 0-2 0-2 0-2 506-0 506-0 506-0 506-0 506-0 506-0 506-0 506-0 506-0 183-3 183-3 183-3 183-3 183-3 156-0 156-0 482-3 482-3 482-3 482-3 482-3 482-3 482-3 482-3 482-3 427-0 427-0 427-0 427-0 427-0 427-0 427-0 559-0 559-0 559-0 559-0 559-0 479-0 479-0 479-0 479-0 479-0 302-3 302-3 302-3 302-3 543-0 453-0 453-0 453-0 453-0 453-0 453-0 453-0 543-0 543-0 543-0 558-0 437-3 437-3 437-3 437-3 437-3 437-3 437-3 353-0 353-0 353-0 353-0 353-0 353-0 353-0 520-3 520-3 520-3 520-3 520-3 467-0 467-0 467-0 467-0 467-0 467-0 467-0 467-0 467-0 563-0 563-0 563-0 563-0 413-0 413-0 413-0 413-0 591-0 591-0 591-0 591-0 591-0 591-0 570-3 570-3 570-3 570-3 570-3 444-0 570-3 570-3 570-3 570-3 372-3 372-3 495-3 495-3 495-3 495-3 495-3 417-3 417-3 417-3 417-3 417-3 417-3 460-3 460-3 421-0 421-0 421-0 421-0 421-0 421-0 421-0 367-0 392-3 392-3 392-3 147-0 147-0 147-0 223-3 223-3 223-3 223-3 223-3 319-0 319-0 319-0 0-2 0-2 0-2 0-2 0-2 0-2 0-2 0-2 0-2 0-2 0-2 0-2 0-2 0-2 0-2 0-2 0-2 0-2 0-2 0-2 0-2 0-2 0-2 0-2 0-2 0-2 0-2 0-2 0-2 0-2 0-2 0-2 0-2 0-2 0-2 
0-2 0-2 0-2 0-2 0-2 0-2 0-2 0-2 0-2 0-2 0-2 0-2 0-2 0-2 0-2 0-2 0-2 0-2 0-2 0-2 0-2 0-2 0-2 0-2 0-2 0-2 0-2 0-2 0-2 0-2 0-2 0-2 0-2 0-2 0-2 532-3 532-3 532-3 506-0 506-0 506-0 506-0 506-0 506-0 183-3 183-3 478-3 478-3 156-0 156-0 156-0 156-0 482-3 156-0 482-3 482-3 482-3 482-3 379-3 482-3 379-3 427-0 427-0 427-0 427-0 427-0 427-0 559-0 559-0 559-0 559-0 479-0 479-0 479-0 479-0 480-3 302-3 302-3 302-3 302-3 302-3 543-0 543-0 453-0 543-0 543-0 543-0 543-0 543-0 543-0 543-0 558-0 558-0 437-3 437-3 437-3 437-3 437-3 437-3 437-3 353-0 353-0 353-0 353-0 353-0 353-0 353-0 520-3 520-3 520-3 520-3 423-0 423-0 467-0 467-0 467-0 467-0 467-0 467-0 467-0 467-0 467-0 563-0 563-0 563-0 413-0 413-0 413-0 413-0 591-0 591-0 591-0 591-0 591-0 570-3 570-3 570-3 570-3 570-3 444-0 444-0 570-3 570-3 570-3 570-3 570-3 570-3 343-3 495-3 495-3 523-3 417-3 417-3 417-3 417-3 417-3 417-3 417-3 460-3 460-3 421-0 421-0 421-0 421-0 297-0 421-0 421-0 367-0 392-3 392-3 392-3 392-3 147-0 223-3 223-3 223-3 223-3 223-3 223-3 398-3 319-0 319-0 0-2 0-2 0-2 0-2 0-2 0-2 0-2 0-2 0-2 0-2 0-2 0-2 0-2 0-2 0-2 0-2 0-2 0-2 0-2 0-2 0-2 0-2 0-2 0-2 0-2 0-2 0-2 0-2 0-2 0-2 0-2 0-2 0-2 0-2 0-2 
0-2 0-2 0-2 0-2 0-2 0-2 0-2 0-2 0-2 0-2 0-2 0-2 0-2 0-2 0-2 0-2 0-2 0-2 0-2 0-2 0-2 0-2 0-2 0-2 0-2 0-2 0-2 0-2 0-2 0-2 0-2 0-2 0-2 0-2 0-2 532-3 532-3 532-3 532-3 506-0 506-0 532-3 506-0 506-0 478-3 478-3 478-3 478-3 156-0 156-0 156-0 156-0 156-0 156-0 379-3 482-3 482-3 379-3 379-3 379-3 379-3 427-0 427-0 427-0 415-3 427-0 427-0 559-0 559-0 559-0 559-0 406-3 479-0 479-0 479-0 480-3 302-3 302-3 302-3 302-3 543-0 543-0 543-0 543-0 543-0 543-0 543-0 543-0 543-0 543-0 543-0 558-0 558-0 437-3 437-3 437-3 437-3 437-3 437-3 437-3 437-3 437-3 437-3 437-3 437-3 353-0 358-3 520-3 520-3 520-3 423-0 423-0 423-0 423-0 467-0 423-0 467-0 467-0 467-0 467-0 467-0 467-0 563-0 413-0 413-0 413-0 413-0 413-0 413-0 591-0 591-0 591-0 591-0 591-0 591-0 591-0 570-3 570-3 570-3 444-0 444-0 444-0 444-0 570-3 570-3 343-3 343-3 343-3 343-3 343-3 523-3 523-3 523-3 523-3 417-3 417-3 417-3 460-3 460-3 460-3 460-3 421-0 421-0 297-0 297-0 297-0 367-0 367-0 392-3 392-3 392-3 392-3 392-3 223-3 223-3 223-3 223-3 223-3 223-3 398-3 398-3 398-3 0-2 0-2 0-2 0-2 0-2 0-2 0-2 0-2 0-2 0-2 0-2 0-2 0-2 0-2 0-2 0-2 0-2 0-2 0-2 0-2 0-2 0-2 0-2 0-2 0-2 0-2 0-2 0-2 0-2 0-2 0-2 0-2 0-2 0-2 0-2 
0-2 0-2 0-2 0-2 0-2 0-2 0-2 0-2 0-2 0-2 0-2 0-2 0-2 0-2 0-2 0-2 0-2 0-2 0-2 0-2 0-2 0-2 0-2 0-2 0-2 0-2 0-2 0-2 0-2 0-2 0-2 0-2 0-2 0-2 0-2 532-3 532-3 532-3 532-3 532-3 532-3 532-3 478-3 478-3 478-3 478-3 478-3 156-0 156-0 156-0 156-0 156-0 156-0 156-0 379-3 379-3 482-3 379-3 379-3 379-3 415-3 415-3 415-3 415-3 415-3 427-0 427-0 559-0 406-3 406-3 406-3 406-3 479-0 479-0 479-0 480-3 302-3 302-3 302-3 302-3 302-3 543-0 543-0 543-0 543-0 543-0 543-0 543-0 543-0 543-0 543-0 558-0 558-0 558-0 558-0 410-0 410-0 410-0 410-0 437-3 437-3 437-3 437-3 437-3 358-3 358-3 358-3 358-3 358-3 520-3 520-3 423-0 423-0 423-0 423-0 423-0 423-0 423-0 423-0 423-0 467-0 467-0 563-0 413-0 413-0 413-0 413-0 413-0 591-0 591-0 591-0 591-0 591-0 591-0 591-0 570-3 570-3 444-0 444-0 444-0 444-0 444-0 343-3 343-3 343-3 343-3 343-3 343-3 343-3 523-3 523-3 523-3 523-3 417-3 417-3 417-3 417-3 460-3 460-3 460-3 297-0 297-0 297-0 297-0 297-0 297-0 367-0 367-0 367-0 367-0 367-0 392-3 392-3 223-3 223-3 223-3 223-3 223-3 398-3 398-3 398-3 398-3 0-2 0-2 0-2 0-2 0-2 0-2 0-2 0-2 0-2 0-2 0-2 0-2 0-2 0-2 0-2 0-2 0-2 0-2 0-2 0-2 0-2 0-2 0-2 0-2 0-2 0-2 0-2 0-2 0-2 0-2 0-2 0-2 0-2 0-2 0-2 
0-2 0-2 0-2 0-2 0-2 0-2 0-2 0-2 0-2 0-2 0-2 0-2 0-2 0-2 0-2 0-2 0-2 0-2 0-2 0-2 0-2 0-2 0-2 0-2 0-2 0-2 0-2 0-2 0-2 0-2 0-2 0-2 0-2 0-2 0-2 532-3 532-3 532-3 532-3 532-3 532-3 532-3 532-3 532-3 478-3 478-3 478-3 478-3 156-0 156-0 156-0 156-0 156-0 156-0 379-3 379-3 379-3 379-3 379-3 379-3 415-3 415-3 415-3 415-3 415-3 415-3 415-3 415-3 406-3 406-3 406-3 406-3 479-0 479-0 479-0 480-3 302-3 302-3 302-3 302-3 302-3 543-0 543-0 543-0 543-0 543-0 543-0 314-0 314-0 314-0 558-0 558-0 558-0 558-0 558-0 558-0 410-0 410-0 410-0 410-0 410-0 410-0 410-0 358-3 358-3 358-3 358-3 358-3 358-3 520-3 520-3 423-0 423-0 423-0 423-0 423-0 423-0 491-3 423-0 423-0 467-0 467-0 563-0 413-0 413-0 413-0 413-0 413-0 591-0 591-0 591-0 591-0 591-0 591-0 591-0 570-3 570-3 444-0 444-0 444-0 444-0 444-0 343-3 343-3 343-3 343-3 343-3 343-3 523-3 523-3 523-3 523-3 523-3 523-3 417-3 417-3 417-3 417-3 460-3 460-3 297-0 297-0 297-0 297-0 297-0 367-0 367-0 367-0 392-3 392-3 392-3 392-3 392-3 392-3 223-3 398-3 398-3 398-3 398-3 398-3 398-3 398-3 0-2 0-2 0-2 0-2 0-2 0-2 0-2 0-2 0-2 0-2 0-2 0-2 0-2 0-2 0-2 0-2 0-2 0-2 0-2 0-2 0-2 0-2 0-2 0-2 0-2 0-2 0-2 0-2 0-2 0-2 0-2 0-2 0-2 0-2 0-2 
0-2 0-2 0-2 0-2 0-2 0-2 0-2 0-2 0-2 0-2 0-2 0-2 0-2 0-2 0-2 0-2 0-2 0-2 0-2 0-2 0-2 0-2 0-2 0-2 0-2 0-2 0-2 0-2 0-2 0-2 0-2 0-2 0-2 0-2 0-2 532-3 532-3 532-3 532-3 532-3 532-3 532-3 532-3 532-3 478-3 478-3 478-3 478-3 156-0 156-0 156-0 156-0 156-0 156-0 379-3 379-3 379-3 379-3 379-3 379-3 379-3 415-3 415-3 415-3 415-3 415-3 415-3 406-3 406-3 406-3 406-3 406-3 479-0 479-0 480-3 480-3 480-3 302-3 302-3 480-3 302-3 381-0 381-0 381-0 381-0 314-0 314-0 314-0 314-0 314-0 558-0 558-0 558-0 558-0 558-0 558-0 558-0 410-0 410-0 410-0 410-0 410-0 410-0 358-3 358-3 358-3 358-3 358-3 358-3 520-3 520-3 423-0 423-0 423-0 423-0 423-0 423-0 491-3 491-3 491-3 563-0 563-0 563-0 563-0 413-0 413-0 413-0 536-3 591-0 591-0 591-0 591-0 591-0 591-0 591-0 294-0 570-3 444-0 444-0 444-0 444-0 444-0 343-3 343-3 343-3 343-3 343-3 523-3 523-3 523-3 523-3 523-3 523-3 523-3 523-3 417-3 460-3 460-3 460-3 460-3 297-0 297-0 297-0 297-0 297-0 297-0 367-0 367-0 392-3 392-3 392-3 392-3 392-3 392-3 223-3 223-3 398-3 398-3 398-3 398-3 398-3 398-3 0-2 0-2 0-2 0-2 0-2 0-2 0-2 0-2 0-2 0-2 0-2 0-2 0-2 0-2 0-2 0-2 0-2 0-2 0-2 0-2 0-2 0-2 0-2 0-2 0-2 0-2 0-2 0-2 0-2 0-2 0-2 0-2 0-2 0-2 0-2 
0-2 0-2 0-2 0-2 0-2 0-2 0-2 0-2 0-2 0-2 0-2 0-2 0-2 0-2 0-2 0-2 0-2 0-2 0-2 0-2 0-2 0-2 0-2 0-2 0-2 0-2 0-2 0-2 0-2 0-2 0-2 0-2 0-2 0-2 0-2 532-3 532-3 532-3 532-3 532-3 532-3 478-3 478-3 478-3 478-3 478-3 478-3 156-0 156-0 156-0 156-0 156-0 156-0 156-0 452-3 379-3 379-3 379-3 379-3 379-3 281-3 415-3 415-3 415-3 415-3 415-3 406-3 406-3 406-3 406-3 406-3 406-3 480-3 480-3 480-3 480-3 480-3 480-3 480-3 480-3 381-0 381-0 381-0 381-0 314-0 314-0 314-0 314-0 314-0 314-0 558-0 558-0 558-0 558-0 558-0 558-0 558-0 410-0 410-0 410-0 410-0 410-0 358-3 358-3 358-3 358-3 358-3 358-3 615-0 615-0 615-0 615-0 423-0 423-0 423-0 423-0 423-0 491-3 491-3 491-3 491-3 563-0 563-0 536-3 413-0 413-0 413-0 536-3 536-3 294-0 294-0 294-0 294-0 294-0 294-0 294-0 294-0 444-0 444-0 444-0 444-0 444-0 444-0 343-3 343-3 343-3 343-3 523-3 523-3 523-3 523-3 523-3 523-3 523-3 523-3 523-3 460-3 460-3 460-3 460-3 297-0 297-0 297-0 297-0 297-0 297-0 297-0 367-0 392-3 392-3 392-3 392-3 392-3 392-3 223-3 223-3 398-3 398-3 398-3 398-3 398-3 398-3 0-2 0-2 0-2 0-2 0-2 0-2 0-2 0-2 0-2 0-2 0-2 0-2 0-2 0-2 0-2 0-2 0-2 0-2 0-2 0-2 0-2 0-2 0-2 0-2 0-2 0-2 0-2 0-2 0-2 0-2 0-2 0-2 0-2 0-2 0-2 
0-2 0-2 0-2 0-2 0-2 0-2 0-2 0-2 0-2 0-2 0-2 0-2 0-2 0-2 0-2 0-2 0-2 0-2 0-2 0-2 0-2 0-2 0-2 0-2 0-2 0-2 0-2 0-2 0-2 0-2 0-2 0-2 0-2 0-2 0-2 383-3 383-3 532-3 383-3 383-3 383-3 478-3 478-3 478-3 478-3 478-3 478-3 452-3 452-3 452-3 452-3 452-3 156-0 452-3 452-3 379-3 379-3 379-3 379-3 281-3 281-3 415-3 415-3 406-3 406-3 406-3 406-3 406-3 406-3 406-3 406-3 406-3 406-3 480-3 480-3 480-3 480-3 480-3 480-3 480-3 381-0 381-0 381-0 314-0 314-0 314-0 314-0 314-0 314-0 314-0 314-0 558-0 558-0 558-0 558-0 558-0 410-0 410-0 410-0 410-0 410-0 410-0 358-3 358-3 358-3 358-3 358-3 358-3 615-0 615-0 615-0 615-0 615-0 423-0 423-0 423-0 423-0 491-3 491-3 491-3 491-3 491-3 563-0 536-3 413-0 413-0 536-3 536-3 536-3 294-0 294-0 294-0 294-0 294-0 294-0 294-0 294-0 444-0 444-0 444-0 444-0 444-0 444-0 343-3 343-3 343-3 343-3 523-3 523-3 523-3 523-3 523-3 434-0 434-0 434-0 460-3 460-3 460-3 460-3 460-3 297-0 297-0 297-0 297-0 297-0 367-0 367-0 367-0 367-0 392-3 392-3 392-3 392-3 223-3 223-3 223-3 398-3 398-3 398-3 398-3 398-3 346-0 0-2 0-2 0-2 0-2 0-2 0-2 0-2 0-2 0-2 0-2 0-2 0-2 0-2 0-2 0-2 0-2 0-2 0-2 0-2 0-2 0-2 0-2 0-2 0-2 0-2 0-2 0-2 0-2 0-2 0-2 0-2 0-2 0-2 0-2 0-2 
0-2 0-2 0-2 0-2 0-2 0-2 0-2 0-2 0-2 0-2 0-2 0-2 0-2 0-2 0-2 0-2 0-2 0-2 0-2 0-2 0-2 0-2 0-2 0-2 0-2 0-2 0-2 0-2 0-2 0-2 0-2 0-2 0-2 0-2 0-2 383-3 383-3 383-3 383-3 383-3 383-3 478-3 478-3 478-3 478-3 478-3 478-3 452-3 452-3 452-3 452-3 452-3 452-3 452-3 452-3 379-3 379-3 379-3 281-3 281-3 281-3 281-3 415-3 406-3 415-3 415-3 406-3 406-3 406-3 406-3 406-3 480-3 480-3 480-3 480-3 480-3 381-0 480-3 480-3 381-0 381-0 381-0 381-0 314-0 314-0 314-0 314-0 314-0 314-0 314-0 314-0 314-0 459-0 558-0 558-0 459-0 410-0 410-0 410-0 410-0 410-0 410-0 358-3 358-3 358-3 358-3 358-3 615-0 615-0 615-0 615-0 615-0 615-0 615-0 463-0 463-0 463-0 491-3 491-3 491-3 491-3 491-3 536-3 536-3 536-3 413-0 536-3 536-3 536-3 294-0 144-0 144-0 294-0 294-0 294-0 294-0 294-0 444-0 444-0 444-0 444-0 444-0 343-3 343-3 343-3 343-3 343-3 343-3 564-0 564-0 523-3 523-3 523-3 434-0 434-0 460-3 460-3 460-3 460-3 460-3 297-0 297-0 297-0 297-0 297-0 367-0 367-0 367-0 367-0 571-0 571-0 571-0 571-0 223-3 223-3 223-3 398-3 398-3 398-3 346-0 346-0 346-0 0-2 0-2 0-2 0-2 0-2 0-2 0-2 0-2 0-2 0-2 0-2 0-2 0-2 0-2 0-2 0-2 0-2 0-2 0-2 0-2 0-2 0-2 0-2 0-2 0-2 0-2 0-2 0-2 0-2 0-2 0-2 0-2 0-2 0-2 0-2 
0-2 0-2 0-2 0-2 0-2 0-2 0-2 0-2 0-2 0-2 0-2 0-2 0-2 0-2 0-2 0-2 0-2 0-2 0-2 0-2 0-2 0-2 0-2 0-2 0-2 0-2 0-2 0-2 0-2 0-2 0-2 0-2 0-2 0-2 0-2 383-3 383-3 383-3 383-3 383-3 383-3 383-3 383-3 478-3 478-3 276-0 478-3 452-3 452-3 452-3 452-3 452-3 452-3 452-3 452-3 379-3 379-3 281-3 281-3 281-3 281-3 281-3 415-3 415-3 415-3 415-3 415-3 309-3 309-3 309-3 309-3 480-3 480-3 480-3 480-3 480-3 381-0 381-0 381-0 381-0 381-0 381-0 381-0 381-0 284-0 314-0 314-0 314-0 314-0 314-0 314-0 459-0 459-0 459-0 558-0 459-0 459-0 410-0 410-0 382-3 382-3 382-3 382-3 382-3 358-3 358-3 358-3 615-0 615-0 615-0 615-0 615-0 615-0 615-0 463-0 463-0 463-0 491-3 491-3 491-3 491-3 491-3 536-3 536-3 536-3 536-3 536-3 536-3 536-3 536-3 144-0 144-0 144-0 294-0 294-0 294-0 294-0 294-0 294-0 445-3 445-3 445-3 343-3 343-3 445-3 564-0 564-0 564-0 564-0 564-0 434-0 434-0 434-0 434-0 434-0 434-0 460-3 460-3 460-3 370-0 370-0 297-0 297-0 297-0 297-0 367-0 367-0 367-0 367-0 367-0 571-0 571-0 571-0 223-3 223-3 223-3 398-3 398-3 398-3 346-0 346-0 0-2 0-2 0-2 0-2 0-2 0-2 0-2 0-2 0-2 0-2 0-2 0-2 0-2 0-2 0-2 0-2 0-2 0-2 0-2 0-2 0-2 0-2 0-2 0-2 0-2 0-2 0-2 0-2 0-2 0-2 0-2 0-2 0-2 0-2 0-2 0-2 
0-2 0-2 0-2 0-2 0-2 0-2 0-2 0-2 0-2 0-2 0-2 0-2 0-2 0-2 0-2 0-2 0-2 0-2 0-2 0-2 0-2 0-2 0-2 0-2 0-2 0-2 0-2 0-2 0-2 0-2 0-2 0-2 0-2 0-2 0-2 383-3 383-3 383-3 383-3 383-3 383-3 383-3 383-3 276-0 276-0 276-0 478-3 452-3 452-3 452-3 452-3 452-3 507-3 507-3 507-3 507-3 281-3 281-3 281-3 281-3 281-3 281-3 281-3 415-3 415-3 415-3 309-3 309-3 309-3 309-3 309-3 309-3 480-3 480-3 284-0 480-3 381-0 381-0 381-0 381-0 381-0 381-0 284-0 284-0 284-0 459-0 459-0 459-0 459-0 314-0 314-0 459-0 459-0 459-0 459-0 459-0 459-0 459-0 410-0 382-3 382-3 382-3 382-3 382-3 382-3 382-3 615-0 615-0 615-0 615-0 615-0 615-0 615-0 615-0 463-0 463-0 463-0 491-3 491-3 491-3 491-3 491-3 536-3 536-3 536-3 536-3 536-3 536-3 536-3 144-0 144-0 144-0 144-0 294-0 294-0 294-0 294-0 294-0 294-0 445-3 445-3 445-3 445-3 445-3 445-3 445-3 564-0 564-0 564-0 564-0 564-0 434-0 434-0 434-0 434-0 434-0 460-3 460-3 460-3 370-0 370-0 370-0 370-0 370-0 397-3 367-0 367-0 367-0 367-0 367-0 571-0 571-0 571-0 571-0 571-0 571-0 571-0 571-0 398-3 346-0 346-0 0-2 0-2 0-2 0-2 0-2 0-2 0-2 0-2 0-2 0-2 0-2 0-2 0-2 0-2 0-2 0-2 0-2 0-2 0-2 0-2 0-2 0-2 0-2 0-2 0-2 0-2 0-2 0-2 0-2 0-2 0-2 0-2 0-2 0-2 0-2 0-2 
0-2 0-2 0-2 0-2 0-2 0-2 0-2 0-2 0-2 0-2 0-2 0-2 0-2 0-2 0-2 0-2 0-2 0-2 0-2 0-2 0-2 0-2 0-2 0-2 0-2 0-2 0-2 0-2 0-2 0-2 0-2 0-2 0-2 0-2 0-2 0-2 383-3 383-3 383-3 383-3 383-3 383-3 276-0 276-0 276-0 276-0 478-3 452-3 452-3 452-3 452-3 452-3 507-3 507-3 430-0 430-0 281-3 281-3 281-3 281-3 309-3 281-3 281-3 415-3 415-3 415-3 309-3 309-3 309-3 309-3 309-3 309-3 561-0 561-0 284-0 284-0 381-0 381-0 381-0 381-0 381-0 381-0 284-0 284-0 284-0 459-0 459-0 459-0 459-0 459-0 459-0 459-0 459-0 359-3 359-3 359-3 359-3 359-3 410-0 410-0 382-3 382-3 382-3 382-3 382-3 382-3 615-0 615-0 441-0 615-0 615-0 615-0 441-0 441-0 441-0 463-0 463-0 463-0 491-3 491-3 491-3 491-3 536-3 536-3 536-3 536-3 536-3 536-3 536-3 144-0 144-0 144-0 144-0 294-0 294-0 294-0 294-0 294-0 294-0 445-3 445-3 445-3 445-3 445-3 445-3 445-3 445-3 564-0 564-0 564-0 564-0 434-0 434-0 434-0 434-0 434-0 460-3 460-3 370-0 370-0 370-0 370-0 370-0 370-0 397-3 397-3 367-0 367-0 367-0 367-0 571-0 571-0 571-0 571-0 571-0 571-0 571-0 571-0 346-0 346-0 0-2 0-2 0-2 0-2 0-2 0-2 0-2 0-2 0-2 0-2 0-2 0-2 0-2 0-2 0-2 0-2 0-2 0-2 0-2 0-2 0-2 0-2 0-2 0-2 0-2 0-2 0-2 0-2 0-2 0-2 0-2 0-2 0-2 0-2 0-2 0-2 0-2 
0-2 0-2 0-2 0-2 0-2 0-2 0-2 0-2 0-2 0-2 0-2 0-2 0-2 0-2 0-2 0-2 0-2 0-2 0-2 0-2 0-2 0-2 0-2 0-2 0-2 0-2 0-2 0-2 0-2 0-2 0-2 0-2 0-2 0-2 0-2 0-2 383-3 383-3 383-3 383-3 383-3 383-3 276-0 276-0 276-0 452-3 452-3 452-3 507-3 507-3 507-3 507-3 507-3 507-3 507-3 430-0 281-3 281-3 281-3 281-3 309-3 309-3 309-3 309-3 309-3 309-3 309-3 309-3 309-3 309-3 309-3 309-3 561-0 561-0 561-0 284-0 284-0 284-0 284-0 381-0 381-0 381-0 284-0 284-0 284-0 284-0 407-0 407-0 459-0 459-0 459-0 459-0 459-0 359-3 359-3 359-3 359-3 359-3 359-3 359-3 382-3 382-3 382-3 382-3 382-3 441-0 615-0 441-0 441-0 441-0 615-0 441-0 441-0 441-0 441-0 463-0 463-0 463-0 491-3 491-3 491-3 491-3 491-3 536-3 494-3 494-3 494-3 144-0 144-0 144-0 144-0 144-0 144-0 144-0 294-0 144-0 144-0 144-0 445-3 445-3 445-3 445-3 445-3 445-3 445-3 445-3 445-3 564-0 564-0 564-0 434-0 434-0 434-0 434-0 434-0 434-0 434-0 434-0 370-0 370-0 370-0 370-0 370-0 370-0 370-0 397-3 367-0 367-0 367-0 571-0 571-0 571-0 571-0 571-0 571-0 571-0 571-0 346-0 346-0 346-0 0-2 0-2 0-2 0-2 0-2 0-2 0-2 0-2 0-2 0-2 0-2 0-2 0-2 0-2 0-2 0-2 0-2 0-2 0-2 0-2 0-2 0-2 0-2 0-2 0-2 0-2 0-2 0-2 0-2 0-2 0-2 0-2 0-2 0-2 0-2 0-2 0-2 
0-2 0-2 0-2 0-2 0-2 0-2 0-2 0-2 0-2 0-2 0-2 0-2 0-2 0-2 0-2 0-2 0-2 0-2 0-2 0-2 0-2 0-2 0-2 0-2 0-2 0-2 0-2 0-2 0-2 0-2 0-2 0-2 0-2 0-2 0-2 0-2 383-3 383-3 276-0 276-0 276-0 276-0 276-0 276-0 276-0 452-3 452-3 452-3 452-3 507-3 507-3 507-3 507-3 507-3 507-3 430-0 281-3 281-3 281-3 281-3 309-3 609-3 609-3 609-3 609-3 609-3 609-3 309-3 309-3 309-3 561-0 561-0 561-0 561-0 561-0 284-0 284-0 284-0 284-0 284-0 284-0 284-0 284-0 284-0 407-0 407-0 407-0 459-0 459-0 459-0 459-0 459-0 459-0 359-3 359-3 359-3 359-3 359-3 359-3 359-3 359-3 382-3 382-3 382-3 382-3 441-0 441-0 441-0 441-0 441-0 441-0 441-0 441-0 441-0 441-0 463-0 463-0 463-0 491-3 491-3 494-3 494-3 536-3 536-3 494-3 494-3 494-3 144-0 144-0 144-0 144-0 144-0 144-0 144-0 144-0 144-0 144-0 144-0 144-0 144-0 445-3 445-3 445-3 445-3 445-3 445-3 564-0 564-0 564-0 564-0 434-0 434-0 434-0 434-0 434-0 434-0 434-0 434-0 370-0 370-0 370-0 370-0 397-3 397-3 397-3 397-3 397-3 397-3 571-0 571-0 571-0 571-0 346-0 346-0 571-0 571-0 346-0 346-0 346-0 346-0 0-2 0-2 0-2 0-2 0-2 0-2 0-2 0-2 0-2 0-2 0-2 0-2 0-2 0-2 0-2 0-2 0-2 0-2 0-2 0-2 0-2 0-2 0-2 0-2 0-2 0-2 0-2 0-2 0-2 0-2 0-2 0-2 0-2 0-2 0-2 0-2 0-2 
0-2 0-2 0-2 0-2 0-2 0-2 0-2 0-2 0-2 0-2 0-2 0-2 0-2 0-2 0-2 0-2 0-2 0-2 0-2 0-2 0-2 0-2 0-2 0-2 0-2 0-2 0-2 0-2 0-2 0-2 0-2 0-2 0-2 0-2 0-2 0-2 0-2 0-2 276-0 276-0 276-0 276-0 276-0 276-0 276-0 276-0 276-0 276-0 452-3 507-3 507-3 507-3 507-3 507-3 430-0 430-0 430-0 430-0 281-3 281-3 309-3 609-3 609-3 609-3 609-3 609-3 609-3 609-3 309-3 309-3 561-0 561-0 561-0 561-0 561-0 561-0 284-0 284-0 284-0 284-0 284-0 284-0 284-0 407-0 407-0 407-0 407-0 407-0 407-0 407-0 459-0 403-0 403-0 359-3 359-3 359-3 359-3 359-3 359-3 359-3 359-3 382-3 382-3 382-3 441-0 441-0 441-0 441-0 212-0 441-0 441-0 441-0 441-0 441-0 441-0 463-0 463-0 463-0 463-0 494-3 494-3 494-3 494-3 494-3 494-3 494-3 494-3 494-3 494-3 494-3 494-3 494-3 594-0 594-0 594-0 594-0 144-0 144-0 144-0 445-3 445-3 445-3 483-3 445-3 445-3 483-3 564-0 564-0 564-0 522-0 522-0 522-0 522-0 492-3 434-0 434-0 434-0 434-0 370-0 370-0 370-0 397-3 397-3 397-3 397-3 397-3 397-3 397-3 571-0 571-0 571-0 571-0 346-0 346-0 346-0 346-0 346-0 346-0 346-0 0-2 0-2 0-2 0-2 0-2 0-2 0-2 0-2 0-2 0-2 0-2 0-2 0-2 0-2 0-2 0-2 0-2 0-2 0-2 0-2 0-2 0-2 0-2 0-2 0-2 0-2 0-2 0-2 0-2 0-2 0-2 0-2 0-2 0-2 0-2 0-2 0-2 0-2 
0-2 0-2 0-2 0-2 0-2 0-2 0-2 0-2 0-2 0-2 0-2 0-2 0-2 0-2 0-2 0-2 0-2 0-2 0-2 0-2 0-2 0-2 0-2 0-2 0-2 0-2 0-2 0-2 0-2 0-2 0-2 0-2 0-2 0-2 0-2 0-2 0-2 0-2 0-2 276-0 276-0 276-0 276-0 276-0 276-0 276-0 276-0 276-0 452-3 452-3 507-3 507-3 507-3 507-3 430-0 430-0 430-0 430-0 430-0 281-3 281-3 609-3 609-3 609-3 609-3 609-3 609-3 609-3 384-0 309-3 561-0 561-0 561-0 561-0 561-0 561-0 561-0 561-0 284-0 284-0 284-0 284-0 407-0 407-0 407-0 407-0 407-0 407-0 407-0 407-0 403-0 403-0 403-0 359-3 359-3 359-3 359-3 359-3 359-3 359-3 562-3 382-3 382-3 382-3 441-0 441-0 212-0 212-0 212-0 431-3 441-0 431-3 463-0 441-0 463-0 463-0 438-3 463-0 494-3 494-3 494-3 494-3 494-3 494-3 494-3 494-3 494-3 373-3 373-3 373-3 373-3 594-0 594-0 594-0 594-0 594-0 483-3 483-3 483-3 445-3 483-3 445-3 483-3 483-3 483-3 483-3 564-0 564-0 564-0 564-0 522-0 522-0 522-0 492-3 492-3 434-0 370-0 370-0 370-0 370-0 370-0 397-3 397-3 397-3 397-3 397-3 397-3 316-3 316-3 316-3 316-3 487-3 346-0 346-0 346-0 346-0 346-0 346-0 0-2 0-2 0-2 0-2 0-2 0-2 0-2 0-2 0-2 0-2 0-2 0-2 0-2 0-2 0-2 0-2 0-2 0-2 0-2 0-2 0-2 0-2 0-2 0-2 0-2 0-2 0-2 0-2 0-2 0-2 0-2 0-2 0-2 0-2 0-2 0-2 0-2 0-2 0-2 
0-2 0-2 0-2 0-2 0-2 0-2 0-2 0-2 0-2 0-2 0-2 0-2 0-2 0-2 0-2 0-2 0-2 0-2 0-2 0-2 0-2 0-2 0-2 0-2 0-2 0-2 0-2 0-2 0-2 0-2 0-2 0-2 0-2 0-2 0-2 0-2 0-2 0-2 0-2 510-0 510-0 276-0 276-0 276-0 276-0 276-0 276-0 510-0 507-3 507-3 507-3 507-3 507-3 507-3 430-0 430-0 430-0 430-0 430-0 281-3 281-3 609-3 609-3 609-3 609-3 609-3 609-3 384-0 384-0 309-3 384-0 384-0 561-0 561-0 561-0 561-0 561-0 561-0 284-0 516-0 516-0 284-0 407-0 407-0 407-0 407-0 407-0 407-0 403-0 403-0 403-0 403-0 403-0 359-3 359-3 403-0 562-3 562-3 562-3 562-3 562-3 562-3 382-3 382-3 212-0 212-0 212-0 212-0 431-3 431-3 431-3 431-3 463-0 463-0 463-0 463-0 438-3 438-3 494-3 494-3 494-3 494-3 494-3 494-3 494-3 494-3 494-3 373-3 373-3 373-3 373-3 373-3 594-0 594-0 594-0 594-0 483-3 483-3 483-3 483-3 483-3 483-3 483-3 483-3 564-0 564-0 564-0 522-0 522-0 522-0 522-0 522-0 492-3 492-3 546-3 546-3 546-3 370-0 370-0 370-0 370-0 397-3 397-3 397-3 397-3 316-3 316-3 316-3 316-3 316-3 316-3 487-3 346-0 346-0 346-0 346-0 346-0 346-0 0-2 0-2 0-2 0-2 0-2 0-2 0-2 0-2 0-2 0-2 0-2 0-2 0-2 0-2 0-2 0-2 0-2 0-2 0-2 0-2 0-2 0-2 0-2 0-2 0-2 0-2 0-2 0-2 0-2 0-2 0-2 0-2 0-2 0-2 0-2 0-2 0-2 0-2 0-2 
0-2 0-2 0-2 0-2 0-2 0-2 0-2 0-2 0-2 0-2 0-2 0-2 0-2 0-2 0-2 0-2 0-2 0-2 0-2 0-2 0-2 0-2 0-2 0-2 0-2 0-2 0-2 0-2 0-2 0-2 0-2 0-2 0-2 0-2 0-2 0-2 0-2 0-2 0-2 510-0 510-0 510-0 510-0 510-0 510-0 510-0 510-0 510-0 304-0 507-3 507-3 507-3 507-3 507-3 430-0 430-0 430-0 430-0 430-0 429-0 429-0 429-0 609-3 609-3 609-3 609-3 609-3 384-0 384-0 384-0 384-0 384-0 561-0 516-0 561-0 561-0 561-0 561-0 516-0 516-0 516-0 516-0 407-0 407-0 407-0 407-0 407-0 407-0 403-0 403-0 403-0 403-0 403-0 403-0 403-0 403-0 562-3 562-3 562-3 562-3 562-3 562-3 382-3 382-3 212-0 212-0 212-0 212-0 212-0 431-3 431-3 431-3 463-0 463-0 463-0 463-0 438-3 438-3 408-0 408-0 408-0 408-0 408-0 408-0 373-3 373-3 373-3 373-3 373-3 373-3 373-3 373-3 594-0 594-0 594-0 594-0 594-0 594-0 483-3 483-3 483-3 422-0 422-0 422-0 564-0 564-0 564-0 564-0 522-0 522-0 522-0 522-0 492-3 546-3 546-3 546-3 546-3 546-3 370-0 370-0 546-3 546-3 397-3 397-3 397-3 397-3 397-3 397-3 316-3 487-3 487-3 487-3 487-3 487-3 346-0 487-3 487-3 0-2 0-2 0-2 0-2 0-2 0-2 0-2 0-2 0-2 0-2 0-2 0-2 0-2 0-2 0-2 0-2 0-2 0-2 0-2 0-2 0-2 0-2 0-2 0-2 0-2 0-2 0-2 0-2 0-2 0-2 0-2 0-2 0-2 0-2 0-2 0-2 0-2 0-2 0-2 0-2 
0-2 0-2 0-2 0-2 0-2 0-2 0-2 0-2 0-2 0-2 0-2 0-2 0-2 0-2 0-2 0-2 0-2 0-2 0-2 0-2 0-2 0-2 0-2 0-2 0-2 0-2 0-2 0-2 0-2 0-2 0-2 0-2 0-2 0-2 0-2 0-2 0-2 0-2 0-2 510-0 510-0 510-0 510-0 510-0 510-0 510-0 510-0 510-0 304-0 304-0 304-0 304-0 304-0 304-0 430-0 430-0 430-0 430-0 430-0 429-0 429-0 429-0 609-3 609-3 384-0 384-0 609-3 384-0 384-0 384-0 384-0 384-0 561-0 516-0 561-0 561-0 561-0 516-0 516-0 516-0 516-0 516-0 407-0 407-0 407-0 407-0 407-0 407-0 403-0 403-0 403-0 403-0 403-0 403-0 403-0 403-0 403-0 562-3 562-3 562-3 562-3 562-3 496-3 212-0 212-0 212-0 212-0 212-0 212-0 431-3 431-3 431-3 463-0 438-3 463-0 463-0 438-3 438-3 408-0 408-0 408-0 408-0 408-0 408-0 408-0 373-3 373-3 373-3 373-3 373-3 373-3 373-3 373-3 594-0 594-0 483-3 483-3 483-3 483-3 483-3 483-3 422-0 422-0 422-0 564-0 564-0 522-0 522-0 522-0 522-0 522-0 522-0 492-3 546-3 546-3 546-3 546-3 546-3 546-3 546-3 546-3 546-3 397-3 397-3 397-3 316-3 316-3 316-3 316-3 487-3 487-3 487-3 487-3 487-3 487-3 487-3 487-3 0-2 0-2 0-2 0-2 0-2 0-2 0-2 0-2 0-2 0-2 0-2 0-2 0-2 0-2 0-2 0-2 0-2 0-2 0-2 0-2 0-2 0-2 0-2 0-2 0-2 0-2 0-2 0-2 0-2 0-2 0-2 0-2 0-2 0-2 0-2 0-2 0-2 0-2 0-2 0-2 
0-2 0-2 0-2 0-2 0-2 0-2 0-2 0-2 0-2 0-2 0-2 0-2 0-2 0-2 0-2 0-2 0-2 0-2 0-2 0-2 0-2 0-2 0-2 0-2 0-2 0-2 0-2 0-2 0-2 0-2 0-2 0-2 0-2 0-2 0-2 0-2 0-2 0-2 0-2 510-0 510-0 510-0 510-0 510-0 510-0 510-0 404-0 510-0 304-0 304-0 304-0 304-0 304-0 304-0 304-0 304-0 430-0 430-0 430-0 429-0 429-0 429-0 429-0 609-3 384-0 384-0 384-0 384-0 384-0 384-0 384-0 516-0 516-0 516-0 561-0 561-0 516-0 516-0 516-0 516-0 516-0 516-0 516-0 516-0 407-0 407-0 407-0 403-0 403-0 403-0 403-0 403-0 403-0 488-3 403-0 403-0 562-3 562-3 562-3 562-3 496-3 496-3 496-3 212-0 212-0 212-0 212-0 212-0 212-0 431-3 431-3 438-3 438-3 438-3 463-0 463-0 463-0 438-3 438-3 408-0 408-0 408-0 408-0 408-0 408-0 373-3 373-3 373-3 373-3 373-3 373-3 594-0 594-0 594-0 594-0 594-0 594-0 483-3 483-3 483-3 483-3 422-0 422-0 422-0 422-0 422-0 522-0 522-0 522-0 492-3 492-3 492-3 492-3 546-3 546-3 546-3 546-3 546-3 546-3 546-3 446-3 446-3 446-3 316-3 397-3 316-3 316-3 316-3 316-3 487-3 487-3 487-3 487-3 487-3 487-3 487-3 487-3 0-2 0-2 0-2 0-2 0-2 0-2 0-2 0-2 0-2 0-2 0-2 0-2 0-2 0-2 0-2 0-2 0-2 0-2 0-2 0-2 0-2 0-2 0-2 0-2 0-2 0-2 0-2 0-2 0-2 0-2 0-2 0-2 0-2 0-2 0-2 0-2 0-2 0-2 0-2 0-2 
0-2 0-2 0-2 0-2 0-2 0-2 0-2 0-2 0-2 0-2 0-2 0-2 0-2 0-2 0-2 0-2 0-2 0-2 0-2 0-2 0-2 0-2 0-2 0-2 0-2 0-2 0-2 0-2 0-2 0-2 0-2 0-2 0-2 0-2 0-2 0-2 0-2 0-2 0-2 510-0 510-0 510-0 510-0 510-0 510-0 510-0 404-0 510-0 510-0 304-0 304-0 304-0 304-0 304-0 304-0 304-0 430-0 430-0 430-0 429-0 429-0 429-0 429-0 384-0 384-0 384-0 384-0 384-0 557-0 557-0 557-0 516-0 516-0 516-0 516-0 516-0 516-0 535-0 535-0 535-0 535-0 516-0 516-0 516-0 516-0 515-0 515-0 488-3 488-3 488-3 488-3 488-3 488-3 488-3 403-0 403-0 562-3 562-3 562-3 496-3 496-3 496-3 496-3 496-3 496-3 212-0 212-0 212-0 431-3 431-3 431-3 431-3 438-3 438-3 438-3 438-3 438-3 438-3 438-3 408-0 408-0 408-0 408-0 408-0 408-0 373-3 373-3 373-3 373-3 373-3 373-3 594-0 594-0 594-0 594-0 594-0 594-0 483-3 483-3 483-3 483-3 422-0 422-0 422-0 422-0 422-0 522-0 522-0 522-0 492-3 492-3 492-3 492-3 546-3 546-3 546-3 546-3 546-3 546-3 446-3 446-3 446-3 316-3 316-3 316-3 316-3 316-3 316-3 316-3 472-3 472-3 472-3 487-3 487-3 487-3 0-2 0-2 0-2 0-2 0-2 0-2 0-2 0-2 0-2 0-2 0-2 0-2 0-2 0-2 0-2 0-2 0-2 0-2 0-2 0-2 0-2 0-2 0-2 0-2 0-2 0-2 0-2 0-2 0-2 0-2 0-2 0-2 0-2 0-2 0-2 0-2 0-2 0-2 0-2 0-2 0-2 0-2 
0-2 0-2 0-2 0-2 0-2 0-2 0-2 0-2 0-2 0-2 0-2 0-2 0-2 0-2 0-2 0-2 0-2 0-2 0-2 0-2 0-2 0-2 0-2 0-2 0-2 0-2 0-2 0-2 0-2 0-2 0-2 0-2 0-2 0-2 0-2 0-2 0-2 0-2 0-2 510-0 510-0 404-0 404-0 510-0 404-0 404-0 404-0 404-0 404-0 304-0 304-0 304-0 304-0 505-0 505-0 304-0 430-0 430-0 429-0 429-0 429-0 429-0 429-0 384-0 384-0 557-0 384-0 384-0 384-0 557-0 557-0 557-0 516-0 535-0 535-0 535-0 535-0 535-0 535-0 535-0 535-0 516-0 516-0 515-0 515-0 515-0 515-0 488-3 488-3 488-3 488-3 488-3 488-3 488-3 562-3 562-3 562-3 562-3 562-3 496-3 496-3 496-3 496-3 496-3 496-3 212-0 212-0 431-3 431-3 431-3 431-3 431-3 438-3 438-3 438-3 438-3 438-3 438-3 408-0 408-0 408-0 408-0 408-0 408-0 411-0 411-0 411-0 373-3 588-3 588-3 588-3 588-3 588-3 588-3 594-0 594-0 594-0 594-0 594-0 483-3 483-3 422-0 422-0 422-0 422-0 422-0 522-0 522-0 522-0 492-3 492-3 492-3 492-3 546-3 546-3 546-3 446-3 446-3 446-3 446-3 446-3 446-3 316-3 316-3 316-3 316-3 472-3 316-3 472-3 472-3 487-3 487-3 487-3 487-3 487-3 0-2 0-2 0-2 0-2 0-2 0-2 0-2 0-2 0-2 0-2 0-2 0-2 0-2 0-2 0-2 0-2 0-2 0-2 0-2 0-2 0-2 0-2 0-2 0-2 0-2 0-2 0-2 0-2 0-2 0-2 0-2 0-2 0-2 0-2 0-2 0-2 0-2 0-2 0-2 0-2 0-2 0-2 
0-2 0-2 0-2 0-2 0-2 0-2 0-2 0-2 0-2 0-2 0-2 0-2 0-2 0-2 0-2 0-2 0-2 0-2 0-2 0-2 0-2 0-2 0-2 0-2 0-2 0-2 0-2 0-2 0-2 0-2 0-2 0-2 0-2 0-2 0-2 0-2 0-2 0-2 0-2 0-2 0-2 0-2 404-0 404-0 404-0 404-0 404-0 404-0 404-0 304-0 304-0 304-0 505-0 505-0 505-0 304-0 430-0 430-0 429-0 429-0 429-0 429-0 429-0 429-0 384-0 557-0 557-0 384-0 384-0 557-0 557-0 557-0 535-0 535-0 535-0 535-0 535-0 535-0 535-0 515-0 515-0 515-0 515-0 515-0 515-0 515-0 515-0 515-0 488-3 488-3 488-3 488-3 488-3 488-3 562-3 562-3 562-3 496-3 496-3 496-3 496-3 496-3 212-0 212-0 212-0 212-0 431-3 431-3 431-3 431-3 431-3 431-3 438-3 438-3 438-3 438-3 438-3 438-3 408-0 408-0 408-0 408-0 408-0 411-0 411-0 411-0 411-0 588-3 588-3 588-3 588-3 588-3 588-3 588-3 419-3 419-3 419-3 419-3 419-3 483-3 483-3 422-0 422-0 422-0 422-0 422-0 522-0 522-0 522-0 492-3 492-3 492-3 492-3 546-3 546-3 446-3 446-3 446-3 446-3 446-3 446-3 446-3 446-3 316-3 316-3 316-3 472-3 472-3 472-3 472-3 472-3 472-3 487-3 487-3 487-3 0-2 0-2 0-2 0-2 0-2 0-2 0-2 0-2 0-2 0-2 0-2 0-2 0-2 0-2 0-2 0-2 0-2 0-2 0-2 0-2 0-2 0-2 0-2 0-2 0-2 0-2 0-2 0-2 0-2 0-2 0-2 0-2 0-2 0-2 0-2 0-2 0-2 0-2 0-2 0-2 0-2 0-2 
0-2 0-2 0-2 0-2 0-2 0-2 0-2 0-2 0-2 0-2 0-2 0-2 0-2 0-2 0-2 0-2 0-2 0-2 0-2 0-2 0-2 0-2 0-2 0-2 0-2 0-2 0-2 0-2 0-2 0-2 0-2 0-2 0-2 0-2 0-2 0-2 0-2 0-2 0-2 0-2 0-2 0-2 404-0 404-0 404-0 404-0 404-0 404-0 304-0 304-0 304-0 304-0 505-0 505-0 405-3 304-0 429-0 429-0 429-0 429-0 429-0 429-0 429-0 429-0 557-0 557-0 557-0 557-0 557-0 557-0 534-3 557-0 535-0 535-0 535-0 535-0 535-0 535-0 535-0 515-0 515-0 515-0 515-0 515-0 515-0 515-0 515-0 515-0 488-3 488-3 488-3 488-3 590-0 562-3 562-3 586-3 586-3 496-3 496-3 496-3 496-3 496-3 212-0 212-0 212-0 431-3 431-3 584-0 431-3 431-3 431-3 431-3 438-3 438-3 438-3 438-3 338-3 438-3 438-3 408-0 408-0 408-0 411-0 411-0 411-0 411-0 411-0 588-3 588-3 588-3 588-3 588-3 588-3 588-3 588-3 419-3 419-3 419-3 419-3 416-3 416-3 416-3 422-0 422-0 422-0 422-0 422-0 522-0 522-0 522-0 522-0 492-3 492-3 492-3 446-3 446-3 446-3 425-3 446-3 446-3 446-3 446-3 396-3 396-3 316-3 316-3 472-3 472-3 472-3 472-3 472-3 472-3 487-3 487-3 487-3 0-2 0-2 0-2 0-2 0-2 0-2 0-2 0-2 0-2 0-2 0-2 0-2 0-2 0-2 0-2 0-2 0-2 0-2 0-2 0-2 0-2 0-2 0-2 0-2 0-2 0-2 0-2 0-2 0-2 0-2 0-2 0-2 0-2 0-2 0-2 0-2 0-2 0-2 0-2 0-2 0-2 0-2 
0-2 0-2 0-2 0-2 0-2 0-2 0-2 0-2 0-2 0-2 0-2 0-2 0-2 0-2 0-2 0-2 0-2 0-2 0-2 0-2 0-2 0-2 0-2 0-2 0-2 0-2 0-2 0-2 0-2 0-2 0-2 0-2 0-2 0-2 0-2 0-2 0-2 0-2 0-2 0-2 0-2 0-2 404-0 404-0 404-0 404-0 404-0 404-0 304-0 304-0 304-0 304-0 505-0 505-0 405-3 429-0 429-0 429-0 429-0 429-0 454-3 454-3 454-3 454-3 557-0 557-0 557-0 557-0 557-0 557-0 534-3 557-0 535-0 535-0 535-0 535-0 535-0 535-0 535-0 612-3 515-0 515-0 515-0 515-0 515-0 515-0 515-0 488-3 488-3 488-3 590-0 590-0 590-0 586-3 586-3 586-3 586-3 496-3 496-3 496-3 496-3 496-3 496-3 496-3 212-0 212-0 584-0 584-0 431-3 431-3 584-0 584-0 584-0 338-3 338-3 338-3 338-3 338-3 438-3 541-0 411-0 411-0 411-0 411-0 411-0 411-0 411-0 588-3 588-3 588-3 588-3 588-3 588-3 588-3 588-3 419-3 419-3 419-3 419-3 416-3 416-3 416-3 422-0 422-0 422-0 422-0 422-0 466-3 522-0 522-0 466-3 492-3 492-3 446-3 446-3 446-3 425-3 425-3 446-3 446-3 446-3 446-3 396-3 396-3 396-3 316-3 472-3 396-3 472-3 472-3 472-3 472-3 472-3 472-3 472-3 0-2 0-2 0-2 0-2 0-2 0-2 0-2 0-2 0-2 0-2 0-2 0-2 0-2 0-2 0-2 0-2 0-2 0-2 0-2 0-2 0-2 0-2 0-2 0-2 0-2 0-2 0-2 0-2 0-2 0-2 0-2 0-2 0-2 0-2 0-2 0-2 0-2 0-2 0-2 0-2 0-2 0-2 
0-2 0-2 0-2 0-2 0-2 0-2 0-2 0-2 0-2 0-2 0-2 0-2 0-2 0-2 0-2 0-2 0-2 0-2 0-2 0-2 0-2 0-2 0-2 0-2 0-2 0-2 0-2 0-2 0-2 0-2 0-2 0-2 0-2 0-2 0-2 0-2 0-2 0-2 0-2 0-2 0-2 0-2 404-0 404-0 404-0 404-0 404-0 404-0 304-0 505-0 505-0 505-0 505-0 505-0 405-3 429-0 429-0 454-3 429-0 429-0 454-3 454-3 454-3 557-0 557-0 557-0 557-0 557-0 557-0 557-0 534-3 534-3 535-0 535-0 535-0 535-0 535-0 535-0 612-3 612-3 612-3 515-0 515-0 515-0 515-0 488-3 488-3 488-3 488-3 488-3 590-0 590-0 590-0 590-0 590-0 586-3 586-3 496-3 496-3 496-3 496-3 496-3 565-0 565-0 565-0 212-0 584-0 584-0 584-0 584-0 584-0 338-3 338-3 338-3 338-3 338-3 338-3 338-3 541-0 541-0 541-0 541-0 541-0 411-0 411-0 411-0 411-0 411-0 588-3 588-3 588-3 588-3 588-3 588-3 419-3 419-3 419-3 419-3 419-3 416-3 416-3 416-3 416-3 416-3 422-0 422-0 422-0 466-3 522-0 466-3 466-3 492-3 492-3 446-3 446-3 446-3 425-3 425-3 425-3 425-3 425-3 425-3 425-3 396-3 396-3 396-3 396-3 396-3 472-3 472-3 472-3 472-3 472-3 472-3 472-3 0-2 0-2 0-2 0-2 0-2 0-2 0-2 0-2 0-2 0-2 0-2 0-2 0-2 0-2 0-2 0-2 0-2 0-2 0-2 0-2 0-2 0-2 0-2 0-2 0-2 0-2 0-2 0-2 0-2 0-2 0-2 0-2 0-2 0-2 0-2 0-2 0-2 0-2 0-2 0-2 0-2 0-2 
0-2 0-2 0-2 0-2 0-2 0-2 0-2 0-2 0-2 0-2 0-2 0-2 0-2 0-2 0-2 0-2 0-2 0-2 0-2 0-2 0-2 0-2 0-2 0-2 0-2 0-2 0-2 0-2 0-2 0-2 0-2 0-2 0-2 0-2 0-2 0-2 0-2 0-2 0-2 0-2 0-2 0-2 404-0 404-0 456-3 404-0 404-0 404-0 505-0 505-0 505-0 505-0 505-0 505-0 405-3 405-3 454-3 454-3 454-3 454-3 454-3 454-3 454-3 557-0 557-0 557-0 557-0 557-0 534-3 534-3 534-3 534-3 612-3 612-3 535-0 612-3 612-3 612-3 612-3 612-3 515-0 515-0 515-0 515-0 488-3 488-3 488-3 351-0 351-0 351-0 590-0 590-0 590-0 590-0 590-0 586-3 586-3 586-3 586-3 496-3 496-3 496-3 565-0 565-0 565-0 565-0 584-0 584-0 584-0 584-0 584-0 584-0 338-3 338-3 338-3 338-3 338-3 338-3 541-0 541-0 541-0 541-0 541-0 411-0 411-0 411-0 411-0 411-0 411-0 588-3 588-3 588-3 569-3 569-3 569-3 419-3 419-3 419-3 419-3 416-3 416-3 416-3 416-3 416-3 422-0 422-0 422-0 466-3 466-3 466-3 492-3 492-3 492-3 446-3 446-3 466-3 425-3 425-3 425-3 425-3 425-3 425-3 396-3 396-3 396-3 396-3 396-3 396-3 396-3 396-3 472-3 472-3 472-3 472-3 472-3 0-2 0-2 0-2 0-2 0-2 0-2 0-2 0-2 0-2 0-2 0-2 0-2 0-2 0-2 0-2 0-2 0-2 0-2 0-2 0-2 0-2 0-2 0-2 0-2 0-2 0-2 0-2 0-2 0-2 0-2 0-2 0-2 0-2 0-2 0-2 0-2 0-2 0-2 0-2 0-2 0-2 0-2 
0-2 0-2 0-2 0-2 0-2 0-2 0-2 0-2 0-2 0-2 0-2 0-2 0-2 0-2 0-2 0-2 0-2 0-2 0-2 0-2 0-2 0-2 0-2 0-2 0-2 0-2 0-2 0-2 0-2 0-2 0-2 0-2 0-2 0-2 0-2 0-2 0-2 0-2 0-2 0-2 0-2 0-2 404-0 404-0 456-3 456-3 456-3 456-3 505-0 505-0 505-0 505-0 505-0 505-0 405-3 405-3 454-3 454-3 454-3 454-3 454-3 454-3 454-3 454-3 454-3 385-3 385-3 557-0 534-3 534-3 534-3 534-3 534-3 612-3 612-3 612-3 612-3 612-3 612-3 458-0 515-0 515-0 515-0 351-0 351-0 488-3 488-3 351-0 351-0 590-0 590-0 590-0 590-0 590-0 586-3 586-3 586-3 586-3 586-3 496-3 565-0 565-0 565-0 565-0 584-0 584-0 584-0 584-0 584-0 584-0 584-0 584-0 338-3 338-3 338-3 338-3 541-0 541-0 541-0 541-0 541-0 541-0 541-0 541-0 508-0 411-0 411-0 411-0 411-0 411-0 588-3 588-3 569-3 569-3 419-3 419-3 419-3 419-3 419-3 416-3 416-3 416-3 416-3 416-3 416-3 422-0 422-0 466-3 466-3 466-3 466-3 492-3 492-3 466-3 466-3 466-3 425-3 425-3 425-3 425-3 440-3 440-3 440-3 440-3 440-3 396-3 396-3 396-3 396-3 396-3 472-3 472-3 472-3 472-3 0-2 0-2 0-2 0-2 0-2 0-2 0-2 0-2 0-2 0-2 0-2 0-2 0-2 0-2 0-2 0-2 0-2 0-2 0-2 0-2 0-2 0-2 0-2 0-2 0-2 0-2 0-2 0-2 0-2 0-2 0-2 0-2 0-2 0-2 0-2 0-2 0-2 0-2 0-2 0-2 0-2 0-2 0-2 
0-2 0-2 0-2 0-2 0-2 0-2 0-2 0-2 0-2 0-2 0-2 0-2 0-2 0-2 0-2 0-2 0-2 0-2 0-2 0-2 0-2 0-2 0-2 0-2 0-2 0-2 0-2 0-2 0-2 0-2 0-2 0-2 0-2 0-2 0-2 0-2 0-2 0-2 0-2 0-2 0-2 0-2 404-0 404-0 456-3 456-3 456-3 456-3 505-0 505-0 505-0 505-0 505-0 505-0 405-3 405-3 454-3 454-3 454-3 454-3 454-3 454-3 454-3 454-3 385-3 385-3 385-3 385-3 534-3 534-3 534-3 534-3 612-3 612-3 612-3 612-3 612-3 612-3 612-3 458-0 458-0 515-0 351-0 351-0 351-0 488-3 488-3 351-0 351-0 351-0 590-0 590-0 590-0 590-0 590-0 586-3 586-3 586-3 586-3 586-3 586-3 586-3 565-0 565-0 584-0 584-0 584-0 584-0 584-0 584-0 584-0 338-3 338-3 338-3 338-3 338-3 541-0 541-0 541-0 541-0 541-0 541-0 541-0 508-0 508-0 411-0 411-0 442-0 442-0 442-0 442-0 442-0 569-3 569-3 419-3 419-3 419-3 419-3 419-3 416-3 416-3 416-3 416-3 416-3 416-3 422-0 422-0 466-3 466-3 466-3 466-3 466-3 466-3 466-3 466-3 466-3 425-3 425-3 425-3 425-3 440-3 440-3 440-3 440-3 440-3 396-3 396-3 396-3 396-3 396-3 396-3 396-3 396-3 0-2 0-2 0-2 0-2 0-2 0-2 0-2 0-2 0-2 0-2 0-2 0-2 0-2 0-2 0-2 0-2 0-2 0-2 0-2 0-2 0-2 0-2 0-2 0-2 0-2 0-2 0-2 0-2 0-2 0-2 0-2 0-2 0-2 0-2 0-2 0-2 0-2 0-2 0-2 0-2 0-2 0-2 0-2 0-2 
0-2 0-2 0-2 0-2 0-2 0-2 0-2 0-2 0-2 0-2 0-2 0-2 0-2 0-2 0-2 0-2 0-2 0-2 0-2 0-2 0-2 0-2 0-2 0-2 0-2 0-2 0-2 0-2 0-2 0-2 0-2 0-2 0-2 0-2 0-2 0-2 0-2 0-2 0-2 0-2 0-2 0-2 404-0 456-3 456-3 456-3 456-3 456-3 456-3 505-0 505-0 505-0 505-0 505-0 405-3 405-3 405-3 405-3 454-3 454-3 454-3 454-3 454-3 385-3 385-3 385-3 385-3 534-3 534-3 534-3 534-3 534-3 612-3 612-3 612-3 612-3 612-3 509-3 612-3 458-0 458-0 515-0 351-0 351-0 351-0 351-0 351-0 351-0 351-0 590-0 590-0 590-0 590-0 590-0 590-0 586-3 586-3 586-3 586-3 586-3 586-3 565-0 565-0 565-0 565-0 584-0 486-0 584-0 584-0 584-0 584-0 584-0 584-0 338-3 338-3 338-3 541-0 541-0 541-0 541-0 541-0 541-0 541-0 508-0 508-0 411-0 442-0 442-0 442-0 442-0 442-0 569-3 569-3 569-3 419-3 419-3 419-3 419-3 419-3 416-3 517-3 517-3 517-3 416-3 416-3 416-3 416-3 466-3 466-3 471-0 471-0 471-0 425-3 466-3 466-3 425-3 425-3 425-3 425-3 440-3 440-3 440-3 440-3 440-3 440-3 396-3 396-3 396-3 396-3 396-3 396-3 396-3 0-2 0-2 0-2 0-2 0-2 0-2 0-2 0-2 0-2 0-2 0-2 0-2 0-2 0-2 0-2 0-2 0-2 0-2 0-2 0-2 0-2 0-2 0-2 0-2 0-2 0-2 0-2 0-2 0-2 0-2 0-2 0-2 0-2 0-2 0-2 0-2 0-2 0-2 0-2 0-2 0-2 0-2 0-2 0-2 0-2 
0-2 0-2 0-2 0-2 0-2 0-2 0-2 0-2 0-2 0-2 0-2 0-2 0-2 0-2 0-2 0-2 0-2 0-2 0-2 0-2 0-2 0-2 0-2 0-2 0-2 0-2 0-2 0-2 0-2 0-2 0-2 0-2 0-2 0-2 0-2 0-2 0-2 0-2 0-2 0-2 0-2 0-2 0-2 0-2 456-3 456-3 456-3 456-3 587-3 587-3 505-0 505-0 587-3 405-3 405-3 405-3 405-3 405-3 385-3 385-3 454-3 385-3 385-3 385-3 385-3 385-3 385-3 534-3 534-3 534-3 534-3 612-3 612-3 612-3 612-3 509-3 509-3 509-3 509-3 458-0 458-0 458-0 351-0 351-0 351-0 351-0 351-0 351-0 351-0 590-0 590-0 590-0 590-0 590-0 590-0 586-3 586-3 586-3 586-3 586-3 586-3 565-0 565-0 565-0 565-0 565-0 486-0 486-0 584-0 486-0 338-3 338-3 338-3 338-3 338-3 338-3 512-0 541-0 541-0 541-0 541-0 541-0 508-0 508-0 508-0 508-0 442-0 442-0 442-0 442-0 569-3 569-3 569-3 569-3 569-3 569-3 569-3 517-3 517-3 416-3 517-3 517-3 517-3 416-3 416-3 416-3 466-3 466-3 471-0 471-0 471-0 471-0 425-3 425-3 425-3 425-3 425-3 425-3 440-3 440-3 440-3 440-3 440-3 440-3 440-3 440-3 396-3 395-3 395-3 395-3 395-3 0-2 0-2 0-2 0-2 0-2 0-2 0-2 0-2 0-2 0-2 0-2 0-2 0-2 0-2 0-2 0-2 0-2 0-2 0-2 0-2 0-2 0-2 0-2 0-2 0-2 0-2 0-2 0-2 0-2 0-2 0-2 0-2 0-2 0-2 0-2 0-2 0-2 0-2 0-2 0-2 0-2 0-2 0-2 0-2 0-2 0-2 
0-2 0-2 0-2 0-2 0-2 0-2 0-2 0-2 0-2 0-2 0-2 0-2 0-2 0-2 0-2 0-2 0-2 0-2 0-2 0-2 0-2 0-2 0-2 0-2 0-2 0-2 0-2 0-2 0-2 0-2 0-2 0-2 0-2 0-2 0-2 0-2 0-2 0-2 0-2 0-2 0-2 0-2 0-2 0-2 456-3 456-3 456-3 456-3 587-3 587-3 505-0 587-3 587-3 587-3 405-3 405-3 405-3 405-3 385-3 385-3 385-3 385-3 385-3 385-3 385-3 534-3 534-3 534-3 534-3 534-3 560-0 560-0 560-0 612-3 612-3 509-3 509-3 509-3 509-3 458-0 458-0 458-0 351-0 351-0 351-0 351-0 351-0 351-0 504-0 590-0 590-0 287-3 287-3 287-3 586-3 586-3 586-3 586-3 586-3 586-3 565-0 565-0 565-0 565-0 565-0 486-0 486-0 486-0 486-0 486-0 486-0 338-3 338-3 512-0 512-0 512-0 512-0 512-0 541-0 541-0 512-0 512-0 508-0 508-0 508-0 508-0 442-0 442-0 442-0 442-0 442-0 569-3 569-3 569-3 569-3 569-3 569-3 517-3 517-3 517-3 517-3 517-3 517-3 517-3 593-3 466-3 466-3 466-3 466-3 471-0 471-0 471-0 425-3 425-3 425-3 425-3 440-3 440-3 440-3 440-3 440-3 440-3 440-3 440-3 440-3 395-3 395-3 395-3 395-3 395-3 395-3 0-2 0-2 0-2 0-2 0-2 0-2 0-2 0-2 0-2 0-2 0-2 0-2 0-2 0-2 0-2 0-2 0-2 0-2 0-2 0-2 0-2 0-2 0-2 0-2 0-2 0-2 0-2 0-2 0-2 0-2 0-2 0-2 0-2 0-2 0-2 0-2 0-2 0-2 0-2 0-2 0-2 0-2 0-2 0-2 0-2 0-2 
0-2 0-2 0-2 0-2 0-2 0-2 0-2 0-2 0-2 0-2 0-2 0-2 0-2 0-2 0-2 0-2 0-2 0-2 0-2 0-2 0-2 0-2 0-2 0-2 0-2 0-2 0-2 0-2 0-2 0-2 0-2 0-2 0-2 0-2 0-2 0-2 0-2 0-2 0-2 0-2 0-2 0-2 0-2 0-2 456-3 456-3 456-3 456-3 456-3 587-3 505-0 587-3 587-3 587-3 405-3 405-3 405-3 405-3 385-3 385-3 385-3 385-3 385-3 385-3 385-3 534-3 534-3 534-3 534-3 560-0 560-0 560-0 560-0 560-0 612-3 509-3 509-3 509-3 509-3 458-0 458-0 458-0 351-0 351-0 351-0 504-0 351-0 351-0 504-0 504-0 590-0 287-3 287-3 287-3 586-3 586-3 565-0 565-0 565-0 565-0 565-0 565-0 565-0 565-0 565-0 486-0 486-0 486-0 486-0 486-0 486-0 486-0 338-3 512-0 512-0 512-0 512-0 512-0 512-0 512-0 512-0 508-0 508-0 508-0 508-0 508-0 442-0 442-0 442-0 442-0 442-0 569-3 569-3 569-3 569-3 569-3 569-3 517-3 517-3 517-3 517-3 517-3 517-3 517-3 593-3 593-3 466-3 466-3 593-3 593-3 471-0 471-0 471-0 425-3 425-3 425-3 440-3 440-3 613-3 567-3 440-3 440-3 440-3 440-3 440-3 395-3 395-3 395-3 395-3 395-3 395-3 0-2 0-2 0-2 0-2 0-2 0-2 0-2 0-2 0-2 0-2 0-2 0-2 0-2 0-2 0-2 0-2 0-2 0-2 0-2 0-2 0-2 0-2 0-2 0-2 0-2 0-2 0-2 0-2 0-2 0-2 0-2 0-2 0-2 0-2 0-2 0-2 0-2 0-2 0-2 0-2 0-2 0-2 0-2 0-2 0-2 0-2 
0-2 0-2 0-2 0-2 0-2 0-2 0-2 0-2 0-2 0-2 0-2 0-2 0-2 0-2 0-2 0-2 0-2 0-2 0-2 0-2 0-2 0-2 0-2 0-2 0-2 0-2 0-2 0-2 0-2 0-2 0-2 0-2 0-2 0-2 0-2 0-2 0-2 0-2 0-2 0-2 0-2 0-2 0-2 0-2 456-3 456-3 456-3 456-3 587-3 587-3 587-3 587-3 587-3 587-3 405-3 405-3 405-3 405-3 405-3 385-3 385-3 385-3 457-0 457-0 457-0 457-0 457-0 457-0 457-0 560-0 560-0 560-0 560-0 560-0 560-0 509-3 509-3 509-3 509-3 458-0 458-0 458-0 458-0 458-0 458-0 504-0 504-0 504-0 504-0 504-0 590-0 287-3 287-3 287-3 287-3 287-3 565-0 565-0 565-0 565-0 565-0 486-0 486-0 486-0 486-0 486-0 486-0 486-0 486-0 486-0 486-0 486-0 486-0 486-0 486-0 512-0 512-0 512-0 512-0 512-0 508-0 508-0 508-0 508-0 508-0 508-0 442-0 442-0 442-0 442-0 442-0 569-3 569-3 569-3 569-3 569-3 569-3 517-3 517-3 517-3 517-3 517-3 517-3 517-3 593-3 593-3 593-3 466-3 593-3 593-3 471-0 471-0 613-3 613-3 613-3 613-3 613-3 613-3 613-3 567-3 567-3 440-3 440-3 567-3 567-3 567-3 395-3 395-3 395-3 395-3 395-3 0-2 0-2 0-2 0-2 0-2 0-2 0-2 0-2 0-2 0-2 0-2 0-2 0-2 0-2 0-2 0-2 0-2 0-2 0-2 0-2 0-2 0-2 0-2 0-2 0-2 0-2 0-2 0-2 0-2 0-2 0-2 0-2 0-2 0-2 0-2 0-2 0-2 0-2 0-2 0-2 0-2 0-2 0-2 0-2 0-2 0-2 
0-2 0-2 0-2 0-2 0-2 0-2 0-2 0-2 0-2 0-2 0-2 0-2 0-2 0-2 0-2 0-2 0-2 0-2 0-2 0-2 0-2 0-2 0-2 0-2 0-2 0-2 0-2 0-2 0-2 0-2 0-2 0-2 0-2 0-2 0-2 0-2 0-2 0-2 0-2 0-2 0-2 0-2 0-2 0-2 456-3 456-3 456-3 587-3 587-3 587-3 587-3 587-3 587-3 587-3 405-3 405-3 405-3 405-3 385-3 385-3 385-3 385-3 457-0 457-0 457-0 457-0 457-0 457-0 457-0 560-0 560-0 560-0 560-0 560-0 560-0 560-0 509-3 509-3 509-3 509-3 509-3 509-3 509-3 458-0 458-0 458-0 504-0 504-0 504-0 504-0 504-0 287-3 287-3 287-3 287-3 287-3 287-3 565-0 565-0 315-3 315-3 315-3 315-3 315-3 315-3 486-0 486-0 486-0 486-0 486-0 486-0 589-3 589-3 589-3 589-3 589-3 589-3 512-0 512-0 512-0 508-0 508-0 508-0 508-0 508-0 508-0 508-0 442-0 442-0 442-0 442-0 569-3 569-3 569-3 569-3 569-3 569-3 517-3 517-3 517-3 517-3 593-3 593-3 593-3 593-3 593-3 593-3 593-3 593-3 593-3 471-0 471-0 613-3 613-3 613-3 613-3 613-3 613-3 613-3 567-3 567-3 567-3 567-3 567-3 567-3 395-3 395-3 395-3 395-3 395-3 395-3 0-2 0-2 0-2 0-2 0-2 0-2 0-2 0-2 0-2 0-2 0-2 0-2 0-2 0-2 0-2 0-2 0-2 0-2 0-2 0-2 0-2 0-2 0-2 0-2 0-2 0-2 0-2 0-2 0-2 0-2 0-2 0-2 0-2 0-2 0-2 0-2 0-2 0-2 0-2 0-2 0-2 0-2 0-2 0-2 0-2 0-2 
0-2 0-2 0-2 0-2 0-2 0-2 0-2 0-2 0-2 0-2 0-2 0-2 0-2 0-2 0-2 0-2 0-2 0-2 0-2 0-2 0-2 0-2 0-2 0-2 0-2 0-2 0-2 0-2 0-2 0-2 0-2 0-2 0-2 0-2 0-2 0-2 0-2 0-2 0-2 0-2 0-2 0-2 0-2 0-2 456-3 456-3 456-3 587-3 587-3 587-3 587-3 587-3 587-3 587-3 405-3 485-0 485-0 485-0 531-0 531-0 385-3 385-3 531-0 531-0 457-0 457-0 457-0 457-0 457-0 457-0 457-0 560-0 560-0 560-0 560-0 560-0 509-3 509-3 509-3 509-3 509-3 509-3 509-3 458-0 458-0 504-0 504-0 504-0 504-0 504-0 504-0 504-0 287-3 287-3 287-3 287-3 287-3 315-3 315-3 315-3 315-3 315-3 315-3 556-0 315-3 315-3 486-0 486-0 589-3 589-3 486-0 589-3 589-3 589-3 589-3 589-3 589-3 512-0 512-0 512-0 508-0 508-0 508-0 508-0 508-0 508-0 508-0 442-0 442-0 442-0 442-0 465-0 465-0 465-0 493-3 493-3 493-3 517-3 517-3 517-3 517-3 593-3 593-3 593-3 593-3 593-3 593-3 593-3 593-3 471-0 471-0 613-3 613-3 613-3 613-3 613-3 613-3 613-3 613-3 567-3 567-3 567-3 567-3 567-3 567-3 395-3 395-3 395-3 395-3 395-3 395-3 0-2 0-2 0-2 0-2 0-2 0-2 0-2 0-2 0-2 0-2 0-2 0-2 0-2 0-2 0-2 0-2 0-2 0-2 0-2 0-2 0-2 0-2 0-2 0-2 0-2 0-2 0-2 0-2 0-2 0-2 0-2 0-2 0-2 0-2 0-2 0-2 0-2 0-2 0-2 0-2 0-2 0-2 0-2 0-2 0-2 0-2 
0-2 0-2 0-2 0-2 0-2 0-2 0-2 0-2 0-2 0-2 0-2 0-2 0-2 0-2 0-2 0-2 0-2 0-2 0-2 0-2 0-2 0-2 0-2 0-2 0-2 0-2 0-2 0-2 0-2 0-2 0-2 0-2 0-2 0-2 0-2 0-2 0-2 0-2 0-2 0-2 0-2 0-2 0-2 0-2 456-3 456-3 456-3 587-3 587-3 587-3 587-3 587-3 361-0 361-0 405-3 405-3 485-0 485-0 531-0 531-0 531-0 531-0 531-0 457-0 457-0 457-0 457-0 457-0 457-0 457-0 457-0 457-0 560-0 560-0 560-0 560-0 560-0 585-0 509-3 509-3 509-3 509-3 509-3 458-0 504-0 504-0 504-0 504-0 504-0 504-0 504-0 287-3 287-3 287-3 287-3 287-3 287-3 315-3 315-3 315-3 315-3 315-3 315-3 556-0 556-0 556-0 556-0 556-0 589-3 589-3 589-3 589-3 589-3 589-3 589-3 589-3 512-0 512-0 512-0 512-0 455-0 455-0 455-0 455-0 508-0 508-0 455-0 455-0 442-0 465-0 465-0 465-0 493-3 493-3 493-3 493-3 493-3 493-3 493-3 493-3 517-3 493-3 593-3 493-3 593-3 593-3 593-3 593-3 593-3 471-0 471-0 471-0 471-0 613-3 613-3 613-3 613-3 613-3 613-3 613-3 567-3 567-3 567-3 567-3 567-3 567-3 395-3 395-3 395-3 395-3 0-2 0-2 0-2 0-2 0-2 0-2 0-2 0-2 0-2 0-2 0-2 0-2 0-2 0-2 0-2 0-2 0-2 0-2 0-2 0-2 0-2 0-2 0-2 0-2 0-2 0-2 0-2 0-2 0-2 0-2 0-2 0-2 0-2 0-2 0-2 0-2 0-2 0-2 0-2 0-2 0-2 0-2 0-2 0-2 0-2 0-2 0-2 
0-2 0-2 0-2 0-2 0-2 0-2 0-2 0-2 0-2 0-2 0-2 0-2 0-2 0-2 0-2 0-2 0-2 0-2 0-2 0-2 0-2 0-2 0-2 0-2 0-2 0-2 0-2 0-2 0-2 0-2 0-2 0-2 0-2 0-2 0-2 0-2 0-2 0-2 0-2 0-2 0-2 0-2 0-2 0-2 0-2 0-2 456-3 456-3 456-3 587-3 587-3 361-0 361-0 485-0 485-0 485-0 485-0 485-0 485-0 531-0 531-0 531-0 531-0 457-0 457-0 457-0 457-0 529-3 529-3 457-0 457-0 457-0 560-0 560-0 560-0 560-0 560-0 585-0 585-0 585-0 585-0 509-3 458-0 458-0 464-3 464-3 504-0 504-0 504-0 504-0 504-0 287-3 287-3 287-3 287-3 287-3 287-3 315-3 315-3 315-3 315-3 315-3 315-3 556-0 556-0 556-0 556-0 556-0 556-0 556-0 556-0 511-0 511-0 589-3 589-3 589-3 512-0 512-0 512-0 512-0 455-0 455-0 455-0 455-0 455-0 455-0 455-0 455-0 617-3 617-3 465-0 465-0 465-0 493-3 493-3 493-3 493-3 493-3 420-0 493-3 493-3 493-3 493-3 493-3 493-3 593-3 593-3 593-3 471-0 471-0 471-0 471-0 471-0 390-3 613-3 613-3 613-3 613-3 613-3 613-3 567-3 567-3 567-3 567-3 567-3 547-0 547-0 547-0 395-3 395-3 0-2 0-2 0-2 0-2 0-2 0-2 0-2 0-2 0-2 0-2 0-2 0-2 0-2 0-2 0-2 0-2 0-2 0-2 0-2 0-2 0-2 0-2 0-2 0-2 0-2 0-2 0-2 0-2 0-2 0-2 0-2 0-2 0-2 0-2 0-2 0-2 0-2 0-2 0-2 0-2 0-2 0-2 0-2 0-2 0-2 0-2 0-2 
0-2 0-2 0-2 0-2 0-2 0-2 0-2 0-2 0-2 0-2 0-2 0-2 0-2 0-2 0-2 0-2 0-2 0-2 0-2 0-2 0-2 0-2 0-2 0-2 0-2 0-2 0-2 0-2 0-2 0-2 0-2 0-2 0-2 0-2 0-2 0-2 0-2 0-2 0-2 0-2 0-2 0-2 0-2 0-2 0-2 0-2 361-0 361-0 361-0 361-0 587-3 361-0 361-0 485-0 485-0 485-0 485-0 485-0 531-0 531-0 531-0 531-0 457-0 457-0 457-0 530-0 530-0 529-3 529-3 529-3 529-3 529-3 560-0 560-0 529-3 529-3 529-3 585-0 585-0 585-0 585-0 458-0 458-0 458-0 464-3 464-3 464-3 464-3 464-3 504-0 504-0 287-3 287-3 555-0 287-3 287-3 287-3 592-3 592-3 315-3 315-3 315-3 315-3 315-3 556-0 556-0 556-0 556-0 556-0 556-0 556-0 511-0 511-0 511-0 589-3 589-3 589-3 512-0 512-0 512-0 455-0 455-0 455-0 455-0 455-0 455-0 617-3 617-3 617-3 617-3 465-0 465-0 465-0 465-0 493-3 493-3 493-3 493-3 420-0 420-0 420-0 493-3 493-3 493-3 493-3 593-3 593-3 593-3 471-0 471-0 471-0 471-0 471-0 390-3 613-3 613-3 613-3 390-3 567-3 567-3 567-3 567-3 547-0 547-0 547-0 547-0 547-0 547-0 547-0 547-0 0-2 0-2 0-2 0-2 0-2 0-2 0-2 0-2 0-2 0-2 0-2 0-2 0-2 0-2 0-2 0-2 0-2 0-2 0-2 0-2 0-2 0-2 0-2 0-2 0-2 0-2 0-2 0-2 0-2 0-2 0-2 0-2 0-2 0-2 0-2 0-2 0-2 0-2 0-2 0-2 0-2 0-2 0-2 0-2 0-2 0-2 0-2 
0-2 0-2 0-2 0-2 0-2 0-2 0-2 0-2 0-2 0-2 0-2 0-2 0-2 0-2 0-2 0-2 0-2 0-2 0-2 0-2 0-2 0-2 0-2 0-2 0-2 0-2 0-2 0-2 0-2 0-2 0-2 0-2 0-2 0-2 0-2 0-2 0-2 0-2 0-2 0-2 0-2 0-2 0-2 0-2 0-2 0-2 361-0 361-0 361-0 361-0 361-0 361-0 361-0 361-0 361-0 485-0 485-0 485-0 531-0 531-0 531-0 531-0 531-0 531-0 530-0 530-0 530-0 530-0 529-3 529-3 529-3 529-3 560-0 560-0 529-3 529-3 529-3 529-3 585-0 585-0 585-0 458-0 458-0 458-0 458-0 464-3 464-3 464-3 464-3 464-3 464-3 555-0 555-0 555-0 287-3 287-3 287-3 592-3 592-3 315-3 315-3 315-3 315-3 315-3 556-0 556-0 556-0 556-0 556-0 556-0 556-0 511-0 511-0 511-0 589-3 511-0 589-3 589-3 589-3 589-3 455-0 455-0 455-0 455-0 455-0 455-0 617-3 617-3 617-3 617-3 465-0 465-0 465-0 465-0 420-0 493-3 493-3 420-0 420-0 420-0 544-0 544-0 493-3 544-0 544-0 544-0 518-3 593-3 593-3 471-0 471-0 471-0 471-0 390-3 613-3 390-3 390-3 390-3 567-3 567-3 567-3 567-3 547-0 547-0 547-0 547-0 547-0 547-0 547-0 547-0 0-2 0-2 0-2 0-2 0-2 0-2 0-2 0-2 0-2 0-2 0-2 0-2 0-2 0-2 0-2 0-2 0-2 0-2 0-2 0-2 0-2 0-2 0-2 0-2 0-2 0-2 0-2 0-2 0-2 0-2 0-2 0-2 0-2 0-2 0-2 0-2 0-2 0-2 0-2 0-2 0-2 0-2 0-2 0-2 0-2 0-2 0-2 
0-2 0-2 0-2 0-2 0-2 0-2 0-2 0-2 0-2 0-2 0-2 0-2 0-2 0-2 0-2 0-2 0-2 0-2 0-2 0-2 0-2 0-2 0-2 0-2 0-2 0-2 0-2 0-2 0-2 0-2 0-2 0-2 0-2 0-2 0-2 0-2 0-2 0-2 0-2 0-2 0-2 0-2 0-2 0-2 0-2 0-2 361-0 361-0 361-0 361-0 361-0 361-0 361-0 361-0 485-0 485-0 485-0 485-0 531-0 531-0 531-0 531-0 531-0 531-0 530-0 530-0 530-0 530-0 529-3 529-3 529-3 529-3 529-3 560-0 529-3 529-3 529-3 529-3 585-0 585-0 585-0 585-0 458-0 464-3 464-3 464-3 464-3 464-3 464-3 464-3 464-3 555-0 555-0 555-0 555-0 555-0 592-3 592-3 592-3 592-3 592-3 315-3 315-3 315-3 556-0 556-0 556-0 556-0 556-0 556-0 511-0 511-0 511-0 511-0 511-0 511-0 589-3 589-3 589-3 589-3 455-0 455-0 455-0 455-0 455-0 455-0 617-3 617-3 617-3 617-3 465-0 465-0 465-0 465-0 420-0 420-0 420-0 420-0 420-0 420-0 544-0 544-0 544-0 544-0 544-0 544-0 518-3 518-3 518-3 518-3 390-3 471-0 471-0 390-3 390-3 390-3 390-3 390-3 390-3 547-0 547-0 567-3 547-0 547-0 547-0 468-3 468-3 468-3 468-3 468-3 0-2 0-2 0-2 0-2 0-2 0-2 0-2 0-2 0-2 0-2 0-2 0-2 0-2 0-2 0-2 0-2 0-2 0-2 0-2 0-2 0-2 0-2 0-2 0-2 0-2 0-2 0-2 0-2 0-2 0-2 0-2 0-2 0-2 0-2 0-2 0-2 0-2 0-2 0-2 0-2 0-2 0-2 0-2 0-2 0-2 0-2 0-2 
0-2 0-2 0-2 0-2 0-2 0-2 0-2 0-2 0-2 0-2 0-2 0-2 0-2 0-2 0-2 0-2 0-2 0-2 0-2 0-2 0-2 0-2 0-2 0-2 0-2 0-2 0-2 0-2 0-2 0-2 0-2 0-2 0-2 0-2 0-2 0-2 0-2 0-2 0-2 0-2 0-2 0-2 0-2 0-2 0-2 0-2 0-2 0-2 0-2 361-0 361-0 361-0 361-0 361-0 361-0 485-0 485-0 485-0 531-0 531-0 531-0 531-0 531-0 531-0 530-0 530-0 530-0 530-0 529-3 529-3 386-3 386-3 529-3 529-3 529-3 529-3 529-3 529-3 585-0 585-0 585-0 585-0 585-0 585-0 464-3 464-3 464-3 464-3 464-3 464-3 555-0 555-0 555-0 555-0 555-0 555-0 592-3 592-3 592-3 592-3 592-3 592-3 592-3 542-3 542-3 556-0 556-0 556-0 556-0 556-0 511-0 511-0 511-0 511-0 511-0 511-0 511-0 582-3 582-3 582-3 455-0 582-3 455-0 455-0 455-0 455-0 617-3 617-3 617-3 617-3 465-0 465-0 465-0 465-0 420-0 420-0 420-0 420-0 420-0 420-0 544-0 544-0 544-0 544-0 544-0 518-3 518-3 518-3 518-3 390-3 390-3 390-3 390-3 390-3 435-3 390-3 390-3 390-3 390-3 547-0 547-0 547-0 547-0 547-0 468-3 468-3 468-3 468-3 468-3 468-3 0-2 0-2 0-2 0-2 0-2 0-2 0-2 0-2 0-2 0-2 0-2 0-2 0-2 0-2 0-2 0-2 0-2 0-2 0-2 0-2 0-2 0-2 0-2 0-2 0-2 0-2 0-2 0-2 0-2 0-2 0-2 0-2 0-2 0-2 0-2 0-2 0-2 0-2 0-2 0-2 0-2 0-2 0-2 0-2 0-2 0-2 0-2 
0-2 0-2 0-2 0-2 0-2 0-2 0-2 0-2 0-2 0-2 0-2 0-2 0-2 0-2 0-2 0-2 0-2 0-2 0-2 0-2 0-2 0-2 0-2 0-2 0-2 0-2 0-2 0-2 0-2 0-2 0-2 0-2 0-2 0-2 0-2 0-2 0-2 0-2 0-2 0-2 0-2 0-2 0-2 0-2 0-2 0-2 0-2 0-2 0-2 0-2 0-2 361-0 361-0 361-0 485-0 485-0 485-0 485-0 485-0 530-0 530-0 530-0 530-0 530-0 530-0 530-0 530-0 530-0 386-3 386-3 386-3 386-3 386-3 529-3 529-3 529-3 529-3 529-3 585-0 585-0 585-0 585-0 585-0 585-0 432-3 432-3 464-3 464-3 464-3 464-3 555-0 555-0 555-0 555-0 555-0 555-0 592-3 592-3 592-3 592-3 592-3 592-3 592-3 542-3 542-3 542-3 542-3 542-3 556-0 391-3 511-0 511-0 511-0 511-0 511-0 511-0 511-0 582-3 582-3 582-3 582-3 582-3 455-0 617-3 617-3 617-3 617-3 617-3 617-3 617-3 465-0 465-0 465-0 465-0 420-0 420-0 420-0 420-0 420-0 420-0 544-0 544-0 544-0 544-0 544-0 518-3 518-3 518-3 390-3 390-3 390-3 390-3 390-3 390-3 435-3 390-3 390-3 390-3 390-3 390-3 547-0 547-0 547-0 547-0 468-3 468-3 468-3 468-3 468-3 468-3 0-2 0-2 0-2 0-2 0-2 0-2 0-2 0-2 0-2 0-2 0-2 0-2 0-2 0-2 0-2 0-2 0-2 0-2 0-2 0-2 0-2 0-2 0-2 0-2 0-2 0-2 0-2 0-2 0-2 0-2 0-2 0-2 0-2 0-2 0-2 0-2 0-2 0-2 0-2 0-2 0-2 0-2 0-2 0-2 0-2 0-2 0-2 
0-2 0-2 0-2 0-2 0-2 0-2 0-2 0-2 0-2 0-2 0-2 0-2 0-2 0-2 0-2 0-2 0-2 0-2 0-2 0-2 0-2 0-2 0-2 0-2 0-2 0-2 0-2 0-2 0-2 0-2 0-2 0-2 0-2 0-2 0-2 0-2 0-2 0-2 0-2 0-2 0-2 0-2 0-2 0-2 0-2 0-2 0-2 0-2 0-2 0-2 0-2 0-2 0-2 361-0 361-0 485-0 485-0 485-0 485-0 530-0 530-0 530-0 530-0 530-0 530-0 530-0 386-3 386-3 386-3 386-3 386-3 386-3 386-3 386-3 529-3 529-3 529-3 585-0 585-0 585-0 585-0 585-0 585-0 585-0 432-3 464-3 464-3 464-3 464-3 555-0 555-0 555-0 555-0 555-0 555-0 555-0 592-3 592-3 592-3 592-3 592-3 592-3 592-3 542-3 542-3 542-3 542-3 542-3 391-3 391-3 391-3 511-0 511-0 511-0 511-0 511-0 582-3 582-3 582-3 582-3 582-3 582-3 617-3 617-3 617-3 617-3 617-3 617-3 617-3 465-0 465-0 465-0 484-0 465-0 420-0 420-0 420-0 420-0 420-0 420-0 544-0 544-0 544-0 544-0 544-0 518-3 518-3 518-3 518-3 518-3 390-3 390-3 518-3 435-3 435-3 390-3 390-3 390-3 390-3 390-3 547-0 547-0 547-0 547-0 468-3 468-3 468-3 468-3 468-3 468-3 0-2 0-2 0-2 0-2 0-2 0-2 0-2 0-2 0-2 0-2 0-2 0-2 0-2 0-2 0-2 0-2 0-2 0-2 0-2 0-2 0-2 0-2 0-2 0-2 0-2 0-2 0-2 0-2 0-2 0-2 0-2 0-2 0-2 0-2 0-2 0-2 0-2 0-2 0-2 0-2 0-2 0-2 0-2 0-2 0-2 0-2 0-2 
0-2 0-2 0-2 0-2 0-2 0-2 0-2 0-2 0-2 0-2 0-2 0-2 0-2 0-2 0-2 0-2 0-2 0-2 0-2 0-2 0-2 0-2 0-2 0-2 0-2 0-2 0-2 0-2 0-2 0-2 0-2 0-2 0-2 0-2 0-2 0-2 0-2 0-2 0-2 0-2 0-2 0-2 0-2 0-2 0-2 0-2 0-2 0-2 0-2 0-2 0-2 0-2 0-2 0-2 0-2 0-2 0-2 485-0 485-0 530-0 530-0 530-0 530-0 530-0 530-0 530-0 386-3 386-3 386-3 386-3 386-3 386-3 386-3 386-3 386-3 583-3 583-3 583-3 583-3 583-3 585-0 585-0 585-0 432-3 432-3 432-3 432-3 432-3 432-3 555-0 432-3 432-3 432-3 555-0 555-0 555-0 592-3 592-3 592-3 592-3 592-3 592-3 592-3 542-3 542-3 542-3 542-3 542-3 391-3 391-3 391-3 511-0 511-0 511-0 610-3 582-3 582-3 582-3 582-3 582-3 582-3 582-3 617-3 616-3 617-3 617-3 617-3 617-3 617-3 465-0 465-0 465-0 484-0 484-0 420-0 420-0 484-0 484-0 420-0 420-0 544-0 544-0 544-0 544-0 544-0 518-3 518-3 518-3 518-3 518-3 518-3 518-3 518-3 518-3 435-3 435-3 435-3 435-3 490-0 490-0 490-0 490-0 468-3 468-3 468-3 468-3 468-3 468-3 468-3 0-2 0-2 0-2 0-2 0-2 0-2 0-2 0-2 0-2 0-2 0-2 0-2 0-2 0-2 0-2 0-2 0-2 0-2 0-2 0-2 0-2 0-2 0-2 0-2 0-2 0-2 0-2 0-2 0-2 0-2 0-2 0-2 0-2 0-2 0-2 0-2 0-2 0-2 0-2 0-2 0-2 0-2 0-2 0-2 0-2 0-2 0-2 0-2 
0-2 0-2 0-2 0-2 0-2 0-2 0-2 0-2 0-2 0-2 0-2 0-2 0-2 0-2 0-2 0-2 0-2 0-2 0-2 0-2 0-2 0-2 0-2 0-2 0-2 0-2 0-2 0-2 0-2 0-2 0-2 0-2 0-2 0-2 0-2 0-2 0-2 0-2 0-2 0-2 0-2 0-2 0-2 0-2 0-2 0-2 0-2 0-2 0-2 0-2 0-2 0-2 0-2 0-2 0-2 0-2 0-2 485-0 485-0 530-0 530-0 530-0 530-0 530-0 530-0 530-0 386-3 386-3 386-3 386-3 386-3 386-3 386-3 583-3 583-3 583-3 583-3 583-3 583-3 583-3 585-0 432-3 432-3 432-3 432-3 432-3 432-3 432-3 432-3 555-0 432-3 432-3 555-0 555-0 555-0 555-0 433-3 542-3 542-3 592-3 542-3 542-3 542-3 542-3 542-3 542-3 542-3 391-3 391-3 391-3 391-3 391-3 391-3 610-3 610-3 582-3 582-3 582-3 582-3 582-3 582-3 582-3 616-3 616-3 539-0 617-3 617-3 617-3 617-3 465-0 465-0 465-0 484-0 484-0 484-0 484-0 484-0 484-0 540-0 540-0 544-0 544-0 540-0 540-0 544-0 544-0 518-3 518-3 518-3 518-3 518-3 518-3 518-3 435-3 435-3 435-3 435-3 435-3 490-0 490-0 490-0 490-0 468-3 468-3 468-3 468-3 468-3 468-3 468-3 0-2 0-2 0-2 0-2 0-2 0-2 0-2 0-2 0-2 0-2 0-2 0-2 0-2 0-2 0-2 0-2 0-2 0-2 0-2 0-2 0-2 0-2 0-2 0-2 0-2 0-2 0-2 0-2 0-2 0-2 0-2 0-2 0-2 0-2 0-2 0-2 0-2 0-2 0-2 0-2 0-2 0-2 0-2 0-2 0-2 0-2 0-2 0-2 
0-2 0-2 0-2 0-2 0-2 0-2 0-2 0-2 0-2 0-2 0-2 0-2 0-2 0-2 0-2 0-2 0-2 0-2 0-2 0-2 0-2 0-2 0-2 0-2 0-2 0-2 0-2 0-2 0-2 0-2 0-2 0-2 0-2 0-2 0-2 0-2 0-2 0-2 0-2 0-2 0-2 0-2 0-2 0-2 0-2 0-2 0-2 0-2 0-2 0-2 0-2 0-2 0-2 0-2 0-2 0-2 0-2 0-2 0-2 0-2 0-2 0-2 0-2 0-2 0-2 386-3 386-3 386-3 386-3 386-3 386-3 386-3 386-3 583-3 583-3 583-3 583-3 583-3 583-3 583-3 583-3 432-3 432-3 432-3 432-3 432-3 432-3 432-3 432-3 432-3 432-3 432-3 433-3 555-0 555-0 433-3 433-3 542-3 542-3 542-3 542-3 542-3 542-3 513-0 542-3 542-3 542-3 391-3 391-3 391-3 391-3 391-3 391-3 610-3 610-3 610-3 610-3 582-3 582-3 582-3 582-3 582-3 616-3 539-0 539-0 539-0 539-0 539-0 539-0 539-0 539-0 465-0 484-0 484-0 484-0 484-0 484-0 484-0 540-0 544-0 544-0 544-0 540-0 540-0 540-0 518-3 518-3 518-3 435-3 435-3 435-3 435-3 435-3 435-3 435-3 490-0 490-0 435-3 490-0 490-0 490-0 490-0 468-3 490-0 468-3 468-3 0-2 0-2 0-2 0-2 0-2 0-2 0-2 0-2 0-2 0-2 0-2 0-2 0-2 0-2 0-2 0-2 0-2 0-2 0-2 0-2 0-2 0-2 0-2 0-2 0-2 0-2 0-2 0-2 0-2 0-2 0-2 0-2 0-2 0-2 0-2 0-2 0-2 0-2 0-2 0-2 0-2 0-2 0-2 0-2 0-2 0-2 0-2 0-2 0-2 0-2 0-2 
0-2 0-2 0-2 0-2 0-2 0-2 0-2 0-2 0-2 0-2 0-2 0-2 0-2 0-2 0-2 0-2 0-2 0-2 0-2 0-2 0-2 0-2 0-2 0-2 0-2 0-2 0-2 0-2 0-2 0-2 0-2 0-2 0-2 0-2 0-2 0-2 0-2 0-2 0-2 0-2 0-2 0-2 0-2 0-2 0-2 0-2 0-2 0-2 0-2 0-2 0-2 0-2 0-2 0-2 0-2 0-2 0-2 0-2 0-2 0-2 0-2 0-2 0-2 0-2 0-2 0-2 0-2 0-2 0-2 0-2 0-2 0-2 0-2 583-3 583-3 583-3 583-3 583-3 583-3 583-3 583-3 583-3 533-3 533-3 533-3 432-3 533-3 432-3 432-3 433-3 433-3 433-3 433-3 433-3 433-3 433-3 611-3 611-3 611-3 611-3 513-0 513-0 513-0 513-0 542-3 542-3 542-3 542-3 391-3 391-3 391-3 610-3 610-3 610-3 610-3 610-3 610-3 582-3 582-3 616-3 582-3 582-3 616-3 539-0 539-0 539-0 539-0 539-0 539-0 539-0 539-0 484-0 484-0 484-0 484-0 484-0 484-0 484-0 540-0 544-0 540-0 540-0 540-0 540-0 540-0 498-3 498-3 435-3 435-3 435-3 435-3 435-3 435-3 435-3 435-3 490-0 490-0 435-3 435-3 490-0 490-0 490-0 490-0 490-0 0-2 0-2 0-2 0-2 0-2 0-2 0-2 0-2 0-2 0-2 0-2 0-2 0-2 0-2 0-2 0-2 0-2 0-2 0-2 0-2 0-2 0-2 0-2 0-2 0-2 0-2 0-2 0-2 0-2 0-2 0-2 0-2 0-2 0-2 0-2 0-2 0-2 0-2 0-2 0-2 0-2 0-2 0-2 0-2 0-2 0-2 0-2 0-2 0-2 0-2 0-2 0-2 0-2 
0-2 0-2 0-2 0-2 0-2 0-2 0-2 0-2 0-2 0-2 0-2 0-2 0-2 0-2 0-2 0-2 0-2 0-2 0-2 0-2 0-2 0-2 0-2 0-2 0-2 0-2 0-2 0-2 0-2 0-2 0-2 0-2 0-2 0-2 0-2 0-2 0-2 0-2 0-2 0-2 0-2 0-2 0-2 0-2 0-2 0-2 0-2 0-2 0-2 0-2 0-2 0-2 0-2 0-2 0-2 0-2 0-2 0-2 0-2 0-2 0-2 0-2 0-2 0-2 0-2 0-2 0-2 0-2 0-2 0-2 0-2 0-2 0-2 583-3 583-3 583-3 583-3 583-3 533-3 533-3 533-3 533-3 533-3 533-3 533-3 533-3 533-3 533-3 432-3 433-3 433-3 433-3 433-3 433-3 433-3 433-3 611-3 611-3 611-3 611-3 513-0 513-0 513-0 513-0 513-0 513-0 391-3 391-3 391-3 391-3 391-3 610-3 610-3 610-3 610-3 610-3 582-3 582-3 616-3 616-3 616-3 582-3 616-3 539-0 539-0 539-0 539-0 539-0 539-0 539-0 539-0 484-0 484-0 484-0 484-0 484-0 484-0 484-0 540-0 540-0 540-0 540-0 540-0 498-3 540-0 498-3 498-3 435-3 435-3 435-3 435-3 519-0 519-0 519-0 519-0 490-0 490-0 490-0 490-0 490-0 490-0 490-0 490-0 490-0 0-2 0-2 0-2 0-2 0-2 0-2 0-2 0-2 0-2 0-2 0-2 0-2 0-2 0-2 0-2 0-2 0-2 0-2 0-2 0-2 0-2 0-2 0-2 0-2 0-2 0-2 0-2 0-2 0-2 0-2 0-2 0-2 0-2 0-2 0-2 0-2 0-2 0-2 0-2 0-2 0-2 0-2 0-2 0-2 0-2 0-2 0-2 0-2 0-2 0-2 0-2 0-2 0-2 
0-2 0-2 0-2 0-2 0-2 0-2 0-2 0-2 0-2 0-2 0-2 0-2 0-2 0-2 0-2 0-2 0-2 0-2 0-2 0-2 0-2 0-2 0-2 0-2 0-2 0-2 0-2 0-2 0-2 0-2 0-2 0-2 0-2 0-2 0-2 0-2 0-2 0-2 0-2 0-2 0-2 0-2 0-2 0-2 0-2 0-2 0-2 0-2 0-2 0-2 0-2 0-2 0-2 0-2 0-2 0-2 0-2 0-2 0-2 0-2 0-2 0-2 0-2 0-2 0-2 0-2 0-2 0-2 0-2 0-2 0-2 0-2 0-2 0-2 583-3 583-3 583-3 533-3 533-3 533-3 533-3 533-3 533-3 533-3 533-3 533-3 533-3 533-3 433-3 433-3 433-3 433-3 433-3 433-3 611-3 433-3 611-3 611-3 611-3 611-3 611-3 513-0 513-0 513-0 513-0 513-0 391-3 391-3 391-3 391-3 391-3 610-3 610-3 610-3 610-3 610-3 616-3 616-3 616-3 616-3 616-3 616-3 616-3 539-0 539-0 539-0 539-0 539-0 539-0 539-0 484-0 484-0 484-0 484-0 540-0 540-0 540-0 540-0 540-0 540-0 540-0 540-0 540-0 498-3 498-3 498-3 498-3 498-3 435-3 435-3 519-0 519-0 519-0 519-0 519-0 490-0 490-0 490-0 490-0 490-0 490-0 490-0 490-0 490-0 0-2 0-2 0-2 0-2 0-2 0-2 0-2 0-2 0-2 0-2 0-2 0-2 0-2 0-2 0-2 0-2 0-2 0-2 0-2 0-2 0-2 0-2 0-2 0-2 0-2 0-2 0-2 0-2 0-2 0-2 0-2 0-2 0-2 0-2 0-2 0-2 0-2 0-2 0-2 0-2 0-2 0-2 0-2 0-2 0-2 0-2 0-2 0-2 0-2 0-2 0-2 0-2 0-2 
0-2 0-2 0-2 0-2 0-2 0-2 0-2 0-2 0-2 0-2 0-2 0-2 0-2 0-2 0-2 0-2 0-2 0-2 0-2 0-2 0-2 0-2 0-2 0-2 0-2 0-2 0-2 0-2 0-2 0-2 0-2 0-2 0-2 0-2 0-2 0-2 0-2 0-2 0-2 0-2 0-2 0-2 0-2 0-2 0-2 0-2 0-2 0-2 0-2 0-2 0-2 0-2 0-2 0-2 0-2 0-2 0-2 0-2 0-2 0-2 0-2 0-2 0-2 0-2 0-2 0-2 0-2 0-2 0-2 0-2 0-2 0-2 0-2 0-2 0-2 0-2 583-3 533-3 533-3 533-3 533-3 533-3 533-3 533-3 533-3 533-3 533-3 533-3 533-3 533-3 433-3 433-3 433-3 433-3 611-3 611-3 611-3 611-3 611-3 611-3 611-3 513-0 513-0 513-0 513-0 513-0 391-3 391-3 391-3 391-3 391-3 610-3 610-3 610-3 610-3 610-3 616-3 616-3 616-3 616-3 616-3 616-3 537-0 537-0 539-0 539-0 539-0 539-0 539-0 614-0 614-0 484-0 484-0 484-0 521-3 540-0 540-0 540-0 540-0 540-0 540-0 540-0 540-0 540-0 498-3 498-3 498-3 519-0 519-0 435-3 519-0 519-0 519-0 519-0 519-0 519-0 519-0 519-0 519-0 519-0 490-0 490-0 0-2 0-2 0-2 0-2 0-2 0-2 0-2 0-2 0-2 0-2 0-2 0-2 0-2 0-2 0-2 0-2 0-2 0-2 0-2 0-2 0-2 0-2 0-2 0-2 0-2 0-2 0-2 0-2 0-2 0-2 0-2 0-2 0-2 0-2 0-2 0-2 0-2 0-2 0-2 0-2 0-2 0-2 0-2 0-2 0-2 0-2 0-2 0-2 0-2 0-2 0-2 0-2 0-2 0-2 0-2 
0-2 0-2 0-2 0-2 0-2 0-2 0-2 0-2 0-2 0-2 0-2 0-2 0-2 0-2 0-2 0-2 0-2 0-2 0-2 0-2 0-2 0-2 0-2 0-2 0-2 0-2 0-2 0-2 0-2 0-2 0-2 0-2 0-2 0-2 0-2 0-2 0-2 0-2 0-2 0-2 0-2 0-2 0-2 0-2 0-2 0-2 0-2 0-2 0-2 0-2 0-2 0-2 0-2 0-2 0-2 0-2 0-2 0-2 0-2 0-2 0-2 0-2 0-2 0-2 0-2 0-2 0-2 0-2 0-2 0-2 0-2 0-2 0-2 0-2 0-2 0-2 0-2 0-2 533-3 0-2 0-2 0-2 0-2 0-2 0-2 0-2 0-2 0-2 0-2 0-2 433-3 433-3 433-3 433-3 611-3 611-3 611-3 611-3 611-3 611-3 611-3 513-0 513-0 513-0 513-0 513-0 513-0 513-0 513-0 513-0 610-3 610-3 610-3 610-3 610-3 616-3 616-3 616-3 537-0 616-3 616-3 537-0 537-0 537-0 537-0 537-0 539-0 539-0 614-0 614-0 521-3 521-3 521-3 521-3 521-3 540-0 521-3 540-0 540-0 521-3 498-3 498-3 498-3 498-3 498-3 498-3 498-3 498-3 519-0 519-0 519-0 519-0 519-0 519-0 519-0 519-0 519-0 519-0 0-2 0-2 0-2 0-2 0-2 0-2 0-2 0-2 0-2 0-2 0-2 0-2 0-2 0-2 0-2 0-2 0-2 0-2 0-2 0-2 0-2 0-2 0-2 0-2 0-2 0-2 0-2 0-2 0-2 0-2 0-2 0-2 0-2 0-2 0-2 0-2 0-2 0-2 0-2 0-2 0-2 0-2 0-2 0-2 0-2 0-2 0-2 0-2 0-2 0-2 0-2 0-2 0-2 0-2 0-2 0-2 0-2 0-2 0-2 
0-2 0-2 0-2 0-2 0-2 0-2 0-2 0-2 0-2 0-2 0-2 0-2 0-2 0-2 0-2 0-2 0-2 0-2 0-2 0-2 0-2 0-2 0-2 0-2 0-2 0-2 0-2 0-2 0-2 0-2 0-2 0-2 0-2 0-2 0-2 0-2 0-2 0-2 0-2 0-2 0-2 0-2 0-2 0-2 0-2 0-2 0-2 0-2 0-2 0-2 0-2 0-2 0-2 0-2 0-2 0-2 0-2 0-2 0-2 0-2 0-2 0-2 0-2 0-2 0-2 0-2 0-2 0-2 0-2 0-2 0-2 0-2 0-2 0-2 0-2 0-2 0-2 0-2 0-2 0-2 0-2 0-2 0-2 0-2 0-2 0-2 0-2 0-2 0-2 0-2 0-2 433-3 433-3 433-3 611-3 611-3 611-3 611-3 611-3 611-3 611-3 513-0 513-0 513-0 513-0 513-0 513-0 387-3 387-3 387-3 610-3 610-3 610-3 387-3 387-3 616-3 616-3 616-3 537-0 537-0 537-0 537-0 537-0 537-0 537-0 537-0 537-0 614-0 614-0 614-0 521-3 521-3 521-3 521-3 521-3 521-3 521-3 540-0 521-3 521-3 498-3 498-3 498-3 498-3 498-3 498-3 498-3 498-3 519-0 519-0 519-0 519-0 0-2 0-2 0-2 0-2 0-2 0-2 0-2 0-2 0-2 0-2 0-2 0-2 0-2 0-2 0-2 0-2 0-2 0-2 0-2 0-2 0-2 0-2 0-2 0-2 0-2 0-2 0-2 0-2 0-2 0-2 0-2 0-2 0-2 0-2 0-2 0-2 0-2 0-2 0-2 0-2 0-2 0-2 0-2 0-2 0-2 0-2 0-2 0-2 0-2 0-2 0-2 0-2 0-2 0-2 0-2 0-2 0-2 0-2 0-2 0-2 0-2 0-2 0-2 0-2 0-2 
0-2 0-2 0-2 0-2 0-2 0-2 0-2 0-2 0-2 0-2 0-2 0-2 0-2 0-2 0-2 0-2 0-2 0-2 0-2 0-2 0-2 0-2 0-2 0-2 0-2 0-2 0-2 0-2 0-2 0-2 0-2 0-2 0-2 0-2 0-2 0-2 0-2 0-2 0-2 0-2 0-2 0-2 0-2 0-2 0-2 0-2 0-2 0-2 0-2 0-2 0-2 0-2 0-2 0-2 0-2 0-2 0-2 0-2 0-2 0-2 0-2 0-2 0-2 0-2 0-2 0-2 0-2 0-2 0-2 0-2 0-2 0-2 0-2 0-2 0-2 0-2 0-2 0-2 0-2 0-2 0-2 0-2 0-2 0-2 0-2 0-2 0-2 0-2 0-2 0-2 0-2 0-2 0-2 0-2 0-2 0-2 611-3 611-3 611-3 611-3 611-3 513-0 513-0 513-0 387-3 387-3 387-3 387-3 387-3 387-3 387-3 387-3 387-3 387-3 387-3 616-3 616-3 616-3 537-0 537-0 537-0 537-0 537-0 537-0 537-0 537-0 614-0 614-0 614-0 614-0 614-0 521-3 521-3 521-3 521-3 521-3 521-3 521-3 521-3 521-3 498-3 498-3 498-3 498-3 498-3 498-3 498-3 498-3 519-0 519-0 519-0 519-0 0-2 0-2 0-2 0-2 0-2 0-2 0-2 0-2 0-2 0-2 0-2 0-2 0-2 0-2 0-2 0-2 0-2 0-2 0-2 0-2 0-2 0-2 0-2 0-2 0-2 0-2 0-2 0-2 0-2 0-2 0-2 0-2 0-2 0-2 0-2 0-2 0-2 0-2 0-2 0-2 0-2 0-2 0-2 0-2 0-2 0-2 0-2 0-2 0-2 0-2 0-2 0-2 0-2 0-2 0-2 0-2 0-2 0-2 0-2 0-2 0-2 0-2 0-2 0-2 0-2 
0-2 0-2 0-2 0-2 0-2 0-2 0-2 0-2 0-2 0-2 0-2 0-2 0-2 0-2 0-2 0-2 0-2 0-2 0-2 0-2 0-2 0-2 0-2 0-2 0-2 0-2 0-2 0-2 0-2 0-2 0-2 0-2 0-2 0-2 0-2 0-2 0-2 0-2 0-2 0-2 0-2 0-2 0-2 0-2 0-2 0-2 0-2 0-2 0-2 0-2 0-2 0-2 0-2 0-2 0-2 0-2 0-2 0-2 0-2 0-2 0-2 0-2 0-2 0-2 0-2 0-2 0-2 0-2 0-2 0-2 0-2 0-2 0-2 0-2 0-2 0-2 0-2 0-2 0-2 0-2 0-2 0-2 0-2 0-2 0-2 0-2 0-2 0-2 0-2 0-2 0-2 0-2 0-2 0-2 0-2 0-2 0-2 0-2 0-2 0-2 0-2 0-2 0-2 0-2 387-3 387-3 387-3 387-3 387-3 387-3 387-3 387-3 387-3 387-3 387-3 616-3 616-3 616-3 616-3 537-0 537-0 537-0 537-0 537-0 537-0 614-0 614-0 614-0 614-0 614-0 614-0 614-0 614-0 521-3 521-3 521-3 521-3 521-3 521-3 521-3 498-3 498-3 498-3 498-3 0-2 0-2 0-2 0-2 0-2 0-2 0-2 0-2 0-2 0-2 0-2 0-2 0-2 0-2 0-2 0-2 0-2 0-2 0-2 0-2 0-2 0-2 0-2 0-2 0-2 0-2 0-2 0-2 0-2 0-2 0-2 0-2 0-2 0-2 0-2 0-2 0-2 0-2 0-2 0-2 0-2 0-2 0-2 0-2 0-2 0-2 0-2 0-2 0-2 0-2 0-2 0-2 0-2 0-2 0-2 0-2 0-2 0-2 0-2 0-2 0-2 0-2 0-2 0-2 0-2 0-2 0-2 0-2 0-2 0-2 0-2 0-2 0-2 
0-2 0-2 0-2 0-2 0-2 0-2 0-2 0-2 0-2 0-2 0-2 0-2 0-2 0-2 0-2 0-2 0-2 0-2 0-2 0-2 0-2 0-2 0-2 0-2 0-2 0-2 0-2 0-2 0-2 0-2 0-2 0-2 0-2 0-2 0-2 0-2 0-2 0-2 0-2 0-2 0-2 0-2 0-2 0-2 0-2 0-2 0-2 0-2 0-2 0-2 0-2 0-2 0-2 0-2 0-2 0-2 0-2 0-2 0-2 0-2 0-2 0-2 0-2 0-2 0-2 0-2 0-2 0-2 0-2 0-2 0-2 0-2 0-2 0-2 0-2 0-2 0-2 0-2 0-2 0-2 0-2 0-2 0-2 0-2 0-2 0-2 0-2 0-2 0-2 0-2 0-2 0-2 0-2 0-2 0-2 0-2 0-2 0-2 0-2 0-2 0-2 0-2 0-2 0-2 387-3 387-3 387-3 387-3 387-3 387-3 387-3 387-3 387-3 387-3 387-3 387-3 616-3 616-3 537-0 537-0 537-0 537-0 537-0 537-0 537-0 614-0 614-0 614-0 614-0 614-0 614-0 614-0 614-0 521-3 521-3 521-3 521-3 521-3 0-2 0-2 0-2 0-2 0-2 0-2 0-2 0-2 0-2 0-2 0-2 0-2 0-2 0-2 0-2 0-2 0-2 0-2 0-2 0-2 0-2 0-2 0-2 0-2 0-2 0-2 0-2 0-2 0-2 0-2 0-2 0-2 0-2 0-2 0-2 0-2 0-2 0-2 0-2 0-2 0-2 0-2 0-2 0-2 0-2 0-2 0-2 0-2 0-2 0-2 0-2 0-2 0-2 0-2 0-2 0-2 0-2 0-2 0-2 0-2 0-2 0-2 0-2 0-2 0-2 0-2 0-2 0-2 0-2 0-2 0-2 0-2 0-2 0-2 0-2 0-2 0-2 0-2 0-2 
0-2 0-2 0-2 0-2 0-2 0-2 0-2 0-2 0-2 0-2 0-2 0-2 0-2 0-2 0-2 0-2 0-2 0-2 0-2 0-2 0-2 0-2 0-2 0-2 0-2 0-2 0-2 0-2 0-2 0-2 0-2 0-2 0-2 0-2 0-2 0-2 0-2 0-2 0-2 0-2 0-2 0-2 0-2 0-2 0-2 0-2 0-2 0-2 0-2 0-2 0-2 0-2 0-2 0-2 0-2 0-2 0-2 0-2 0-2 0-2 0-2 0-2 0-2 0-2 0-2 0-2 0-2 0-2 0-2 0-2 0-2 0-2 0-2 0-2 0-2 0-2 0-2 0-2 0-2 0-2 0-2 0-2 0-2 0-2 0-2 0-2 0-2 0-2 0-2 0-2 0-2 0-2 0-2 0-2 0-2 0-2 0-2 0-2 0-2 0-2 0-2 0-2 0-2 0-2 0-2 0-2 0-2 0-2 0-2 0-2 0-2 0-2 0-2 0-2 0-2 0-2 0-2 0-2 0-2 0-2 0-2 537-0 537-0 537-0 537-0 614-0 614-0 614-0 614-0 614-0 614-0 614-0 0-2 0-2 0-2 0-2 0-2 0-2 0-2 0-2 0-2 0-2 0-2 0-2 0-2 0-2 0-2 0-2 0-2 0-2 0-2 0-2 0-2 0-2 0-2 0-2 0-2 0-2 0-2 0-2 0-2 0-2 0-2 0-2 0-2 0-2 0-2 0-2 0-2 0-2 0-2 0-2 0-2 0-2 0-2 0-2 0-2 0-2 0-2 0-2 0-2 0-2 0-2 0-2 0-2 0-2 0-2 0-2 0-2 0-2 0-2 0-2 0-2 0-2 0-2 0-2 0-2 0-2 0-2 0-2 0-2 0-2 0-2 0-2 0-2 0-2 0-2 0-2 0-2 0-2 0-2 0-2 0-2 0-2 0-2 0-2 0-2 
0-2 0-2 0-2 0-2 0-2 0-2 0-2 0-2 0-2 0-2 0-2 0-2 0-2 0-2 0-2 0-2 0-2 0-2 0-2 0-2 0-2 0-2 0-2 0-2 0-2 0-2 0-2 0-2 0-2 0-2 0-2 0-2 0-2 0-2 0-2 0-2 0-2 0-2 0-2 0-2 0-2 0-2 0-2 0-2 0-2 0-2 0-2 0-2 0-2 0-2 0-2 0-2 0-2 0-2 0-2 0-2 0-2 0-2 0-2 0-2 0-2 0-2 0-2 0-2 0-2 0-2 0-2 0-2 0-2 0-2 0-2 0-2 0-2 0-2 0-2 0-2 0-2 0-2 0-2 0-2 0-2 0-2 0-2 0-2 0-2 0-2 0-2 0-2 0-2 0-2 0-2 0-2 0-2 0-2 0-2 0-2 0-2 0-2 0-2 0-2 0-2 0-2 0-2 0-2 0-2 0-2 0-2 0-2 0-2 0-2 0-2 0-2 0-2 0-2 0-2 0-2 0-2 0-2 0-2 0-2 0-2 0-2 0-2 0-2 0-2 0-2 0-2 0-2 0-2 0-2 0-2 0-2 0-2 0-2 0-2 0-2 0-2 0-2 0-2 0-2 0-2 0-2 0-2 0-2 0-2 0-2 0-2 0-2 0-2 0-2 0-2 0-2 0-2 0-2 0-2 0-2 0-2 0-2 0-2 0-2 0-2 0-2 0-2 0-2 0-2 0-2 0-2 0-2 0-2 0-2 0-2 0-2 0-2 0-2 0-2 0-2 0-2 0-2 0-2 0-2 0-2 0-2 0-2 0-2 0-2 0-2 0-2 0-2 0-2 0-2 0-2 0-2 0-2 0-2 0-2 0-2 0-2 0-2 0-2 0-2 0-2 0-2 0-2 0-2 0-2 0-2 0-2 0-2 0-2 0-2 0-2 0-2 0-2 0-2 0-2 0-2 0-2 
0-2 0-2 0-2 0-2 0-2 0-2 0-2 0-2 0-2 0-2 0-2 0-2 0-2 0-2 0-2 0-2 0-2 0-2 0-2 0-2 0-2 0-2 0-2 0-2 0-2 0-2 0-2 0-2 0-2 0-2 0-2 0-2 0-2 0-2 0-2 0-2 0-2 0-2 0-2 0-2 0-2 0-2 0-2 0-2 0-2 0-2 0-2 0-2 0-2 0-2 0-2 0-2 0-2 0-2 0-2 0-2 0-2 0-2 0-2 0-2 0-2 0-2 0-2 0-2 0-2 0-2 0-2 0-2 0-2 0-2 0-2 0-2 0-2 0-2 0-2 0-2 0-2 0-2 0-2 0-2 0-2 0-2 0-2 0-2 0-2 0-2 0-2 0-2 0-2 0-2 0-2 0-2 0-2 0-2 0-2 0-2 0-2 0-2 0-2 0-2 0-2 0-2 0-2 0-2 0-2 0-2 0-2 0-2 0-2 0-2 0-2 0-2 0-2 0-2 0-2 0-2 0-2 0-2 0-2 0-2 0-2 0-2 0-2 0-2 0-2 0-2 0-2 0-2 0-2 0-2 0-2 0-2 0-2 0-2 0-2 0-2 0-2 0-2 0-2 0-2 0-2 0-2 0-2 0-2 0-2 0-2 0-2 0-2 0-2 0-2 0-2 0-2 0-2 0-2 0-2 0-2 0-2 0-2 0-2 0-2 0-2 0-2 0-2 0-2 0-2 0-2 0-2 0-2 0-2 0-2 0-2 0-2 0-2 0-2 0-2 0-2 0-2 0-2 0-2 0-2 0-2 0-2 0-2 0-2 0-2 0-2 0-2 0-2 0-2 0-2 0-2 0-2 0-2 0-2 0-2 0-2 0-2 0-2 0-2 0-2 0-2 0-2 0-2 0-2 0-2 0-2 0-2 0-2 0-2 0-2 0-2 0-2 0-2 0-2 0-2 0-2 0-2 
0-2 0-2 0-2 0-2 0-2 0-2 0-2 0-2 0-2 0-2 0-2 0-2 0-2 0-2 0-2 0-2 0-2 0-2 0-2 0-2 0-2 0-2 0-2 0-2 0-2 0-2 0-2 0-2 0-2 0-2 0-2 0-2 0-2 0-2 0-2 0-2 0-2 0-2 0-2 0-2 0-2 0-2 0-2 0-2 0-2 0-2 0-2 0-2 0-2 0-2 0-2 0-2 0-2 0-2 0-2 0-2 0-2 0-2 0-2 0-2 0-2 0-2 0-2 0-2 0-2 0-2 0-2 0-2 0-2 0-2 0-2 0-2 0-2 0-2 0-2 0-2 0-2 0-2 0-2 0-2 0-2 0-2 0-2 0-2 0-2 0-2 0-2 0-2 0-2 0-2 0-2 0-2 0-2 0-2 0-2 0-2 0-2 0-2 0-2 0-2 0-2 0-2 0-2 0-2 0-2 0-2 0-2 0-2 0-2 0-2 0-2 0-2 0-2 0-2 0-2 0-2 0-2 0-2 0-2 0-2 0-2 0-2 0-2 0-2 0-2 0-2 0-2 0-2 0-2 0-2 0-2 0-2 0-2 0-2 0-2 0-2 0-2 0-2 0-2 0-2 0-2 0-2 0-2 0-2 0-2 0-2 0-2 0-2 0-2 0-2 0-2 0-2 0-2 0-2 0-2 0-2 0-2 0-2 0-2 0-2 0-2 0-2 0-2 0-2 0-2 0-2 0-2 0-2 0-2 0-2 0-2 0-2 0-2 0-2 0-2 0-2 0-2 0-2 0-2 0-2 0-2 0-2 0-2 0-2 0-2 0-2 0-2 0-2 0-2 0-2 0-2 0-2 0-2 0-2 0-2 0-2 0-2 0-2 0-2 0-2 0-2 0-2 0-2 0-2 0-2 0-2 0-2 0-2 0-2 0-2 0-2 0-2 0-2 0-2 0-2 0-2 0-2 
0-2 0-2 0-2 0-2 0-2 0-2 0-2 0-2 0-2 0-2 0-2 0-2 0-2 0-2 0-2 0-2 0-2 0-2 0-2 0-2 0-2 0-2 0-2 0-2 0-2 0-2 0-2 0-2 0-2 0-2 0-2 0-2 0-2 0-2 0-2 0-2 0-2 0-2 0-2 0-2 0-2 0-2 0-2 0-2 0-2 0-2 0-2 0-2 0-2 0-2 0-2 0-2 0-2 0-2 0-2 0-2 0-2 0-2 0-2 0-2 0-2 0-2 0-2 0-2 0-2 0-2 0-2 0-2 0-2 0-2 0-2 0-2 0-2 0-2 0-2 0-2 0-2 0-2 0-2 0-2 0-2 0-2 0-2 0-2 0-2 0-2 0-2 0-2 0-2 0-2 0-2 0-2 0-2 0-2 0-2 0-2 0-2 0-2 0-2 0-2 0-2 0-2 0-2 0-2 0-2 0-2 0-2 0-2 0-2 0-2 0-2 0-2 0-2 0-2 0-2 0-2 0-2 0-2 0-2 0-2 0-2 0-2 0-2 0-2 0-2 0-2 0-2 0-2 0-2 0-2 0-2 0-2 0-2 0-2 0-2 0-2 0-2 0-2 0-2 0-2 0-2 0-2 0-2 0-2 0-2 0-2 0-2 0-2 0-2 0-2 0-2 0-2 0-2 0-2 0-2 0-2 0-2 0-2 0-2 0-2 0-2 0-2 0-2 0-2 0-2 0-2 0-2 0-2 0-2 0-2 0-2 0-2 0-2 0-2 0-2 0-2 0-2 0-2 0-2 0-2 0-2 0-2 0-2 0-2 0-2 0-2 0-2 0-2 0-2 0-2 0-2 0-2 0-2 0-2 0-2 0-2 0-2 0-2 0-2 0-2 0-2 0-2 0-2 0-2 0-2 0-2 0-2 0-2 0-2 0-2 0-2 0-2 0-2 0-2 0-2 0-2 0-2 
0-2 0-2 0-2 0-2 0-2 0-2 0-2 0-2 0-2 0-2 0-2 0-2 0-2 0-2 0-2 0-2 0-2 0-2 0-2 0-2 0-2 0-2 0-2 0-2 0-2 0-2 0-2 0-2 0-2 0-2 0-2 0-2 0-2 0-2 0-2 0-2 0-2 0-2 0-2 0-2 0-2 0-2 0-2 0-2 0-2 0-2 0-2 0-2 0-2 0-2 0-2 0-2 0-2 0-2 0-2 0-2 0-2 0-2 0-2 0-2 0-2 0-2 0-2 0-2 0-2 0-2 0-2 0-2 0-2 0-2 0-2 0-2 0-2 0-2 0-2 0-2 0-2 0-2 0-2 0-2 0-2 0-2 0-2 0-2 0-2 0-2 0-2 0-2 0-2 0-2 0-2 0-2 0-2 0-2 0-2 0-2 0-2 0-2 0-2 0-2 0-2 0-2 0-2 0-2 0-2 0-2 0-2 0-2 0-2 0-2 0-2 0-2 0-2 0-2 0-2 0-2 0-2 0-2 0-2 0-2 0-2 0-2 0-2 0-2 0-2 0-2 0-2 0-2 0-2 0-2 0-2 0-2 0-2 0-2 0-2 0-2 0-2 0-2 0-2 0-2 0-2 0-2 0-2 0-2 0-2 0-2 0-2 0-2 0-2 0-2 0-2 0-2 0-2 0-2 0-2 0-2 0-2 0-2 0-2 0-2 0-2 0-2 0-2 0-2 0-2 0-2 0-2 0-2 0-2 0-2 0-2 0-2 0-2 0-2 0-2 0-2 0-2 0-2 0-2 0-2 0-2 0-2 0-2 0-2 0-2 0-2 0-2 0-2 0-2 0-2 0-2 0-2 0-2 0-2 0-2 0-2 0-2 0-2 0-2 0-2 0-2 0-2 0-2 0-2 0-2 0-2 0-2 0-2 0-2 0-2 0-2 0-2 0-2 0-2 0-2 0-2 0-2 
0-2 0-2 0-2 0-2 0-2 0-2 0-2 0-2 0-2 0-2 0-2 0-2 0-2 0-2 0-2 0-2 0-2 0-2 0-2 0-2 0-2 0-2 0-2 0-2 0-2 0-2 0-2 0-2 0-2 0-2 0-2 0-2 0-2 0-2 0-2 0-2 0-2 0-2 0-2 0-2 0-2 0-2 0-2 0-2 0-2 0-2 0-2 0-2 0-2 0-2 0-2 0-2 0-2 0-2 0-2 0-2 0-2 0-2 0-2 0-2 0-2 0-2 0-2 0-2 0-2 0-2 0-2 0-2 0-2 0-2 0-2 0-2 0-2 0-2 0-2 0-2 0-2 0-2 0-2 0-2 0-2 0-2 0-2 0-2 0-2 0-2 0-2 0-2 0-2 0-2 0-2 0-2 0-2 0-2 0-2 0-2 0-2 0-2 0-2 0-2 0-2 0-2 0-2 0-2 0-2 0-2 0-2 0-2 0-2 0-2 0-2 0-2 0-2 0-2 0-2 0-2 0-2 0-2 0-2 0-2 0-2 0-2 0-2 0-2 0-2 0-2 0-2 0-2 0-2 0-2 0-2 0-2 0-2 0-2 0-2 0-2 0-2 0-2 0-2 0-2 0-2 0-2 0-2 0-2 0-2 0-2 0-2 0-2 0-2 0-2 0-2 0-2 0-2 0-2 0-2 0-2 0-2 0-2 0-2 0-2 0-2 0-2 0-2 0-2 0-2 0-2 0-2 0-2 0-2 0-2 0-2 0-2 0-2 0-2 0-2 0-2 0-2 0-2 0-2 0-2 0-2 0-2 0-2 0-2 0-2 0-2 0-2 0-2 0-2 0-2 0-2 0-2 0-2 0-2 0-2 0-2 0-2 0-2 0-2 0-2 0-2 0-2 0-2 0-2 0-2 0-2 0-2 0-2 0-2 0-2 0-2 0-2 0-2 0-2 0-2 0-2 0-2 
0-2 0-2 0-2 0-2 0-2 0-2 0-2 0-2 0-2 0-2 0-2 0-2 0-2 0-2 0-2 0-2 0-2 0-2 0-2 0-2 0-2 0-2 0-2 0-2 0-2 0-2 0-2 0-2 0-2 0-2 0-2 0-2 0-2 0-2 0-2 0-2 0-2 0-2 0-2 0-2 0-2 0-2 0-2 0-2 0-2 0-2 0-2 0-2 0-2 0-2 0-2 0-2 0-2 0-2 0-2 0-2 0-2 0-2 0-2 0-2 0-2 0-2 0-2 0-2 0-2 0-2 0-2 0-2 0-2 0-2 0-2 0-2 0-2 0-2 0-2 0-2 0-2 0-2 0-2 0-2 0-2 0-2 0-2 0-2 0-2 0-2 0-2 0-2 0-2 0-2 0-2 0-2 0-2 0-2 0-2 0-2 0-2 0-2 0-2 0-2 0-2 0-2 0-2 0-2 0-2 0-2 0-2 0-2 0-2 0-2 0-2 0-2 0-2 0-2 0-2 0-2 0-2 0-2 0-2 0-2 0-2 0-2 0-2 0-2 0-2 0-2 0-2 0-2 0-2 0-2 0-2 0-2 0-2 0-2 0-2 0-2 0-2 0-2 0-2 0-2 0-2 0-2 0-2 0-2 0-2 0-2 0-2 0-2 0-2 0-2 0-2 0-2 0-2 0-2 0-2 0-2 0-2 0-2 0-2 0-2 0-2 0-2 0-2 0-2 0-2 0-2 0-2 0-2 0-2 0-2 0-2 0-2 0-2 0-2 0-2 0-2 0-2 0-2 0-2 0-2 0-2 0-2 0-2 0-2 0-2 0-2 0-2 0-2 0-2 0-2 0-2 0-2 0-2 0-2 0-2 0-2 0-2 0-2 0-2 0-2 0-2 0-2 0-2 0-2 0-2 0-2 0-2 0-2 0-2 0-2 0-2 0-2 0-2 0-2 0-2 0-2 0-2 
0-2 0-2 0-2 0-2 0-2 0-2 0-2 0-2 0-2 0-2 0-2 0-2 0-2 0-2 0-2 0-2 0-2 0-2 0-2 0-2 0-2 0-2 0-2 0-2 0-2 0-2 0-2 0-2 0-2 0-2 0-2 0-2 0-2 0-2 0-2 0-2 0-2 0-2 0-2 0-2 0-2 0-2 0-2 0-2 0-2 0-2 0-2 0-2 0-2 0-2 0-2 0-2 0-2 0-2 0-2 0-2 0-2 0-2 0-2 0-2 0-2 0-2 0-2 0-2 0-2 0-2 0-2 0-2 0-2 0-2 0-2 0-2 0-2 0-2 0-2 0-2 0-2 0-2 0-2 0-2 0-2 0-2 0-2 0-2 0-2 0-2 0-2 0-2 0-2 0-2 0-2 0-2 0-2 0-2 0-2 0-2 0-2 0-2 0-2 0-2 0-2 0-2 0-2 0-2 0-2 0-2 0-2 0-2 0-2 0-2 0-2 0-2 0-2 0-2 0-2 0-2 0-2 0-2 0-2 0-2 0-2 0-2 0-2 0-2 0-2 0-2 0-2 0-2 0-2 0-2 0-2 0-2 0-2 0-2 0-2 0-2 0-2 0-2 0-2 0-2 0-2 0-2 0-2 0-2 0-2 0-2 0-2 0-2 0-2 0-2 0-2 0-2 0-2 0-2 0-2 0-2 0-2 0-2 0-2 0-2 0-2 0-2 0-2 0-2 0-2 0-2 0-2 0-2 0-2 0-2 0-2 0-2 0-2 0-2 0-2 0-2 0-2 0-2 0-2 0-2 0-2 0-2 0-2 0-2 0-2 0-2 0-2 0-2 0-2 0-2 0-2 0-2 0-2 0-2 0-2 0-2 0-2 0-2 0-2 0-2 0-2 0-2 0-2 0-2 0-2 0-2 0-2 0-2 0-2 0-2 0-2 0-2 0-2 0-2 0-2 0-2 0-2 
0-2 0-2 0-2 0-2 0-2 0-2 0-2 0-2 0-2 0-2 0-2 0-2 0-2 0-2 0-2 0-2 0-2 0-2 0-2 0-2 0-2 0-2 0-2 0-2 0-2 0-2 0-2 0-2 0-2 0-2 0-2 0-2 0-2 0-2 0-2 0-2 0-2 0-2 0-2 0-2 0-2 0-2 0-2 0-2 0-2 0-2 0-2 0-2 0-2 0-2 0-2 0-2 0-2 0-2 0-2 0-2 0-2 0-2 0-2 0-2 0-2 0-2 0-2 0-2 0-2 0-2 0-2 0-2 0-2 0-2 0-2 0-2 0-2 0-2 0-2 0-2 0-2 0-2 0-2 0-2 0-2 0-2 0-2 0-2 0-2 0-2 0-2 0-2 0-2 0-2 0-2 0-2 0-2 0-2 0-2 0-2 0-2 0-2 0-2 0-2 0-2 0-2 0-2 0-2 0-2 0-2 0-2 0-2 0-2 0-2 0-2 0-2 0-2 0-2 0-2 0-2 0-2 0-2 0-2 0-2 0-2 0-2 0-2 0-2 0-2 0-2 0-2 0-2 0-2 0-2 0-2 0-2 0-2 0-2 0-2 0-2 0-2 0-2 0-2 0-2 0-2 0-2 0-2 0-2 0-2 0-2 0-2 0-2 0-2 0-2 0-2 0-2 0-2 0-2 0-2 0-2 0-2 0-2 0-2 0-2 0-2 0-2 0-2 0-2 0-2 0-2 0-2 0-2 0-2 0-2 0-2 0-2 0-2 0-2 0-2 0-2 0-2 0-2 0-2 0-2 0-2 0-2 0-2 0-2 0-2 0-2 0-2 0-2 0-2 0-2 0-2 0-2 0-2 0-2 0-2 0-2 0-2 0-2 0-2 0-2 0-2 0-2 0-2 0-2 0-2 0-2 0-2 0-2 0-2 0-2 0-2 0-2 0-2 0-2 0-2 0-2 0-2 
0-2 0-2 0-2 0-2 0-2 0-2 0-2 0-2 0-2 0-2 0-2 0-2 0-2 0-2 0-2 0-2 0-2 0-2 0-2 0-2 0-2 0-2 0-2 0-2 0-2 0-2 0-2 0-2 0-2 0-2 0-2 0-2 0-2 0-2 0-2 0-2 0-2 0-2 0-2 0-2 0-2 0-2 0-2 0-2 0-2 0-2 0-2 0-2 0-2 0-2 0-2 0-2 0-2 0-2 0-2 0-2 0-2 0-2 0-2 0-2 0-2 0-2 0-2 0-2 0-2 0-2 0-2 0-2 0-2 0-2 0-2 0-2 0-2 0-2 0-2 0-2 0-2 0-2 0-2 0-2 0-2 0-2 0-2 0-2 0-2 0-2 0-2 0-2 0-2 0-2 0-2 0-2 0-2 0-2 0-2 0-2 0-2 0-2 0-2 0-2 0-2 0-2 0-2 0-2 0-2 0-2 0-2 0-2 0-2 0-2 0-2 0-2 0-2 0-2 0-2 0-2 0-2 0-2 0-2 0-2 0-2 0-2 0-2 0-2 0-2 0-2 0-2 0-2 0-2 0-2 0-2 0-2 0-2 0-2 0-2 0-2 0-2 0-2 0-2 0-2 0-2 0-2 0-2 0-2 0-2 0-2 0-2 0-2 0-2 0-2 0-2 0-2 0-2 0-2 0-2 0-2 0-2 0-2 0-2 0-2 0-2 0-2 0-2 0-2 0-2 0-2 0-2 0-2 0-2 0-2 0-2 0-2 0-2 0-2 0-2 0-2 0-2 0-2 0-2 0-2 0-2 0-2 0-2 0-2 0-2 0-2 0-2 0-2 0-2 0-2 0-2 0-2 0-2 0-2 0-2 0-2 0-2 0-2 0-2 0-2 0-2 0-2 0-2 0-2 0-2 0-2 0-2 0-2 0-2 0-2 0-2 0-2 0-2 0-2 0-2 0-2 0-2 
0-2 0-2 0-2 0-2 0-2 0-2 0-2 0-2 0-2 0-2 0-2 0-2 0-2 0-2 0-2 0-2 0-2 0-2 0-2 0-2 0-2 0-2 0-2 0-2 0-2 0-2 0-2 0-2 0-2 0-2 0-2 0-2 0-2 0-2 0-2 0-2 0-2 0-2 0-2 0-2 0-2 0-2 0-2 0-2 0-2 0-2 0-2 0-2 0-2 0-2 0-2 0-2 0-2 0-2 0-2 0-2 0-2 0-2 0-2 0-2 0-2 0-2 0-2 0-2 0-2 0-2 0-2 0-2 0-2 0-2 0-2 0-2 0-2 0-2 0-2 0-2 0-2 0-2 0-2 0-2 0-2 0-2 0-2 0-2 0-2 0-2 0-2 0-2 0-2 0-2 0-2 0-2 0-2 0-2 0-2 0-2 0-2 0-2 0-2 0-2 0-2 0-2 0-2 0-2 0-2 0-2 0-2 0-2 0-2 0-2 0-2 0-2 0-2 0-2 0-2 0-2 0-2 0-2 0-2 0-2 0-2 0-2 0-2 0-2 0-2 0-2 0-2 0-2 0-2 0-2 0-2 0-2 0-2 0-2 0-2 0-2 0-2 0-2 0-2 0-2 0-2 0-2 0-2 0-2 0-2 0-2 0-2 0-2 0-2 0-2 0-2 0-2 0-2 0-2 0-2 0-2 0-2 0-2 0-2 0-2 0-2 0-2 0-2 0-2 0-2 0-2 0-2 0-2 0-2 0-2 0-2 0-2 0-2 0-2 0-2 0-2 0-2 0-2 0-2 0-2 0-2 0-2 0-2 0-2 0-2 0-2 0-2 0-2 0-2 0-2 0-2 0-2 0-2 0-2 0-2 0-2 0-2 0-2 0-2 0-2 0-2 0-2 0-2 0-2 0-2 0-2 0-2 0-2 0-2 0-2 0-2 0-2 0-2 0-2 0-2 0-2 0-2 
0-2 0-2 0-2 0-2 0-2 0-2 0-2 0-2 0-2 0-2 0-2 0-2 0-2 0-2 0-2 0-2 0-2 0-2 0-2 0-2 0-2 0-2 0-2 0-2 0-2 0-2 0-2 0-2 0-2 0-2 0-2 0-2 0-2 0-2 0-2 0-2 0-2 0-2 0-2 0-2 0-2 0-2 0-2 0-2 0-2 0-2 0-2 0-2 0-2 0-2 0-2 0-2 0-2 0-2 0-2 0-2 0-2 0-2 0-2 0-2 0-2 0-2 0-2 0-2 0-2 0-2 0-2 0-2 0-2 0-2 0-2 0-2 0-2 0-2 0-2 0-2 0-2 0-2 0-2 0-2 0-2 0-2 0-2 0-2 0-2 0-2 0-2 0-2 0-2 0-2 0-2 0-2 0-2 0-2 0-2 0-2 0-2 0-2 0-2 0-2 0-2 0-2 0-2 0-2 0-2 0-2 0-2 0-2 0-2 0-2 0-2 0-2 0-2 0-2 0-2 0-2 0-2 0-2 0-2 0-2 0-2 0-2 0-2 0-2 0-2 0-2 0-2 0-2 0-2 0-2 0-2 0-2 0-2 0-2 0-2 0-2 0-2 0-2 0-2 0-2 0-2 0-2 0-2 0-2 0-2 0-2 0-2 0-2 0-2 0-2 0-2 0-2 0-2 0-2 0-2 0-2 0-2 0-2 0-2 0-2 0-2 0-2 0-2 0-2 0-2 0-2 0-2 0-2 0-2 0-2 0-2 0-2 0-2 0-2 0-2 0-2 0-2 0-2 0-2 0-2 0-2 0-2 0-2 0-2 0-2 0-2 0-2 0-2 0-2 0-2 0-2 0-2 0-2 0-2 0-2 0-2 0-2 0-2 0-2 0-2 0-2 0-2 0-2 0-2 0-2 0-2 0-2 0-2 0-2 0-2 0-2 0-2 0-2 0-2 0-2 0-2 0-2 
0-2 0-2 0-2 0-2 0-2 0-2 0-2 0-2 0-2 0-2 0-2 0-2 0-2 0-2 0-2 0-2 0-2 0-2 0-2 0-2 0-2 0-2 0-2 0-2 0-2 0-2 0-2 0-2 0-2 0-2 0-2 0-2 0-2 0-2 0-2 0-2 0-2 0-2 0-2 0-2 0-2 0-2 0-2 0-2 0-2 0-2 0-2 0-2 0-2 0-2 0-2 0-2 0-2 0-2 0-2 0-2 0-2 0-2 0-2 0-2 0-2 0-2 0-2 0-2 0-2 0-2 0-2 0-2 0-2 0-2 0-2 0-2 0-2 0-2 0-2 0-2 0-2 0-2 0-2 0-2 0-2 0-2 0-2 0-2 0-2 0-2 0-2 0-2 0-2 0-2 0-2 0-2 0-2 0-2 0-2 0-2 0-2 0-2 0-2 0-2 0-2 0-2 0-2 0-2 0-2 0-2 0-2 0-2 0-2 0-2 0-2 0-2 0-2 0-2 0-2 0-2 0-2 0-2 0-2 0-2 0-2 0-2 0-2 0-2 0-2 0-2 0-2 0-2 0-2 0-2 0-2 0-2 0-2 0-2 0-2 0-2 0-2 0-2 0-2 0-2 0-2 0-2 0-2 0-2 0-2 0-2 0-2 0-2 0-2 0-2 0-2 0-2 0-2 0-2 0-2 0-2 0-2 0-2 0-2 0-2 0-2 0-2 0-2 0-2 0-2 0-2 0-2 0-2 0-2 0-2 0-2 0-2 0-2 0-2 0-2 0-2 0-2 0-2 0-2 0-2 0-2 0-2 0-2 0-2 0-2 0-2 0-2 0-2 0-2 0-2 0-2 0-2 0-2 0-2 0-2 0-2 0-2 0-2 0-2 0-2 0-2 0-2 0-2 0-2 0-2 0-2 0-2 0-2 0-2 0-2 0-2 0-2 0-2 0-2 0-2 0-2 0-2 
0-2 0-2 0-2 0-2 0-2 0-2 0-2 0-2 0-2 0-2 0-2 0-2 0-2 0-2 0-2 0-2 0-2 0-2 0-2 0-2 0-2 0-2 0-2 0-2 0-2 0-2 0-2 0-2 0-2 0-2 0-2 0-2 0-2 0-2 0-2 0-2 0-2 0-2 0-2 0-2 0-2 0-2 0-2 0-2 0-2 0-2 0-2 0-2 0-2 0-2 0-2 0-2 0-2 0-2 0-2 0-2 0-2 0-2 0-2 0-2 0-2 0-2 0-2 0-2 0-2 0-2 0-2 0-2 0-2 0-2 0-2 0-2 0-2 0-2 0-2 0-2 0-2 0-2 0-2 0-2 0-2 0-2 0-2 0-2 0-2 0-2 0-2 0-2 0-2 0-2 0-2 0-2 0-2 0-2 0-2 0-2 0-2 0-2 0-2 0-2 0-2 0-2 0-2 0-2 0-2 0-2 0-2 0-2 0-2 0-2 0-2 0-2 0-2 0-2 0-2 0-2 0-2 0-2 0-2 0-2 0-2 0-2 0-2 0-2 0-2 0-2 0-2 0-2 0-2 0-2 0-2 0-2 0-2 0-2 0-2 0-2 0-2 0-2 0-2 0-2 0-2 0-2 0-2 0-2 0-2 0-2 0-2 0-2 0-2 0-2 0-2 0-2 0-2 0-2 0-2 0-2 0-2 0-2 0-2 0-2 0-2 0-2 0-2 0-2 0-2 0-2 0-2 0-2 0-2 0-2 0-2 0-2 0-2 0-2 0-2 0-2 0-2 0-2 0-2 0-2 0-2 0-2 0-2 0-2 0-2 0-2 0-2 0-2 0-2 0-2 0-2 0-2 0-2 0-2 0-2 0-2 0-2 0-2 0-2 0-2 0-2 0-2 0-2 0-2 0-2 0-2 0-2 0-2 0-2 0-2 0-2 0-2 0-2 0-2 0-2 0-2 0-2 
0-2 0-2 0-2 0-2 0-2 0-2 0-2 0-2 0-2 0-2 0-2 0-2 0-2 0-2 0-2 0-2 0-2 0-2 0-2 0-2 0-2 0-2 0-2 0-2 0-2 0-2 0-2 0-2 0-2 0-2 0-2 0-2 0-2 0-2 0-2 0-2 0-2 0-2 0-2 0-2 0-2 0-2 0-2 0-2 0-2 0-2 0-2 0-2 0-2 0-2 0-2 0-2 0-2 0-2 0-2 0-2 0-2 0-2 0-2 0-2 0-2 0-2 0-2 0-2 0-2 0-2 0-2 0-2 0-2 0-2 0-2 0-2 0-2 0-2 0-2 0-2 0-2 0-2 0-2 0-2 0-2 0-2 0-2 0-2 0-2 0-2 0-2 0-2 0-2 0-2 0-2 0-2 0-2 0-2 0-2 0-2 0-2 0-2 0-2 0-2 0-2 0-2 0-2 0-2 0-2 0-2 0-2 0-2 0-2 0-2 0-2 0-2 0-2 0-2 0-2 0-2 0-2 0-2 0-2 0-2 0-2 0-2 0-2 0-2 0-2 0-2 0-2 0-2 0-2 0-2 0-2 0-2 0-2 0-2 0-2 0-2 0-2 0-2 0-2 0-2 0-2 0-2 0-2 0-2 0-2 0-2 0-2 0-2 0-2 0-2 0-2 0-2 0-2 0-2 0-2 0-2 0-2 0-2 0-2 0-2 0-2 0-2 0-2 0-2 0-2 0-2 0-2 0-2 0-2 0-2 0-2 0-2 0-2 0-2 0-2 0-2 0-2 0-2 0-2 0-2 0-2 0-2 0-2 0-2 0-2 0-2 0-2 0-2 0-2 0-2 0-2 0-2 0-2 0-2 0-2 0-2 0-2 0-2 0-2 0-2 0-2 0-2 0-2 0-2 0-2 0-2 0-2 0-2 0-2 0-2 0-2 0-2 0-2 0-2 0-2 0-2 0-2 
0-2 0-2 0-2 0-2 0-2 0-2 0-2 0-2 0-2 0-2 0-2 0-2 0-2 0-2 0-2 0-2 0-2 0-2 0-2 0-2 0-2 0-2 0-2 0-2 0-2 0-2 0-2 0-2 0-2 0-2 0-2 0-2 0-2 0-2 0-2 0-2 0-2 0-2 0-2 0-2 0-2 0-2 0-2 0-2 0-2 0-2 0-2 0-2 0-2 0-2 0-2 0-2 0-2 0-2 0-2 0-2 0-2 0-2 0-2 0-2 0-2 0-2 0-2 0-2 0-2 0-2 0-2 0-2 0-2 0-2 0-2 0-2 0-2 0-2 0-2 0-2 0-2 0-2 0-2 0-2 0-2 0-2 0-2 0-2 0-2 0-2 0-2 0-2 0-2 0-2 0-2 0-2 0-2 0-2 0-2 0-2 0-2 0-2 0-2 0-2 0-2 0-2 0-2 0-2 0-2 0-2 0-2 0-2 0-2 0-2 0-2 0-2 0-2 0-2 0-2 0-2 0-2 0-2 0-2 0-2 0-2 0-2 0-2 0-2 0-2 0-2 0-2 0-2 0-2 0-2 0-2 0-2 0-2 0-2 0-2 0-2 0-2 0-2 0-2 0-2 0-2 0-2 0-2 0-2 0-2 0-2 0-2 0-2 0-2 0-2 0-2 0-2 0-2 0-2 0-2 0-2 0-2 0-2 0-2 0-2 0-2 0-2 0-2 0-2 0-2 0-2 0-2 0-2 0-2 0-2 0-2 0-2 0-2 0-2 0-2 0-2 0-2 0-2 0-2 0-2 0-2 0-2 0-2 0-2 0-2 0-2 0-2 0-2 0-2 0-2 0-2 0-2 0-2 0-2 0-2 0-2 0-2 0-2 0-2 0-2 0-2 0-2 0-2 0-2 0-2 0-2 0-2 0-2 0-2 0-2 0-2 0-2 0-2 0-2 0-2 0-2 0-2 
0-2 0-2 0-2 0-2 0-2 0-2 0-2 0-2 0-2 0-2 0-2 0-2 0-2 0-2 0-2 0-2 0-2 0-2 0-2 0-2 0-2 0-2 0-2 0-2 0-2 0-2 0-2 0-2 0-2 0-2 0-2 0-2 0-2 0-2 0-2 0-2 0-2 0-2 0-2 0-2 0-2 0-2 0-2 0-2 0-2 0-2 0-2 0-2 0-2 0-2 0-2 0-2 0-2 0-2 0-2 0-2 0-2 0-2 0-2 0-2 0-2 0-2 0-2 0-2 0-2 0-2 0-2 0-2 0-2 0-2 0-2 0-2 0-2 0-2 0-2 0-2 0-2 0-2 0-2 0-2 0-2 0-2 0-2 0-2 0-2 0-2 0-2 0-2 0-2 0-2 0-2 0-2 0-2 0-2 0-2 0-2 0-2 0-2 0-2 0-2 0-2 0-2 0-2 0-2 0-2 0-2 0-2 0-2 0-2 0-2 0-2 0-2 0-2 0-2 0-2 0-2 0-2 0-2 0-2 0-2 0-2 0-2 0-2 0-2 0-2 0-2 0-2 0-2 0-2 0-2 0-2 0-2 0-2 0-2 0-2 0-2 0-2 0-2 0-2 0-2 0-2 0-2 0-2 0-2 0-2 0-2 0-2 0-2 0-2 0-2 0-2 0-2 0-2 0-2 0-2 0-2 0-2 0-2 0-2 0-2 0-2 0-2 0-2 0-2 0-2 0-2 0-2 0-2 0-2 0-2 0-2 0-2 0-2 0-2 0-2 0-2 0-2 0-2 0-2 0-2 0-2 0-2 0-2 0-2 0-2 0-2 0-2 0-2 0-2 0-2 0-2 0-2 0-2 0-2 0-2 0-2 0-2 0-2 0-2 0-2 0-2 0-2 0-2 0-2 0-2 0-2 0-2 0-2 0-2 0-2 0-2 0-2 0-2 0-2 0-2 0-2 0-2 
0-2 0-2 0-2 0-2 0-2 0-2 0-2 0-2 0-2 0-2 0-2 0-2 0-2 0-2 0-2 0-2 0-2 0-2 0-2 0-2 0-2 0-2 0-2 0-2 0-2 0-2 0-2 0-2 0-2 0-2 0-2 0-2 0-2 0-2 0-2 0-2 0-2 0-2 0-2 0-2 0-2 0-2 0-2 0-2 0-2 0-2 0-2 0-2 0-2 0-2 0-2 0-2 0-2 0-2 0-2 0-2 0-2 0-2 0-2 0-2 0-2 0-2 0-2 0-2 0-2 0-2 0-2 0-2 0-2 0-2 0-2 0-2 0-2 0-2 0-2 0-2 0-2 0-2 0-2 0-2 0-2 0-2 0-2 0-2 0-2 0-2 0-2 0-2 0-2 0-2 0-2 0-2 0-2 0-2 0-2 0-2 0-2 0-2 0-2 0-2 0-2 0-2 0-2 0-2 0-2 0-2 0-2 0-2 0-2 0-2 0-2 0-2 0-2 0-2 0-2 0-2 0-2 0-2 0-2 0-2 0-2 0-2 0-2 0-2 0-2 0-2 0-2 0-2 0-2 0-2 0-2 0-2 0-2 0-2 0-2 0-2 0-2 0-2 0-2 0-2 0-2 0-2 0-2 0-2 0-2 0-2 0-2 0-2 0-2 0-2 0-2 0-2 0-2 0-2 0-2 0-2 0-2 0-2 0-2 0-2 0-2 0-2 0-2 0-2 0-2 0-2 0-2 0-2 0-2 0-2 0-2 0-2 0-2 0-2 0-2 0-2 0-2 0-2 0-2 0-2 0-2 0-2 0-2 0-2 0-2 0-2 0-2 0-2 0-2 0-2 0-2 0-2 0-2 0-2 0-2 0-2 0-2 0-2 0-2 0-2 0-2 0-2 0-2 0-2 0-2 0-2 0-2 0-2 0-2 0-2 0-2 0-2 0-2 0-2 0-2 0-2 0-2 
0-2 0-2 0-2 0-2 0-2 0-2 0-2 0-2 0-2 0-2 0-2 0-2 0-2 0-2 0-2 0-2 0-2 0-2 0-2 0-2 0-2 0-2 0-2 0-2 0-2 0-2 0-2 0-2 0-2 0-2 0-2 0-2 0-2 0-2 0-2 0-2 0-2 0-2 0-2 0-2 0-2 0-2 0-2 0-2 0-2 0-2 0-2 0-2 0-2 0-2 0-2 0-2 0-2 0-2 0-2 0-2 0-2 0-2 0-2 0-2 0-2 0-2 0-2 0-2 0-2 0-2 0-2 0-2 0-2 0-2 0-2 0-2 0-2 0-2 0-2 0-2 0-2 0-2 0-2 0-2 0-2 0-2 0-2 0-2 0-2 0-2 0-2 0-2 0-2 0-2 0-2 0-2 0-2 0-2 0-2 0-2 0-2 0-2 0-2 0-2 0-2 0-2 0-2 0-2 0-2 0-2 0-2 0-2 0-2 0-2 0-2 0-2 0-2 0-2 0-2 0-2 0-2 0-2 0-2 0-2 0-2 0-2 0-2 0-2 0-2 0-2 0-2 0-2 0-2 0-2 0-2 0-2 0-2 0-2 0-2 0-2 0-2 0-2 0-2 0-2 0-2 0-2 0-2 0-2 0-2 0-2 0-2 0-2 0-2 0-2 0-2 0-2 0-2 0-2 0-2 0-2 0-2 0-2 0-2 0-2 0-2 0-2 0-2 0-2 0-2 0-2 0-2 0-2 0-2 0-2 0-2 0-2 0-2 0-2 0-2 0-2 0-2 0-2 0-2 0-2 0-2 0-2 0-2 0-2 0-2 0-2 0-2 0-2 0-2 0-2 0-2 0-2 0-2 0-2 0-2 0-2 0-2 0-2 0-2 0-2 0-2 0-2 0-2 0-2 0-2 0-2 0-2 0-2 0-2 0-2 0-2 0-2 0-2 0-2 0-2 0-2 0-2 
0-2 0-2 0-2 0-2 0-2 0-2 0-2 0-2 0-2 0-2 0-2 0-2 0-2 0-2 0-2 0-2 0-2 0-2 0-2 0-2 0-2 0-2 0-2 0-2 0-2 0-2 0-2 0-2 0-2 0-2 0-2 0-2 0-2 0-2 0-2 0-2 0-2 0-2 0-2 0-2 0-2 0-2 0-2 0-2 0-2 0-2 0-2 0-2 0-2 0-2 0-2 0-2 0-2 0-2 0-2 0-2 0-2 0-2 0-2 0-2 0-2 0-2 0-2 0-2 0-2 0-2 0-2 0-2 0-2 0-2 0-2 0-2 0-2 0-2 0-2 0-2 0-2 0-2 0-2 0-2 0-2 0-2 0-2 0-2 0-2 0-2 0-2 0-2 0-2 0-2 0-2 0-2 0-2 0-2 0-2 0-2 0-2 0-2 0-2 0-2 0-2 0-2 0-2 0-2 0-2 0-2 0-2 0-2 0-2 0-2 0-2 0-2 0-2 0-2 0-2 0-2 0-2 0-2 0-2 0-2 0-2 0-2 0-2 0-2 0-2 0-2 0-2 0-2 0-2 0-2 0-2 0-2 0-2 0-2 0-2 0-2 0-2 0-2 0-2 0-2 0-2 0-2 0-2 0-2 0-2 0-2 0-2 0-2 0-2 0-2 0-2 0-2 0-2 0-2 0-2 0-2 0-2 0-2 0-2 0-2 0-2 0-2 0-2 0-2 0-2 0-2 0-2 0-2 0-2 0-2 0-2 0-2 0-2 0-2 0-2 0-2 0-2 0-2 0-2 0-2 0-2 0-2 0-2 0-2 0-2 0-2 0-2 0-2 0-2 0-2 0-2 0-2 0-2 0-2 0-2 0-2 0-2 0-2 0-2 0-2 0-2 0-2 0-2 0-2 0-2 0-2 0-2 0-2 0-2 0-2 0-2 0-2 0-2 0-2 0-2 0-2 0-2 
0-2 0-2 0-2 0-2 0-2 0-2 0-2 0-2 0-2 0-2 0-2 0-2 0-2 0-2 0-2 0-2 0-2 0-2 0-2 0-2 0-2 0-2 0-2 0-2 0-2 0-2 0-2 0-2 0-2 0-2 0-2 0-2 0-2 0-2 0-2 0-2 0-2 0-2 0-2 0-2 0-2 0-2 0-2 0-2 0-2 0-2 0-2 0-2 0-2 0-2 0-2 0-2 0-2 0-2 0-2 0-2 0-2 0-2 0-2 0-2 0-2 0-2 0-2 0-2 0-2 0-2 0-2 0-2 0-2 0-2 0-2 0-2 0-2 0-2 0-2 0-2 0-2 0-2 0-2 0-2 0-2 0-2 0-2 0-2 0-2 0-2 0-2 0-2 0-2 0-2 0-2 0-2 0-2 0-2 0-2 0-2 0-2 0-2 0-2 0-2 0-2 0-2 0-2 0-2 0-2 0-2 0-2 0-2 0-2 0-2 0-2 0-2 0-2 0-2 0-2 0-2 0-2 0-2 0-2 0-2 0-2 0-2 0-2 0-2 0-2 0-2 0-2 0-2 0-2 0-2 0-2 0-2 0-2 0-2 0-2 0-2 0-2 0-2 0-2 0-2 0-2 0-2 0-2 0-2 0-2 0-2 0-2 0-2 0-2 0-2 0-2 0-2 0-2 0-2 0-2 0-2 0-2 0-2 0-2 0-2 0-2 0-2 0-2 0-2 0-2 0-2 0-2 0-2 0-2 0-2 0-2 0-2 0-2 0-2 0-2 0-2 0-2 0-2 0-2 0-2 0-2 0-2 0-2 0-2 0-2 0-2 0-2 0-2 0-2 0-2 0-2 0-2 0-2 0-2 0-2 0-2 0-2 0-2 0-2 0-2 0-2 0-2 0-2 0-2 0-2 0-2 0-2 0-2 0-2 0-2 0-2 0-2 0-2 0-2 0-2 0-2 0-2 
0-2 0-2 0-2 0-2 0-2 0-2 0-2 0-2 0-2 0-2 0-2 0-2 0-2 0-2 0-2 0-2 0-2 0-2 0-2 0-2 0-2 0-2 0-2 0-2 0-2 0-2 0-2 0-2 0-2 0-2 0-2 0-2 0-2 0-2 0-2 0-2 0-2 0-2 0-2 0-2 0-2 0-2 0-2 0-2 0-2 0-2 0-2 0-2 0-2 0-2 0-2 0-2 0-2 0-2 0-2 0-2 0-2 0-2 0-2 0-2 0-2 0-2 0-2 0-2 0-2 0-2 0-2 0-2 0-2 0-2 0-2 0-2 0-2 0-2 0-2 0-2 0-2 0-2 0-2 0-2 0-2 0-2 0-2 0-2 0-2 0-2 0-2 0-2 0-2 0-2 0-2 0-2 0-2 0-2 0-2 0-2 0-2 0-2 0-2 0-2 0-2 0-2 0-2 0-2 0-2 0-2 0-2 0-2 0-2 0-2 0-2 0-2 0-2 0-2 0-2 0-2 0-2 0-2 0-2 0-2 0-2 0-2 0-2 0-2 0-2 0-2 0-2 0-2 0-2 0-2 0-2 0-2 0-2 0-2 0-2 0-2 0-2 0-2 0-2 0-2 0-2 0-2 0-2 0-2 0-2 0-2 0-2 0-2 0-2 0-2 0-2 0-2 0-2 0-2 0-2 0-2 0-2 0-2 0-2 0-2 0-2 0-2 0-2 0-2 0-2 0-2 0-2 0-2 0-2 0-2 0-2 0-2 0-2 0-2 0-2 0-2 0-2 0-2 0-2 0-2 0-2 0-2 0-2 0-2 0-2 0-2 0-2 0-2 0-2 0-2 0-2 0-2 0-2 0-2 0-2 0-2 0-2 0-2 0-2 0-2 0-2 0-2 0-2 0-2 0-2 0-2 0-2 0-2 0-2 0-2 0-2 0-2 0-2 0-2 0-2 0-2 0-2 
0-2 0-2 0-2 0-2 0-2 0-2 0-2 0-2 0-2 0-2 0-2 0-2 0-2 0-2 0-2 0-2 0-2 0-2 0-2 0-2 0-2 0-2 0-2 0-2 0-2 0-2 0-2 0-2 0-2 0-2 0-2 0-2 0-2 0-2 0-2 0-2 0-2 0-2 0-2 0-2 0-2 0-2 0-2 0-2 0-2 0-2 0-2 0-2 0-2 0-2 0-2 0-2 0-2 0-2 0-2 0-2 0-2 0-2 0-2 0-2 0-2 0-2 0-2 0-2 0-2 0-2 0-2 0-2 0-2 0-2 0-2 0-2 0-2 0-2 0-2 0-2 0-2 0-2 0-2 0-2 0-2 0-2 0-2 0-2 0-2 0-2 0-2 0-2 0-2 0-2 0-2 0-2 0-2 0-2 0-2 0-2 0-2 0-2 0-2 0-2 0-2 0-2 0-2 0-2 0-2 0-2 0-2 0-2 0-2 0-2 0-2 0-2 0-2 0-2 0-2 0-2 0-2 0-2 0-2 0-2 0-2 0-2 0-2 0-2 0-2 0-2 0-2 0-2 0-2 0-2 0-2 0-2 0-2 0-2 0-2 0-2 0-2 0-2 0-2 0-2 0-2 0-2 0-2 0-2 0-2 0-2 0-2 0-2 0-2 0-2 0-2 0-2 0-2 0-2 0-2 0-2 0-2 0-2 0-2 0-2 0-2 0-2 0-2 0-2 0-2 0-2 0-2 0-2 0-2 0-2 0-2 0-2 0-2 0-2 0-2 0-2 0-2 0-2 0-2 0-2 0-2 0-2 0-2 0-2 0-2 0-2 0-2 0-2 0-2 0-2 0-2 0-2 0-2 0-2 0-2 0-2 0-2 0-2 0-2 0-2 0-2 0-2 0-2 0-2 0-2 0-2 0-2 0-2 0-2 0-2 0-2 0-2 0-2 0-2 0-2 0-2 0-2 
0-2 0-2 0-2 0-2 0-2 0-2 0-2 0-2 0-2 0-2 0-2 0-2 0-2 0-2 0-2 0-2 0-2 0-2 0-2 0-2 0-2 0-2 0-2 0-2 0-2 0-2 0-2 0-2 0-2 0-2 0-2 0-2 0-2 0-2 0-2 0-2 0-2 0-2 0-2 0-2 0-2 0-2 0-2 0-2 0-2 0-2 0-2 0-2 0-2 0-2 0-2 0-2 0-2 0-2 0-2 0-2 0-2 0-2 0-2 0-2 0-2 0-2 0-2 0-2 0-2 0-2 0-2 0-2 0-2 0-2 0-2 0-2 0-2 0-2 0-2 0-2 0-2 0-2 0-2 0-2 0-2 0-2 0-2 0-2 0-2 0-2 0-2 0-2 0-2 0-2 0-2 0-2 0-2 0-2 0-2 0-2 0-2 0-2 0-2 0-2 0-2 0-2 0-2 0-2 0-2 0-2 0-2 0-2 0-2 0-2 0-2 0-2 0-2 0-2 0-2 0-2 0-2 0-2 0-2 0-2 0-2 0-2 0-2 0-2 0-2 0-2 0-2 0-2 0-2 0-2 0-2 0-2 0-2 0-2 0-2 0-2 0-2 0-2 0-2 0-2 0-2 0-2 0-2 0-2 0-2 0-2 0-2 0-2 0-2 0-2 0-2 0-2 0-2 0-2 0-2 0-2 0-2 0-2 0-2 0-2 0-2 0-2 0-2 0-2 0-2 0-2 0-2 0-2 0-2 0-2 0-2 0-2 0-2 0-2 0-2 0-2 0-2 0-2 0-2 0-2 0-2 0-2 0-2 0-2 0-2 0-2 0-2 0-2 0-2 0-2 0-2 0-2 0-2 0-2 0-2 0-2 0-2 0-2 0-2 0-2 0-2 0-2 0-2 0-2 0-2 0-2 0-2 0-2 0-2 0-2 0-2 0-2 0-2 0-2 0-2 0-2 0-2 
0-2 0-2 0-2 0-2 0-2 0-2 0-2 0-2 0-2 0-2 0-2 0-2 0-2 0-2 0-2 0-2 0-2 0-2 0-2 0-2 0-2 0-2 0-2 0-2 0-2 0-2 0-2 0-2 0-2 0-2 0-2 0-2 0-2 0-2 0-2 0-2 0-2 0-2 0-2 0-2 0-2 0-2 0-2 0-2 0-2 0-2 0-2 0-2 0-2 0-2 0-2 0-2 0-2 0-2 0-2 0-2 0-2 0-2 0-2 0-2 0-2 0-2 0-2 0-2 0-2 0-2 0-2 0-2 0-2 0-2 0-2 0-2 0-2 0-2 0-2 0-2 0-2 0-2 0-2 0-2 0-2 0-2 0-2 0-2 0-2 0-2 0-2 0-2 0-2 0-2 0-2 0-2 0-2 0-2 0-2 0-2 0-2 0-2 0-2 0-2 0-2 0-2 0-2 0-2 0-2 0-2 0-2 0-2 0-2 0-2 0-2 0-2 0-2 0-2 0-2 0-2 0-2 0-2 0-2 0-2 0-2 0-2 0-2 0-2 0-2 0-2 0-2 0-2 0-2 0-2 0-2 0-2 0-2 0-2 0-2 0-2 0-2 0-2 0-2 0-2 0-2 0-2 0-2 0-2 0-2 0-2 0-2 0-2 0-2 0-2 0-2 0-2 0-2 0-2 0-2 0-2 0-2 0-2 0-2 0-2 0-2 0-2 0-2 0-2 0-2 0-2 0-2 0-2 0-2 0-2 0-2 0-2 0-2 0-2 0-2 0-2 0-2 0-2 0-2 0-2 0-2 0-2 0-2 0-2 0-2 0-2 0-2 0-2 0-2 0-2 0-2 0-2 0-2 0-2 0-2 0-2 0-2 0-2 0-2 0-2 0-2 0-2 0-2 0-2 0-2 0-2 0-2 0-2 0-2 0-2 0-2 0-2 0-2 0-2 0-2 0-2 0-2 
0-2 0-2 0-2 0-2 0-2 0-2 0-2 0-2 0-2 0-2 0-2 0-2 0-2 0-2 0-2 0-2 0-2 0-2 0-2 0-2 0-2 0-2 0-2 0-2 0-2 0-2 0-2 0-2 0-2 0-2 0-2 0-2 0-2 0-2 0-2 0-2 0-2 0-2 0-2 0-2 0-2 0-2 0-2 0-2 0-2 0-2 0-2 0-2 0-2 0-2 0-2 0-2 0-2 0-2 0-2 0-2 0-2 0-2 0-2 0-2 0-2 0-2 0-2 0-2 0-2 0-2 0-2 0-2 0-2 0-2 0-2 0-2 0-2 0-2 0-2 0-2 0-2 0-2 0-2 0-2 0-2 0-2 0-2 0-2 0-2 0-2 0-2 0-2 0-2 0-2 0-2 0-2 0-2 0-2 0-2 0-2 0-2 0-2 0-2 0-2 0-2 0-2 0-2 0-2 0-2 0-2 0-2 0-2 0-2 0-2 0-2 0-2 0-2 0-2 0-2 0-2 0-2 0-2 0-2 0-2 0-2 0-2 0-2 0-2 0-2 0-2 0-2 0-2 0-2 0-2 0-2 0-2 0-2 0-2 0-2 0-2 0-2 0-2 0-2 0-2 0-2 0-2 0-2 0-2 0-2 0-2 0-2 0-2 0-2 0-2 0-2 0-2 0-2 0-2 0-2 0-2 0-2 0-2 0-2 0-2 0-2 0-2 0-2 0-2 0-2 0-2 0-2 0-2 0-2 0-2 0-2 0-2 0-2 0-2 0-2 0-2 0-2 0-2 0-2 0-2 0-2 0-2 0-2 0-2 0-2 0-2 0-2 0-2 0-2 0-2 0-2 0-2 0-2 0-2 0-2 0-2 0-2 0-2 0-2 0-2 0-2 0-2 0-2 0-2 0-2 0-2 0-2 0-2 0-2 0-2 0-2 0-2 0-2 0-2 0-2 0-2 0-2 
0-2 0-2 0-2 0-2 0-2 0-2 0-2 0-2 0-2 0-2 0-2 0-2 0-2 0-2 0-2 0-2 0-2 0-2 0-2 0-2 0-2 0-2 0-2 0-2 0-2 0-2 0-2 0-2 0-2 0-2 0-2 0-2 0-2 0-2 0-2 0-2 0-2 0-2 0-2 0-2 0-2 0-2 0-2 0-2 0-2 0-2 0-2 0-2 0-2 0-2 0-2 0-2 0-2 0-2 0-2 0-2 0-2 0-2 0-2 0-2 0-2 0-2 0-2 0-2 0-2 0-2 0-2 0-2 0-2 0-2 0-2 0-2 0-2 0-2 0-2 0-2 0-2 0-2 0-2 0-2 0-2 0-2 0-2 0-2 0-2 0-2 0-2 0-2 0-2 0-2 0-2 0-2 0-2 0-2 0-2 0-2 0-2 0-2 0-2 0-2 0-2 0-2 0-2 0-2 0-2 0-2 0-2 0-2 0-2 0-2 0-2 0-2 0-2 0-2 0-2 0-2 0-2 0-2 0-2 0-2 0-2 0-2 0-2 0-2 0-2 0-2 0-2 0-2 0-2 0-2 0-2 0-2 0-2 0-2 0-2 0-2 0-2 0-2 0-2 0-2 0-2 0-2 0-2 0-2 0-2 0-2 0-2 0-2 0-2 0-2 0-2 0-2 0-2 0-2 0-2 0-2 0-2 0-2 0-2 0-2 0-2 0-2 0-2 0-2 0-2 0-2 0-2 0-2 0-2 0-2 0-2 0-2 0-2 0-2 0-2 0-2 0-2 0-2 0-2 0-2 0-2 0-2 0-2 0-2 0-2 0-2 0-2 0-2 0-2 0-2 0-2 0-2 0-2 0-2 0-2 0-2 0-2 0-2 0-2 0-2 0-2 0-2 0-2 0-2 0-2 0-2 0-2 0-2 0-2 0-2 0-2 0-2 0-2 0-2 0-2 0-2 0-2 
0-2 0-2 0-2 0-2 0-2 0-2 0-2 0-2 0-2 0-2 0-2 0-2 0-2 0-2 0-2 0-2 0-2 0-2 0-2 0-2 0-2 0-2 0-2 0-2 0-2 0-2 0-2 0-2 0-2 0-2 0-2 0-2 0-2 0-2 0-2 0-2 0-2 0-2 0-2 0-2 0-2 0-2 0-2 0-2 0-2 0-2 0-2 0-2 0-2 0-2 0-2 0-2 0-2 0-2 0-2 0-2 0-2 0-2 0-2 0-2 0-2 0-2 0-2 0-2 0-2 0-2 0-2 0-2 0-2 0-2 0-2 0-2 0-2 0-2 0-2 0-2 0-2 0-2 0-2 0-2 0-2 0-2 0-2 0-2 0-2 0-2 0-2 0-2 0-2 0-2 0-2 0-2 0-2 0-2 0-2 0-2 0-2 0-2 0-2 0-2 0-2 0-2 0-2 0-2 0-2 0-2 0-2 0-2 0-2 0-2 0-2 0-2 0-2 0-2 0-2 0-2 0-2 0-2 0-2 0-2 0-2 0-2 0-2 0-2 0-2 0-2 0-2 0-2 0-2 0-2 0-2 0-2 0-2 0-2 0-2 0-2 0-2 0-2 0-2 0-2 0-2 0-2 0-2 0-2 0-2 0-2 0-2 0-2 0-2 0-2 0-2 0-2 0-2 0-2 0-2 0-2 0-2 0-2 0-2 0-2 0-2 0-2 0-2 0-2 0-2 0-2 0-2 0-2 0-2 0-2 0-2 0-2 0-2 0-2 0-2 0-2 0-2 0-2 0-2 0-2 0-2 0-2 0-2 0-2 0-2 0-2 0-2 0-2 0-2 0-2 0-2 0-2 0-2 0-2 0-2 0-2 0-2 0-2 0-2 0-2 0-2 0-2 0-2 0-2 0-2 0-2 0-2 0-2 0-2 0-2 0-2 0-2 0-2 0-2 0-2 0-2 0-2 
0-2 0-2 0-2 0-2 0-2 0-2 0-2 0-2 0-2 0-2 0-2 0-2 0-2 0-2 0-2 0-2 0-2 0-2 0-2 0-2 0-2 0-2 0-2 0-2 0-2 0-2 0-2 0-2 0-2 0-2 0-2 0-2 0-2 0-2 0-2 0-2 0-2 0-2 0-2 0-2 0-2 0-2 0-2 0-2 0-2 0-2 0-2 0-2 0-2 0-2 0-2 0-2 0-2 0-2 0-2 0-2 0-2 0-2 0-2 0-2 0-2 0-2 0-2 0-2 0-2 0-2 0-2 0-2 0-2 0-2 0-2 0-2 0-2 0-2 0-2 0-2 0-2 0-2 0-2 0-2 0-2 0-2 0-2 0-2 0-2 0-2 0-2 0-2 0-2 0-2 0-2 0-2 0-2 0-2 0-2 0-2 0-2 0-2 0-2 0-2 0-2 0-2 0-2 0-2 0-2 0-2 0-2 0-2 0-2 0-2 0-2 0-2 0-2 0-2 0-2 0-2 0-2 0-2 0-2 0-2 0-2 0-2 0-2 0-2 0-2 0-2 0-2 0-2 0-2 0-2 0-2 0-2 0-2 0-2 0-2 0-2 0-2 0-2 0-2 0-2 0-2 0-2 0-2 0-2 0-2 0-2 0-2 0-2 0-2 0-2 0-2 0-2 0-2 0-2 0-2 0-2 0-2 0-2 0-2 0-2 0-2 0-2 0-2 0-2 0-2 0-2 0-2 0-2 0-2 0-2 0-2 0-2 0-2 0-2 0-2 0-2 0-2 0-2 0-2 0-2 0-2 0-2 0-2 0-2 0-2 0-2 0-2 0-2 0-2 0-2 0-2 0-2 0-2 0-2 0-2 0-2 0-2 0-2 0-2 0-2 0-2 0-2 0-2 0-2 0-2 0-2 0-2 0-2 0-2 0-2 0-2 0-2 0-2 0-2 0-2 0-2 0-2 
0-2 0-2 0-2 0-2 0-2 0-2 0-2 0-2 0-2 0-2 0-2 0-2 0-2 0-2 0-2 0-2 0-2 0-2 0-2 0-2 0-2 0-2 0-2 0-2 0-2 0-2 0-2 0-2 0-2 0-2 0-2 0-2 0-2 0-2 0-2 0-2 0-2 0-2 0-2 0-2 0-2 0-2 0-2 0-2 0-2 0-2 0-2 0-2 0-2 0-2 0-2 0-2 0-2 0-2 0-2 0-2 0-2 0-2 0-2 0-2 0-2 0-2 0-2 0-2 0-2 0-2 0-2 0-2 0-2 0-2 0-2 0-2 0-2 0-2 0-2 0-2 0-2 0-2 0-2 0-2 0-2 0-2 0-2 0-2 0-2 0-2 0-2 0-2 0-2 0-2 0-2 0-2 0-2 0-2 0-2 0-2 0-2 0-2 0-2 0-2 0-2 0-2 0-2 0-2 0-2 0-2 0-2 0-2 0-2 0-2 0-2 0-2 0-2 0-2 0-2 0-2 0-2 0-2 0-2 0-2 0-2 0-2 0-2 0-2 0-2 0-2 0-2 0-2 0-2 0-2 0-2 0-2 0-2 0-2 0-2 0-2 0-2 0-2 0-2 0-2 0-2 0-2 0-2 0-2 0-2 0-2 0-2 0-2 0-2 0-2 0-2 0-2 0-2 0-2 0-2 0-2 0-2 0-2 0-2 0-2 0-2 0-2 0-2 0-2 0-2 0-2 0-2 0-2 0-2 0-2 0-2 0-2 0-2 0-2 0-2 0-2 0-2 0-2 0-2 0-2 0-2 0-2 0-2 0-2 0-2 0-2 0-2 0-2 0-2 0-2 0-2 0-2 0-2 0-2 0-2 0-2 0-2 0-2 0-2 0-2 0-2 0-2 0-2 0-2 0-2 0-2 0-2 0-2 0-2 0-2 0-2 0-2 0-2 0-2 0-2 0-2 0-2 
0-2 0-2 0-2 0-2 0-2 0-2 0-2 0-2 0-2 0-2 0-2 0-2 0-2 0-2 0-2 0-2 0-2 0-2 0-2 0-2 0-2 0-2 0-2 0-2 0-2 0-2 0-2 0-2 0-2 0-2 0-2 0-2 0-2 0-2 0-2 0-2 0-2 0-2 0-2 0-2 0-2 0-2 0-2 0-2 0-2 0-2 0-2 0-2 0-2 0-2 0-2 0-2 0-2 0-2 0-2 0-2 0-2 0-2 0-2 0-2 0-2 0-2 0-2 0-2 0-2 0-2 0-2 0-2 0-2 0-2 0-2 0-2 0-2 0-2 0-2 0-2 0-2 0-2 0-2 0-2 0-2 0-2 0-2 0-2 0-2 0-2 0-2 0-2 0-2 0-2 0-2 0-2 0-2 0-2 0-2 0-2 0-2 0-2 0-2 0-2 0-2 0-2 0-2 0-2 0-2 0-2 0-2 0-2 0-2 0-2 0-2 0-2 0-2 0-2 0-2 0-2 0-2 0-2 0-2 0-2 0-2 0-2 0-2 0-2 0-2 0-2 0-2 0-2 0-2 0-2 0-2 0-2 0-2 0-2 0-2 0-2 0-2 0-2 0-2 0-2 0-2 0-2 0-2 0-2 0-2 0-2 0-2 0-2 0-2 0-2 0-2 0-2 0-2 0-2 0-2 0-2 0-2 0-2 0-2 0-2 0-2 0-2 0-2 0-2 0-2 0-2 0-2 0-2 0-2 0-2 0-2 0-2 0-2 0-2 0-2 0-2 0-2 0-2 0-2 0-2 0-2 0-2 0-2 0-2 0-2 0-2 0-2 0-2 0-2 0-2 0-2 0-2 0-2 0-2 0-2 0-2 0-2 0-2 0-2 0-2 0-2 0-2 0-2 0-2 0-2 0-2 0-2 0-2 0-2 0-2 0-2 0-2 0-2 0-2 0-2 0-2 0-2 
