# Supplementary material for: Sorting at embryonic boundaries requires high heterotypic interfacial tension
Source: Nat Commun. 2017 Jul 31;8:157. doi: 10.1038/s41467-017-00146-x (PMC5537356; doi:10.1038/s41467-017-00146-x)
Supplement: Supplementary file 2 — Supplementary Software 1 [file 41467_2017_146_MOESM2_ESM.zip › PottsModel/ExecutablePottsModel/mtx/RandomO.txt]

0-2 0-2 0-2 0-2 0-2 0-2 0-2 0-2 0-2 0-2 0-2 0-2 0-2 0-2 0-2 0-2 0-2 0-2 0-2 0-2 0-2 0-2 0-2 0-2 0-2 0-2 0-2 0-2 0-2 0-2 0-2 0-2 0-2 0-2 0-2 0-2 0-2 0-2 0-2 0-2 0-2 0-2 0-2 0-2 0-2 0-2 0-2 0-2 0-2 0-2 0-2 0-2 0-2 0-2 0-2 0-2 0-2 0-2 0-2 0-2 0-2 0-2 0-2 0-2 0-2 0-2 0-2 0-2 0-2 0-2 0-2 0-2 0-2 0-2 0-2 0-2 0-2 0-2 0-2 0-2 0-2 0-2 0-2 0-2 0-2 0-2 0-2 0-2 0-2 0-2 0-2 0-2 0-2 0-2 0-2 0-2 0-2 0-2 0-2 0-2 0-2 0-2 0-2 0-2 0-2 0-2 0-2 0-2 0-2 0-2 0-2 0-2 0-2 0-2 0-2 0-2 0-2 0-2 0-2 0-2 0-2 0-2 0-2 0-2 0-2 0-2 0-2 0-2 0-2 0-2 0-2 0-2 0-2 0-2 0-2 0-2 0-2 0-2 0-2 0-2 0-2 0-2 0-2 0-2 0-2 0-2 0-2 0-2 0-2 0-2 0-2 0-2 0-2 0-2 0-2 0-2 0-2 0-2 0-2 0-2 0-2 0-2 0-2 0-2 0-2 0-2 0-2 0-2 0-2 0-2 0-2 0-2 0-2 0-2 0-2 0-2 0-2 0-2 0-2 0-2 0-2 0-2 0-2 0-2 0-2 0-2 0-2 0-2 0-2 0-2 0-2 0-2 0-2 0-2 0-2 0-2 0-2 0-2 0-2 0-2 0-2 0-2 0-2 0-2 0-2 0-2 0-2 0-2 0-2 0-2 0-2 0-2 0-2 0-2 0-2 0-2 0-2 
0-2 0-2 0-2 0-2 0-2 0-2 0-2 0-2 0-2 0-2 0-2 0-2 0-2 0-2 0-2 0-2 0-2 0-2 0-2 0-2 0-2 0-2 0-2 0-2 0-2 0-2 0-2 0-2 0-2 0-2 0-2 0-2 0-2 0-2 0-2 0-2 0-2 0-2 0-2 0-2 0-2 0-2 0-2 0-2 0-2 0-2 0-2 0-2 0-2 0-2 0-2 0-2 0-2 0-2 0-2 0-2 0-2 0-2 0-2 0-2 0-2 0-2 0-2 0-2 0-2 0-2 0-2 0-2 0-2 0-2 0-2 0-2 0-2 0-2 0-2 0-2 0-2 0-2 0-2 0-2 0-2 0-2 0-2 0-2 0-2 0-2 0-2 0-2 0-2 0-2 0-2 0-2 0-2 0-2 0-2 0-2 0-2 0-2 0-2 0-2 0-2 0-2 0-2 0-2 0-2 0-2 0-2 0-2 0-2 0-2 0-2 0-2 0-2 0-2 0-2 0-2 0-2 0-2 0-2 0-2 0-2 0-2 0-2 0-2 0-2 0-2 0-2 0-2 0-2 0-2 0-2 0-2 0-2 0-2 0-2 0-2 0-2 0-2 0-2 0-2 0-2 0-2 0-2 0-2 0-2 0-2 0-2 0-2 0-2 0-2 0-2 0-2 0-2 0-2 0-2 0-2 0-2 0-2 0-2 0-2 0-2 0-2 0-2 0-2 0-2 0-2 0-2 0-2 0-2 0-2 0-2 0-2 0-2 0-2 0-2 0-2 0-2 0-2 0-2 0-2 0-2 0-2 0-2 0-2 0-2 0-2 0-2 0-2 0-2 0-2 0-2 0-2 0-2 0-2 0-2 0-2 0-2 0-2 0-2 0-2 0-2 0-2 0-2 0-2 0-2 0-2 0-2 0-2 0-2 0-2 0-2 0-2 0-2 0-2 0-2 0-2 0-2 
0-2 0-2 0-2 0-2 0-2 0-2 0-2 0-2 0-2 0-2 0-2 0-2 0-2 0-2 0-2 0-2 0-2 0-2 0-2 0-2 0-2 0-2 0-2 0-2 0-2 0-2 0-2 0-2 0-2 0-2 0-2 0-2 0-2 0-2 0-2 0-2 0-2 0-2 0-2 0-2 0-2 0-2 0-2 0-2 0-2 0-2 0-2 0-2 0-2 0-2 0-2 0-2 0-2 0-2 0-2 0-2 0-2 0-2 0-2 0-2 0-2 0-2 0-2 0-2 0-2 0-2 0-2 0-2 0-2 0-2 0-2 0-2 0-2 0-2 0-2 0-2 0-2 0-2 0-2 0-2 0-2 0-2 0-2 0-2 0-2 0-2 0-2 0-2 0-2 0-2 0-2 0-2 0-2 0-2 0-2 0-2 0-2 0-2 0-2 0-2 0-2 0-2 0-2 0-2 0-2 0-2 0-2 0-2 0-2 0-2 0-2 0-2 0-2 0-2 0-2 0-2 0-2 0-2 0-2 0-2 0-2 0-2 0-2 0-2 0-2 0-2 0-2 0-2 0-2 0-2 0-2 0-2 0-2 0-2 0-2 0-2 0-2 0-2 0-2 0-2 0-2 0-2 0-2 0-2 0-2 0-2 0-2 0-2 0-2 0-2 0-2 0-2 0-2 0-2 0-2 0-2 0-2 0-2 0-2 0-2 0-2 0-2 0-2 0-2 0-2 0-2 0-2 0-2 0-2 0-2 0-2 0-2 0-2 0-2 0-2 0-2 0-2 0-2 0-2 0-2 0-2 0-2 0-2 0-2 0-2 0-2 0-2 0-2 0-2 0-2 0-2 0-2 0-2 0-2 0-2 0-2 0-2 0-2 0-2 0-2 0-2 0-2 0-2 0-2 0-2 0-2 0-2 0-2 0-2 0-2 0-2 0-2 0-2 0-2 0-2 0-2 0-2 
0-2 0-2 0-2 0-2 0-2 0-2 0-2 0-2 0-2 0-2 0-2 0-2 0-2 0-2 0-2 0-2 0-2 0-2 0-2 0-2 0-2 0-2 0-2 0-2 0-2 0-2 0-2 0-2 0-2 0-2 0-2 0-2 0-2 0-2 0-2 0-2 0-2 0-2 0-2 0-2 0-2 0-2 0-2 0-2 0-2 0-2 0-2 0-2 0-2 0-2 0-2 0-2 0-2 0-2 0-2 0-2 0-2 0-2 0-2 0-2 0-2 0-2 0-2 0-2 0-2 0-2 0-2 0-2 0-2 0-2 0-2 0-2 0-2 0-2 0-2 0-2 0-2 0-2 0-2 0-2 0-2 0-2 0-2 0-2 0-2 0-2 0-2 0-2 0-2 0-2 0-2 0-2 0-2 0-2 0-2 0-2 0-2 0-2 0-2 0-2 0-2 0-2 0-2 0-2 0-2 0-2 0-2 0-2 0-2 0-2 0-2 0-2 0-2 0-2 0-2 0-2 0-2 0-2 0-2 0-2 0-2 0-2 0-2 0-2 0-2 0-2 0-2 0-2 0-2 0-2 0-2 0-2 0-2 0-2 0-2 0-2 0-2 0-2 0-2 0-2 0-2 0-2 0-2 0-2 0-2 0-2 0-2 0-2 0-2 0-2 0-2 0-2 0-2 0-2 0-2 0-2 0-2 0-2 0-2 0-2 0-2 0-2 0-2 0-2 0-2 0-2 0-2 0-2 0-2 0-2 0-2 0-2 0-2 0-2 0-2 0-2 0-2 0-2 0-2 0-2 0-2 0-2 0-2 0-2 0-2 0-2 0-2 0-2 0-2 0-2 0-2 0-2 0-2 0-2 0-2 0-2 0-2 0-2 0-2 0-2 0-2 0-2 0-2 0-2 0-2 0-2 0-2 0-2 0-2 0-2 0-2 0-2 0-2 0-2 0-2 0-2 0-2 
0-2 0-2 0-2 0-2 0-2 0-2 0-2 0-2 0-2 0-2 0-2 0-2 0-2 0-2 0-2 0-2 0-2 0-2 0-2 0-2 0-2 0-2 0-2 0-2 0-2 0-2 0-2 0-2 0-2 0-2 0-2 0-2 0-2 0-2 0-2 0-2 0-2 0-2 0-2 0-2 0-2 0-2 0-2 0-2 0-2 0-2 0-2 0-2 0-2 0-2 0-2 0-2 0-2 0-2 0-2 0-2 0-2 0-2 0-2 0-2 0-2 0-2 0-2 0-2 0-2 0-2 0-2 0-2 0-2 0-2 0-2 0-2 0-2 0-2 0-2 0-2 0-2 0-2 0-2 0-2 0-2 0-2 0-2 0-2 0-2 0-2 0-2 0-2 0-2 0-2 0-2 0-2 0-2 0-2 0-2 0-2 0-2 0-2 0-2 0-2 0-2 0-2 0-2 0-2 0-2 0-2 0-2 0-2 0-2 0-2 0-2 0-2 0-2 0-2 0-2 0-2 0-2 0-2 0-2 0-2 0-2 0-2 0-2 0-2 0-2 0-2 0-2 0-2 0-2 0-2 0-2 0-2 0-2 0-2 0-2 0-2 0-2 0-2 0-2 0-2 0-2 0-2 0-2 0-2 0-2 0-2 0-2 0-2 0-2 0-2 0-2 0-2 0-2 0-2 0-2 0-2 0-2 0-2 0-2 0-2 0-2 0-2 0-2 0-2 0-2 0-2 0-2 0-2 0-2 0-2 0-2 0-2 0-2 0-2 0-2 0-2 0-2 0-2 0-2 0-2 0-2 0-2 0-2 0-2 0-2 0-2 0-2 0-2 0-2 0-2 0-2 0-2 0-2 0-2 0-2 0-2 0-2 0-2 0-2 0-2 0-2 0-2 0-2 0-2 0-2 0-2 0-2 0-2 0-2 0-2 0-2 0-2 0-2 0-2 0-2 0-2 0-2 
0-2 0-2 0-2 0-2 0-2 0-2 0-2 0-2 0-2 0-2 0-2 0-2 0-2 0-2 0-2 0-2 0-2 0-2 0-2 0-2 0-2 0-2 0-2 0-2 0-2 0-2 0-2 0-2 0-2 0-2 0-2 0-2 0-2 0-2 0-2 0-2 0-2 0-2 0-2 0-2 0-2 0-2 0-2 0-2 0-2 0-2 0-2 0-2 0-2 0-2 0-2 0-2 0-2 0-2 0-2 0-2 0-2 0-2 0-2 0-2 0-2 0-2 0-2 0-2 0-2 0-2 0-2 0-2 0-2 0-2 0-2 0-2 0-2 0-2 0-2 0-2 0-2 0-2 0-2 0-2 0-2 0-2 0-2 0-2 0-2 0-2 0-2 0-2 0-2 0-2 0-2 0-2 0-2 0-2 0-2 0-2 0-2 0-2 0-2 0-2 0-2 0-2 0-2 0-2 0-2 0-2 0-2 0-2 0-2 0-2 0-2 0-2 0-2 0-2 0-2 0-2 0-2 0-2 0-2 0-2 0-2 0-2 0-2 0-2 0-2 0-2 0-2 0-2 0-2 0-2 0-2 0-2 0-2 0-2 0-2 0-2 0-2 0-2 0-2 0-2 0-2 0-2 0-2 0-2 0-2 0-2 0-2 0-2 0-2 0-2 0-2 0-2 0-2 0-2 0-2 0-2 0-2 0-2 0-2 0-2 0-2 0-2 0-2 0-2 0-2 0-2 0-2 0-2 0-2 0-2 0-2 0-2 0-2 0-2 0-2 0-2 0-2 0-2 0-2 0-2 0-2 0-2 0-2 0-2 0-2 0-2 0-2 0-2 0-2 0-2 0-2 0-2 0-2 0-2 0-2 0-2 0-2 0-2 0-2 0-2 0-2 0-2 0-2 0-2 0-2 0-2 0-2 0-2 0-2 0-2 0-2 0-2 0-2 0-2 0-2 0-2 0-2 
0-2 0-2 0-2 0-2 0-2 0-2 0-2 0-2 0-2 0-2 0-2 0-2 0-2 0-2 0-2 0-2 0-2 0-2 0-2 0-2 0-2 0-2 0-2 0-2 0-2 0-2 0-2 0-2 0-2 0-2 0-2 0-2 0-2 0-2 0-2 0-2 0-2 0-2 0-2 0-2 0-2 0-2 0-2 0-2 0-2 0-2 0-2 0-2 0-2 0-2 0-2 0-2 0-2 0-2 0-2 0-2 0-2 0-2 0-2 0-2 0-2 0-2 0-2 0-2 0-2 0-2 0-2 0-2 0-2 0-2 0-2 0-2 0-2 0-2 0-2 0-2 0-2 0-2 0-2 0-2 0-2 0-2 0-2 0-2 0-2 0-2 0-2 0-2 0-2 0-2 0-2 0-2 0-2 0-2 0-2 0-2 0-2 0-2 0-2 0-2 0-2 0-2 0-2 0-2 0-2 0-2 0-2 0-2 0-2 0-2 0-2 0-2 0-2 0-2 0-2 0-2 0-2 0-2 0-2 0-2 0-2 0-2 0-2 0-2 0-2 0-2 0-2 0-2 0-2 0-2 0-2 0-2 0-2 0-2 0-2 0-2 0-2 0-2 0-2 0-2 0-2 0-2 0-2 0-2 0-2 0-2 0-2 0-2 0-2 0-2 0-2 0-2 0-2 0-2 0-2 0-2 0-2 0-2 0-2 0-2 0-2 0-2 0-2 0-2 0-2 0-2 0-2 0-2 0-2 0-2 0-2 0-2 0-2 0-2 0-2 0-2 0-2 0-2 0-2 0-2 0-2 0-2 0-2 0-2 0-2 0-2 0-2 0-2 0-2 0-2 0-2 0-2 0-2 0-2 0-2 0-2 0-2 0-2 0-2 0-2 0-2 0-2 0-2 0-2 0-2 0-2 0-2 0-2 0-2 0-2 0-2 0-2 0-2 0-2 0-2 0-2 0-2 
0-2 0-2 0-2 0-2 0-2 0-2 0-2 0-2 0-2 0-2 0-2 0-2 0-2 0-2 0-2 0-2 0-2 0-2 0-2 0-2 0-2 0-2 0-2 0-2 0-2 0-2 0-2 0-2 0-2 0-2 0-2 0-2 0-2 0-2 0-2 0-2 0-2 0-2 0-2 0-2 0-2 0-2 0-2 0-2 0-2 0-2 0-2 0-2 0-2 0-2 0-2 0-2 0-2 0-2 0-2 0-2 0-2 0-2 0-2 0-2 0-2 0-2 0-2 0-2 0-2 0-2 0-2 0-2 0-2 0-2 0-2 0-2 0-2 0-2 0-2 0-2 0-2 0-2 0-2 0-2 0-2 0-2 0-2 0-2 0-2 0-2 0-2 0-2 0-2 0-2 0-2 0-2 0-2 0-2 0-2 0-2 0-2 0-2 0-2 0-2 0-2 0-2 0-2 0-2 0-2 0-2 0-2 0-2 0-2 0-2 0-2 0-2 0-2 0-2 0-2 0-2 0-2 0-2 0-2 0-2 0-2 0-2 0-2 0-2 0-2 0-2 0-2 0-2 0-2 0-2 0-2 0-2 0-2 0-2 0-2 0-2 0-2 0-2 0-2 0-2 0-2 0-2 0-2 0-2 0-2 0-2 0-2 0-2 0-2 0-2 0-2 0-2 0-2 0-2 0-2 0-2 0-2 0-2 0-2 0-2 0-2 0-2 0-2 0-2 0-2 0-2 0-2 0-2 0-2 0-2 0-2 0-2 0-2 0-2 0-2 0-2 0-2 0-2 0-2 0-2 0-2 0-2 0-2 0-2 0-2 0-2 0-2 0-2 0-2 0-2 0-2 0-2 0-2 0-2 0-2 0-2 0-2 0-2 0-2 0-2 0-2 0-2 0-2 0-2 0-2 0-2 0-2 0-2 0-2 0-2 0-2 0-2 0-2 0-2 0-2 0-2 0-2 
0-2 0-2 0-2 0-2 0-2 0-2 0-2 0-2 0-2 0-2 0-2 0-2 0-2 0-2 0-2 0-2 0-2 0-2 0-2 0-2 0-2 0-2 0-2 0-2 0-2 0-2 0-2 0-2 0-2 0-2 0-2 0-2 0-2 0-2 0-2 0-2 0-2 0-2 0-2 0-2 0-2 0-2 0-2 0-2 0-2 0-2 0-2 0-2 0-2 0-2 0-2 0-2 0-2 0-2 0-2 0-2 0-2 0-2 0-2 0-2 0-2 0-2 0-2 0-2 0-2 0-2 0-2 0-2 0-2 0-2 0-2 0-2 0-2 0-2 0-2 0-2 0-2 0-2 0-2 0-2 0-2 0-2 0-2 0-2 0-2 0-2 0-2 0-2 0-2 0-2 0-2 0-2 0-2 0-2 0-2 0-2 0-2 0-2 0-2 0-2 0-2 0-2 0-2 0-2 0-2 0-2 0-2 0-2 0-2 0-2 0-2 0-2 0-2 0-2 0-2 0-2 0-2 0-2 0-2 0-2 0-2 0-2 0-2 0-2 0-2 0-2 0-2 0-2 0-2 0-2 0-2 0-2 0-2 0-2 0-2 0-2 0-2 0-2 0-2 0-2 0-2 0-2 0-2 0-2 0-2 0-2 0-2 0-2 0-2 0-2 0-2 0-2 0-2 0-2 0-2 0-2 0-2 0-2 0-2 0-2 0-2 0-2 0-2 0-2 0-2 0-2 0-2 0-2 0-2 0-2 0-2 0-2 0-2 0-2 0-2 0-2 0-2 0-2 0-2 0-2 0-2 0-2 0-2 0-2 0-2 0-2 0-2 0-2 0-2 0-2 0-2 0-2 0-2 0-2 0-2 0-2 0-2 0-2 0-2 0-2 0-2 0-2 0-2 0-2 0-2 0-2 0-2 0-2 0-2 0-2 0-2 0-2 0-2 0-2 0-2 0-2 0-2 
0-2 0-2 0-2 0-2 0-2 0-2 0-2 0-2 0-2 0-2 0-2 0-2 0-2 0-2 0-2 0-2 0-2 0-2 0-2 0-2 0-2 0-2 0-2 0-2 0-2 0-2 0-2 0-2 0-2 0-2 0-2 0-2 0-2 0-2 0-2 0-2 0-2 0-2 0-2 0-2 0-2 0-2 0-2 0-2 0-2 0-2 0-2 0-2 0-2 0-2 0-2 0-2 0-2 0-2 0-2 0-2 0-2 0-2 0-2 0-2 0-2 0-2 0-2 0-2 0-2 0-2 0-2 0-2 0-2 0-2 0-2 0-2 0-2 0-2 0-2 0-2 0-2 0-2 0-2 0-2 0-2 0-2 0-2 0-2 0-2 0-2 0-2 0-2 0-2 0-2 0-2 0-2 0-2 0-2 0-2 0-2 0-2 0-2 0-2 0-2 0-2 0-2 0-2 0-2 0-2 0-2 0-2 0-2 0-2 0-2 0-2 0-2 0-2 0-2 0-2 0-2 0-2 0-2 0-2 0-2 0-2 0-2 0-2 0-2 0-2 0-2 0-2 0-2 0-2 0-2 0-2 0-2 0-2 0-2 0-2 0-2 0-2 0-2 0-2 0-2 0-2 0-2 0-2 0-2 0-2 0-2 0-2 0-2 0-2 0-2 0-2 0-2 0-2 0-2 0-2 0-2 0-2 0-2 0-2 0-2 0-2 0-2 0-2 0-2 0-2 0-2 0-2 0-2 0-2 0-2 0-2 0-2 0-2 0-2 0-2 0-2 0-2 0-2 0-2 0-2 0-2 0-2 0-2 0-2 0-2 0-2 0-2 0-2 0-2 0-2 0-2 0-2 0-2 0-2 0-2 0-2 0-2 0-2 0-2 0-2 0-2 0-2 0-2 0-2 0-2 0-2 0-2 0-2 0-2 0-2 0-2 0-2 0-2 0-2 0-2 0-2 0-2 
0-2 0-2 0-2 0-2 0-2 0-2 0-2 0-2 0-2 0-2 0-2 0-2 0-2 0-2 0-2 0-2 0-2 0-2 0-2 0-2 0-2 0-2 0-2 0-2 0-2 0-2 0-2 0-2 0-2 0-2 0-2 0-2 0-2 0-2 0-2 0-2 0-2 0-2 0-2 0-2 0-2 0-2 0-2 0-2 0-2 0-2 0-2 0-2 0-2 0-2 0-2 0-2 0-2 0-2 0-2 0-2 0-2 0-2 0-2 0-2 0-2 0-2 0-2 0-2 0-2 0-2 0-2 0-2 0-2 0-2 0-2 0-2 0-2 0-2 0-2 0-2 0-2 0-2 0-2 0-2 0-2 0-2 0-2 0-2 0-2 0-2 0-2 0-2 0-2 0-2 0-2 0-2 0-2 0-2 0-2 0-2 0-2 0-2 0-2 0-2 0-2 0-2 0-2 0-2 0-2 0-2 0-2 0-2 0-2 0-2 0-2 0-2 0-2 0-2 0-2 0-2 0-2 0-2 0-2 0-2 0-2 0-2 0-2 0-2 0-2 0-2 0-2 0-2 0-2 0-2 0-2 0-2 0-2 0-2 0-2 0-2 0-2 0-2 0-2 0-2 0-2 0-2 0-2 0-2 0-2 0-2 0-2 0-2 0-2 0-2 0-2 0-2 0-2 0-2 0-2 0-2 0-2 0-2 0-2 0-2 0-2 0-2 0-2 0-2 0-2 0-2 0-2 0-2 0-2 0-2 0-2 0-2 0-2 0-2 0-2 0-2 0-2 0-2 0-2 0-2 0-2 0-2 0-2 0-2 0-2 0-2 0-2 0-2 0-2 0-2 0-2 0-2 0-2 0-2 0-2 0-2 0-2 0-2 0-2 0-2 0-2 0-2 0-2 0-2 0-2 0-2 0-2 0-2 0-2 0-2 0-2 0-2 0-2 0-2 0-2 0-2 0-2 
0-2 0-2 0-2 0-2 0-2 0-2 0-2 0-2 0-2 0-2 0-2 0-2 0-2 0-2 0-2 0-2 0-2 0-2 0-2 0-2 0-2 0-2 0-2 0-2 0-2 0-2 0-2 0-2 0-2 0-2 0-2 0-2 0-2 0-2 0-2 0-2 0-2 0-2 0-2 0-2 0-2 0-2 0-2 0-2 0-2 0-2 0-2 0-2 0-2 0-2 0-2 0-2 0-2 0-2 0-2 0-2 0-2 0-2 0-2 0-2 0-2 0-2 0-2 0-2 0-2 0-2 0-2 0-2 0-2 0-2 0-2 0-2 0-2 0-2 0-2 0-2 0-2 0-2 0-2 0-2 0-2 0-2 0-2 0-2 0-2 0-2 0-2 0-2 0-2 0-2 0-2 0-2 0-2 0-2 0-2 0-2 0-2 0-2 0-2 0-2 0-2 0-2 0-2 0-2 0-2 0-2 0-2 0-2 0-2 0-2 0-2 0-2 0-2 0-2 0-2 0-2 0-2 0-2 0-2 0-2 0-2 0-2 0-2 0-2 0-2 0-2 0-2 0-2 0-2 0-2 0-2 0-2 0-2 0-2 0-2 0-2 0-2 0-2 0-2 0-2 0-2 0-2 0-2 0-2 0-2 0-2 0-2 0-2 0-2 0-2 0-2 0-2 0-2 0-2 0-2 0-2 0-2 0-2 0-2 0-2 0-2 0-2 0-2 0-2 0-2 0-2 0-2 0-2 0-2 0-2 0-2 0-2 0-2 0-2 0-2 0-2 0-2 0-2 0-2 0-2 0-2 0-2 0-2 0-2 0-2 0-2 0-2 0-2 0-2 0-2 0-2 0-2 0-2 0-2 0-2 0-2 0-2 0-2 0-2 0-2 0-2 0-2 0-2 0-2 0-2 0-2 0-2 0-2 0-2 0-2 0-2 0-2 0-2 0-2 0-2 0-2 0-2 
0-2 0-2 0-2 0-2 0-2 0-2 0-2 0-2 0-2 0-2 0-2 0-2 0-2 0-2 0-2 0-2 0-2 0-2 0-2 0-2 0-2 0-2 0-2 0-2 0-2 0-2 0-2 0-2 0-2 0-2 0-2 0-2 0-2 0-2 0-2 0-2 0-2 0-2 0-2 0-2 0-2 0-2 0-2 0-2 0-2 0-2 0-2 0-2 0-2 0-2 0-2 0-2 0-2 0-2 0-2 0-2 0-2 0-2 0-2 0-2 0-2 0-2 0-2 0-2 0-2 0-2 0-2 0-2 0-2 0-2 0-2 0-2 0-2 0-2 0-2 0-2 0-2 0-2 0-2 0-2 0-2 0-2 0-2 0-2 0-2 0-2 0-2 0-2 0-2 0-2 0-2 0-2 0-2 0-2 0-2 0-2 0-2 0-2 0-2 0-2 0-2 0-2 0-2 0-2 0-2 0-2 0-2 0-2 0-2 0-2 0-2 0-2 0-2 0-2 0-2 0-2 0-2 0-2 0-2 0-2 0-2 0-2 0-2 0-2 0-2 0-2 0-2 0-2 0-2 0-2 0-2 0-2 0-2 0-2 0-2 0-2 0-2 0-2 0-2 0-2 0-2 0-2 0-2 0-2 0-2 0-2 0-2 0-2 0-2 0-2 0-2 0-2 0-2 0-2 0-2 0-2 0-2 0-2 0-2 0-2 0-2 0-2 0-2 0-2 0-2 0-2 0-2 0-2 0-2 0-2 0-2 0-2 0-2 0-2 0-2 0-2 0-2 0-2 0-2 0-2 0-2 0-2 0-2 0-2 0-2 0-2 0-2 0-2 0-2 0-2 0-2 0-2 0-2 0-2 0-2 0-2 0-2 0-2 0-2 0-2 0-2 0-2 0-2 0-2 0-2 0-2 0-2 0-2 0-2 0-2 0-2 0-2 0-2 0-2 0-2 0-2 0-2 
0-2 0-2 0-2 0-2 0-2 0-2 0-2 0-2 0-2 0-2 0-2 0-2 0-2 0-2 0-2 0-2 0-2 0-2 0-2 0-2 0-2 0-2 0-2 0-2 0-2 0-2 0-2 0-2 0-2 0-2 0-2 0-2 0-2 0-2 0-2 0-2 0-2 0-2 0-2 0-2 0-2 0-2 0-2 0-2 0-2 0-2 0-2 0-2 0-2 0-2 0-2 0-2 0-2 0-2 0-2 0-2 0-2 0-2 0-2 0-2 0-2 0-2 0-2 0-2 0-2 0-2 0-2 0-2 0-2 0-2 0-2 0-2 0-2 0-2 0-2 0-2 0-2 0-2 0-2 0-2 0-2 0-2 0-2 0-2 0-2 0-2 0-2 0-2 0-2 0-2 0-2 0-2 0-2 0-2 0-2 0-2 0-2 0-2 0-2 0-2 0-2 0-2 0-2 0-2 0-2 0-2 0-2 0-2 0-2 0-2 0-2 0-2 0-2 0-2 0-2 0-2 0-2 0-2 0-2 0-2 0-2 0-2 0-2 0-2 0-2 0-2 0-2 0-2 0-2 0-2 0-2 0-2 0-2 0-2 0-2 0-2 0-2 0-2 0-2 0-2 0-2 0-2 0-2 0-2 0-2 0-2 0-2 0-2 0-2 0-2 0-2 0-2 0-2 0-2 0-2 0-2 0-2 0-2 0-2 0-2 0-2 0-2 0-2 0-2 0-2 0-2 0-2 0-2 0-2 0-2 0-2 0-2 0-2 0-2 0-2 0-2 0-2 0-2 0-2 0-2 0-2 0-2 0-2 0-2 0-2 0-2 0-2 0-2 0-2 0-2 0-2 0-2 0-2 0-2 0-2 0-2 0-2 0-2 0-2 0-2 0-2 0-2 0-2 0-2 0-2 0-2 0-2 0-2 0-2 0-2 0-2 0-2 0-2 0-2 0-2 0-2 0-2 
0-2 0-2 0-2 0-2 0-2 0-2 0-2 0-2 0-2 0-2 0-2 0-2 0-2 0-2 0-2 0-2 0-2 0-2 0-2 0-2 0-2 0-2 0-2 0-2 0-2 0-2 0-2 0-2 0-2 0-2 0-2 0-2 0-2 0-2 0-2 0-2 0-2 0-2 0-2 0-2 0-2 0-2 0-2 0-2 0-2 0-2 0-2 0-2 0-2 0-2 0-2 0-2 0-2 0-2 0-2 0-2 0-2 0-2 0-2 0-2 0-2 0-2 0-2 0-2 0-2 0-2 0-2 0-2 0-2 0-2 0-2 0-2 0-2 0-2 0-2 0-2 0-2 0-2 0-2 0-2 0-2 0-2 0-2 0-2 0-2 0-2 0-2 0-2 0-2 0-2 0-2 0-2 0-2 0-2 0-2 0-2 0-2 0-2 0-2 0-2 0-2 0-2 0-2 0-2 0-2 0-2 0-2 0-2 0-2 0-2 0-2 0-2 0-2 0-2 0-2 0-2 0-2 0-2 0-2 0-2 0-2 0-2 0-2 0-2 0-2 0-2 0-2 0-2 0-2 0-2 0-2 0-2 0-2 0-2 0-2 0-2 0-2 0-2 0-2 0-2 0-2 0-2 0-2 0-2 0-2 0-2 0-2 0-2 0-2 0-2 0-2 0-2 0-2 0-2 0-2 0-2 0-2 0-2 0-2 0-2 0-2 0-2 0-2 0-2 0-2 0-2 0-2 0-2 0-2 0-2 0-2 0-2 0-2 0-2 0-2 0-2 0-2 0-2 0-2 0-2 0-2 0-2 0-2 0-2 0-2 0-2 0-2 0-2 0-2 0-2 0-2 0-2 0-2 0-2 0-2 0-2 0-2 0-2 0-2 0-2 0-2 0-2 0-2 0-2 0-2 0-2 0-2 0-2 0-2 0-2 0-2 0-2 0-2 0-2 0-2 0-2 0-2 
0-2 0-2 0-2 0-2 0-2 0-2 0-2 0-2 0-2 0-2 0-2 0-2 0-2 0-2 0-2 0-2 0-2 0-2 0-2 0-2 0-2 0-2 0-2 0-2 0-2 0-2 0-2 0-2 0-2 0-2 0-2 0-2 0-2 0-2 0-2 0-2 0-2 0-2 0-2 0-2 0-2 0-2 0-2 0-2 0-2 0-2 0-2 0-2 0-2 0-2 0-2 0-2 0-2 0-2 0-2 0-2 0-2 0-2 0-2 0-2 0-2 0-2 0-2 0-2 0-2 0-2 0-2 0-2 0-2 0-2 0-2 0-2 0-2 0-2 0-2 0-2 0-2 0-2 0-2 0-2 0-2 0-2 0-2 0-2 0-2 0-2 0-2 0-2 0-2 0-2 0-2 0-2 0-2 0-2 0-2 0-2 0-2 0-2 0-2 0-2 0-2 0-2 0-2 0-2 0-2 0-2 0-2 0-2 0-2 0-2 0-2 0-2 0-2 0-2 0-2 0-2 0-2 0-2 0-2 0-2 0-2 0-2 0-2 0-2 0-2 0-2 0-2 0-2 0-2 0-2 0-2 0-2 0-2 0-2 0-2 0-2 0-2 0-2 0-2 0-2 0-2 0-2 0-2 0-2 0-2 0-2 0-2 0-2 0-2 0-2 0-2 0-2 0-2 0-2 0-2 0-2 0-2 0-2 0-2 0-2 0-2 0-2 0-2 0-2 0-2 0-2 0-2 0-2 0-2 0-2 0-2 0-2 0-2 0-2 0-2 0-2 0-2 0-2 0-2 0-2 0-2 0-2 0-2 0-2 0-2 0-2 0-2 0-2 0-2 0-2 0-2 0-2 0-2 0-2 0-2 0-2 0-2 0-2 0-2 0-2 0-2 0-2 0-2 0-2 0-2 0-2 0-2 0-2 0-2 0-2 0-2 0-2 0-2 0-2 0-2 0-2 0-2 
0-2 0-2 0-2 0-2 0-2 0-2 0-2 0-2 0-2 0-2 0-2 0-2 0-2 0-2 0-2 0-2 0-2 0-2 0-2 0-2 0-2 0-2 0-2 0-2 0-2 0-2 0-2 0-2 0-2 0-2 0-2 0-2 0-2 0-2 0-2 0-2 0-2 0-2 0-2 0-2 0-2 0-2 0-2 0-2 0-2 0-2 0-2 0-2 0-2 0-2 0-2 0-2 0-2 0-2 0-2 0-2 0-2 0-2 0-2 0-2 0-2 0-2 0-2 0-2 0-2 0-2 0-2 0-2 0-2 0-2 0-2 0-2 0-2 0-2 0-2 0-2 0-2 0-2 0-2 0-2 0-2 0-2 0-2 0-2 0-2 0-2 0-2 0-2 0-2 0-2 0-2 0-2 0-2 0-2 0-2 0-2 0-2 0-2 0-2 0-2 0-2 0-2 0-2 0-2 0-2 0-2 0-2 0-2 0-2 0-2 0-2 0-2 0-2 0-2 0-2 0-2 0-2 0-2 0-2 0-2 0-2 0-2 0-2 0-2 0-2 0-2 0-2 0-2 0-2 0-2 0-2 0-2 0-2 0-2 0-2 0-2 0-2 0-2 0-2 0-2 0-2 0-2 0-2 0-2 0-2 0-2 0-2 0-2 0-2 0-2 0-2 0-2 0-2 0-2 0-2 0-2 0-2 0-2 0-2 0-2 0-2 0-2 0-2 0-2 0-2 0-2 0-2 0-2 0-2 0-2 0-2 0-2 0-2 0-2 0-2 0-2 0-2 0-2 0-2 0-2 0-2 0-2 0-2 0-2 0-2 0-2 0-2 0-2 0-2 0-2 0-2 0-2 0-2 0-2 0-2 0-2 0-2 0-2 0-2 0-2 0-2 0-2 0-2 0-2 0-2 0-2 0-2 0-2 0-2 0-2 0-2 0-2 0-2 0-2 0-2 0-2 0-2 
0-2 0-2 0-2 0-2 0-2 0-2 0-2 0-2 0-2 0-2 0-2 0-2 0-2 0-2 0-2 0-2 0-2 0-2 0-2 0-2 0-2 0-2 0-2 0-2 0-2 0-2 0-2 0-2 0-2 0-2 0-2 0-2 0-2 0-2 0-2 0-2 0-2 0-2 0-2 0-2 0-2 0-2 0-2 0-2 0-2 0-2 0-2 0-2 0-2 0-2 0-2 0-2 0-2 0-2 0-2 0-2 0-2 0-2 0-2 0-2 0-2 0-2 0-2 0-2 0-2 0-2 0-2 0-2 0-2 0-2 0-2 0-2 0-2 0-2 0-2 0-2 0-2 0-2 0-2 0-2 0-2 0-2 0-2 0-2 0-2 0-2 0-2 0-2 0-2 0-2 0-2 0-2 0-2 0-2 0-2 0-2 0-2 0-2 0-2 0-2 0-2 0-2 0-2 0-2 0-2 0-2 0-2 0-2 0-2 0-2 0-2 0-2 0-2 0-2 0-2 0-2 0-2 0-2 0-2 0-2 0-2 0-2 0-2 0-2 0-2 0-2 0-2 0-2 0-2 0-2 0-2 0-2 0-2 0-2 0-2 0-2 0-2 0-2 0-2 0-2 0-2 0-2 0-2 0-2 0-2 0-2 0-2 0-2 0-2 0-2 0-2 0-2 0-2 0-2 0-2 0-2 0-2 0-2 0-2 0-2 0-2 0-2 0-2 0-2 0-2 0-2 0-2 0-2 0-2 0-2 0-2 0-2 0-2 0-2 0-2 0-2 0-2 0-2 0-2 0-2 0-2 0-2 0-2 0-2 0-2 0-2 0-2 0-2 0-2 0-2 0-2 0-2 0-2 0-2 0-2 0-2 0-2 0-2 0-2 0-2 0-2 0-2 0-2 0-2 0-2 0-2 0-2 0-2 0-2 0-2 0-2 0-2 0-2 0-2 0-2 0-2 0-2 
0-2 0-2 0-2 0-2 0-2 0-2 0-2 0-2 0-2 0-2 0-2 0-2 0-2 0-2 0-2 0-2 0-2 0-2 0-2 0-2 0-2 0-2 0-2 0-2 0-2 0-2 0-2 0-2 0-2 0-2 0-2 0-2 0-2 0-2 0-2 0-2 0-2 0-2 0-2 0-2 0-2 0-2 0-2 0-2 0-2 0-2 0-2 0-2 0-2 0-2 0-2 0-2 0-2 0-2 0-2 0-2 0-2 0-2 0-2 0-2 0-2 0-2 0-2 0-2 0-2 0-2 0-2 0-2 0-2 0-2 0-2 0-2 0-2 0-2 0-2 0-2 0-2 0-2 0-2 0-2 0-2 0-2 0-2 0-2 0-2 0-2 0-2 0-2 0-2 0-2 0-2 0-2 0-2 0-2 0-2 0-2 0-2 0-2 0-2 0-2 0-2 0-2 0-2 0-2 0-2 0-2 0-2 0-2 0-2 0-2 0-2 0-2 0-2 0-2 0-2 0-2 0-2 0-2 0-2 0-2 0-2 0-2 0-2 0-2 0-2 0-2 0-2 0-2 0-2 0-2 0-2 0-2 0-2 0-2 0-2 0-2 0-2 0-2 0-2 0-2 0-2 0-2 0-2 0-2 0-2 0-2 0-2 0-2 0-2 0-2 0-2 0-2 0-2 0-2 0-2 0-2 0-2 0-2 0-2 0-2 0-2 0-2 0-2 0-2 0-2 0-2 0-2 0-2 0-2 0-2 0-2 0-2 0-2 0-2 0-2 0-2 0-2 0-2 0-2 0-2 0-2 0-2 0-2 0-2 0-2 0-2 0-2 0-2 0-2 0-2 0-2 0-2 0-2 0-2 0-2 0-2 0-2 0-2 0-2 0-2 0-2 0-2 0-2 0-2 0-2 0-2 0-2 0-2 0-2 0-2 0-2 0-2 0-2 0-2 0-2 0-2 0-2 
0-2 0-2 0-2 0-2 0-2 0-2 0-2 0-2 0-2 0-2 0-2 0-2 0-2 0-2 0-2 0-2 0-2 0-2 0-2 0-2 0-2 0-2 0-2 0-2 0-2 0-2 0-2 0-2 0-2 0-2 0-2 0-2 0-2 0-2 0-2 0-2 0-2 0-2 0-2 0-2 0-2 0-2 0-2 0-2 0-2 0-2 0-2 0-2 0-2 0-2 0-2 0-2 0-2 0-2 0-2 0-2 0-2 0-2 0-2 0-2 0-2 0-2 0-2 0-2 0-2 0-2 0-2 0-2 0-2 0-2 0-2 0-2 0-2 0-2 0-2 0-2 0-2 0-2 0-2 0-2 0-2 0-2 0-2 0-2 0-2 0-2 0-2 0-2 0-2 0-2 0-2 0-2 0-2 0-2 0-2 0-2 0-2 0-2 0-2 0-2 0-2 0-2 0-2 0-2 0-2 0-2 0-2 0-2 0-2 0-2 0-2 0-2 0-2 0-2 0-2 0-2 0-2 0-2 0-2 0-2 0-2 0-2 0-2 0-2 0-2 0-2 0-2 0-2 0-2 0-2 0-2 0-2 0-2 0-2 0-2 0-2 0-2 0-2 0-2 0-2 0-2 0-2 0-2 0-2 0-2 0-2 0-2 0-2 0-2 0-2 0-2 0-2 0-2 0-2 0-2 0-2 0-2 0-2 0-2 0-2 0-2 0-2 0-2 0-2 0-2 0-2 0-2 0-2 0-2 0-2 0-2 0-2 0-2 0-2 0-2 0-2 0-2 0-2 0-2 0-2 0-2 0-2 0-2 0-2 0-2 0-2 0-2 0-2 0-2 0-2 0-2 0-2 0-2 0-2 0-2 0-2 0-2 0-2 0-2 0-2 0-2 0-2 0-2 0-2 0-2 0-2 0-2 0-2 0-2 0-2 0-2 0-2 0-2 0-2 0-2 0-2 0-2 
0-2 0-2 0-2 0-2 0-2 0-2 0-2 0-2 0-2 0-2 0-2 0-2 0-2 0-2 0-2 0-2 0-2 0-2 0-2 0-2 0-2 0-2 0-2 0-2 0-2 0-2 0-2 0-2 0-2 0-2 0-2 0-2 0-2 0-2 0-2 0-2 0-2 0-2 0-2 0-2 0-2 0-2 0-2 0-2 0-2 0-2 0-2 0-2 0-2 0-2 0-2 0-2 0-2 0-2 0-2 0-2 0-2 0-2 0-2 0-2 0-2 0-2 0-2 0-2 0-2 0-2 0-2 0-2 0-2 0-2 0-2 0-2 0-2 0-2 0-2 0-2 0-2 0-2 0-2 0-2 0-2 0-2 0-2 0-2 0-2 0-2 0-2 0-2 0-2 0-2 0-2 0-2 0-2 0-2 0-2 0-2 0-2 0-2 0-2 0-2 0-2 0-2 0-2 0-2 0-2 0-2 0-2 0-2 0-2 0-2 0-2 0-2 0-2 0-2 0-2 0-2 0-2 0-2 0-2 0-2 0-2 0-2 0-2 0-2 0-2 0-2 0-2 0-2 0-2 0-2 0-2 0-2 0-2 0-2 0-2 0-2 0-2 0-2 0-2 0-2 0-2 0-2 0-2 0-2 0-2 0-2 0-2 0-2 0-2 0-2 0-2 0-2 0-2 0-2 0-2 0-2 0-2 0-2 0-2 0-2 0-2 0-2 0-2 0-2 0-2 0-2 0-2 0-2 0-2 0-2 0-2 0-2 0-2 0-2 0-2 0-2 0-2 0-2 0-2 0-2 0-2 0-2 0-2 0-2 0-2 0-2 0-2 0-2 0-2 0-2 0-2 0-2 0-2 0-2 0-2 0-2 0-2 0-2 0-2 0-2 0-2 0-2 0-2 0-2 0-2 0-2 0-2 0-2 0-2 0-2 0-2 0-2 0-2 0-2 0-2 0-2 0-2 
0-2 0-2 0-2 0-2 0-2 0-2 0-2 0-2 0-2 0-2 0-2 0-2 0-2 0-2 0-2 0-2 0-2 0-2 0-2 0-2 0-2 0-2 0-2 0-2 0-2 0-2 0-2 0-2 0-2 0-2 0-2 0-2 0-2 0-2 0-2 0-2 0-2 0-2 0-2 0-2 0-2 0-2 0-2 0-2 0-2 0-2 0-2 0-2 0-2 0-2 0-2 0-2 0-2 0-2 0-2 0-2 0-2 0-2 0-2 0-2 0-2 0-2 0-2 0-2 0-2 0-2 0-2 0-2 0-2 0-2 0-2 0-2 0-2 0-2 0-2 0-2 0-2 0-2 0-2 0-2 0-2 0-2 0-2 0-2 0-2 0-2 0-2 0-2 0-2 0-2 0-2 0-2 0-2 0-2 0-2 0-2 0-2 0-2 0-2 0-2 0-2 0-2 0-2 0-2 0-2 0-2 0-2 0-2 0-2 0-2 0-2 0-2 0-2 0-2 0-2 0-2 0-2 0-2 0-2 0-2 0-2 0-2 0-2 0-2 0-2 0-2 0-2 0-2 0-2 0-2 0-2 0-2 0-2 0-2 0-2 0-2 0-2 0-2 0-2 0-2 0-2 0-2 0-2 0-2 0-2 0-2 0-2 0-2 0-2 0-2 0-2 0-2 0-2 0-2 0-2 0-2 0-2 0-2 0-2 0-2 0-2 0-2 0-2 0-2 0-2 0-2 0-2 0-2 0-2 0-2 0-2 0-2 0-2 0-2 0-2 0-2 0-2 0-2 0-2 0-2 0-2 0-2 0-2 0-2 0-2 0-2 0-2 0-2 0-2 0-2 0-2 0-2 0-2 0-2 0-2 0-2 0-2 0-2 0-2 0-2 0-2 0-2 0-2 0-2 0-2 0-2 0-2 0-2 0-2 0-2 0-2 0-2 0-2 0-2 0-2 0-2 0-2 
0-2 0-2 0-2 0-2 0-2 0-2 0-2 0-2 0-2 0-2 0-2 0-2 0-2 0-2 0-2 0-2 0-2 0-2 0-2 0-2 0-2 0-2 0-2 0-2 0-2 0-2 0-2 0-2 0-2 0-2 0-2 0-2 0-2 0-2 0-2 0-2 0-2 0-2 0-2 0-2 0-2 0-2 0-2 0-2 0-2 0-2 0-2 0-2 0-2 0-2 0-2 0-2 0-2 0-2 0-2 0-2 0-2 0-2 0-2 0-2 0-2 0-2 0-2 0-2 0-2 0-2 0-2 0-2 0-2 0-2 0-2 0-2 0-2 0-2 0-2 0-2 0-2 0-2 0-2 0-2 0-2 0-2 0-2 0-2 0-2 0-2 0-2 0-2 0-2 0-2 0-2 0-2 0-2 0-2 0-2 0-2 0-2 0-2 0-2 0-2 0-2 0-2 0-2 0-2 0-2 0-2 0-2 0-2 0-2 0-2 0-2 0-2 0-2 0-2 0-2 0-2 0-2 0-2 0-2 0-2 0-2 0-2 0-2 0-2 0-2 0-2 0-2 0-2 0-2 0-2 0-2 0-2 0-2 0-2 0-2 0-2 0-2 0-2 0-2 0-2 0-2 0-2 0-2 0-2 0-2 0-2 0-2 0-2 0-2 0-2 0-2 0-2 0-2 0-2 0-2 0-2 0-2 0-2 0-2 0-2 0-2 0-2 0-2 0-2 0-2 0-2 0-2 0-2 0-2 0-2 0-2 0-2 0-2 0-2 0-2 0-2 0-2 0-2 0-2 0-2 0-2 0-2 0-2 0-2 0-2 0-2 0-2 0-2 0-2 0-2 0-2 0-2 0-2 0-2 0-2 0-2 0-2 0-2 0-2 0-2 0-2 0-2 0-2 0-2 0-2 0-2 0-2 0-2 0-2 0-2 0-2 0-2 0-2 0-2 0-2 0-2 0-2 
0-2 0-2 0-2 0-2 0-2 0-2 0-2 0-2 0-2 0-2 0-2 0-2 0-2 0-2 0-2 0-2 0-2 0-2 0-2 0-2 0-2 0-2 0-2 0-2 0-2 0-2 0-2 0-2 0-2 0-2 0-2 0-2 0-2 0-2 0-2 0-2 0-2 0-2 0-2 0-2 0-2 0-2 0-2 0-2 0-2 0-2 0-2 0-2 0-2 0-2 0-2 0-2 0-2 0-2 0-2 0-2 0-2 0-2 0-2 0-2 0-2 0-2 0-2 0-2 0-2 0-2 0-2 0-2 0-2 0-2 0-2 0-2 0-2 0-2 0-2 0-2 0-2 0-2 0-2 0-2 0-2 0-2 0-2 0-2 0-2 0-2 0-2 0-2 0-2 0-2 0-2 0-2 0-2 0-2 0-2 0-2 0-2 0-2 0-2 0-2 0-2 0-2 0-2 0-2 0-2 0-2 0-2 0-2 0-2 0-2 0-2 0-2 0-2 0-2 0-2 0-2 0-2 0-2 0-2 0-2 0-2 0-2 0-2 0-2 0-2 0-2 0-2 0-2 0-2 0-2 0-2 0-2 0-2 0-2 0-2 0-2 0-2 0-2 0-2 0-2 0-2 0-2 0-2 0-2 0-2 0-2 0-2 0-2 0-2 0-2 0-2 0-2 0-2 0-2 0-2 0-2 0-2 0-2 0-2 0-2 0-2 0-2 0-2 0-2 0-2 0-2 0-2 0-2 0-2 0-2 0-2 0-2 0-2 0-2 0-2 0-2 0-2 0-2 0-2 0-2 0-2 0-2 0-2 0-2 0-2 0-2 0-2 0-2 0-2 0-2 0-2 0-2 0-2 0-2 0-2 0-2 0-2 0-2 0-2 0-2 0-2 0-2 0-2 0-2 0-2 0-2 0-2 0-2 0-2 0-2 0-2 0-2 0-2 0-2 0-2 0-2 0-2 
0-2 0-2 0-2 0-2 0-2 0-2 0-2 0-2 0-2 0-2 0-2 0-2 0-2 0-2 0-2 0-2 0-2 0-2 0-2 0-2 0-2 0-2 0-2 0-2 0-2 0-2 0-2 0-2 0-2 0-2 0-2 0-2 0-2 0-2 0-2 0-2 0-2 0-2 0-2 0-2 0-2 0-2 0-2 0-2 0-2 0-2 0-2 0-2 0-2 0-2 0-2 0-2 0-2 0-2 0-2 0-2 0-2 0-2 0-2 0-2 0-2 0-2 0-2 0-2 0-2 0-2 0-2 0-2 0-2 0-2 0-2 0-2 0-2 0-2 0-2 0-2 0-2 0-2 0-2 0-2 0-2 0-2 0-2 0-2 0-2 0-2 0-2 0-2 0-2 0-2 0-2 0-2 0-2 0-2 0-2 0-2 0-2 0-2 0-2 0-2 0-2 0-2 0-2 0-2 0-2 0-2 0-2 0-2 0-2 0-2 0-2 0-2 0-2 0-2 0-2 0-2 0-2 0-2 0-2 0-2 0-2 0-2 0-2 0-2 0-2 0-2 0-2 0-2 0-2 0-2 0-2 0-2 0-2 0-2 0-2 0-2 0-2 0-2 0-2 0-2 0-2 0-2 0-2 0-2 0-2 0-2 0-2 0-2 0-2 0-2 0-2 0-2 0-2 0-2 0-2 0-2 0-2 0-2 0-2 0-2 0-2 0-2 0-2 0-2 0-2 0-2 0-2 0-2 0-2 0-2 0-2 0-2 0-2 0-2 0-2 0-2 0-2 0-2 0-2 0-2 0-2 0-2 0-2 0-2 0-2 0-2 0-2 0-2 0-2 0-2 0-2 0-2 0-2 0-2 0-2 0-2 0-2 0-2 0-2 0-2 0-2 0-2 0-2 0-2 0-2 0-2 0-2 0-2 0-2 0-2 0-2 0-2 0-2 0-2 0-2 0-2 0-2 
0-2 0-2 0-2 0-2 0-2 0-2 0-2 0-2 0-2 0-2 0-2 0-2 0-2 0-2 0-2 0-2 0-2 0-2 0-2 0-2 0-2 0-2 0-2 0-2 0-2 0-2 0-2 0-2 0-2 0-2 0-2 0-2 0-2 0-2 0-2 0-2 0-2 0-2 0-2 0-2 0-2 0-2 0-2 0-2 0-2 0-2 0-2 0-2 0-2 0-2 0-2 0-2 0-2 0-2 0-2 0-2 0-2 0-2 0-2 0-2 0-2 0-2 0-2 0-2 0-2 0-2 0-2 0-2 0-2 0-2 0-2 0-2 0-2 0-2 0-2 0-2 0-2 0-2 0-2 0-2 0-2 0-2 0-2 0-2 0-2 0-2 0-2 0-2 0-2 0-2 0-2 0-2 0-2 0-2 0-2 0-2 0-2 0-2 0-2 0-2 0-2 0-2 0-2 0-2 0-2 0-2 0-2 0-2 0-2 0-2 0-2 0-2 0-2 0-2 0-2 0-2 0-2 0-2 0-2 0-2 0-2 0-2 0-2 0-2 0-2 0-2 0-2 0-2 0-2 0-2 0-2 0-2 0-2 0-2 0-2 0-2 0-2 0-2 0-2 0-2 0-2 0-2 0-2 0-2 0-2 0-2 0-2 0-2 0-2 0-2 0-2 0-2 0-2 0-2 0-2 0-2 0-2 0-2 0-2 0-2 0-2 0-2 0-2 0-2 0-2 0-2 0-2 0-2 0-2 0-2 0-2 0-2 0-2 0-2 0-2 0-2 0-2 0-2 0-2 0-2 0-2 0-2 0-2 0-2 0-2 0-2 0-2 0-2 0-2 0-2 0-2 0-2 0-2 0-2 0-2 0-2 0-2 0-2 0-2 0-2 0-2 0-2 0-2 0-2 0-2 0-2 0-2 0-2 0-2 0-2 0-2 0-2 0-2 0-2 0-2 0-2 0-2 
0-2 0-2 0-2 0-2 0-2 0-2 0-2 0-2 0-2 0-2 0-2 0-2 0-2 0-2 0-2 0-2 0-2 0-2 0-2 0-2 0-2 0-2 0-2 0-2 0-2 0-2 0-2 0-2 0-2 0-2 0-2 0-2 0-2 0-2 0-2 0-2 0-2 0-2 0-2 0-2 0-2 0-2 0-2 0-2 0-2 0-2 0-2 0-2 0-2 0-2 0-2 0-2 0-2 0-2 0-2 0-2 0-2 0-2 0-2 0-2 0-2 0-2 0-2 0-2 0-2 0-2 0-2 0-2 0-2 0-2 0-2 0-2 0-2 0-2 0-2 0-2 0-2 0-2 0-2 0-2 0-2 0-2 0-2 0-2 0-2 0-2 0-2 0-2 0-2 0-2 0-2 0-2 0-2 0-2 0-2 0-2 0-2 0-2 0-2 0-2 0-2 0-2 0-2 0-2 0-2 0-2 0-2 0-2 0-2 0-2 0-2 0-2 0-2 0-2 0-2 0-2 0-2 0-2 0-2 0-2 0-2 0-2 0-2 0-2 0-2 0-2 0-2 0-2 0-2 0-2 0-2 0-2 0-2 0-2 0-2 0-2 0-2 0-2 0-2 0-2 0-2 0-2 0-2 0-2 0-2 0-2 0-2 0-2 0-2 0-2 0-2 0-2 0-2 0-2 0-2 0-2 0-2 0-2 0-2 0-2 0-2 0-2 0-2 0-2 0-2 0-2 0-2 0-2 0-2 0-2 0-2 0-2 0-2 0-2 0-2 0-2 0-2 0-2 0-2 0-2 0-2 0-2 0-2 0-2 0-2 0-2 0-2 0-2 0-2 0-2 0-2 0-2 0-2 0-2 0-2 0-2 0-2 0-2 0-2 0-2 0-2 0-2 0-2 0-2 0-2 0-2 0-2 0-2 0-2 0-2 0-2 0-2 0-2 0-2 0-2 0-2 0-2 
0-2 0-2 0-2 0-2 0-2 0-2 0-2 0-2 0-2 0-2 0-2 0-2 0-2 0-2 0-2 0-2 0-2 0-2 0-2 0-2 0-2 0-2 0-2 0-2 0-2 0-2 0-2 0-2 0-2 0-2 0-2 0-2 0-2 0-2 0-2 0-2 0-2 0-2 0-2 0-2 0-2 0-2 0-2 0-2 0-2 0-2 0-2 0-2 0-2 0-2 0-2 0-2 0-2 0-2 0-2 0-2 0-2 0-2 0-2 0-2 0-2 0-2 0-2 0-2 0-2 0-2 0-2 0-2 0-2 0-2 0-2 0-2 0-2 0-2 0-2 0-2 0-2 0-2 0-2 0-2 0-2 0-2 0-2 0-2 0-2 0-2 0-2 0-2 0-2 0-2 0-2 0-2 0-2 0-2 0-2 0-2 0-2 0-2 0-2 0-2 0-2 0-2 0-2 0-2 0-2 0-2 0-2 0-2 0-2 0-2 0-2 0-2 0-2 0-2 0-2 0-2 0-2 0-2 0-2 0-2 0-2 0-2 0-2 0-2 0-2 0-2 0-2 0-2 0-2 0-2 0-2 0-2 0-2 0-2 0-2 0-2 0-2 0-2 0-2 0-2 0-2 0-2 0-2 0-2 0-2 0-2 0-2 0-2 0-2 0-2 0-2 0-2 0-2 0-2 0-2 0-2 0-2 0-2 0-2 0-2 0-2 0-2 0-2 0-2 0-2 0-2 0-2 0-2 0-2 0-2 0-2 0-2 0-2 0-2 0-2 0-2 0-2 0-2 0-2 0-2 0-2 0-2 0-2 0-2 0-2 0-2 0-2 0-2 0-2 0-2 0-2 0-2 0-2 0-2 0-2 0-2 0-2 0-2 0-2 0-2 0-2 0-2 0-2 0-2 0-2 0-2 0-2 0-2 0-2 0-2 0-2 0-2 0-2 0-2 0-2 0-2 0-2 
0-2 0-2 0-2 0-2 0-2 0-2 0-2 0-2 0-2 0-2 0-2 0-2 0-2 0-2 0-2 0-2 0-2 0-2 0-2 0-2 0-2 0-2 0-2 0-2 0-2 0-2 0-2 0-2 0-2 0-2 0-2 0-2 0-2 0-2 0-2 0-2 0-2 0-2 0-2 0-2 0-2 0-2 0-2 0-2 0-2 0-2 0-2 0-2 0-2 0-2 0-2 0-2 0-2 0-2 0-2 0-2 0-2 0-2 0-2 0-2 0-2 0-2 0-2 0-2 0-2 0-2 0-2 0-2 0-2 0-2 0-2 0-2 0-2 0-2 0-2 0-2 0-2 0-2 0-2 0-2 0-2 0-2 0-2 0-2 0-2 0-2 0-2 0-2 0-2 0-2 0-2 0-2 0-2 0-2 0-2 0-2 0-2 0-2 0-2 0-2 0-2 0-2 0-2 0-2 0-2 0-2 0-2 0-2 0-2 0-2 0-2 0-2 0-2 0-2 0-2 0-2 0-2 0-2 0-2 0-2 0-2 0-2 0-2 0-2 0-2 0-2 0-2 0-2 0-2 0-2 0-2 0-2 0-2 0-2 0-2 0-2 0-2 0-2 0-2 0-2 0-2 0-2 0-2 0-2 0-2 0-2 0-2 0-2 0-2 0-2 0-2 0-2 0-2 0-2 0-2 0-2 0-2 0-2 0-2 0-2 0-2 0-2 0-2 0-2 0-2 0-2 0-2 0-2 0-2 0-2 0-2 0-2 0-2 0-2 0-2 0-2 0-2 0-2 0-2 0-2 0-2 0-2 0-2 0-2 0-2 0-2 0-2 0-2 0-2 0-2 0-2 0-2 0-2 0-2 0-2 0-2 0-2 0-2 0-2 0-2 0-2 0-2 0-2 0-2 0-2 0-2 0-2 0-2 0-2 0-2 0-2 0-2 0-2 0-2 0-2 0-2 0-2 
0-2 0-2 0-2 0-2 0-2 0-2 0-2 0-2 0-2 0-2 0-2 0-2 0-2 0-2 0-2 0-2 0-2 0-2 0-2 0-2 0-2 0-2 0-2 0-2 0-2 0-2 0-2 0-2 0-2 0-2 0-2 0-2 0-2 0-2 0-2 0-2 0-2 0-2 0-2 0-2 0-2 0-2 0-2 0-2 0-2 0-2 0-2 0-2 0-2 0-2 0-2 0-2 0-2 0-2 0-2 0-2 0-2 0-2 0-2 0-2 0-2 0-2 0-2 0-2 0-2 0-2 0-2 0-2 0-2 0-2 0-2 0-2 0-2 0-2 0-2 0-2 0-2 0-2 0-2 0-2 0-2 0-2 0-2 0-2 0-2 0-2 0-2 0-2 0-2 0-2 0-2 0-2 0-2 0-2 0-2 0-2 0-2 0-2 0-2 0-2 0-2 0-2 0-2 0-2 0-2 0-2 0-2 0-2 0-2 0-2 0-2 0-2 0-2 0-2 0-2 0-2 0-2 0-2 0-2 0-2 0-2 0-2 0-2 0-2 0-2 0-2 0-2 0-2 0-2 0-2 0-2 0-2 0-2 0-2 0-2 0-2 0-2 0-2 0-2 0-2 0-2 0-2 0-2 0-2 0-2 0-2 0-2 0-2 0-2 0-2 0-2 0-2 0-2 0-2 0-2 0-2 0-2 0-2 0-2 0-2 0-2 0-2 0-2 0-2 0-2 0-2 0-2 0-2 0-2 0-2 0-2 0-2 0-2 0-2 0-2 0-2 0-2 0-2 0-2 0-2 0-2 0-2 0-2 0-2 0-2 0-2 0-2 0-2 0-2 0-2 0-2 0-2 0-2 0-2 0-2 0-2 0-2 0-2 0-2 0-2 0-2 0-2 0-2 0-2 0-2 0-2 0-2 0-2 0-2 0-2 0-2 0-2 0-2 0-2 0-2 0-2 0-2 
0-2 0-2 0-2 0-2 0-2 0-2 0-2 0-2 0-2 0-2 0-2 0-2 0-2 0-2 0-2 0-2 0-2 0-2 0-2 0-2 0-2 0-2 0-2 0-2 0-2 0-2 0-2 0-2 0-2 0-2 0-2 0-2 0-2 0-2 0-2 0-2 0-2 0-2 0-2 0-2 0-2 0-2 0-2 0-2 0-2 0-2 0-2 0-2 0-2 0-2 0-2 0-2 0-2 0-2 0-2 0-2 0-2 0-2 0-2 0-2 0-2 0-2 0-2 0-2 0-2 0-2 0-2 0-2 0-2 0-2 0-2 0-2 0-2 0-2 0-2 0-2 0-2 0-2 0-2 0-2 0-2 0-2 0-2 0-2 0-2 0-2 0-2 0-2 0-2 0-2 0-2 0-2 0-2 0-2 0-2 0-2 0-2 0-2 0-2 0-2 0-2 0-2 0-2 0-2 0-2 0-2 0-2 0-2 0-2 0-2 0-2 0-2 0-2 0-2 0-2 0-2 0-2 0-2 0-2 0-2 0-2 0-2 0-2 0-2 0-2 0-2 0-2 0-2 0-2 0-2 0-2 0-2 0-2 0-2 0-2 0-2 0-2 0-2 0-2 0-2 0-2 0-2 0-2 0-2 0-2 0-2 0-2 0-2 0-2 0-2 0-2 0-2 0-2 0-2 0-2 0-2 0-2 0-2 0-2 0-2 0-2 0-2 0-2 0-2 0-2 0-2 0-2 0-2 0-2 0-2 0-2 0-2 0-2 0-2 0-2 0-2 0-2 0-2 0-2 0-2 0-2 0-2 0-2 0-2 0-2 0-2 0-2 0-2 0-2 0-2 0-2 0-2 0-2 0-2 0-2 0-2 0-2 0-2 0-2 0-2 0-2 0-2 0-2 0-2 0-2 0-2 0-2 0-2 0-2 0-2 0-2 0-2 0-2 0-2 0-2 0-2 0-2 
0-2 0-2 0-2 0-2 0-2 0-2 0-2 0-2 0-2 0-2 0-2 0-2 0-2 0-2 0-2 0-2 0-2 0-2 0-2 0-2 0-2 0-2 0-2 0-2 0-2 0-2 0-2 0-2 0-2 0-2 0-2 0-2 0-2 0-2 0-2 0-2 0-2 0-2 0-2 0-2 0-2 0-2 0-2 0-2 0-2 0-2 0-2 0-2 0-2 0-2 0-2 0-2 0-2 0-2 0-2 0-2 0-2 0-2 0-2 0-2 0-2 0-2 0-2 0-2 0-2 0-2 0-2 0-2 0-2 0-2 0-2 0-2 0-2 0-2 0-2 0-2 0-2 0-2 0-2 0-2 0-2 0-2 0-2 0-2 0-2 0-2 0-2 0-2 0-2 0-2 0-2 0-2 0-2 0-2 0-2 0-2 0-2 0-2 0-2 0-2 0-2 0-2 0-2 0-2 0-2 0-2 0-2 0-2 0-2 0-2 0-2 0-2 0-2 0-2 0-2 0-2 0-2 0-2 0-2 0-2 0-2 0-2 0-2 0-2 0-2 134-3 134-3 134-3 134-3 134-3 134-3 90-0 90-0 90-0 0-2 0-2 0-2 0-2 0-2 0-2 0-2 0-2 0-2 0-2 0-2 0-2 0-2 0-2 0-2 0-2 0-2 0-2 0-2 0-2 0-2 0-2 0-2 0-2 0-2 0-2 0-2 0-2 0-2 0-2 0-2 0-2 0-2 0-2 0-2 0-2 0-2 0-2 0-2 0-2 0-2 0-2 0-2 0-2 0-2 0-2 0-2 0-2 0-2 0-2 0-2 0-2 0-2 0-2 0-2 0-2 0-2 0-2 0-2 0-2 0-2 0-2 0-2 0-2 0-2 0-2 0-2 0-2 0-2 0-2 0-2 0-2 0-2 0-2 0-2 0-2 0-2 0-2 0-2 0-2 0-2 0-2 0-2 
0-2 0-2 0-2 0-2 0-2 0-2 0-2 0-2 0-2 0-2 0-2 0-2 0-2 0-2 0-2 0-2 0-2 0-2 0-2 0-2 0-2 0-2 0-2 0-2 0-2 0-2 0-2 0-2 0-2 0-2 0-2 0-2 0-2 0-2 0-2 0-2 0-2 0-2 0-2 0-2 0-2 0-2 0-2 0-2 0-2 0-2 0-2 0-2 0-2 0-2 0-2 0-2 0-2 0-2 0-2 0-2 0-2 0-2 0-2 0-2 0-2 0-2 0-2 0-2 0-2 0-2 0-2 0-2 0-2 0-2 0-2 0-2 0-2 0-2 0-2 0-2 0-2 0-2 0-2 0-2 0-2 0-2 0-2 0-2 0-2 0-2 0-2 0-2 0-2 0-2 0-2 0-2 0-2 0-2 0-2 0-2 0-2 0-2 0-2 0-2 0-2 0-2 0-2 0-2 0-2 0-2 0-2 0-2 0-2 136-3 136-3 136-3 136-3 136-3 136-3 136-3 136-3 136-3 134-3 134-3 134-3 134-3 134-3 134-3 134-3 134-3 134-3 134-3 134-3 134-3 134-3 90-0 90-0 90-0 11-3 11-3 11-3 0-2 0-2 0-2 0-2 0-2 0-2 0-2 0-2 0-2 0-2 0-2 0-2 0-2 0-2 0-2 0-2 0-2 0-2 0-2 0-2 0-2 0-2 0-2 0-2 0-2 0-2 0-2 0-2 0-2 0-2 0-2 0-2 0-2 0-2 0-2 0-2 0-2 0-2 0-2 0-2 0-2 0-2 0-2 0-2 0-2 0-2 0-2 0-2 0-2 0-2 0-2 0-2 0-2 0-2 0-2 0-2 0-2 0-2 0-2 0-2 0-2 0-2 0-2 0-2 0-2 0-2 0-2 0-2 0-2 0-2 0-2 0-2 0-2 0-2 0-2 0-2 0-2 0-2 0-2 0-2 
0-2 0-2 0-2 0-2 0-2 0-2 0-2 0-2 0-2 0-2 0-2 0-2 0-2 0-2 0-2 0-2 0-2 0-2 0-2 0-2 0-2 0-2 0-2 0-2 0-2 0-2 0-2 0-2 0-2 0-2 0-2 0-2 0-2 0-2 0-2 0-2 0-2 0-2 0-2 0-2 0-2 0-2 0-2 0-2 0-2 0-2 0-2 0-2 0-2 0-2 0-2 0-2 0-2 0-2 0-2 0-2 0-2 0-2 0-2 0-2 0-2 0-2 0-2 0-2 0-2 0-2 0-2 0-2 0-2 0-2 0-2 0-2 0-2 0-2 0-2 0-2 0-2 0-2 0-2 0-2 0-2 0-2 0-2 0-2 0-2 0-2 0-2 162-3 162-3 162-3 162-3 162-3 162-3 128-0 128-0 128-0 128-0 128-0 128-0 128-0 128-0 179-3 37-3 37-3 37-3 37-3 37-3 37-3 136-3 136-3 136-3 136-3 136-3 136-3 136-3 136-3 136-3 136-3 136-3 134-3 134-3 134-3 134-3 134-3 38-3 38-3 90-0 90-0 90-0 90-0 90-0 90-0 90-0 90-0 90-0 11-3 11-3 11-3 11-3 11-3 11-3 11-3 11-3 11-3 12-3 12-3 12-3 0-2 0-2 0-2 0-2 0-2 0-2 0-2 0-2 0-2 0-2 0-2 0-2 0-2 0-2 0-2 0-2 0-2 0-2 0-2 0-2 0-2 0-2 0-2 0-2 0-2 0-2 0-2 0-2 0-2 0-2 0-2 0-2 0-2 0-2 0-2 0-2 0-2 0-2 0-2 0-2 0-2 0-2 0-2 0-2 0-2 0-2 0-2 0-2 0-2 0-2 0-2 0-2 0-2 0-2 0-2 0-2 0-2 0-2 0-2 0-2 0-2 0-2 0-2 0-2 0-2 0-2 0-2 0-2 0-2 0-2 
0-2 0-2 0-2 0-2 0-2 0-2 0-2 0-2 0-2 0-2 0-2 0-2 0-2 0-2 0-2 0-2 0-2 0-2 0-2 0-2 0-2 0-2 0-2 0-2 0-2 0-2 0-2 0-2 0-2 0-2 0-2 0-2 0-2 0-2 0-2 0-2 0-2 0-2 0-2 0-2 0-2 0-2 0-2 0-2 0-2 0-2 0-2 0-2 0-2 0-2 0-2 0-2 0-2 0-2 0-2 0-2 0-2 0-2 0-2 0-2 0-2 0-2 0-2 0-2 0-2 0-2 0-2 0-2 0-2 0-2 0-2 0-2 0-2 0-2 0-2 0-2 88-3 88-3 88-3 88-3 88-3 88-3 88-3 88-3 88-3 162-3 162-3 162-3 162-3 162-3 162-3 162-3 162-3 128-0 128-0 128-0 128-0 128-0 128-0 128-0 128-0 179-3 179-3 37-3 37-3 37-3 37-3 37-3 136-3 136-3 136-3 136-3 136-3 136-3 136-3 136-3 136-3 136-3 134-3 134-3 134-3 134-3 134-3 134-3 134-3 38-3 38-3 90-0 90-0 90-0 90-0 90-0 90-0 90-0 90-0 89-3 11-3 11-3 11-3 11-3 11-3 11-3 12-3 12-3 12-3 12-3 12-3 0-2 0-2 0-2 0-2 0-2 0-2 0-2 0-2 0-2 0-2 0-2 0-2 0-2 0-2 0-2 0-2 0-2 0-2 0-2 0-2 0-2 0-2 0-2 0-2 0-2 0-2 0-2 0-2 0-2 0-2 0-2 0-2 0-2 0-2 0-2 0-2 0-2 0-2 0-2 0-2 0-2 0-2 0-2 0-2 0-2 0-2 0-2 0-2 0-2 0-2 0-2 0-2 0-2 0-2 0-2 0-2 0-2 0-2 0-2 0-2 0-2 0-2 0-2 0-2 0-2 0-2 0-2 0-2 0-2 0-2 
0-2 0-2 0-2 0-2 0-2 0-2 0-2 0-2 0-2 0-2 0-2 0-2 0-2 0-2 0-2 0-2 0-2 0-2 0-2 0-2 0-2 0-2 0-2 0-2 0-2 0-2 0-2 0-2 0-2 0-2 0-2 0-2 0-2 0-2 0-2 0-2 0-2 0-2 0-2 0-2 0-2 0-2 0-2 0-2 0-2 0-2 0-2 0-2 0-2 0-2 0-2 0-2 0-2 0-2 0-2 0-2 0-2 0-2 0-2 0-2 0-2 0-2 0-2 0-2 0-2 0-2 0-2 0-2 0-2 0-2 0-2 0-2 0-2 0-2 0-2 0-2 88-3 88-3 88-3 88-3 88-3 88-3 88-3 88-3 88-3 162-3 162-3 162-3 162-3 162-3 162-3 162-3 162-3 128-0 128-0 128-0 128-0 128-0 113-0 179-3 128-0 179-3 37-3 37-3 37-3 37-3 37-3 37-3 37-3 37-3 136-3 136-3 136-3 136-3 136-3 136-3 14-3 14-3 134-3 134-3 15-0 134-3 134-3 134-3 134-3 38-3 38-3 90-0 90-0 90-0 90-0 90-0 90-0 89-3 89-3 89-3 89-3 11-3 11-3 11-3 11-3 11-3 11-3 12-3 12-3 12-3 12-3 0-2 0-2 0-2 0-2 0-2 0-2 0-2 0-2 0-2 0-2 0-2 0-2 0-2 0-2 0-2 0-2 0-2 0-2 0-2 0-2 0-2 0-2 0-2 0-2 0-2 0-2 0-2 0-2 0-2 0-2 0-2 0-2 0-2 0-2 0-2 0-2 0-2 0-2 0-2 0-2 0-2 0-2 0-2 0-2 0-2 0-2 0-2 0-2 0-2 0-2 0-2 0-2 0-2 0-2 0-2 0-2 0-2 0-2 0-2 0-2 0-2 0-2 0-2 0-2 0-2 0-2 0-2 0-2 0-2 0-2 
0-2 0-2 0-2 0-2 0-2 0-2 0-2 0-2 0-2 0-2 0-2 0-2 0-2 0-2 0-2 0-2 0-2 0-2 0-2 0-2 0-2 0-2 0-2 0-2 0-2 0-2 0-2 0-2 0-2 0-2 0-2 0-2 0-2 0-2 0-2 0-2 0-2 0-2 0-2 0-2 0-2 0-2 0-2 0-2 0-2 0-2 0-2 0-2 0-2 0-2 0-2 0-2 0-2 0-2 0-2 0-2 0-2 0-2 0-2 0-2 0-2 0-2 0-2 0-2 0-2 0-2 0-2 0-2 0-2 0-2 0-2 0-2 0-2 0-2 0-2 133-3 88-3 88-3 88-3 88-3 88-3 88-3 88-3 88-3 88-3 162-3 162-3 162-3 162-3 162-3 162-3 162-3 128-0 128-0 128-0 128-0 113-0 113-0 113-0 179-3 179-3 179-3 37-3 37-3 37-3 37-3 37-3 37-3 37-3 37-3 37-3 37-3 37-3 136-3 136-3 14-3 14-3 14-3 134-3 14-3 15-0 15-0 134-3 38-3 38-3 38-3 38-3 90-0 90-0 90-0 90-0 90-0 90-0 89-3 89-3 89-3 89-3 89-3 89-3 11-3 11-3 11-3 11-3 12-3 12-3 12-3 12-3 12-3 12-3 12-3 12-3 167-3 167-3 0-2 0-2 0-2 0-2 0-2 0-2 0-2 0-2 0-2 0-2 0-2 0-2 0-2 0-2 0-2 0-2 0-2 0-2 0-2 0-2 0-2 0-2 0-2 0-2 0-2 0-2 0-2 0-2 0-2 0-2 0-2 0-2 0-2 0-2 0-2 0-2 0-2 0-2 0-2 0-2 0-2 0-2 0-2 0-2 0-2 0-2 0-2 0-2 0-2 0-2 0-2 0-2 0-2 0-2 0-2 0-2 0-2 0-2 0-2 0-2 0-2 0-2 0-2 0-2 
0-2 0-2 0-2 0-2 0-2 0-2 0-2 0-2 0-2 0-2 0-2 0-2 0-2 0-2 0-2 0-2 0-2 0-2 0-2 0-2 0-2 0-2 0-2 0-2 0-2 0-2 0-2 0-2 0-2 0-2 0-2 0-2 0-2 0-2 0-2 0-2 0-2 0-2 0-2 0-2 0-2 0-2 0-2 0-2 0-2 0-2 0-2 0-2 0-2 0-2 0-2 0-2 0-2 0-2 0-2 0-2 0-2 0-2 0-2 0-2 0-2 0-2 0-2 0-2 0-2 0-2 0-2 0-2 0-2 0-2 0-2 0-2 0-2 0-2 133-3 133-3 133-3 88-3 133-3 88-3 88-3 69-3 69-3 88-3 88-3 162-3 162-3 162-3 162-3 162-3 162-3 128-0 128-0 128-0 128-0 128-0 128-0 113-0 113-0 179-3 179-3 179-3 37-3 37-3 37-3 37-3 37-3 37-3 37-3 37-3 207-3 207-3 207-3 207-3 14-3 14-3 14-3 14-3 14-3 14-3 14-3 15-0 15-0 15-0 38-3 38-3 38-3 90-0 38-3 90-0 90-0 90-0 90-0 89-3 89-3 89-3 89-3 89-3 89-3 89-3 11-3 11-3 11-3 12-3 12-3 12-3 12-3 12-3 12-3 12-3 12-3 167-3 167-3 167-3 167-3 167-3 167-3 0-2 0-2 0-2 0-2 0-2 0-2 0-2 0-2 0-2 0-2 0-2 0-2 0-2 0-2 0-2 0-2 0-2 0-2 0-2 0-2 0-2 0-2 0-2 0-2 0-2 0-2 0-2 0-2 0-2 0-2 0-2 0-2 0-2 0-2 0-2 0-2 0-2 0-2 0-2 0-2 0-2 0-2 0-2 0-2 0-2 0-2 0-2 0-2 0-2 0-2 0-2 0-2 0-2 0-2 0-2 0-2 0-2 0-2 0-2 0-2 
0-2 0-2 0-2 0-2 0-2 0-2 0-2 0-2 0-2 0-2 0-2 0-2 0-2 0-2 0-2 0-2 0-2 0-2 0-2 0-2 0-2 0-2 0-2 0-2 0-2 0-2 0-2 0-2 0-2 0-2 0-2 0-2 0-2 0-2 0-2 0-2 0-2 0-2 0-2 0-2 0-2 0-2 0-2 0-2 0-2 0-2 0-2 0-2 0-2 0-2 0-2 0-2 0-2 0-2 0-2 0-2 0-2 0-2 0-2 0-2 0-2 0-2 0-2 0-2 0-2 0-2 0-2 0-2 0-2 0-2 0-2 0-2 0-2 114-0 133-3 133-3 133-3 133-3 133-3 88-3 88-3 69-3 69-3 88-3 88-3 88-3 69-3 162-3 162-3 162-3 42-0 128-0 128-0 128-0 128-0 128-0 128-0 128-0 113-0 179-3 179-3 179-3 179-3 179-3 37-3 37-3 70-3 70-3 70-3 207-3 207-3 207-3 207-3 207-3 14-3 14-3 14-3 14-3 14-3 14-3 15-0 15-0 15-0 15-0 38-3 38-3 38-3 38-3 38-3 38-3 38-3 89-3 89-3 89-3 89-3 89-3 89-3 89-3 89-3 11-3 11-3 11-3 11-3 12-3 12-3 12-3 12-3 12-3 12-3 12-3 12-3 167-3 167-3 167-3 167-3 167-3 167-3 0-2 0-2 0-2 0-2 0-2 0-2 0-2 0-2 0-2 0-2 0-2 0-2 0-2 0-2 0-2 0-2 0-2 0-2 0-2 0-2 0-2 0-2 0-2 0-2 0-2 0-2 0-2 0-2 0-2 0-2 0-2 0-2 0-2 0-2 0-2 0-2 0-2 0-2 0-2 0-2 0-2 0-2 0-2 0-2 0-2 0-2 0-2 0-2 0-2 0-2 0-2 0-2 0-2 0-2 0-2 0-2 0-2 0-2 0-2 0-2 
0-2 0-2 0-2 0-2 0-2 0-2 0-2 0-2 0-2 0-2 0-2 0-2 0-2 0-2 0-2 0-2 0-2 0-2 0-2 0-2 0-2 0-2 0-2 0-2 0-2 0-2 0-2 0-2 0-2 0-2 0-2 0-2 0-2 0-2 0-2 0-2 0-2 0-2 0-2 0-2 0-2 0-2 0-2 0-2 0-2 0-2 0-2 0-2 0-2 0-2 0-2 0-2 0-2 0-2 0-2 0-2 0-2 0-2 0-2 0-2 0-2 0-2 0-2 108-0 108-0 108-0 108-0 108-0 108-0 108-0 108-0 108-0 114-0 114-0 114-0 133-3 133-3 133-3 88-3 88-3 133-3 69-3 69-3 69-3 69-3 69-3 69-3 69-3 69-3 69-3 42-0 113-0 113-0 113-0 113-0 113-0 113-0 113-0 113-0 113-0 179-3 179-3 179-3 179-3 179-3 179-3 70-3 70-3 70-3 70-3 207-3 207-3 207-3 207-3 207-3 14-3 14-3 14-3 14-3 14-3 15-0 15-0 15-0 15-0 38-3 38-3 38-3 38-3 38-3 38-3 89-3 89-3 89-3 89-3 89-3 89-3 89-3 89-3 89-3 11-3 11-3 11-3 12-3 12-3 12-3 12-3 12-3 12-3 198-0 12-3 12-3 167-3 167-3 167-3 167-3 167-3 167-3 0-2 0-2 0-2 0-2 0-2 0-2 0-2 0-2 0-2 0-2 0-2 0-2 0-2 0-2 0-2 0-2 0-2 0-2 0-2 0-2 0-2 0-2 0-2 0-2 0-2 0-2 0-2 0-2 0-2 0-2 0-2 0-2 0-2 0-2 0-2 0-2 0-2 0-2 0-2 0-2 0-2 0-2 0-2 0-2 0-2 0-2 0-2 0-2 0-2 0-2 0-2 0-2 0-2 0-2 0-2 0-2 0-2 0-2 0-2 0-2 
0-2 0-2 0-2 0-2 0-2 0-2 0-2 0-2 0-2 0-2 0-2 0-2 0-2 0-2 0-2 0-2 0-2 0-2 0-2 0-2 0-2 0-2 0-2 0-2 0-2 0-2 0-2 0-2 0-2 0-2 0-2 0-2 0-2 0-2 0-2 0-2 0-2 0-2 0-2 0-2 0-2 0-2 0-2 0-2 0-2 0-2 0-2 0-2 0-2 0-2 0-2 0-2 0-2 0-2 0-2 0-2 0-2 0-2 0-2 0-2 0-2 0-2 108-0 108-0 108-0 108-0 108-0 108-0 108-0 108-0 108-0 114-0 114-0 114-0 114-0 114-0 133-3 133-3 133-3 133-3 133-3 69-3 69-3 69-3 69-3 69-3 69-3 132-0 132-0 132-0 42-0 113-0 113-0 113-0 113-0 113-0 113-0 113-0 113-0 113-0 179-3 179-3 179-3 179-3 179-3 179-3 70-3 70-3 70-3 70-3 207-3 207-3 207-3 207-3 14-3 14-3 14-3 14-3 14-3 14-3 14-3 15-0 15-0 15-0 38-3 38-3 38-3 38-3 38-3 38-3 38-3 96-3 89-3 89-3 89-3 89-3 89-3 89-3 97-3 97-3 11-3 97-3 97-3 97-3 97-3 97-3 97-3 198-0 198-0 86-3 86-3 86-3 167-3 167-3 167-3 167-3 167-3 167-3 0-2 0-2 0-2 0-2 0-2 0-2 0-2 0-2 0-2 0-2 0-2 0-2 0-2 0-2 0-2 0-2 0-2 0-2 0-2 0-2 0-2 0-2 0-2 0-2 0-2 0-2 0-2 0-2 0-2 0-2 0-2 0-2 0-2 0-2 0-2 0-2 0-2 0-2 0-2 0-2 0-2 0-2 0-2 0-2 0-2 0-2 0-2 0-2 0-2 0-2 0-2 0-2 0-2 0-2 0-2 0-2 0-2 0-2 0-2 
0-2 0-2 0-2 0-2 0-2 0-2 0-2 0-2 0-2 0-2 0-2 0-2 0-2 0-2 0-2 0-2 0-2 0-2 0-2 0-2 0-2 0-2 0-2 0-2 0-2 0-2 0-2 0-2 0-2 0-2 0-2 0-2 0-2 0-2 0-2 0-2 0-2 0-2 0-2 0-2 0-2 0-2 0-2 0-2 0-2 0-2 0-2 0-2 0-2 0-2 0-2 0-2 0-2 0-2 0-2 0-2 0-2 0-2 0-2 0-2 0-2 0-2 108-0 108-0 108-0 108-0 108-0 108-0 108-0 108-0 114-0 114-0 114-0 114-0 114-0 114-0 16-0 16-0 133-3 133-3 133-3 133-3 133-3 69-3 69-3 69-3 69-3 132-0 132-0 132-0 42-0 42-0 113-0 113-0 113-0 113-0 113-0 113-0 113-0 113-0 113-0 179-3 179-3 179-3 179-3 179-3 179-3 70-3 70-3 70-3 207-3 207-3 207-3 211-0 211-0 14-3 211-0 14-3 14-3 14-3 14-3 15-0 15-0 15-0 38-3 96-3 38-3 38-3 96-3 38-3 96-3 96-3 96-3 96-3 96-3 96-3 97-3 97-3 97-3 97-3 97-3 97-3 92-3 92-3 97-3 97-3 198-0 198-0 198-0 86-3 86-3 86-3 167-3 167-3 167-3 167-3 167-3 167-3 167-3 17-3 0-2 0-2 0-2 0-2 0-2 0-2 0-2 0-2 0-2 0-2 0-2 0-2 0-2 0-2 0-2 0-2 0-2 0-2 0-2 0-2 0-2 0-2 0-2 0-2 0-2 0-2 0-2 0-2 0-2 0-2 0-2 0-2 0-2 0-2 0-2 0-2 0-2 0-2 0-2 0-2 0-2 0-2 0-2 0-2 0-2 0-2 0-2 0-2 0-2 0-2 0-2 0-2 0-2 0-2 0-2 0-2 0-2 
0-2 0-2 0-2 0-2 0-2 0-2 0-2 0-2 0-2 0-2 0-2 0-2 0-2 0-2 0-2 0-2 0-2 0-2 0-2 0-2 0-2 0-2 0-2 0-2 0-2 0-2 0-2 0-2 0-2 0-2 0-2 0-2 0-2 0-2 0-2 0-2 0-2 0-2 0-2 0-2 0-2 0-2 0-2 0-2 0-2 0-2 0-2 0-2 0-2 0-2 0-2 0-2 0-2 0-2 0-2 0-2 0-2 0-2 0-2 0-2 0-2 0-2 226-0 108-0 108-0 108-0 108-0 62-0 108-0 114-0 114-0 114-0 114-0 114-0 114-0 16-0 16-0 16-0 133-3 133-3 133-3 133-3 69-3 69-3 69-3 69-3 69-3 132-0 132-0 132-0 132-0 42-0 113-0 113-0 113-0 10-3 10-3 10-3 10-3 137-3 179-3 179-3 179-3 179-3 179-3 179-3 70-3 70-3 70-3 207-3 207-3 207-3 207-3 211-0 211-0 211-0 211-0 166-0 14-3 15-0 15-0 15-0 15-0 15-0 15-0 96-3 96-3 96-3 96-3 96-3 96-3 96-3 224-0 96-3 96-3 96-3 59-3 97-3 97-3 97-3 97-3 97-3 92-3 92-3 97-3 198-0 198-0 198-0 86-3 86-3 86-3 86-3 167-3 167-3 167-3 167-3 17-3 17-3 17-3 17-3 0-2 0-2 0-2 0-2 0-2 0-2 0-2 0-2 0-2 0-2 0-2 0-2 0-2 0-2 0-2 0-2 0-2 0-2 0-2 0-2 0-2 0-2 0-2 0-2 0-2 0-2 0-2 0-2 0-2 0-2 0-2 0-2 0-2 0-2 0-2 0-2 0-2 0-2 0-2 0-2 0-2 0-2 0-2 0-2 0-2 0-2 0-2 0-2 0-2 0-2 0-2 0-2 0-2 0-2 0-2 0-2 0-2 
0-2 0-2 0-2 0-2 0-2 0-2 0-2 0-2 0-2 0-2 0-2 0-2 0-2 0-2 0-2 0-2 0-2 0-2 0-2 0-2 0-2 0-2 0-2 0-2 0-2 0-2 0-2 0-2 0-2 0-2 0-2 0-2 0-2 0-2 0-2 0-2 0-2 0-2 0-2 0-2 0-2 0-2 0-2 0-2 0-2 0-2 0-2 0-2 0-2 0-2 0-2 0-2 0-2 0-2 0-2 0-2 0-2 0-2 0-2 0-2 0-2 0-2 226-0 226-0 108-0 62-0 62-0 62-0 114-0 114-0 114-0 114-0 114-0 114-0 114-0 16-0 16-0 16-0 16-0 133-3 133-3 133-3 133-3 69-3 69-3 69-3 69-3 132-0 132-0 132-0 132-0 42-0 113-0 113-0 113-0 10-3 10-3 10-3 10-3 137-3 137-3 137-3 137-3 137-3 137-3 137-3 70-3 70-3 70-3 70-3 207-3 207-3 207-3 211-0 211-0 211-0 166-0 166-0 166-0 166-0 166-0 15-0 15-0 15-0 15-0 96-3 96-3 96-3 96-3 96-3 96-3 96-3 224-0 96-3 96-3 96-3 59-3 97-3 97-3 97-3 97-3 97-3 92-3 92-3 198-0 198-0 198-0 198-0 86-3 86-3 86-3 86-3 167-3 17-3 17-3 17-3 17-3 17-3 17-3 17-3 17-3 17-3 17-3 0-2 0-2 0-2 0-2 0-2 0-2 0-2 0-2 0-2 0-2 0-2 0-2 0-2 0-2 0-2 0-2 0-2 0-2 0-2 0-2 0-2 0-2 0-2 0-2 0-2 0-2 0-2 0-2 0-2 0-2 0-2 0-2 0-2 0-2 0-2 0-2 0-2 0-2 0-2 0-2 0-2 0-2 0-2 0-2 0-2 0-2 0-2 0-2 0-2 0-2 0-2 0-2 0-2 0-2 
0-2 0-2 0-2 0-2 0-2 0-2 0-2 0-2 0-2 0-2 0-2 0-2 0-2 0-2 0-2 0-2 0-2 0-2 0-2 0-2 0-2 0-2 0-2 0-2 0-2 0-2 0-2 0-2 0-2 0-2 0-2 0-2 0-2 0-2 0-2 0-2 0-2 0-2 0-2 0-2 0-2 0-2 0-2 0-2 0-2 0-2 0-2 0-2 0-2 0-2 0-2 0-2 0-2 0-2 0-2 0-2 0-2 0-2 0-2 0-2 226-0 226-0 226-0 108-0 108-0 62-0 62-0 62-0 62-0 62-0 114-0 114-0 114-0 114-0 114-0 16-0 16-0 16-0 16-0 133-3 133-3 16-0 16-0 69-3 132-0 69-3 69-3 132-0 132-0 132-0 132-0 42-0 42-0 42-0 42-0 10-3 10-3 10-3 10-3 10-3 137-3 137-3 137-3 137-3 137-3 70-3 70-3 70-3 70-3 70-3 207-3 207-3 207-3 211-0 211-0 211-0 211-0 166-0 166-0 166-0 166-0 15-0 15-0 15-0 15-0 96-3 96-3 96-3 96-3 96-3 96-3 96-3 224-0 224-0 224-0 224-0 59-3 97-3 97-3 97-3 97-3 97-3 92-3 92-3 92-3 198-0 198-0 198-0 198-0 86-3 86-3 86-3 167-3 17-3 17-3 17-3 17-3 17-3 17-3 17-3 17-3 246-0 246-0 246-0 0-2 0-2 0-2 0-2 0-2 0-2 0-2 0-2 0-2 0-2 0-2 0-2 0-2 0-2 0-2 0-2 0-2 0-2 0-2 0-2 0-2 0-2 0-2 0-2 0-2 0-2 0-2 0-2 0-2 0-2 0-2 0-2 0-2 0-2 0-2 0-2 0-2 0-2 0-2 0-2 0-2 0-2 0-2 0-2 0-2 0-2 0-2 0-2 0-2 0-2 0-2 0-2 0-2 
0-2 0-2 0-2 0-2 0-2 0-2 0-2 0-2 0-2 0-2 0-2 0-2 0-2 0-2 0-2 0-2 0-2 0-2 0-2 0-2 0-2 0-2 0-2 0-2 0-2 0-2 0-2 0-2 0-2 0-2 0-2 0-2 0-2 0-2 0-2 0-2 0-2 0-2 0-2 0-2 0-2 0-2 0-2 0-2 0-2 0-2 0-2 0-2 0-2 0-2 0-2 0-2 0-2 0-2 0-2 0-2 0-2 0-2 57-0 57-0 226-0 226-0 226-0 108-0 108-0 62-0 62-0 62-0 62-0 62-0 62-0 114-0 114-0 114-0 114-0 16-0 16-0 16-0 133-3 133-3 133-3 16-0 16-0 132-0 132-0 132-0 132-0 132-0 132-0 132-0 132-0 42-0 42-0 42-0 42-0 10-3 10-3 10-3 10-3 10-3 137-3 137-3 137-3 137-3 70-3 70-3 70-3 70-3 70-3 70-3 207-3 207-3 207-3 207-3 211-0 211-0 211-0 166-0 166-0 166-0 166-0 166-0 166-0 15-0 15-0 96-3 96-3 96-3 96-3 96-3 224-0 224-0 224-0 224-0 224-0 224-0 59-3 59-3 59-3 97-3 97-3 97-3 97-3 92-3 92-3 198-0 198-0 198-0 86-3 86-3 86-3 86-3 86-3 86-3 17-3 86-3 17-3 17-3 17-3 17-3 17-3 246-0 246-0 246-0 246-0 246-0 246-0 220-0 220-0 220-0 220-0 220-0 0-2 0-2 0-2 0-2 0-2 0-2 0-2 0-2 0-2 0-2 0-2 0-2 0-2 0-2 0-2 0-2 0-2 0-2 0-2 0-2 0-2 0-2 0-2 0-2 0-2 0-2 0-2 0-2 0-2 0-2 0-2 0-2 0-2 0-2 0-2 0-2 0-2 0-2 0-2 0-2 0-2 0-2 0-2 0-2 0-2 
0-2 0-2 0-2 0-2 0-2 0-2 0-2 0-2 0-2 0-2 0-2 0-2 0-2 0-2 0-2 0-2 0-2 0-2 0-2 0-2 0-2 0-2 0-2 0-2 0-2 0-2 0-2 0-2 0-2 0-2 0-2 0-2 0-2 0-2 0-2 0-2 0-2 0-2 0-2 0-2 0-2 0-2 0-2 0-2 0-2 0-2 0-2 0-2 0-2 0-2 0-2 0-2 0-2 0-2 0-2 57-0 57-0 57-0 57-0 57-0 226-0 226-0 226-0 226-0 226-0 226-0 62-0 62-0 62-0 62-0 62-0 131-3 131-3 131-3 131-3 16-0 16-0 16-0 16-0 133-3 16-0 16-0 16-0 132-0 132-0 132-0 132-0 42-0 42-0 42-0 42-0 42-0 42-0 42-0 42-0 10-3 10-3 10-3 10-3 10-3 137-3 137-3 137-3 137-3 70-3 70-3 70-3 70-3 207-3 207-3 207-3 207-3 211-0 211-0 211-0 188-0 166-0 166-0 166-0 166-0 166-0 166-0 166-0 166-0 393-0 393-0 393-0 393-0 393-0 393-0 393-0 224-0 224-0 224-0 224-0 59-3 59-3 59-3 59-3 59-3 59-3 59-3 92-3 92-3 92-3 198-0 198-0 198-0 86-3 86-3 86-3 86-3 86-3 86-3 86-3 86-3 17-3 17-3 17-3 17-3 17-3 246-0 246-0 246-0 246-0 246-0 220-0 220-0 220-0 220-0 220-0 220-0 0-2 0-2 0-2 0-2 0-2 0-2 0-2 0-2 0-2 0-2 0-2 0-2 0-2 0-2 0-2 0-2 0-2 0-2 0-2 0-2 0-2 0-2 0-2 0-2 0-2 0-2 0-2 0-2 0-2 0-2 0-2 0-2 0-2 0-2 0-2 0-2 0-2 0-2 0-2 0-2 0-2 0-2 0-2 0-2 0-2 
0-2 0-2 0-2 0-2 0-2 0-2 0-2 0-2 0-2 0-2 0-2 0-2 0-2 0-2 0-2 0-2 0-2 0-2 0-2 0-2 0-2 0-2 0-2 0-2 0-2 0-2 0-2 0-2 0-2 0-2 0-2 0-2 0-2 0-2 0-2 0-2 0-2 0-2 0-2 0-2 0-2 0-2 0-2 0-2 0-2 0-2 0-2 0-2 0-2 0-2 0-2 0-2 0-2 57-0 57-0 57-0 57-0 57-0 57-0 57-0 226-0 226-0 226-0 226-0 226-0 226-0 62-0 62-0 62-0 62-0 62-0 131-3 131-3 131-3 131-3 16-0 16-0 16-0 16-0 16-0 16-0 16-0 16-0 132-0 132-0 132-0 132-0 132-0 132-0 42-0 42-0 42-0 42-0 42-0 10-3 10-3 10-3 10-3 10-3 137-3 137-3 137-3 137-3 137-3 13-3 70-3 13-3 70-3 207-3 207-3 211-0 211-0 211-0 211-0 211-0 188-0 188-0 166-0 166-0 166-0 166-0 166-0 166-0 166-0 166-0 393-0 393-0 393-0 393-0 393-0 393-0 224-0 224-0 224-0 224-0 59-3 59-3 59-3 59-3 59-3 59-3 92-3 92-3 92-3 92-3 198-0 198-0 198-0 198-0 86-3 86-3 86-3 86-3 86-3 174-3 174-3 17-3 17-3 17-3 17-3 17-3 174-3 174-3 174-3 246-0 246-0 220-0 220-0 220-0 220-0 220-0 220-0 0-2 0-2 0-2 0-2 0-2 0-2 0-2 0-2 0-2 0-2 0-2 0-2 0-2 0-2 0-2 0-2 0-2 0-2 0-2 0-2 0-2 0-2 0-2 0-2 0-2 0-2 0-2 0-2 0-2 0-2 0-2 0-2 0-2 0-2 0-2 0-2 0-2 0-2 0-2 0-2 0-2 0-2 0-2 0-2 0-2 
0-2 0-2 0-2 0-2 0-2 0-2 0-2 0-2 0-2 0-2 0-2 0-2 0-2 0-2 0-2 0-2 0-2 0-2 0-2 0-2 0-2 0-2 0-2 0-2 0-2 0-2 0-2 0-2 0-2 0-2 0-2 0-2 0-2 0-2 0-2 0-2 0-2 0-2 0-2 0-2 0-2 0-2 0-2 0-2 0-2 0-2 0-2 0-2 0-2 0-2 0-2 82-0 82-0 57-0 57-0 57-0 57-0 57-0 57-0 57-0 57-0 226-0 226-0 226-0 226-0 62-0 62-0 62-0 62-0 131-3 131-3 131-3 131-3 131-3 109-0 16-0 16-0 16-0 16-0 135-0 135-0 135-0 16-0 16-0 209-3 209-3 209-3 132-0 132-0 132-0 42-0 42-0 42-0 42-0 10-3 10-3 10-3 10-3 10-3 137-3 137-3 137-3 137-3 137-3 13-3 13-3 13-3 13-3 210-3 210-3 210-3 211-0 211-0 211-0 211-0 188-0 188-0 166-0 166-0 166-0 166-0 166-0 166-0 166-0 166-0 393-0 393-0 393-0 393-0 393-0 393-0 224-0 224-0 224-0 224-0 59-3 59-3 59-3 59-3 59-3 59-3 92-3 92-3 92-3 92-3 198-0 198-0 198-0 198-0 86-3 174-3 174-3 174-3 174-3 174-3 174-3 174-3 17-3 17-3 17-3 174-3 174-3 174-3 246-0 246-0 246-0 220-0 220-0 220-0 220-0 220-0 220-0 0-2 0-2 0-2 0-2 0-2 0-2 0-2 0-2 0-2 0-2 0-2 0-2 0-2 0-2 0-2 0-2 0-2 0-2 0-2 0-2 0-2 0-2 0-2 0-2 0-2 0-2 0-2 0-2 0-2 0-2 0-2 0-2 0-2 0-2 0-2 0-2 0-2 0-2 0-2 0-2 0-2 0-2 0-2 0-2 0-2 
0-2 0-2 0-2 0-2 0-2 0-2 0-2 0-2 0-2 0-2 0-2 0-2 0-2 0-2 0-2 0-2 0-2 0-2 0-2 0-2 0-2 0-2 0-2 0-2 0-2 0-2 0-2 0-2 0-2 0-2 0-2 0-2 0-2 0-2 0-2 0-2 0-2 0-2 0-2 0-2 0-2 0-2 0-2 0-2 0-2 0-2 0-2 0-2 0-2 34-3 34-3 82-0 82-0 57-0 57-0 57-0 57-0 57-0 57-0 57-0 57-0 57-0 226-0 226-0 226-0 62-0 131-3 131-3 131-3 131-3 131-3 131-3 131-3 131-3 109-0 109-0 135-0 135-0 135-0 135-0 135-0 135-0 135-0 16-0 209-3 209-3 209-3 209-3 209-3 209-3 42-0 42-0 42-0 42-0 203-0 10-3 10-3 137-3 137-3 137-3 137-3 137-3 205-3 137-3 13-3 13-3 13-3 13-3 210-3 210-3 210-3 211-0 211-0 211-0 211-0 188-0 188-0 188-0 188-0 188-0 166-0 166-0 165-0 166-0 393-0 393-0 393-0 393-0 393-0 393-0 141-0 224-0 224-0 224-0 224-0 224-0 224-0 59-3 59-3 59-3 59-3 92-3 92-3 92-3 92-3 198-0 198-0 198-0 198-0 198-0 198-0 174-3 174-3 174-3 174-3 174-3 174-3 174-3 174-3 174-3 174-3 174-3 246-0 246-0 246-0 246-0 246-0 220-0 220-0 220-0 220-0 220-0 220-0 0-2 0-2 0-2 0-2 0-2 0-2 0-2 0-2 0-2 0-2 0-2 0-2 0-2 0-2 0-2 0-2 0-2 0-2 0-2 0-2 0-2 0-2 0-2 0-2 0-2 0-2 0-2 0-2 0-2 0-2 0-2 0-2 0-2 0-2 0-2 0-2 0-2 0-2 0-2 0-2 0-2 0-2 0-2 0-2 
0-2 0-2 0-2 0-2 0-2 0-2 0-2 0-2 0-2 0-2 0-2 0-2 0-2 0-2 0-2 0-2 0-2 0-2 0-2 0-2 0-2 0-2 0-2 0-2 0-2 0-2 0-2 0-2 0-2 0-2 0-2 0-2 0-2 0-2 0-2 0-2 0-2 0-2 0-2 0-2 0-2 0-2 0-2 0-2 0-2 0-2 0-2 0-2 0-2 34-3 34-3 82-0 82-0 82-0 57-0 57-0 57-0 57-0 57-0 57-0 57-0 57-0 226-0 226-0 62-0 62-0 62-0 131-3 131-3 131-3 131-3 131-3 131-3 131-3 109-0 109-0 135-0 135-0 135-0 135-0 135-0 135-0 135-0 209-3 209-3 209-3 209-3 209-3 209-3 209-3 209-3 203-0 203-0 203-0 203-0 10-3 10-3 137-3 137-3 137-3 137-3 205-3 205-3 205-3 205-3 13-3 13-3 210-3 210-3 210-3 210-3 211-0 188-0 188-0 188-0 188-0 188-0 188-0 165-0 165-0 165-0 165-0 165-0 165-0 393-0 393-0 393-0 393-0 393-0 393-0 141-0 141-0 141-0 224-0 224-0 224-0 224-0 59-3 59-3 59-3 92-3 92-3 92-3 92-3 92-3 140-3 140-3 140-3 140-3 198-0 140-3 140-3 123-3 123-3 123-3 123-3 174-3 174-3 174-3 246-0 246-0 246-0 246-0 246-0 246-0 220-0 220-0 220-0 220-0 220-0 225-3 225-3 225-3 225-3 225-3 0-2 0-2 0-2 0-2 0-2 0-2 0-2 0-2 0-2 0-2 0-2 0-2 0-2 0-2 0-2 0-2 0-2 0-2 0-2 0-2 0-2 0-2 0-2 0-2 0-2 0-2 0-2 0-2 0-2 0-2 0-2 0-2 0-2 0-2 0-2 0-2 0-2 0-2 0-2 0-2 0-2 0-2 
0-2 0-2 0-2 0-2 0-2 0-2 0-2 0-2 0-2 0-2 0-2 0-2 0-2 0-2 0-2 0-2 0-2 0-2 0-2 0-2 0-2 0-2 0-2 0-2 0-2 0-2 0-2 0-2 0-2 0-2 0-2 0-2 0-2 0-2 0-2 0-2 0-2 0-2 0-2 0-2 0-2 0-2 0-2 0-2 0-2 0-2 0-2 0-2 34-3 34-3 34-3 82-0 82-0 82-0 82-0 82-0 57-0 57-0 82-0 82-0 82-0 226-0 226-0 226-0 62-0 62-0 62-0 131-3 131-3 131-3 131-3 131-3 109-0 131-3 109-0 109-0 135-0 135-0 135-0 135-0 135-0 135-0 135-0 209-3 209-3 209-3 209-3 209-3 209-3 209-3 209-3 203-0 203-0 203-0 203-0 203-0 203-0 203-0 203-0 137-3 205-3 205-3 205-3 205-3 13-3 13-3 13-3 210-3 210-3 210-3 210-3 211-0 188-0 188-0 188-0 188-0 188-0 188-0 165-0 165-0 165-0 165-0 165-0 165-0 141-0 141-0 393-0 393-0 393-0 393-0 393-0 141-0 224-0 224-0 224-0 224-0 59-3 59-3 59-3 59-3 92-3 92-3 92-3 92-3 140-3 140-3 140-3 140-3 140-3 140-3 140-3 123-3 123-3 123-3 123-3 123-3 123-3 174-3 174-3 246-0 246-0 246-0 246-0 246-0 246-0 220-0 220-0 220-0 220-0 220-0 225-3 225-3 225-3 225-3 225-3 0-2 0-2 0-2 0-2 0-2 0-2 0-2 0-2 0-2 0-2 0-2 0-2 0-2 0-2 0-2 0-2 0-2 0-2 0-2 0-2 0-2 0-2 0-2 0-2 0-2 0-2 0-2 0-2 0-2 0-2 0-2 0-2 0-2 0-2 0-2 0-2 0-2 0-2 0-2 0-2 0-2 0-2 
0-2 0-2 0-2 0-2 0-2 0-2 0-2 0-2 0-2 0-2 0-2 0-2 0-2 0-2 0-2 0-2 0-2 0-2 0-2 0-2 0-2 0-2 0-2 0-2 0-2 0-2 0-2 0-2 0-2 0-2 0-2 0-2 0-2 0-2 0-2 0-2 0-2 0-2 0-2 0-2 0-2 0-2 0-2 0-2 0-2 0-2 34-3 34-3 34-3 34-3 34-3 82-0 82-0 82-0 82-0 82-0 82-0 82-0 82-0 82-0 82-0 226-0 226-0 226-0 62-0 62-0 62-0 131-3 131-3 109-0 109-0 109-0 109-0 109-0 109-0 109-0 135-0 135-0 32-0 32-0 32-0 135-0 135-0 135-0 84-0 84-0 209-3 209-3 209-3 209-3 209-3 84-0 203-0 203-0 203-0 203-0 203-0 203-0 203-0 137-3 205-3 205-3 205-3 205-3 13-3 13-3 210-3 210-3 210-3 210-3 210-3 211-0 211-0 188-0 188-0 188-0 188-0 188-0 165-0 165-0 165-0 165-0 165-0 165-0 165-0 141-0 141-0 141-0 393-0 393-0 393-0 141-0 141-0 224-0 224-0 59-3 59-3 59-3 59-3 59-3 92-3 92-3 92-3 92-3 140-3 140-3 140-3 140-3 140-3 140-3 140-3 123-3 123-3 123-3 123-3 123-3 123-3 174-3 174-3 174-3 246-0 246-0 246-0 246-0 295-0 295-0 295-0 295-0 225-3 225-3 225-3 225-3 225-3 225-3 225-3 0-2 0-2 0-2 0-2 0-2 0-2 0-2 0-2 0-2 0-2 0-2 0-2 0-2 0-2 0-2 0-2 0-2 0-2 0-2 0-2 0-2 0-2 0-2 0-2 0-2 0-2 0-2 0-2 0-2 0-2 0-2 0-2 0-2 0-2 0-2 0-2 0-2 0-2 0-2 0-2 0-2 0-2 
0-2 0-2 0-2 0-2 0-2 0-2 0-2 0-2 0-2 0-2 0-2 0-2 0-2 0-2 0-2 0-2 0-2 0-2 0-2 0-2 0-2 0-2 0-2 0-2 0-2 0-2 0-2 0-2 0-2 0-2 0-2 0-2 0-2 0-2 0-2 0-2 0-2 0-2 0-2 0-2 0-2 0-2 0-2 0-2 0-2 0-2 34-3 34-3 55-3 34-3 34-3 82-0 82-0 82-0 82-0 82-0 82-0 82-0 82-0 228-0 226-0 226-0 226-0 226-0 226-0 131-3 131-3 131-3 109-0 109-0 109-0 109-0 109-0 109-0 109-0 109-0 135-0 135-0 32-0 32-0 32-0 32-0 135-0 135-0 84-0 84-0 209-3 209-3 209-3 209-3 209-3 84-0 203-0 203-0 203-0 203-0 203-0 203-0 203-0 205-3 205-3 205-3 205-3 205-3 13-3 13-3 13-3 210-3 210-3 210-3 210-3 210-3 188-0 188-0 188-0 188-0 188-0 161-3 161-3 165-0 165-0 165-0 165-0 165-0 165-0 141-0 141-0 141-0 393-0 393-0 141-0 141-0 141-0 141-0 141-0 141-0 122-3 59-3 94-3 94-3 92-3 140-3 140-3 140-3 140-3 140-3 140-3 140-3 123-3 123-3 140-3 123-3 123-3 123-3 123-3 123-3 123-3 174-3 320-3 320-3 295-0 295-0 295-0 295-0 295-0 295-0 295-0 295-0 225-3 300-0 300-0 225-3 225-3 225-3 225-3 225-3 0-2 0-2 0-2 0-2 0-2 0-2 0-2 0-2 0-2 0-2 0-2 0-2 0-2 0-2 0-2 0-2 0-2 0-2 0-2 0-2 0-2 0-2 0-2 0-2 0-2 0-2 0-2 0-2 0-2 0-2 0-2 0-2 0-2 0-2 0-2 0-2 0-2 0-2 0-2 0-2 0-2 
0-2 0-2 0-2 0-2 0-2 0-2 0-2 0-2 0-2 0-2 0-2 0-2 0-2 0-2 0-2 0-2 0-2 0-2 0-2 0-2 0-2 0-2 0-2 0-2 0-2 0-2 0-2 0-2 0-2 0-2 0-2 0-2 0-2 0-2 0-2 0-2 0-2 0-2 0-2 0-2 0-2 0-2 0-2 0-2 0-2 0-2 34-3 34-3 55-3 55-3 34-3 82-0 82-0 82-0 82-0 82-0 228-0 228-0 228-0 228-0 226-0 228-0 228-0 226-0 226-0 131-3 131-3 131-3 109-0 109-0 109-0 109-0 32-0 32-0 32-0 32-0 135-0 32-0 32-0 32-0 32-0 44-3 135-0 135-0 84-0 84-0 84-0 84-0 84-0 84-0 84-0 84-0 203-0 203-0 203-0 203-0 203-0 203-0 93-0 93-0 205-3 205-3 205-3 205-3 205-3 13-3 13-3 210-3 210-3 210-3 210-3 210-3 188-0 188-0 188-0 188-0 188-0 161-3 161-3 165-0 165-0 165-0 165-0 165-0 165-0 141-0 141-0 141-0 141-0 141-0 141-0 141-0 141-0 141-0 122-3 122-3 122-3 122-3 122-3 94-3 140-3 140-3 140-3 140-3 140-3 140-3 140-3 123-3 123-3 123-3 123-3 123-3 320-3 123-3 123-3 123-3 123-3 320-3 320-3 320-3 295-0 295-0 295-0 295-0 295-0 295-0 295-0 295-0 300-0 300-0 300-0 300-0 300-0 225-3 225-3 225-3 0-2 0-2 0-2 0-2 0-2 0-2 0-2 0-2 0-2 0-2 0-2 0-2 0-2 0-2 0-2 0-2 0-2 0-2 0-2 0-2 0-2 0-2 0-2 0-2 0-2 0-2 0-2 0-2 0-2 0-2 0-2 0-2 0-2 0-2 0-2 0-2 0-2 0-2 0-2 0-2 0-2 
0-2 0-2 0-2 0-2 0-2 0-2 0-2 0-2 0-2 0-2 0-2 0-2 0-2 0-2 0-2 0-2 0-2 0-2 0-2 0-2 0-2 0-2 0-2 0-2 0-2 0-2 0-2 0-2 0-2 0-2 0-2 0-2 0-2 0-2 0-2 0-2 0-2 0-2 0-2 0-2 0-2 0-2 0-2 0-2 34-3 34-3 34-3 34-3 55-3 55-3 55-3 55-3 55-3 82-0 107-0 82-0 228-0 107-0 228-0 228-0 228-0 228-0 228-0 228-0 228-0 228-0 228-0 228-0 109-0 109-0 109-0 109-0 32-0 32-0 32-0 32-0 32-0 32-0 32-0 32-0 32-0 44-3 44-3 84-0 84-0 84-0 84-0 84-0 84-0 84-0 84-0 84-0 84-0 84-0 203-0 203-0 93-0 93-0 93-0 93-0 205-3 205-3 205-3 205-3 205-3 13-3 13-3 210-3 266-3 210-3 210-3 210-3 210-3 161-3 161-3 188-0 161-3 161-3 161-3 161-3 165-0 165-0 165-0 165-0 165-0 165-0 248-0 141-0 141-0 141-0 141-0 141-0 141-0 122-3 122-3 122-3 122-3 122-3 122-3 94-3 94-3 94-3 94-3 94-3 94-3 140-3 140-3 67-3 123-3 123-3 123-3 66-3 320-3 320-3 320-3 320-3 320-3 320-3 320-3 320-3 295-0 295-0 320-3 295-0 295-0 295-0 295-0 295-0 295-0 295-0 300-0 300-0 300-0 225-3 225-3 39-3 39-3 0-2 0-2 0-2 0-2 0-2 0-2 0-2 0-2 0-2 0-2 0-2 0-2 0-2 0-2 0-2 0-2 0-2 0-2 0-2 0-2 0-2 0-2 0-2 0-2 0-2 0-2 0-2 0-2 0-2 0-2 0-2 0-2 0-2 0-2 0-2 0-2 0-2 0-2 0-2 0-2 
0-2 0-2 0-2 0-2 0-2 0-2 0-2 0-2 0-2 0-2 0-2 0-2 0-2 0-2 0-2 0-2 0-2 0-2 0-2 0-2 0-2 0-2 0-2 0-2 0-2 0-2 0-2 0-2 0-2 0-2 0-2 0-2 0-2 0-2 0-2 0-2 0-2 0-2 0-2 0-2 0-2 0-2 0-2 0-2 34-3 34-3 34-3 34-3 55-3 55-3 55-3 55-3 107-0 107-0 107-0 82-0 228-0 107-0 107-0 107-0 228-0 228-0 228-0 228-0 228-0 228-0 228-0 278-3 109-0 109-0 109-0 32-0 32-0 32-0 208-3 208-3 32-0 32-0 32-0 32-0 32-0 44-3 44-3 44-3 84-0 84-0 84-0 84-0 84-0 84-0 84-0 84-0 84-0 84-0 203-0 203-0 93-0 93-0 93-0 93-0 205-3 205-3 205-3 205-3 205-3 13-3 13-3 13-3 266-3 266-3 210-3 210-3 210-3 161-3 161-3 161-3 161-3 161-3 161-3 161-3 165-0 165-0 248-0 165-0 248-0 165-0 248-0 248-0 141-0 141-0 81-3 81-3 81-3 122-3 122-3 122-3 122-3 122-3 122-3 122-3 94-3 94-3 94-3 94-3 94-3 140-3 67-3 67-3 67-3 123-3 123-3 66-3 66-3 66-3 66-3 66-3 66-3 320-3 66-3 320-3 320-3 320-3 320-3 320-3 295-0 295-0 295-0 295-0 295-0 300-0 300-0 300-0 300-0 225-3 225-3 39-3 39-3 39-3 39-3 0-2 0-2 0-2 0-2 0-2 0-2 0-2 0-2 0-2 0-2 0-2 0-2 0-2 0-2 0-2 0-2 0-2 0-2 0-2 0-2 0-2 0-2 0-2 0-2 0-2 0-2 0-2 0-2 0-2 0-2 0-2 0-2 0-2 0-2 0-2 0-2 0-2 0-2 
0-2 0-2 0-2 0-2 0-2 0-2 0-2 0-2 0-2 0-2 0-2 0-2 0-2 0-2 0-2 0-2 0-2 0-2 0-2 0-2 0-2 0-2 0-2 0-2 0-2 0-2 0-2 0-2 0-2 0-2 0-2 0-2 0-2 0-2 0-2 0-2 0-2 0-2 0-2 0-2 0-2 0-2 326-3 34-3 34-3 34-3 34-3 34-3 55-3 55-3 55-3 55-3 107-0 232-3 107-0 107-0 107-0 107-0 107-0 107-0 228-0 228-0 228-0 228-0 228-0 278-3 278-3 278-3 109-0 109-0 109-0 208-3 32-0 208-3 208-3 208-3 208-3 177-0 32-0 44-3 44-3 44-3 44-3 44-3 84-0 84-0 481-3 481-3 481-3 481-3 84-0 84-0 84-0 84-0 93-0 93-0 93-0 93-0 93-0 93-0 205-3 205-3 205-3 205-3 13-3 13-3 13-3 13-3 266-3 161-3 161-3 161-3 161-3 161-3 161-3 161-3 161-3 161-3 161-3 161-3 248-0 248-0 248-0 248-0 248-0 248-0 248-0 248-0 248-0 248-0 81-3 81-3 81-3 122-3 122-3 122-3 122-3 122-3 122-3 94-3 94-3 94-3 94-3 94-3 94-3 67-3 67-3 67-3 67-3 66-3 66-3 66-3 66-3 66-3 66-3 66-3 66-3 66-3 66-3 320-3 320-3 320-3 320-3 320-3 295-0 295-0 295-0 295-0 300-0 300-0 300-0 225-3 225-3 225-3 225-3 39-3 39-3 39-3 39-3 39-3 0-2 0-2 0-2 0-2 0-2 0-2 0-2 0-2 0-2 0-2 0-2 0-2 0-2 0-2 0-2 0-2 0-2 0-2 0-2 0-2 0-2 0-2 0-2 0-2 0-2 0-2 0-2 0-2 0-2 0-2 0-2 0-2 0-2 0-2 0-2 0-2 0-2 
0-2 0-2 0-2 0-2 0-2 0-2 0-2 0-2 0-2 0-2 0-2 0-2 0-2 0-2 0-2 0-2 0-2 0-2 0-2 0-2 0-2 0-2 0-2 0-2 0-2 0-2 0-2 0-2 0-2 0-2 0-2 0-2 0-2 0-2 0-2 0-2 0-2 0-2 0-2 0-2 0-2 0-2 326-3 34-3 34-3 34-3 34-3 34-3 55-3 55-3 55-3 55-3 232-3 232-3 107-0 107-0 107-0 107-0 107-0 107-0 228-0 228-0 228-0 228-0 278-3 278-3 278-3 208-3 208-3 208-3 109-0 208-3 208-3 208-3 177-0 177-0 177-0 177-0 177-0 177-0 44-3 44-3 44-3 44-3 44-3 481-3 481-3 481-3 481-3 481-3 84-0 227-0 227-0 227-0 227-0 227-0 93-0 93-0 93-0 93-0 205-3 205-3 205-3 13-3 13-3 266-3 266-3 266-3 266-3 266-3 266-3 161-3 161-3 161-3 161-3 161-3 311-0 311-0 311-0 311-0 248-0 248-0 248-0 248-0 248-0 248-0 248-0 248-0 248-0 248-0 81-3 81-3 81-3 122-3 122-3 122-3 122-3 122-3 122-3 94-3 94-3 94-3 94-3 94-3 94-3 94-3 67-3 67-3 67-3 67-3 66-3 66-3 66-3 66-3 66-3 66-3 66-3 171-0 171-0 320-3 320-3 320-3 320-3 320-3 298-3 298-3 298-3 298-3 300-0 300-0 225-3 225-3 225-3 225-3 225-3 39-3 39-3 39-3 39-3 39-3 0-2 0-2 0-2 0-2 0-2 0-2 0-2 0-2 0-2 0-2 0-2 0-2 0-2 0-2 0-2 0-2 0-2 0-2 0-2 0-2 0-2 0-2 0-2 0-2 0-2 0-2 0-2 0-2 0-2 0-2 0-2 0-2 0-2 0-2 0-2 0-2 0-2 
0-2 0-2 0-2 0-2 0-2 0-2 0-2 0-2 0-2 0-2 0-2 0-2 0-2 0-2 0-2 0-2 0-2 0-2 0-2 0-2 0-2 0-2 0-2 0-2 0-2 0-2 0-2 0-2 0-2 0-2 0-2 0-2 0-2 0-2 0-2 0-2 0-2 0-2 0-2 0-2 0-2 0-2 326-3 326-3 34-3 326-3 34-3 55-3 55-3 55-3 55-3 55-3 232-3 107-0 107-0 107-0 107-0 107-0 107-0 107-0 228-0 228-0 228-0 228-0 278-3 278-3 278-3 278-3 278-3 208-3 208-3 208-3 208-3 208-3 177-0 177-0 177-0 177-0 177-0 177-0 44-3 44-3 44-3 44-3 481-3 481-3 481-3 481-3 481-3 481-3 227-0 227-0 227-0 227-0 227-0 227-0 227-0 93-0 93-0 93-0 93-0 93-0 93-0 13-3 13-3 71-0 71-0 266-3 266-3 266-3 266-3 161-3 161-3 161-3 161-3 311-0 311-0 311-0 311-0 248-0 248-0 248-0 248-0 248-0 248-0 248-0 248-0 248-0 81-3 81-3 81-3 81-3 81-3 81-3 122-3 122-3 122-3 122-3 94-3 94-3 94-3 94-3 94-3 94-3 94-3 94-3 94-3 67-3 67-3 67-3 67-3 66-3 66-3 66-3 66-3 66-3 66-3 171-0 171-0 320-3 320-3 320-3 320-3 320-3 298-3 298-3 298-3 298-3 298-3 300-0 300-0 300-0 225-3 39-3 39-3 39-3 39-3 39-3 39-3 39-3 0-2 0-2 0-2 0-2 0-2 0-2 0-2 0-2 0-2 0-2 0-2 0-2 0-2 0-2 0-2 0-2 0-2 0-2 0-2 0-2 0-2 0-2 0-2 0-2 0-2 0-2 0-2 0-2 0-2 0-2 0-2 0-2 0-2 0-2 0-2 0-2 0-2 
0-2 0-2 0-2 0-2 0-2 0-2 0-2 0-2 0-2 0-2 0-2 0-2 0-2 0-2 0-2 0-2 0-2 0-2 0-2 0-2 0-2 0-2 0-2 0-2 0-2 0-2 0-2 0-2 0-2 0-2 0-2 0-2 0-2 0-2 0-2 0-2 0-2 0-2 0-2 0-2 0-2 0-2 326-3 326-3 326-3 326-3 55-3 55-3 55-3 55-3 55-3 232-3 232-3 232-3 107-0 107-0 107-0 107-0 107-0 228-0 228-0 228-0 329-3 329-3 278-3 278-3 278-3 278-3 278-3 278-3 208-3 208-3 208-3 208-3 177-0 177-0 177-0 177-0 177-0 177-0 44-3 44-3 44-3 44-3 481-3 481-3 481-3 481-3 481-3 481-3 481-3 227-0 227-0 227-0 227-0 227-0 227-0 93-0 93-0 93-0 93-0 93-0 93-0 13-3 13-3 71-0 71-0 266-3 266-3 266-3 266-3 266-3 161-3 161-3 161-3 311-0 311-0 335-3 335-3 248-0 335-3 335-3 335-3 335-3 335-3 335-3 248-0 248-0 81-3 81-3 81-3 81-3 81-3 81-3 81-3 122-3 122-3 122-3 94-3 94-3 94-3 139-0 139-0 139-0 139-0 94-3 94-3 67-3 67-3 67-3 67-3 66-3 66-3 66-3 66-3 171-0 171-0 171-0 171-0 171-0 171-0 171-0 171-0 320-3 298-3 298-3 298-3 298-3 298-3 300-0 300-0 300-0 300-0 39-3 39-3 39-3 39-3 39-3 39-3 39-3 39-3 0-2 0-2 0-2 0-2 0-2 0-2 0-2 0-2 0-2 0-2 0-2 0-2 0-2 0-2 0-2 0-2 0-2 0-2 0-2 0-2 0-2 0-2 0-2 0-2 0-2 0-2 0-2 0-2 0-2 0-2 0-2 0-2 0-2 0-2 0-2 0-2 
0-2 0-2 0-2 0-2 0-2 0-2 0-2 0-2 0-2 0-2 0-2 0-2 0-2 0-2 0-2 0-2 0-2 0-2 0-2 0-2 0-2 0-2 0-2 0-2 0-2 0-2 0-2 0-2 0-2 0-2 0-2 0-2 0-2 0-2 0-2 0-2 0-2 0-2 0-2 0-2 326-3 326-3 326-3 326-3 326-3 326-3 55-3 55-3 55-3 55-3 55-3 55-3 55-3 232-3 107-0 355-3 107-0 107-0 107-0 228-0 228-0 355-3 355-3 329-3 278-3 278-3 278-3 278-3 278-3 278-3 208-3 208-3 208-3 208-3 208-3 177-0 177-0 177-0 177-0 35-0 35-0 35-0 44-3 44-3 481-3 481-3 481-3 481-3 481-3 481-3 481-3 481-3 227-0 227-0 261-0 261-0 227-0 93-0 93-0 93-0 93-0 93-0 93-0 71-0 13-3 71-0 71-0 266-3 266-3 266-3 266-3 266-3 266-3 266-3 311-0 311-0 311-0 335-3 335-3 335-3 335-3 335-3 335-3 335-3 335-3 335-3 248-0 81-3 81-3 81-3 81-3 81-3 81-3 81-3 81-3 196-0 196-0 196-0 196-0 94-3 94-3 139-0 139-0 139-0 139-0 139-0 139-0 67-3 67-3 67-3 67-3 66-3 66-3 66-3 66-3 171-0 171-0 171-0 171-0 171-0 171-0 171-0 171-0 320-3 298-3 298-3 298-3 298-3 298-3 300-0 300-0 300-0 300-0 300-0 39-3 39-3 39-3 39-3 39-3 250-0 250-0 250-0 0-2 0-2 0-2 0-2 0-2 0-2 0-2 0-2 0-2 0-2 0-2 0-2 0-2 0-2 0-2 0-2 0-2 0-2 0-2 0-2 0-2 0-2 0-2 0-2 0-2 0-2 0-2 0-2 0-2 0-2 0-2 0-2 0-2 0-2 0-2 
0-2 0-2 0-2 0-2 0-2 0-2 0-2 0-2 0-2 0-2 0-2 0-2 0-2 0-2 0-2 0-2 0-2 0-2 0-2 0-2 0-2 0-2 0-2 0-2 0-2 0-2 0-2 0-2 0-2 0-2 0-2 0-2 0-2 0-2 0-2 0-2 0-2 0-2 0-2 0-2 326-3 326-3 326-3 326-3 326-3 326-3 55-3 279-0 279-0 279-0 279-0 55-3 232-3 232-3 355-3 355-3 107-0 107-0 355-3 355-3 355-3 355-3 355-3 329-3 329-3 329-3 329-3 278-3 278-3 278-3 208-3 208-3 208-3 190-3 190-3 177-0 177-0 177-0 177-0 35-0 35-0 35-0 44-3 44-3 481-3 481-3 481-3 85-0 481-3 481-3 481-3 227-0 227-0 227-0 261-0 261-0 261-0 261-0 93-0 93-0 93-0 261-0 261-0 71-0 71-0 71-0 71-0 266-3 266-3 266-3 266-3 266-3 266-3 311-0 311-0 311-0 240-0 335-3 335-3 335-3 335-3 335-3 335-3 335-3 335-3 335-3 248-0 81-3 81-3 81-3 81-3 81-3 81-3 81-3 196-0 196-0 196-0 196-0 196-0 94-3 291-3 139-0 139-0 139-0 139-0 67-3 67-3 67-3 67-3 67-3 67-3 66-3 66-3 171-0 171-0 171-0 171-0 171-0 171-0 171-0 110-3 110-3 110-3 110-3 298-3 298-3 298-3 298-3 298-3 298-3 300-0 300-0 300-0 300-0 250-0 39-3 39-3 250-0 250-0 250-0 250-0 250-0 0-2 0-2 0-2 0-2 0-2 0-2 0-2 0-2 0-2 0-2 0-2 0-2 0-2 0-2 0-2 0-2 0-2 0-2 0-2 0-2 0-2 0-2 0-2 0-2 0-2 0-2 0-2 0-2 0-2 0-2 0-2 0-2 0-2 0-2 0-2 
0-2 0-2 0-2 0-2 0-2 0-2 0-2 0-2 0-2 0-2 0-2 0-2 0-2 0-2 0-2 0-2 0-2 0-2 0-2 0-2 0-2 0-2 0-2 0-2 0-2 0-2 0-2 0-2 0-2 0-2 0-2 0-2 0-2 0-2 0-2 0-2 0-2 0-2 0-2 326-3 326-3 326-3 326-3 326-3 326-3 326-3 326-3 326-3 279-0 279-0 279-0 279-0 232-3 232-3 232-3 355-3 355-3 355-3 355-3 355-3 355-3 329-3 329-3 329-3 329-3 278-3 278-3 278-3 278-3 278-3 208-3 208-3 208-3 190-3 190-3 177-0 177-0 177-0 177-0 35-0 35-0 35-0 44-3 44-3 44-3 481-3 481-3 85-0 85-0 481-3 481-3 227-0 227-0 227-0 261-0 261-0 261-0 261-0 261-0 261-0 261-0 261-0 261-0 71-0 159-0 71-0 71-0 266-3 266-3 266-3 266-3 311-0 311-0 311-0 311-0 311-0 240-0 335-3 240-0 335-3 335-3 335-3 335-3 335-3 335-3 335-3 335-3 81-3 81-3 81-3 119-3 119-3 81-3 119-3 196-0 196-0 196-0 196-0 196-0 196-0 291-3 139-0 139-0 139-0 139-0 67-3 67-3 67-3 67-3 67-3 67-3 66-3 66-3 66-3 171-0 171-0 171-0 171-0 171-0 110-3 110-3 110-3 110-3 110-3 110-3 298-3 298-3 298-3 298-3 298-3 300-0 300-0 300-0 300-0 250-0 39-3 250-0 250-0 250-0 250-0 250-0 250-0 0-2 0-2 0-2 0-2 0-2 0-2 0-2 0-2 0-2 0-2 0-2 0-2 0-2 0-2 0-2 0-2 0-2 0-2 0-2 0-2 0-2 0-2 0-2 0-2 0-2 0-2 0-2 0-2 0-2 0-2 0-2 0-2 0-2 0-2 0-2 
0-2 0-2 0-2 0-2 0-2 0-2 0-2 0-2 0-2 0-2 0-2 0-2 0-2 0-2 0-2 0-2 0-2 0-2 0-2 0-2 0-2 0-2 0-2 0-2 0-2 0-2 0-2 0-2 0-2 0-2 0-2 0-2 0-2 0-2 0-2 0-2 0-2 0-2 0-2 129-0 129-0 326-3 326-3 326-3 326-3 326-3 326-3 326-3 279-0 279-0 279-0 232-3 232-3 232-3 232-3 355-3 355-3 355-3 355-3 355-3 355-3 329-3 329-3 329-3 329-3 278-3 278-3 278-3 278-3 278-3 208-3 208-3 190-3 190-3 190-3 190-3 177-0 177-0 177-0 35-0 35-0 44-3 44-3 44-3 44-3 44-3 44-3 44-3 85-0 85-0 85-0 227-0 227-0 227-0 261-0 261-0 261-0 261-0 261-0 261-0 261-0 261-0 261-0 71-0 159-0 159-0 159-0 266-3 159-0 159-0 266-3 266-3 311-0 311-0 311-0 311-0 240-0 240-0 240-0 240-0 240-0 145-3 335-3 145-3 145-3 145-3 145-3 119-3 119-3 119-3 119-3 119-3 119-3 119-3 196-0 196-0 196-0 196-0 196-0 196-0 291-3 291-3 139-0 120-0 139-0 139-0 139-0 139-0 67-3 67-3 272-0 272-0 66-3 171-0 171-0 344-0 171-0 171-0 110-3 110-3 110-3 110-3 110-3 110-3 298-3 298-3 298-3 298-3 298-3 289-0 289-0 289-0 274-0 274-0 250-0 250-0 250-0 250-0 250-0 250-0 250-0 250-0 250-0 0-2 0-2 0-2 0-2 0-2 0-2 0-2 0-2 0-2 0-2 0-2 0-2 0-2 0-2 0-2 0-2 0-2 0-2 0-2 0-2 0-2 0-2 0-2 0-2 0-2 0-2 0-2 0-2 0-2 0-2 0-2 0-2 0-2 0-2 
0-2 0-2 0-2 0-2 0-2 0-2 0-2 0-2 0-2 0-2 0-2 0-2 0-2 0-2 0-2 0-2 0-2 0-2 0-2 0-2 0-2 0-2 0-2 0-2 0-2 0-2 0-2 0-2 0-2 0-2 0-2 0-2 0-2 0-2 0-2 0-2 0-2 0-2 0-2 129-0 129-0 129-0 129-0 326-3 326-3 326-3 279-0 279-0 279-0 232-3 232-3 232-3 232-3 232-3 232-3 232-3 355-3 355-3 329-3 329-3 329-3 329-3 329-3 329-3 329-3 329-3 104-3 104-3 104-3 208-3 208-3 190-3 190-3 190-3 190-3 190-3 177-0 35-0 35-0 35-0 35-0 44-3 35-0 35-0 44-3 85-0 85-0 85-0 85-0 85-0 85-0 85-0 227-0 227-0 227-0 227-0 261-0 261-0 261-0 261-0 261-0 261-0 71-0 71-0 159-0 159-0 159-0 159-0 159-0 159-0 159-0 159-0 311-0 311-0 311-0 311-0 240-0 240-0 240-0 240-0 240-0 145-3 145-3 145-3 145-3 145-3 145-3 119-3 119-3 119-3 119-3 119-3 119-3 196-0 196-0 196-0 196-0 196-0 196-0 196-0 291-3 291-3 291-3 120-0 139-0 139-0 139-0 139-0 67-3 272-0 272-0 272-0 272-0 171-0 344-0 344-0 171-0 171-0 110-3 110-3 110-3 110-3 110-3 110-3 298-3 298-3 298-3 298-3 289-0 289-0 289-0 289-0 274-0 274-0 274-0 274-0 274-0 250-0 250-0 250-0 250-0 250-0 250-0 0-2 0-2 0-2 0-2 0-2 0-2 0-2 0-2 0-2 0-2 0-2 0-2 0-2 0-2 0-2 0-2 0-2 0-2 0-2 0-2 0-2 0-2 0-2 0-2 0-2 0-2 0-2 0-2 0-2 0-2 0-2 0-2 0-2 0-2 
0-2 0-2 0-2 0-2 0-2 0-2 0-2 0-2 0-2 0-2 0-2 0-2 0-2 0-2 0-2 0-2 0-2 0-2 0-2 0-2 0-2 0-2 0-2 0-2 0-2 0-2 0-2 0-2 0-2 0-2 0-2 0-2 0-2 0-2 0-2 0-2 0-2 0-2 0-2 129-0 129-0 129-0 129-0 326-3 279-0 279-0 279-0 279-0 279-0 232-3 232-3 232-3 232-3 232-3 355-3 355-3 355-3 355-3 153-3 329-3 329-3 329-3 329-3 329-3 329-3 329-3 104-3 104-3 79-0 208-3 190-3 190-3 190-3 190-3 190-3 177-0 177-0 177-0 35-0 35-0 35-0 44-3 35-0 35-0 35-0 35-0 85-0 85-0 85-0 85-0 85-0 85-0 85-0 227-0 227-0 56-0 56-0 261-0 261-0 261-0 261-0 71-0 71-0 71-0 159-0 159-0 159-0 159-0 159-0 159-0 159-0 159-0 159-0 311-0 311-0 311-0 240-0 240-0 240-0 240-0 145-3 145-3 145-3 145-3 145-3 119-3 119-3 119-3 119-3 119-3 119-3 119-3 119-3 119-3 119-3 196-0 196-0 196-0 196-0 196-0 291-3 291-3 291-3 120-0 120-0 120-0 139-0 139-0 139-0 272-0 272-0 272-0 344-0 344-0 344-0 344-0 344-0 344-0 344-0 110-3 110-3 110-3 110-3 60-0 60-0 289-0 289-0 289-0 289-0 289-0 289-0 289-0 274-0 274-0 274-0 274-0 274-0 274-0 274-0 250-0 250-0 250-0 250-0 250-0 0-2 0-2 0-2 0-2 0-2 0-2 0-2 0-2 0-2 0-2 0-2 0-2 0-2 0-2 0-2 0-2 0-2 0-2 0-2 0-2 0-2 0-2 0-2 0-2 0-2 0-2 0-2 0-2 0-2 0-2 0-2 0-2 0-2 
0-2 0-2 0-2 0-2 0-2 0-2 0-2 0-2 0-2 0-2 0-2 0-2 0-2 0-2 0-2 0-2 0-2 0-2 0-2 0-2 0-2 0-2 0-2 0-2 0-2 0-2 0-2 0-2 0-2 0-2 0-2 0-2 0-2 0-2 0-2 0-2 0-2 0-2 0-2 129-0 129-0 129-0 129-0 129-0 279-0 279-0 279-0 279-0 279-0 232-3 232-3 232-3 232-3 232-3 355-3 355-3 355-3 355-3 153-3 329-3 329-3 329-3 329-3 329-3 329-3 329-3 104-3 79-0 79-0 208-3 190-3 190-3 190-3 190-3 190-3 190-3 190-3 190-3 35-0 35-0 35-0 35-0 35-0 35-0 35-0 35-0 85-0 85-0 85-0 85-0 85-0 85-0 227-0 227-0 227-0 61-3 56-0 261-0 261-0 261-0 261-0 71-0 71-0 71-0 71-0 159-0 159-0 159-0 159-0 159-0 159-0 159-0 311-0 311-0 311-0 311-0 240-0 240-0 240-0 240-0 145-3 145-3 145-3 145-3 119-3 119-3 119-3 119-3 119-3 119-3 119-3 119-3 41-3 41-3 196-0 196-0 196-0 196-0 196-0 291-3 291-3 291-3 291-3 120-0 120-0 120-0 139-0 139-0 139-0 272-0 272-0 272-0 272-0 344-0 344-0 344-0 344-0 344-0 344-0 110-3 110-3 110-3 110-3 60-0 60-0 289-0 289-0 289-0 289-0 289-0 289-0 289-0 289-0 274-0 274-0 274-0 274-0 274-0 274-0 274-0 250-0 250-0 250-0 250-0 0-2 0-2 0-2 0-2 0-2 0-2 0-2 0-2 0-2 0-2 0-2 0-2 0-2 0-2 0-2 0-2 0-2 0-2 0-2 0-2 0-2 0-2 0-2 0-2 0-2 0-2 0-2 0-2 0-2 0-2 0-2 0-2 0-2 
0-2 0-2 0-2 0-2 0-2 0-2 0-2 0-2 0-2 0-2 0-2 0-2 0-2 0-2 0-2 0-2 0-2 0-2 0-2 0-2 0-2 0-2 0-2 0-2 0-2 0-2 0-2 0-2 0-2 0-2 0-2 0-2 0-2 0-2 0-2 0-2 0-2 0-2 0-2 129-0 129-0 129-0 129-0 129-0 279-0 279-0 279-0 279-0 279-0 279-0 232-3 232-3 232-3 232-3 355-3 355-3 355-3 153-3 153-3 153-3 153-3 329-3 329-3 329-3 329-3 329-3 104-3 79-0 79-0 79-0 79-0 190-3 190-3 190-3 190-3 190-3 190-3 190-3 190-3 190-3 35-0 35-0 35-0 35-0 35-0 257-0 257-0 257-0 85-0 85-0 85-0 85-0 61-3 61-3 61-3 61-3 56-0 56-0 56-0 56-0 71-0 71-0 71-0 71-0 71-0 159-0 159-0 159-0 159-0 159-0 239-0 159-0 159-0 240-0 311-0 311-0 311-0 240-0 240-0 145-3 145-3 145-3 145-3 145-3 119-3 119-3 187-3 119-3 41-3 41-3 41-3 41-3 41-3 41-3 196-0 196-0 291-3 291-3 196-0 291-3 291-3 120-0 120-0 120-0 120-0 120-0 139-0 139-0 139-0 272-0 272-0 272-0 344-0 344-0 344-0 344-0 110-3 110-3 110-3 110-3 110-3 110-3 110-3 60-0 60-0 289-0 289-0 289-0 289-0 289-0 289-0 289-0 274-0 274-0 274-0 274-0 274-0 274-0 274-0 274-0 274-0 250-0 250-0 250-0 0-2 0-2 0-2 0-2 0-2 0-2 0-2 0-2 0-2 0-2 0-2 0-2 0-2 0-2 0-2 0-2 0-2 0-2 0-2 0-2 0-2 0-2 0-2 0-2 0-2 0-2 0-2 0-2 0-2 0-2 0-2 0-2 0-2 
0-2 0-2 0-2 0-2 0-2 0-2 0-2 0-2 0-2 0-2 0-2 0-2 0-2 0-2 0-2 0-2 0-2 0-2 0-2 0-2 0-2 0-2 0-2 0-2 0-2 0-2 0-2 0-2 0-2 0-2 0-2 0-2 0-2 0-2 0-2 0-2 0-2 0-2 0-2 129-0 129-0 129-0 129-0 279-0 279-0 279-0 279-0 279-0 279-0 153-3 153-3 232-3 232-3 232-3 355-3 355-3 153-3 153-3 153-3 153-3 153-3 104-3 104-3 104-3 104-3 104-3 104-3 104-3 79-0 79-0 79-0 79-0 190-3 190-3 190-3 190-3 83-0 83-0 190-3 33-0 257-0 257-0 35-0 35-0 35-0 257-0 257-0 85-0 85-0 85-0 85-0 61-3 61-3 61-3 56-0 56-0 56-0 56-0 56-0 56-0 71-0 71-0 71-0 71-0 71-0 239-0 239-0 159-0 239-0 239-0 239-0 159-0 159-0 240-0 240-0 240-0 240-0 240-0 240-0 145-3 145-3 145-3 145-3 187-3 187-3 187-3 187-3 187-3 187-3 41-3 41-3 41-3 41-3 41-3 291-3 291-3 291-3 291-3 291-3 291-3 291-3 291-3 120-0 120-0 120-0 120-0 120-0 139-0 139-0 272-0 272-0 272-0 344-0 344-0 344-0 344-0 344-0 344-0 110-3 110-3 110-3 110-3 110-3 60-0 60-0 289-0 289-0 289-0 289-0 289-0 289-0 289-0 274-0 143-3 143-3 274-0 274-0 274-0 274-0 274-0 172-3 172-3 172-3 172-3 172-3 0-2 0-2 0-2 0-2 0-2 0-2 0-2 0-2 0-2 0-2 0-2 0-2 0-2 0-2 0-2 0-2 0-2 0-2 0-2 0-2 0-2 0-2 0-2 0-2 0-2 0-2 0-2 0-2 0-2 0-2 0-2 0-2 
0-2 0-2 0-2 0-2 0-2 0-2 0-2 0-2 0-2 0-2 0-2 0-2 0-2 0-2 0-2 0-2 0-2 0-2 0-2 0-2 0-2 0-2 0-2 0-2 0-2 0-2 0-2 0-2 0-2 0-2 0-2 0-2 0-2 0-2 0-2 0-2 0-2 0-2 0-2 129-0 129-0 129-0 129-0 129-0 180-0 180-0 180-0 279-0 153-3 153-3 153-3 153-3 153-3 153-3 153-3 355-3 153-3 153-3 153-3 153-3 104-3 104-3 104-3 104-3 104-3 104-3 104-3 104-3 79-0 79-0 79-0 79-0 79-0 79-0 79-0 79-0 79-0 83-0 83-0 33-0 33-0 257-0 35-0 257-0 257-0 257-0 257-0 257-0 85-0 85-0 61-3 61-3 61-3 61-3 56-0 56-0 56-0 56-0 56-0 56-0 71-0 71-0 71-0 71-0 71-0 239-0 239-0 239-0 239-0 239-0 239-0 239-0 239-0 239-0 240-0 240-0 240-0 64-0 64-0 145-3 145-3 145-3 145-3 187-3 187-3 187-3 187-3 187-3 41-3 41-3 65-0 65-0 41-3 41-3 291-3 291-3 291-3 291-3 291-3 291-3 291-3 291-3 120-0 120-0 120-0 120-0 120-0 120-0 120-0 272-0 272-0 272-0 272-0 272-0 344-0 344-0 344-0 344-0 344-0 60-0 60-0 60-0 110-3 60-0 60-0 289-0 289-0 289-0 143-3 143-3 143-3 143-3 143-3 143-3 143-3 143-3 143-3 143-3 274-0 274-0 172-3 172-3 172-3 172-3 172-3 0-2 0-2 0-2 0-2 0-2 0-2 0-2 0-2 0-2 0-2 0-2 0-2 0-2 0-2 0-2 0-2 0-2 0-2 0-2 0-2 0-2 0-2 0-2 0-2 0-2 0-2 0-2 0-2 0-2 0-2 0-2 0-2 
0-2 0-2 0-2 0-2 0-2 0-2 0-2 0-2 0-2 0-2 0-2 0-2 0-2 0-2 0-2 0-2 0-2 0-2 0-2 0-2 0-2 0-2 0-2 0-2 0-2 0-2 0-2 0-2 0-2 0-2 0-2 0-2 0-2 0-2 0-2 0-2 0-2 0-2 0-2 129-0 129-0 129-0 129-0 129-0 180-0 180-0 180-0 180-0 180-0 180-0 180-0 153-3 153-3 153-3 153-3 355-3 153-3 153-3 277-0 277-0 104-3 104-3 104-3 104-3 104-3 104-3 104-3 104-3 79-0 79-0 79-0 79-0 79-0 79-0 79-0 79-0 79-0 83-0 83-0 83-0 33-0 257-0 257-0 257-0 257-0 257-0 257-0 257-0 111-3 85-0 85-0 85-0 61-3 61-3 56-0 56-0 56-0 56-0 56-0 56-0 56-0 56-0 236-0 239-0 239-0 239-0 239-0 239-0 239-0 239-0 239-0 239-0 239-0 239-0 240-0 240-0 240-0 64-0 64-0 145-3 64-0 145-3 145-3 187-3 187-3 187-3 187-3 187-3 41-3 41-3 65-0 65-0 65-0 41-3 65-0 65-0 291-3 291-3 291-3 68-0 68-0 68-0 68-0 120-0 120-0 120-0 120-0 193-0 193-0 193-0 272-0 272-0 272-0 272-0 272-0 272-0 344-0 344-0 344-0 60-0 60-0 60-0 60-0 60-0 60-0 60-0 60-0 60-0 143-3 60-0 143-3 143-3 143-3 143-3 143-3 143-3 143-3 143-3 274-0 274-0 172-3 172-3 172-3 172-3 172-3 0-2 0-2 0-2 0-2 0-2 0-2 0-2 0-2 0-2 0-2 0-2 0-2 0-2 0-2 0-2 0-2 0-2 0-2 0-2 0-2 0-2 0-2 0-2 0-2 0-2 0-2 0-2 0-2 0-2 0-2 0-2 0-2 
0-2 0-2 0-2 0-2 0-2 0-2 0-2 0-2 0-2 0-2 0-2 0-2 0-2 0-2 0-2 0-2 0-2 0-2 0-2 0-2 0-2 0-2 0-2 0-2 0-2 0-2 0-2 0-2 0-2 0-2 0-2 0-2 0-2 0-2 0-2 0-2 0-2 206-3 206-3 206-3 206-3 129-0 129-0 129-0 180-0 180-0 180-0 180-0 180-0 180-0 180-0 153-3 153-3 153-3 153-3 153-3 153-3 153-3 277-0 277-0 104-3 104-3 104-3 104-3 104-3 380-0 380-0 380-0 380-0 380-0 79-0 79-0 79-0 79-0 79-0 79-0 83-0 83-0 83-0 83-0 33-0 257-0 257-0 257-0 257-0 257-0 257-0 257-0 111-3 111-3 61-3 61-3 61-3 61-3 61-3 56-0 236-0 236-0 236-0 236-0 56-0 56-0 236-0 236-0 236-0 239-0 239-0 236-0 239-0 239-0 63-0 63-0 239-0 239-0 64-0 64-0 240-0 64-0 64-0 64-0 64-0 215-0 145-3 187-3 187-3 187-3 187-3 187-3 41-3 41-3 41-3 65-0 65-0 65-0 65-0 65-0 65-0 291-3 68-0 68-0 68-0 68-0 120-0 120-0 120-0 120-0 120-0 193-0 193-0 193-0 193-0 272-0 272-0 272-0 272-0 272-0 272-0 344-0 344-0 344-0 60-0 60-0 60-0 60-0 60-0 60-0 60-0 60-0 60-0 60-0 173-3 173-3 173-3 173-3 143-3 143-3 143-3 143-3 143-3 143-3 172-3 172-3 172-3 172-3 172-3 0-2 0-2 0-2 0-2 0-2 0-2 0-2 0-2 0-2 0-2 0-2 0-2 0-2 0-2 0-2 0-2 0-2 0-2 0-2 0-2 0-2 0-2 0-2 0-2 0-2 0-2 0-2 0-2 0-2 0-2 0-2 0-2 
0-2 0-2 0-2 0-2 0-2 0-2 0-2 0-2 0-2 0-2 0-2 0-2 0-2 0-2 0-2 0-2 0-2 0-2 0-2 0-2 0-2 0-2 0-2 0-2 0-2 0-2 0-2 0-2 0-2 0-2 0-2 0-2 0-2 0-2 0-2 0-2 0-2 206-3 206-3 206-3 206-3 129-0 129-0 129-0 180-0 180-0 180-0 180-0 180-0 180-0 180-0 112-0 112-0 112-0 153-3 153-3 153-3 277-0 277-0 277-0 104-3 277-0 277-0 104-3 104-3 380-0 380-0 380-0 380-0 380-0 79-0 79-0 79-0 380-0 79-0 79-0 83-0 83-0 83-0 33-0 33-0 257-0 257-0 306-0 306-0 257-0 257-0 257-0 111-3 111-3 61-3 61-3 61-3 61-3 61-3 56-0 236-0 236-0 236-0 236-0 236-0 236-0 236-0 236-0 236-0 236-0 236-0 236-0 239-0 63-0 63-0 63-0 239-0 239-0 64-0 64-0 64-0 64-0 64-0 64-0 64-0 215-0 145-3 145-3 187-3 187-3 187-3 187-3 41-3 41-3 41-3 65-0 65-0 65-0 65-0 65-0 65-0 65-0 68-0 68-0 68-0 68-0 120-0 120-0 120-0 193-0 193-0 193-0 193-0 193-0 341-0 341-0 341-0 341-0 272-0 341-0 272-0 344-0 344-0 60-0 60-0 60-0 275-3 275-3 275-3 275-3 275-3 60-0 60-0 60-0 173-3 173-3 173-3 173-3 143-3 143-3 143-3 143-3 143-3 143-3 172-3 172-3 172-3 172-3 172-3 172-3 0-2 0-2 0-2 0-2 0-2 0-2 0-2 0-2 0-2 0-2 0-2 0-2 0-2 0-2 0-2 0-2 0-2 0-2 0-2 0-2 0-2 0-2 0-2 0-2 0-2 0-2 0-2 0-2 0-2 0-2 0-2 
0-2 0-2 0-2 0-2 0-2 0-2 0-2 0-2 0-2 0-2 0-2 0-2 0-2 0-2 0-2 0-2 0-2 0-2 0-2 0-2 0-2 0-2 0-2 0-2 0-2 0-2 0-2 0-2 0-2 0-2 0-2 0-2 0-2 0-2 0-2 0-2 0-2 206-3 206-3 206-3 206-3 206-3 206-3 206-3 206-3 235-3 180-0 180-0 180-0 180-0 180-0 112-0 112-0 112-0 256-3 277-0 277-0 277-0 277-0 277-0 277-0 277-0 277-0 104-3 380-0 380-0 380-0 380-0 380-0 380-0 380-0 380-0 380-0 380-0 83-0 83-0 83-0 33-0 33-0 33-0 33-0 257-0 257-0 257-0 306-0 306-0 257-0 257-0 111-3 111-3 61-3 61-3 61-3 61-3 56-0 56-0 236-0 236-0 236-0 236-0 236-0 236-0 236-0 236-0 236-0 236-0 63-0 236-0 63-0 63-0 63-0 63-0 239-0 64-0 64-0 64-0 64-0 64-0 64-0 64-0 215-0 215-0 215-0 145-3 187-3 187-3 187-3 187-3 41-3 41-3 41-3 65-0 65-0 65-0 65-0 65-0 65-0 68-0 68-0 68-0 68-0 68-0 68-0 193-0 193-0 193-0 193-0 193-0 193-0 193-0 341-0 341-0 341-0 341-0 341-0 341-0 341-0 341-0 344-0 60-0 275-3 275-3 275-3 275-3 275-3 275-3 275-3 60-0 173-3 173-3 173-3 173-3 173-3 173-3 143-3 143-3 143-3 143-3 143-3 143-3 172-3 172-3 172-3 172-3 172-3 172-3 0-2 0-2 0-2 0-2 0-2 0-2 0-2 0-2 0-2 0-2 0-2 0-2 0-2 0-2 0-2 0-2 0-2 0-2 0-2 0-2 0-2 0-2 0-2 0-2 0-2 0-2 0-2 0-2 0-2 0-2 0-2 
0-2 0-2 0-2 0-2 0-2 0-2 0-2 0-2 0-2 0-2 0-2 0-2 0-2 0-2 0-2 0-2 0-2 0-2 0-2 0-2 0-2 0-2 0-2 0-2 0-2 0-2 0-2 0-2 0-2 0-2 0-2 0-2 0-2 0-2 0-2 0-2 0-2 206-3 206-3 206-3 206-3 206-3 206-3 206-3 206-3 235-3 235-3 235-3 180-0 180-0 180-0 112-0 254-3 112-0 256-3 256-3 256-3 256-3 277-0 277-0 277-0 277-0 277-0 380-0 380-0 280-0 380-0 380-0 380-0 380-0 380-0 380-0 380-0 380-0 83-0 83-0 83-0 33-0 33-0 33-0 33-0 257-0 257-0 257-0 306-0 160-0 111-3 111-3 111-3 61-3 61-3 61-3 111-3 61-3 61-3 56-0 236-0 236-0 138-3 236-0 288-0 288-0 236-0 63-0 63-0 63-0 63-0 236-0 63-0 63-0 63-0 63-0 63-0 64-0 64-0 64-0 64-0 64-0 64-0 64-0 215-0 215-0 215-0 187-3 187-3 187-3 187-3 187-3 41-3 41-3 41-3 186-0 65-0 65-0 65-0 65-0 65-0 68-0 68-0 68-0 68-0 68-0 68-0 193-0 193-0 193-0 193-0 341-0 341-0 341-0 341-0 341-0 269-0 341-0 341-0 341-0 341-0 341-0 275-3 275-3 275-3 275-3 275-3 275-3 275-3 275-3 275-3 60-0 173-3 173-3 173-3 173-3 173-3 173-3 143-3 173-3 173-3 173-3 173-3 173-3 172-3 172-3 172-3 172-3 172-3 172-3 0-2 0-2 0-2 0-2 0-2 0-2 0-2 0-2 0-2 0-2 0-2 0-2 0-2 0-2 0-2 0-2 0-2 0-2 0-2 0-2 0-2 0-2 0-2 0-2 0-2 0-2 0-2 0-2 0-2 0-2 0-2 
0-2 0-2 0-2 0-2 0-2 0-2 0-2 0-2 0-2 0-2 0-2 0-2 0-2 0-2 0-2 0-2 0-2 0-2 0-2 0-2 0-2 0-2 0-2 0-2 0-2 0-2 0-2 0-2 0-2 0-2 0-2 0-2 0-2 0-2 0-2 0-2 0-2 206-3 206-3 206-3 206-3 206-3 206-3 235-3 235-3 235-3 235-3 235-3 180-0 180-0 180-0 112-0 254-3 256-3 256-3 256-3 256-3 256-3 256-3 277-0 277-0 277-0 277-0 280-0 280-0 280-0 280-0 280-0 380-0 380-0 380-0 380-0 380-0 83-0 83-0 83-0 83-0 33-0 33-0 33-0 33-0 33-0 306-0 306-0 306-0 160-0 111-3 111-3 111-3 111-3 111-3 111-3 111-3 61-3 61-3 138-3 236-0 138-3 138-3 138-3 288-0 288-0 63-0 63-0 63-0 63-0 63-0 63-0 63-0 63-0 63-0 63-0 63-0 371-0 371-0 371-0 64-0 64-0 64-0 64-0 215-0 215-0 215-0 187-3 186-0 187-3 187-3 187-3 41-3 41-3 41-3 186-0 186-0 186-0 65-0 65-0 65-0 68-0 68-0 68-0 68-0 68-0 68-0 193-0 193-0 193-0 193-0 193-0 341-0 341-0 341-0 269-0 269-0 341-0 341-0 341-0 341-0 269-0 275-3 275-3 275-3 275-3 275-3 275-3 275-3 275-3 275-3 60-0 275-3 173-3 173-3 173-3 173-3 173-3 173-3 173-3 173-3 249-0 249-0 173-3 249-0 249-0 249-0 249-0 172-3 249-0 0-2 0-2 0-2 0-2 0-2 0-2 0-2 0-2 0-2 0-2 0-2 0-2 0-2 0-2 0-2 0-2 0-2 0-2 0-2 0-2 0-2 0-2 0-2 0-2 0-2 0-2 0-2 0-2 0-2 0-2 0-2 
0-2 0-2 0-2 0-2 0-2 0-2 0-2 0-2 0-2 0-2 0-2 0-2 0-2 0-2 0-2 0-2 0-2 0-2 0-2 0-2 0-2 0-2 0-2 0-2 0-2 0-2 0-2 0-2 0-2 0-2 0-2 0-2 0-2 0-2 0-2 0-2 0-2 206-3 206-3 206-3 206-3 80-3 235-3 235-3 235-3 235-3 235-3 235-3 180-0 180-0 112-0 112-0 254-3 256-3 256-3 256-3 256-3 256-3 256-3 256-3 277-0 277-0 280-0 280-0 280-0 280-0 280-0 280-0 280-0 380-0 380-0 380-0 380-0 83-0 83-0 33-0 83-0 33-0 306-0 306-0 306-0 306-0 306-0 306-0 306-0 160-0 160-0 111-3 160-0 160-0 111-3 111-3 111-3 61-3 138-3 138-3 138-3 138-3 138-3 288-0 288-0 288-0 63-0 63-0 288-0 63-0 63-0 63-0 63-0 63-0 63-0 371-0 371-0 371-0 371-0 371-0 371-0 64-0 215-0 215-0 215-0 215-0 215-0 215-0 186-0 186-0 187-3 187-3 41-3 186-0 186-0 186-0 186-0 186-0 65-0 65-0 65-0 68-0 68-0 68-0 268-0 268-0 268-0 191-3 191-3 193-0 193-0 193-0 341-0 341-0 341-0 269-0 269-0 269-0 269-0 269-0 269-0 269-0 275-3 275-3 275-3 195-0 195-0 195-0 195-0 195-0 275-3 275-3 275-3 219-0 173-3 173-3 173-3 219-0 219-0 369-0 369-0 369-0 249-0 249-0 249-0 249-0 249-0 249-0 249-0 249-0 0-2 0-2 0-2 0-2 0-2 0-2 0-2 0-2 0-2 0-2 0-2 0-2 0-2 0-2 0-2 0-2 0-2 0-2 0-2 0-2 0-2 0-2 0-2 0-2 0-2 0-2 0-2 0-2 0-2 0-2 0-2 
0-2 0-2 0-2 0-2 0-2 0-2 0-2 0-2 0-2 0-2 0-2 0-2 0-2 0-2 0-2 0-2 0-2 0-2 0-2 0-2 0-2 0-2 0-2 0-2 0-2 0-2 0-2 0-2 0-2 0-2 0-2 0-2 0-2 0-2 0-2 0-2 80-3 206-3 80-3 80-3 80-3 80-3 235-3 235-3 235-3 235-3 235-3 235-3 180-0 112-0 112-0 112-0 254-3 256-3 256-3 256-3 256-3 256-3 256-3 256-3 256-3 277-0 277-0 277-0 280-0 280-0 280-0 280-0 280-0 83-0 83-0 380-0 83-0 83-0 33-0 33-0 33-0 33-0 306-0 306-0 306-0 306-0 306-0 306-0 160-0 160-0 160-0 111-3 160-0 160-0 111-3 111-3 111-3 111-3 138-3 138-3 138-3 138-3 288-0 288-0 288-0 288-0 288-0 63-0 288-0 63-0 288-0 242-0 242-0 242-0 242-0 371-0 371-0 371-0 371-0 371-0 215-0 215-0 215-0 215-0 215-0 215-0 215-0 215-0 186-0 186-0 186-0 186-0 186-0 186-0 345-3 186-0 186-0 186-0 186-0 65-0 65-0 68-0 68-0 268-0 268-0 268-0 268-0 191-3 191-3 191-3 193-0 193-0 341-0 341-0 269-0 269-0 269-0 269-0 269-0 269-0 269-0 269-0 95-0 275-3 275-3 275-3 195-0 195-0 195-0 195-0 219-0 219-0 219-0 219-0 219-0 219-0 219-0 219-0 369-0 369-0 369-0 369-0 249-0 249-0 249-0 249-0 249-0 249-0 249-0 249-0 0-2 0-2 0-2 0-2 0-2 0-2 0-2 0-2 0-2 0-2 0-2 0-2 0-2 0-2 0-2 0-2 0-2 0-2 0-2 0-2 0-2 0-2 0-2 0-2 0-2 0-2 0-2 0-2 0-2 0-2 0-2 
0-2 0-2 0-2 0-2 0-2 0-2 0-2 0-2 0-2 0-2 0-2 0-2 0-2 0-2 0-2 0-2 0-2 0-2 0-2 0-2 0-2 0-2 0-2 0-2 0-2 0-2 0-2 0-2 0-2 0-2 0-2 0-2 0-2 0-2 0-2 0-2 80-3 80-3 80-3 80-3 235-3 235-3 235-3 235-3 235-3 235-3 235-3 235-3 180-0 112-0 112-0 254-3 254-3 256-3 256-3 256-3 256-3 256-3 256-3 256-3 256-3 277-0 277-0 342-3 280-0 280-0 280-0 280-0 280-0 83-0 83-0 83-0 83-0 33-0 33-0 33-0 306-0 306-0 306-0 306-0 306-0 306-0 160-0 160-0 160-0 160-0 160-0 111-3 160-0 245-3 111-3 111-3 111-3 111-3 138-3 138-3 138-3 138-3 288-0 288-0 288-0 288-0 288-0 288-0 288-0 288-0 288-0 242-0 242-0 242-0 242-0 371-0 371-0 371-0 371-0 371-0 215-0 215-0 215-0 215-0 215-0 215-0 215-0 215-0 186-0 186-0 186-0 186-0 186-0 186-0 345-3 186-0 186-0 186-0 186-0 65-0 268-0 268-0 68-0 268-0 268-0 191-3 191-3 191-3 191-3 191-3 193-0 341-0 341-0 192-3 192-3 269-0 269-0 269-0 269-0 269-0 269-0 269-0 95-0 95-0 195-0 195-0 195-0 195-0 195-0 195-0 195-0 219-0 219-0 219-0 219-0 219-0 219-0 219-0 369-0 369-0 369-0 369-0 369-0 249-0 249-0 249-0 249-0 249-0 249-0 249-0 0-2 0-2 0-2 0-2 0-2 0-2 0-2 0-2 0-2 0-2 0-2 0-2 0-2 0-2 0-2 0-2 0-2 0-2 0-2 0-2 0-2 0-2 0-2 0-2 0-2 0-2 0-2 0-2 0-2 0-2 0-2 
0-2 0-2 0-2 0-2 0-2 0-2 0-2 0-2 0-2 0-2 0-2 0-2 0-2 0-2 0-2 0-2 0-2 0-2 0-2 0-2 0-2 0-2 0-2 0-2 0-2 0-2 0-2 0-2 0-2 0-2 0-2 0-2 0-2 0-2 0-2 0-2 80-3 80-3 80-3 80-3 235-3 235-3 235-3 112-0 112-0 112-0 112-0 235-3 180-0 112-0 112-0 254-3 254-3 254-3 254-3 254-3 256-3 256-3 256-3 254-3 256-3 277-0 342-3 342-3 342-3 280-0 280-0 280-0 280-0 280-0 280-0 83-0 83-0 33-0 33-0 33-0 33-0 306-0 306-0 306-0 306-0 306-0 160-0 160-0 160-0 160-0 160-0 160-0 160-0 245-3 111-3 111-3 111-3 111-3 138-3 138-3 138-3 138-3 138-3 288-0 288-0 288-0 242-0 242-0 242-0 242-0 242-0 242-0 242-0 242-0 242-0 371-0 371-0 371-0 371-0 371-0 215-0 215-0 40-3 538-0 538-0 215-0 215-0 538-0 186-0 186-0 538-0 538-0 186-0 186-0 345-3 345-3 345-3 345-3 345-3 268-0 268-0 268-0 68-0 268-0 268-0 191-3 191-3 191-3 191-3 191-3 341-0 341-0 341-0 192-3 192-3 192-3 269-0 269-0 269-0 269-0 269-0 95-0 95-0 95-0 195-0 195-0 195-0 195-0 195-0 195-0 219-0 219-0 219-0 219-0 219-0 219-0 219-0 219-0 369-0 369-0 369-0 369-0 369-0 369-0 369-0 369-0 249-0 249-0 249-0 249-0 249-0 0-2 0-2 0-2 0-2 0-2 0-2 0-2 0-2 0-2 0-2 0-2 0-2 0-2 0-2 0-2 0-2 0-2 0-2 0-2 0-2 0-2 0-2 0-2 0-2 0-2 0-2 0-2 0-2 0-2 0-2 
0-2 0-2 0-2 0-2 0-2 0-2 0-2 0-2 0-2 0-2 0-2 0-2 0-2 0-2 0-2 0-2 0-2 0-2 0-2 0-2 0-2 0-2 0-2 0-2 0-2 0-2 0-2 0-2 0-2 0-2 0-2 0-2 0-2 0-2 0-2 0-2 80-3 80-3 80-3 80-3 235-3 235-3 235-3 112-0 112-0 112-0 112-0 112-0 112-0 112-0 112-0 254-3 254-3 254-3 254-3 254-3 254-3 254-3 254-3 254-3 256-3 342-3 342-3 342-3 342-3 280-0 280-0 280-0 280-0 280-0 83-0 83-0 83-0 185-0 185-0 155-3 33-0 155-3 155-3 306-0 306-0 306-0 160-0 160-0 160-0 160-0 160-0 245-3 245-3 245-3 245-3 111-3 111-3 111-3 138-3 138-3 138-3 138-3 138-3 288-0 288-0 288-0 242-0 242-0 242-0 242-0 242-0 242-0 242-0 242-0 242-0 371-0 371-0 371-0 371-0 371-0 215-0 40-3 40-3 40-3 538-0 538-0 538-0 538-0 538-0 538-0 538-0 538-0 538-0 142-0 345-3 345-3 345-3 345-3 345-3 268-0 268-0 268-0 68-0 68-0 268-0 268-0 191-3 191-3 191-3 191-3 191-3 191-3 192-3 192-3 192-3 192-3 192-3 269-0 269-0 269-0 269-0 95-0 95-0 95-0 95-0 195-0 195-0 195-0 195-0 219-0 219-0 219-0 219-0 219-0 219-0 219-0 219-0 219-0 369-0 369-0 369-0 369-0 369-0 369-0 369-0 271-3 271-3 271-3 249-0 249-0 249-0 0-2 0-2 0-2 0-2 0-2 0-2 0-2 0-2 0-2 0-2 0-2 0-2 0-2 0-2 0-2 0-2 0-2 0-2 0-2 0-2 0-2 0-2 0-2 0-2 0-2 0-2 0-2 0-2 0-2 0-2 
0-2 0-2 0-2 0-2 0-2 0-2 0-2 0-2 0-2 0-2 0-2 0-2 0-2 0-2 0-2 0-2 0-2 0-2 0-2 0-2 0-2 0-2 0-2 0-2 0-2 0-2 0-2 0-2 0-2 0-2 0-2 0-2 0-2 0-2 0-2 0-2 80-3 80-3 80-3 80-3 80-3 235-3 235-3 235-3 112-0 112-0 252-0 252-0 112-0 112-0 112-0 112-0 112-0 254-3 254-3 254-3 254-3 254-3 254-3 254-3 254-3 342-3 342-3 342-3 342-3 280-0 280-0 280-0 280-0 280-0 280-0 280-0 185-0 185-0 185-0 155-3 33-0 33-0 155-3 155-3 306-0 306-0 160-0 160-0 160-0 160-0 160-0 245-3 245-3 111-3 111-3 111-3 138-3 138-3 138-3 138-3 138-3 138-3 138-3 288-0 288-0 288-0 242-0 242-0 242-0 242-0 242-0 242-0 242-0 242-0 242-0 103-3 103-3 371-0 371-0 371-0 40-3 40-3 40-3 538-0 538-0 538-0 538-0 538-0 538-0 538-0 538-0 538-0 142-0 142-0 345-3 345-3 345-3 345-3 345-3 345-3 268-0 268-0 268-0 268-0 268-0 268-0 191-3 191-3 191-3 191-3 191-3 191-3 192-3 192-3 192-3 192-3 192-3 269-0 192-3 269-0 192-3 192-3 95-0 95-0 95-0 195-0 195-0 195-0 195-0 219-0 219-0 219-0 219-0 146-0 219-0 219-0 146-0 369-0 369-0 369-0 369-0 369-0 369-0 369-0 369-0 271-3 271-3 271-3 271-3 249-0 249-0 0-2 0-2 0-2 0-2 0-2 0-2 0-2 0-2 0-2 0-2 0-2 0-2 0-2 0-2 0-2 0-2 0-2 0-2 0-2 0-2 0-2 0-2 0-2 0-2 0-2 0-2 0-2 0-2 0-2 0-2 
0-2 0-2 0-2 0-2 0-2 0-2 0-2 0-2 0-2 0-2 0-2 0-2 0-2 0-2 0-2 0-2 0-2 0-2 0-2 0-2 0-2 0-2 0-2 0-2 0-2 0-2 0-2 0-2 0-2 0-2 0-2 0-2 0-2 0-2 0-2 80-3 80-3 80-3 80-3 252-0 80-3 235-3 235-3 252-0 252-0 252-0 252-0 252-0 252-0 178-3 178-3 154-0 154-0 154-0 254-3 254-3 254-3 254-3 342-3 342-3 342-3 342-3 342-3 342-3 342-3 280-0 185-0 185-0 185-0 185-0 280-0 185-0 185-0 185-0 185-0 155-3 155-3 155-3 155-3 155-3 306-0 306-0 160-0 160-0 160-0 245-3 245-3 245-3 245-3 245-3 245-3 138-3 138-3 9-0 9-0 138-3 138-3 138-3 288-0 288-0 288-0 288-0 242-0 152-0 152-0 242-0 242-0 242-0 242-0 103-3 103-3 103-3 103-3 371-0 371-0 371-0 40-3 40-3 538-0 538-0 538-0 538-0 538-0 538-0 538-0 538-0 538-0 142-0 142-0 345-3 345-3 345-3 345-3 345-3 345-3 345-3 268-0 268-0 268-0 268-0 268-0 268-0 191-3 191-3 191-3 191-3 191-3 191-3 192-3 192-3 192-3 192-3 192-3 192-3 192-3 192-3 192-3 95-0 95-0 95-0 95-0 195-0 195-0 195-0 195-0 146-0 146-0 219-0 219-0 146-0 146-0 146-0 146-0 146-0 369-0 299-0 299-0 299-0 369-0 369-0 369-0 271-3 271-3 271-3 271-3 271-3 271-3 0-2 0-2 0-2 0-2 0-2 0-2 0-2 0-2 0-2 0-2 0-2 0-2 0-2 0-2 0-2 0-2 0-2 0-2 0-2 0-2 0-2 0-2 0-2 0-2 0-2 0-2 0-2 0-2 0-2 0-2 
0-2 0-2 0-2 0-2 0-2 0-2 0-2 0-2 0-2 0-2 0-2 0-2 0-2 0-2 0-2 0-2 0-2 0-2 0-2 0-2 0-2 0-2 0-2 0-2 0-2 0-2 0-2 0-2 0-2 0-2 0-2 0-2 0-2 0-2 0-2 80-3 80-3 80-3 80-3 252-0 252-0 252-0 235-3 252-0 178-3 178-3 178-3 178-3 178-3 178-3 178-3 154-0 154-0 154-0 154-0 154-0 254-3 254-3 342-3 342-3 342-3 342-3 342-3 342-3 342-3 185-0 185-0 185-0 185-0 185-0 185-0 185-0 185-0 185-0 185-0 155-3 155-3 155-3 155-3 155-3 306-0 306-0 263-0 263-0 160-0 160-0 245-3 245-3 245-3 245-3 245-3 138-3 9-0 9-0 9-0 9-0 9-0 9-0 288-0 288-0 288-0 288-0 152-0 152-0 152-0 242-0 106-0 106-0 106-0 103-3 103-3 103-3 103-3 103-3 103-3 371-0 371-0 40-3 538-0 538-0 538-0 538-0 538-0 142-0 142-0 142-0 142-0 142-0 142-0 345-3 345-3 345-3 345-3 345-3 345-3 268-0 268-0 268-0 268-0 118-0 118-0 118-0 191-3 118-0 191-3 118-0 189-3 192-3 192-3 192-3 192-3 170-0 192-3 192-3 192-3 192-3 95-0 95-0 95-0 95-0 195-0 195-0 195-0 195-0 195-0 146-0 146-0 146-0 146-0 146-0 146-0 146-0 146-0 146-0 299-0 299-0 299-0 299-0 299-0 299-0 369-0 271-3 271-3 271-3 271-3 271-3 271-3 0-2 0-2 0-2 0-2 0-2 0-2 0-2 0-2 0-2 0-2 0-2 0-2 0-2 0-2 0-2 0-2 0-2 0-2 0-2 0-2 0-2 0-2 0-2 0-2 0-2 0-2 0-2 0-2 0-2 0-2 
0-2 0-2 0-2 0-2 0-2 0-2 0-2 0-2 0-2 0-2 0-2 0-2 0-2 0-2 0-2 0-2 0-2 0-2 0-2 0-2 0-2 0-2 0-2 0-2 0-2 0-2 0-2 0-2 0-2 0-2 0-2 0-2 0-2 0-2 0-2 80-3 80-3 80-3 80-3 252-0 252-0 252-0 252-0 252-0 178-3 178-3 178-3 178-3 178-3 178-3 154-0 154-0 154-0 154-0 154-0 154-0 254-3 254-3 254-3 342-3 342-3 342-3 342-3 342-3 342-3 185-0 105-0 105-0 105-0 105-0 185-0 185-0 185-0 185-0 185-0 155-3 155-3 155-3 155-3 155-3 155-3 155-3 263-0 263-0 263-0 263-0 245-3 245-3 245-3 245-3 245-3 9-0 9-0 9-0 9-0 9-0 9-0 152-0 152-0 288-0 152-0 152-0 152-0 152-0 152-0 152-0 106-0 106-0 106-0 103-3 103-3 103-3 103-3 103-3 103-3 103-3 371-0 40-3 40-3 40-3 40-3 538-0 142-0 142-0 142-0 142-0 142-0 142-0 142-0 345-3 345-3 345-3 362-3 345-3 241-0 241-0 241-0 241-0 268-0 118-0 118-0 118-0 118-0 118-0 118-0 118-0 189-3 189-3 192-3 192-3 192-3 170-0 95-0 95-0 95-0 95-0 95-0 95-0 95-0 95-0 195-0 43-0 195-0 146-0 146-0 146-0 146-0 146-0 146-0 146-0 146-0 146-0 325-0 299-0 299-0 299-0 299-0 299-0 299-0 299-0 299-0 271-3 271-3 271-3 271-3 271-3 271-3 0-2 0-2 0-2 0-2 0-2 0-2 0-2 0-2 0-2 0-2 0-2 0-2 0-2 0-2 0-2 0-2 0-2 0-2 0-2 0-2 0-2 0-2 0-2 0-2 0-2 0-2 0-2 0-2 0-2 0-2 
0-2 0-2 0-2 0-2 0-2 0-2 0-2 0-2 0-2 0-2 0-2 0-2 0-2 0-2 0-2 0-2 0-2 0-2 0-2 0-2 0-2 0-2 0-2 0-2 0-2 0-2 0-2 0-2 0-2 0-2 0-2 0-2 0-2 0-2 0-2 80-3 80-3 252-0 252-0 252-0 252-0 252-0 252-0 252-0 178-3 178-3 178-3 178-3 178-3 178-3 178-3 154-0 154-0 154-0 154-0 154-0 154-0 154-0 254-3 342-3 342-3 342-3 105-0 105-0 105-0 105-0 105-0 312-0 105-0 105-0 185-0 185-0 185-0 185-0 185-0 185-0 155-3 155-3 155-3 155-3 155-3 155-3 263-0 263-0 263-0 263-0 245-3 245-3 245-3 245-3 245-3 9-0 9-0 9-0 9-0 9-0 9-0 152-0 152-0 152-0 152-0 152-0 152-0 152-0 152-0 106-0 106-0 106-0 106-0 106-0 106-0 103-3 103-3 103-3 103-3 103-3 103-3 40-3 40-3 40-3 40-3 142-0 142-0 142-0 142-0 142-0 362-3 142-0 142-0 362-3 362-3 362-3 362-3 241-0 241-0 241-0 241-0 118-0 118-0 118-0 118-0 118-0 118-0 118-0 118-0 118-0 189-3 189-3 189-3 189-3 170-0 170-0 170-0 170-0 170-0 170-0 374-0 95-0 95-0 374-0 195-0 43-0 43-0 146-0 146-0 146-0 146-0 146-0 146-0 146-0 146-0 146-0 325-0 325-0 325-0 299-0 299-0 299-0 299-0 299-0 299-0 299-0 271-3 271-3 271-3 271-3 271-3 0-2 0-2 0-2 0-2 0-2 0-2 0-2 0-2 0-2 0-2 0-2 0-2 0-2 0-2 0-2 0-2 0-2 0-2 0-2 0-2 0-2 0-2 0-2 0-2 0-2 0-2 0-2 0-2 0-2 0-2 
0-2 0-2 0-2 0-2 0-2 0-2 0-2 0-2 0-2 0-2 0-2 0-2 0-2 0-2 0-2 0-2 0-2 0-2 0-2 0-2 0-2 0-2 0-2 0-2 0-2 0-2 0-2 0-2 0-2 0-2 0-2 0-2 0-2 0-2 0-2 237-0 237-0 252-0 252-0 252-0 252-0 252-0 252-0 252-0 252-0 178-3 378-3 378-3 378-3 378-3 178-3 378-3 378-3 378-3 154-0 87-3 154-0 154-0 154-0 154-0 154-0 105-0 105-0 105-0 105-0 105-0 312-0 312-0 105-0 105-0 185-0 185-0 185-0 185-0 155-3 155-3 155-3 155-3 155-3 155-3 155-3 263-0 263-0 263-0 263-0 263-0 263-0 245-3 245-3 245-3 245-3 245-3 9-0 9-0 9-0 9-0 9-0 9-0 152-0 247-0 152-0 152-0 152-0 152-0 152-0 106-0 106-0 106-0 106-0 106-0 103-3 103-3 103-3 103-3 103-3 40-3 103-3 40-3 40-3 40-3 40-3 142-0 142-0 142-0 142-0 142-0 362-3 142-0 142-0 362-3 362-3 362-3 362-3 241-0 241-0 241-0 118-0 118-0 118-0 118-0 118-0 118-0 118-0 118-0 118-0 189-3 189-3 189-3 189-3 189-3 170-0 170-0 170-0 170-0 170-0 374-0 374-0 95-0 95-0 374-0 43-0 43-0 43-0 43-0 43-0 146-0 146-0 43-0 43-0 146-0 146-0 325-0 325-0 325-0 325-0 299-0 299-0 299-0 299-0 299-0 299-0 199-3 199-3 199-3 271-3 271-3 271-3 0-2 0-2 0-2 0-2 0-2 0-2 0-2 0-2 0-2 0-2 0-2 0-2 0-2 0-2 0-2 0-2 0-2 0-2 0-2 0-2 0-2 0-2 0-2 0-2 0-2 0-2 0-2 0-2 0-2 0-2 
0-2 0-2 0-2 0-2 0-2 0-2 0-2 0-2 0-2 0-2 0-2 0-2 0-2 0-2 0-2 0-2 0-2 0-2 0-2 0-2 0-2 0-2 0-2 0-2 0-2 0-2 0-2 0-2 0-2 0-2 0-2 0-2 0-2 0-2 237-0 237-0 237-0 237-0 237-0 252-0 252-0 252-0 252-0 252-0 252-0 178-3 378-3 378-3 378-3 378-3 378-3 378-3 378-3 378-3 87-3 87-3 154-0 154-0 154-0 154-0 154-0 105-0 105-0 105-0 105-0 312-0 312-0 312-0 312-0 312-0 185-0 185-0 185-0 185-0 185-0 310-0 155-3 155-3 155-3 155-3 155-3 263-0 263-0 263-0 263-0 263-0 263-0 245-3 245-3 245-3 245-3 245-3 9-0 9-0 9-0 9-0 9-0 247-0 247-0 247-0 152-0 152-0 152-0 152-0 152-0 106-0 106-0 106-0 106-0 106-0 106-0 103-3 103-3 103-3 103-3 40-3 40-3 40-3 40-3 40-3 40-3 40-3 40-3 142-0 142-0 142-0 362-3 362-3 362-3 362-3 362-3 362-3 362-3 241-0 241-0 241-0 241-0 241-0 118-0 118-0 118-0 118-0 118-0 118-0 189-3 189-3 189-3 189-3 170-0 170-0 170-0 170-0 170-0 170-0 170-0 374-0 374-0 374-0 374-0 374-0 43-0 43-0 43-0 43-0 43-0 43-0 43-0 43-0 43-0 43-0 43-0 325-0 325-0 325-0 325-0 299-0 299-0 299-0 299-0 299-0 199-3 199-3 199-3 199-3 271-3 271-3 271-3 0-2 0-2 0-2 0-2 0-2 0-2 0-2 0-2 0-2 0-2 0-2 0-2 0-2 0-2 0-2 0-2 0-2 0-2 0-2 0-2 0-2 0-2 0-2 0-2 0-2 0-2 0-2 0-2 0-2 0-2 
0-2 0-2 0-2 0-2 0-2 0-2 0-2 0-2 0-2 0-2 0-2 0-2 0-2 0-2 0-2 0-2 0-2 0-2 0-2 0-2 0-2 0-2 0-2 0-2 0-2 0-2 0-2 0-2 0-2 0-2 0-2 0-2 0-2 0-2 237-0 237-0 237-0 237-0 237-0 301-0 301-0 301-0 301-0 178-3 178-3 178-3 178-3 378-3 378-3 378-3 378-3 378-3 378-3 87-3 87-3 87-3 87-3 154-0 154-0 154-0 105-0 105-0 105-0 105-0 312-0 312-0 312-0 312-0 312-0 312-0 312-0 312-0 310-0 310-0 310-0 310-0 310-0 310-0 310-0 310-0 263-0 263-0 263-0 263-0 263-0 263-0 255-3 255-3 255-3 255-3 245-3 9-0 9-0 9-0 9-0 9-0 9-0 247-0 247-0 247-0 247-0 247-0 247-0 152-0 152-0 106-0 234-3 234-3 106-0 106-0 106-0 103-3 103-3 103-3 40-3 40-3 40-3 40-3 40-3 339-0 121-0 121-0 121-0 142-0 142-0 142-0 362-3 362-3 362-3 362-3 362-3 362-3 241-0 241-0 241-0 241-0 241-0 241-0 118-0 118-0 118-0 293-3 293-3 293-3 189-3 189-3 189-3 189-3 170-0 170-0 170-0 170-0 170-0 170-0 170-0 374-0 374-0 374-0 374-0 374-0 374-0 374-0 43-0 43-0 43-0 43-0 43-0 43-0 222-3 222-3 43-0 325-0 325-0 325-0 325-0 299-0 299-0 443-0 299-0 299-0 299-0 199-3 199-3 199-3 199-3 199-3 271-3 0-2 0-2 0-2 0-2 0-2 0-2 0-2 0-2 0-2 0-2 0-2 0-2 0-2 0-2 0-2 0-2 0-2 0-2 0-2 0-2 0-2 0-2 0-2 0-2 0-2 0-2 0-2 0-2 0-2 0-2 
0-2 0-2 0-2 0-2 0-2 0-2 0-2 0-2 0-2 0-2 0-2 0-2 0-2 0-2 0-2 0-2 0-2 0-2 0-2 0-2 0-2 0-2 0-2 0-2 0-2 0-2 0-2 0-2 0-2 0-2 0-2 0-2 0-2 0-2 237-0 237-0 237-0 237-0 237-0 301-0 301-0 301-0 301-0 178-3 178-3 178-3 178-3 178-3 378-3 378-3 378-3 378-3 378-3 87-3 87-3 87-3 87-3 154-0 105-0 105-0 105-0 105-0 105-0 105-0 312-0 312-0 312-0 312-0 312-0 312-0 312-0 312-0 310-0 310-0 310-0 310-0 310-0 310-0 310-0 310-0 263-0 263-0 263-0 263-0 263-0 263-0 255-3 255-3 255-3 255-3 255-3 436-3 363-3 9-0 9-0 363-3 363-3 363-3 247-0 247-0 247-0 247-0 247-0 152-0 152-0 234-3 234-3 234-3 234-3 106-0 106-0 106-0 106-0 106-0 106-0 40-3 40-3 339-0 339-0 339-0 121-0 121-0 121-0 121-0 121-0 142-0 362-3 362-3 362-3 362-3 362-3 362-3 241-0 241-0 241-0 241-0 241-0 241-0 293-3 293-3 293-3 293-3 293-3 293-3 189-3 189-3 189-3 189-3 170-0 170-0 170-0 350-3 170-0 170-0 170-0 374-0 374-0 374-0 374-0 374-0 374-0 374-0 374-0 374-0 43-0 43-0 222-3 222-3 222-3 222-3 222-3 325-0 325-0 325-0 325-0 443-0 443-0 443-0 443-0 199-3 199-3 199-3 199-3 199-3 199-3 199-3 199-3 0-2 0-2 0-2 0-2 0-2 0-2 0-2 0-2 0-2 0-2 0-2 0-2 0-2 0-2 0-2 0-2 0-2 0-2 0-2 0-2 0-2 0-2 0-2 0-2 0-2 0-2 0-2 0-2 0-2 0-2 
0-2 0-2 0-2 0-2 0-2 0-2 0-2 0-2 0-2 0-2 0-2 0-2 0-2 0-2 0-2 0-2 0-2 0-2 0-2 0-2 0-2 0-2 0-2 0-2 0-2 0-2 0-2 0-2 0-2 0-2 0-2 0-2 0-2 0-2 237-0 237-0 237-0 237-0 237-0 301-0 301-0 301-0 301-0 301-0 301-0 301-0 178-3 178-3 378-3 378-3 378-3 378-3 378-3 87-3 87-3 87-3 87-3 87-3 87-3 105-0 105-0 105-0 105-0 312-0 312-0 312-0 312-0 312-0 312-0 312-0 312-0 157-3 157-3 157-3 310-0 310-0 310-0 310-0 310-0 255-3 255-3 255-3 255-3 263-0 263-0 255-3 255-3 255-3 255-3 255-3 255-3 436-3 363-3 363-3 363-3 363-3 363-3 363-3 247-0 247-0 247-0 247-0 247-0 152-0 234-3 234-3 234-3 234-3 234-3 234-3 234-3 106-0 106-0 106-0 339-0 40-3 40-3 339-0 339-0 339-0 339-0 121-0 121-0 121-0 121-0 121-0 121-0 362-3 362-3 362-3 362-3 362-3 241-0 241-0 241-0 241-0 293-3 293-3 293-3 293-3 293-3 293-3 293-3 189-3 189-3 350-3 350-3 350-3 350-3 170-0 350-3 350-3 170-0 170-0 170-0 374-0 374-0 374-0 374-0 374-0 374-0 374-0 374-0 43-0 43-0 222-3 222-3 163-3 163-3 222-3 222-3 325-0 325-0 325-0 325-0 443-0 443-0 443-0 443-0 443-0 443-0 199-3 199-3 199-3 199-3 199-3 199-3 0-2 0-2 0-2 0-2 0-2 0-2 0-2 0-2 0-2 0-2 0-2 0-2 0-2 0-2 0-2 0-2 0-2 0-2 0-2 0-2 0-2 0-2 0-2 0-2 0-2 0-2 0-2 0-2 0-2 0-2 
0-2 0-2 0-2 0-2 0-2 0-2 0-2 0-2 0-2 0-2 0-2 0-2 0-2 0-2 0-2 0-2 0-2 0-2 0-2 0-2 0-2 0-2 0-2 0-2 0-2 0-2 0-2 0-2 0-2 0-2 0-2 0-2 0-2 0-2 237-0 237-0 237-0 237-0 237-0 301-0 301-0 301-0 301-0 301-0 301-0 301-0 178-3 178-3 378-3 378-3 378-3 378-3 378-3 233-0 87-3 87-3 87-3 87-3 202-0 202-0 202-0 202-0 105-0 105-0 312-0 312-0 312-0 312-0 312-0 312-0 312-0 157-3 157-3 157-3 310-0 310-0 310-0 310-0 310-0 255-3 255-3 255-3 255-3 255-3 255-3 255-3 255-3 436-3 436-3 436-3 436-3 436-3 363-3 363-3 363-3 363-3 363-3 363-3 247-0 247-0 247-0 247-0 247-0 234-3 234-3 234-3 234-3 234-3 234-3 234-3 234-3 234-3 339-0 339-0 339-0 339-0 339-0 339-0 339-0 339-0 339-0 121-0 121-0 121-0 121-0 121-0 121-0 121-0 362-3 362-3 362-3 362-3 362-3 241-0 241-0 241-0 293-3 293-3 293-3 293-3 293-3 293-3 293-3 189-3 189-3 189-3 350-3 350-3 350-3 350-3 350-3 350-3 170-0 170-0 91-3 374-0 374-0 197-0 197-0 197-0 197-0 374-0 374-0 43-0 43-0 222-3 222-3 222-3 163-3 222-3 325-0 325-0 325-0 325-0 325-0 443-0 443-0 443-0 443-0 443-0 443-0 199-3 199-3 199-3 199-3 199-3 218-0 0-2 0-2 0-2 0-2 0-2 0-2 0-2 0-2 0-2 0-2 0-2 0-2 0-2 0-2 0-2 0-2 0-2 0-2 0-2 0-2 0-2 0-2 0-2 0-2 0-2 0-2 0-2 0-2 0-2 0-2 
0-2 0-2 0-2 0-2 0-2 0-2 0-2 0-2 0-2 0-2 0-2 0-2 0-2 0-2 0-2 0-2 0-2 0-2 0-2 0-2 0-2 0-2 0-2 0-2 0-2 0-2 0-2 0-2 0-2 0-2 0-2 0-2 0-2 0-2 237-0 237-0 237-0 237-0 237-0 301-0 301-0 301-0 301-0 301-0 301-0 301-0 178-3 178-3 428-0 233-0 378-3 233-0 233-0 233-0 87-3 87-3 202-0 202-0 202-0 202-0 202-0 202-0 105-0 105-0 105-0 331-0 312-0 312-0 157-3 157-3 157-3 157-3 157-3 157-3 310-0 310-0 310-0 310-0 310-0 310-0 310-0 238-0 255-3 255-3 255-3 255-3 255-3 436-3 436-3 436-3 436-3 436-3 363-3 363-3 363-3 363-3 363-3 363-3 363-3 363-3 247-0 247-0 247-0 247-0 234-3 234-3 234-3 234-3 234-3 234-3 234-3 234-3 339-0 339-0 339-0 292-0 339-0 339-0 339-0 339-0 339-0 121-0 262-3 121-0 121-0 121-0 121-0 121-0 362-3 362-3 362-3 362-3 241-0 241-0 414-0 414-0 293-3 293-3 293-3 293-3 293-3 293-3 293-3 189-3 189-3 189-3 350-3 350-3 350-3 350-3 350-3 350-3 91-3 91-3 91-3 91-3 197-0 197-0 197-0 197-0 197-0 374-0 374-0 43-0 43-0 222-3 222-3 222-3 163-3 163-3 163-3 325-0 325-0 325-0 325-0 443-0 443-0 443-0 443-0 443-0 443-0 199-3 199-3 199-3 218-0 218-0 218-0 0-2 0-2 0-2 0-2 0-2 0-2 0-2 0-2 0-2 0-2 0-2 0-2 0-2 0-2 0-2 0-2 0-2 0-2 0-2 0-2 0-2 0-2 0-2 0-2 0-2 0-2 0-2 0-2 0-2 0-2 
0-2 0-2 0-2 0-2 0-2 0-2 0-2 0-2 0-2 0-2 0-2 0-2 0-2 0-2 0-2 0-2 0-2 0-2 0-2 0-2 0-2 0-2 0-2 0-2 0-2 0-2 0-2 0-2 0-2 0-2 0-2 0-2 0-2 0-2 237-0 237-0 237-0 237-0 237-0 301-0 301-0 301-0 301-0 301-0 301-0 301-0 428-0 428-0 428-0 233-0 233-0 233-0 233-0 233-0 233-0 87-3 202-0 202-0 202-0 202-0 202-0 202-0 202-0 202-0 331-0 331-0 331-0 331-0 331-0 157-3 157-3 157-3 157-3 157-3 412-0 412-0 412-0 310-0 310-0 310-0 238-0 238-0 238-0 255-3 255-3 255-3 255-3 436-3 436-3 436-3 436-3 436-3 363-3 363-3 363-3 363-3 363-3 363-3 363-3 363-3 247-0 247-0 247-0 247-0 247-0 234-3 234-3 234-3 234-3 234-3 234-3 339-0 339-0 339-0 292-0 292-0 339-0 339-0 339-0 339-0 262-3 262-3 262-3 262-3 262-3 121-0 121-0 121-0 121-0 121-0 121-0 414-0 414-0 414-0 414-0 414-0 293-3 293-3 293-3 293-3 293-3 293-3 293-3 293-3 189-3 189-3 350-3 350-3 350-3 350-3 350-3 350-3 91-3 91-3 91-3 91-3 197-0 197-0 197-0 197-0 197-0 197-0 43-0 43-0 222-3 222-3 222-3 163-3 163-3 163-3 163-3 325-0 325-0 325-0 325-0 443-0 443-0 443-0 443-0 443-0 443-0 199-3 218-0 218-0 218-0 218-0 218-0 218-0 0-2 0-2 0-2 0-2 0-2 0-2 0-2 0-2 0-2 0-2 0-2 0-2 0-2 0-2 0-2 0-2 0-2 0-2 0-2 0-2 0-2 0-2 0-2 0-2 0-2 0-2 0-2 0-2 0-2 
0-2 0-2 0-2 0-2 0-2 0-2 0-2 0-2 0-2 0-2 0-2 0-2 0-2 0-2 0-2 0-2 0-2 0-2 0-2 0-2 0-2 0-2 0-2 0-2 0-2 0-2 0-2 0-2 0-2 0-2 0-2 0-2 0-2 0-2 237-0 377-3 237-0 237-0 301-0 301-0 229-0 229-0 229-0 229-0 428-0 428-0 428-0 428-0 233-0 233-0 233-0 233-0 233-0 233-0 233-0 87-3 87-3 202-0 202-0 202-0 202-0 202-0 202-0 202-0 331-0 331-0 331-0 331-0 331-0 157-3 157-3 157-3 157-3 157-3 412-0 412-0 412-0 310-0 238-0 238-0 238-0 238-0 238-0 238-0 238-0 255-3 255-3 436-3 436-3 436-3 436-3 436-3 436-3 363-3 436-3 436-3 363-3 363-3 363-3 182-3 182-3 247-0 247-0 247-0 247-0 321-3 234-3 234-3 234-3 321-3 339-0 339-0 321-3 321-3 292-0 292-0 339-0 339-0 339-0 262-3 262-3 262-3 262-3 262-3 262-3 121-0 121-0 121-0 121-0 121-0 267-0 267-0 267-0 414-0 414-0 414-0 414-0 414-0 414-0 213-0 213-0 213-0 189-3 189-3 189-3 189-3 189-3 350-3 350-3 350-3 350-3 350-3 91-3 91-3 197-0 197-0 197-0 197-0 197-0 197-0 197-0 197-0 43-0 43-0 222-3 222-3 222-3 163-3 163-3 163-3 163-3 325-0 325-0 325-0 443-0 443-0 443-0 443-0 443-0 443-0 218-0 218-0 218-0 218-0 218-0 218-0 218-0 218-0 0-2 0-2 0-2 0-2 0-2 0-2 0-2 0-2 0-2 0-2 0-2 0-2 0-2 0-2 0-2 0-2 0-2 0-2 0-2 0-2 0-2 0-2 0-2 0-2 0-2 0-2 0-2 0-2 0-2 
0-2 0-2 0-2 0-2 0-2 0-2 0-2 0-2 0-2 0-2 0-2 0-2 0-2 0-2 0-2 0-2 0-2 0-2 0-2 0-2 0-2 0-2 0-2 0-2 0-2 0-2 0-2 0-2 0-2 0-2 0-2 0-2 0-2 0-2 237-0 377-3 237-0 229-0 229-0 229-0 229-0 229-0 229-0 229-0 428-0 428-0 428-0 428-0 428-0 233-0 233-0 233-0 233-0 87-3 87-3 87-3 87-3 202-0 202-0 202-0 202-0 202-0 331-0 202-0 331-0 331-0 331-0 331-0 331-0 331-0 157-3 157-3 157-3 157-3 412-0 412-0 412-0 412-0 238-0 238-0 238-0 238-0 238-0 238-0 238-0 255-3 238-0 436-3 436-3 436-3 436-3 436-3 436-3 436-3 436-3 436-3 363-3 363-3 182-3 182-3 182-3 247-0 247-0 247-0 321-3 321-3 321-3 321-3 321-3 321-3 321-3 321-3 321-3 321-3 292-0 292-0 292-0 262-3 262-3 262-3 262-3 262-3 262-3 262-3 121-0 121-0 121-0 121-0 121-0 121-0 267-0 267-0 414-0 414-0 414-0 414-0 414-0 414-0 414-0 213-0 213-0 213-0 213-0 213-0 213-0 213-0 213-0 350-3 350-3 350-3 350-3 350-3 350-3 91-3 197-0 197-0 197-0 197-0 197-0 197-0 197-0 222-3 222-3 222-3 222-3 448-0 448-0 163-3 163-3 163-3 163-3 163-3 163-3 163-3 443-0 443-0 443-0 443-0 399-0 218-0 218-0 218-0 218-0 218-0 218-0 218-0 218-0 218-0 0-2 0-2 0-2 0-2 0-2 0-2 0-2 0-2 0-2 0-2 0-2 0-2 0-2 0-2 0-2 0-2 0-2 0-2 0-2 0-2 0-2 0-2 0-2 0-2 0-2 0-2 0-2 0-2 0-2 
0-2 0-2 0-2 0-2 0-2 0-2 0-2 0-2 0-2 0-2 0-2 0-2 0-2 0-2 0-2 0-2 0-2 0-2 0-2 0-2 0-2 0-2 0-2 0-2 0-2 0-2 0-2 0-2 0-2 0-2 0-2 0-2 0-2 0-2 377-3 377-3 237-0 229-0 229-0 229-0 229-0 229-0 229-0 229-0 428-0 428-0 428-0 428-0 428-0 233-0 233-0 233-0 233-0 233-0 87-3 87-3 87-3 202-0 202-0 202-0 202-0 331-0 331-0 331-0 331-0 331-0 331-0 331-0 157-3 157-3 157-3 157-3 157-3 412-0 412-0 412-0 412-0 412-0 412-0 238-0 238-0 238-0 238-0 238-0 238-0 238-0 238-0 436-3 436-3 365-0 365-0 365-0 365-0 365-0 365-0 365-0 365-0 363-3 182-3 182-3 182-3 182-3 182-3 247-0 321-3 321-3 321-3 321-3 321-3 321-3 321-3 321-3 321-3 321-3 292-0 292-0 292-0 262-3 262-3 262-3 262-3 262-3 262-3 262-3 262-3 267-0 267-0 267-0 267-0 267-0 267-0 267-0 313-0 414-0 414-0 414-0 414-0 414-0 414-0 213-0 213-0 213-0 213-0 213-0 213-0 213-0 213-0 213-0 350-3 350-3 350-3 91-3 91-3 91-3 197-0 197-0 91-3 197-0 91-3 197-0 197-0 222-3 222-3 448-0 448-0 448-0 448-0 163-3 163-3 163-3 163-3 163-3 163-3 163-3 163-3 399-0 399-0 399-0 399-0 218-0 218-0 218-0 218-0 218-0 218-0 273-0 218-0 218-0 0-2 0-2 0-2 0-2 0-2 0-2 0-2 0-2 0-2 0-2 0-2 0-2 0-2 0-2 0-2 0-2 0-2 0-2 0-2 0-2 0-2 0-2 0-2 0-2 0-2 0-2 0-2 0-2 0-2 
0-2 0-2 0-2 0-2 0-2 0-2 0-2 0-2 0-2 0-2 0-2 0-2 0-2 0-2 0-2 0-2 0-2 0-2 0-2 0-2 0-2 0-2 0-2 0-2 0-2 0-2 0-2 0-2 0-2 0-2 0-2 0-2 0-2 0-2 377-3 377-3 377-3 377-3 229-0 229-0 229-0 229-0 229-0 229-0 428-0 428-0 428-0 428-0 428-0 233-0 233-0 233-0 233-0 233-0 376-0 87-3 87-3 202-0 202-0 202-0 331-0 331-0 331-0 331-0 331-0 331-0 331-0 157-3 157-3 157-3 157-3 157-3 157-3 412-0 412-0 412-0 412-0 412-0 412-0 238-0 238-0 238-0 238-0 238-0 238-0 238-0 436-3 436-3 365-0 365-0 365-0 365-0 365-0 365-0 365-0 365-0 365-0 365-0 182-3 182-3 182-3 182-3 182-3 321-3 321-3 321-3 321-3 321-3 321-3 321-3 321-3 321-3 321-3 321-3 292-0 292-0 292-0 262-3 262-3 262-3 262-3 262-3 262-3 262-3 262-3 169-0 267-0 267-0 267-0 267-0 267-0 313-0 313-0 313-0 414-0 414-0 414-0 414-0 213-0 213-0 213-0 213-0 213-0 213-0 213-0 213-0 213-0 213-0 350-3 424-3 424-3 91-3 91-3 91-3 91-3 91-3 91-3 91-3 91-3 197-0 197-0 197-0 222-3 222-3 448-0 448-0 448-0 448-0 163-3 163-3 163-3 448-0 163-3 163-3 163-3 163-3 399-0 399-0 399-0 218-0 218-0 399-0 273-0 273-0 273-0 273-0 218-0 218-0 273-0 0-2 0-2 0-2 0-2 0-2 0-2 0-2 0-2 0-2 0-2 0-2 0-2 0-2 0-2 0-2 0-2 0-2 0-2 0-2 0-2 0-2 0-2 0-2 0-2 0-2 0-2 0-2 0-2 
0-2 0-2 0-2 0-2 0-2 0-2 0-2 0-2 0-2 0-2 0-2 0-2 0-2 0-2 0-2 0-2 0-2 0-2 0-2 0-2 0-2 0-2 0-2 0-2 0-2 0-2 0-2 0-2 0-2 0-2 0-2 0-2 0-2 0-2 377-3 377-3 377-3 377-3 229-0 229-0 229-0 229-0 229-0 229-0 428-0 428-0 428-0 181-0 428-0 428-0 428-0 233-0 233-0 376-0 376-0 87-3 87-3 202-0 202-0 202-0 330-3 331-0 331-0 331-0 330-3 231-3 231-3 231-3 231-3 231-3 157-3 157-3 412-0 412-0 412-0 412-0 412-0 412-0 158-3 238-0 238-0 238-0 238-0 238-0 238-0 238-0 436-3 436-3 365-0 365-0 365-0 365-0 365-0 365-0 365-0 365-0 182-3 182-3 182-3 182-3 182-3 182-3 182-3 258-0 258-0 258-0 168-0 168-0 168-0 321-3 321-3 321-3 321-3 321-3 292-0 292-0 292-0 292-0 292-0 262-3 262-3 262-3 262-3 262-3 262-3 169-0 267-0 267-0 267-0 313-0 313-0 313-0 313-0 313-0 313-0 414-0 414-0 414-0 414-0 313-0 213-0 213-0 213-0 213-0 213-0 349-3 213-0 213-0 424-3 424-3 424-3 424-3 91-3 91-3 91-3 91-3 91-3 91-3 265-0 265-0 222-3 222-3 222-3 222-3 448-0 448-0 448-0 448-0 448-0 448-0 448-0 448-0 448-0 163-3 163-3 163-3 399-0 399-0 399-0 399-0 399-0 399-0 273-0 273-0 273-0 273-0 218-0 218-0 273-0 0-2 0-2 0-2 0-2 0-2 0-2 0-2 0-2 0-2 0-2 0-2 0-2 0-2 0-2 0-2 0-2 0-2 0-2 0-2 0-2 0-2 0-2 0-2 0-2 0-2 0-2 0-2 0-2 
0-2 0-2 0-2 0-2 0-2 0-2 0-2 0-2 0-2 0-2 0-2 0-2 0-2 0-2 0-2 0-2 0-2 0-2 0-2 0-2 0-2 0-2 0-2 0-2 0-2 0-2 0-2 0-2 0-2 0-2 0-2 0-2 0-2 0-2 0-2 377-3 377-3 377-3 229-0 229-0 229-0 229-0 229-0 428-0 428-0 428-0 181-0 181-0 428-0 428-0 428-0 233-0 233-0 376-0 376-0 376-0 330-3 330-3 330-3 330-3 330-3 331-0 331-0 330-3 330-3 231-3 231-3 231-3 231-3 231-3 231-3 157-3 412-0 412-0 412-0 412-0 412-0 158-3 158-3 158-3 158-3 158-3 158-3 158-3 158-3 264-0 264-0 264-0 264-0 365-0 365-0 365-0 365-0 365-0 365-0 365-0 182-3 182-3 296-0 182-3 182-3 182-3 182-3 258-0 258-0 258-0 168-0 168-0 168-0 168-0 168-0 168-0 168-0 321-3 292-0 292-0 292-0 292-0 292-0 292-0 169-0 169-0 169-0 169-0 169-0 169-0 267-0 267-0 313-0 313-0 313-0 313-0 313-0 313-0 313-0 414-0 414-0 313-0 313-0 313-0 313-0 349-3 349-3 349-3 349-3 349-3 349-3 349-3 424-3 424-3 424-3 424-3 91-3 91-3 91-3 91-3 91-3 91-3 265-0 265-0 265-0 265-0 222-3 222-3 222-3 448-0 448-0 448-0 448-0 448-0 448-0 448-0 448-0 448-0 448-0 399-0 399-0 399-0 399-0 399-0 399-0 399-0 273-0 273-0 273-0 273-0 273-0 273-0 273-0 0-2 0-2 0-2 0-2 0-2 0-2 0-2 0-2 0-2 0-2 0-2 0-2 0-2 0-2 0-2 0-2 0-2 0-2 0-2 0-2 0-2 0-2 0-2 0-2 0-2 0-2 0-2 0-2 
0-2 0-2 0-2 0-2 0-2 0-2 0-2 0-2 0-2 0-2 0-2 0-2 0-2 0-2 0-2 0-2 0-2 0-2 0-2 0-2 0-2 0-2 0-2 0-2 0-2 0-2 0-2 0-2 0-2 0-2 0-2 0-2 0-2 0-2 0-2 377-3 377-3 377-3 229-0 229-0 229-0 229-0 229-0 229-0 428-0 181-0 181-0 181-0 181-0 428-0 181-0 233-0 233-0 376-0 376-0 376-0 376-0 376-0 330-3 330-3 330-3 331-0 331-0 330-3 231-3 231-3 231-3 231-3 231-3 231-3 231-3 231-3 231-3 412-0 412-0 412-0 412-0 158-3 158-3 158-3 158-3 158-3 158-3 158-3 158-3 158-3 264-0 264-0 264-0 264-0 365-0 365-0 264-0 264-0 365-0 365-0 182-3 182-3 296-0 182-3 182-3 182-3 258-0 258-0 258-0 168-0 168-0 168-0 168-0 168-0 168-0 168-0 168-0 270-0 292-0 292-0 292-0 292-0 292-0 292-0 292-0 169-0 169-0 169-0 169-0 169-0 169-0 267-0 267-0 267-0 267-0 267-0 313-0 313-0 313-0 414-0 414-0 313-0 313-0 313-0 313-0 349-3 349-3 349-3 349-3 349-3 349-3 349-3 424-3 424-3 424-3 424-3 322-3 322-3 322-3 322-3 91-3 91-3 265-0 265-0 265-0 265-0 265-0 222-3 222-3 448-0 448-0 340-0 340-0 448-0 448-0 448-0 448-0 448-0 448-0 399-0 399-0 399-0 399-0 399-0 399-0 399-0 148-0 148-0 273-0 273-0 273-0 273-0 273-0 0-2 0-2 0-2 0-2 0-2 0-2 0-2 0-2 0-2 0-2 0-2 0-2 0-2 0-2 0-2 0-2 0-2 0-2 0-2 0-2 0-2 0-2 0-2 0-2 0-2 0-2 0-2 0-2 
0-2 0-2 0-2 0-2 0-2 0-2 0-2 0-2 0-2 0-2 0-2 0-2 0-2 0-2 0-2 0-2 0-2 0-2 0-2 0-2 0-2 0-2 0-2 0-2 0-2 0-2 0-2 0-2 0-2 0-2 0-2 0-2 0-2 0-2 0-2 377-3 377-3 377-3 229-0 303-0 303-0 303-0 428-0 428-0 428-0 181-0 181-0 181-0 181-0 181-0 181-0 181-0 233-0 376-0 376-0 376-0 376-0 376-0 330-3 330-3 330-3 330-3 330-3 330-3 231-3 231-3 231-3 231-3 231-3 231-3 231-3 231-3 231-3 412-0 412-0 412-0 412-0 389-0 158-3 158-3 158-3 216-3 216-3 216-3 216-3 264-0 264-0 264-0 264-0 264-0 264-0 264-0 264-0 264-0 264-0 264-0 182-3 296-0 296-0 182-3 258-0 258-0 258-0 258-0 258-0 168-0 168-0 168-0 168-0 168-0 168-0 168-0 270-0 270-0 292-0 292-0 292-0 292-0 58-0 58-0 58-0 58-0 169-0 169-0 169-0 169-0 169-0 267-0 267-0 267-0 267-0 267-0 313-0 313-0 313-0 313-0 313-0 313-0 313-0 349-3 349-3 349-3 349-3 349-3 349-3 349-3 349-3 424-3 424-3 424-3 424-3 424-3 322-3 322-3 322-3 322-3 366-0 366-0 366-0 265-0 265-0 265-0 265-0 222-3 222-3 448-0 448-0 340-0 340-0 340-0 340-0 340-0 340-0 474-3 474-3 474-3 474-3 474-3 399-0 399-0 399-0 399-0 399-0 148-0 273-0 273-0 273-0 273-0 273-0 0-2 0-2 0-2 0-2 0-2 0-2 0-2 0-2 0-2 0-2 0-2 0-2 0-2 0-2 0-2 0-2 0-2 0-2 0-2 0-2 0-2 0-2 0-2 0-2 0-2 0-2 0-2 0-2 
0-2 0-2 0-2 0-2 0-2 0-2 0-2 0-2 0-2 0-2 0-2 0-2 0-2 0-2 0-2 0-2 0-2 0-2 0-2 0-2 0-2 0-2 0-2 0-2 0-2 0-2 0-2 0-2 0-2 0-2 0-2 0-2 0-2 0-2 377-3 377-3 377-3 377-3 303-0 303-0 303-0 303-0 303-0 303-0 303-0 181-0 181-0 181-0 181-0 181-0 181-0 376-0 376-0 376-0 376-0 376-0 354-3 354-3 330-3 330-3 330-3 330-3 330-3 330-3 330-3 231-3 231-3 231-3 231-3 231-3 231-3 231-3 231-3 389-0 389-0 389-0 389-0 389-0 158-3 158-3 158-3 216-3 216-3 216-3 216-3 216-3 264-0 264-0 264-0 264-0 264-0 264-0 264-0 264-0 264-0 264-0 182-3 296-0 296-0 296-0 258-0 258-0 258-0 258-0 258-0 168-0 168-0 168-0 168-0 168-0 168-0 270-0 270-0 270-0 270-0 292-0 292-0 292-0 58-0 58-0 270-0 58-0 169-0 169-0 169-0 169-0 169-0 267-0 267-0 267-0 267-0 267-0 318-0 318-0 313-0 313-0 313-0 313-0 313-0 349-3 349-3 349-3 349-3 349-3 349-3 349-3 349-3 424-3 424-3 424-3 424-3 424-3 322-3 322-3 322-3 322-3 366-0 366-0 366-0 366-0 366-0 265-0 265-0 265-0 265-0 265-0 340-0 340-0 340-0 340-0 340-0 340-0 474-3 474-3 474-3 474-3 474-3 474-3 399-0 399-0 399-0 399-0 399-0 148-0 148-0 273-0 273-0 273-0 273-0 0-2 0-2 0-2 0-2 0-2 0-2 0-2 0-2 0-2 0-2 0-2 0-2 0-2 0-2 0-2 0-2 0-2 0-2 0-2 0-2 0-2 0-2 0-2 0-2 0-2 0-2 0-2 0-2 
0-2 0-2 0-2 0-2 0-2 0-2 0-2 0-2 0-2 0-2 0-2 0-2 0-2 0-2 0-2 0-2 0-2 0-2 0-2 0-2 0-2 0-2 0-2 0-2 0-2 0-2 0-2 0-2 0-2 0-2 0-2 0-2 0-2 0-2 377-3 377-3 377-3 377-3 303-0 303-0 303-0 303-0 303-0 303-0 303-0 181-0 181-0 181-0 181-0 181-0 376-0 376-0 376-0 376-0 376-0 376-0 354-3 354-3 330-3 330-3 330-3 330-3 330-3 330-3 330-3 201-0 201-0 201-0 201-0 201-0 201-0 389-0 389-0 389-0 389-0 389-0 389-0 389-0 158-3 158-3 158-3 216-3 216-3 216-3 216-3 469-0 469-0 469-0 264-0 264-0 264-0 264-0 336-0 336-0 336-0 336-0 182-3 296-0 296-0 296-0 258-0 258-0 258-0 258-0 258-0 258-0 168-0 168-0 168-0 305-3 270-0 270-0 270-0 270-0 270-0 270-0 270-0 270-0 270-0 270-0 270-0 58-0 169-0 169-0 169-0 169-0 169-0 169-0 267-0 267-0 267-0 267-0 318-0 318-0 318-0 318-0 318-0 318-0 349-3 349-3 244-3 349-3 244-3 244-3 244-3 244-3 424-3 424-3 424-3 424-3 322-3 322-3 322-3 322-3 322-3 322-3 366-0 366-0 366-0 366-0 366-0 366-0 265-0 265-0 265-0 265-0 265-0 340-0 340-0 340-0 340-0 340-0 474-3 474-3 474-3 474-3 394-0 394-0 394-0 394-0 394-0 399-0 399-0 148-0 148-0 273-0 273-0 273-0 273-0 0-2 0-2 0-2 0-2 0-2 0-2 0-2 0-2 0-2 0-2 0-2 0-2 0-2 0-2 0-2 0-2 0-2 0-2 0-2 0-2 0-2 0-2 0-2 0-2 0-2 0-2 0-2 0-2 
0-2 0-2 0-2 0-2 0-2 0-2 0-2 0-2 0-2 0-2 0-2 0-2 0-2 0-2 0-2 0-2 0-2 0-2 0-2 0-2 0-2 0-2 0-2 0-2 0-2 0-2 0-2 0-2 0-2 0-2 0-2 0-2 0-2 0-2 377-3 377-3 377-3 377-3 282-3 303-0 303-0 303-0 303-0 303-0 303-0 303-0 181-0 181-0 181-0 181-0 181-0 376-0 376-0 376-0 376-0 376-0 354-3 354-3 354-3 330-3 354-3 354-3 330-3 330-3 201-0 201-0 201-0 201-0 201-0 201-0 201-0 201-0 389-0 389-0 389-0 389-0 389-0 158-3 158-3 158-3 158-3 158-3 216-3 216-3 469-0 469-0 469-0 469-0 264-0 264-0 264-0 264-0 336-0 336-0 336-0 336-0 336-0 336-0 296-0 296-0 296-0 296-0 296-0 258-0 258-0 258-0 258-0 168-0 168-0 305-3 270-0 270-0 270-0 270-0 270-0 270-0 270-0 270-0 270-0 270-0 58-0 58-0 169-0 169-0 169-0 169-0 169-0 489-3 489-3 489-3 489-3 489-3 318-0 318-0 318-0 318-0 318-0 318-0 349-3 349-3 244-3 244-3 244-3 244-3 244-3 424-3 424-3 424-3 424-3 424-3 322-3 322-3 322-3 322-3 322-3 322-3 322-3 366-0 366-0 366-0 366-0 366-0 265-0 265-0 265-0 265-0 340-0 340-0 340-0 340-0 340-0 474-3 474-3 474-3 474-3 474-3 394-0 394-0 394-0 394-0 394-0 394-0 399-0 148-0 148-0 273-0 273-0 273-0 273-0 0-2 0-2 0-2 0-2 0-2 0-2 0-2 0-2 0-2 0-2 0-2 0-2 0-2 0-2 0-2 0-2 0-2 0-2 0-2 0-2 0-2 0-2 0-2 0-2 0-2 0-2 0-2 0-2 
0-2 0-2 0-2 0-2 0-2 0-2 0-2 0-2 0-2 0-2 0-2 0-2 0-2 0-2 0-2 0-2 0-2 0-2 0-2 0-2 0-2 0-2 0-2 0-2 0-2 0-2 0-2 0-2 0-2 0-2 0-2 0-2 0-2 0-2 377-3 377-3 377-3 282-3 282-3 303-0 303-0 303-0 303-0 303-0 303-0 303-0 204-0 181-0 181-0 181-0 181-0 181-0 376-0 376-0 376-0 376-0 376-0 354-3 354-3 330-3 354-3 354-3 330-3 201-0 201-0 201-0 201-0 201-0 201-0 201-0 201-0 201-0 389-0 389-0 389-0 389-0 389-0 389-0 389-0 158-3 158-3 158-3 216-3 469-0 469-0 469-0 469-0 469-0 264-0 264-0 336-0 336-0 336-0 336-0 336-0 336-0 336-0 336-0 296-0 296-0 296-0 296-0 296-0 258-0 258-0 258-0 258-0 305-3 305-3 305-3 270-0 270-0 270-0 270-0 270-0 270-0 270-0 270-0 270-0 58-0 58-0 58-0 58-0 58-0 58-0 58-0 58-0 489-3 489-3 489-3 489-3 489-3 318-0 318-0 318-0 318-0 318-0 318-0 318-0 318-0 244-3 244-3 244-3 244-3 117-0 116-0 424-3 424-3 424-3 424-3 322-3 322-3 322-3 322-3 322-3 348-0 348-0 348-0 366-0 366-0 366-0 366-0 265-0 265-0 265-0 265-0 194-3 340-0 340-0 340-0 340-0 474-3 474-3 474-3 474-3 474-3 394-0 394-0 394-0 394-0 394-0 394-0 394-0 148-0 148-0 148-0 148-0 148-0 148-0 0-2 0-2 0-2 0-2 0-2 0-2 0-2 0-2 0-2 0-2 0-2 0-2 0-2 0-2 0-2 0-2 0-2 0-2 0-2 0-2 0-2 0-2 0-2 0-2 0-2 0-2 0-2 0-2 
0-2 0-2 0-2 0-2 0-2 0-2 0-2 0-2 0-2 0-2 0-2 0-2 0-2 0-2 0-2 0-2 0-2 0-2 0-2 0-2 0-2 0-2 0-2 0-2 0-2 0-2 0-2 0-2 0-2 0-2 0-2 0-2 0-2 0-2 377-3 377-3 377-3 282-3 282-3 282-3 282-3 204-0 303-0 303-0 303-0 303-0 204-0 181-0 204-0 204-0 204-0 181-0 181-0 230-0 376-0 354-3 354-3 354-3 354-3 330-3 354-3 354-3 330-3 201-0 201-0 201-0 201-0 201-0 201-0 201-0 201-0 259-3 389-0 389-0 389-0 389-0 389-0 389-0 389-0 158-3 158-3 158-3 216-3 469-0 469-0 469-0 469-0 469-0 264-0 469-0 469-0 336-0 336-0 336-0 336-0 336-0 336-0 336-0 336-0 296-0 296-0 296-0 296-0 296-0 258-0 258-0 258-0 164-0 164-0 305-3 305-3 305-3 270-0 270-0 36-0 270-0 58-0 58-0 58-0 58-0 58-0 58-0 58-0 489-3 489-3 489-3 489-3 489-3 489-3 489-3 318-0 318-0 318-0 334-0 318-0 318-0 318-0 318-0 244-3 244-3 244-3 244-3 244-3 117-0 117-0 116-0 116-0 116-0 116-0 424-3 424-3 322-3 322-3 322-3 348-0 348-0 348-0 348-0 366-0 366-0 366-0 366-0 366-0 265-0 194-3 194-3 194-3 340-0 340-0 340-0 340-0 474-3 474-3 474-3 474-3 474-3 394-0 394-0 394-0 394-0 394-0 394-0 394-0 221-0 221-0 148-0 148-0 148-0 148-0 0-2 0-2 0-2 0-2 0-2 0-2 0-2 0-2 0-2 0-2 0-2 0-2 0-2 0-2 0-2 0-2 0-2 0-2 0-2 0-2 0-2 0-2 0-2 0-2 0-2 0-2 0-2 0-2 
0-2 0-2 0-2 0-2 0-2 0-2 0-2 0-2 0-2 0-2 0-2 0-2 0-2 0-2 0-2 0-2 0-2 0-2 0-2 0-2 0-2 0-2 0-2 0-2 0-2 0-2 0-2 0-2 0-2 0-2 0-2 0-2 0-2 0-2 282-3 282-3 282-3 282-3 282-3 282-3 282-3 204-0 204-0 303-0 303-0 204-0 204-0 204-0 204-0 204-0 204-0 204-0 204-0 230-0 230-0 230-0 230-0 354-3 354-3 354-3 354-3 354-3 354-3 354-3 201-0 201-0 201-0 259-3 259-3 201-0 201-0 259-3 259-3 389-0 389-0 389-0 389-0 389-0 389-0 216-3 216-3 216-3 216-3 469-0 469-0 469-0 469-0 469-0 469-0 469-0 469-0 469-0 336-0 469-0 336-0 336-0 336-0 336-0 409-0 409-0 296-0 296-0 296-0 296-0 258-0 258-0 258-0 164-0 164-0 164-0 305-3 305-3 36-0 36-0 36-0 36-0 58-0 58-0 58-0 58-0 58-0 58-0 58-0 489-3 489-3 489-3 489-3 489-3 489-3 489-3 318-0 318-0 334-0 334-0 334-0 318-0 244-3 244-3 244-3 244-3 244-3 244-3 244-3 117-0 116-0 116-0 116-0 116-0 116-0 116-0 424-3 322-3 322-3 322-3 348-0 348-0 348-0 348-0 348-0 366-0 366-0 366-0 366-0 194-3 194-3 194-3 194-3 340-0 194-3 340-0 340-0 474-3 474-3 474-3 474-3 474-3 394-0 394-0 394-0 394-0 394-0 394-0 221-0 221-0 148-0 148-0 148-0 148-0 148-0 0-2 0-2 0-2 0-2 0-2 0-2 0-2 0-2 0-2 0-2 0-2 0-2 0-2 0-2 0-2 0-2 0-2 0-2 0-2 0-2 0-2 0-2 0-2 0-2 0-2 0-2 0-2 0-2 
0-2 0-2 0-2 0-2 0-2 0-2 0-2 0-2 0-2 0-2 0-2 0-2 0-2 0-2 0-2 0-2 0-2 0-2 0-2 0-2 0-2 0-2 0-2 0-2 0-2 0-2 0-2 0-2 0-2 0-2 0-2 0-2 0-2 0-2 282-3 282-3 282-3 282-3 282-3 282-3 282-3 204-0 204-0 204-0 204-0 204-0 204-0 204-0 204-0 204-0 230-0 230-0 230-0 230-0 230-0 230-0 285-3 285-3 285-3 354-3 354-3 354-3 354-3 354-3 201-0 201-0 201-0 259-3 259-3 201-0 259-3 259-3 259-3 389-0 389-0 389-0 216-3 216-3 216-3 216-3 216-3 216-3 216-3 469-0 469-0 469-0 469-0 469-0 469-0 469-0 469-0 469-0 469-0 469-0 336-0 336-0 336-0 336-0 409-0 409-0 308-3 296-0 296-0 296-0 296-0 258-0 164-0 164-0 164-0 164-0 305-3 305-3 36-0 36-0 36-0 36-0 36-0 36-0 36-0 58-0 58-0 58-0 58-0 489-3 489-3 489-3 489-3 489-3 489-3 418-0 318-0 318-0 334-0 334-0 334-0 334-0 244-3 244-3 244-3 244-3 244-3 244-3 244-3 117-0 116-0 116-0 116-0 116-0 116-0 116-0 116-0 322-3 322-3 348-0 348-0 348-0 348-0 348-0 348-0 366-0 366-0 366-0 366-0 194-3 194-3 194-3 194-3 340-0 194-3 194-3 194-3 474-3 474-3 449-0 474-3 394-0 394-0 394-0 394-0 394-0 394-0 394-0 221-0 221-0 148-0 148-0 148-0 0-2 0-2 0-2 0-2 0-2 0-2 0-2 0-2 0-2 0-2 0-2 0-2 0-2 0-2 0-2 0-2 0-2 0-2 0-2 0-2 0-2 0-2 0-2 0-2 0-2 0-2 0-2 0-2 0-2 0-2 
0-2 0-2 0-2 0-2 0-2 0-2 0-2 0-2 0-2 0-2 0-2 0-2 0-2 0-2 0-2 0-2 0-2 0-2 0-2 0-2 0-2 0-2 0-2 0-2 0-2 0-2 0-2 0-2 0-2 0-2 0-2 0-2 0-2 0-2 282-3 282-3 282-3 282-3 282-3 282-3 352-0 352-0 352-0 204-0 204-0 204-0 204-0 204-0 204-0 230-0 230-0 230-0 230-0 230-0 230-0 230-0 285-3 285-3 285-3 285-3 285-3 354-3 354-3 354-3 259-3 259-3 259-3 259-3 259-3 259-3 259-3 259-3 259-3 260-3 260-3 260-3 216-3 216-3 216-3 216-3 216-3 216-3 388-0 388-0 388-0 388-0 388-0 388-0 388-0 439-3 439-3 469-0 409-0 409-0 409-0 336-0 409-0 409-0 409-0 409-0 308-3 296-0 296-0 296-0 296-0 258-0 164-0 164-0 164-0 164-0 305-3 36-0 36-0 36-0 36-0 36-0 36-0 36-0 36-0 36-0 58-0 58-0 58-0 489-3 489-3 489-3 489-3 489-3 489-3 418-0 418-0 418-0 334-0 334-0 334-0 334-0 334-0 334-0 244-3 244-3 244-3 244-3 244-3 117-0 116-0 116-0 116-0 116-0 116-0 116-0 116-0 322-3 348-0 348-0 348-0 348-0 348-0 348-0 348-0 366-0 348-0 348-0 347-3 194-3 194-3 194-3 194-3 194-3 194-3 194-3 194-3 474-3 474-3 449-0 474-3 474-3 474-3 394-0 394-0 394-0 221-0 221-0 221-0 148-0 148-0 148-0 148-0 0-2 0-2 0-2 0-2 0-2 0-2 0-2 0-2 0-2 0-2 0-2 0-2 0-2 0-2 0-2 0-2 0-2 0-2 0-2 0-2 0-2 0-2 0-2 0-2 0-2 0-2 0-2 0-2 0-2 0-2 
0-2 0-2 0-2 0-2 0-2 0-2 0-2 0-2 0-2 0-2 0-2 0-2 0-2 0-2 0-2 0-2 0-2 0-2 0-2 0-2 0-2 0-2 0-2 0-2 0-2 0-2 0-2 0-2 0-2 0-2 0-2 0-2 0-2 0-2 282-3 282-3 282-3 282-3 282-3 282-3 352-0 352-0 352-0 204-0 204-0 204-0 204-0 204-0 204-0 230-0 230-0 230-0 230-0 230-0 230-0 285-3 285-3 285-3 285-3 285-3 354-3 354-3 354-3 354-3 259-3 259-3 259-3 259-3 259-3 259-3 259-3 259-3 259-3 259-3 260-3 260-3 216-3 216-3 216-3 216-3 216-3 216-3 388-0 388-0 388-0 388-0 388-0 388-0 388-0 439-3 439-3 409-0 409-0 409-0 409-0 409-0 409-0 409-0 409-0 409-0 308-3 308-3 296-0 296-0 296-0 164-0 164-0 164-0 164-0 164-0 305-3 305-3 36-0 36-0 36-0 36-0 36-0 36-0 36-0 36-0 337-0 337-0 337-0 337-0 489-3 418-0 418-0 418-0 418-0 418-0 418-0 418-0 418-0 334-0 334-0 334-0 334-0 334-0 334-0 244-3 244-3 244-3 244-3 117-0 116-0 116-0 116-0 116-0 116-0 116-0 116-0 322-3 348-0 214-3 348-0 348-0 348-0 348-0 348-0 348-0 348-0 347-3 347-3 347-3 194-3 194-3 194-3 194-3 194-3 194-3 194-3 474-3 474-3 449-0 449-0 449-0 449-0 449-0 394-0 221-0 221-0 221-0 221-0 148-0 148-0 148-0 148-0 0-2 0-2 0-2 0-2 0-2 0-2 0-2 0-2 0-2 0-2 0-2 0-2 0-2 0-2 0-2 0-2 0-2 0-2 0-2 0-2 0-2 0-2 0-2 0-2 0-2 0-2 0-2 0-2 0-2 0-2 
0-2 0-2 0-2 0-2 0-2 0-2 0-2 0-2 0-2 0-2 0-2 0-2 0-2 0-2 0-2 0-2 0-2 0-2 0-2 0-2 0-2 0-2 0-2 0-2 0-2 0-2 0-2 0-2 0-2 0-2 0-2 0-2 0-2 0-2 282-3 282-3 282-3 352-0 352-0 352-0 352-0 352-0 352-0 356-3 204-0 204-0 356-3 356-3 204-0 230-0 230-0 230-0 230-0 230-0 230-0 285-3 285-3 285-3 285-3 285-3 354-3 354-3 354-3 253-0 253-0 259-3 259-3 259-3 130-0 130-0 259-3 259-3 259-3 259-3 260-3 260-3 260-3 260-3 260-3 260-3 260-3 388-0 388-0 388-0 388-0 388-0 388-0 388-0 388-0 439-3 439-3 439-3 409-0 409-0 409-0 409-0 409-0 409-0 308-3 308-3 308-3 308-3 308-3 308-3 296-0 296-0 164-0 164-0 164-0 164-0 305-3 305-3 36-0 36-0 36-0 36-0 36-0 36-0 36-0 36-0 36-0 337-0 337-0 337-0 337-0 418-0 418-0 418-0 418-0 418-0 418-0 418-0 334-0 334-0 334-0 334-0 334-0 334-0 334-0 117-0 117-0 117-0 117-0 117-0 117-0 117-0 116-0 116-0 116-0 116-0 116-0 214-3 214-3 214-3 214-3 348-0 348-0 348-0 347-3 347-3 348-0 347-3 347-3 347-3 194-3 194-3 194-3 194-3 194-3 194-3 449-0 449-0 449-0 449-0 449-0 449-0 221-0 221-0 221-0 221-0 221-0 221-0 221-0 221-0 221-0 221-0 148-0 0-2 0-2 0-2 0-2 0-2 0-2 0-2 0-2 0-2 0-2 0-2 0-2 0-2 0-2 0-2 0-2 0-2 0-2 0-2 0-2 0-2 0-2 0-2 0-2 0-2 0-2 0-2 0-2 0-2 0-2 
0-2 0-2 0-2 0-2 0-2 0-2 0-2 0-2 0-2 0-2 0-2 0-2 0-2 0-2 0-2 0-2 0-2 0-2 0-2 0-2 0-2 0-2 0-2 0-2 0-2 0-2 0-2 0-2 0-2 0-2 0-2 0-2 0-2 0-2 282-3 282-3 352-0 352-0 352-0 352-0 352-0 356-3 356-3 356-3 356-3 356-3 356-3 356-3 356-3 230-0 230-0 230-0 230-0 230-0 230-0 285-3 285-3 285-3 285-3 285-3 285-3 285-3 253-0 253-0 253-0 253-0 259-3 130-0 130-0 130-0 130-0 130-0 130-0 333-0 333-0 260-3 260-3 260-3 260-3 260-3 260-3 260-3 388-0 388-0 388-0 388-0 388-0 439-3 439-3 439-3 439-3 439-3 439-3 409-0 409-0 409-0 409-0 308-3 308-3 308-3 308-3 308-3 308-3 308-3 164-0 164-0 164-0 164-0 164-0 305-3 305-3 305-3 36-0 36-0 36-0 36-0 36-0 337-0 337-0 337-0 337-0 337-0 337-0 337-0 337-0 418-0 418-0 418-0 418-0 418-0 418-0 418-0 418-0 334-0 334-0 334-0 334-0 334-0 334-0 117-0 117-0 117-0 117-0 117-0 117-0 117-0 116-0 116-0 116-0 214-3 214-3 214-3 214-3 214-3 214-3 214-3 214-3 214-3 214-3 347-3 347-3 347-3 347-3 347-3 194-3 194-3 323-0 323-0 323-0 323-0 449-0 449-0 449-0 449-0 449-0 449-0 449-0 400-0 221-0 400-0 221-0 221-0 221-0 221-0 221-0 221-0 0-2 0-2 0-2 0-2 0-2 0-2 0-2 0-2 0-2 0-2 0-2 0-2 0-2 0-2 0-2 0-2 0-2 0-2 0-2 0-2 0-2 0-2 0-2 0-2 0-2 0-2 0-2 0-2 0-2 0-2 0-2 
0-2 0-2 0-2 0-2 0-2 0-2 0-2 0-2 0-2 0-2 0-2 0-2 0-2 0-2 0-2 0-2 0-2 0-2 0-2 0-2 0-2 0-2 0-2 0-2 0-2 0-2 0-2 0-2 0-2 0-2 0-2 0-2 0-2 0-2 282-3 282-3 352-0 352-0 352-0 352-0 352-0 352-0 356-3 356-3 356-3 356-3 356-3 356-3 401-3 401-3 401-3 230-0 230-0 230-0 230-0 285-3 285-3 285-3 285-3 285-3 285-3 253-0 253-0 253-0 253-0 253-0 253-0 130-0 130-0 130-0 130-0 130-0 333-0 333-0 333-0 333-0 333-0 260-3 260-3 260-3 260-3 388-0 388-0 388-0 388-0 439-3 439-3 439-3 439-3 439-3 439-3 409-0 409-0 409-0 409-0 409-0 409-0 409-0 308-3 308-3 308-3 308-3 308-3 308-3 164-0 164-0 164-0 164-0 164-0 305-3 305-3 305-3 305-3 305-3 305-3 305-3 36-0 337-0 337-0 337-0 337-0 337-0 337-0 337-0 337-0 418-0 418-0 418-0 418-0 418-0 418-0 497-0 497-0 497-0 334-0 334-0 334-0 334-0 117-0 117-0 117-0 117-0 117-0 117-0 117-0 545-3 545-3 545-3 545-3 214-3 214-3 214-3 214-3 214-3 214-3 214-3 214-3 214-3 214-3 347-3 347-3 347-3 347-3 347-3 347-3 323-0 323-0 323-0 323-0 323-0 449-0 449-0 449-0 449-0 449-0 449-0 449-0 400-0 400-0 400-0 400-0 400-0 221-0 221-0 221-0 221-0 0-2 0-2 0-2 0-2 0-2 0-2 0-2 0-2 0-2 0-2 0-2 0-2 0-2 0-2 0-2 0-2 0-2 0-2 0-2 0-2 0-2 0-2 0-2 0-2 0-2 0-2 0-2 0-2 0-2 0-2 0-2 
0-2 0-2 0-2 0-2 0-2 0-2 0-2 0-2 0-2 0-2 0-2 0-2 0-2 0-2 0-2 0-2 0-2 0-2 0-2 0-2 0-2 0-2 0-2 0-2 0-2 0-2 0-2 0-2 0-2 0-2 0-2 0-2 0-2 0-2 251-0 251-0 251-0 352-0 352-0 352-0 352-0 352-0 352-0 356-3 356-3 356-3 356-3 356-3 401-3 401-3 401-3 401-3 401-3 401-3 285-3 285-3 285-3 285-3 285-3 285-3 253-0 253-0 253-0 253-0 253-0 253-0 253-0 130-0 130-0 130-0 130-0 333-0 333-0 333-0 333-0 333-0 260-3 260-3 260-3 260-3 260-3 388-0 388-0 388-0 388-0 217-3 439-3 439-3 439-3 439-3 439-3 439-3 283-3 409-0 409-0 409-0 409-0 283-3 308-3 308-3 308-3 308-3 308-3 308-3 164-0 164-0 164-0 305-3 305-3 305-3 447-0 568-0 568-0 305-3 305-3 305-3 337-0 337-0 337-0 337-0 337-0 337-0 368-0 368-0 337-0 418-0 418-0 418-0 418-0 418-0 418-0 497-0 497-0 497-0 497-0 334-0 334-0 334-0 117-0 117-0 117-0 117-0 117-0 117-0 545-3 545-3 545-3 545-3 545-3 545-3 214-3 214-3 214-3 214-3 214-3 214-3 214-3 214-3 347-3 347-3 347-3 347-3 347-3 347-3 323-0 323-0 323-0 323-0 323-0 323-0 323-0 323-0 323-0 449-0 449-0 449-0 449-0 449-0 400-0 400-0 400-0 400-0 400-0 221-0 221-0 221-0 0-2 0-2 0-2 0-2 0-2 0-2 0-2 0-2 0-2 0-2 0-2 0-2 0-2 0-2 0-2 0-2 0-2 0-2 0-2 0-2 0-2 0-2 0-2 0-2 0-2 0-2 0-2 0-2 0-2 0-2 0-2 
0-2 0-2 0-2 0-2 0-2 0-2 0-2 0-2 0-2 0-2 0-2 0-2 0-2 0-2 0-2 0-2 0-2 0-2 0-2 0-2 0-2 0-2 0-2 0-2 0-2 0-2 0-2 0-2 0-2 0-2 0-2 0-2 0-2 0-2 251-0 251-0 251-0 251-0 352-0 352-0 352-0 352-0 352-0 352-0 352-0 352-0 356-3 356-3 356-3 356-3 356-3 401-3 401-3 401-3 285-3 285-3 285-3 285-3 285-3 402-3 402-3 402-3 253-0 253-0 253-0 253-0 253-0 130-0 130-0 130-0 130-0 130-0 130-0 333-0 333-0 333-0 260-3 260-3 260-3 260-3 260-3 217-3 217-3 217-3 217-3 217-3 439-3 439-3 439-3 439-3 439-3 439-3 283-3 283-3 283-3 283-3 283-3 283-3 283-3 283-3 308-3 308-3 308-3 308-3 164-0 164-0 164-0 164-0 447-0 447-0 447-0 568-0 568-0 305-3 305-3 337-0 337-0 337-0 337-0 337-0 337-0 368-0 368-0 368-0 337-0 115-0 115-0 115-0 497-0 497-0 497-0 497-0 497-0 497-0 497-0 497-0 497-0 497-0 497-0 497-0 117-0 117-0 117-0 545-3 545-3 545-3 545-3 545-3 545-3 545-3 214-3 214-3 214-3 214-3 324-0 324-0 324-0 324-0 347-3 347-3 347-3 347-3 347-3 323-0 323-0 323-0 323-0 323-0 323-0 323-0 317-0 317-0 323-0 449-0 449-0 449-0 400-0 400-0 400-0 400-0 400-0 400-0 400-0 221-0 221-0 221-0 0-2 0-2 0-2 0-2 0-2 0-2 0-2 0-2 0-2 0-2 0-2 0-2 0-2 0-2 0-2 0-2 0-2 0-2 0-2 0-2 0-2 0-2 0-2 0-2 0-2 0-2 0-2 0-2 0-2 0-2 0-2 
0-2 0-2 0-2 0-2 0-2 0-2 0-2 0-2 0-2 0-2 0-2 0-2 0-2 0-2 0-2 0-2 0-2 0-2 0-2 0-2 0-2 0-2 0-2 0-2 0-2 0-2 0-2 0-2 0-2 0-2 0-2 0-2 0-2 0-2 251-0 251-0 251-0 251-0 251-0 352-0 352-0 352-0 352-0 352-0 356-3 356-3 356-3 356-3 356-3 356-3 401-3 401-3 401-3 402-3 402-3 402-3 402-3 402-3 402-3 402-3 402-3 402-3 402-3 253-0 253-0 253-0 253-0 253-0 130-0 130-0 130-0 130-0 130-0 333-0 333-0 333-0 260-3 260-3 260-3 260-3 514-3 514-3 217-3 217-3 217-3 217-3 217-3 439-3 439-3 439-3 439-3 439-3 283-3 283-3 283-3 283-3 283-3 283-3 283-3 308-3 308-3 308-3 308-3 184-0 184-0 184-0 164-0 447-0 447-0 447-0 447-0 568-0 568-0 305-3 305-3 337-0 337-0 337-0 337-0 337-0 368-0 368-0 368-0 364-0 364-0 364-0 115-0 115-0 115-0 115-0 497-0 497-0 497-0 497-0 497-0 497-0 497-0 497-0 290-3 290-3 117-0 117-0 290-3 290-3 545-3 545-3 545-3 545-3 545-3 545-3 545-3 214-3 214-3 324-0 324-0 324-0 324-0 324-0 324-0 324-0 347-3 347-3 323-0 323-0 323-0 323-0 323-0 323-0 323-0 323-0 317-0 317-0 317-0 449-0 449-0 449-0 400-0 400-0 400-0 400-0 400-0 400-0 400-0 400-0 400-0 0-2 0-2 0-2 0-2 0-2 0-2 0-2 0-2 0-2 0-2 0-2 0-2 0-2 0-2 0-2 0-2 0-2 0-2 0-2 0-2 0-2 0-2 0-2 0-2 0-2 0-2 0-2 0-2 0-2 0-2 0-2 0-2 
0-2 0-2 0-2 0-2 0-2 0-2 0-2 0-2 0-2 0-2 0-2 0-2 0-2 0-2 0-2 0-2 0-2 0-2 0-2 0-2 0-2 0-2 0-2 0-2 0-2 0-2 0-2 0-2 0-2 0-2 0-2 0-2 0-2 0-2 251-0 251-0 251-0 251-0 251-0 352-0 352-0 307-3 307-3 307-3 307-3 307-3 356-3 356-3 356-3 356-3 401-3 401-3 401-3 402-3 402-3 402-3 327-0 327-0 327-0 402-3 402-3 402-3 402-3 402-3 402-3 253-0 253-0 253-0 130-0 130-0 130-0 130-0 130-0 333-0 333-0 333-0 333-0 333-0 260-3 260-3 514-3 514-3 217-3 217-3 217-3 217-3 217-3 217-3 439-3 439-3 283-3 283-3 283-3 283-3 283-3 283-3 283-3 283-3 283-3 283-3 283-3 308-3 308-3 184-0 184-0 447-0 447-0 447-0 447-0 447-0 447-0 568-0 568-0 305-3 305-3 568-0 568-0 337-0 337-0 368-0 368-0 368-0 368-0 364-0 364-0 364-0 364-0 115-0 115-0 115-0 115-0 497-0 497-0 115-0 461-0 461-0 497-0 497-0 290-3 290-3 290-3 117-0 290-3 290-3 290-3 290-3 545-3 545-3 545-3 545-3 462-0 462-0 462-0 462-0 324-0 324-0 324-0 324-0 324-0 324-0 324-0 347-3 347-3 347-3 317-0 323-0 323-0 323-0 323-0 317-0 317-0 566-3 566-3 566-3 449-0 449-0 400-0 400-0 400-0 400-0 400-0 400-0 400-0 400-0 400-0 0-2 0-2 0-2 0-2 0-2 0-2 0-2 0-2 0-2 0-2 0-2 0-2 0-2 0-2 0-2 0-2 0-2 0-2 0-2 0-2 0-2 0-2 0-2 0-2 0-2 0-2 0-2 0-2 0-2 0-2 0-2 0-2 
0-2 0-2 0-2 0-2 0-2 0-2 0-2 0-2 0-2 0-2 0-2 0-2 0-2 0-2 0-2 0-2 0-2 0-2 0-2 0-2 0-2 0-2 0-2 0-2 0-2 0-2 0-2 0-2 0-2 0-2 0-2 0-2 0-2 0-2 251-0 251-0 251-0 251-0 251-0 251-0 251-0 307-3 307-3 307-3 307-3 307-3 356-3 307-3 356-3 401-3 401-3 401-3 401-3 402-3 402-3 327-0 327-0 327-0 327-0 286-3 286-3 402-3 402-3 402-3 402-3 503-0 253-0 253-0 130-0 130-0 333-0 333-0 333-0 333-0 514-3 333-0 333-0 514-3 260-3 260-3 514-3 514-3 514-3 217-3 217-3 217-3 217-3 217-3 217-3 283-3 283-3 283-3 283-3 283-3 283-3 283-3 283-3 283-3 184-0 184-0 184-0 184-0 184-0 184-0 447-0 447-0 447-0 447-0 447-0 447-0 447-0 568-0 568-0 568-0 568-0 568-0 568-0 568-0 568-0 568-0 368-0 368-0 368-0 364-0 364-0 364-0 364-0 115-0 115-0 115-0 115-0 115-0 115-0 115-0 461-0 497-0 497-0 497-0 290-3 290-3 290-3 290-3 290-3 290-3 290-3 290-3 290-3 545-3 545-3 545-3 462-0 462-0 462-0 462-0 324-0 462-0 324-0 324-0 324-0 324-0 324-0 347-3 347-3 347-3 317-0 317-0 317-0 317-0 317-0 317-0 317-0 566-3 566-3 566-3 566-3 375-3 375-3 375-3 375-3 375-3 375-3 375-3 375-3 375-3 375-3 0-2 0-2 0-2 0-2 0-2 0-2 0-2 0-2 0-2 0-2 0-2 0-2 0-2 0-2 0-2 0-2 0-2 0-2 0-2 0-2 0-2 0-2 0-2 0-2 0-2 0-2 0-2 0-2 0-2 0-2 0-2 0-2 
0-2 0-2 0-2 0-2 0-2 0-2 0-2 0-2 0-2 0-2 0-2 0-2 0-2 0-2 0-2 0-2 0-2 0-2 0-2 0-2 0-2 0-2 0-2 0-2 0-2 0-2 0-2 0-2 0-2 0-2 0-2 0-2 0-2 0-2 251-0 251-0 251-0 251-0 251-0 307-3 307-3 307-3 307-3 307-3 307-3 307-3 307-3 307-3 307-3 401-3 401-3 401-3 401-3 327-0 327-0 327-0 327-0 327-0 327-0 286-3 286-3 402-3 402-3 402-3 402-3 503-0 503-0 253-0 130-0 130-0 333-0 333-0 333-0 333-0 514-3 514-3 514-3 514-3 260-3 260-3 514-3 514-3 514-3 217-3 217-3 217-3 217-3 217-3 217-3 332-3 332-3 332-3 332-3 332-3 332-3 332-3 332-3 332-3 184-0 184-0 184-0 184-0 184-0 184-0 447-0 447-0 447-0 447-0 447-0 447-0 447-0 447-0 360-3 360-3 568-0 568-0 568-0 568-0 568-0 568-0 368-0 368-0 368-0 364-0 364-0 364-0 364-0 115-0 115-0 115-0 115-0 115-0 115-0 115-0 461-0 497-0 243-3 497-0 290-3 290-3 290-3 290-3 290-3 290-3 290-3 290-3 545-3 545-3 545-3 545-3 462-0 462-0 462-0 462-0 462-0 462-0 324-0 324-0 324-0 324-0 324-0 324-0 473-3 473-3 317-0 317-0 317-0 317-0 317-0 317-0 317-0 566-3 566-3 566-3 566-3 566-3 566-3 375-3 375-3 375-3 375-3 375-3 375-3 375-3 375-3 0-2 0-2 0-2 0-2 0-2 0-2 0-2 0-2 0-2 0-2 0-2 0-2 0-2 0-2 0-2 0-2 0-2 0-2 0-2 0-2 0-2 0-2 0-2 0-2 0-2 0-2 0-2 0-2 0-2 0-2 0-2 0-2 
0-2 0-2 0-2 0-2 0-2 0-2 0-2 0-2 0-2 0-2 0-2 0-2 0-2 0-2 0-2 0-2 0-2 0-2 0-2 0-2 0-2 0-2 0-2 0-2 0-2 0-2 0-2 0-2 0-2 0-2 0-2 0-2 0-2 0-2 0-2 251-0 251-0 251-0 251-0 307-3 307-3 307-3 307-3 307-3 307-3 307-3 307-3 307-3 307-3 401-3 401-3 401-3 401-3 327-0 327-0 327-0 327-0 327-0 286-3 286-3 286-3 402-3 402-3 402-3 402-3 402-3 503-0 503-0 503-0 130-0 130-0 503-0 333-0 333-0 479-3 514-3 514-3 514-3 514-3 514-3 514-3 514-3 514-3 514-3 514-3 217-3 217-3 217-3 217-3 332-3 332-3 332-3 332-3 332-3 332-3 332-3 332-3 332-3 332-3 184-0 184-0 470-0 447-0 447-0 447-0 447-0 447-0 447-0 447-0 447-0 360-3 360-3 360-3 360-3 360-3 360-3 568-0 568-0 568-0 568-0 368-0 368-0 368-0 364-0 364-0 364-0 364-0 364-0 115-0 115-0 115-0 115-0 115-0 115-0 461-0 497-0 243-3 497-0 243-3 243-3 290-3 290-3 290-3 290-3 290-3 290-3 545-3 545-3 545-3 545-3 462-0 462-0 462-0 462-0 462-0 462-0 324-0 324-0 324-0 324-0 324-0 324-0 473-3 473-3 317-0 317-0 317-0 317-0 317-0 317-0 317-0 566-3 566-3 566-3 566-3 566-3 375-3 375-3 375-3 375-3 375-3 375-3 375-3 0-2 0-2 0-2 0-2 0-2 0-2 0-2 0-2 0-2 0-2 0-2 0-2 0-2 0-2 0-2 0-2 0-2 0-2 0-2 0-2 0-2 0-2 0-2 0-2 0-2 0-2 0-2 0-2 0-2 0-2 0-2 0-2 0-2 0-2 
0-2 0-2 0-2 0-2 0-2 0-2 0-2 0-2 0-2 0-2 0-2 0-2 0-2 0-2 0-2 0-2 0-2 0-2 0-2 0-2 0-2 0-2 0-2 0-2 0-2 0-2 0-2 0-2 0-2 0-2 0-2 0-2 0-2 0-2 0-2 251-0 357-3 251-0 251-0 307-3 307-3 307-3 307-3 357-3 307-3 307-3 307-3 307-3 183-3 401-3 401-3 401-3 327-0 327-0 327-0 327-0 327-0 286-3 286-3 286-3 286-3 286-3 286-3 286-3 286-3 503-0 503-0 503-0 503-0 503-0 503-0 503-0 333-0 479-3 479-3 514-3 514-3 514-3 514-3 514-3 514-3 514-3 514-3 514-3 514-3 217-3 217-3 217-3 217-3 332-3 332-3 332-3 332-3 332-3 332-3 332-3 184-0 184-0 184-0 184-0 470-0 470-0 470-0 470-0 470-0 353-3 447-0 447-0 447-0 447-0 360-3 360-3 360-3 360-3 360-3 568-0 568-0 568-0 568-0 568-0 368-0 368-0 368-0 364-0 364-0 364-0 364-0 364-0 115-0 115-0 115-0 115-0 115-0 461-0 461-0 461-0 243-3 243-3 243-3 243-3 290-3 290-3 290-3 290-3 290-3 290-3 545-3 462-0 462-0 462-0 462-0 462-0 462-0 462-0 462-0 462-0 462-0 473-3 324-0 473-3 324-0 324-0 473-3 473-3 317-0 317-0 317-0 317-0 317-0 566-3 566-3 566-3 566-3 566-3 566-3 566-3 375-3 375-3 375-3 375-3 375-3 375-3 375-3 0-2 0-2 0-2 0-2 0-2 0-2 0-2 0-2 0-2 0-2 0-2 0-2 0-2 0-2 0-2 0-2 0-2 0-2 0-2 0-2 0-2 0-2 0-2 0-2 0-2 0-2 0-2 0-2 0-2 0-2 0-2 0-2 0-2 0-2 
0-2 0-2 0-2 0-2 0-2 0-2 0-2 0-2 0-2 0-2 0-2 0-2 0-2 0-2 0-2 0-2 0-2 0-2 0-2 0-2 0-2 0-2 0-2 0-2 0-2 0-2 0-2 0-2 0-2 0-2 0-2 0-2 0-2 0-2 0-2 357-3 357-3 357-3 357-3 357-3 357-3 357-3 357-3 357-3 357-3 183-3 183-3 183-3 183-3 183-3 401-3 401-3 401-3 327-0 327-0 327-0 327-0 286-3 286-3 286-3 286-3 286-3 286-3 286-3 286-3 286-3 503-0 503-0 503-0 503-0 503-0 503-0 333-0 503-0 479-3 514-3 514-3 514-3 328-0 328-0 514-3 328-0 328-0 328-0 217-3 217-3 217-3 453-0 453-0 332-3 332-3 332-3 332-3 332-3 332-3 184-0 184-0 184-0 470-0 470-0 470-0 470-0 470-0 470-0 470-0 353-3 447-0 447-0 360-3 360-3 360-3 360-3 360-3 360-3 568-0 568-0 568-0 568-0 568-0 568-0 368-0 368-0 368-0 364-0 364-0 364-0 461-0 364-0 364-0 364-0 364-0 461-0 115-0 115-0 461-0 461-0 461-0 243-3 243-3 243-3 243-3 372-0 372-0 372-0 372-0 372-0 372-0 372-0 372-0 462-0 462-0 462-0 495-3 495-3 462-0 462-0 473-3 473-3 473-3 473-3 473-3 324-0 473-3 473-3 473-3 317-0 317-0 147-3 317-0 566-3 566-3 566-3 566-3 566-3 566-3 566-3 319-0 375-3 375-3 375-3 375-3 375-3 0-2 0-2 0-2 0-2 0-2 0-2 0-2 0-2 0-2 0-2 0-2 0-2 0-2 0-2 0-2 0-2 0-2 0-2 0-2 0-2 0-2 0-2 0-2 0-2 0-2 0-2 0-2 0-2 0-2 0-2 0-2 0-2 0-2 0-2 0-2 
0-2 0-2 0-2 0-2 0-2 0-2 0-2 0-2 0-2 0-2 0-2 0-2 0-2 0-2 0-2 0-2 0-2 0-2 0-2 0-2 0-2 0-2 0-2 0-2 0-2 0-2 0-2 0-2 0-2 0-2 0-2 0-2 0-2 0-2 0-2 357-3 357-3 357-3 357-3 357-3 357-3 357-3 357-3 357-3 357-3 183-3 183-3 183-3 183-3 183-3 401-3 401-3 401-3 327-0 327-0 327-0 327-0 286-3 286-3 286-3 286-3 286-3 427-3 286-3 286-3 286-3 503-0 503-0 503-0 503-0 503-0 503-0 503-0 503-0 479-3 479-3 514-3 328-0 328-0 328-0 328-0 328-0 328-0 328-0 328-0 328-0 328-0 328-0 453-0 453-0 332-3 332-3 332-3 332-3 332-3 184-0 184-0 184-0 470-0 470-0 470-0 470-0 470-0 470-0 470-0 353-3 353-3 353-3 520-0 520-0 360-3 360-3 360-3 360-3 360-3 360-3 360-3 368-0 368-0 368-0 368-0 368-0 368-0 368-0 364-0 364-0 461-0 364-0 364-0 461-0 461-0 461-0 461-0 461-0 461-0 461-0 461-0 243-3 243-3 243-3 372-0 372-0 372-0 372-0 372-0 372-0 372-0 372-0 372-0 495-3 495-3 495-3 495-3 462-0 462-0 462-0 473-3 473-3 473-3 473-3 473-3 473-3 473-3 473-3 473-3 473-3 147-3 147-3 147-3 147-3 147-3 566-3 566-3 566-3 566-3 566-3 319-0 319-0 375-3 319-0 319-0 319-0 0-2 0-2 0-2 0-2 0-2 0-2 0-2 0-2 0-2 0-2 0-2 0-2 0-2 0-2 0-2 0-2 0-2 0-2 0-2 0-2 0-2 0-2 0-2 0-2 0-2 0-2 0-2 0-2 0-2 0-2 0-2 0-2 0-2 0-2 0-2 
0-2 0-2 0-2 0-2 0-2 0-2 0-2 0-2 0-2 0-2 0-2 0-2 0-2 0-2 0-2 0-2 0-2 0-2 0-2 0-2 0-2 0-2 0-2 0-2 0-2 0-2 0-2 0-2 0-2 0-2 0-2 0-2 0-2 0-2 0-2 357-3 357-3 357-3 357-3 357-3 357-3 357-3 357-3 357-3 357-3 183-3 183-3 183-3 183-3 183-3 482-0 482-0 401-3 482-0 327-0 327-0 327-0 286-3 286-3 286-3 427-3 427-3 427-3 559-3 286-3 286-3 503-0 503-0 503-0 503-0 503-0 503-0 503-0 503-0 479-3 479-3 479-3 302-3 302-3 328-0 328-0 328-0 328-0 328-0 328-0 328-0 453-0 453-0 453-0 453-0 453-0 453-0 453-0 184-0 184-0 184-0 184-0 470-0 470-0 470-0 470-0 470-0 470-0 470-0 470-0 353-3 353-3 520-0 520-0 520-0 520-0 360-3 360-3 360-3 360-3 360-3 368-0 368-0 368-0 368-0 563-0 563-0 563-0 563-0 563-0 364-0 461-0 461-0 461-0 461-0 461-0 461-0 461-0 461-0 461-0 243-3 243-3 243-3 243-3 243-3 372-0 372-0 372-0 372-0 372-0 372-0 372-0 372-0 495-3 495-3 495-3 495-3 495-3 495-3 462-0 462-0 473-3 473-3 473-3 473-3 473-3 473-3 473-3 421-0 421-0 421-0 147-3 147-3 147-3 147-3 147-3 147-3 566-3 566-3 319-0 319-0 319-0 319-0 319-0 319-0 319-0 319-0 0-2 0-2 0-2 0-2 0-2 0-2 0-2 0-2 0-2 0-2 0-2 0-2 0-2 0-2 0-2 0-2 0-2 0-2 0-2 0-2 0-2 0-2 0-2 0-2 0-2 0-2 0-2 0-2 0-2 0-2 0-2 0-2 0-2 0-2 0-2 
0-2 0-2 0-2 0-2 0-2 0-2 0-2 0-2 0-2 0-2 0-2 0-2 0-2 0-2 0-2 0-2 0-2 0-2 0-2 0-2 0-2 0-2 0-2 0-2 0-2 0-2 0-2 0-2 0-2 0-2 0-2 0-2 0-2 0-2 0-2 357-3 357-3 506-0 506-0 357-3 357-3 357-3 357-3 506-0 183-3 183-3 183-3 183-3 482-0 482-0 482-0 482-0 482-0 482-0 327-0 327-0 327-0 286-3 427-3 427-3 427-3 427-3 559-3 559-3 559-3 559-3 503-0 503-0 503-0 559-3 559-3 559-3 503-0 503-0 479-3 479-3 479-3 302-3 302-3 328-0 328-0 328-0 328-0 328-0 328-0 328-0 453-0 453-0 453-0 453-0 453-0 453-0 453-0 184-0 184-0 184-0 437-3 470-0 470-0 470-0 470-0 470-0 470-0 470-0 353-3 353-3 353-3 353-3 520-0 520-0 520-0 360-3 360-3 360-3 360-3 360-3 360-3 368-0 368-0 368-0 563-0 563-0 563-0 563-0 563-0 413-3 413-3 413-3 413-3 461-0 461-0 461-0 461-0 461-0 461-0 243-3 243-3 243-3 243-3 243-3 243-3 243-3 372-0 372-0 372-0 372-0 372-0 372-0 495-3 495-3 495-3 495-3 495-3 495-3 417-3 462-0 417-3 421-0 421-0 473-3 473-3 473-3 473-3 421-0 421-0 421-0 147-3 147-3 147-3 147-3 147-3 147-3 147-3 147-3 319-0 319-0 319-0 319-0 319-0 319-0 319-0 319-0 0-2 0-2 0-2 0-2 0-2 0-2 0-2 0-2 0-2 0-2 0-2 0-2 0-2 0-2 0-2 0-2 0-2 0-2 0-2 0-2 0-2 0-2 0-2 0-2 0-2 0-2 0-2 0-2 0-2 0-2 0-2 0-2 0-2 0-2 0-2 
0-2 0-2 0-2 0-2 0-2 0-2 0-2 0-2 0-2 0-2 0-2 0-2 0-2 0-2 0-2 0-2 0-2 0-2 0-2 0-2 0-2 0-2 0-2 0-2 0-2 0-2 0-2 0-2 0-2 0-2 0-2 0-2 0-2 0-2 0-2 506-0 506-0 506-0 506-0 506-0 506-0 506-0 357-3 506-0 183-3 183-3 183-3 183-3 183-3 482-0 482-0 482-0 482-0 482-0 482-0 482-0 482-0 427-3 427-3 427-3 427-3 427-3 427-3 427-3 559-3 559-3 559-3 559-3 559-3 559-3 559-3 559-3 503-0 479-3 479-3 302-3 302-3 302-3 302-3 328-0 328-0 328-0 328-0 328-0 328-0 453-0 453-0 453-0 453-0 453-0 453-0 558-0 558-0 437-3 184-0 184-0 437-3 470-0 470-0 470-0 470-0 353-3 353-3 353-3 353-3 353-3 353-3 353-3 520-0 520-0 520-0 520-0 467-0 467-0 467-0 360-3 467-0 563-0 563-0 563-0 563-0 563-0 563-0 563-0 563-0 413-3 413-3 413-3 413-3 461-0 461-0 461-0 461-0 461-0 243-3 243-3 243-3 243-3 570-0 570-0 243-3 372-0 372-0 372-0 372-0 372-0 372-0 372-0 495-3 495-3 495-3 495-3 495-3 417-3 417-3 417-3 417-3 417-3 421-0 421-0 421-0 421-0 473-3 421-0 421-0 421-0 421-0 147-3 147-3 147-3 147-3 147-3 147-3 147-3 147-3 147-3 319-0 319-0 319-0 319-0 319-0 319-0 0-2 0-2 0-2 0-2 0-2 0-2 0-2 0-2 0-2 0-2 0-2 0-2 0-2 0-2 0-2 0-2 0-2 0-2 0-2 0-2 0-2 0-2 0-2 0-2 0-2 0-2 0-2 0-2 0-2 0-2 0-2 0-2 0-2 0-2 0-2 
0-2 0-2 0-2 0-2 0-2 0-2 0-2 0-2 0-2 0-2 0-2 0-2 0-2 0-2 0-2 0-2 0-2 0-2 0-2 0-2 0-2 0-2 0-2 0-2 0-2 0-2 0-2 0-2 0-2 0-2 0-2 0-2 0-2 0-2 0-2 506-0 506-0 506-0 506-0 506-0 506-0 506-0 506-0 506-0 183-3 183-3 183-3 183-3 183-3 183-3 183-3 482-0 482-0 482-0 482-0 482-0 482-0 482-0 427-3 427-3 427-3 427-3 427-3 427-3 427-3 427-3 427-3 559-3 559-3 559-3 559-3 559-3 479-3 479-3 479-3 479-3 302-3 302-3 302-3 302-3 302-3 543-0 453-0 453-0 453-0 453-0 453-0 453-0 453-0 453-0 453-0 558-0 558-0 437-3 437-3 437-3 437-3 437-3 437-3 437-3 353-3 353-3 353-3 353-3 353-3 353-3 353-3 520-0 520-0 520-0 520-0 520-0 467-0 467-0 467-0 467-0 467-0 467-0 563-0 563-0 467-0 563-0 563-0 563-0 563-0 563-0 563-0 413-3 413-3 461-0 461-0 243-3 243-3 243-3 243-3 243-3 243-3 570-0 570-0 570-0 570-0 570-0 570-0 570-0 372-0 372-0 372-0 495-3 495-3 495-3 495-3 495-3 495-3 417-3 417-3 417-3 417-3 417-3 417-3 421-0 421-0 421-0 421-0 421-0 421-0 421-0 421-0 421-0 392-3 392-3 392-3 147-3 147-3 147-3 147-3 147-3 319-0 319-0 223-3 319-0 319-0 319-0 0-2 0-2 0-2 0-2 0-2 0-2 0-2 0-2 0-2 0-2 0-2 0-2 0-2 0-2 0-2 0-2 0-2 0-2 0-2 0-2 0-2 0-2 0-2 0-2 0-2 0-2 0-2 0-2 0-2 0-2 0-2 0-2 0-2 0-2 0-2 
0-2 0-2 0-2 0-2 0-2 0-2 0-2 0-2 0-2 0-2 0-2 0-2 0-2 0-2 0-2 0-2 0-2 0-2 0-2 0-2 0-2 0-2 0-2 0-2 0-2 0-2 0-2 0-2 0-2 0-2 0-2 0-2 0-2 0-2 0-2 506-0 506-0 506-0 506-0 506-0 506-0 506-0 506-0 506-0 183-3 183-3 183-3 183-3 183-3 156-0 156-0 482-0 482-0 482-0 482-0 482-0 482-0 482-0 482-0 482-0 427-3 427-3 427-3 427-3 427-3 427-3 427-3 559-3 559-3 559-3 559-3 559-3 479-3 479-3 479-3 479-3 479-3 302-3 302-3 302-3 302-3 543-0 453-0 453-0 453-0 453-0 453-0 453-0 453-0 543-0 543-0 543-0 558-0 437-3 437-3 437-3 437-3 437-3 437-3 437-3 353-3 353-3 353-3 353-3 353-3 353-3 353-3 520-0 520-0 520-0 520-0 520-0 467-0 467-0 467-0 467-0 467-0 467-0 467-0 467-0 467-0 563-0 563-0 563-0 563-0 413-3 413-3 413-3 413-3 591-0 591-0 591-0 591-0 591-0 591-0 570-0 570-0 570-0 570-0 570-0 444-3 570-0 570-0 570-0 570-0 372-0 372-0 495-3 495-3 495-3 495-3 495-3 417-3 417-3 417-3 417-3 417-3 417-3 460-0 460-0 421-0 421-0 421-0 421-0 421-0 421-0 421-0 367-0 392-3 392-3 392-3 147-3 147-3 147-3 223-3 223-3 223-3 223-3 223-3 319-0 319-0 319-0 0-2 0-2 0-2 0-2 0-2 0-2 0-2 0-2 0-2 0-2 0-2 0-2 0-2 0-2 0-2 0-2 0-2 0-2 0-2 0-2 0-2 0-2 0-2 0-2 0-2 0-2 0-2 0-2 0-2 0-2 0-2 0-2 0-2 0-2 0-2 
0-2 0-2 0-2 0-2 0-2 0-2 0-2 0-2 0-2 0-2 0-2 0-2 0-2 0-2 0-2 0-2 0-2 0-2 0-2 0-2 0-2 0-2 0-2 0-2 0-2 0-2 0-2 0-2 0-2 0-2 0-2 0-2 0-2 0-2 0-2 532-3 532-3 532-3 506-0 506-0 506-0 506-0 506-0 506-0 183-3 183-3 478-0 478-0 156-0 156-0 156-0 156-0 482-0 156-0 482-0 482-0 482-0 482-0 379-0 482-0 379-0 427-3 427-3 427-3 427-3 427-3 427-3 559-3 559-3 559-3 559-3 479-3 479-3 479-3 479-3 480-0 302-3 302-3 302-3 302-3 302-3 543-0 543-0 453-0 543-0 543-0 543-0 543-0 543-0 543-0 543-0 558-0 558-0 437-3 437-3 437-3 437-3 437-3 437-3 437-3 353-3 353-3 353-3 353-3 353-3 353-3 353-3 520-0 520-0 520-0 520-0 423-3 423-3 467-0 467-0 467-0 467-0 467-0 467-0 467-0 467-0 467-0 563-0 563-0 563-0 413-3 413-3 413-3 413-3 591-0 591-0 591-0 591-0 591-0 570-0 570-0 570-0 570-0 570-0 444-3 444-3 570-0 570-0 570-0 570-0 570-0 570-0 343-3 495-3 495-3 523-0 417-3 417-3 417-3 417-3 417-3 417-3 417-3 460-0 460-0 421-0 421-0 421-0 421-0 297-3 421-0 421-0 367-0 392-3 392-3 392-3 392-3 147-3 223-3 223-3 223-3 223-3 223-3 223-3 398-3 319-0 319-0 0-2 0-2 0-2 0-2 0-2 0-2 0-2 0-2 0-2 0-2 0-2 0-2 0-2 0-2 0-2 0-2 0-2 0-2 0-2 0-2 0-2 0-2 0-2 0-2 0-2 0-2 0-2 0-2 0-2 0-2 0-2 0-2 0-2 0-2 0-2 
0-2 0-2 0-2 0-2 0-2 0-2 0-2 0-2 0-2 0-2 0-2 0-2 0-2 0-2 0-2 0-2 0-2 0-2 0-2 0-2 0-2 0-2 0-2 0-2 0-2 0-2 0-2 0-2 0-2 0-2 0-2 0-2 0-2 0-2 0-2 532-3 532-3 532-3 532-3 506-0 506-0 532-3 506-0 506-0 478-0 478-0 478-0 478-0 156-0 156-0 156-0 156-0 156-0 156-0 379-0 482-0 482-0 379-0 379-0 379-0 379-0 427-3 427-3 427-3 415-3 427-3 427-3 559-3 559-3 559-3 559-3 406-0 479-3 479-3 479-3 480-0 302-3 302-3 302-3 302-3 543-0 543-0 543-0 543-0 543-0 543-0 543-0 543-0 543-0 543-0 543-0 558-0 558-0 437-3 437-3 437-3 437-3 437-3 437-3 437-3 437-3 437-3 437-3 437-3 437-3 353-3 358-3 520-0 520-0 520-0 423-3 423-3 423-3 423-3 467-0 423-3 467-0 467-0 467-0 467-0 467-0 467-0 563-0 413-3 413-3 413-3 413-3 413-3 413-3 591-0 591-0 591-0 591-0 591-0 591-0 591-0 570-0 570-0 570-0 444-3 444-3 444-3 444-3 570-0 570-0 343-3 343-3 343-3 343-3 343-3 523-0 523-0 523-0 523-0 417-3 417-3 417-3 460-0 460-0 460-0 460-0 421-0 421-0 297-3 297-3 297-3 367-0 367-0 392-3 392-3 392-3 392-3 392-3 223-3 223-3 223-3 223-3 223-3 223-3 398-3 398-3 398-3 0-2 0-2 0-2 0-2 0-2 0-2 0-2 0-2 0-2 0-2 0-2 0-2 0-2 0-2 0-2 0-2 0-2 0-2 0-2 0-2 0-2 0-2 0-2 0-2 0-2 0-2 0-2 0-2 0-2 0-2 0-2 0-2 0-2 0-2 0-2 
0-2 0-2 0-2 0-2 0-2 0-2 0-2 0-2 0-2 0-2 0-2 0-2 0-2 0-2 0-2 0-2 0-2 0-2 0-2 0-2 0-2 0-2 0-2 0-2 0-2 0-2 0-2 0-2 0-2 0-2 0-2 0-2 0-2 0-2 0-2 532-3 532-3 532-3 532-3 532-3 532-3 532-3 478-0 478-0 478-0 478-0 478-0 156-0 156-0 156-0 156-0 156-0 156-0 156-0 379-0 379-0 482-0 379-0 379-0 379-0 415-3 415-3 415-3 415-3 415-3 427-3 427-3 559-3 406-0 406-0 406-0 406-0 479-3 479-3 479-3 480-0 302-3 302-3 302-3 302-3 302-3 543-0 543-0 543-0 543-0 543-0 543-0 543-0 543-0 543-0 543-0 558-0 558-0 558-0 558-0 410-3 410-3 410-3 410-3 437-3 437-3 437-3 437-3 437-3 358-3 358-3 358-3 358-3 358-3 520-0 520-0 423-3 423-3 423-3 423-3 423-3 423-3 423-3 423-3 423-3 467-0 467-0 563-0 413-3 413-3 413-3 413-3 413-3 591-0 591-0 591-0 591-0 591-0 591-0 591-0 570-0 570-0 444-3 444-3 444-3 444-3 444-3 343-3 343-3 343-3 343-3 343-3 343-3 343-3 523-0 523-0 523-0 523-0 417-3 417-3 417-3 417-3 460-0 460-0 460-0 297-3 297-3 297-3 297-3 297-3 297-3 367-0 367-0 367-0 367-0 367-0 392-3 392-3 223-3 223-3 223-3 223-3 223-3 398-3 398-3 398-3 398-3 0-2 0-2 0-2 0-2 0-2 0-2 0-2 0-2 0-2 0-2 0-2 0-2 0-2 0-2 0-2 0-2 0-2 0-2 0-2 0-2 0-2 0-2 0-2 0-2 0-2 0-2 0-2 0-2 0-2 0-2 0-2 0-2 0-2 0-2 0-2 
0-2 0-2 0-2 0-2 0-2 0-2 0-2 0-2 0-2 0-2 0-2 0-2 0-2 0-2 0-2 0-2 0-2 0-2 0-2 0-2 0-2 0-2 0-2 0-2 0-2 0-2 0-2 0-2 0-2 0-2 0-2 0-2 0-2 0-2 0-2 532-3 532-3 532-3 532-3 532-3 532-3 532-3 532-3 532-3 478-0 478-0 478-0 478-0 156-0 156-0 156-0 156-0 156-0 156-0 379-0 379-0 379-0 379-0 379-0 379-0 415-3 415-3 415-3 415-3 415-3 415-3 415-3 415-3 406-0 406-0 406-0 406-0 479-3 479-3 479-3 480-0 302-3 302-3 302-3 302-3 302-3 543-0 543-0 543-0 543-0 543-0 543-0 314-3 314-3 314-3 558-0 558-0 558-0 558-0 558-0 558-0 410-3 410-3 410-3 410-3 410-3 410-3 410-3 358-3 358-3 358-3 358-3 358-3 358-3 520-0 520-0 423-3 423-3 423-3 423-3 423-3 423-3 491-0 423-3 423-3 467-0 467-0 563-0 413-3 413-3 413-3 413-3 413-3 591-0 591-0 591-0 591-0 591-0 591-0 591-0 570-0 570-0 444-3 444-3 444-3 444-3 444-3 343-3 343-3 343-3 343-3 343-3 343-3 523-0 523-0 523-0 523-0 523-0 523-0 417-3 417-3 417-3 417-3 460-0 460-0 297-3 297-3 297-3 297-3 297-3 367-0 367-0 367-0 392-3 392-3 392-3 392-3 392-3 392-3 223-3 398-3 398-3 398-3 398-3 398-3 398-3 398-3 0-2 0-2 0-2 0-2 0-2 0-2 0-2 0-2 0-2 0-2 0-2 0-2 0-2 0-2 0-2 0-2 0-2 0-2 0-2 0-2 0-2 0-2 0-2 0-2 0-2 0-2 0-2 0-2 0-2 0-2 0-2 0-2 0-2 0-2 0-2 
0-2 0-2 0-2 0-2 0-2 0-2 0-2 0-2 0-2 0-2 0-2 0-2 0-2 0-2 0-2 0-2 0-2 0-2 0-2 0-2 0-2 0-2 0-2 0-2 0-2 0-2 0-2 0-2 0-2 0-2 0-2 0-2 0-2 0-2 0-2 532-3 532-3 532-3 532-3 532-3 532-3 532-3 532-3 532-3 478-0 478-0 478-0 478-0 156-0 156-0 156-0 156-0 156-0 156-0 379-0 379-0 379-0 379-0 379-0 379-0 379-0 415-3 415-3 415-3 415-3 415-3 415-3 406-0 406-0 406-0 406-0 406-0 479-3 479-3 480-0 480-0 480-0 302-3 302-3 480-0 302-3 381-0 381-0 381-0 381-0 314-3 314-3 314-3 314-3 314-3 558-0 558-0 558-0 558-0 558-0 558-0 558-0 410-3 410-3 410-3 410-3 410-3 410-3 358-3 358-3 358-3 358-3 358-3 358-3 520-0 520-0 423-3 423-3 423-3 423-3 423-3 423-3 491-0 491-0 491-0 563-0 563-0 563-0 563-0 413-3 413-3 413-3 536-0 591-0 591-0 591-0 591-0 591-0 591-0 591-0 294-0 570-0 444-3 444-3 444-3 444-3 444-3 343-3 343-3 343-3 343-3 343-3 523-0 523-0 523-0 523-0 523-0 523-0 523-0 523-0 417-3 460-0 460-0 460-0 460-0 297-3 297-3 297-3 297-3 297-3 297-3 367-0 367-0 392-3 392-3 392-3 392-3 392-3 392-3 223-3 223-3 398-3 398-3 398-3 398-3 398-3 398-3 0-2 0-2 0-2 0-2 0-2 0-2 0-2 0-2 0-2 0-2 0-2 0-2 0-2 0-2 0-2 0-2 0-2 0-2 0-2 0-2 0-2 0-2 0-2 0-2 0-2 0-2 0-2 0-2 0-2 0-2 0-2 0-2 0-2 0-2 0-2 
0-2 0-2 0-2 0-2 0-2 0-2 0-2 0-2 0-2 0-2 0-2 0-2 0-2 0-2 0-2 0-2 0-2 0-2 0-2 0-2 0-2 0-2 0-2 0-2 0-2 0-2 0-2 0-2 0-2 0-2 0-2 0-2 0-2 0-2 0-2 532-3 532-3 532-3 532-3 532-3 532-3 478-0 478-0 478-0 478-0 478-0 478-0 156-0 156-0 156-0 156-0 156-0 156-0 156-0 452-0 379-0 379-0 379-0 379-0 379-0 281-0 415-3 415-3 415-3 415-3 415-3 406-0 406-0 406-0 406-0 406-0 406-0 480-0 480-0 480-0 480-0 480-0 480-0 480-0 480-0 381-0 381-0 381-0 381-0 314-3 314-3 314-3 314-3 314-3 314-3 558-0 558-0 558-0 558-0 558-0 558-0 558-0 410-3 410-3 410-3 410-3 410-3 358-3 358-3 358-3 358-3 358-3 358-3 615-3 615-3 615-3 615-3 423-3 423-3 423-3 423-3 423-3 491-0 491-0 491-0 491-0 563-0 563-0 536-0 413-3 413-3 413-3 536-0 536-0 294-0 294-0 294-0 294-0 294-0 294-0 294-0 294-0 444-3 444-3 444-3 444-3 444-3 444-3 343-3 343-3 343-3 343-3 523-0 523-0 523-0 523-0 523-0 523-0 523-0 523-0 523-0 460-0 460-0 460-0 460-0 297-3 297-3 297-3 297-3 297-3 297-3 297-3 367-0 392-3 392-3 392-3 392-3 392-3 392-3 223-3 223-3 398-3 398-3 398-3 398-3 398-3 398-3 0-2 0-2 0-2 0-2 0-2 0-2 0-2 0-2 0-2 0-2 0-2 0-2 0-2 0-2 0-2 0-2 0-2 0-2 0-2 0-2 0-2 0-2 0-2 0-2 0-2 0-2 0-2 0-2 0-2 0-2 0-2 0-2 0-2 0-2 0-2 
0-2 0-2 0-2 0-2 0-2 0-2 0-2 0-2 0-2 0-2 0-2 0-2 0-2 0-2 0-2 0-2 0-2 0-2 0-2 0-2 0-2 0-2 0-2 0-2 0-2 0-2 0-2 0-2 0-2 0-2 0-2 0-2 0-2 0-2 0-2 383-0 383-0 532-3 383-0 383-0 383-0 478-0 478-0 478-0 478-0 478-0 478-0 452-0 452-0 452-0 452-0 452-0 156-0 452-0 452-0 379-0 379-0 379-0 379-0 281-0 281-0 415-3 415-3 406-0 406-0 406-0 406-0 406-0 406-0 406-0 406-0 406-0 406-0 480-0 480-0 480-0 480-0 480-0 480-0 480-0 381-0 381-0 381-0 314-3 314-3 314-3 314-3 314-3 314-3 314-3 314-3 558-0 558-0 558-0 558-0 558-0 410-3 410-3 410-3 410-3 410-3 410-3 358-3 358-3 358-3 358-3 358-3 358-3 615-3 615-3 615-3 615-3 615-3 423-3 423-3 423-3 423-3 491-0 491-0 491-0 491-0 491-0 563-0 536-0 413-3 413-3 536-0 536-0 536-0 294-0 294-0 294-0 294-0 294-0 294-0 294-0 294-0 444-3 444-3 444-3 444-3 444-3 444-3 343-3 343-3 343-3 343-3 523-0 523-0 523-0 523-0 523-0 434-0 434-0 434-0 460-0 460-0 460-0 460-0 460-0 297-3 297-3 297-3 297-3 297-3 367-0 367-0 367-0 367-0 392-3 392-3 392-3 392-3 223-3 223-3 223-3 398-3 398-3 398-3 398-3 398-3 346-0 0-2 0-2 0-2 0-2 0-2 0-2 0-2 0-2 0-2 0-2 0-2 0-2 0-2 0-2 0-2 0-2 0-2 0-2 0-2 0-2 0-2 0-2 0-2 0-2 0-2 0-2 0-2 0-2 0-2 0-2 0-2 0-2 0-2 0-2 0-2 
0-2 0-2 0-2 0-2 0-2 0-2 0-2 0-2 0-2 0-2 0-2 0-2 0-2 0-2 0-2 0-2 0-2 0-2 0-2 0-2 0-2 0-2 0-2 0-2 0-2 0-2 0-2 0-2 0-2 0-2 0-2 0-2 0-2 0-2 0-2 383-0 383-0 383-0 383-0 383-0 383-0 478-0 478-0 478-0 478-0 478-0 478-0 452-0 452-0 452-0 452-0 452-0 452-0 452-0 452-0 379-0 379-0 379-0 281-0 281-0 281-0 281-0 415-3 406-0 415-3 415-3 406-0 406-0 406-0 406-0 406-0 480-0 480-0 480-0 480-0 480-0 381-0 480-0 480-0 381-0 381-0 381-0 381-0 314-3 314-3 314-3 314-3 314-3 314-3 314-3 314-3 314-3 459-0 558-0 558-0 459-0 410-3 410-3 410-3 410-3 410-3 410-3 358-3 358-3 358-3 358-3 358-3 615-3 615-3 615-3 615-3 615-3 615-3 615-3 463-0 463-0 463-0 491-0 491-0 491-0 491-0 491-0 536-0 536-0 536-0 413-3 536-0 536-0 536-0 294-0 144-0 144-0 294-0 294-0 294-0 294-0 294-0 444-3 444-3 444-3 444-3 444-3 343-3 343-3 343-3 343-3 343-3 343-3 564-3 564-3 523-0 523-0 523-0 434-0 434-0 460-0 460-0 460-0 460-0 460-0 297-3 297-3 297-3 297-3 297-3 367-0 367-0 367-0 367-0 571-3 571-3 571-3 571-3 223-3 223-3 223-3 398-3 398-3 398-3 346-0 346-0 346-0 0-2 0-2 0-2 0-2 0-2 0-2 0-2 0-2 0-2 0-2 0-2 0-2 0-2 0-2 0-2 0-2 0-2 0-2 0-2 0-2 0-2 0-2 0-2 0-2 0-2 0-2 0-2 0-2 0-2 0-2 0-2 0-2 0-2 0-2 0-2 
0-2 0-2 0-2 0-2 0-2 0-2 0-2 0-2 0-2 0-2 0-2 0-2 0-2 0-2 0-2 0-2 0-2 0-2 0-2 0-2 0-2 0-2 0-2 0-2 0-2 0-2 0-2 0-2 0-2 0-2 0-2 0-2 0-2 0-2 0-2 383-0 383-0 383-0 383-0 383-0 383-0 383-0 383-0 478-0 478-0 276-3 478-0 452-0 452-0 452-0 452-0 452-0 452-0 452-0 452-0 379-0 379-0 281-0 281-0 281-0 281-0 281-0 415-3 415-3 415-3 415-3 415-3 309-3 309-3 309-3 309-3 480-0 480-0 480-0 480-0 480-0 381-0 381-0 381-0 381-0 381-0 381-0 381-0 381-0 284-0 314-3 314-3 314-3 314-3 314-3 314-3 459-0 459-0 459-0 558-0 459-0 459-0 410-3 410-3 382-0 382-0 382-0 382-0 382-0 358-3 358-3 358-3 615-3 615-3 615-3 615-3 615-3 615-3 615-3 463-0 463-0 463-0 491-0 491-0 491-0 491-0 491-0 536-0 536-0 536-0 536-0 536-0 536-0 536-0 536-0 144-0 144-0 144-0 294-0 294-0 294-0 294-0 294-0 294-0 445-0 445-0 445-0 343-3 343-3 445-0 564-3 564-3 564-3 564-3 564-3 434-0 434-0 434-0 434-0 434-0 434-0 460-0 460-0 460-0 370-3 370-3 297-3 297-3 297-3 297-3 367-0 367-0 367-0 367-0 367-0 571-3 571-3 571-3 223-3 223-3 223-3 398-3 398-3 398-3 346-0 346-0 0-2 0-2 0-2 0-2 0-2 0-2 0-2 0-2 0-2 0-2 0-2 0-2 0-2 0-2 0-2 0-2 0-2 0-2 0-2 0-2 0-2 0-2 0-2 0-2 0-2 0-2 0-2 0-2 0-2 0-2 0-2 0-2 0-2 0-2 0-2 0-2 
0-2 0-2 0-2 0-2 0-2 0-2 0-2 0-2 0-2 0-2 0-2 0-2 0-2 0-2 0-2 0-2 0-2 0-2 0-2 0-2 0-2 0-2 0-2 0-2 0-2 0-2 0-2 0-2 0-2 0-2 0-2 0-2 0-2 0-2 0-2 383-0 383-0 383-0 383-0 383-0 383-0 383-0 383-0 276-3 276-3 276-3 478-0 452-0 452-0 452-0 452-0 452-0 507-0 507-0 507-0 507-0 281-0 281-0 281-0 281-0 281-0 281-0 281-0 415-3 415-3 415-3 309-3 309-3 309-3 309-3 309-3 309-3 480-0 480-0 284-0 480-0 381-0 381-0 381-0 381-0 381-0 381-0 284-0 284-0 284-0 459-0 459-0 459-0 459-0 314-3 314-3 459-0 459-0 459-0 459-0 459-0 459-0 459-0 410-3 382-0 382-0 382-0 382-0 382-0 382-0 382-0 615-3 615-3 615-3 615-3 615-3 615-3 615-3 615-3 463-0 463-0 463-0 491-0 491-0 491-0 491-0 491-0 536-0 536-0 536-0 536-0 536-0 536-0 536-0 144-0 144-0 144-0 144-0 294-0 294-0 294-0 294-0 294-0 294-0 445-0 445-0 445-0 445-0 445-0 445-0 445-0 564-3 564-3 564-3 564-3 564-3 434-0 434-0 434-0 434-0 434-0 460-0 460-0 460-0 370-3 370-3 370-3 370-3 370-3 397-0 367-0 367-0 367-0 367-0 367-0 571-3 571-3 571-3 571-3 571-3 571-3 571-3 571-3 398-3 346-0 346-0 0-2 0-2 0-2 0-2 0-2 0-2 0-2 0-2 0-2 0-2 0-2 0-2 0-2 0-2 0-2 0-2 0-2 0-2 0-2 0-2 0-2 0-2 0-2 0-2 0-2 0-2 0-2 0-2 0-2 0-2 0-2 0-2 0-2 0-2 0-2 0-2 
0-2 0-2 0-2 0-2 0-2 0-2 0-2 0-2 0-2 0-2 0-2 0-2 0-2 0-2 0-2 0-2 0-2 0-2 0-2 0-2 0-2 0-2 0-2 0-2 0-2 0-2 0-2 0-2 0-2 0-2 0-2 0-2 0-2 0-2 0-2 0-2 383-0 383-0 383-0 383-0 383-0 383-0 276-3 276-3 276-3 276-3 478-0 452-0 452-0 452-0 452-0 452-0 507-0 507-0 430-0 430-0 281-0 281-0 281-0 281-0 309-3 281-0 281-0 415-3 415-3 415-3 309-3 309-3 309-3 309-3 309-3 309-3 561-0 561-0 284-0 284-0 381-0 381-0 381-0 381-0 381-0 381-0 284-0 284-0 284-0 459-0 459-0 459-0 459-0 459-0 459-0 459-0 459-0 359-3 359-3 359-3 359-3 359-3 410-3 410-3 382-0 382-0 382-0 382-0 382-0 382-0 615-3 615-3 441-3 615-3 615-3 615-3 441-3 441-3 441-3 463-0 463-0 463-0 491-0 491-0 491-0 491-0 536-0 536-0 536-0 536-0 536-0 536-0 536-0 144-0 144-0 144-0 144-0 294-0 294-0 294-0 294-0 294-0 294-0 445-0 445-0 445-0 445-0 445-0 445-0 445-0 445-0 564-3 564-3 564-3 564-3 434-0 434-0 434-0 434-0 434-0 460-0 460-0 370-3 370-3 370-3 370-3 370-3 370-3 397-0 397-0 367-0 367-0 367-0 367-0 571-3 571-3 571-3 571-3 571-3 571-3 571-3 571-3 346-0 346-0 0-2 0-2 0-2 0-2 0-2 0-2 0-2 0-2 0-2 0-2 0-2 0-2 0-2 0-2 0-2 0-2 0-2 0-2 0-2 0-2 0-2 0-2 0-2 0-2 0-2 0-2 0-2 0-2 0-2 0-2 0-2 0-2 0-2 0-2 0-2 0-2 0-2 
0-2 0-2 0-2 0-2 0-2 0-2 0-2 0-2 0-2 0-2 0-2 0-2 0-2 0-2 0-2 0-2 0-2 0-2 0-2 0-2 0-2 0-2 0-2 0-2 0-2 0-2 0-2 0-2 0-2 0-2 0-2 0-2 0-2 0-2 0-2 0-2 383-0 383-0 383-0 383-0 383-0 383-0 276-3 276-3 276-3 452-0 452-0 452-0 507-0 507-0 507-0 507-0 507-0 507-0 507-0 430-0 281-0 281-0 281-0 281-0 309-3 309-3 309-3 309-3 309-3 309-3 309-3 309-3 309-3 309-3 309-3 309-3 561-0 561-0 561-0 284-0 284-0 284-0 284-0 381-0 381-0 381-0 284-0 284-0 284-0 284-0 407-3 407-3 459-0 459-0 459-0 459-0 459-0 359-3 359-3 359-3 359-3 359-3 359-3 359-3 382-0 382-0 382-0 382-0 382-0 441-3 615-3 441-3 441-3 441-3 615-3 441-3 441-3 441-3 441-3 463-0 463-0 463-0 491-0 491-0 491-0 491-0 491-0 536-0 494-3 494-3 494-3 144-0 144-0 144-0 144-0 144-0 144-0 144-0 294-0 144-0 144-0 144-0 445-0 445-0 445-0 445-0 445-0 445-0 445-0 445-0 445-0 564-3 564-3 564-3 434-0 434-0 434-0 434-0 434-0 434-0 434-0 434-0 370-3 370-3 370-3 370-3 370-3 370-3 370-3 397-0 367-0 367-0 367-0 571-3 571-3 571-3 571-3 571-3 571-3 571-3 571-3 346-0 346-0 346-0 0-2 0-2 0-2 0-2 0-2 0-2 0-2 0-2 0-2 0-2 0-2 0-2 0-2 0-2 0-2 0-2 0-2 0-2 0-2 0-2 0-2 0-2 0-2 0-2 0-2 0-2 0-2 0-2 0-2 0-2 0-2 0-2 0-2 0-2 0-2 0-2 0-2 
0-2 0-2 0-2 0-2 0-2 0-2 0-2 0-2 0-2 0-2 0-2 0-2 0-2 0-2 0-2 0-2 0-2 0-2 0-2 0-2 0-2 0-2 0-2 0-2 0-2 0-2 0-2 0-2 0-2 0-2 0-2 0-2 0-2 0-2 0-2 0-2 383-0 383-0 276-3 276-3 276-3 276-3 276-3 276-3 276-3 452-0 452-0 452-0 452-0 507-0 507-0 507-0 507-0 507-0 507-0 430-0 281-0 281-0 281-0 281-0 309-3 609-3 609-3 609-3 609-3 609-3 609-3 309-3 309-3 309-3 561-0 561-0 561-0 561-0 561-0 284-0 284-0 284-0 284-0 284-0 284-0 284-0 284-0 284-0 407-3 407-3 407-3 459-0 459-0 459-0 459-0 459-0 459-0 359-3 359-3 359-3 359-3 359-3 359-3 359-3 359-3 382-0 382-0 382-0 382-0 441-3 441-3 441-3 441-3 441-3 441-3 441-3 441-3 441-3 441-3 463-0 463-0 463-0 491-0 491-0 494-3 494-3 536-0 536-0 494-3 494-3 494-3 144-0 144-0 144-0 144-0 144-0 144-0 144-0 144-0 144-0 144-0 144-0 144-0 144-0 445-0 445-0 445-0 445-0 445-0 445-0 564-3 564-3 564-3 564-3 434-0 434-0 434-0 434-0 434-0 434-0 434-0 434-0 370-3 370-3 370-3 370-3 397-0 397-0 397-0 397-0 397-0 397-0 571-3 571-3 571-3 571-3 346-0 346-0 571-3 571-3 346-0 346-0 346-0 346-0 0-2 0-2 0-2 0-2 0-2 0-2 0-2 0-2 0-2 0-2 0-2 0-2 0-2 0-2 0-2 0-2 0-2 0-2 0-2 0-2 0-2 0-2 0-2 0-2 0-2 0-2 0-2 0-2 0-2 0-2 0-2 0-2 0-2 0-2 0-2 0-2 0-2 
0-2 0-2 0-2 0-2 0-2 0-2 0-2 0-2 0-2 0-2 0-2 0-2 0-2 0-2 0-2 0-2 0-2 0-2 0-2 0-2 0-2 0-2 0-2 0-2 0-2 0-2 0-2 0-2 0-2 0-2 0-2 0-2 0-2 0-2 0-2 0-2 0-2 0-2 276-3 276-3 276-3 276-3 276-3 276-3 276-3 276-3 276-3 276-3 452-0 507-0 507-0 507-0 507-0 507-0 430-0 430-0 430-0 430-0 281-0 281-0 309-3 609-3 609-3 609-3 609-3 609-3 609-3 609-3 309-3 309-3 561-0 561-0 561-0 561-0 561-0 561-0 284-0 284-0 284-0 284-0 284-0 284-0 284-0 407-3 407-3 407-3 407-3 407-3 407-3 407-3 459-0 403-3 403-3 359-3 359-3 359-3 359-3 359-3 359-3 359-3 359-3 382-0 382-0 382-0 441-3 441-3 441-3 441-3 212-0 441-3 441-3 441-3 441-3 441-3 441-3 463-0 463-0 463-0 463-0 494-3 494-3 494-3 494-3 494-3 494-3 494-3 494-3 494-3 494-3 494-3 494-3 494-3 594-0 594-0 594-0 594-0 144-0 144-0 144-0 445-0 445-0 445-0 483-3 445-0 445-0 483-3 564-3 564-3 564-3 522-3 522-3 522-3 522-3 492-3 434-0 434-0 434-0 434-0 370-3 370-3 370-3 397-0 397-0 397-0 397-0 397-0 397-0 397-0 571-3 571-3 571-3 571-3 346-0 346-0 346-0 346-0 346-0 346-0 346-0 0-2 0-2 0-2 0-2 0-2 0-2 0-2 0-2 0-2 0-2 0-2 0-2 0-2 0-2 0-2 0-2 0-2 0-2 0-2 0-2 0-2 0-2 0-2 0-2 0-2 0-2 0-2 0-2 0-2 0-2 0-2 0-2 0-2 0-2 0-2 0-2 0-2 0-2 
0-2 0-2 0-2 0-2 0-2 0-2 0-2 0-2 0-2 0-2 0-2 0-2 0-2 0-2 0-2 0-2 0-2 0-2 0-2 0-2 0-2 0-2 0-2 0-2 0-2 0-2 0-2 0-2 0-2 0-2 0-2 0-2 0-2 0-2 0-2 0-2 0-2 0-2 0-2 276-3 276-3 276-3 276-3 276-3 276-3 276-3 276-3 276-3 452-0 452-0 507-0 507-0 507-0 507-0 430-0 430-0 430-0 430-0 430-0 281-0 281-0 609-3 609-3 609-3 609-3 609-3 609-3 609-3 384-0 309-3 561-0 561-0 561-0 561-0 561-0 561-0 561-0 561-0 284-0 284-0 284-0 284-0 407-3 407-3 407-3 407-3 407-3 407-3 407-3 407-3 403-3 403-3 403-3 359-3 359-3 359-3 359-3 359-3 359-3 359-3 562-3 382-0 382-0 382-0 441-3 441-3 212-0 212-0 212-0 431-0 441-3 431-0 463-0 441-3 463-0 463-0 438-0 463-0 494-3 494-3 494-3 494-3 494-3 494-3 494-3 494-3 494-3 373-0 373-0 373-0 373-0 594-0 594-0 594-0 594-0 594-0 483-3 483-3 483-3 445-0 483-3 445-0 483-3 483-3 483-3 483-3 564-3 564-3 564-3 564-3 522-3 522-3 522-3 492-3 492-3 434-0 370-3 370-3 370-3 370-3 370-3 397-0 397-0 397-0 397-0 397-0 397-0 316-0 316-0 316-0 316-0 487-3 346-0 346-0 346-0 346-0 346-0 346-0 0-2 0-2 0-2 0-2 0-2 0-2 0-2 0-2 0-2 0-2 0-2 0-2 0-2 0-2 0-2 0-2 0-2 0-2 0-2 0-2 0-2 0-2 0-2 0-2 0-2 0-2 0-2 0-2 0-2 0-2 0-2 0-2 0-2 0-2 0-2 0-2 0-2 0-2 0-2 
0-2 0-2 0-2 0-2 0-2 0-2 0-2 0-2 0-2 0-2 0-2 0-2 0-2 0-2 0-2 0-2 0-2 0-2 0-2 0-2 0-2 0-2 0-2 0-2 0-2 0-2 0-2 0-2 0-2 0-2 0-2 0-2 0-2 0-2 0-2 0-2 0-2 0-2 0-2 510-3 510-3 276-3 276-3 276-3 276-3 276-3 276-3 510-3 507-0 507-0 507-0 507-0 507-0 507-0 430-0 430-0 430-0 430-0 430-0 281-0 281-0 609-3 609-3 609-3 609-3 609-3 609-3 384-0 384-0 309-3 384-0 384-0 561-0 561-0 561-0 561-0 561-0 561-0 284-0 516-3 516-3 284-0 407-3 407-3 407-3 407-3 407-3 407-3 403-3 403-3 403-3 403-3 403-3 359-3 359-3 403-3 562-3 562-3 562-3 562-3 562-3 562-3 382-0 382-0 212-0 212-0 212-0 212-0 431-0 431-0 431-0 431-0 463-0 463-0 463-0 463-0 438-0 438-0 494-3 494-3 494-3 494-3 494-3 494-3 494-3 494-3 494-3 373-0 373-0 373-0 373-0 373-0 594-0 594-0 594-0 594-0 483-3 483-3 483-3 483-3 483-3 483-3 483-3 483-3 564-3 564-3 564-3 522-3 522-3 522-3 522-3 522-3 492-3 492-3 546-0 546-0 546-0 370-3 370-3 370-3 370-3 397-0 397-0 397-0 397-0 316-0 316-0 316-0 316-0 316-0 316-0 487-3 346-0 346-0 346-0 346-0 346-0 346-0 0-2 0-2 0-2 0-2 0-2 0-2 0-2 0-2 0-2 0-2 0-2 0-2 0-2 0-2 0-2 0-2 0-2 0-2 0-2 0-2 0-2 0-2 0-2 0-2 0-2 0-2 0-2 0-2 0-2 0-2 0-2 0-2 0-2 0-2 0-2 0-2 0-2 0-2 0-2 
0-2 0-2 0-2 0-2 0-2 0-2 0-2 0-2 0-2 0-2 0-2 0-2 0-2 0-2 0-2 0-2 0-2 0-2 0-2 0-2 0-2 0-2 0-2 0-2 0-2 0-2 0-2 0-2 0-2 0-2 0-2 0-2 0-2 0-2 0-2 0-2 0-2 0-2 0-2 510-3 510-3 510-3 510-3 510-3 510-3 510-3 510-3 510-3 304-3 507-0 507-0 507-0 507-0 507-0 430-0 430-0 430-0 430-0 430-0 429-3 429-3 429-3 609-3 609-3 609-3 609-3 609-3 384-0 384-0 384-0 384-0 384-0 561-0 516-3 561-0 561-0 561-0 561-0 516-3 516-3 516-3 516-3 407-3 407-3 407-3 407-3 407-3 407-3 403-3 403-3 403-3 403-3 403-3 403-3 403-3 403-3 562-3 562-3 562-3 562-3 562-3 562-3 382-0 382-0 212-0 212-0 212-0 212-0 212-0 431-0 431-0 431-0 463-0 463-0 463-0 463-0 438-0 438-0 408-3 408-3 408-3 408-3 408-3 408-3 373-0 373-0 373-0 373-0 373-0 373-0 373-0 373-0 594-0 594-0 594-0 594-0 594-0 594-0 483-3 483-3 483-3 422-3 422-3 422-3 564-3 564-3 564-3 564-3 522-3 522-3 522-3 522-3 492-3 546-0 546-0 546-0 546-0 546-0 370-3 370-3 546-0 546-0 397-0 397-0 397-0 397-0 397-0 397-0 316-0 487-3 487-3 487-3 487-3 487-3 346-0 487-3 487-3 0-2 0-2 0-2 0-2 0-2 0-2 0-2 0-2 0-2 0-2 0-2 0-2 0-2 0-2 0-2 0-2 0-2 0-2 0-2 0-2 0-2 0-2 0-2 0-2 0-2 0-2 0-2 0-2 0-2 0-2 0-2 0-2 0-2 0-2 0-2 0-2 0-2 0-2 0-2 0-2 
0-2 0-2 0-2 0-2 0-2 0-2 0-2 0-2 0-2 0-2 0-2 0-2 0-2 0-2 0-2 0-2 0-2 0-2 0-2 0-2 0-2 0-2 0-2 0-2 0-2 0-2 0-2 0-2 0-2 0-2 0-2 0-2 0-2 0-2 0-2 0-2 0-2 0-2 0-2 510-3 510-3 510-3 510-3 510-3 510-3 510-3 510-3 510-3 304-3 304-3 304-3 304-3 304-3 304-3 430-0 430-0 430-0 430-0 430-0 429-3 429-3 429-3 609-3 609-3 384-0 384-0 609-3 384-0 384-0 384-0 384-0 384-0 561-0 516-3 561-0 561-0 561-0 516-3 516-3 516-3 516-3 516-3 407-3 407-3 407-3 407-3 407-3 407-3 403-3 403-3 403-3 403-3 403-3 403-3 403-3 403-3 403-3 562-3 562-3 562-3 562-3 562-3 496-0 212-0 212-0 212-0 212-0 212-0 212-0 431-0 431-0 431-0 463-0 438-0 463-0 463-0 438-0 438-0 408-3 408-3 408-3 408-3 408-3 408-3 408-3 373-0 373-0 373-0 373-0 373-0 373-0 373-0 373-0 594-0 594-0 483-3 483-3 483-3 483-3 483-3 483-3 422-3 422-3 422-3 564-3 564-3 522-3 522-3 522-3 522-3 522-3 522-3 492-3 546-0 546-0 546-0 546-0 546-0 546-0 546-0 546-0 546-0 397-0 397-0 397-0 316-0 316-0 316-0 316-0 487-3 487-3 487-3 487-3 487-3 487-3 487-3 487-3 0-2 0-2 0-2 0-2 0-2 0-2 0-2 0-2 0-2 0-2 0-2 0-2 0-2 0-2 0-2 0-2 0-2 0-2 0-2 0-2 0-2 0-2 0-2 0-2 0-2 0-2 0-2 0-2 0-2 0-2 0-2 0-2 0-2 0-2 0-2 0-2 0-2 0-2 0-2 0-2 
0-2 0-2 0-2 0-2 0-2 0-2 0-2 0-2 0-2 0-2 0-2 0-2 0-2 0-2 0-2 0-2 0-2 0-2 0-2 0-2 0-2 0-2 0-2 0-2 0-2 0-2 0-2 0-2 0-2 0-2 0-2 0-2 0-2 0-2 0-2 0-2 0-2 0-2 0-2 510-3 510-3 510-3 510-3 510-3 510-3 510-3 404-0 510-3 304-3 304-3 304-3 304-3 304-3 304-3 304-3 304-3 430-0 430-0 430-0 429-3 429-3 429-3 429-3 609-3 384-0 384-0 384-0 384-0 384-0 384-0 384-0 516-3 516-3 516-3 561-0 561-0 516-3 516-3 516-3 516-3 516-3 516-3 516-3 516-3 407-3 407-3 407-3 403-3 403-3 403-3 403-3 403-3 403-3 488-3 403-3 403-3 562-3 562-3 562-3 562-3 496-0 496-0 496-0 212-0 212-0 212-0 212-0 212-0 212-0 431-0 431-0 438-0 438-0 438-0 463-0 463-0 463-0 438-0 438-0 408-3 408-3 408-3 408-3 408-3 408-3 373-0 373-0 373-0 373-0 373-0 373-0 594-0 594-0 594-0 594-0 594-0 594-0 483-3 483-3 483-3 483-3 422-3 422-3 422-3 422-3 422-3 522-3 522-3 522-3 492-3 492-3 492-3 492-3 546-0 546-0 546-0 546-0 546-0 546-0 546-0 446-0 446-0 446-0 316-0 397-0 316-0 316-0 316-0 316-0 487-3 487-3 487-3 487-3 487-3 487-3 487-3 487-3 0-2 0-2 0-2 0-2 0-2 0-2 0-2 0-2 0-2 0-2 0-2 0-2 0-2 0-2 0-2 0-2 0-2 0-2 0-2 0-2 0-2 0-2 0-2 0-2 0-2 0-2 0-2 0-2 0-2 0-2 0-2 0-2 0-2 0-2 0-2 0-2 0-2 0-2 0-2 0-2 
0-2 0-2 0-2 0-2 0-2 0-2 0-2 0-2 0-2 0-2 0-2 0-2 0-2 0-2 0-2 0-2 0-2 0-2 0-2 0-2 0-2 0-2 0-2 0-2 0-2 0-2 0-2 0-2 0-2 0-2 0-2 0-2 0-2 0-2 0-2 0-2 0-2 0-2 0-2 510-3 510-3 510-3 510-3 510-3 510-3 510-3 404-0 510-3 510-3 304-3 304-3 304-3 304-3 304-3 304-3 304-3 430-0 430-0 430-0 429-3 429-3 429-3 429-3 384-0 384-0 384-0 384-0 384-0 557-3 557-3 557-3 516-3 516-3 516-3 516-3 516-3 516-3 535-3 535-3 535-3 535-3 516-3 516-3 516-3 516-3 515-0 515-0 488-3 488-3 488-3 488-3 488-3 488-3 488-3 403-3 403-3 562-3 562-3 562-3 496-0 496-0 496-0 496-0 496-0 496-0 212-0 212-0 212-0 431-0 431-0 431-0 431-0 438-0 438-0 438-0 438-0 438-0 438-0 438-0 408-3 408-3 408-3 408-3 408-3 408-3 373-0 373-0 373-0 373-0 373-0 373-0 594-0 594-0 594-0 594-0 594-0 594-0 483-3 483-3 483-3 483-3 422-3 422-3 422-3 422-3 422-3 522-3 522-3 522-3 492-3 492-3 492-3 492-3 546-0 546-0 546-0 546-0 546-0 546-0 446-0 446-0 446-0 316-0 316-0 316-0 316-0 316-0 316-0 316-0 472-0 472-0 472-0 487-3 487-3 487-3 0-2 0-2 0-2 0-2 0-2 0-2 0-2 0-2 0-2 0-2 0-2 0-2 0-2 0-2 0-2 0-2 0-2 0-2 0-2 0-2 0-2 0-2 0-2 0-2 0-2 0-2 0-2 0-2 0-2 0-2 0-2 0-2 0-2 0-2 0-2 0-2 0-2 0-2 0-2 0-2 0-2 0-2 
0-2 0-2 0-2 0-2 0-2 0-2 0-2 0-2 0-2 0-2 0-2 0-2 0-2 0-2 0-2 0-2 0-2 0-2 0-2 0-2 0-2 0-2 0-2 0-2 0-2 0-2 0-2 0-2 0-2 0-2 0-2 0-2 0-2 0-2 0-2 0-2 0-2 0-2 0-2 510-3 510-3 404-0 404-0 510-3 404-0 404-0 404-0 404-0 404-0 304-3 304-3 304-3 304-3 505-3 505-3 304-3 430-0 430-0 429-3 429-3 429-3 429-3 429-3 384-0 384-0 557-3 384-0 384-0 384-0 557-3 557-3 557-3 516-3 535-3 535-3 535-3 535-3 535-3 535-3 535-3 535-3 516-3 516-3 515-0 515-0 515-0 515-0 488-3 488-3 488-3 488-3 488-3 488-3 488-3 562-3 562-3 562-3 562-3 562-3 496-0 496-0 496-0 496-0 496-0 496-0 212-0 212-0 431-0 431-0 431-0 431-0 431-0 438-0 438-0 438-0 438-0 438-0 438-0 408-3 408-3 408-3 408-3 408-3 408-3 411-3 411-3 411-3 373-0 588-3 588-3 588-3 588-3 588-3 588-3 594-0 594-0 594-0 594-0 594-0 483-3 483-3 422-3 422-3 422-3 422-3 422-3 522-3 522-3 522-3 492-3 492-3 492-3 492-3 546-0 546-0 546-0 446-0 446-0 446-0 446-0 446-0 446-0 316-0 316-0 316-0 316-0 472-0 316-0 472-0 472-0 487-3 487-3 487-3 487-3 487-3 0-2 0-2 0-2 0-2 0-2 0-2 0-2 0-2 0-2 0-2 0-2 0-2 0-2 0-2 0-2 0-2 0-2 0-2 0-2 0-2 0-2 0-2 0-2 0-2 0-2 0-2 0-2 0-2 0-2 0-2 0-2 0-2 0-2 0-2 0-2 0-2 0-2 0-2 0-2 0-2 0-2 0-2 
0-2 0-2 0-2 0-2 0-2 0-2 0-2 0-2 0-2 0-2 0-2 0-2 0-2 0-2 0-2 0-2 0-2 0-2 0-2 0-2 0-2 0-2 0-2 0-2 0-2 0-2 0-2 0-2 0-2 0-2 0-2 0-2 0-2 0-2 0-2 0-2 0-2 0-2 0-2 0-2 0-2 0-2 404-0 404-0 404-0 404-0 404-0 404-0 404-0 304-3 304-3 304-3 505-3 505-3 505-3 304-3 430-0 430-0 429-3 429-3 429-3 429-3 429-3 429-3 384-0 557-3 557-3 384-0 384-0 557-3 557-3 557-3 535-3 535-3 535-3 535-3 535-3 535-3 535-3 515-0 515-0 515-0 515-0 515-0 515-0 515-0 515-0 515-0 488-3 488-3 488-3 488-3 488-3 488-3 562-3 562-3 562-3 496-0 496-0 496-0 496-0 496-0 212-0 212-0 212-0 212-0 431-0 431-0 431-0 431-0 431-0 431-0 438-0 438-0 438-0 438-0 438-0 438-0 408-3 408-3 408-3 408-3 408-3 411-3 411-3 411-3 411-3 588-3 588-3 588-3 588-3 588-3 588-3 588-3 419-0 419-0 419-0 419-0 419-0 483-3 483-3 422-3 422-3 422-3 422-3 422-3 522-3 522-3 522-3 492-3 492-3 492-3 492-3 546-0 546-0 446-0 446-0 446-0 446-0 446-0 446-0 446-0 446-0 316-0 316-0 316-0 472-0 472-0 472-0 472-0 472-0 472-0 487-3 487-3 487-3 0-2 0-2 0-2 0-2 0-2 0-2 0-2 0-2 0-2 0-2 0-2 0-2 0-2 0-2 0-2 0-2 0-2 0-2 0-2 0-2 0-2 0-2 0-2 0-2 0-2 0-2 0-2 0-2 0-2 0-2 0-2 0-2 0-2 0-2 0-2 0-2 0-2 0-2 0-2 0-2 0-2 0-2 
0-2 0-2 0-2 0-2 0-2 0-2 0-2 0-2 0-2 0-2 0-2 0-2 0-2 0-2 0-2 0-2 0-2 0-2 0-2 0-2 0-2 0-2 0-2 0-2 0-2 0-2 0-2 0-2 0-2 0-2 0-2 0-2 0-2 0-2 0-2 0-2 0-2 0-2 0-2 0-2 0-2 0-2 404-0 404-0 404-0 404-0 404-0 404-0 304-3 304-3 304-3 304-3 505-3 505-3 405-3 304-3 429-3 429-3 429-3 429-3 429-3 429-3 429-3 429-3 557-3 557-3 557-3 557-3 557-3 557-3 534-3 557-3 535-3 535-3 535-3 535-3 535-3 535-3 535-3 515-0 515-0 515-0 515-0 515-0 515-0 515-0 515-0 515-0 488-3 488-3 488-3 488-3 590-0 562-3 562-3 586-3 586-3 496-0 496-0 496-0 496-0 496-0 212-0 212-0 212-0 431-0 431-0 584-0 431-0 431-0 431-0 431-0 438-0 438-0 438-0 438-0 338-3 438-0 438-0 408-3 408-3 408-3 411-3 411-3 411-3 411-3 411-3 588-3 588-3 588-3 588-3 588-3 588-3 588-3 588-3 419-0 419-0 419-0 419-0 416-3 416-3 416-3 422-3 422-3 422-3 422-3 422-3 522-3 522-3 522-3 522-3 492-3 492-3 492-3 446-0 446-0 446-0 425-3 446-0 446-0 446-0 446-0 396-0 396-0 316-0 316-0 472-0 472-0 472-0 472-0 472-0 472-0 487-3 487-3 487-3 0-2 0-2 0-2 0-2 0-2 0-2 0-2 0-2 0-2 0-2 0-2 0-2 0-2 0-2 0-2 0-2 0-2 0-2 0-2 0-2 0-2 0-2 0-2 0-2 0-2 0-2 0-2 0-2 0-2 0-2 0-2 0-2 0-2 0-2 0-2 0-2 0-2 0-2 0-2 0-2 0-2 0-2 
0-2 0-2 0-2 0-2 0-2 0-2 0-2 0-2 0-2 0-2 0-2 0-2 0-2 0-2 0-2 0-2 0-2 0-2 0-2 0-2 0-2 0-2 0-2 0-2 0-2 0-2 0-2 0-2 0-2 0-2 0-2 0-2 0-2 0-2 0-2 0-2 0-2 0-2 0-2 0-2 0-2 0-2 404-0 404-0 404-0 404-0 404-0 404-0 304-3 304-3 304-3 304-3 505-3 505-3 405-3 429-3 429-3 429-3 429-3 429-3 454-3 454-3 454-3 454-3 557-3 557-3 557-3 557-3 557-3 557-3 534-3 557-3 535-3 535-3 535-3 535-3 535-3 535-3 535-3 612-3 515-0 515-0 515-0 515-0 515-0 515-0 515-0 488-3 488-3 488-3 590-0 590-0 590-0 586-3 586-3 586-3 586-3 496-0 496-0 496-0 496-0 496-0 496-0 496-0 212-0 212-0 584-0 584-0 431-0 431-0 584-0 584-0 584-0 338-3 338-3 338-3 338-3 338-3 438-0 541-0 411-3 411-3 411-3 411-3 411-3 411-3 411-3 588-3 588-3 588-3 588-3 588-3 588-3 588-3 588-3 419-0 419-0 419-0 419-0 416-3 416-3 416-3 422-3 422-3 422-3 422-3 422-3 466-0 522-3 522-3 466-0 492-3 492-3 446-0 446-0 446-0 425-3 425-3 446-0 446-0 446-0 446-0 396-0 396-0 396-0 316-0 472-0 396-0 472-0 472-0 472-0 472-0 472-0 472-0 472-0 0-2 0-2 0-2 0-2 0-2 0-2 0-2 0-2 0-2 0-2 0-2 0-2 0-2 0-2 0-2 0-2 0-2 0-2 0-2 0-2 0-2 0-2 0-2 0-2 0-2 0-2 0-2 0-2 0-2 0-2 0-2 0-2 0-2 0-2 0-2 0-2 0-2 0-2 0-2 0-2 0-2 0-2 
0-2 0-2 0-2 0-2 0-2 0-2 0-2 0-2 0-2 0-2 0-2 0-2 0-2 0-2 0-2 0-2 0-2 0-2 0-2 0-2 0-2 0-2 0-2 0-2 0-2 0-2 0-2 0-2 0-2 0-2 0-2 0-2 0-2 0-2 0-2 0-2 0-2 0-2 0-2 0-2 0-2 0-2 404-0 404-0 404-0 404-0 404-0 404-0 304-3 505-3 505-3 505-3 505-3 505-3 405-3 429-3 429-3 454-3 429-3 429-3 454-3 454-3 454-3 557-3 557-3 557-3 557-3 557-3 557-3 557-3 534-3 534-3 535-3 535-3 535-3 535-3 535-3 535-3 612-3 612-3 612-3 515-0 515-0 515-0 515-0 488-3 488-3 488-3 488-3 488-3 590-0 590-0 590-0 590-0 590-0 586-3 586-3 496-0 496-0 496-0 496-0 496-0 565-0 565-0 565-0 212-0 584-0 584-0 584-0 584-0 584-0 338-3 338-3 338-3 338-3 338-3 338-3 338-3 541-0 541-0 541-0 541-0 541-0 411-3 411-3 411-3 411-3 411-3 588-3 588-3 588-3 588-3 588-3 588-3 419-0 419-0 419-0 419-0 419-0 416-3 416-3 416-3 416-3 416-3 422-3 422-3 422-3 466-0 522-3 466-0 466-0 492-3 492-3 446-0 446-0 446-0 425-3 425-3 425-3 425-3 425-3 425-3 425-3 396-0 396-0 396-0 396-0 396-0 472-0 472-0 472-0 472-0 472-0 472-0 472-0 0-2 0-2 0-2 0-2 0-2 0-2 0-2 0-2 0-2 0-2 0-2 0-2 0-2 0-2 0-2 0-2 0-2 0-2 0-2 0-2 0-2 0-2 0-2 0-2 0-2 0-2 0-2 0-2 0-2 0-2 0-2 0-2 0-2 0-2 0-2 0-2 0-2 0-2 0-2 0-2 0-2 0-2 
0-2 0-2 0-2 0-2 0-2 0-2 0-2 0-2 0-2 0-2 0-2 0-2 0-2 0-2 0-2 0-2 0-2 0-2 0-2 0-2 0-2 0-2 0-2 0-2 0-2 0-2 0-2 0-2 0-2 0-2 0-2 0-2 0-2 0-2 0-2 0-2 0-2 0-2 0-2 0-2 0-2 0-2 404-0 404-0 456-3 404-0 404-0 404-0 505-3 505-3 505-3 505-3 505-3 505-3 405-3 405-3 454-3 454-3 454-3 454-3 454-3 454-3 454-3 557-3 557-3 557-3 557-3 557-3 534-3 534-3 534-3 534-3 612-3 612-3 535-3 612-3 612-3 612-3 612-3 612-3 515-0 515-0 515-0 515-0 488-3 488-3 488-3 351-3 351-3 351-3 590-0 590-0 590-0 590-0 590-0 586-3 586-3 586-3 586-3 496-0 496-0 496-0 565-0 565-0 565-0 565-0 584-0 584-0 584-0 584-0 584-0 584-0 338-3 338-3 338-3 338-3 338-3 338-3 541-0 541-0 541-0 541-0 541-0 411-3 411-3 411-3 411-3 411-3 411-3 588-3 588-3 588-3 569-3 569-3 569-3 419-0 419-0 419-0 419-0 416-3 416-3 416-3 416-3 416-3 422-3 422-3 422-3 466-0 466-0 466-0 492-3 492-3 492-3 446-0 446-0 466-0 425-3 425-3 425-3 425-3 425-3 425-3 396-0 396-0 396-0 396-0 396-0 396-0 396-0 396-0 472-0 472-0 472-0 472-0 472-0 0-2 0-2 0-2 0-2 0-2 0-2 0-2 0-2 0-2 0-2 0-2 0-2 0-2 0-2 0-2 0-2 0-2 0-2 0-2 0-2 0-2 0-2 0-2 0-2 0-2 0-2 0-2 0-2 0-2 0-2 0-2 0-2 0-2 0-2 0-2 0-2 0-2 0-2 0-2 0-2 0-2 0-2 
0-2 0-2 0-2 0-2 0-2 0-2 0-2 0-2 0-2 0-2 0-2 0-2 0-2 0-2 0-2 0-2 0-2 0-2 0-2 0-2 0-2 0-2 0-2 0-2 0-2 0-2 0-2 0-2 0-2 0-2 0-2 0-2 0-2 0-2 0-2 0-2 0-2 0-2 0-2 0-2 0-2 0-2 404-0 404-0 456-3 456-3 456-3 456-3 505-3 505-3 505-3 505-3 505-3 505-3 405-3 405-3 454-3 454-3 454-3 454-3 454-3 454-3 454-3 454-3 454-3 385-3 385-3 557-3 534-3 534-3 534-3 534-3 534-3 612-3 612-3 612-3 612-3 612-3 612-3 458-3 515-0 515-0 515-0 351-3 351-3 488-3 488-3 351-3 351-3 590-0 590-0 590-0 590-0 590-0 586-3 586-3 586-3 586-3 586-3 496-0 565-0 565-0 565-0 565-0 584-0 584-0 584-0 584-0 584-0 584-0 584-0 584-0 338-3 338-3 338-3 338-3 541-0 541-0 541-0 541-0 541-0 541-0 541-0 541-0 508-3 411-3 411-3 411-3 411-3 411-3 588-3 588-3 569-3 569-3 419-0 419-0 419-0 419-0 419-0 416-3 416-3 416-3 416-3 416-3 416-3 422-3 422-3 466-0 466-0 466-0 466-0 492-3 492-3 466-0 466-0 466-0 425-3 425-3 425-3 425-3 440-0 440-0 440-0 440-0 440-0 396-0 396-0 396-0 396-0 396-0 472-0 472-0 472-0 472-0 0-2 0-2 0-2 0-2 0-2 0-2 0-2 0-2 0-2 0-2 0-2 0-2 0-2 0-2 0-2 0-2 0-2 0-2 0-2 0-2 0-2 0-2 0-2 0-2 0-2 0-2 0-2 0-2 0-2 0-2 0-2 0-2 0-2 0-2 0-2 0-2 0-2 0-2 0-2 0-2 0-2 0-2 0-2 
0-2 0-2 0-2 0-2 0-2 0-2 0-2 0-2 0-2 0-2 0-2 0-2 0-2 0-2 0-2 0-2 0-2 0-2 0-2 0-2 0-2 0-2 0-2 0-2 0-2 0-2 0-2 0-2 0-2 0-2 0-2 0-2 0-2 0-2 0-2 0-2 0-2 0-2 0-2 0-2 0-2 0-2 404-0 404-0 456-3 456-3 456-3 456-3 505-3 505-3 505-3 505-3 505-3 505-3 405-3 405-3 454-3 454-3 454-3 454-3 454-3 454-3 454-3 454-3 385-3 385-3 385-3 385-3 534-3 534-3 534-3 534-3 612-3 612-3 612-3 612-3 612-3 612-3 612-3 458-3 458-3 515-0 351-3 351-3 351-3 488-3 488-3 351-3 351-3 351-3 590-0 590-0 590-0 590-0 590-0 586-3 586-3 586-3 586-3 586-3 586-3 586-3 565-0 565-0 584-0 584-0 584-0 584-0 584-0 584-0 584-0 338-3 338-3 338-3 338-3 338-3 541-0 541-0 541-0 541-0 541-0 541-0 541-0 508-3 508-3 411-3 411-3 442-0 442-0 442-0 442-0 442-0 569-3 569-3 419-0 419-0 419-0 419-0 419-0 416-3 416-3 416-3 416-3 416-3 416-3 422-3 422-3 466-0 466-0 466-0 466-0 466-0 466-0 466-0 466-0 466-0 425-3 425-3 425-3 425-3 440-0 440-0 440-0 440-0 440-0 396-0 396-0 396-0 396-0 396-0 396-0 396-0 396-0 0-2 0-2 0-2 0-2 0-2 0-2 0-2 0-2 0-2 0-2 0-2 0-2 0-2 0-2 0-2 0-2 0-2 0-2 0-2 0-2 0-2 0-2 0-2 0-2 0-2 0-2 0-2 0-2 0-2 0-2 0-2 0-2 0-2 0-2 0-2 0-2 0-2 0-2 0-2 0-2 0-2 0-2 0-2 0-2 
0-2 0-2 0-2 0-2 0-2 0-2 0-2 0-2 0-2 0-2 0-2 0-2 0-2 0-2 0-2 0-2 0-2 0-2 0-2 0-2 0-2 0-2 0-2 0-2 0-2 0-2 0-2 0-2 0-2 0-2 0-2 0-2 0-2 0-2 0-2 0-2 0-2 0-2 0-2 0-2 0-2 0-2 404-0 456-3 456-3 456-3 456-3 456-3 456-3 505-3 505-3 505-3 505-3 505-3 405-3 405-3 405-3 405-3 454-3 454-3 454-3 454-3 454-3 385-3 385-3 385-3 385-3 534-3 534-3 534-3 534-3 534-3 612-3 612-3 612-3 612-3 612-3 509-3 612-3 458-3 458-3 515-0 351-3 351-3 351-3 351-3 351-3 351-3 351-3 590-0 590-0 590-0 590-0 590-0 590-0 586-3 586-3 586-3 586-3 586-3 586-3 565-0 565-0 565-0 565-0 584-0 486-3 584-0 584-0 584-0 584-0 584-0 584-0 338-3 338-3 338-3 541-0 541-0 541-0 541-0 541-0 541-0 541-0 508-3 508-3 411-3 442-0 442-0 442-0 442-0 442-0 569-3 569-3 569-3 419-0 419-0 419-0 419-0 419-0 416-3 517-3 517-3 517-3 416-3 416-3 416-3 416-3 466-0 466-0 471-0 471-0 471-0 425-3 466-0 466-0 425-3 425-3 425-3 425-3 440-0 440-0 440-0 440-0 440-0 440-0 396-0 396-0 396-0 396-0 396-0 396-0 396-0 0-2 0-2 0-2 0-2 0-2 0-2 0-2 0-2 0-2 0-2 0-2 0-2 0-2 0-2 0-2 0-2 0-2 0-2 0-2 0-2 0-2 0-2 0-2 0-2 0-2 0-2 0-2 0-2 0-2 0-2 0-2 0-2 0-2 0-2 0-2 0-2 0-2 0-2 0-2 0-2 0-2 0-2 0-2 0-2 0-2 
0-2 0-2 0-2 0-2 0-2 0-2 0-2 0-2 0-2 0-2 0-2 0-2 0-2 0-2 0-2 0-2 0-2 0-2 0-2 0-2 0-2 0-2 0-2 0-2 0-2 0-2 0-2 0-2 0-2 0-2 0-2 0-2 0-2 0-2 0-2 0-2 0-2 0-2 0-2 0-2 0-2 0-2 0-2 0-2 456-3 456-3 456-3 456-3 587-0 587-0 505-3 505-3 587-0 405-3 405-3 405-3 405-3 405-3 385-3 385-3 454-3 385-3 385-3 385-3 385-3 385-3 385-3 534-3 534-3 534-3 534-3 612-3 612-3 612-3 612-3 509-3 509-3 509-3 509-3 458-3 458-3 458-3 351-3 351-3 351-3 351-3 351-3 351-3 351-3 590-0 590-0 590-0 590-0 590-0 590-0 586-3 586-3 586-3 586-3 586-3 586-3 565-0 565-0 565-0 565-0 565-0 486-3 486-3 584-0 486-3 338-3 338-3 338-3 338-3 338-3 338-3 512-3 541-0 541-0 541-0 541-0 541-0 508-3 508-3 508-3 508-3 442-0 442-0 442-0 442-0 569-3 569-3 569-3 569-3 569-3 569-3 569-3 517-3 517-3 416-3 517-3 517-3 517-3 416-3 416-3 416-3 466-0 466-0 471-0 471-0 471-0 471-0 425-3 425-3 425-3 425-3 425-3 425-3 440-0 440-0 440-0 440-0 440-0 440-0 440-0 440-0 396-0 395-3 395-3 395-3 395-3 0-2 0-2 0-2 0-2 0-2 0-2 0-2 0-2 0-2 0-2 0-2 0-2 0-2 0-2 0-2 0-2 0-2 0-2 0-2 0-2 0-2 0-2 0-2 0-2 0-2 0-2 0-2 0-2 0-2 0-2 0-2 0-2 0-2 0-2 0-2 0-2 0-2 0-2 0-2 0-2 0-2 0-2 0-2 0-2 0-2 0-2 
0-2 0-2 0-2 0-2 0-2 0-2 0-2 0-2 0-2 0-2 0-2 0-2 0-2 0-2 0-2 0-2 0-2 0-2 0-2 0-2 0-2 0-2 0-2 0-2 0-2 0-2 0-2 0-2 0-2 0-2 0-2 0-2 0-2 0-2 0-2 0-2 0-2 0-2 0-2 0-2 0-2 0-2 0-2 0-2 456-3 456-3 456-3 456-3 587-0 587-0 505-3 587-0 587-0 587-0 405-3 405-3 405-3 405-3 385-3 385-3 385-3 385-3 385-3 385-3 385-3 534-3 534-3 534-3 534-3 534-3 560-3 560-3 560-3 612-3 612-3 509-3 509-3 509-3 509-3 458-3 458-3 458-3 351-3 351-3 351-3 351-3 351-3 351-3 504-0 590-0 590-0 287-0 287-0 287-0 586-3 586-3 586-3 586-3 586-3 586-3 565-0 565-0 565-0 565-0 565-0 486-3 486-3 486-3 486-3 486-3 486-3 338-3 338-3 512-3 512-3 512-3 512-3 512-3 541-0 541-0 512-3 512-3 508-3 508-3 508-3 508-3 442-0 442-0 442-0 442-0 442-0 569-3 569-3 569-3 569-3 569-3 569-3 517-3 517-3 517-3 517-3 517-3 517-3 517-3 593-3 466-0 466-0 466-0 466-0 471-0 471-0 471-0 425-3 425-3 425-3 425-3 440-0 440-0 440-0 440-0 440-0 440-0 440-0 440-0 440-0 395-3 395-3 395-3 395-3 395-3 395-3 0-2 0-2 0-2 0-2 0-2 0-2 0-2 0-2 0-2 0-2 0-2 0-2 0-2 0-2 0-2 0-2 0-2 0-2 0-2 0-2 0-2 0-2 0-2 0-2 0-2 0-2 0-2 0-2 0-2 0-2 0-2 0-2 0-2 0-2 0-2 0-2 0-2 0-2 0-2 0-2 0-2 0-2 0-2 0-2 0-2 0-2 
0-2 0-2 0-2 0-2 0-2 0-2 0-2 0-2 0-2 0-2 0-2 0-2 0-2 0-2 0-2 0-2 0-2 0-2 0-2 0-2 0-2 0-2 0-2 0-2 0-2 0-2 0-2 0-2 0-2 0-2 0-2 0-2 0-2 0-2 0-2 0-2 0-2 0-2 0-2 0-2 0-2 0-2 0-2 0-2 456-3 456-3 456-3 456-3 456-3 587-0 505-3 587-0 587-0 587-0 405-3 405-3 405-3 405-3 385-3 385-3 385-3 385-3 385-3 385-3 385-3 534-3 534-3 534-3 534-3 560-3 560-3 560-3 560-3 560-3 612-3 509-3 509-3 509-3 509-3 458-3 458-3 458-3 351-3 351-3 351-3 504-0 351-3 351-3 504-0 504-0 590-0 287-0 287-0 287-0 586-3 586-3 565-0 565-0 565-0 565-0 565-0 565-0 565-0 565-0 565-0 486-3 486-3 486-3 486-3 486-3 486-3 486-3 338-3 512-3 512-3 512-3 512-3 512-3 512-3 512-3 512-3 508-3 508-3 508-3 508-3 508-3 442-0 442-0 442-0 442-0 442-0 569-3 569-3 569-3 569-3 569-3 569-3 517-3 517-3 517-3 517-3 517-3 517-3 517-3 593-3 593-3 466-0 466-0 593-3 593-3 471-0 471-0 471-0 425-3 425-3 425-3 440-0 440-0 613-0 567-0 440-0 440-0 440-0 440-0 440-0 395-3 395-3 395-3 395-3 395-3 395-3 0-2 0-2 0-2 0-2 0-2 0-2 0-2 0-2 0-2 0-2 0-2 0-2 0-2 0-2 0-2 0-2 0-2 0-2 0-2 0-2 0-2 0-2 0-2 0-2 0-2 0-2 0-2 0-2 0-2 0-2 0-2 0-2 0-2 0-2 0-2 0-2 0-2 0-2 0-2 0-2 0-2 0-2 0-2 0-2 0-2 0-2 
0-2 0-2 0-2 0-2 0-2 0-2 0-2 0-2 0-2 0-2 0-2 0-2 0-2 0-2 0-2 0-2 0-2 0-2 0-2 0-2 0-2 0-2 0-2 0-2 0-2 0-2 0-2 0-2 0-2 0-2 0-2 0-2 0-2 0-2 0-2 0-2 0-2 0-2 0-2 0-2 0-2 0-2 0-2 0-2 456-3 456-3 456-3 456-3 587-0 587-0 587-0 587-0 587-0 587-0 405-3 405-3 405-3 405-3 405-3 385-3 385-3 385-3 457-0 457-0 457-0 457-0 457-0 457-0 457-0 560-3 560-3 560-3 560-3 560-3 560-3 509-3 509-3 509-3 509-3 458-3 458-3 458-3 458-3 458-3 458-3 504-0 504-0 504-0 504-0 504-0 590-0 287-0 287-0 287-0 287-0 287-0 565-0 565-0 565-0 565-0 565-0 486-3 486-3 486-3 486-3 486-3 486-3 486-3 486-3 486-3 486-3 486-3 486-3 486-3 486-3 512-3 512-3 512-3 512-3 512-3 508-3 508-3 508-3 508-3 508-3 508-3 442-0 442-0 442-0 442-0 442-0 569-3 569-3 569-3 569-3 569-3 569-3 517-3 517-3 517-3 517-3 517-3 517-3 517-3 593-3 593-3 593-3 466-0 593-3 593-3 471-0 471-0 613-0 613-0 613-0 613-0 613-0 613-0 613-0 567-0 567-0 440-0 440-0 567-0 567-0 567-0 395-3 395-3 395-3 395-3 395-3 0-2 0-2 0-2 0-2 0-2 0-2 0-2 0-2 0-2 0-2 0-2 0-2 0-2 0-2 0-2 0-2 0-2 0-2 0-2 0-2 0-2 0-2 0-2 0-2 0-2 0-2 0-2 0-2 0-2 0-2 0-2 0-2 0-2 0-2 0-2 0-2 0-2 0-2 0-2 0-2 0-2 0-2 0-2 0-2 0-2 0-2 
0-2 0-2 0-2 0-2 0-2 0-2 0-2 0-2 0-2 0-2 0-2 0-2 0-2 0-2 0-2 0-2 0-2 0-2 0-2 0-2 0-2 0-2 0-2 0-2 0-2 0-2 0-2 0-2 0-2 0-2 0-2 0-2 0-2 0-2 0-2 0-2 0-2 0-2 0-2 0-2 0-2 0-2 0-2 0-2 456-3 456-3 456-3 587-0 587-0 587-0 587-0 587-0 587-0 587-0 405-3 405-3 405-3 405-3 385-3 385-3 385-3 385-3 457-0 457-0 457-0 457-0 457-0 457-0 457-0 560-3 560-3 560-3 560-3 560-3 560-3 560-3 509-3 509-3 509-3 509-3 509-3 509-3 509-3 458-3 458-3 458-3 504-0 504-0 504-0 504-0 504-0 287-0 287-0 287-0 287-0 287-0 287-0 565-0 565-0 315-0 315-0 315-0 315-0 315-0 315-0 486-3 486-3 486-3 486-3 486-3 486-3 589-3 589-3 589-3 589-3 589-3 589-3 512-3 512-3 512-3 508-3 508-3 508-3 508-3 508-3 508-3 508-3 442-0 442-0 442-0 442-0 569-3 569-3 569-3 569-3 569-3 569-3 517-3 517-3 517-3 517-3 593-3 593-3 593-3 593-3 593-3 593-3 593-3 593-3 593-3 471-0 471-0 613-0 613-0 613-0 613-0 613-0 613-0 613-0 567-0 567-0 567-0 567-0 567-0 567-0 395-3 395-3 395-3 395-3 395-3 395-3 0-2 0-2 0-2 0-2 0-2 0-2 0-2 0-2 0-2 0-2 0-2 0-2 0-2 0-2 0-2 0-2 0-2 0-2 0-2 0-2 0-2 0-2 0-2 0-2 0-2 0-2 0-2 0-2 0-2 0-2 0-2 0-2 0-2 0-2 0-2 0-2 0-2 0-2 0-2 0-2 0-2 0-2 0-2 0-2 0-2 0-2 
0-2 0-2 0-2 0-2 0-2 0-2 0-2 0-2 0-2 0-2 0-2 0-2 0-2 0-2 0-2 0-2 0-2 0-2 0-2 0-2 0-2 0-2 0-2 0-2 0-2 0-2 0-2 0-2 0-2 0-2 0-2 0-2 0-2 0-2 0-2 0-2 0-2 0-2 0-2 0-2 0-2 0-2 0-2 0-2 456-3 456-3 456-3 587-0 587-0 587-0 587-0 587-0 587-0 587-0 405-3 485-3 485-3 485-3 531-3 531-3 385-3 385-3 531-3 531-3 457-0 457-0 457-0 457-0 457-0 457-0 457-0 560-3 560-3 560-3 560-3 560-3 509-3 509-3 509-3 509-3 509-3 509-3 509-3 458-3 458-3 504-0 504-0 504-0 504-0 504-0 504-0 504-0 287-0 287-0 287-0 287-0 287-0 315-0 315-0 315-0 315-0 315-0 315-0 556-3 315-0 315-0 486-3 486-3 589-3 589-3 486-3 589-3 589-3 589-3 589-3 589-3 589-3 512-3 512-3 512-3 508-3 508-3 508-3 508-3 508-3 508-3 508-3 442-0 442-0 442-0 442-0 465-3 465-3 465-3 493-3 493-3 493-3 517-3 517-3 517-3 517-3 593-3 593-3 593-3 593-3 593-3 593-3 593-3 593-3 471-0 471-0 613-0 613-0 613-0 613-0 613-0 613-0 613-0 613-0 567-0 567-0 567-0 567-0 567-0 567-0 395-3 395-3 395-3 395-3 395-3 395-3 0-2 0-2 0-2 0-2 0-2 0-2 0-2 0-2 0-2 0-2 0-2 0-2 0-2 0-2 0-2 0-2 0-2 0-2 0-2 0-2 0-2 0-2 0-2 0-2 0-2 0-2 0-2 0-2 0-2 0-2 0-2 0-2 0-2 0-2 0-2 0-2 0-2 0-2 0-2 0-2 0-2 0-2 0-2 0-2 0-2 0-2 
0-2 0-2 0-2 0-2 0-2 0-2 0-2 0-2 0-2 0-2 0-2 0-2 0-2 0-2 0-2 0-2 0-2 0-2 0-2 0-2 0-2 0-2 0-2 0-2 0-2 0-2 0-2 0-2 0-2 0-2 0-2 0-2 0-2 0-2 0-2 0-2 0-2 0-2 0-2 0-2 0-2 0-2 0-2 0-2 456-3 456-3 456-3 587-0 587-0 587-0 587-0 587-0 361-3 361-3 405-3 405-3 485-3 485-3 531-3 531-3 531-3 531-3 531-3 457-0 457-0 457-0 457-0 457-0 457-0 457-0 457-0 457-0 560-3 560-3 560-3 560-3 560-3 585-3 509-3 509-3 509-3 509-3 509-3 458-3 504-0 504-0 504-0 504-0 504-0 504-0 504-0 287-0 287-0 287-0 287-0 287-0 287-0 315-0 315-0 315-0 315-0 315-0 315-0 556-3 556-3 556-3 556-3 556-3 589-3 589-3 589-3 589-3 589-3 589-3 589-3 589-3 512-3 512-3 512-3 512-3 455-0 455-0 455-0 455-0 508-3 508-3 455-0 455-0 442-0 465-3 465-3 465-3 493-3 493-3 493-3 493-3 493-3 493-3 493-3 493-3 517-3 493-3 593-3 493-3 593-3 593-3 593-3 593-3 593-3 471-0 471-0 471-0 471-0 613-0 613-0 613-0 613-0 613-0 613-0 613-0 567-0 567-0 567-0 567-0 567-0 567-0 395-3 395-3 395-3 395-3 0-2 0-2 0-2 0-2 0-2 0-2 0-2 0-2 0-2 0-2 0-2 0-2 0-2 0-2 0-2 0-2 0-2 0-2 0-2 0-2 0-2 0-2 0-2 0-2 0-2 0-2 0-2 0-2 0-2 0-2 0-2 0-2 0-2 0-2 0-2 0-2 0-2 0-2 0-2 0-2 0-2 0-2 0-2 0-2 0-2 0-2 0-2 
0-2 0-2 0-2 0-2 0-2 0-2 0-2 0-2 0-2 0-2 0-2 0-2 0-2 0-2 0-2 0-2 0-2 0-2 0-2 0-2 0-2 0-2 0-2 0-2 0-2 0-2 0-2 0-2 0-2 0-2 0-2 0-2 0-2 0-2 0-2 0-2 0-2 0-2 0-2 0-2 0-2 0-2 0-2 0-2 0-2 0-2 456-3 456-3 456-3 587-0 587-0 361-3 361-3 485-3 485-3 485-3 485-3 485-3 485-3 531-3 531-3 531-3 531-3 457-0 457-0 457-0 457-0 529-3 529-3 457-0 457-0 457-0 560-3 560-3 560-3 560-3 560-3 585-3 585-3 585-3 585-3 509-3 458-3 458-3 464-3 464-3 504-0 504-0 504-0 504-0 504-0 287-0 287-0 287-0 287-0 287-0 287-0 315-0 315-0 315-0 315-0 315-0 315-0 556-3 556-3 556-3 556-3 556-3 556-3 556-3 556-3 511-0 511-0 589-3 589-3 589-3 512-3 512-3 512-3 512-3 455-0 455-0 455-0 455-0 455-0 455-0 455-0 455-0 617-3 617-3 465-3 465-3 465-3 493-3 493-3 493-3 493-3 493-3 420-3 493-3 493-3 493-3 493-3 493-3 493-3 593-3 593-3 593-3 471-0 471-0 471-0 471-0 471-0 390-3 613-0 613-0 613-0 613-0 613-0 613-0 567-0 567-0 567-0 567-0 567-0 547-0 547-0 547-0 395-3 395-3 0-2 0-2 0-2 0-2 0-2 0-2 0-2 0-2 0-2 0-2 0-2 0-2 0-2 0-2 0-2 0-2 0-2 0-2 0-2 0-2 0-2 0-2 0-2 0-2 0-2 0-2 0-2 0-2 0-2 0-2 0-2 0-2 0-2 0-2 0-2 0-2 0-2 0-2 0-2 0-2 0-2 0-2 0-2 0-2 0-2 0-2 0-2 
0-2 0-2 0-2 0-2 0-2 0-2 0-2 0-2 0-2 0-2 0-2 0-2 0-2 0-2 0-2 0-2 0-2 0-2 0-2 0-2 0-2 0-2 0-2 0-2 0-2 0-2 0-2 0-2 0-2 0-2 0-2 0-2 0-2 0-2 0-2 0-2 0-2 0-2 0-2 0-2 0-2 0-2 0-2 0-2 0-2 0-2 361-3 361-3 361-3 361-3 587-0 361-3 361-3 485-3 485-3 485-3 485-3 485-3 531-3 531-3 531-3 531-3 457-0 457-0 457-0 530-3 530-3 529-3 529-3 529-3 529-3 529-3 560-3 560-3 529-3 529-3 529-3 585-3 585-3 585-3 585-3 458-3 458-3 458-3 464-3 464-3 464-3 464-3 464-3 504-0 504-0 287-0 287-0 555-0 287-0 287-0 287-0 592-3 592-3 315-0 315-0 315-0 315-0 315-0 556-3 556-3 556-3 556-3 556-3 556-3 556-3 511-0 511-0 511-0 589-3 589-3 589-3 512-3 512-3 512-3 455-0 455-0 455-0 455-0 455-0 455-0 617-3 617-3 617-3 617-3 465-3 465-3 465-3 465-3 493-3 493-3 493-3 493-3 420-3 420-3 420-3 493-3 493-3 493-3 493-3 593-3 593-3 593-3 471-0 471-0 471-0 471-0 471-0 390-3 613-0 613-0 613-0 390-3 567-0 567-0 567-0 567-0 547-0 547-0 547-0 547-0 547-0 547-0 547-0 547-0 0-2 0-2 0-2 0-2 0-2 0-2 0-2 0-2 0-2 0-2 0-2 0-2 0-2 0-2 0-2 0-2 0-2 0-2 0-2 0-2 0-2 0-2 0-2 0-2 0-2 0-2 0-2 0-2 0-2 0-2 0-2 0-2 0-2 0-2 0-2 0-2 0-2 0-2 0-2 0-2 0-2 0-2 0-2 0-2 0-2 0-2 0-2 
0-2 0-2 0-2 0-2 0-2 0-2 0-2 0-2 0-2 0-2 0-2 0-2 0-2 0-2 0-2 0-2 0-2 0-2 0-2 0-2 0-2 0-2 0-2 0-2 0-2 0-2 0-2 0-2 0-2 0-2 0-2 0-2 0-2 0-2 0-2 0-2 0-2 0-2 0-2 0-2 0-2 0-2 0-2 0-2 0-2 0-2 361-3 361-3 361-3 361-3 361-3 361-3 361-3 361-3 361-3 485-3 485-3 485-3 531-3 531-3 531-3 531-3 531-3 531-3 530-3 530-3 530-3 530-3 529-3 529-3 529-3 529-3 560-3 560-3 529-3 529-3 529-3 529-3 585-3 585-3 585-3 458-3 458-3 458-3 458-3 464-3 464-3 464-3 464-3 464-3 464-3 555-0 555-0 555-0 287-0 287-0 287-0 592-3 592-3 315-0 315-0 315-0 315-0 315-0 556-3 556-3 556-3 556-3 556-3 556-3 556-3 511-0 511-0 511-0 589-3 511-0 589-3 589-3 589-3 589-3 455-0 455-0 455-0 455-0 455-0 455-0 617-3 617-3 617-3 617-3 465-3 465-3 465-3 465-3 420-3 493-3 493-3 420-3 420-3 420-3 544-3 544-3 493-3 544-3 544-3 544-3 518-3 593-3 593-3 471-0 471-0 471-0 471-0 390-3 613-0 390-3 390-3 390-3 567-0 567-0 567-0 567-0 547-0 547-0 547-0 547-0 547-0 547-0 547-0 547-0 0-2 0-2 0-2 0-2 0-2 0-2 0-2 0-2 0-2 0-2 0-2 0-2 0-2 0-2 0-2 0-2 0-2 0-2 0-2 0-2 0-2 0-2 0-2 0-2 0-2 0-2 0-2 0-2 0-2 0-2 0-2 0-2 0-2 0-2 0-2 0-2 0-2 0-2 0-2 0-2 0-2 0-2 0-2 0-2 0-2 0-2 0-2 
0-2 0-2 0-2 0-2 0-2 0-2 0-2 0-2 0-2 0-2 0-2 0-2 0-2 0-2 0-2 0-2 0-2 0-2 0-2 0-2 0-2 0-2 0-2 0-2 0-2 0-2 0-2 0-2 0-2 0-2 0-2 0-2 0-2 0-2 0-2 0-2 0-2 0-2 0-2 0-2 0-2 0-2 0-2 0-2 0-2 0-2 361-3 361-3 361-3 361-3 361-3 361-3 361-3 361-3 485-3 485-3 485-3 485-3 531-3 531-3 531-3 531-3 531-3 531-3 530-3 530-3 530-3 530-3 529-3 529-3 529-3 529-3 529-3 560-3 529-3 529-3 529-3 529-3 585-3 585-3 585-3 585-3 458-3 464-3 464-3 464-3 464-3 464-3 464-3 464-3 464-3 555-0 555-0 555-0 555-0 555-0 592-3 592-3 592-3 592-3 592-3 315-0 315-0 315-0 556-3 556-3 556-3 556-3 556-3 556-3 511-0 511-0 511-0 511-0 511-0 511-0 589-3 589-3 589-3 589-3 455-0 455-0 455-0 455-0 455-0 455-0 617-3 617-3 617-3 617-3 465-3 465-3 465-3 465-3 420-3 420-3 420-3 420-3 420-3 420-3 544-3 544-3 544-3 544-3 544-3 544-3 518-3 518-3 518-3 518-3 390-3 471-0 471-0 390-3 390-3 390-3 390-3 390-3 390-3 547-0 547-0 567-0 547-0 547-0 547-0 468-0 468-0 468-0 468-0 468-0 0-2 0-2 0-2 0-2 0-2 0-2 0-2 0-2 0-2 0-2 0-2 0-2 0-2 0-2 0-2 0-2 0-2 0-2 0-2 0-2 0-2 0-2 0-2 0-2 0-2 0-2 0-2 0-2 0-2 0-2 0-2 0-2 0-2 0-2 0-2 0-2 0-2 0-2 0-2 0-2 0-2 0-2 0-2 0-2 0-2 0-2 0-2 
0-2 0-2 0-2 0-2 0-2 0-2 0-2 0-2 0-2 0-2 0-2 0-2 0-2 0-2 0-2 0-2 0-2 0-2 0-2 0-2 0-2 0-2 0-2 0-2 0-2 0-2 0-2 0-2 0-2 0-2 0-2 0-2 0-2 0-2 0-2 0-2 0-2 0-2 0-2 0-2 0-2 0-2 0-2 0-2 0-2 0-2 0-2 0-2 0-2 361-3 361-3 361-3 361-3 361-3 361-3 485-3 485-3 485-3 531-3 531-3 531-3 531-3 531-3 531-3 530-3 530-3 530-3 530-3 529-3 529-3 386-0 386-0 529-3 529-3 529-3 529-3 529-3 529-3 585-3 585-3 585-3 585-3 585-3 585-3 464-3 464-3 464-3 464-3 464-3 464-3 555-0 555-0 555-0 555-0 555-0 555-0 592-3 592-3 592-3 592-3 592-3 592-3 592-3 542-3 542-3 556-3 556-3 556-3 556-3 556-3 511-0 511-0 511-0 511-0 511-0 511-0 511-0 582-0 582-0 582-0 455-0 582-0 455-0 455-0 455-0 455-0 617-3 617-3 617-3 617-3 465-3 465-3 465-3 465-3 420-3 420-3 420-3 420-3 420-3 420-3 544-3 544-3 544-3 544-3 544-3 518-3 518-3 518-3 518-3 390-3 390-3 390-3 390-3 390-3 435-3 390-3 390-3 390-3 390-3 547-0 547-0 547-0 547-0 547-0 468-0 468-0 468-0 468-0 468-0 468-0 0-2 0-2 0-2 0-2 0-2 0-2 0-2 0-2 0-2 0-2 0-2 0-2 0-2 0-2 0-2 0-2 0-2 0-2 0-2 0-2 0-2 0-2 0-2 0-2 0-2 0-2 0-2 0-2 0-2 0-2 0-2 0-2 0-2 0-2 0-2 0-2 0-2 0-2 0-2 0-2 0-2 0-2 0-2 0-2 0-2 0-2 0-2 
0-2 0-2 0-2 0-2 0-2 0-2 0-2 0-2 0-2 0-2 0-2 0-2 0-2 0-2 0-2 0-2 0-2 0-2 0-2 0-2 0-2 0-2 0-2 0-2 0-2 0-2 0-2 0-2 0-2 0-2 0-2 0-2 0-2 0-2 0-2 0-2 0-2 0-2 0-2 0-2 0-2 0-2 0-2 0-2 0-2 0-2 0-2 0-2 0-2 0-2 0-2 361-3 361-3 361-3 485-3 485-3 485-3 485-3 485-3 530-3 530-3 530-3 530-3 530-3 530-3 530-3 530-3 530-3 386-0 386-0 386-0 386-0 386-0 529-3 529-3 529-3 529-3 529-3 585-3 585-3 585-3 585-3 585-3 585-3 432-3 432-3 464-3 464-3 464-3 464-3 555-0 555-0 555-0 555-0 555-0 555-0 592-3 592-3 592-3 592-3 592-3 592-3 592-3 542-3 542-3 542-3 542-3 542-3 556-3 391-0 511-0 511-0 511-0 511-0 511-0 511-0 511-0 582-0 582-0 582-0 582-0 582-0 455-0 617-3 617-3 617-3 617-3 617-3 617-3 617-3 465-3 465-3 465-3 465-3 420-3 420-3 420-3 420-3 420-3 420-3 544-3 544-3 544-3 544-3 544-3 518-3 518-3 518-3 390-3 390-3 390-3 390-3 390-3 390-3 435-3 390-3 390-3 390-3 390-3 390-3 547-0 547-0 547-0 547-0 468-0 468-0 468-0 468-0 468-0 468-0 0-2 0-2 0-2 0-2 0-2 0-2 0-2 0-2 0-2 0-2 0-2 0-2 0-2 0-2 0-2 0-2 0-2 0-2 0-2 0-2 0-2 0-2 0-2 0-2 0-2 0-2 0-2 0-2 0-2 0-2 0-2 0-2 0-2 0-2 0-2 0-2 0-2 0-2 0-2 0-2 0-2 0-2 0-2 0-2 0-2 0-2 0-2 
0-2 0-2 0-2 0-2 0-2 0-2 0-2 0-2 0-2 0-2 0-2 0-2 0-2 0-2 0-2 0-2 0-2 0-2 0-2 0-2 0-2 0-2 0-2 0-2 0-2 0-2 0-2 0-2 0-2 0-2 0-2 0-2 0-2 0-2 0-2 0-2 0-2 0-2 0-2 0-2 0-2 0-2 0-2 0-2 0-2 0-2 0-2 0-2 0-2 0-2 0-2 0-2 0-2 361-3 361-3 485-3 485-3 485-3 485-3 530-3 530-3 530-3 530-3 530-3 530-3 530-3 386-0 386-0 386-0 386-0 386-0 386-0 386-0 386-0 529-3 529-3 529-3 585-3 585-3 585-3 585-3 585-3 585-3 585-3 432-3 464-3 464-3 464-3 464-3 555-0 555-0 555-0 555-0 555-0 555-0 555-0 592-3 592-3 592-3 592-3 592-3 592-3 592-3 542-3 542-3 542-3 542-3 542-3 391-0 391-0 391-0 511-0 511-0 511-0 511-0 511-0 582-0 582-0 582-0 582-0 582-0 582-0 617-3 617-3 617-3 617-3 617-3 617-3 617-3 465-3 465-3 465-3 484-3 465-3 420-3 420-3 420-3 420-3 420-3 420-3 544-3 544-3 544-3 544-3 544-3 518-3 518-3 518-3 518-3 518-3 390-3 390-3 518-3 435-3 435-3 390-3 390-3 390-3 390-3 390-3 547-0 547-0 547-0 547-0 468-0 468-0 468-0 468-0 468-0 468-0 0-2 0-2 0-2 0-2 0-2 0-2 0-2 0-2 0-2 0-2 0-2 0-2 0-2 0-2 0-2 0-2 0-2 0-2 0-2 0-2 0-2 0-2 0-2 0-2 0-2 0-2 0-2 0-2 0-2 0-2 0-2 0-2 0-2 0-2 0-2 0-2 0-2 0-2 0-2 0-2 0-2 0-2 0-2 0-2 0-2 0-2 0-2 
0-2 0-2 0-2 0-2 0-2 0-2 0-2 0-2 0-2 0-2 0-2 0-2 0-2 0-2 0-2 0-2 0-2 0-2 0-2 0-2 0-2 0-2 0-2 0-2 0-2 0-2 0-2 0-2 0-2 0-2 0-2 0-2 0-2 0-2 0-2 0-2 0-2 0-2 0-2 0-2 0-2 0-2 0-2 0-2 0-2 0-2 0-2 0-2 0-2 0-2 0-2 0-2 0-2 0-2 0-2 0-2 0-2 485-3 485-3 530-3 530-3 530-3 530-3 530-3 530-3 530-3 386-0 386-0 386-0 386-0 386-0 386-0 386-0 386-0 386-0 583-3 583-3 583-3 583-3 583-3 585-3 585-3 585-3 432-3 432-3 432-3 432-3 432-3 432-3 555-0 432-3 432-3 432-3 555-0 555-0 555-0 592-3 592-3 592-3 592-3 592-3 592-3 592-3 542-3 542-3 542-3 542-3 542-3 391-0 391-0 391-0 511-0 511-0 511-0 610-3 582-0 582-0 582-0 582-0 582-0 582-0 582-0 617-3 616-3 617-3 617-3 617-3 617-3 617-3 465-3 465-3 465-3 484-3 484-3 420-3 420-3 484-3 484-3 420-3 420-3 544-3 544-3 544-3 544-3 544-3 518-3 518-3 518-3 518-3 518-3 518-3 518-3 518-3 518-3 435-3 435-3 435-3 435-3 490-3 490-3 490-3 490-3 468-0 468-0 468-0 468-0 468-0 468-0 468-0 0-2 0-2 0-2 0-2 0-2 0-2 0-2 0-2 0-2 0-2 0-2 0-2 0-2 0-2 0-2 0-2 0-2 0-2 0-2 0-2 0-2 0-2 0-2 0-2 0-2 0-2 0-2 0-2 0-2 0-2 0-2 0-2 0-2 0-2 0-2 0-2 0-2 0-2 0-2 0-2 0-2 0-2 0-2 0-2 0-2 0-2 0-2 0-2 
0-2 0-2 0-2 0-2 0-2 0-2 0-2 0-2 0-2 0-2 0-2 0-2 0-2 0-2 0-2 0-2 0-2 0-2 0-2 0-2 0-2 0-2 0-2 0-2 0-2 0-2 0-2 0-2 0-2 0-2 0-2 0-2 0-2 0-2 0-2 0-2 0-2 0-2 0-2 0-2 0-2 0-2 0-2 0-2 0-2 0-2 0-2 0-2 0-2 0-2 0-2 0-2 0-2 0-2 0-2 0-2 0-2 485-3 485-3 530-3 530-3 530-3 530-3 530-3 530-3 530-3 386-0 386-0 386-0 386-0 386-0 386-0 386-0 583-3 583-3 583-3 583-3 583-3 583-3 583-3 585-3 432-3 432-3 432-3 432-3 432-3 432-3 432-3 432-3 555-0 432-3 432-3 555-0 555-0 555-0 555-0 433-3 542-3 542-3 592-3 542-3 542-3 542-3 542-3 542-3 542-3 542-3 391-0 391-0 391-0 391-0 391-0 391-0 610-3 610-3 582-0 582-0 582-0 582-0 582-0 582-0 582-0 616-3 616-3 539-3 617-3 617-3 617-3 617-3 465-3 465-3 465-3 484-3 484-3 484-3 484-3 484-3 484-3 540-0 540-0 544-3 544-3 540-0 540-0 544-3 544-3 518-3 518-3 518-3 518-3 518-3 518-3 518-3 435-3 435-3 435-3 435-3 435-3 490-3 490-3 490-3 490-3 468-0 468-0 468-0 468-0 468-0 468-0 468-0 0-2 0-2 0-2 0-2 0-2 0-2 0-2 0-2 0-2 0-2 0-2 0-2 0-2 0-2 0-2 0-2 0-2 0-2 0-2 0-2 0-2 0-2 0-2 0-2 0-2 0-2 0-2 0-2 0-2 0-2 0-2 0-2 0-2 0-2 0-2 0-2 0-2 0-2 0-2 0-2 0-2 0-2 0-2 0-2 0-2 0-2 0-2 0-2 
0-2 0-2 0-2 0-2 0-2 0-2 0-2 0-2 0-2 0-2 0-2 0-2 0-2 0-2 0-2 0-2 0-2 0-2 0-2 0-2 0-2 0-2 0-2 0-2 0-2 0-2 0-2 0-2 0-2 0-2 0-2 0-2 0-2 0-2 0-2 0-2 0-2 0-2 0-2 0-2 0-2 0-2 0-2 0-2 0-2 0-2 0-2 0-2 0-2 0-2 0-2 0-2 0-2 0-2 0-2 0-2 0-2 0-2 0-2 0-2 0-2 0-2 0-2 0-2 0-2 386-0 386-0 386-0 386-0 386-0 386-0 386-0 386-0 583-3 583-3 583-3 583-3 583-3 583-3 583-3 583-3 432-3 432-3 432-3 432-3 432-3 432-3 432-3 432-3 432-3 432-3 432-3 433-3 555-0 555-0 433-3 433-3 542-3 542-3 542-3 542-3 542-3 542-3 513-3 542-3 542-3 542-3 391-0 391-0 391-0 391-0 391-0 391-0 610-3 610-3 610-3 610-3 582-0 582-0 582-0 582-0 582-0 616-3 539-3 539-3 539-3 539-3 539-3 539-3 539-3 539-3 465-3 484-3 484-3 484-3 484-3 484-3 484-3 540-0 544-3 544-3 544-3 540-0 540-0 540-0 518-3 518-3 518-3 435-3 435-3 435-3 435-3 435-3 435-3 435-3 490-3 490-3 435-3 490-3 490-3 490-3 490-3 468-0 490-3 468-0 468-0 0-2 0-2 0-2 0-2 0-2 0-2 0-2 0-2 0-2 0-2 0-2 0-2 0-2 0-2 0-2 0-2 0-2 0-2 0-2 0-2 0-2 0-2 0-2 0-2 0-2 0-2 0-2 0-2 0-2 0-2 0-2 0-2 0-2 0-2 0-2 0-2 0-2 0-2 0-2 0-2 0-2 0-2 0-2 0-2 0-2 0-2 0-2 0-2 0-2 0-2 0-2 
0-2 0-2 0-2 0-2 0-2 0-2 0-2 0-2 0-2 0-2 0-2 0-2 0-2 0-2 0-2 0-2 0-2 0-2 0-2 0-2 0-2 0-2 0-2 0-2 0-2 0-2 0-2 0-2 0-2 0-2 0-2 0-2 0-2 0-2 0-2 0-2 0-2 0-2 0-2 0-2 0-2 0-2 0-2 0-2 0-2 0-2 0-2 0-2 0-2 0-2 0-2 0-2 0-2 0-2 0-2 0-2 0-2 0-2 0-2 0-2 0-2 0-2 0-2 0-2 0-2 0-2 0-2 0-2 0-2 0-2 0-2 0-2 0-2 583-3 583-3 583-3 583-3 583-3 583-3 583-3 583-3 583-3 533-3 533-3 533-3 432-3 533-3 432-3 432-3 433-3 433-3 433-3 433-3 433-3 433-3 433-3 611-3 611-3 611-3 611-3 513-3 513-3 513-3 513-3 542-3 542-3 542-3 542-3 391-0 391-0 391-0 610-3 610-3 610-3 610-3 610-3 610-3 582-0 582-0 616-3 582-0 582-0 616-3 539-3 539-3 539-3 539-3 539-3 539-3 539-3 539-3 484-3 484-3 484-3 484-3 484-3 484-3 484-3 540-0 544-3 540-0 540-0 540-0 540-0 540-0 498-3 498-3 435-3 435-3 435-3 435-3 435-3 435-3 435-3 435-3 490-3 490-3 435-3 435-3 490-3 490-3 490-3 490-3 490-3 0-2 0-2 0-2 0-2 0-2 0-2 0-2 0-2 0-2 0-2 0-2 0-2 0-2 0-2 0-2 0-2 0-2 0-2 0-2 0-2 0-2 0-2 0-2 0-2 0-2 0-2 0-2 0-2 0-2 0-2 0-2 0-2 0-2 0-2 0-2 0-2 0-2 0-2 0-2 0-2 0-2 0-2 0-2 0-2 0-2 0-2 0-2 0-2 0-2 0-2 0-2 0-2 0-2 
0-2 0-2 0-2 0-2 0-2 0-2 0-2 0-2 0-2 0-2 0-2 0-2 0-2 0-2 0-2 0-2 0-2 0-2 0-2 0-2 0-2 0-2 0-2 0-2 0-2 0-2 0-2 0-2 0-2 0-2 0-2 0-2 0-2 0-2 0-2 0-2 0-2 0-2 0-2 0-2 0-2 0-2 0-2 0-2 0-2 0-2 0-2 0-2 0-2 0-2 0-2 0-2 0-2 0-2 0-2 0-2 0-2 0-2 0-2 0-2 0-2 0-2 0-2 0-2 0-2 0-2 0-2 0-2 0-2 0-2 0-2 0-2 0-2 583-3 583-3 583-3 583-3 583-3 533-3 533-3 533-3 533-3 533-3 533-3 533-3 533-3 533-3 533-3 432-3 433-3 433-3 433-3 433-3 433-3 433-3 433-3 611-3 611-3 611-3 611-3 513-3 513-3 513-3 513-3 513-3 513-3 391-0 391-0 391-0 391-0 391-0 610-3 610-3 610-3 610-3 610-3 582-0 582-0 616-3 616-3 616-3 582-0 616-3 539-3 539-3 539-3 539-3 539-3 539-3 539-3 539-3 484-3 484-3 484-3 484-3 484-3 484-3 484-3 540-0 540-0 540-0 540-0 540-0 498-3 540-0 498-3 498-3 435-3 435-3 435-3 435-3 519-0 519-0 519-0 519-0 490-3 490-3 490-3 490-3 490-3 490-3 490-3 490-3 490-3 0-2 0-2 0-2 0-2 0-2 0-2 0-2 0-2 0-2 0-2 0-2 0-2 0-2 0-2 0-2 0-2 0-2 0-2 0-2 0-2 0-2 0-2 0-2 0-2 0-2 0-2 0-2 0-2 0-2 0-2 0-2 0-2 0-2 0-2 0-2 0-2 0-2 0-2 0-2 0-2 0-2 0-2 0-2 0-2 0-2 0-2 0-2 0-2 0-2 0-2 0-2 0-2 0-2 
0-2 0-2 0-2 0-2 0-2 0-2 0-2 0-2 0-2 0-2 0-2 0-2 0-2 0-2 0-2 0-2 0-2 0-2 0-2 0-2 0-2 0-2 0-2 0-2 0-2 0-2 0-2 0-2 0-2 0-2 0-2 0-2 0-2 0-2 0-2 0-2 0-2 0-2 0-2 0-2 0-2 0-2 0-2 0-2 0-2 0-2 0-2 0-2 0-2 0-2 0-2 0-2 0-2 0-2 0-2 0-2 0-2 0-2 0-2 0-2 0-2 0-2 0-2 0-2 0-2 0-2 0-2 0-2 0-2 0-2 0-2 0-2 0-2 0-2 583-3 583-3 583-3 533-3 533-3 533-3 533-3 533-3 533-3 533-3 533-3 533-3 533-3 533-3 433-3 433-3 433-3 433-3 433-3 433-3 611-3 433-3 611-3 611-3 611-3 611-3 611-3 513-3 513-3 513-3 513-3 513-3 391-0 391-0 391-0 391-0 391-0 610-3 610-3 610-3 610-3 610-3 616-3 616-3 616-3 616-3 616-3 616-3 616-3 539-3 539-3 539-3 539-3 539-3 539-3 539-3 484-3 484-3 484-3 484-3 540-0 540-0 540-0 540-0 540-0 540-0 540-0 540-0 540-0 498-3 498-3 498-3 498-3 498-3 435-3 435-3 519-0 519-0 519-0 519-0 519-0 490-3 490-3 490-3 490-3 490-3 490-3 490-3 490-3 490-3 0-2 0-2 0-2 0-2 0-2 0-2 0-2 0-2 0-2 0-2 0-2 0-2 0-2 0-2 0-2 0-2 0-2 0-2 0-2 0-2 0-2 0-2 0-2 0-2 0-2 0-2 0-2 0-2 0-2 0-2 0-2 0-2 0-2 0-2 0-2 0-2 0-2 0-2 0-2 0-2 0-2 0-2 0-2 0-2 0-2 0-2 0-2 0-2 0-2 0-2 0-2 0-2 0-2 
0-2 0-2 0-2 0-2 0-2 0-2 0-2 0-2 0-2 0-2 0-2 0-2 0-2 0-2 0-2 0-2 0-2 0-2 0-2 0-2 0-2 0-2 0-2 0-2 0-2 0-2 0-2 0-2 0-2 0-2 0-2 0-2 0-2 0-2 0-2 0-2 0-2 0-2 0-2 0-2 0-2 0-2 0-2 0-2 0-2 0-2 0-2 0-2 0-2 0-2 0-2 0-2 0-2 0-2 0-2 0-2 0-2 0-2 0-2 0-2 0-2 0-2 0-2 0-2 0-2 0-2 0-2 0-2 0-2 0-2 0-2 0-2 0-2 0-2 0-2 0-2 583-3 533-3 533-3 533-3 533-3 533-3 533-3 533-3 533-3 533-3 533-3 533-3 533-3 533-3 433-3 433-3 433-3 433-3 611-3 611-3 611-3 611-3 611-3 611-3 611-3 513-3 513-3 513-3 513-3 513-3 391-0 391-0 391-0 391-0 391-0 610-3 610-3 610-3 610-3 610-3 616-3 616-3 616-3 616-3 616-3 616-3 537-0 537-0 539-3 539-3 539-3 539-3 539-3 614-0 614-0 484-3 484-3 484-3 521-0 540-0 540-0 540-0 540-0 540-0 540-0 540-0 540-0 540-0 498-3 498-3 498-3 519-0 519-0 435-3 519-0 519-0 519-0 519-0 519-0 519-0 519-0 519-0 519-0 519-0 490-3 490-3 0-2 0-2 0-2 0-2 0-2 0-2 0-2 0-2 0-2 0-2 0-2 0-2 0-2 0-2 0-2 0-2 0-2 0-2 0-2 0-2 0-2 0-2 0-2 0-2 0-2 0-2 0-2 0-2 0-2 0-2 0-2 0-2 0-2 0-2 0-2 0-2 0-2 0-2 0-2 0-2 0-2 0-2 0-2 0-2 0-2 0-2 0-2 0-2 0-2 0-2 0-2 0-2 0-2 0-2 0-2 
0-2 0-2 0-2 0-2 0-2 0-2 0-2 0-2 0-2 0-2 0-2 0-2 0-2 0-2 0-2 0-2 0-2 0-2 0-2 0-2 0-2 0-2 0-2 0-2 0-2 0-2 0-2 0-2 0-2 0-2 0-2 0-2 0-2 0-2 0-2 0-2 0-2 0-2 0-2 0-2 0-2 0-2 0-2 0-2 0-2 0-2 0-2 0-2 0-2 0-2 0-2 0-2 0-2 0-2 0-2 0-2 0-2 0-2 0-2 0-2 0-2 0-2 0-2 0-2 0-2 0-2 0-2 0-2 0-2 0-2 0-2 0-2 0-2 0-2 0-2 0-2 0-2 0-2 533-3 0-2 0-2 0-2 0-2 0-2 0-2 0-2 0-2 0-2 0-2 0-2 433-3 433-3 433-3 433-3 611-3 611-3 611-3 611-3 611-3 611-3 611-3 513-3 513-3 513-3 513-3 513-3 513-3 513-3 513-3 513-3 610-3 610-3 610-3 610-3 610-3 616-3 616-3 616-3 537-0 616-3 616-3 537-0 537-0 537-0 537-0 537-0 539-3 539-3 614-0 614-0 521-0 521-0 521-0 521-0 521-0 540-0 521-0 540-0 540-0 521-0 498-3 498-3 498-3 498-3 498-3 498-3 498-3 498-3 519-0 519-0 519-0 519-0 519-0 519-0 519-0 519-0 519-0 519-0 0-2 0-2 0-2 0-2 0-2 0-2 0-2 0-2 0-2 0-2 0-2 0-2 0-2 0-2 0-2 0-2 0-2 0-2 0-2 0-2 0-2 0-2 0-2 0-2 0-2 0-2 0-2 0-2 0-2 0-2 0-2 0-2 0-2 0-2 0-2 0-2 0-2 0-2 0-2 0-2 0-2 0-2 0-2 0-2 0-2 0-2 0-2 0-2 0-2 0-2 0-2 0-2 0-2 0-2 0-2 0-2 0-2 0-2 0-2 
0-2 0-2 0-2 0-2 0-2 0-2 0-2 0-2 0-2 0-2 0-2 0-2 0-2 0-2 0-2 0-2 0-2 0-2 0-2 0-2 0-2 0-2 0-2 0-2 0-2 0-2 0-2 0-2 0-2 0-2 0-2 0-2 0-2 0-2 0-2 0-2 0-2 0-2 0-2 0-2 0-2 0-2 0-2 0-2 0-2 0-2 0-2 0-2 0-2 0-2 0-2 0-2 0-2 0-2 0-2 0-2 0-2 0-2 0-2 0-2 0-2 0-2 0-2 0-2 0-2 0-2 0-2 0-2 0-2 0-2 0-2 0-2 0-2 0-2 0-2 0-2 0-2 0-2 0-2 0-2 0-2 0-2 0-2 0-2 0-2 0-2 0-2 0-2 0-2 0-2 0-2 433-3 433-3 433-3 611-3 611-3 611-3 611-3 611-3 611-3 611-3 513-3 513-3 513-3 513-3 513-3 513-3 387-3 387-3 387-3 610-3 610-3 610-3 387-3 387-3 616-3 616-3 616-3 537-0 537-0 537-0 537-0 537-0 537-0 537-0 537-0 537-0 614-0 614-0 614-0 521-0 521-0 521-0 521-0 521-0 521-0 521-0 540-0 521-0 521-0 498-3 498-3 498-3 498-3 498-3 498-3 498-3 498-3 519-0 519-0 519-0 519-0 0-2 0-2 0-2 0-2 0-2 0-2 0-2 0-2 0-2 0-2 0-2 0-2 0-2 0-2 0-2 0-2 0-2 0-2 0-2 0-2 0-2 0-2 0-2 0-2 0-2 0-2 0-2 0-2 0-2 0-2 0-2 0-2 0-2 0-2 0-2 0-2 0-2 0-2 0-2 0-2 0-2 0-2 0-2 0-2 0-2 0-2 0-2 0-2 0-2 0-2 0-2 0-2 0-2 0-2 0-2 0-2 0-2 0-2 0-2 0-2 0-2 0-2 0-2 0-2 0-2 
0-2 0-2 0-2 0-2 0-2 0-2 0-2 0-2 0-2 0-2 0-2 0-2 0-2 0-2 0-2 0-2 0-2 0-2 0-2 0-2 0-2 0-2 0-2 0-2 0-2 0-2 0-2 0-2 0-2 0-2 0-2 0-2 0-2 0-2 0-2 0-2 0-2 0-2 0-2 0-2 0-2 0-2 0-2 0-2 0-2 0-2 0-2 0-2 0-2 0-2 0-2 0-2 0-2 0-2 0-2 0-2 0-2 0-2 0-2 0-2 0-2 0-2 0-2 0-2 0-2 0-2 0-2 0-2 0-2 0-2 0-2 0-2 0-2 0-2 0-2 0-2 0-2 0-2 0-2 0-2 0-2 0-2 0-2 0-2 0-2 0-2 0-2 0-2 0-2 0-2 0-2 0-2 0-2 0-2 0-2 0-2 611-3 611-3 611-3 611-3 611-3 513-3 513-3 513-3 387-3 387-3 387-3 387-3 387-3 387-3 387-3 387-3 387-3 387-3 387-3 616-3 616-3 616-3 537-0 537-0 537-0 537-0 537-0 537-0 537-0 537-0 614-0 614-0 614-0 614-0 614-0 521-0 521-0 521-0 521-0 521-0 521-0 521-0 521-0 521-0 498-3 498-3 498-3 498-3 498-3 498-3 498-3 498-3 519-0 519-0 519-0 519-0 0-2 0-2 0-2 0-2 0-2 0-2 0-2 0-2 0-2 0-2 0-2 0-2 0-2 0-2 0-2 0-2 0-2 0-2 0-2 0-2 0-2 0-2 0-2 0-2 0-2 0-2 0-2 0-2 0-2 0-2 0-2 0-2 0-2 0-2 0-2 0-2 0-2 0-2 0-2 0-2 0-2 0-2 0-2 0-2 0-2 0-2 0-2 0-2 0-2 0-2 0-2 0-2 0-2 0-2 0-2 0-2 0-2 0-2 0-2 0-2 0-2 0-2 0-2 0-2 0-2 
0-2 0-2 0-2 0-2 0-2 0-2 0-2 0-2 0-2 0-2 0-2 0-2 0-2 0-2 0-2 0-2 0-2 0-2 0-2 0-2 0-2 0-2 0-2 0-2 0-2 0-2 0-2 0-2 0-2 0-2 0-2 0-2 0-2 0-2 0-2 0-2 0-2 0-2 0-2 0-2 0-2 0-2 0-2 0-2 0-2 0-2 0-2 0-2 0-2 0-2 0-2 0-2 0-2 0-2 0-2 0-2 0-2 0-2 0-2 0-2 0-2 0-2 0-2 0-2 0-2 0-2 0-2 0-2 0-2 0-2 0-2 0-2 0-2 0-2 0-2 0-2 0-2 0-2 0-2 0-2 0-2 0-2 0-2 0-2 0-2 0-2 0-2 0-2 0-2 0-2 0-2 0-2 0-2 0-2 0-2 0-2 0-2 0-2 0-2 0-2 0-2 0-2 0-2 0-2 387-3 387-3 387-3 387-3 387-3 387-3 387-3 387-3 387-3 387-3 387-3 616-3 616-3 616-3 616-3 537-0 537-0 537-0 537-0 537-0 537-0 614-0 614-0 614-0 614-0 614-0 614-0 614-0 614-0 521-0 521-0 521-0 521-0 521-0 521-0 521-0 498-3 498-3 498-3 498-3 0-2 0-2 0-2 0-2 0-2 0-2 0-2 0-2 0-2 0-2 0-2 0-2 0-2 0-2 0-2 0-2 0-2 0-2 0-2 0-2 0-2 0-2 0-2 0-2 0-2 0-2 0-2 0-2 0-2 0-2 0-2 0-2 0-2 0-2 0-2 0-2 0-2 0-2 0-2 0-2 0-2 0-2 0-2 0-2 0-2 0-2 0-2 0-2 0-2 0-2 0-2 0-2 0-2 0-2 0-2 0-2 0-2 0-2 0-2 0-2 0-2 0-2 0-2 0-2 0-2 0-2 0-2 0-2 0-2 0-2 0-2 0-2 0-2 
0-2 0-2 0-2 0-2 0-2 0-2 0-2 0-2 0-2 0-2 0-2 0-2 0-2 0-2 0-2 0-2 0-2 0-2 0-2 0-2 0-2 0-2 0-2 0-2 0-2 0-2 0-2 0-2 0-2 0-2 0-2 0-2 0-2 0-2 0-2 0-2 0-2 0-2 0-2 0-2 0-2 0-2 0-2 0-2 0-2 0-2 0-2 0-2 0-2 0-2 0-2 0-2 0-2 0-2 0-2 0-2 0-2 0-2 0-2 0-2 0-2 0-2 0-2 0-2 0-2 0-2 0-2 0-2 0-2 0-2 0-2 0-2 0-2 0-2 0-2 0-2 0-2 0-2 0-2 0-2 0-2 0-2 0-2 0-2 0-2 0-2 0-2 0-2 0-2 0-2 0-2 0-2 0-2 0-2 0-2 0-2 0-2 0-2 0-2 0-2 0-2 0-2 0-2 0-2 387-3 387-3 387-3 387-3 387-3 387-3 387-3 387-3 387-3 387-3 387-3 387-3 616-3 616-3 537-0 537-0 537-0 537-0 537-0 537-0 537-0 614-0 614-0 614-0 614-0 614-0 614-0 614-0 614-0 521-0 521-0 521-0 521-0 521-0 0-2 0-2 0-2 0-2 0-2 0-2 0-2 0-2 0-2 0-2 0-2 0-2 0-2 0-2 0-2 0-2 0-2 0-2 0-2 0-2 0-2 0-2 0-2 0-2 0-2 0-2 0-2 0-2 0-2 0-2 0-2 0-2 0-2 0-2 0-2 0-2 0-2 0-2 0-2 0-2 0-2 0-2 0-2 0-2 0-2 0-2 0-2 0-2 0-2 0-2 0-2 0-2 0-2 0-2 0-2 0-2 0-2 0-2 0-2 0-2 0-2 0-2 0-2 0-2 0-2 0-2 0-2 0-2 0-2 0-2 0-2 0-2 0-2 0-2 0-2 0-2 0-2 0-2 0-2 
0-2 0-2 0-2 0-2 0-2 0-2 0-2 0-2 0-2 0-2 0-2 0-2 0-2 0-2 0-2 0-2 0-2 0-2 0-2 0-2 0-2 0-2 0-2 0-2 0-2 0-2 0-2 0-2 0-2 0-2 0-2 0-2 0-2 0-2 0-2 0-2 0-2 0-2 0-2 0-2 0-2 0-2 0-2 0-2 0-2 0-2 0-2 0-2 0-2 0-2 0-2 0-2 0-2 0-2 0-2 0-2 0-2 0-2 0-2 0-2 0-2 0-2 0-2 0-2 0-2 0-2 0-2 0-2 0-2 0-2 0-2 0-2 0-2 0-2 0-2 0-2 0-2 0-2 0-2 0-2 0-2 0-2 0-2 0-2 0-2 0-2 0-2 0-2 0-2 0-2 0-2 0-2 0-2 0-2 0-2 0-2 0-2 0-2 0-2 0-2 0-2 0-2 0-2 0-2 0-2 0-2 0-2 0-2 0-2 0-2 0-2 0-2 0-2 0-2 0-2 0-2 0-2 0-2 0-2 0-2 0-2 537-0 537-0 537-0 537-0 614-0 614-0 614-0 614-0 614-0 614-0 614-0 0-2 0-2 0-2 0-2 0-2 0-2 0-2 0-2 0-2 0-2 0-2 0-2 0-2 0-2 0-2 0-2 0-2 0-2 0-2 0-2 0-2 0-2 0-2 0-2 0-2 0-2 0-2 0-2 0-2 0-2 0-2 0-2 0-2 0-2 0-2 0-2 0-2 0-2 0-2 0-2 0-2 0-2 0-2 0-2 0-2 0-2 0-2 0-2 0-2 0-2 0-2 0-2 0-2 0-2 0-2 0-2 0-2 0-2 0-2 0-2 0-2 0-2 0-2 0-2 0-2 0-2 0-2 0-2 0-2 0-2 0-2 0-2 0-2 0-2 0-2 0-2 0-2 0-2 0-2 0-2 0-2 0-2 0-2 0-2 0-2 
0-2 0-2 0-2 0-2 0-2 0-2 0-2 0-2 0-2 0-2 0-2 0-2 0-2 0-2 0-2 0-2 0-2 0-2 0-2 0-2 0-2 0-2 0-2 0-2 0-2 0-2 0-2 0-2 0-2 0-2 0-2 0-2 0-2 0-2 0-2 0-2 0-2 0-2 0-2 0-2 0-2 0-2 0-2 0-2 0-2 0-2 0-2 0-2 0-2 0-2 0-2 0-2 0-2 0-2 0-2 0-2 0-2 0-2 0-2 0-2 0-2 0-2 0-2 0-2 0-2 0-2 0-2 0-2 0-2 0-2 0-2 0-2 0-2 0-2 0-2 0-2 0-2 0-2 0-2 0-2 0-2 0-2 0-2 0-2 0-2 0-2 0-2 0-2 0-2 0-2 0-2 0-2 0-2 0-2 0-2 0-2 0-2 0-2 0-2 0-2 0-2 0-2 0-2 0-2 0-2 0-2 0-2 0-2 0-2 0-2 0-2 0-2 0-2 0-2 0-2 0-2 0-2 0-2 0-2 0-2 0-2 0-2 0-2 0-2 0-2 0-2 0-2 0-2 0-2 0-2 0-2 0-2 0-2 0-2 0-2 0-2 0-2 0-2 0-2 0-2 0-2 0-2 0-2 0-2 0-2 0-2 0-2 0-2 0-2 0-2 0-2 0-2 0-2 0-2 0-2 0-2 0-2 0-2 0-2 0-2 0-2 0-2 0-2 0-2 0-2 0-2 0-2 0-2 0-2 0-2 0-2 0-2 0-2 0-2 0-2 0-2 0-2 0-2 0-2 0-2 0-2 0-2 0-2 0-2 0-2 0-2 0-2 0-2 0-2 0-2 0-2 0-2 0-2 0-2 0-2 0-2 0-2 0-2 0-2 0-2 0-2 0-2 0-2 0-2 0-2 0-2 0-2 0-2 0-2 0-2 0-2 0-2 0-2 0-2 0-2 0-2 0-2 
0-2 0-2 0-2 0-2 0-2 0-2 0-2 0-2 0-2 0-2 0-2 0-2 0-2 0-2 0-2 0-2 0-2 0-2 0-2 0-2 0-2 0-2 0-2 0-2 0-2 0-2 0-2 0-2 0-2 0-2 0-2 0-2 0-2 0-2 0-2 0-2 0-2 0-2 0-2 0-2 0-2 0-2 0-2 0-2 0-2 0-2 0-2 0-2 0-2 0-2 0-2 0-2 0-2 0-2 0-2 0-2 0-2 0-2 0-2 0-2 0-2 0-2 0-2 0-2 0-2 0-2 0-2 0-2 0-2 0-2 0-2 0-2 0-2 0-2 0-2 0-2 0-2 0-2 0-2 0-2 0-2 0-2 0-2 0-2 0-2 0-2 0-2 0-2 0-2 0-2 0-2 0-2 0-2 0-2 0-2 0-2 0-2 0-2 0-2 0-2 0-2 0-2 0-2 0-2 0-2 0-2 0-2 0-2 0-2 0-2 0-2 0-2 0-2 0-2 0-2 0-2 0-2 0-2 0-2 0-2 0-2 0-2 0-2 0-2 0-2 0-2 0-2 0-2 0-2 0-2 0-2 0-2 0-2 0-2 0-2 0-2 0-2 0-2 0-2 0-2 0-2 0-2 0-2 0-2 0-2 0-2 0-2 0-2 0-2 0-2 0-2 0-2 0-2 0-2 0-2 0-2 0-2 0-2 0-2 0-2 0-2 0-2 0-2 0-2 0-2 0-2 0-2 0-2 0-2 0-2 0-2 0-2 0-2 0-2 0-2 0-2 0-2 0-2 0-2 0-2 0-2 0-2 0-2 0-2 0-2 0-2 0-2 0-2 0-2 0-2 0-2 0-2 0-2 0-2 0-2 0-2 0-2 0-2 0-2 0-2 0-2 0-2 0-2 0-2 0-2 0-2 0-2 0-2 0-2 0-2 0-2 0-2 0-2 0-2 0-2 0-2 0-2 
0-2 0-2 0-2 0-2 0-2 0-2 0-2 0-2 0-2 0-2 0-2 0-2 0-2 0-2 0-2 0-2 0-2 0-2 0-2 0-2 0-2 0-2 0-2 0-2 0-2 0-2 0-2 0-2 0-2 0-2 0-2 0-2 0-2 0-2 0-2 0-2 0-2 0-2 0-2 0-2 0-2 0-2 0-2 0-2 0-2 0-2 0-2 0-2 0-2 0-2 0-2 0-2 0-2 0-2 0-2 0-2 0-2 0-2 0-2 0-2 0-2 0-2 0-2 0-2 0-2 0-2 0-2 0-2 0-2 0-2 0-2 0-2 0-2 0-2 0-2 0-2 0-2 0-2 0-2 0-2 0-2 0-2 0-2 0-2 0-2 0-2 0-2 0-2 0-2 0-2 0-2 0-2 0-2 0-2 0-2 0-2 0-2 0-2 0-2 0-2 0-2 0-2 0-2 0-2 0-2 0-2 0-2 0-2 0-2 0-2 0-2 0-2 0-2 0-2 0-2 0-2 0-2 0-2 0-2 0-2 0-2 0-2 0-2 0-2 0-2 0-2 0-2 0-2 0-2 0-2 0-2 0-2 0-2 0-2 0-2 0-2 0-2 0-2 0-2 0-2 0-2 0-2 0-2 0-2 0-2 0-2 0-2 0-2 0-2 0-2 0-2 0-2 0-2 0-2 0-2 0-2 0-2 0-2 0-2 0-2 0-2 0-2 0-2 0-2 0-2 0-2 0-2 0-2 0-2 0-2 0-2 0-2 0-2 0-2 0-2 0-2 0-2 0-2 0-2 0-2 0-2 0-2 0-2 0-2 0-2 0-2 0-2 0-2 0-2 0-2 0-2 0-2 0-2 0-2 0-2 0-2 0-2 0-2 0-2 0-2 0-2 0-2 0-2 0-2 0-2 0-2 0-2 0-2 0-2 0-2 0-2 0-2 0-2 0-2 0-2 0-2 0-2 
0-2 0-2 0-2 0-2 0-2 0-2 0-2 0-2 0-2 0-2 0-2 0-2 0-2 0-2 0-2 0-2 0-2 0-2 0-2 0-2 0-2 0-2 0-2 0-2 0-2 0-2 0-2 0-2 0-2 0-2 0-2 0-2 0-2 0-2 0-2 0-2 0-2 0-2 0-2 0-2 0-2 0-2 0-2 0-2 0-2 0-2 0-2 0-2 0-2 0-2 0-2 0-2 0-2 0-2 0-2 0-2 0-2 0-2 0-2 0-2 0-2 0-2 0-2 0-2 0-2 0-2 0-2 0-2 0-2 0-2 0-2 0-2 0-2 0-2 0-2 0-2 0-2 0-2 0-2 0-2 0-2 0-2 0-2 0-2 0-2 0-2 0-2 0-2 0-2 0-2 0-2 0-2 0-2 0-2 0-2 0-2 0-2 0-2 0-2 0-2 0-2 0-2 0-2 0-2 0-2 0-2 0-2 0-2 0-2 0-2 0-2 0-2 0-2 0-2 0-2 0-2 0-2 0-2 0-2 0-2 0-2 0-2 0-2 0-2 0-2 0-2 0-2 0-2 0-2 0-2 0-2 0-2 0-2 0-2 0-2 0-2 0-2 0-2 0-2 0-2 0-2 0-2 0-2 0-2 0-2 0-2 0-2 0-2 0-2 0-2 0-2 0-2 0-2 0-2 0-2 0-2 0-2 0-2 0-2 0-2 0-2 0-2 0-2 0-2 0-2 0-2 0-2 0-2 0-2 0-2 0-2 0-2 0-2 0-2 0-2 0-2 0-2 0-2 0-2 0-2 0-2 0-2 0-2 0-2 0-2 0-2 0-2 0-2 0-2 0-2 0-2 0-2 0-2 0-2 0-2 0-2 0-2 0-2 0-2 0-2 0-2 0-2 0-2 0-2 0-2 0-2 0-2 0-2 0-2 0-2 0-2 0-2 0-2 0-2 0-2 0-2 0-2 
0-2 0-2 0-2 0-2 0-2 0-2 0-2 0-2 0-2 0-2 0-2 0-2 0-2 0-2 0-2 0-2 0-2 0-2 0-2 0-2 0-2 0-2 0-2 0-2 0-2 0-2 0-2 0-2 0-2 0-2 0-2 0-2 0-2 0-2 0-2 0-2 0-2 0-2 0-2 0-2 0-2 0-2 0-2 0-2 0-2 0-2 0-2 0-2 0-2 0-2 0-2 0-2 0-2 0-2 0-2 0-2 0-2 0-2 0-2 0-2 0-2 0-2 0-2 0-2 0-2 0-2 0-2 0-2 0-2 0-2 0-2 0-2 0-2 0-2 0-2 0-2 0-2 0-2 0-2 0-2 0-2 0-2 0-2 0-2 0-2 0-2 0-2 0-2 0-2 0-2 0-2 0-2 0-2 0-2 0-2 0-2 0-2 0-2 0-2 0-2 0-2 0-2 0-2 0-2 0-2 0-2 0-2 0-2 0-2 0-2 0-2 0-2 0-2 0-2 0-2 0-2 0-2 0-2 0-2 0-2 0-2 0-2 0-2 0-2 0-2 0-2 0-2 0-2 0-2 0-2 0-2 0-2 0-2 0-2 0-2 0-2 0-2 0-2 0-2 0-2 0-2 0-2 0-2 0-2 0-2 0-2 0-2 0-2 0-2 0-2 0-2 0-2 0-2 0-2 0-2 0-2 0-2 0-2 0-2 0-2 0-2 0-2 0-2 0-2 0-2 0-2 0-2 0-2 0-2 0-2 0-2 0-2 0-2 0-2 0-2 0-2 0-2 0-2 0-2 0-2 0-2 0-2 0-2 0-2 0-2 0-2 0-2 0-2 0-2 0-2 0-2 0-2 0-2 0-2 0-2 0-2 0-2 0-2 0-2 0-2 0-2 0-2 0-2 0-2 0-2 0-2 0-2 0-2 0-2 0-2 0-2 0-2 0-2 0-2 0-2 0-2 0-2 
0-2 0-2 0-2 0-2 0-2 0-2 0-2 0-2 0-2 0-2 0-2 0-2 0-2 0-2 0-2 0-2 0-2 0-2 0-2 0-2 0-2 0-2 0-2 0-2 0-2 0-2 0-2 0-2 0-2 0-2 0-2 0-2 0-2 0-2 0-2 0-2 0-2 0-2 0-2 0-2 0-2 0-2 0-2 0-2 0-2 0-2 0-2 0-2 0-2 0-2 0-2 0-2 0-2 0-2 0-2 0-2 0-2 0-2 0-2 0-2 0-2 0-2 0-2 0-2 0-2 0-2 0-2 0-2 0-2 0-2 0-2 0-2 0-2 0-2 0-2 0-2 0-2 0-2 0-2 0-2 0-2 0-2 0-2 0-2 0-2 0-2 0-2 0-2 0-2 0-2 0-2 0-2 0-2 0-2 0-2 0-2 0-2 0-2 0-2 0-2 0-2 0-2 0-2 0-2 0-2 0-2 0-2 0-2 0-2 0-2 0-2 0-2 0-2 0-2 0-2 0-2 0-2 0-2 0-2 0-2 0-2 0-2 0-2 0-2 0-2 0-2 0-2 0-2 0-2 0-2 0-2 0-2 0-2 0-2 0-2 0-2 0-2 0-2 0-2 0-2 0-2 0-2 0-2 0-2 0-2 0-2 0-2 0-2 0-2 0-2 0-2 0-2 0-2 0-2 0-2 0-2 0-2 0-2 0-2 0-2 0-2 0-2 0-2 0-2 0-2 0-2 0-2 0-2 0-2 0-2 0-2 0-2 0-2 0-2 0-2 0-2 0-2 0-2 0-2 0-2 0-2 0-2 0-2 0-2 0-2 0-2 0-2 0-2 0-2 0-2 0-2 0-2 0-2 0-2 0-2 0-2 0-2 0-2 0-2 0-2 0-2 0-2 0-2 0-2 0-2 0-2 0-2 0-2 0-2 0-2 0-2 0-2 0-2 0-2 0-2 0-2 0-2 
0-2 0-2 0-2 0-2 0-2 0-2 0-2 0-2 0-2 0-2 0-2 0-2 0-2 0-2 0-2 0-2 0-2 0-2 0-2 0-2 0-2 0-2 0-2 0-2 0-2 0-2 0-2 0-2 0-2 0-2 0-2 0-2 0-2 0-2 0-2 0-2 0-2 0-2 0-2 0-2 0-2 0-2 0-2 0-2 0-2 0-2 0-2 0-2 0-2 0-2 0-2 0-2 0-2 0-2 0-2 0-2 0-2 0-2 0-2 0-2 0-2 0-2 0-2 0-2 0-2 0-2 0-2 0-2 0-2 0-2 0-2 0-2 0-2 0-2 0-2 0-2 0-2 0-2 0-2 0-2 0-2 0-2 0-2 0-2 0-2 0-2 0-2 0-2 0-2 0-2 0-2 0-2 0-2 0-2 0-2 0-2 0-2 0-2 0-2 0-2 0-2 0-2 0-2 0-2 0-2 0-2 0-2 0-2 0-2 0-2 0-2 0-2 0-2 0-2 0-2 0-2 0-2 0-2 0-2 0-2 0-2 0-2 0-2 0-2 0-2 0-2 0-2 0-2 0-2 0-2 0-2 0-2 0-2 0-2 0-2 0-2 0-2 0-2 0-2 0-2 0-2 0-2 0-2 0-2 0-2 0-2 0-2 0-2 0-2 0-2 0-2 0-2 0-2 0-2 0-2 0-2 0-2 0-2 0-2 0-2 0-2 0-2 0-2 0-2 0-2 0-2 0-2 0-2 0-2 0-2 0-2 0-2 0-2 0-2 0-2 0-2 0-2 0-2 0-2 0-2 0-2 0-2 0-2 0-2 0-2 0-2 0-2 0-2 0-2 0-2 0-2 0-2 0-2 0-2 0-2 0-2 0-2 0-2 0-2 0-2 0-2 0-2 0-2 0-2 0-2 0-2 0-2 0-2 0-2 0-2 0-2 0-2 0-2 0-2 0-2 0-2 0-2 
0-2 0-2 0-2 0-2 0-2 0-2 0-2 0-2 0-2 0-2 0-2 0-2 0-2 0-2 0-2 0-2 0-2 0-2 0-2 0-2 0-2 0-2 0-2 0-2 0-2 0-2 0-2 0-2 0-2 0-2 0-2 0-2 0-2 0-2 0-2 0-2 0-2 0-2 0-2 0-2 0-2 0-2 0-2 0-2 0-2 0-2 0-2 0-2 0-2 0-2 0-2 0-2 0-2 0-2 0-2 0-2 0-2 0-2 0-2 0-2 0-2 0-2 0-2 0-2 0-2 0-2 0-2 0-2 0-2 0-2 0-2 0-2 0-2 0-2 0-2 0-2 0-2 0-2 0-2 0-2 0-2 0-2 0-2 0-2 0-2 0-2 0-2 0-2 0-2 0-2 0-2 0-2 0-2 0-2 0-2 0-2 0-2 0-2 0-2 0-2 0-2 0-2 0-2 0-2 0-2 0-2 0-2 0-2 0-2 0-2 0-2 0-2 0-2 0-2 0-2 0-2 0-2 0-2 0-2 0-2 0-2 0-2 0-2 0-2 0-2 0-2 0-2 0-2 0-2 0-2 0-2 0-2 0-2 0-2 0-2 0-2 0-2 0-2 0-2 0-2 0-2 0-2 0-2 0-2 0-2 0-2 0-2 0-2 0-2 0-2 0-2 0-2 0-2 0-2 0-2 0-2 0-2 0-2 0-2 0-2 0-2 0-2 0-2 0-2 0-2 0-2 0-2 0-2 0-2 0-2 0-2 0-2 0-2 0-2 0-2 0-2 0-2 0-2 0-2 0-2 0-2 0-2 0-2 0-2 0-2 0-2 0-2 0-2 0-2 0-2 0-2 0-2 0-2 0-2 0-2 0-2 0-2 0-2 0-2 0-2 0-2 0-2 0-2 0-2 0-2 0-2 0-2 0-2 0-2 0-2 0-2 0-2 0-2 0-2 0-2 0-2 0-2 
0-2 0-2 0-2 0-2 0-2 0-2 0-2 0-2 0-2 0-2 0-2 0-2 0-2 0-2 0-2 0-2 0-2 0-2 0-2 0-2 0-2 0-2 0-2 0-2 0-2 0-2 0-2 0-2 0-2 0-2 0-2 0-2 0-2 0-2 0-2 0-2 0-2 0-2 0-2 0-2 0-2 0-2 0-2 0-2 0-2 0-2 0-2 0-2 0-2 0-2 0-2 0-2 0-2 0-2 0-2 0-2 0-2 0-2 0-2 0-2 0-2 0-2 0-2 0-2 0-2 0-2 0-2 0-2 0-2 0-2 0-2 0-2 0-2 0-2 0-2 0-2 0-2 0-2 0-2 0-2 0-2 0-2 0-2 0-2 0-2 0-2 0-2 0-2 0-2 0-2 0-2 0-2 0-2 0-2 0-2 0-2 0-2 0-2 0-2 0-2 0-2 0-2 0-2 0-2 0-2 0-2 0-2 0-2 0-2 0-2 0-2 0-2 0-2 0-2 0-2 0-2 0-2 0-2 0-2 0-2 0-2 0-2 0-2 0-2 0-2 0-2 0-2 0-2 0-2 0-2 0-2 0-2 0-2 0-2 0-2 0-2 0-2 0-2 0-2 0-2 0-2 0-2 0-2 0-2 0-2 0-2 0-2 0-2 0-2 0-2 0-2 0-2 0-2 0-2 0-2 0-2 0-2 0-2 0-2 0-2 0-2 0-2 0-2 0-2 0-2 0-2 0-2 0-2 0-2 0-2 0-2 0-2 0-2 0-2 0-2 0-2 0-2 0-2 0-2 0-2 0-2 0-2 0-2 0-2 0-2 0-2 0-2 0-2 0-2 0-2 0-2 0-2 0-2 0-2 0-2 0-2 0-2 0-2 0-2 0-2 0-2 0-2 0-2 0-2 0-2 0-2 0-2 0-2 0-2 0-2 0-2 0-2 0-2 0-2 0-2 0-2 0-2 
0-2 0-2 0-2 0-2 0-2 0-2 0-2 0-2 0-2 0-2 0-2 0-2 0-2 0-2 0-2 0-2 0-2 0-2 0-2 0-2 0-2 0-2 0-2 0-2 0-2 0-2 0-2 0-2 0-2 0-2 0-2 0-2 0-2 0-2 0-2 0-2 0-2 0-2 0-2 0-2 0-2 0-2 0-2 0-2 0-2 0-2 0-2 0-2 0-2 0-2 0-2 0-2 0-2 0-2 0-2 0-2 0-2 0-2 0-2 0-2 0-2 0-2 0-2 0-2 0-2 0-2 0-2 0-2 0-2 0-2 0-2 0-2 0-2 0-2 0-2 0-2 0-2 0-2 0-2 0-2 0-2 0-2 0-2 0-2 0-2 0-2 0-2 0-2 0-2 0-2 0-2 0-2 0-2 0-2 0-2 0-2 0-2 0-2 0-2 0-2 0-2 0-2 0-2 0-2 0-2 0-2 0-2 0-2 0-2 0-2 0-2 0-2 0-2 0-2 0-2 0-2 0-2 0-2 0-2 0-2 0-2 0-2 0-2 0-2 0-2 0-2 0-2 0-2 0-2 0-2 0-2 0-2 0-2 0-2 0-2 0-2 0-2 0-2 0-2 0-2 0-2 0-2 0-2 0-2 0-2 0-2 0-2 0-2 0-2 0-2 0-2 0-2 0-2 0-2 0-2 0-2 0-2 0-2 0-2 0-2 0-2 0-2 0-2 0-2 0-2 0-2 0-2 0-2 0-2 0-2 0-2 0-2 0-2 0-2 0-2 0-2 0-2 0-2 0-2 0-2 0-2 0-2 0-2 0-2 0-2 0-2 0-2 0-2 0-2 0-2 0-2 0-2 0-2 0-2 0-2 0-2 0-2 0-2 0-2 0-2 0-2 0-2 0-2 0-2 0-2 0-2 0-2 0-2 0-2 0-2 0-2 0-2 0-2 0-2 0-2 0-2 0-2 
0-2 0-2 0-2 0-2 0-2 0-2 0-2 0-2 0-2 0-2 0-2 0-2 0-2 0-2 0-2 0-2 0-2 0-2 0-2 0-2 0-2 0-2 0-2 0-2 0-2 0-2 0-2 0-2 0-2 0-2 0-2 0-2 0-2 0-2 0-2 0-2 0-2 0-2 0-2 0-2 0-2 0-2 0-2 0-2 0-2 0-2 0-2 0-2 0-2 0-2 0-2 0-2 0-2 0-2 0-2 0-2 0-2 0-2 0-2 0-2 0-2 0-2 0-2 0-2 0-2 0-2 0-2 0-2 0-2 0-2 0-2 0-2 0-2 0-2 0-2 0-2 0-2 0-2 0-2 0-2 0-2 0-2 0-2 0-2 0-2 0-2 0-2 0-2 0-2 0-2 0-2 0-2 0-2 0-2 0-2 0-2 0-2 0-2 0-2 0-2 0-2 0-2 0-2 0-2 0-2 0-2 0-2 0-2 0-2 0-2 0-2 0-2 0-2 0-2 0-2 0-2 0-2 0-2 0-2 0-2 0-2 0-2 0-2 0-2 0-2 0-2 0-2 0-2 0-2 0-2 0-2 0-2 0-2 0-2 0-2 0-2 0-2 0-2 0-2 0-2 0-2 0-2 0-2 0-2 0-2 0-2 0-2 0-2 0-2 0-2 0-2 0-2 0-2 0-2 0-2 0-2 0-2 0-2 0-2 0-2 0-2 0-2 0-2 0-2 0-2 0-2 0-2 0-2 0-2 0-2 0-2 0-2 0-2 0-2 0-2 0-2 0-2 0-2 0-2 0-2 0-2 0-2 0-2 0-2 0-2 0-2 0-2 0-2 0-2 0-2 0-2 0-2 0-2 0-2 0-2 0-2 0-2 0-2 0-2 0-2 0-2 0-2 0-2 0-2 0-2 0-2 0-2 0-2 0-2 0-2 0-2 0-2 0-2 0-2 0-2 0-2 0-2 
0-2 0-2 0-2 0-2 0-2 0-2 0-2 0-2 0-2 0-2 0-2 0-2 0-2 0-2 0-2 0-2 0-2 0-2 0-2 0-2 0-2 0-2 0-2 0-2 0-2 0-2 0-2 0-2 0-2 0-2 0-2 0-2 0-2 0-2 0-2 0-2 0-2 0-2 0-2 0-2 0-2 0-2 0-2 0-2 0-2 0-2 0-2 0-2 0-2 0-2 0-2 0-2 0-2 0-2 0-2 0-2 0-2 0-2 0-2 0-2 0-2 0-2 0-2 0-2 0-2 0-2 0-2 0-2 0-2 0-2 0-2 0-2 0-2 0-2 0-2 0-2 0-2 0-2 0-2 0-2 0-2 0-2 0-2 0-2 0-2 0-2 0-2 0-2 0-2 0-2 0-2 0-2 0-2 0-2 0-2 0-2 0-2 0-2 0-2 0-2 0-2 0-2 0-2 0-2 0-2 0-2 0-2 0-2 0-2 0-2 0-2 0-2 0-2 0-2 0-2 0-2 0-2 0-2 0-2 0-2 0-2 0-2 0-2 0-2 0-2 0-2 0-2 0-2 0-2 0-2 0-2 0-2 0-2 0-2 0-2 0-2 0-2 0-2 0-2 0-2 0-2 0-2 0-2 0-2 0-2 0-2 0-2 0-2 0-2 0-2 0-2 0-2 0-2 0-2 0-2 0-2 0-2 0-2 0-2 0-2 0-2 0-2 0-2 0-2 0-2 0-2 0-2 0-2 0-2 0-2 0-2 0-2 0-2 0-2 0-2 0-2 0-2 0-2 0-2 0-2 0-2 0-2 0-2 0-2 0-2 0-2 0-2 0-2 0-2 0-2 0-2 0-2 0-2 0-2 0-2 0-2 0-2 0-2 0-2 0-2 0-2 0-2 0-2 0-2 0-2 0-2 0-2 0-2 0-2 0-2 0-2 0-2 0-2 0-2 0-2 0-2 0-2 
0-2 0-2 0-2 0-2 0-2 0-2 0-2 0-2 0-2 0-2 0-2 0-2 0-2 0-2 0-2 0-2 0-2 0-2 0-2 0-2 0-2 0-2 0-2 0-2 0-2 0-2 0-2 0-2 0-2 0-2 0-2 0-2 0-2 0-2 0-2 0-2 0-2 0-2 0-2 0-2 0-2 0-2 0-2 0-2 0-2 0-2 0-2 0-2 0-2 0-2 0-2 0-2 0-2 0-2 0-2 0-2 0-2 0-2 0-2 0-2 0-2 0-2 0-2 0-2 0-2 0-2 0-2 0-2 0-2 0-2 0-2 0-2 0-2 0-2 0-2 0-2 0-2 0-2 0-2 0-2 0-2 0-2 0-2 0-2 0-2 0-2 0-2 0-2 0-2 0-2 0-2 0-2 0-2 0-2 0-2 0-2 0-2 0-2 0-2 0-2 0-2 0-2 0-2 0-2 0-2 0-2 0-2 0-2 0-2 0-2 0-2 0-2 0-2 0-2 0-2 0-2 0-2 0-2 0-2 0-2 0-2 0-2 0-2 0-2 0-2 0-2 0-2 0-2 0-2 0-2 0-2 0-2 0-2 0-2 0-2 0-2 0-2 0-2 0-2 0-2 0-2 0-2 0-2 0-2 0-2 0-2 0-2 0-2 0-2 0-2 0-2 0-2 0-2 0-2 0-2 0-2 0-2 0-2 0-2 0-2 0-2 0-2 0-2 0-2 0-2 0-2 0-2 0-2 0-2 0-2 0-2 0-2 0-2 0-2 0-2 0-2 0-2 0-2 0-2 0-2 0-2 0-2 0-2 0-2 0-2 0-2 0-2 0-2 0-2 0-2 0-2 0-2 0-2 0-2 0-2 0-2 0-2 0-2 0-2 0-2 0-2 0-2 0-2 0-2 0-2 0-2 0-2 0-2 0-2 0-2 0-2 0-2 0-2 0-2 0-2 0-2 0-2 
0-2 0-2 0-2 0-2 0-2 0-2 0-2 0-2 0-2 0-2 0-2 0-2 0-2 0-2 0-2 0-2 0-2 0-2 0-2 0-2 0-2 0-2 0-2 0-2 0-2 0-2 0-2 0-2 0-2 0-2 0-2 0-2 0-2 0-2 0-2 0-2 0-2 0-2 0-2 0-2 0-2 0-2 0-2 0-2 0-2 0-2 0-2 0-2 0-2 0-2 0-2 0-2 0-2 0-2 0-2 0-2 0-2 0-2 0-2 0-2 0-2 0-2 0-2 0-2 0-2 0-2 0-2 0-2 0-2 0-2 0-2 0-2 0-2 0-2 0-2 0-2 0-2 0-2 0-2 0-2 0-2 0-2 0-2 0-2 0-2 0-2 0-2 0-2 0-2 0-2 0-2 0-2 0-2 0-2 0-2 0-2 0-2 0-2 0-2 0-2 0-2 0-2 0-2 0-2 0-2 0-2 0-2 0-2 0-2 0-2 0-2 0-2 0-2 0-2 0-2 0-2 0-2 0-2 0-2 0-2 0-2 0-2 0-2 0-2 0-2 0-2 0-2 0-2 0-2 0-2 0-2 0-2 0-2 0-2 0-2 0-2 0-2 0-2 0-2 0-2 0-2 0-2 0-2 0-2 0-2 0-2 0-2 0-2 0-2 0-2 0-2 0-2 0-2 0-2 0-2 0-2 0-2 0-2 0-2 0-2 0-2 0-2 0-2 0-2 0-2 0-2 0-2 0-2 0-2 0-2 0-2 0-2 0-2 0-2 0-2 0-2 0-2 0-2 0-2 0-2 0-2 0-2 0-2 0-2 0-2 0-2 0-2 0-2 0-2 0-2 0-2 0-2 0-2 0-2 0-2 0-2 0-2 0-2 0-2 0-2 0-2 0-2 0-2 0-2 0-2 0-2 0-2 0-2 0-2 0-2 0-2 0-2 0-2 0-2 0-2 0-2 0-2 
0-2 0-2 0-2 0-2 0-2 0-2 0-2 0-2 0-2 0-2 0-2 0-2 0-2 0-2 0-2 0-2 0-2 0-2 0-2 0-2 0-2 0-2 0-2 0-2 0-2 0-2 0-2 0-2 0-2 0-2 0-2 0-2 0-2 0-2 0-2 0-2 0-2 0-2 0-2 0-2 0-2 0-2 0-2 0-2 0-2 0-2 0-2 0-2 0-2 0-2 0-2 0-2 0-2 0-2 0-2 0-2 0-2 0-2 0-2 0-2 0-2 0-2 0-2 0-2 0-2 0-2 0-2 0-2 0-2 0-2 0-2 0-2 0-2 0-2 0-2 0-2 0-2 0-2 0-2 0-2 0-2 0-2 0-2 0-2 0-2 0-2 0-2 0-2 0-2 0-2 0-2 0-2 0-2 0-2 0-2 0-2 0-2 0-2 0-2 0-2 0-2 0-2 0-2 0-2 0-2 0-2 0-2 0-2 0-2 0-2 0-2 0-2 0-2 0-2 0-2 0-2 0-2 0-2 0-2 0-2 0-2 0-2 0-2 0-2 0-2 0-2 0-2 0-2 0-2 0-2 0-2 0-2 0-2 0-2 0-2 0-2 0-2 0-2 0-2 0-2 0-2 0-2 0-2 0-2 0-2 0-2 0-2 0-2 0-2 0-2 0-2 0-2 0-2 0-2 0-2 0-2 0-2 0-2 0-2 0-2 0-2 0-2 0-2 0-2 0-2 0-2 0-2 0-2 0-2 0-2 0-2 0-2 0-2 0-2 0-2 0-2 0-2 0-2 0-2 0-2 0-2 0-2 0-2 0-2 0-2 0-2 0-2 0-2 0-2 0-2 0-2 0-2 0-2 0-2 0-2 0-2 0-2 0-2 0-2 0-2 0-2 0-2 0-2 0-2 0-2 0-2 0-2 0-2 0-2 0-2 0-2 0-2 0-2 0-2 0-2 0-2 0-2 
0-2 0-2 0-2 0-2 0-2 0-2 0-2 0-2 0-2 0-2 0-2 0-2 0-2 0-2 0-2 0-2 0-2 0-2 0-2 0-2 0-2 0-2 0-2 0-2 0-2 0-2 0-2 0-2 0-2 0-2 0-2 0-2 0-2 0-2 0-2 0-2 0-2 0-2 0-2 0-2 0-2 0-2 0-2 0-2 0-2 0-2 0-2 0-2 0-2 0-2 0-2 0-2 0-2 0-2 0-2 0-2 0-2 0-2 0-2 0-2 0-2 0-2 0-2 0-2 0-2 0-2 0-2 0-2 0-2 0-2 0-2 0-2 0-2 0-2 0-2 0-2 0-2 0-2 0-2 0-2 0-2 0-2 0-2 0-2 0-2 0-2 0-2 0-2 0-2 0-2 0-2 0-2 0-2 0-2 0-2 0-2 0-2 0-2 0-2 0-2 0-2 0-2 0-2 0-2 0-2 0-2 0-2 0-2 0-2 0-2 0-2 0-2 0-2 0-2 0-2 0-2 0-2 0-2 0-2 0-2 0-2 0-2 0-2 0-2 0-2 0-2 0-2 0-2 0-2 0-2 0-2 0-2 0-2 0-2 0-2 0-2 0-2 0-2 0-2 0-2 0-2 0-2 0-2 0-2 0-2 0-2 0-2 0-2 0-2 0-2 0-2 0-2 0-2 0-2 0-2 0-2 0-2 0-2 0-2 0-2 0-2 0-2 0-2 0-2 0-2 0-2 0-2 0-2 0-2 0-2 0-2 0-2 0-2 0-2 0-2 0-2 0-2 0-2 0-2 0-2 0-2 0-2 0-2 0-2 0-2 0-2 0-2 0-2 0-2 0-2 0-2 0-2 0-2 0-2 0-2 0-2 0-2 0-2 0-2 0-2 0-2 0-2 0-2 0-2 0-2 0-2 0-2 0-2 0-2 0-2 0-2 0-2 0-2 0-2 0-2 0-2 0-2 
0-2 0-2 0-2 0-2 0-2 0-2 0-2 0-2 0-2 0-2 0-2 0-2 0-2 0-2 0-2 0-2 0-2 0-2 0-2 0-2 0-2 0-2 0-2 0-2 0-2 0-2 0-2 0-2 0-2 0-2 0-2 0-2 0-2 0-2 0-2 0-2 0-2 0-2 0-2 0-2 0-2 0-2 0-2 0-2 0-2 0-2 0-2 0-2 0-2 0-2 0-2 0-2 0-2 0-2 0-2 0-2 0-2 0-2 0-2 0-2 0-2 0-2 0-2 0-2 0-2 0-2 0-2 0-2 0-2 0-2 0-2 0-2 0-2 0-2 0-2 0-2 0-2 0-2 0-2 0-2 0-2 0-2 0-2 0-2 0-2 0-2 0-2 0-2 0-2 0-2 0-2 0-2 0-2 0-2 0-2 0-2 0-2 0-2 0-2 0-2 0-2 0-2 0-2 0-2 0-2 0-2 0-2 0-2 0-2 0-2 0-2 0-2 0-2 0-2 0-2 0-2 0-2 0-2 0-2 0-2 0-2 0-2 0-2 0-2 0-2 0-2 0-2 0-2 0-2 0-2 0-2 0-2 0-2 0-2 0-2 0-2 0-2 0-2 0-2 0-2 0-2 0-2 0-2 0-2 0-2 0-2 0-2 0-2 0-2 0-2 0-2 0-2 0-2 0-2 0-2 0-2 0-2 0-2 0-2 0-2 0-2 0-2 0-2 0-2 0-2 0-2 0-2 0-2 0-2 0-2 0-2 0-2 0-2 0-2 0-2 0-2 0-2 0-2 0-2 0-2 0-2 0-2 0-2 0-2 0-2 0-2 0-2 0-2 0-2 0-2 0-2 0-2 0-2 0-2 0-2 0-2 0-2 0-2 0-2 0-2 0-2 0-2 0-2 0-2 0-2 0-2 0-2 0-2 0-2 0-2 0-2 0-2 0-2 0-2 0-2 0-2 0-2 
0-2 0-2 0-2 0-2 0-2 0-2 0-2 0-2 0-2 0-2 0-2 0-2 0-2 0-2 0-2 0-2 0-2 0-2 0-2 0-2 0-2 0-2 0-2 0-2 0-2 0-2 0-2 0-2 0-2 0-2 0-2 0-2 0-2 0-2 0-2 0-2 0-2 0-2 0-2 0-2 0-2 0-2 0-2 0-2 0-2 0-2 0-2 0-2 0-2 0-2 0-2 0-2 0-2 0-2 0-2 0-2 0-2 0-2 0-2 0-2 0-2 0-2 0-2 0-2 0-2 0-2 0-2 0-2 0-2 0-2 0-2 0-2 0-2 0-2 0-2 0-2 0-2 0-2 0-2 0-2 0-2 0-2 0-2 0-2 0-2 0-2 0-2 0-2 0-2 0-2 0-2 0-2 0-2 0-2 0-2 0-2 0-2 0-2 0-2 0-2 0-2 0-2 0-2 0-2 0-2 0-2 0-2 0-2 0-2 0-2 0-2 0-2 0-2 0-2 0-2 0-2 0-2 0-2 0-2 0-2 0-2 0-2 0-2 0-2 0-2 0-2 0-2 0-2 0-2 0-2 0-2 0-2 0-2 0-2 0-2 0-2 0-2 0-2 0-2 0-2 0-2 0-2 0-2 0-2 0-2 0-2 0-2 0-2 0-2 0-2 0-2 0-2 0-2 0-2 0-2 0-2 0-2 0-2 0-2 0-2 0-2 0-2 0-2 0-2 0-2 0-2 0-2 0-2 0-2 0-2 0-2 0-2 0-2 0-2 0-2 0-2 0-2 0-2 0-2 0-2 0-2 0-2 0-2 0-2 0-2 0-2 0-2 0-2 0-2 0-2 0-2 0-2 0-2 0-2 0-2 0-2 0-2 0-2 0-2 0-2 0-2 0-2 0-2 0-2 0-2 0-2 0-2 0-2 0-2 0-2 0-2 0-2 0-2 0-2 0-2 0-2 0-2 
0-2 0-2 0-2 0-2 0-2 0-2 0-2 0-2 0-2 0-2 0-2 0-2 0-2 0-2 0-2 0-2 0-2 0-2 0-2 0-2 0-2 0-2 0-2 0-2 0-2 0-2 0-2 0-2 0-2 0-2 0-2 0-2 0-2 0-2 0-2 0-2 0-2 0-2 0-2 0-2 0-2 0-2 0-2 0-2 0-2 0-2 0-2 0-2 0-2 0-2 0-2 0-2 0-2 0-2 0-2 0-2 0-2 0-2 0-2 0-2 0-2 0-2 0-2 0-2 0-2 0-2 0-2 0-2 0-2 0-2 0-2 0-2 0-2 0-2 0-2 0-2 0-2 0-2 0-2 0-2 0-2 0-2 0-2 0-2 0-2 0-2 0-2 0-2 0-2 0-2 0-2 0-2 0-2 0-2 0-2 0-2 0-2 0-2 0-2 0-2 0-2 0-2 0-2 0-2 0-2 0-2 0-2 0-2 0-2 0-2 0-2 0-2 0-2 0-2 0-2 0-2 0-2 0-2 0-2 0-2 0-2 0-2 0-2 0-2 0-2 0-2 0-2 0-2 0-2 0-2 0-2 0-2 0-2 0-2 0-2 0-2 0-2 0-2 0-2 0-2 0-2 0-2 0-2 0-2 0-2 0-2 0-2 0-2 0-2 0-2 0-2 0-2 0-2 0-2 0-2 0-2 0-2 0-2 0-2 0-2 0-2 0-2 0-2 0-2 0-2 0-2 0-2 0-2 0-2 0-2 0-2 0-2 0-2 0-2 0-2 0-2 0-2 0-2 0-2 0-2 0-2 0-2 0-2 0-2 0-2 0-2 0-2 0-2 0-2 0-2 0-2 0-2 0-2 0-2 0-2 0-2 0-2 0-2 0-2 0-2 0-2 0-2 0-2 0-2 0-2 0-2 0-2 0-2 0-2 0-2 0-2 0-2 0-2 0-2 0-2 0-2 0-2 
0-2 0-2 0-2 0-2 0-2 0-2 0-2 0-2 0-2 0-2 0-2 0-2 0-2 0-2 0-2 0-2 0-2 0-2 0-2 0-2 0-2 0-2 0-2 0-2 0-2 0-2 0-2 0-2 0-2 0-2 0-2 0-2 0-2 0-2 0-2 0-2 0-2 0-2 0-2 0-2 0-2 0-2 0-2 0-2 0-2 0-2 0-2 0-2 0-2 0-2 0-2 0-2 0-2 0-2 0-2 0-2 0-2 0-2 0-2 0-2 0-2 0-2 0-2 0-2 0-2 0-2 0-2 0-2 0-2 0-2 0-2 0-2 0-2 0-2 0-2 0-2 0-2 0-2 0-2 0-2 0-2 0-2 0-2 0-2 0-2 0-2 0-2 0-2 0-2 0-2 0-2 0-2 0-2 0-2 0-2 0-2 0-2 0-2 0-2 0-2 0-2 0-2 0-2 0-2 0-2 0-2 0-2 0-2 0-2 0-2 0-2 0-2 0-2 0-2 0-2 0-2 0-2 0-2 0-2 0-2 0-2 0-2 0-2 0-2 0-2 0-2 0-2 0-2 0-2 0-2 0-2 0-2 0-2 0-2 0-2 0-2 0-2 0-2 0-2 0-2 0-2 0-2 0-2 0-2 0-2 0-2 0-2 0-2 0-2 0-2 0-2 0-2 0-2 0-2 0-2 0-2 0-2 0-2 0-2 0-2 0-2 0-2 0-2 0-2 0-2 0-2 0-2 0-2 0-2 0-2 0-2 0-2 0-2 0-2 0-2 0-2 0-2 0-2 0-2 0-2 0-2 0-2 0-2 0-2 0-2 0-2 0-2 0-2 0-2 0-2 0-2 0-2 0-2 0-2 0-2 0-2 0-2 0-2 0-2 0-2 0-2 0-2 0-2 0-2 0-2 0-2 0-2 0-2 0-2 0-2 0-2 0-2 0-2 0-2 0-2 0-2 0-2 
0-2 0-2 0-2 0-2 0-2 0-2 0-2 0-2 0-2 0-2 0-2 0-2 0-2 0-2 0-2 0-2 0-2 0-2 0-2 0-2 0-2 0-2 0-2 0-2 0-2 0-2 0-2 0-2 0-2 0-2 0-2 0-2 0-2 0-2 0-2 0-2 0-2 0-2 0-2 0-2 0-2 0-2 0-2 0-2 0-2 0-2 0-2 0-2 0-2 0-2 0-2 0-2 0-2 0-2 0-2 0-2 0-2 0-2 0-2 0-2 0-2 0-2 0-2 0-2 0-2 0-2 0-2 0-2 0-2 0-2 0-2 0-2 0-2 0-2 0-2 0-2 0-2 0-2 0-2 0-2 0-2 0-2 0-2 0-2 0-2 0-2 0-2 0-2 0-2 0-2 0-2 0-2 0-2 0-2 0-2 0-2 0-2 0-2 0-2 0-2 0-2 0-2 0-2 0-2 0-2 0-2 0-2 0-2 0-2 0-2 0-2 0-2 0-2 0-2 0-2 0-2 0-2 0-2 0-2 0-2 0-2 0-2 0-2 0-2 0-2 0-2 0-2 0-2 0-2 0-2 0-2 0-2 0-2 0-2 0-2 0-2 0-2 0-2 0-2 0-2 0-2 0-2 0-2 0-2 0-2 0-2 0-2 0-2 0-2 0-2 0-2 0-2 0-2 0-2 0-2 0-2 0-2 0-2 0-2 0-2 0-2 0-2 0-2 0-2 0-2 0-2 0-2 0-2 0-2 0-2 0-2 0-2 0-2 0-2 0-2 0-2 0-2 0-2 0-2 0-2 0-2 0-2 0-2 0-2 0-2 0-2 0-2 0-2 0-2 0-2 0-2 0-2 0-2 0-2 0-2 0-2 0-2 0-2 0-2 0-2 0-2 0-2 0-2 0-2 0-2 0-2 0-2 0-2 0-2 0-2 0-2 0-2 0-2 0-2 0-2 0-2 0-2 
0-2 0-2 0-2 0-2 0-2 0-2 0-2 0-2 0-2 0-2 0-2 0-2 0-2 0-2 0-2 0-2 0-2 0-2 0-2 0-2 0-2 0-2 0-2 0-2 0-2 0-2 0-2 0-2 0-2 0-2 0-2 0-2 0-2 0-2 0-2 0-2 0-2 0-2 0-2 0-2 0-2 0-2 0-2 0-2 0-2 0-2 0-2 0-2 0-2 0-2 0-2 0-2 0-2 0-2 0-2 0-2 0-2 0-2 0-2 0-2 0-2 0-2 0-2 0-2 0-2 0-2 0-2 0-2 0-2 0-2 0-2 0-2 0-2 0-2 0-2 0-2 0-2 0-2 0-2 0-2 0-2 0-2 0-2 0-2 0-2 0-2 0-2 0-2 0-2 0-2 0-2 0-2 0-2 0-2 0-2 0-2 0-2 0-2 0-2 0-2 0-2 0-2 0-2 0-2 0-2 0-2 0-2 0-2 0-2 0-2 0-2 0-2 0-2 0-2 0-2 0-2 0-2 0-2 0-2 0-2 0-2 0-2 0-2 0-2 0-2 0-2 0-2 0-2 0-2 0-2 0-2 0-2 0-2 0-2 0-2 0-2 0-2 0-2 0-2 0-2 0-2 0-2 0-2 0-2 0-2 0-2 0-2 0-2 0-2 0-2 0-2 0-2 0-2 0-2 0-2 0-2 0-2 0-2 0-2 0-2 0-2 0-2 0-2 0-2 0-2 0-2 0-2 0-2 0-2 0-2 0-2 0-2 0-2 0-2 0-2 0-2 0-2 0-2 0-2 0-2 0-2 0-2 0-2 0-2 0-2 0-2 0-2 0-2 0-2 0-2 0-2 0-2 0-2 0-2 0-2 0-2 0-2 0-2 0-2 0-2 0-2 0-2 0-2 0-2 0-2 0-2 0-2 0-2 0-2 0-2 0-2 0-2 0-2 0-2 0-2 0-2 0-2 
0-2 0-2 0-2 0-2 0-2 0-2 0-2 0-2 0-2 0-2 0-2 0-2 0-2 0-2 0-2 0-2 0-2 0-2 0-2 0-2 0-2 0-2 0-2 0-2 0-2 0-2 0-2 0-2 0-2 0-2 0-2 0-2 0-2 0-2 0-2 0-2 0-2 0-2 0-2 0-2 0-2 0-2 0-2 0-2 0-2 0-2 0-2 0-2 0-2 0-2 0-2 0-2 0-2 0-2 0-2 0-2 0-2 0-2 0-2 0-2 0-2 0-2 0-2 0-2 0-2 0-2 0-2 0-2 0-2 0-2 0-2 0-2 0-2 0-2 0-2 0-2 0-2 0-2 0-2 0-2 0-2 0-2 0-2 0-2 0-2 0-2 0-2 0-2 0-2 0-2 0-2 0-2 0-2 0-2 0-2 0-2 0-2 0-2 0-2 0-2 0-2 0-2 0-2 0-2 0-2 0-2 0-2 0-2 0-2 0-2 0-2 0-2 0-2 0-2 0-2 0-2 0-2 0-2 0-2 0-2 0-2 0-2 0-2 0-2 0-2 0-2 0-2 0-2 0-2 0-2 0-2 0-2 0-2 0-2 0-2 0-2 0-2 0-2 0-2 0-2 0-2 0-2 0-2 0-2 0-2 0-2 0-2 0-2 0-2 0-2 0-2 0-2 0-2 0-2 0-2 0-2 0-2 0-2 0-2 0-2 0-2 0-2 0-2 0-2 0-2 0-2 0-2 0-2 0-2 0-2 0-2 0-2 0-2 0-2 0-2 0-2 0-2 0-2 0-2 0-2 0-2 0-2 0-2 0-2 0-2 0-2 0-2 0-2 0-2 0-2 0-2 0-2 0-2 0-2 0-2 0-2 0-2 0-2 0-2 0-2 0-2 0-2 0-2 0-2 0-2 0-2 0-2 0-2 0-2 0-2 0-2 0-2 0-2 0-2 0-2 0-2 0-2 
0-2 0-2 0-2 0-2 0-2 0-2 0-2 0-2 0-2 0-2 0-2 0-2 0-2 0-2 0-2 0-2 0-2 0-2 0-2 0-2 0-2 0-2 0-2 0-2 0-2 0-2 0-2 0-2 0-2 0-2 0-2 0-2 0-2 0-2 0-2 0-2 0-2 0-2 0-2 0-2 0-2 0-2 0-2 0-2 0-2 0-2 0-2 0-2 0-2 0-2 0-2 0-2 0-2 0-2 0-2 0-2 0-2 0-2 0-2 0-2 0-2 0-2 0-2 0-2 0-2 0-2 0-2 0-2 0-2 0-2 0-2 0-2 0-2 0-2 0-2 0-2 0-2 0-2 0-2 0-2 0-2 0-2 0-2 0-2 0-2 0-2 0-2 0-2 0-2 0-2 0-2 0-2 0-2 0-2 0-2 0-2 0-2 0-2 0-2 0-2 0-2 0-2 0-2 0-2 0-2 0-2 0-2 0-2 0-2 0-2 0-2 0-2 0-2 0-2 0-2 0-2 0-2 0-2 0-2 0-2 0-2 0-2 0-2 0-2 0-2 0-2 0-2 0-2 0-2 0-2 0-2 0-2 0-2 0-2 0-2 0-2 0-2 0-2 0-2 0-2 0-2 0-2 0-2 0-2 0-2 0-2 0-2 0-2 0-2 0-2 0-2 0-2 0-2 0-2 0-2 0-2 0-2 0-2 0-2 0-2 0-2 0-2 0-2 0-2 0-2 0-2 0-2 0-2 0-2 0-2 0-2 0-2 0-2 0-2 0-2 0-2 0-2 0-2 0-2 0-2 0-2 0-2 0-2 0-2 0-2 0-2 0-2 0-2 0-2 0-2 0-2 0-2 0-2 0-2 0-2 0-2 0-2 0-2 0-2 0-2 0-2 0-2 0-2 0-2 0-2 0-2 0-2 0-2 0-2 0-2 0-2 0-2 0-2 0-2 0-2 0-2 0-2 
0-2 0-2 0-2 0-2 0-2 0-2 0-2 0-2 0-2 0-2 0-2 0-2 0-2 0-2 0-2 0-2 0-2 0-2 0-2 0-2 0-2 0-2 0-2 0-2 0-2 0-2 0-2 0-2 0-2 0-2 0-2 0-2 0-2 0-2 0-2 0-2 0-2 0-2 0-2 0-2 0-2 0-2 0-2 0-2 0-2 0-2 0-2 0-2 0-2 0-2 0-2 0-2 0-2 0-2 0-2 0-2 0-2 0-2 0-2 0-2 0-2 0-2 0-2 0-2 0-2 0-2 0-2 0-2 0-2 0-2 0-2 0-2 0-2 0-2 0-2 0-2 0-2 0-2 0-2 0-2 0-2 0-2 0-2 0-2 0-2 0-2 0-2 0-2 0-2 0-2 0-2 0-2 0-2 0-2 0-2 0-2 0-2 0-2 0-2 0-2 0-2 0-2 0-2 0-2 0-2 0-2 0-2 0-2 0-2 0-2 0-2 0-2 0-2 0-2 0-2 0-2 0-2 0-2 0-2 0-2 0-2 0-2 0-2 0-2 0-2 0-2 0-2 0-2 0-2 0-2 0-2 0-2 0-2 0-2 0-2 0-2 0-2 0-2 0-2 0-2 0-2 0-2 0-2 0-2 0-2 0-2 0-2 0-2 0-2 0-2 0-2 0-2 0-2 0-2 0-2 0-2 0-2 0-2 0-2 0-2 0-2 0-2 0-2 0-2 0-2 0-2 0-2 0-2 0-2 0-2 0-2 0-2 0-2 0-2 0-2 0-2 0-2 0-2 0-2 0-2 0-2 0-2 0-2 0-2 0-2 0-2 0-2 0-2 0-2 0-2 0-2 0-2 0-2 0-2 0-2 0-2 0-2 0-2 0-2 0-2 0-2 0-2 0-2 0-2 0-2 0-2 0-2 0-2 0-2 0-2 0-2 0-2 0-2 0-2 0-2 0-2 0-2 
0-2 0-2 0-2 0-2 0-2 0-2 0-2 0-2 0-2 0-2 0-2 0-2 0-2 0-2 0-2 0-2 0-2 0-2 0-2 0-2 0-2 0-2 0-2 0-2 0-2 0-2 0-2 0-2 0-2 0-2 0-2 0-2 0-2 0-2 0-2 0-2 0-2 0-2 0-2 0-2 0-2 0-2 0-2 0-2 0-2 0-2 0-2 0-2 0-2 0-2 0-2 0-2 0-2 0-2 0-2 0-2 0-2 0-2 0-2 0-2 0-2 0-2 0-2 0-2 0-2 0-2 0-2 0-2 0-2 0-2 0-2 0-2 0-2 0-2 0-2 0-2 0-2 0-2 0-2 0-2 0-2 0-2 0-2 0-2 0-2 0-2 0-2 0-2 0-2 0-2 0-2 0-2 0-2 0-2 0-2 0-2 0-2 0-2 0-2 0-2 0-2 0-2 0-2 0-2 0-2 0-2 0-2 0-2 0-2 0-2 0-2 0-2 0-2 0-2 0-2 0-2 0-2 0-2 0-2 0-2 0-2 0-2 0-2 0-2 0-2 0-2 0-2 0-2 0-2 0-2 0-2 0-2 0-2 0-2 0-2 0-2 0-2 0-2 0-2 0-2 0-2 0-2 0-2 0-2 0-2 0-2 0-2 0-2 0-2 0-2 0-2 0-2 0-2 0-2 0-2 0-2 0-2 0-2 0-2 0-2 0-2 0-2 0-2 0-2 0-2 0-2 0-2 0-2 0-2 0-2 0-2 0-2 0-2 0-2 0-2 0-2 0-2 0-2 0-2 0-2 0-2 0-2 0-2 0-2 0-2 0-2 0-2 0-2 0-2 0-2 0-2 0-2 0-2 0-2 0-2 0-2 0-2 0-2 0-2 0-2 0-2 0-2 0-2 0-2 0-2 0-2 0-2 0-2 0-2 0-2 0-2 0-2 0-2 0-2 0-2 0-2 0-2 
0-2 0-2 0-2 0-2 0-2 0-2 0-2 0-2 0-2 0-2 0-2 0-2 0-2 0-2 0-2 0-2 0-2 0-2 0-2 0-2 0-2 0-2 0-2 0-2 0-2 0-2 0-2 0-2 0-2 0-2 0-2 0-2 0-2 0-2 0-2 0-2 0-2 0-2 0-2 0-2 0-2 0-2 0-2 0-2 0-2 0-2 0-2 0-2 0-2 0-2 0-2 0-2 0-2 0-2 0-2 0-2 0-2 0-2 0-2 0-2 0-2 0-2 0-2 0-2 0-2 0-2 0-2 0-2 0-2 0-2 0-2 0-2 0-2 0-2 0-2 0-2 0-2 0-2 0-2 0-2 0-2 0-2 0-2 0-2 0-2 0-2 0-2 0-2 0-2 0-2 0-2 0-2 0-2 0-2 0-2 0-2 0-2 0-2 0-2 0-2 0-2 0-2 0-2 0-2 0-2 0-2 0-2 0-2 0-2 0-2 0-2 0-2 0-2 0-2 0-2 0-2 0-2 0-2 0-2 0-2 0-2 0-2 0-2 0-2 0-2 0-2 0-2 0-2 0-2 0-2 0-2 0-2 0-2 0-2 0-2 0-2 0-2 0-2 0-2 0-2 0-2 0-2 0-2 0-2 0-2 0-2 0-2 0-2 0-2 0-2 0-2 0-2 0-2 0-2 0-2 0-2 0-2 0-2 0-2 0-2 0-2 0-2 0-2 0-2 0-2 0-2 0-2 0-2 0-2 0-2 0-2 0-2 0-2 0-2 0-2 0-2 0-2 0-2 0-2 0-2 0-2 0-2 0-2 0-2 0-2 0-2 0-2 0-2 0-2 0-2 0-2 0-2 0-2 0-2 0-2 0-2 0-2 0-2 0-2 0-2 0-2 0-2 0-2 0-2 0-2 0-2 0-2 0-2 0-2 0-2 0-2 0-2 0-2 0-2 0-2 0-2 0-2 
0-2 0-2 0-2 0-2 0-2 0-2 0-2 0-2 0-2 0-2 0-2 0-2 0-2 0-2 0-2 0-2 0-2 0-2 0-2 0-2 0-2 0-2 0-2 0-2 0-2 0-2 0-2 0-2 0-2 0-2 0-2 0-2 0-2 0-2 0-2 0-2 0-2 0-2 0-2 0-2 0-2 0-2 0-2 0-2 0-2 0-2 0-2 0-2 0-2 0-2 0-2 0-2 0-2 0-2 0-2 0-2 0-2 0-2 0-2 0-2 0-2 0-2 0-2 0-2 0-2 0-2 0-2 0-2 0-2 0-2 0-2 0-2 0-2 0-2 0-2 0-2 0-2 0-2 0-2 0-2 0-2 0-2 0-2 0-2 0-2 0-2 0-2 0-2 0-2 0-2 0-2 0-2 0-2 0-2 0-2 0-2 0-2 0-2 0-2 0-2 0-2 0-2 0-2 0-2 0-2 0-2 0-2 0-2 0-2 0-2 0-2 0-2 0-2 0-2 0-2 0-2 0-2 0-2 0-2 0-2 0-2 0-2 0-2 0-2 0-2 0-2 0-2 0-2 0-2 0-2 0-2 0-2 0-2 0-2 0-2 0-2 0-2 0-2 0-2 0-2 0-2 0-2 0-2 0-2 0-2 0-2 0-2 0-2 0-2 0-2 0-2 0-2 0-2 0-2 0-2 0-2 0-2 0-2 0-2 0-2 0-2 0-2 0-2 0-2 0-2 0-2 0-2 0-2 0-2 0-2 0-2 0-2 0-2 0-2 0-2 0-2 0-2 0-2 0-2 0-2 0-2 0-2 0-2 0-2 0-2 0-2 0-2 0-2 0-2 0-2 0-2 0-2 0-2 0-2 0-2 0-2 0-2 0-2 0-2 0-2 0-2 0-2 0-2 0-2 0-2 0-2 0-2 0-2 0-2 0-2 0-2 0-2 0-2 0-2 0-2 0-2 0-2 
0-2 0-2 0-2 0-2 0-2 0-2 0-2 0-2 0-2 0-2 0-2 0-2 0-2 0-2 0-2 0-2 0-2 0-2 0-2 0-2 0-2 0-2 0-2 0-2 0-2 0-2 0-2 0-2 0-2 0-2 0-2 0-2 0-2 0-2 0-2 0-2 0-2 0-2 0-2 0-2 0-2 0-2 0-2 0-2 0-2 0-2 0-2 0-2 0-2 0-2 0-2 0-2 0-2 0-2 0-2 0-2 0-2 0-2 0-2 0-2 0-2 0-2 0-2 0-2 0-2 0-2 0-2 0-2 0-2 0-2 0-2 0-2 0-2 0-2 0-2 0-2 0-2 0-2 0-2 0-2 0-2 0-2 0-2 0-2 0-2 0-2 0-2 0-2 0-2 0-2 0-2 0-2 0-2 0-2 0-2 0-2 0-2 0-2 0-2 0-2 0-2 0-2 0-2 0-2 0-2 0-2 0-2 0-2 0-2 0-2 0-2 0-2 0-2 0-2 0-2 0-2 0-2 0-2 0-2 0-2 0-2 0-2 0-2 0-2 0-2 0-2 0-2 0-2 0-2 0-2 0-2 0-2 0-2 0-2 0-2 0-2 0-2 0-2 0-2 0-2 0-2 0-2 0-2 0-2 0-2 0-2 0-2 0-2 0-2 0-2 0-2 0-2 0-2 0-2 0-2 0-2 0-2 0-2 0-2 0-2 0-2 0-2 0-2 0-2 0-2 0-2 0-2 0-2 0-2 0-2 0-2 0-2 0-2 0-2 0-2 0-2 0-2 0-2 0-2 0-2 0-2 0-2 0-2 0-2 0-2 0-2 0-2 0-2 0-2 0-2 0-2 0-2 0-2 0-2 0-2 0-2 0-2 0-2 0-2 0-2 0-2 0-2 0-2 0-2 0-2 0-2 0-2 0-2 0-2 0-2 0-2 0-2 0-2 0-2 0-2 0-2 0-2 
0-2 0-2 0-2 0-2 0-2 0-2 0-2 0-2 0-2 0-2 0-2 0-2 0-2 0-2 0-2 0-2 0-2 0-2 0-2 0-2 0-2 0-2 0-2 0-2 0-2 0-2 0-2 0-2 0-2 0-2 0-2 0-2 0-2 0-2 0-2 0-2 0-2 0-2 0-2 0-2 0-2 0-2 0-2 0-2 0-2 0-2 0-2 0-2 0-2 0-2 0-2 0-2 0-2 0-2 0-2 0-2 0-2 0-2 0-2 0-2 0-2 0-2 0-2 0-2 0-2 0-2 0-2 0-2 0-2 0-2 0-2 0-2 0-2 0-2 0-2 0-2 0-2 0-2 0-2 0-2 0-2 0-2 0-2 0-2 0-2 0-2 0-2 0-2 0-2 0-2 0-2 0-2 0-2 0-2 0-2 0-2 0-2 0-2 0-2 0-2 0-2 0-2 0-2 0-2 0-2 0-2 0-2 0-2 0-2 0-2 0-2 0-2 0-2 0-2 0-2 0-2 0-2 0-2 0-2 0-2 0-2 0-2 0-2 0-2 0-2 0-2 0-2 0-2 0-2 0-2 0-2 0-2 0-2 0-2 0-2 0-2 0-2 0-2 0-2 0-2 0-2 0-2 0-2 0-2 0-2 0-2 0-2 0-2 0-2 0-2 0-2 0-2 0-2 0-2 0-2 0-2 0-2 0-2 0-2 0-2 0-2 0-2 0-2 0-2 0-2 0-2 0-2 0-2 0-2 0-2 0-2 0-2 0-2 0-2 0-2 0-2 0-2 0-2 0-2 0-2 0-2 0-2 0-2 0-2 0-2 0-2 0-2 0-2 0-2 0-2 0-2 0-2 0-2 0-2 0-2 0-2 0-2 0-2 0-2 0-2 0-2 0-2 0-2 0-2 0-2 0-2 0-2 0-2 0-2 0-2 0-2 0-2 0-2 0-2 0-2 0-2 0-2 
0-2 0-2 0-2 0-2 0-2 0-2 0-2 0-2 0-2 0-2 0-2 0-2 0-2 0-2 0-2 0-2 0-2 0-2 0-2 0-2 0-2 0-2 0-2 0-2 0-2 0-2 0-2 0-2 0-2 0-2 0-2 0-2 0-2 0-2 0-2 0-2 0-2 0-2 0-2 0-2 0-2 0-2 0-2 0-2 0-2 0-2 0-2 0-2 0-2 0-2 0-2 0-2 0-2 0-2 0-2 0-2 0-2 0-2 0-2 0-2 0-2 0-2 0-2 0-2 0-2 0-2 0-2 0-2 0-2 0-2 0-2 0-2 0-2 0-2 0-2 0-2 0-2 0-2 0-2 0-2 0-2 0-2 0-2 0-2 0-2 0-2 0-2 0-2 0-2 0-2 0-2 0-2 0-2 0-2 0-2 0-2 0-2 0-2 0-2 0-2 0-2 0-2 0-2 0-2 0-2 0-2 0-2 0-2 0-2 0-2 0-2 0-2 0-2 0-2 0-2 0-2 0-2 0-2 0-2 0-2 0-2 0-2 0-2 0-2 0-2 0-2 0-2 0-2 0-2 0-2 0-2 0-2 0-2 0-2 0-2 0-2 0-2 0-2 0-2 0-2 0-2 0-2 0-2 0-2 0-2 0-2 0-2 0-2 0-2 0-2 0-2 0-2 0-2 0-2 0-2 0-2 0-2 0-2 0-2 0-2 0-2 0-2 0-2 0-2 0-2 0-2 0-2 0-2 0-2 0-2 0-2 0-2 0-2 0-2 0-2 0-2 0-2 0-2 0-2 0-2 0-2 0-2 0-2 0-2 0-2 0-2 0-2 0-2 0-2 0-2 0-2 0-2 0-2 0-2 0-2 0-2 0-2 0-2 0-2 0-2 0-2 0-2 0-2 0-2 0-2 0-2 0-2 0-2 0-2 0-2 0-2 0-2 0-2 0-2 0-2 0-2 0-2 
