# Supplementary material for: Sorting at embryonic boundaries requires high heterotypic interfacial tension
Source: Nat Commun. 2017 Jul 31;8:157. doi: 10.1038/s41467-017-00146-x (PMC5537356; doi:10.1038/s41467-017-00146-x)
Supplement: Supplementary file 2 — Supplementary Software 1 [file 41467_2017_146_MOESM2_ESM.zip › PottsModel/quick_start.txt]

1. Read potts-code-guide.pdf
2. Open the Console and go to the folder ExecutablePottsModel
3. Run the following command:
java -Xmx512m -jar PottsModel.jar -config config/endo.txt -lattice mtx/RandomA.txt -name simulation -mcs 200
4. "Endo.txt" can be replaced with other configuration files under ExecutablePottsModel/config
5. "RandomA.txt" can be replaced with other starting lattices under ExecutablePottsModel/mtx
6. Number of maximal monte carlo steps can be specified after -mcs (example: use -mcs 1000 to run 1000 monte carlo steps)
7. Results are in the out folder
7. To see graphical output in real time, add --graphics to the command line (use two dashes, not one, like the others)
