# Supplementary material for: Sorting at embryonic boundaries requires high heterotypic interfacial tension
Source: Nat Commun. 2017 Jul 31;8:157. doi: 10.1038/s41467-017-00146-x (PMC5537356; doi:10.1038/s41467-017-00146-x)
Supplement: Supplementary file 2 — Supplementary Software 1 [file 41467_2017_146_MOESM2_ESM.zip › PottsModel/SrcPottsModel/config/log4j2.xml]

<?xml version="1.0" encoding="UTF-8"?>
<configuration>
    <appenders>
        <Console name="CONSOLE" target="SYSTEM_OUT">
            <PatternLayout pattern="%-5p %-15.15C{2} (%F:%L) - %m%n" />
        </Console>
<!--         <File name="DEBUG_FILE" fileName="debug.txt">
            <PatternLayout pattern="%d %-5p %C{2} (%F:%L) - %m%n" />
        </File> -->
    </appenders>
    <loggers>
        <root level="debug">
            <appender-ref ref="CONSOLE" />
<!--             <appender-ref ref="DEBUG_FILE" />  -->        
        </root>
        <Logger name="model.Cell" level="error">
            <!-- <AppenderRef ref="Console"/> -->
        </Logger>

        <Logger name="mvc.AObservable" level="error"></Logger>

        <Logger name="model.Constants" level="error"></Logger>
        <Logger name="model.CellSet" level="error"></Logger>
        <Logger name="model.Pixel" level="error"></Logger>
        <Logger name="model.ProtrusivePixel" level="error"></Logger>
        <Logger name="model.ProtrusiveCell" level="error"></Logger>
        <Logger name="model.Vector" level="error"></Logger>
        <Logger name="model.EnergyManager" level="error"></Logger>
        <Logger name="model.Lattice" level="error"></Logger>
        <Logger name="model.ClassicEnergyFunction" level="error"></Logger>
        <Logger name="gui.PottsFrame" level="error"></Logger>
        <Logger name="gui.PottsCanvas" level="error"></Logger>
        <Logger name="gui.SnapshotManager" level="error"></Logger>

        <Logger name="engine.PottsEngine" level="error"></Logger>
        <Logger name="engine.StatisticsManager" level="error"></Logger>
        <Logger name="engine.PottsLogger" level="error"></Logger>

        <Logger name="gui.SquarePixelDisplay" level="error"></Logger>
        <Logger name="gui.HexagonPixelDisplay" level="error"></Logger>

        <Logger name="engine.TypeSpecificNearestNeighborStatistic" level="error"></Logger>


<!--         <Logger name="model.ACell" level="off">
            <AppenderRef ref="Console"/>
        </Logger>
        <Logger name="model.ACell" level="off">
            <AppenderRef ref="Console"/> 
        </Logger> -->
    </loggers> 
</configuration>
